# Supplementary material for: Deep autoencoder for interpretable tissue-adaptive deconvolution and cell-type-specific gene analysis
Source: Nat Commun. 2022 Nov 8;13:6735. doi: 10.1038/s41467-022-34550-9 (PMC9641692; doi:10.1038/s41467-022-34550-9)
Supplement: Supplementary file 4 — Source Data [file 41467_2022_34550_MOESM4_ESM.zip]

Archive with 462 entries (419 files):
- Source Data/
- __MACOSX/._Source Data
- Source Data/.DS_Store
- __MACOSX/Source Data/._.DS_Store
- Source Data/README.txt
- __MACOSX/Source Data/._README.txt
- Source Data/fig5/
- __MACOSX/Source Data/._fig5
- Source Data/fig2/
- __MACOSX/Source Data/._fig2
- Source Data/fig3/
- __MACOSX/Source Data/._fig3
- Source Data/fig4/
- __MACOSX/Source Data/._fig4
- Source Data/suppfig/
- __MACOSX/Source Data/._suppfig
- Source Data/fig5/.DS_Store
- __MACOSX/Source Data/fig5/._.DS_Store
- Source Data/fig5/5aefg/
- __MACOSX/Source Data/fig5/._5aefg
- Source Data/fig5/5c/
- __MACOSX/Source Data/fig5/._5c
- Source Data/fig5/5d/
- __MACOSX/Source Data/fig5/._5d
- Source Data/fig5/5b/
- __MACOSX/Source Data/fig5/._5b
- Source Data/fig2/.DS_Store
- __MACOSX/Source Data/fig2/._.DS_Store
- Source Data/fig2/.ipynb_checkpoints/
- __MACOSX/Source Data/fig2/._.ipynb_checkpoints
- Source Data/fig2/2c/
- __MACOSX/Source Data/fig2/._2c
- Source Data/fig2/2d/
- __MACOSX/Source Data/fig2/._2d
- Source Data/fig2/2b/
- __MACOSX/Source Data/fig2/._2b
- Source Data/fig3/3c/
- __MACOSX/Source Data/fig3/._3c
- Source Data/fig3/3d/
- __MACOSX/Source Data/fig3/._3d
- Source Data/fig3/.DS_Store
- __MACOSX/Source Data/fig3/._.DS_Store
- Source Data/fig3/3ab/
- __MACOSX/Source Data/fig3/._3ab
- Source Data/fig4/4ef/
- __MACOSX/Source Data/fig4/._4ef
- Source Data/fig4/.DS_Store
- __MACOSX/Source Data/fig4/._.DS_Store
- Source Data/fig4/4cdg/
- __MACOSX/Source Data/fig4/._4cdg
- Source Data/fig4/4ab/
- __MACOSX/Source Data/fig4/._4ab
- Source Data/fig4/4h/
- __MACOSX/Source Data/fig4/._4h
- Source Data/suppfig/suppfig7/
- __MACOSX/Source Data/suppfig/._suppfig7
- Source Data/suppfig/supptable2.xlsx
- __MACOSX/Source Data/suppfig/._supptable2.xlsx
- Source Data/suppfig/suppfig9/
- __MACOSX/Source Data/suppfig/._suppfig9
- Source Data/suppfig/suppfig8/
- __MACOSX/Source Data/suppfig/._suppfig8
- Source Data/suppfig/suppfig1/
- __MACOSX/Source Data/suppfig/._suppfig1
- Source Data/suppfig/suppfig6/
- __MACOSX/Source Data/suppfig/._suppfig6
- Source Data/suppfig/.DS_Store
- __MACOSX/Source Data/suppfig/._.DS_Store
- Source Data/suppfig/supptable3.xlsx
- __MACOSX/Source Data/suppfig/._supptable3.xlsx
- Source Data/suppfig/supptable8.xlsx
- __MACOSX/Source Data/suppfig/._supptable8.xlsx
- Source Data/suppfig/supptable4.xlsx
- __MACOSX/Source Data/suppfig/._supptable4.xlsx
- Source Data/suppfig/suppfig11/
- __MACOSX/Source Data/suppfig/._suppfig11
- Source Data/suppfig/supptable5.xlsx
- __MACOSX/Source Data/suppfig/._supptable5.xlsx
- Source Data/suppfig/supptable8.xls
- __MACOSX/Source Data/suppfig/._supptable8.xls
- Source Data/suppfig/suppfig10/
- __MACOSX/Source Data/suppfig/._suppfig10
- Source Data/suppfig/suppfig3/
- __MACOSX/Source Data/suppfig/._suppfig3
- Source Data/suppfig/suppfig4/
- __MACOSX/Source Data/suppfig/._suppfig4
- Source Data/suppfig/supptable6.xlsx
- __MACOSX/Source Data/suppfig/._supptable6.xlsx
- Source Data/suppfig/suppfig5/
- __MACOSX/Source Data/suppfig/._suppfig5
- Source Data/suppfig/suppfig2/
- __MACOSX/Source Data/suppfig/._suppfig2
- Source Data/suppfig/.ipynb_checkpoints/
- __MACOSX/Source Data/suppfig/._.ipynb_checkpoints
- Source Data/fig5/5aefg/figure5_a_e_f_g_3-pbmc_meta.csv
- __MACOSX/Source Data/fig5/5aefg/._figure5_a_e_f_g_3-pbmc_meta.csv
- Source Data/fig5/5aefg/figure5_a_e_f_g1-complexheatmap_matrix.csv
- __MACOSX/Source Data/fig5/5aefg/._figure5_a_e_f_g1-complexheatmap_matrix.csv
- Source Data/fig5/5aefg/figure5_a_e_f_g_2-complexheatmap_matrix_pathway_annotation.csv
- __MACOSX/Source Data/fig5/5aefg/._figure5_a_e_f_g_2-complexheatmap_matrix_pathway_annotation.csv
- Source Data/fig5/5c/Figure5c-Monocyte_upset.txt
- __MACOSX/Source Data/fig5/5c/._Figure5c-Monocyte_upset.txt
- Source Data/fig5/5d/Figure5d-NK_upset.txt
- __MACOSX/Source Data/fig5/5d/._Figure5d-NK_upset.txt
- Source Data/fig5/5b/Figure5b-Bcells_upset.txt
- __MACOSX/Source Data/fig5/5b/._Figure5b-Bcells_upset.txt
- Source Data/fig2/.ipynb_checkpoints/Untitled-checkpoint.ipynb
- __MACOSX/Source Data/fig2/.ipynb_checkpoints/._Untitled-checkpoint.ipynb
- Source Data/fig2/2c/rare.csv
- __MACOSX/Source Data/fig2/2c/._rare.csv
- Source Data/fig2/2c/similar_transferring.csv
- __MACOSX/Source Data/fig2/2c/._similar_transferring.csv
- Source Data/fig2/2c/pseudobulk_normal_overall.csv
- __MACOSX/Source Data/fig2/2c/._pseudobulk_normal_overall.csv
- Source Data/fig2/2c/pseudobulk_normal_result.csv
- __MACOSX/Source Data/fig2/2c/._pseudobulk_normal_result.csv
- Source Data/fig2/2c/pseudobulk_similar_result.csv
- __MACOSX/Source Data/fig2/2c/._pseudobulk_similar_result.csv
- Source Data/fig2/2c/similar_distinguishment.csv
- __MACOSX/Source Data/fig2/2c/._similar_distinguishment.csv
- Source Data/fig2/2c/pseudobulk_rare_result.csv
- __MACOSX/Source Data/fig2/2c/._pseudobulk_rare_result.csv
- Source Data/fig2/2d/ROSMAP_result.csv
- __MACOSX/Source Data/fig2/2d/._ROSMAP_result.csv
- Source Data/fig2/2d/PBMCseries_real_result.csv
- __MACOSX/Source Data/fig2/2d/._PBMCseries_real_result.csv
- Source Data/fig2/2b/time_consumption.xlsx
- __MACOSX/Source Data/fig2/2b/._time_consumption.xlsx
- Source Data/fig3/3c/COVIDpbmcpred_dwls.txt
- __MACOSX/Source Data/fig3/3c/._COVIDpbmcpred_dwls.txt
- Source Data/fig3/3c/COVIDpbmcpred_bisque.csv
- __MACOSX/Source Data/fig3/3c/._COVIDpbmcpred_bisque.csv
- Source Data/fig3/3c/COVIDpbmcpred_scaden.csv
- __MACOSX/Source Data/fig3/3c/._COVIDpbmcpred_scaden.csv
- Source Data/fig3/3c/COVIDpbmc_csx.csv
- __MACOSX/Source Data/fig3/3c/._COVIDpbmc_csx.csv
- Source Data/fig3/3c/COVIDpbmcpred_rnasieve.csv
- __MACOSX/Source Data/fig3/3c/._COVIDpbmcpred_rnasieve.csv
- Source Data/fig3/3c/COVIDpbmcpred_music.csv
- __MACOSX/Source Data/fig3/3c/._COVIDpbmcpred_music.csv
- Source Data/fig3/3c/COVIDpbmcpred_tape.csv
- __MACOSX/Source Data/fig3/3c/._COVIDpbmcpred_tape.csv
- Source Data/fig3/3d/COVIDisletpred_scaden.csv
- __MACOSX/Source Data/fig3/3d/._COVIDisletpred_scaden.csv
- Source Data/fig3/3d/COVIDisletpred_tape.csv
- __MACOSX/Source Data/fig3/3d/._COVIDisletpred_tape.csv
- Source Data/fig3/3d/COVIDisletpred_music.csv
- __MACOSX/Source Data/fig3/3d/._COVIDisletpred_music.csv
- Source Data/fig3/3d/COVIDisletpred_bisque.csv
- __MACOSX/Source Data/fig3/3d/._COVIDisletpred_bisque.csv
- Source Data/fig3/3d/COVIDisletpred_csx.csv
- __MACOSX/Source Data/fig3/3d/._COVIDisletpred_csx.csv
- Source Data/fig3/3d/COVIDisletpred_dwls.txt
- __MACOSX/Source Data/fig3/3d/._COVIDisletpred_dwls.txt
- Source Data/fig3/3d/COVIDisletpred_rnasieve.csv
- __MACOSX/Source Data/fig3/3d/._COVIDisletpred_rnasieve.csv
- Source Data/fig3/3ab/ROSMAPpred_scaden.txt
- __MACOSX/Source Data/fig3/3ab/._ROSMAPpred_scaden.txt
- Source Data/fig3/3ab/ROSMAP_IHC_fractions.csv
- __MACOSX/Source Data/fig3/3ab/._ROSMAP_IHC_fractions.csv
- Source Data/fig3/3ab/ROSMAPpred_rnasieve.csv
- __MACOSX/Source Data/fig3/3ab/._ROSMAPpred_rnasieve.csv
- Source Data/fig3/3ab/ROSMAPpred_music.csv
- __MACOSX/Source Data/fig3/3ab/._ROSMAPpred_music.csv
- Source Data/fig3/3ab/ROSMAPpred_csx.csv
- __MACOSX/Source Data/fig3/3ab/._ROSMAPpred_csx.csv
- Source Data/fig3/3ab/ROSMAPpred_dwls.csv
- __MACOSX/Source Data/fig3/3ab/._ROSMAPpred_dwls.csv
- Source Data/fig3/3ab/ROSMAPpred_tape.csv
- __MACOSX/Source Data/fig3/3ab/._ROSMAPpred_tape.csv
- Source Data/fig3/3ab/ROSMAPpred_bisque.csv
- __MACOSX/Source Data/fig3/3ab/._ROSMAPpred_bisque.csv
- Source Data/fig4/4ef/.DS_Store
- __MACOSX/Source Data/fig4/4ef/._.DS_Store
- Source Data/fig4/4ef/0.1kDEGs/
- __MACOSX/Source Data/fig4/4ef/._0.1kDEGs
- Source Data/fig4/4cdg/ROSMAP_trainGEP.csv
- __MACOSX/Source Data/fig4/4cdg/._ROSMAP_trainGEP.csv
- Source Data/fig4/4cdg/ROSMAP_GEPanalysis.ipynb
- __MACOSX/Source Data/fig4/4cdg/._ROSMAP_GEPanalysis.ipynb
- Source Data/fig4/4cdg/ROSMAP_overallGEP.csv
- __MACOSX/Source Data/fig4/4cdg/._ROSMAP_overallGEP.csv
- Source Data/fig4/4ab/.DS_Store
- __MACOSX/Source Data/fig4/4ab/._.DS_Store
- Source Data/fig4/4ab/testsigm.npy
- __MACOSX/Source Data/fig4/4ab/._testsigm.npy
- Source Data/fig4/4ab/trainsigm.npy
- __MACOSX/Source Data/fig4/4ab/._trainsigm.npy
- Source Data/fig4/4ab/orisigm.npy
- __MACOSX/Source Data/fig4/4ab/._orisigm.npy
- Source Data/fig4/4h/HIV_metadata.csv
- __MACOSX/Source Data/fig4/4h/._HIV_metadata.csv
- Source Data/fig4/4h/HIV_NK_sigm.txt
- __MACOSX/Source Data/fig4/4h/._HIV_NK_sigm.txt
- Source Data/fig4/4h/HIV_deseq2.csv
- __MACOSX/Source Data/fig4/4h/._HIV_deseq2.csv
- Source Data/fig4/4h/HIV_Dendritics_sigm.txt
- __MACOSX/Source Data/fig4/4h/._HIV_Dendritics_sigm.txt
- Source Data/fig4/4h/HIV_Monocytes_sigm.txt
- __MACOSX/Source Data/fig4/4h/._HIV_Monocytes_sigm.txt
- Source Data/fig4/4h/HIV_Bcells_sigm.txt
- __MACOSX/Source Data/fig4/4h/._HIV_Bcells_sigm.txt
- Source Data/fig4/4h/HIV_CD8Tcells_sigm.txt
- __MACOSX/Source Data/fig4/4h/._HIV_CD8Tcells_sigm.txt
- Source Data/fig4/4h/HIV_CD4Tcells_sigm.txt
- __MACOSX/Source Data/fig4/4h/._HIV_CD4Tcells_sigm.txt
- Source Data/suppfig/suppfig7/.DS_Store
- __MACOSX/Source Data/suppfig/suppfig7/._.DS_Store
- Source Data/suppfig/suppfig7/gene_level_ccc.csv
- __MACOSX/Source Data/suppfig/suppfig7/._gene_level_ccc.csv
- Source Data/suppfig/suppfig9/.DS_Store
- __MACOSX/Source Data/suppfig/suppfig9/._.DS_Store
- Source Data/suppfig/suppfig9/similar_0.1kDEGs/
- __MACOSX/Source Data/suppfig/suppfig9/._similar_0.1kDEGs
- Source Data/suppfig/suppfig8/HIV_metadata.csv
- __MACOSX/Source Data/suppfig/suppfig8/._HIV_metadata.csv
- Source Data/suppfig/suppfig8/HIV_NK_sigm.txt
- __MACOSX/Source Data/suppfig/suppfig8/._HIV_NK_sigm.txt
- Source Data/suppfig/suppfig8/HIV_deseq2.csv
- __MACOSX/Source Data/suppfig/suppfig8/._HIV_deseq2.csv
- Source Data/suppfig/suppfig8/HIV_Dendritics_sigm.txt
- __MACOSX/Source Data/suppfig/suppfig8/._HIV_Dendritics_sigm.txt
- Source Data/suppfig/suppfig8/HIV_Monocytes_sigm.txt
- __MACOSX/Source Data/suppfig/suppfig8/._HIV_Monocytes_sigm.txt
- Source Data/suppfig/suppfig8/HIV_Bcells_sigm.txt
- __MACOSX/Source Data/suppfig/suppfig8/._HIV_Bcells_sigm.txt
- Source Data/suppfig/suppfig8/HIV_CD8Tcells_sigm.txt
- __MACOSX/Source Data/suppfig/suppfig8/._HIV_CD8Tcells_sigm.txt
- Source Data/suppfig/suppfig8/HIV_CD4Tcells_sigm.txt
- __MACOSX/Source Data/suppfig/suppfig8/._HIV_CD4Tcells_sigm.txt
- Source Data/suppfig/suppfig1/.DS_Store
- __MACOSX/Source Data/suppfig/suppfig1/._.DS_Store
- Source Data/suppfig/suppfig1/pseudobulk_normal_result.csv
- __MACOSX/Source Data/suppfig/suppfig1/._pseudobulk_normal_result.csv
- Source Data/suppfig/suppfig6/50_mouse_ROSMAP_AE.npy
- __MACOSX/Source Data/suppfig/suppfig6/._50_mouse_ROSMAP_AE.npy
- Source Data/suppfig/suppfig6/50_PBMC_microarray_scaden.npy
- __MACOSX/Source Data/suppfig/suppfig6/._50_PBMC_microarray_scaden.npy
- Source Data/suppfig/suppfig6/100_human_ROSMAP_scaden.npy
- __MACOSX/Source Data/suppfig/suppfig6/._100_human_ROSMAP_scaden.npy
- Source Data/suppfig/suppfig6/50_PBMC_microarray_AE.npy
- __MACOSX/Source Data/suppfig/suppfig6/._50_PBMC_microarray_AE.npy
- Source Data/suppfig/suppfig6/50_PBMC_Monaco_scaden.npy
- __MACOSX/Source Data/suppfig/suppfig6/._50_PBMC_Monaco_scaden.npy
- Source Data/suppfig/suppfig6/50_PBMC_sdy67_scaden.npy
- __MACOSX/Source Data/suppfig/suppfig6/._50_PBMC_sdy67_scaden.npy
- Source Data/suppfig/suppfig6/50_PBMC_Monaco_AE.npy
- __MACOSX/Source Data/suppfig/suppfig6/._50_PBMC_Monaco_AE.npy
- Source Data/suppfig/suppfig6/50_mouse_ROSMAP_scaden.npy
- __MACOSX/Source Data/suppfig/suppfig6/._50_mouse_ROSMAP_scaden.npy
- Source Data/suppfig/suppfig6/50_PBMC_sdy67_AE.npy
- __MACOSX/Source Data/suppfig/suppfig6/._50_PBMC_sdy67_AE.npy
- Source Data/suppfig/suppfig6/100_human_ROSMAP_AE.npy
- __MACOSX/Source Data/suppfig/suppfig6/._100_human_ROSMAP_AE.npy
- Source Data/suppfig/suppfig11/README.txt
- __MACOSX/Source Data/suppfig/suppfig11/._README.txt
- Source Data/suppfig/suppfig10/.DS_Store
- __MACOSX/Source Data/suppfig/suppfig10/._.DS_Store
- Source Data/suppfig/suppfig10/GEP/
- __MACOSX/Source Data/suppfig/suppfig10/._GEP
- Source Data/suppfig/suppfig3/PBMCseries_real_result.csv
- __MACOSX/Source Data/suppfig/suppfig3/._PBMCseries_real_result.csv
- Source Data/suppfig/suppfig4/data8k_subtype_results.csv
- __MACOSX/Source Data/suppfig/suppfig4/._data8k_subtype_results.csv
- Source Data/suppfig/suppfig4/subtype_annotation.ipynb
- __MACOSX/Source Data/suppfig/suppfig4/._subtype_annotation.ipynb
- Source Data/suppfig/suppfig5/real_overallMAE.csv
- __MACOSX/Source Data/suppfig/suppfig5/._real_overallMAE.csv
- Source Data/suppfig/suppfig5/real_overallCCC.csv
- __MACOSX/Source Data/suppfig/suppfig5/._real_overallCCC.csv
- Source Data/suppfig/suppfig2/rare.csv
- __MACOSX/Source Data/suppfig/suppfig2/._rare.csv
- Source Data/suppfig/suppfig2/pseudobulk_rare_result.csv
- __MACOSX/Source Data/suppfig/suppfig2/._pseudobulk_rare_result.csv
- Source Data/fig4/4ef/0.1kDEGs/CD8Tcell_CSx.csv
- __MACOSX/Source Data/fig4/4ef/0.1kDEGs/._CD8Tcell_CSx.csv
- Source Data/fig4/4ef/0.1kDEGs/Monocyte_TAPE.csv
- __MACOSX/Source Data/fig4/4ef/0.1kDEGs/._Monocyte_TAPE.csv
- Source Data/fig4/4ef/0.1kDEGs/DEGdetection_bulk.csv
- __MACOSX/Source Data/fig4/4ef/0.1kDEGs/._DEGdetection_bulk.csv
- Source Data/fig4/4ef/0.1kDEGs/NK_TAPE.csv
- __MACOSX/Source Data/fig4/4ef/0.1kDEGs/._NK_TAPE.csv
- Source Data/fig4/4ef/0.1kDEGs/CD8Tcell_TAPE.csv
- __MACOSX/Source Data/fig4/4ef/0.1kDEGs/._CD8Tcell_TAPE.csv
- Source Data/fig4/4ef/0.1kDEGs/DEGdetection_0.1k.eps
- __MACOSX/Source Data/fig4/4ef/0.1kDEGs/._DEGdetection_0.1k.eps
- Source Data/fig4/4ef/0.1kDEGs/Bcell_TAPE.csv
- __MACOSX/Source Data/fig4/4ef/0.1kDEGs/._Bcell_TAPE.csv
- Source Data/fig4/4ef/0.1kDEGs/Monocyte_CSx.csv
- __MACOSX/Source Data/fig4/4ef/0.1kDEGs/._Monocyte_CSx.csv
- Source Data/fig4/4ef/0.1kDEGs/Bcell_CSx.csv
- __MACOSX/Source Data/fig4/4ef/0.1kDEGs/._Bcell_CSx.csv
- Source Data/fig4/4ef/0.1kDEGs/NK_CSx.csv
- __MACOSX/Source Data/fig4/4ef/0.1kDEGs/._NK_CSx.csv
- Source Data/suppfig/suppfig9/similar_0.1kDEGs/CD8Tcell_CSx.csv
- __MACOSX/Source Data/suppfig/suppfig9/similar_0.1kDEGs/._CD8Tcell_CSx.csv
- Source Data/suppfig/suppfig9/similar_0.1kDEGs/Monocyte_TAPE.csv
- __MACOSX/Source Data/suppfig/suppfig9/similar_0.1kDEGs/._Monocyte_TAPE.csv
- Source Data/suppfig/suppfig9/similar_0.1kDEGs/DEGdetection_bulk.csv
- __MACOSX/Source Data/suppfig/suppfig9/similar_0.1kDEGs/._DEGdetection_bulk.csv
[truncated: 162 more entries]
