# Supplementary material for: Deep autoencoder for interpretable tissue-adaptive deconvolution and cell-type-specific gene analysis
Source: Nat Commun. 2022 Nov 8;13:6735. doi: 10.1038/s41467-022-34550-9 (PMC9641692; doi:10.1038/s41467-022-34550-9)
Supplement: Supplementary file 4 — Source Data [file 41467_2022_34550_MOESM4_ESM.zip › Source Data/README.txt]

Description

These data can be used to plot all the results listed in the manuscript. Data are stored according to the figures. To reproduce the main results, please find the zip files with links below:

Plot figures with these data using notebooks:https://github.com/poseidonchan/TAPE/tree/main/Experiments

Simulated data for deconvolution test and DEG detection test: https://figshare.com/articles/dataset/SuppData_TAPE_zip/21371346

Reproducible notebooks for deconvolution tasks including figure 2d, figure 3c,d: https://figshare.com/articles/dataset/Reproduce_deconvolution/21371562

Reproducible notebooks and source code for RAB11FIP5 detection in HIV PBMC dataset: https://figshare.com/articles/dataset/Reproduce_DEG_detection_HIV/21371820
