# Supplementary material for: Deep autoencoder for interpretable tissue-adaptive deconvolution and cell-type-specific gene analysis
Source: Nat Commun. 2022 Nov 8;13:6735. doi: 10.1038/s41467-022-34550-9 (PMC9641692; doi:10.1038/s41467-022-34550-9)
Supplement: Supplementary file 4 — Source Data [file 41467_2022_34550_MOESM4_ESM.zip › Source Data/suppfig/supptable2.xlsx]

## Sheet: Sheet1
TAPE
fractions of genes left after variance cutoff	0.99	0.8	0.6	0.5	0.4	0.2	0.05
used genes number	16599	16529	13200	10718	8076	3489	739
overall CCC	0.275688	0.276255	0.415936	0.433076	0.593406	0.557752	0.327362
overall MAE	0.12016	0.115048	0.100869	0.0994959	0.0673047	0.069332	0.0942172
