# Supplementary material for: Deep autoencoder for interpretable tissue-adaptive deconvolution and cell-type-specific gene analysis
Source: Nat Commun. 2022 Nov 8;13:6735. doi: 10.1038/s41467-022-34550-9 (PMC9641692; doi:10.1038/s41467-022-34550-9)
Supplement: Supplementary file 4 — Source Data [file 41467_2022_34550_MOESM4_ESM.zip › Source Data/suppfig/supptable3.xlsx]

## Sheet: Sheet1
scaden	Default settings	1	2	3	4	5	6	7	8
batch size	128	64	64	64	64	128	128	128
learning rate	0.0001	0.0001	0.0001	1e-05	1e-05	0.0001	1e-05	1e-05
steps	5000	2000	5000	2000	5000	2000	2000	5000
overall CCC	0.494231	0.465331	0.478373	0.558719	0.51237	0.488328	0.51457	0.534148
overall MAE	0.0735278	0.0742567	0.0755651	0.0638205	0.0682241	0.0686809	0.0685671	0.0650383
average CCC	0.366687	0.319755	0.319714	0.330748	0.311842	0.31345	0.329652	0.310792
