# Supplementary material for: Deep autoencoder for interpretable tissue-adaptive deconvolution and cell-type-specific gene analysis
Source: Nat Commun. 2022 Nov 8;13:6735. doi: 10.1038/s41467-022-34550-9 (PMC9641692; doi:10.1038/s41467-022-34550-9)
Supplement: Supplementary file 4 — Source Data [file 41467_2022_34550_MOESM4_ESM.zip › Source Data/suppfig/supptable8.xlsx]

## Sheet: Sheet1
	default settings
kappa	14.63	8.98	14.63	8.98	14.63	8.98	14.63	8.98	5	2
quantial normalization in generating signature matrix	FALSE	TRUE	FALSE	TRUE	FALSE	TRUE	FALSE	TRUE	FALSE	FALSE
S-mode correction	TRUE	TRUE	TRUE	TRUE	FALSE	FALSE	FALSE	FALSE	TRUE	TRUE
quantial normalization in deconvolution	FALSE	FALSE	TRUE	TRUE	FALSE	FALSE	TRUE	TRUE	FALSE	FALSE
overall CCC	0.616656	0.495522	0.610807	0.551671	0.22601	0.0953115	0.238948	0.106067	0.681709	0.578764
overall MAE	0.0683309	0.0909674	0.0659324	0.0752697	0.0866264	0.0995724	0.0875001	0.097846	0.060328	0.077218
mean CCC	0.323476	0.225437	0.318937	0.254214	0.325751	0.250355	0.328246	0.259446	0.347688	0.077218
