# Supplementary material for: Deep autoencoder for interpretable tissue-adaptive deconvolution and cell-type-specific gene analysis
Source: Nat Commun. 2022 Nov 8;13:6735. doi: 10.1038/s41467-022-34550-9 (PMC9641692; doi:10.1038/s41467-022-34550-9)
Supplement: Supplementary file 4 — Source Data [file 41467_2022_34550_MOESM4_ESM.zip › Source Data/suppfig/supptable4.xlsx]

## Sheet: Sheet1
parameters	trim_percent	0.02	0.1	0.05	0.01	0.02	0.1	0.05	0.01	0.02	0.1	0.05	0.01
	gene_thresh	0.2	0.2	0.2	0.2	0.1	0.1	0.1	0.1	0.3	0.3	0.3	0.3
metrics	CCC_overall	-0.1	-0.08	-0.08	-0.1	-0.06	-0.07	-0.08	-0.06	-0.11	-0.1	-0.11	-0.1
	MAE_overall	0.19	0.17	0.17	0.19	0.18	0.2	0.2	0.18	0.18	0.18	0.18	0.18
	CCC_average	nan	nan	nan	nan	nan	nan	nan	nan	nan	nan	nan	nan
	MAE_average	0.19	0.17	0.17	0.19	0.18	0.2	0.2	0.18	0.18	0.18	0.18	0.18
