# Supplementary material for: Deep autoencoder for interpretable tissue-adaptive deconvolution and cell-type-specific gene analysis
Source: Nat Commun. 2022 Nov 8;13:6735. doi: 10.1038/s41467-022-34550-9 (PMC9641692; doi:10.1038/s41467-022-34550-9)
Supplement: Supplementary file 4 — Source Data [file 41467_2022_34550_MOESM4_ESM.zip › Source Data/suppfig/supptable5.xlsx]

## Sheet: Sheet1
MuSiC_Monaco's PBMC dataset	default settings
nu	0.0001	1e-05	0.001	0.01	0.1	0.0001	1e-05	0.001	0.01	0.1	0.0001	0.001	0.01	0.1	1e-05	0.0001	1e-05	0.001	0.01	0.1
centered	FALSE	FALSE	FALSE	FALSE	FALSE	TRUE	TRUE	TRUE	TRUE	TRUE	FALSE	FALSE	FALSE	FALSE	FALSE	TRUE	TRUE	TRUE	TRUE	TRUE
normalized	FALSE	FALSE	FALSE	FALSE	FALSE	FALSE	FALSE	FALSE	FALSE	FALSE	TRUE	TRUE	TRUE	TRUE	TRUE	TRUE	TRUE	TRUE	TRUE	TRUE
overall CCC	-0.0275303	0.024892	-0.0262194	0.196721	0.237293	0.0986312	0.0821484	0.122157	0.232419	0.221918	-0.0164986	-0.0650038	-0.092394	-0.0897712	0.00435199	-0.0164986	0.0279841	0.0490553	0.0302293	-0.0162339
overall MAE	0.17961	0.176855	0.168267	0.143467	0.173146	0.188521	0.195429	0.169566	0.149579	0.190145	0.173888	0.174097	0.177138	0.175576	0.171159	0.173888	0.182073	0.173893	0.178629	0.191116
mean CCC	NaN	NaN	NaN	NaN	NaN	NaN	NaN	NaN	NaN	NaN	NaN	NaN	NaN	NaN	NaN	NaN	NaN	NaN	NaN	NaN
mean MAE	0.17961	0.176855	0.168267	0.143467	0.173146	0.188521	0.195429	0.169566	0.149579	0.190145	0.173888	0.174097	0.177138	0.175576	0.171159	0.173888	0.182073	0.173893	0.178629	0.191116
