# Supplementary material for: Deep autoencoder for interpretable tissue-adaptive deconvolution and cell-type-specific gene analysis
Source: Nat Commun. 2022 Nov 8;13:6735. doi: 10.1038/s41467-022-34550-9 (PMC9641692; doi:10.1038/s41467-022-34550-9)
Supplement: Supplementary file 4 — Source Data [file 41467_2022_34550_MOESM4_ESM.zip › Source Data/suppfig/supptable8.xls]

## Sheet: performance_summary_deconv
Datatype		Scenario	Dataset	Metrics
				CCC	CCC	MAE	MAE
				Overall	P-value (used for comparing the box plot)	Overall	P-value (used for comparing the box plot)
Real-bulk			sdy67	TAPE, Scaden, CSx	DWLS, Scaden, TAPE	TAPE, Scaden, MuSiC	TAPE, Scaden, CSx
			monaco	TAPE, CSx, Scaden	TAPE, CSx, Scaden	TAPE, CSx, Scaden	TAPE, CSx, Scaden
			microarray	Scaden, TAPE, DWLS	Scaden, CSx, TAPE	TAPE, Scaden, CSx	TAPE, Scaden, CSx
			rosmap_h	TAPE, Scaden, RNAsieve	TAPE, Scaden, MuSiC	TAPE, Scaden, MuSiC	TAPE, Scaden, MuSiC
			rosmap_m	TAPE, CSx, DWLS	RNAsieve, DWLS, TAPE	TAPE, DWLS, Scaden	TAPE, DWLS, Scaden
Pseudo-bulk	umi2counts	normal	Limb_Muscle	DWLS, CIBERSORTx, Scaden	DWLS, CIBERSORTx, Scaden	DWLS, Scaden, CIBERSORTx	Scaden, DWLS, CIBERSORTx
			Lung	DWLS, Bisque, TAPE	DWLS, Bisque, TAPE	DWLS, Scaden, TAPE	DWLS, Scaden, TAPE
			Marrow	DWLS, TAPE, Scaden	DWLS, TAPE, CIBERSORTx	TAPE, DWLS, Scaden	TAPE, DWLS, CIBERSORTx
		rare (only compute the average performance of all rare cell types in each datasets because of the small number of data points)	Limb_Muscle	not applicable	Scaden, DWLS, TAPE	not applicable	TAPE, DWLS, Scaden
			Lung	not applicable	MuSiC, CIBERSORTx, Scaden	not applicable	MuSiC, DWLS, RNAsieve
			Marrow	not applicable	DWLS, Scaden, TAPE	not applicable	DWLS, TAPE, MuSiC
		similar distinguishment (only compute the average performance of all data points because of the small number of data points)	Marrow	not applicable	TAPE, DWLS, CIBERSORTx	not applicable	TAPE, CIBERSORTx, Scaden
		similar transferring (only compute the average performance of all data points because of the small number of data points)	Marrow	not applicable	DWLS, TAPE, Scaden	not applicable	DWLS, TAPE, Scaden
	counts2umi	normal	Limb_Muscle	TAPE, DWLS, Scaden	DWLS, TAPE, MuSiC	TAPE, Scaden, DWLS	TAPE, DWLS, Scaden
			Lung	MuSiC, TAPE, Scaden	MuSiC, DWLS, Bisque	MuSiC, TAPE, Scaden	MuSiC, TAPE, Scaden
			Marrow	MuSiC, TAPE, Scaden	MuSiC, TAPE, Scaden	TAPE, Scaden, MuSiC	TAPE, MuSiC, Scaden
		rare (only compute the average performance of all. rare cell types because of the small number of data points)	Limb_Muscle	not applicable	MuSiC, DWLS, TAPE	not applicable	MuSiC, TAPE, Scaden
			Lung	not applicable	DWLS, MuSiC, CIBERSORTx	not applicable	CIBERSORTx, DWLS, MuSiC
			Marrow	not applicable	MuSiC, CIBERSORTx, Scaden	not applicable	Scaden, DWLS, MuSiC
		similar distinguishment (only compute the average performance of all data points because of the small number of data points)	Marrow	not applicable	MuSiC, TAPE, CIBERSORTx	not applicable	TAPE, MuSiC, CIBERSORTx
		similar transferring (only compute the average performance of all data points because of the small number of data points)	Marrow	not applicable	MuSiC, TAPE, Scaden	not applicable	MuSiC, TAPE, Scaden

## Sheet: performance_sum_DEGdetection
Scenario	DEG type	Similar cell type	DEG number	Performance
1	random	no	100	TAPE > CIBERSORTx
			1000	TAPE > CIBERSORTx
			5000	TAPE ~ CIBERSORTx
2	signature	no	about 200	TAPE ~ CIBERSORTx
3	random	yes	100	both failed, TAPE > CIBERSORTx
			1000	both failed, TAPE > CIBERSORTx
4	signature	yes	about 150	CIBERSORTx > TAPE
