# Supplementary material for: Deep autoencoder for interpretable tissue-adaptive deconvolution and cell-type-specific gene analysis
Source: Nat Commun. 2022 Nov 8;13:6735. doi: 10.1038/s41467-022-34550-9 (PMC9641692; doi:10.1038/s41467-022-34550-9)
Supplement: Supplementary file 4 — Source Data [file 41467_2022_34550_MOESM4_ESM.zip › Source Data/fig5/5aefg/figure5_a_e_f_g_3-pbmc_meta.csv]

	Condition	Stage	virus
ADT0614R	BNab		HIV
ADT06JT1	BNab		HIV
ADT06P73	BNab		HIV
ADT08290	control		HIV
ADT0834L	control		HIV
ADT0VSQM	control		HIV
BDT060P4	BNab		HIV
BDT0613Q	BNab		HIV
BDT06152	BNab		HIV
BDT0615B	BNab		HIV
BDT06FQY	BNab		HIV
BDT07ZNY	BNab		HIV
BDT081ZZ	control		HIV
BDT0824M	control		HIV
BDT082CV	control		HIV
BDT082QF	control		HIV
BDT08346	control		HIV
BDT17BWJ	BNab		HIV
BDT17DSJ	control		HIV
BDT17K6X	control		HIV
BDTO6FXR	BNab		HIV
CDT00QZ5	control		HIV
CDT033GS	BNab		HIV
CDT052KF	BNab		HIV
CDT052MR	BNab		HIV
CDT0827R	control		HIV
CDT0828T	control		HIV
CDT082FB	control		HIV
CDT082NY	control		HIV
CDT0833D	control		HIV
CDT0K1DW	control		HIV
CDT0VBP1	control		HIV
DDT052KR	BNab		HIV
DDT052LD	BNab		HIV
DDT052NJ	BNab		HIV
DDT06158	control		HIV
DDT06FRH	BNab		HIV
DDT06JZK	control		HIV
DDT072V1	BNab		HIV
DDT08GTB	control		HIV
DDT0TGZX	control		HIV
DDT0THCH	control		HIV
DDT178LQ	BNab		HIV
EDT052L0	BNab		HIV
EDT06FYR	BNab		HIV
EDT07ZLT	BNab		HIV
EDT07ZSG	BNab		HIV
EDT08	control		HIV
EDT17D5C	control		HIV
EDTO6G1N	BNab		HIV
FDT033GN	control		HIV
FDT052K3	BNab		HIV
FDT06JSO	control		HIV
FDT07ZKM	BNab		HIV
FDT0827K	control		HIV
GDT033GG	BNab		HIV
GDT052NL	BNab		HIV
GDT060M2	BNab		HIV
GDT06147	BNab		HIV
GDT06P5N	BNab		HIV
GDT06P5X	BNab		HIV
GDT0736P	BNab		HIV
GDT08228	control		HIV
GDT0826X	control		HIV
GDT082BH	control		HIV
GDT082CY	control		HIV
GDT1451Z	control		HIV
HDT00QLN	BNab		HIV
HDT0615D	control		HIV
HDT06FP9	BNab		HIV
HDT06PC2	BNab		HIV
HDT06PCB	BNab		HIV
JDT052KT	BNab		HIV
JDT060P6	control		HIV
JDT0614W	control		HIV
JDT0615G	control		HIV
JDT06HKC	control		HIV
JDT06P5K	BNab		HIV
JDT0735X	BNab		HIV
JDT082TN	control		HIV
JDT0831P	control		HIV
KDT033RB	BNab		HIV
KDT060P8	BNab		HIV
KDT0614Y	BNab		HIV
KDT0735T	BNab		HIV
KDT0736S	BNab		HIV
KDT082CK	control		HIV
KDT082GG	control		HIV
KDT082WK	control		HIV
KDT0V3JN	control		HIV
KDT0V77L	control		HIV
KDT179LM	control		HIV
C1-1	chronic	1	HBV
C1-2	chronic	2	HBV
C1-3	chronic	3	HBV
C1-4	chronic	4	HBV
C2-1	chronic	1	HBV
C2-3	chronic	3	HBV
C2-4	chronic	4	HBV
C3-1	chronic	1	HBV
C3-2	chronic	2	HBV
C3-3	chronic	3	HBV
C3-4	chronic	4	HBV
C4-1	chronic	1	HBV
C4-2	chronic	2	HBV
C4-3	chronic	3	HBV
C4-4	chronic	4	HBV
C5-1	chronic	1	HBV
C5-2	chronic	2	HBV
C5-3	chronic	3	HBV
C5-4	chronic	4	HBV
R1-1	acute	1	HBV
R1-2	acute	2	HBV
R1-3	acute	3	HBV
R1-4	acute	4	HBV
R2-1	acute	1	HBV
R2-2	acute	2	HBV
R2-4	acute	4	HBV
R3-1	acute	1	HBV
R3-2	acute	2	HBV
R3-3	acute	3	HBV
R3-4	acute	4	HBV
R4-1	acute	1	HBV
R4-2	acute	2	HBV
R4-3	acute	3	HBV
R4-4	acute	4	HBV
R5-1	acute	1	HBV
R5-2	acute	2	HBV
R5-3	acute	3	HBV
R5-4	acute	4	HBV
R6-1	acute	1	HBV
R6-2	acute	2	HBV
R6-3	acute	3	HBV
R6-4	acute	4	HBV
C6-1	chronic	1	HBV
C6-2	chronic	2	HBV
C6-3	chronic	3	HBV
C6-4	chronic	4	HBV
C7-1	chronic	1	HBV
C7-3	chronic	3	HBV
C7-4	chronic	4	HBV
C8-1	chronic	1	HBV
C8-2	chronic	2	HBV
C8-3	chronic	3	HBV
C8-4	chronic	4	HBV
lnc_10	mild	R	SARS-CO-V2
lnc_11	mild	T	SARS-CO-V2
lnc_13	serious	C	SARS-CO-V2
lnc_14	serious	T	SARS-CO-V2
lnc_15	serious	R	SARS-CO-V2
lnc_16	moderate	T	SARS-CO-V2
lnc_17	moderate	C	SARS-CO-V2
lnc_18	moderate	R	SARS-CO-V2
lnc_19	mild	T	SARS-CO-V2
lnc_20	mild	R	SARS-CO-V2
lnc_21	mild	C	SARS-CO-V2
lnc_23	serious	C	SARS-CO-V2
lnc_24	serious	T	SARS-CO-V2
lnc_25	mild	T	SARS-CO-V2
lnc_26	mild	C	SARS-CO-V2
lnc_27	mild	R	SARS-CO-V2
lnc_28	serious	R	SARS-CO-V2
lnc_29	serious	C	SARS-CO-V2
lnc_30	serious	T	SARS-CO-V2
lnc_31	moderate	T	SARS-CO-V2
lnc_33	moderate	R	SARS-CO-V2
lnc_34	moderate	C	SARS-CO-V2
lnc_35	moderate	T	SARS-CO-V2
lnc_36	serious	T	SARS-CO-V2
lnc_37	serious	C	SARS-CO-V2
lnc_38	serious	C	SARS-CO-V2
lnc_39	serious	R	SARS-CO-V2
lnc_40	mild	T	SARS-CO-V2
lnc_41	mild	C	SARS-CO-V2
lnc_44	moderate	T	SARS-CO-V2
lnc_45	moderate	C	SARS-CO-V2
lnc_46	mild	T	SARS-CO-V2
lnc_47	mild	C	SARS-CO-V2
lnc_5	moderate	C	SARS-CO-V2
lnc_6	moderate	T	SARS-CO-V2
lnc_7	moderate	C	SARS-CO-V2
lnc_8	moderate	T	SARS-CO-V2
lnc_9	moderate	R	SARS-CO-V2
