# Supplementary material for: Deep autoencoder for interpretable tissue-adaptive deconvolution and cell-type-specific gene analysis
Source: Nat Commun. 2022 Nov 8;13:6735. doi: 10.1038/s41467-022-34550-9 (PMC9641692; doi:10.1038/s41467-022-34550-9)
Supplement: Supplementary file 4 — Source Data [file 41467_2022_34550_MOESM4_ESM.zip › Source Data/fig5/5aefg/figure5_a_e_f_g1-complexheatmap_matrix.csv]

id	ADT0614R	ADT06JT1	ADT06P73	ADT08290	ADT0834L	ADT0VSQM	BDT060P4	BDT0613Q	BDT06152	BDT0615B	BDT06FQY	BDT07ZNY	BDT081ZZ	BDT0824M	BDT082CV	BDT082QF	BDT08346	BDT17BWJ	BDT17DSJ	BDT17K6X	BDTO6FXR	CDT00QZ5	CDT033GS	CDT052KF	CDT052MR	CDT0827R	CDT0828T	CDT082FB	CDT082NY	CDT0833D	CDT0K1DW	CDT0VBP1	DDT052KR	DDT052LD	DDT052NJ	DDT06158	DDT06FRH	DDT06JZK	DDT072V1	DDT08GTB	DDT0TGZX	DDT0THCH	DDT178LQ	EDT052L0	EDT06FYR	EDT07ZLT	EDT07ZSG	EDT08	EDT17D5C
Bcells-BIOCARTA_CSK_PATHWAY	5.2609	4.9863	4.9488	5.2276	5.1727	5.0907	5.0489	5.5913	5.112	4.9061	4.8405	5.2477	5.432	5.1547	5.1497	5.1659	4.7714	4.7987	5.2513	5.2452	5.53	5.0993	5.3632	5.1143	4.9587	5.0552	5.0596	4.9407	5.3002	5.0212	5.1698	5.1136	5.0841	4.8649	5.1109	4.788	5.1467	5.3262	4.971	4.8806	5.1272	5.0314	4.9577	4.7647	4.9832	4.8504	4.914	4.9247	5.0621
Bcells-BIOCARTA_ARAP_PATHWAY	0.3273	0.2753	0.3201	0.3561	0.3135	0.363	0.3754	0.3505	0.3105	0.3825	0.3157	0.288	0.3205	0.2951	0.3861	0.2964	0.2549	0.3013	0.3434	0.3186	0.332	0.3291	0.3786	0.3393	0.3648	0.3859	0.4259	0.3724	0.4311	0.3349	0.2357	0.2797	0.4205	0.3743	0.3323	0.2637	0.3265	0.4061	0.3521	0.3127	0.317	0.3384	0.298	0.305	0.3279	0.2897	0.388	0.3318	0.3237
Bcells-BIOCARTA_AKT_PATHWAY	2.3262	2.305	2.2232	2.2034	2.3138	2.4718	2.251	2.3197	2.193	2.2721	2.2811	2.1358	2.2787	2.3083	2.2692	2.2935	2.1554	2.255	2.2028	2.3044	2.2429	2.3578	2.2857	2.185	2.2709	2.2462	2.1903	2.244	2.1898	2.1454	2.2464	2.4242	2.5729	2.1825	2.2152	2.3347	2.267	2.1862	2.2205	2.2333	2.1539	2.1879	2.1899	2.2479	2.2449	2.2015	2.5479	2.2713	2.2712
Bcells-BIOCARTA_ALK_PATHWAY	-2.8255	-2.7762	-2.9108	-2.8912	-2.7541	-3.0051	-2.9377	-2.8801	-2.7668	-3.0032	-2.8935	-2.8744	-2.7477	-2.9438	-2.9005	-2.864	-3.0085	-2.7303	-2.8474	-2.8	-2.9731	-2.956	-2.7535	-2.8309	-2.8188	-2.8704	-2.9108	-2.9482	-2.8209	-2.7467	-2.7734	-2.8456	-2.9008	-2.7175	-2.936	-2.9638	-2.9361	-2.9452	-3.0291	-3.0112	-3.006	-2.9146	-2.8632	-2.8407	-3.0051	-2.9588	-2.775	-2.7606	-2.9286
Bcells-BIOCARTA_AT1R_PATHWAY	3.8474	3.918	4.155	4.0413	3.9435	3.9346	4.0199	3.8025	3.9882	3.9046	3.8674	3.8553	4.0353	3.9867	4.099	3.7019	3.8212	3.9397	4.1632	3.9044	3.9303	3.9537	3.9166	3.7631	4.0759	3.9035	4.391	3.6933	4.1781	4.0649	3.9412	3.9417	3.8934	3.7811	4.0187	4.0414	4.0867	4.0814	3.8051	3.9349	3.8775	3.7628	3.9288	4.1073	3.9162	3.9761	4.0843	4.1915	4.0106
Bcells-BIOCARTA_CHEMICAL_PATHWAY	3.7596	3.5666	3.4989	3.9239	3.6958	3.6793	3.875	3.7044	3.6753	3.8169	3.9771	3.6303	3.7632	3.6193	3.7606	3.703	3.7297	3.7296	3.6558	3.7582	3.5365	3.7622	3.9421	3.5634	3.8688	3.8011	3.917	3.8719	3.9862	3.7859	3.852	3.769	3.7713	3.9413	3.6269	3.7434	3.5948	3.5219	3.6142	3.6174	3.8131	3.9127	3.9339	3.8031	3.6031	3.8399	3.7244	3.8554	3.7847
Bcells-BIOCARTA_SPPA_PATHWAY	0.5359	0.5626	0.525	0.4963	0.4771	0.6319	0.6208	0.5071	0.5031	0.5453	0.5489	0.4752	0.5388	0.4725	0.525	0.587	0.6558	0.5288	0.5498	0.5893	0.6027	0.5447	0.5514	0.5224	0.5613	0.5747	0.4843	0.5056	0.5554	0.5718	0.5785	0.6512	0.6364	0.6415	0.5503	0.585	0.4991	0.5606	0.598	0.6249	0.59	0.4853	0.5486	0.5796	0.5494	0.5307	0.5803	0.6155	0.5569
Bcells-BIOCARTA_ATM_PATHWAY	0.2376	0.2037	0.1312	0.1222	0.1566	0.1985	0.2001	0.1962	0.1604	0.1489	0.2069	0.1916	0.1592	0.1969	0.1478	0.1414	0.1525	0.1797	0.2138	0.1468	0.1581	0.1552	0.1351	0.14	0.144	0.1959	0.1592	0.1892	0.1906	0.2319	0.2346	0.1982	0.211	0.1983	0.121	0.1841	0.1405	0.1708	0.16	0.1503	0.1268	0.1593	0.1493	0.1831	0.2084	0.1498	0.2523	0.2134	0.144
Bcells-BIOCARTA_BCELLSURVIVAL_PATHWAY	2.0068	1.9433	2.0113	1.9401	1.9705	2.0705	1.988	1.9827	2.0762	2.0246	1.9088	1.937	2.1244	1.8858	2.0094	2.0275	1.9945	1.9877	2.0499	2.1634	1.9388	1.8691	2.0037	2.1781	2.0162	2.0723	1.8711	1.9288	2.0964	1.9572	1.9679	2.0667	2.0136	2.2434	1.9798	2.016	2.0734	2.069	1.9724	2.1107	2.0298	2.0076	1.9944	2.1902	1.8394	2.0714	1.9608	1.984	2.0604
Bcells-BIOCARTA_BCR_PATHWAY	6.4365	6.6216	6.4832	6.7947	6.7038	6.773	6.2782	6.7207	6.9101	6.3437	6.8838	6.9719	6.5417	6.7351	6.692	6.8138	6.8097	6.8919	6.5873	6.1527	6.5976	6.7745	6.6413	6.2169	6.3895	6.5118	6.6722	6.8987	6.5454	6.5293	7.1018	6.213	6.5502	6.4394	7.1752	6.6241	6.4102	6.9328	6.4128	6.5867	6.4311	6.5946	6.5419	6.5903	7.0317	6.5413	6.649	6.6053	6.3799
Bcells-BIOCARTA_BIOPEPTIDES_PATHWAY	3.3287	3.1936	3.1423	3.2436	3.1655	3.3123	3.3025	3.3716	3.3352	3.209	3.1924	3.2327	3.2127	3.1634	3.287	3.1192	3.1494	3.2111	3.0763	3.1658	3.2482	3.1398	3.1716	3.1669	3.6191	3.1039	3.4479	3.2826	3.2145	3.1908	3.3526	3.0814	3.4225	3.3687	3.1127	3.1758	3.069	3.1391	3.0749	3.2708	3.0325	3.2052	3.3204	3.1898	3.2237	3.2434	3.3259	3.2952	3.0721
Bcells-BIOCARTA_CDMAC_PATHWAY	3.266	3.3795	3.5022	3.4596	3.3669	3.2816	3.3868	3.437	3.3796	3.5367	3.4451	3.5048	3.3302	3.5179	3.3198	3.5765	3.5023	3.3614	3.5265	3.4813	3.352	3.4301	3.4722	3.3371	3.33	3.3475	3.3433	3.3269	3.3785	3.6331	3.4072	3.5905	3.3637	3.3739	3.5338	3.1862	3.3536	3.4354	3.3591	3.3556	3.493	3.2606	3.2033	3.7413	3.64	3.4348	3.4421	3.3547	3.439
Bcells-BIOCARTA_CARM_ER_PATHWAY	-0.1698	-0.0717	-0.12	-0.0981	-0.1342	-0.0809	-0.0471	-0.1067	-0.0744	-0.094	-0.1199	-0.1352	-0.1031	-0.0979	-0.0735	-0.1113	-0.1513	-0.121	-0.1004	-0.1026	-0.1382	-0.0987	-0.0794	-0.1019	-0.0957	-0.0855	-0.1734	-0.1027	-0.0207	-0.106	-0.0482	-0.1403	-0.0687	-0.1004	-0.2052	-0.1528	-0.0459	-0.1005	-0.0832	-0.1081	-0.1382	-0.1468	-0.0434	-0.0975	-0.105	-0.0867	-0.0997	-0.1153	-0.1258
Bcells-BIOCARTA_CASPASE_PATHWAY	3.7996	3.7334	3.6976	4.2441	3.7316	3.8221	3.5932	3.6362	3.8993	4.0963	3.8367	3.8599	3.8817	3.8021	3.8464	4.0469	3.6962	3.8544	3.845	3.8735	3.7852	3.8118	4.1769	4.0046	3.6076	3.6886	4.0041	3.658	3.9666	3.8755	4.0206	3.8276	4.1628	3.9116	3.8314	3.8271	3.8032	3.7717	3.8129	3.8247	3.8616	3.6926	3.8502	3.7488	3.9592	3.887	4.0219	3.9557	3.7478
Bcells-BIOCARTA_TID_PATHWAY	0.9234	0.7937	0.8754	0.7904	0.7986	0.9247	0.7313	0.8008	0.7752	0.8373	0.858	0.8304	0.8908	0.7778	0.7934	0.8848	0.7621	0.9313	0.8074	0.8303	0.8825	0.7755	0.914	0.8962	0.8083	0.8169	0.7879	0.8196	0.7966	0.8026	0.9375	0.868	0.8813	0.8569	0.8159	0.8998	0.866	0.8268	0.8721	0.8701	0.7726	0.8403	0.9485	0.8147	0.7206	0.9006	0.8039	0.9153	0.8701
Bcells-BIOCARTA_GCR_PATHWAY	3.7368	3.85	3.7878	3.8205	3.8488	3.828	3.9875	3.831	3.8018	3.8809	3.806	3.8329	4.1295	4.0914	3.9148	3.8381	3.9661	3.9133	3.9175	3.8576	3.8099	3.9882	3.9252	3.8967	4.0695	3.7784	3.8683	3.7481	3.8221	3.9732	3.8849	3.8845	4.0144	3.9758	3.7449	3.8805	3.8993	4.0319	3.6327	3.736	3.8021	4.0158	4.2063	3.845	3.7431	3.9704	3.8102	3.8354	3.9194
Bcells-BIOCARTA_CTCF_PATHWAY	2.1853	1.9812	1.898	1.9835	1.9666	2.1565	2.2023	2.0272	1.9979	2.0302	1.977	1.9282	2.1015	1.9885	2.0885	2.2055	2.0152	1.9281	2.0951	2.1707	1.979	1.9874	2.0209	2.0961	2.0398	2.0781	2.0359	2.0236	2.0878	2.2187	1.8978	2.1177	2.1912	2.1171	2.1057	1.7364	2.169	2.1185	2.1799	2.1425	2.0043	1.9641	1.919	2.1394	1.9735	1.9997	1.958	2.0347	2.1209
Bcells-BIOCARTA_CTL_PATHWAY	3.1368	2.9597	2.8816	2.9414	2.8664	2.9512	2.8009	2.9406	2.8941	3.0025	3.0148	2.9451	2.9916	2.9008	2.846	3.1072	2.8485	3.0992	2.9462	2.8979	2.9807	3.053	2.8965	3.0898	3.0247	2.8669	2.8651	2.8923	2.9161	2.9439	2.9519	2.9549	3.0447	3.0059	3.0051	2.9265	2.8241	3.0547	2.8332	3.0662	2.8502	3.0375	3.1803	2.958	3.0026	2.9405	3.1331	2.8598	2.966
Bcells-BIOCARTA_CXCR4_PATHWAY	2.5696	2.7306	2.5974	2.4434	2.6361	2.6485	2.6022	2.5644	2.6882	2.5722	2.5594	2.5909	2.7298	2.724	2.5962	2.7934	2.472	2.7334	2.5798	2.4684	2.6971	2.7613	2.5718	2.5918	2.5516	2.5814	2.5125	2.6421	2.7492	2.5162	2.6819	2.5839	2.6187	2.5998	2.6627	2.5173	2.4637	2.5934	2.5808	2.6309	2.4886	2.6303	2.6515	2.6545	2.5735	2.6089	2.6799	2.615	2.5196
Bcells-BIOCARTA_CELLCYCLE_PATHWAY	-1.2229	-1.2966	-1.2776	-1.2158	-1.2586	-1.1912	-1.3193	-1.3399	-1.3249	-1.1946	-1.241	-1.2707	-1.205	-1.2098	-1.2186	-1.2354	-1.3386	-1.1846	-1.2868	-1.214	-1.206	-1.2342	-1.2211	-1.1835	-1.2581	-1.1996	-1.2458	-1.3068	-1.2088	-1.2123	-1.1055	-1.1719	-1.2867	-1.3004	-1.227	-1.2176	-1.2441	-1.2956	-1.2288	-1.2009	-1.2716	-1.2203	-1.2182	-1.271	-1.2201	-1.2405	-1.1524	-1.2004	-1.1511
Bcells-BIOCARTA_D4GDI_PATHWAY	3.9606	3.8162	3.7583	3.8836	3.8472	4.1522	4.1031	3.9684	3.8078	4.1043	3.8287	4.1146	4.0349	4.0512	4.1481	3.9133	3.9908	4.055	3.7282	3.9167	4.2653	3.9403	4.0168	4.0197	3.9316	4.1427	3.9607	4.0516	3.9521	4.1959	3.8769	3.9399	4.1472	4.0752	3.6909	3.9623	3.6995	4.0395	4.0574	4.0181	4.1525	3.9797	3.7855	3.9431	3.9722	4.0073	4.0635	3.9445	4.1912
Bcells-BIOCARTA_CALCINEURIN_PATHWAY	3.8315	3.8091	3.9277	3.906	3.7511	3.8467	4.0768	4.1188	4.4429	4.0135	3.9794	3.9827	4.1179	4.1976	3.8714	4.1523	4.0338	3.9701	3.9964	3.938	3.9213	4.0338	3.9283	4.1184	4.0475	4.0944	4.0226	3.9311	3.9238	3.8255	3.9223	3.8027	4.0213	4.1801	4.032	4.1982	4.105	4.0542	4.0189	4.0835	4.0251	4.0396	4.1645	4.0256	4.0965	3.9332	3.9071	3.9789	4.1127
Bcells-BIOCARTA_EGF_PATHWAY	2.7879	2.7878	2.7589	2.7822	2.7938	2.7211	2.7589	2.8296	2.832	2.7661	2.7915	2.6304	2.7701	2.7037	2.6418	2.6988	2.6886	2.7753	2.8025	2.589	2.7573	2.7649	2.646	2.6749	2.8504	2.7544	2.7379	2.8323	2.8715	2.8305	2.9603	2.7861	2.9435	2.713	2.861	2.8901	2.8364	2.6934	2.66	2.8374	2.741	2.7901	2.9235	2.8224	2.8521	2.8359	2.7354	2.8555	2.7331
Bcells-BIOCARTA_NDKDYNAMIN_PATHWAY	2.6212	2.8309	2.6956	2.6631	2.8749	2.8424	2.7239	2.6063	2.6366	2.7285	2.8109	2.8646	2.7298	2.6474	2.7921	2.7246	2.5473	2.8417	2.739	2.5434	2.8797	2.6962	2.6952	2.6876	2.65	2.8493	2.8375	2.7378	2.7022	2.7267	2.7819	2.7865	3.0448	2.6713	2.5482	2.739	2.8583	2.5978	2.8657	2.6839	2.692	2.7508	2.7962	2.7346	2.7991	2.684	2.807	2.834	2.7495
Bcells-BIOCARTA_EPO_PATHWAY	2.6211	2.5929	2.702	2.8829	2.7454	2.7116	2.6855	2.6888	2.618	2.8721	2.8032	2.7039	2.7017	2.6505	2.8669	2.7026	2.7004	2.8376	2.9935	2.6999	2.7083	2.7918	2.6019	2.6639	2.7311	2.9248	2.5929	2.659	2.8194	2.6463	2.7003	2.819	2.9464	2.7938	2.7407	2.8219	2.9481	2.6051	2.6078	2.7336	2.5256	2.7183	2.7991	2.8211	2.8252	2.9309	2.8725	2.8627	2.697
Bcells-BIOCARTA_ECM_PATHWAY	4.1357	4.1202	4.1656	4.0439	4.1175	4.2558	4.5459	4.2335	4.2695	4.1668	4.268	4.323	4.502	4.1868	4.565	4.3287	4.3372	4.3864	4.3141	4.2141	4.2115	4.2815	4.1684	4.3986	4.3908	4.1657	4.4532	4.4343	4.1405	4.326	4.2544	4.4177	4.3942	4.3249	4.3374	4.2001	4.2939	4.0783	4.1279	4.3665	4.2892	4.0831	4.358	4.3189	4.0048	4.499	4.3325	4.1753	4.5708
Bcells-BIOCARTA_ERK_PATHWAY	4.0781	4.1684	3.8621	3.8051	3.8675	3.7295	3.9797	4.0842	3.8006	3.7536	3.9173	4.0496	3.8015	4.0609	3.9475	3.8277	4.0035	3.9722	3.8317	4.0076	3.9119	4.0722	3.9551	3.8797	3.903	4.064	3.7841	3.8238	3.8616	4.264	3.8263	3.9208	3.8163	3.987	4.0536	4.1659	3.7494	4.0883	3.8553	3.7036	3.9731	3.9168	4.1312	4.1303	3.9796	3.9996	4.0236	3.9613	3.7997
Bcells-BIOCARTA_EIF_PATHWAY	5.8836	5.967	6.0592	6.1715	5.9298	6.2628	6.3965	6.2931	5.9533	5.9709	5.7237	5.8591	6.2105	5.7679	5.8957	5.8559	6.0823	5.8941	6.2199	6.1292	6.4348	5.8108	6.0074	5.6226	6.1595	6.468	6.3444	5.7455	6.1713	5.9881	5.9376	6.3812	6.201	6.397	5.8261	5.7645	6.2951	5.8634	6.2551	5.9344	6.6228	6.1753	6.0066	6.2191	6.0422	6.0125	5.7863	6.1041	6.2338
Bcells-BIOCARTA_FCER1_PATHWAY	5.4492	6.1998	5.726	5.6978	5.6467	5.7064	6.2202	5.7772	5.8562	5.6041	5.7535	6.1803	5.6824	6.0189	5.9234	5.473	5.8442	5.9659	5.6112	5.4716	5.6917	5.7866	5.4038	5.8274	5.8435	5.9247	5.7206	5.6968	6.0606	5.7273	5.6151	5.9098	5.7607	5.8347	5.8063	5.5729	5.5922	5.5536	5.5668	5.8588	5.6987	5.8166	5.5798	5.5953	5.5687	5.7849	5.9938	5.7006	5.9196
Bcells-BIOCARTA_FMLP_PATHWAY	3.7242	3.8449	3.7087	3.7296	3.7126	3.6411	3.7446	3.6133	3.6385	3.7992	3.8881	3.9809	3.7611	3.8005	3.6946	3.874	3.82	3.7284	3.8515	3.9823	3.7572	3.7609	3.8067	3.599	3.599	3.926	3.9118	3.7662	3.6356	3.706	3.7807	3.7769	3.8244	3.9518	3.8066	3.9656	3.9049	3.8967	3.7043	3.844	3.7347	3.7842	3.6726	3.8023	3.7212	3.914	3.7057	3.8203	3.7477
Bcells-BIOCARTA_SET_PATHWAY	4.539	4.0582	4.5579	4.3684	4.0685	4.4093	4.0653	4.3123	4.1406	4.3473	4.403	4.3245	4.0827	4.0689	4.1689	4.2604	4.1047	4.2377	4.2407	4.3626	4.124	4.2541	4.2816	4.3459	4.3416	4.286	4.4088	4.4163	4.365	4.398	4.2568	4.327	4.3501	4.5259	4.3426	4.0239	4.2341	4.3255	4.4178	4.2226	4.2665	4.4654	4.254	4.1017	4.2022	4.113	4.5188	4.4265	4.3672
Bcells-BIOCARTA_GH_PATHWAY	0.6765	0.7477	0.7323	0.5789	0.666	0.7024	0.686	0.6937	0.7207	0.7246	0.6415	0.6131	0.7249	0.6091	0.5724	0.6669	0.6449	0.6491	0.6159	0.6444	0.7155	0.6803	0.72	0.6493	0.7125	0.6102	0.5109	0.6085	0.6829	0.6567	0.8358	0.7498	0.6609	0.6335	0.646	0.71	0.6829	0.7264	0.6642	0.6593	0.6596	0.7011	0.6444	0.6526	0.681	0.7259	0.7362	0.6943	0.6344
Bcells-BIOCARTA_HIVNEF_PATHWAY	3.1041	2.9605	3.0929	3.004	3.319	3.3866	3.0941	3.0989	3.3149	3.1419	3.0357	3.0214	3.24	3.0706	3.0627	3.1801	2.9956	3.2257	3.2018	3.0991	3.2937	3.2169	3.2175	3.1992	2.9704	3.3501	3.0149	2.997	3.1495	3.0639	3.2765	3.0219	3.2347	3.2594	3.1452	3.2931	3.0516	3.2406	3.3017	3.1556	3.0575	3.1525	3.1583	3.1024	3.183	3.3388	3.0788	3.1301	3.2826
Bcells-BIOCARTA_IGF1_PATHWAY	1.3302	1.4469	1.3231	1.3658	1.3719	1.4242	1.2842	1.3518	1.2999	1.3099	1.3189	1.3096	1.3833	1.2628	1.3527	1.3339	1.3216	1.2443	1.3596	1.3561	1.3499	1.2802	1.2675	1.2536	1.3224	1.32	1.2722	1.2673	1.4401	1.3466	1.3555	1.3586	1.3496	1.2506	1.3384	1.334	1.3046	1.3261	1.2479	1.3312	1.3386	1.3629	1.335	1.3824	1.4103	1.3306	1.4512	1.3041	1.3371
Bcells-BIOCARTA_IL2_PATHWAY	4.5315	4.4986	4.6263	4.3294	5.0903	4.9089	4.6085	4.7577	4.7949	4.7112	4.8796	4.7995	4.8605	4.5914	4.6365	4.6558	4.5389	4.5367	4.6676	4.9243	4.7425	4.9654	4.9446	4.6338	4.8198	4.5693	4.7368	4.6358	4.7912	4.866	4.5444	4.6044	4.5419	4.68	4.7974	4.7357	4.704	4.817	4.6175	4.7698	4.5879	4.6938	4.9906	4.7628	4.792	4.7613	4.8969	4.8155	4.7833
Bcells-BIOCARTA_IL3_PATHWAY	1.3557	1.5318	1.4042	1.4442	1.445	1.5363	1.5605	1.4957	1.4217	1.3903	1.5714	1.5344	1.5475	1.4203	1.5552	1.4307	1.4974	1.4522	1.4636	1.421	1.3549	1.4827	1.4465	1.425	1.4908	1.389	1.4864	1.4969	1.383	1.4419	1.4194	1.5582	1.4877	1.3799	1.4052	1.4286	1.521	1.4498	1.568	1.5193	1.4574	1.5392	1.4765	1.4907	1.4139	1.3933	1.4319	1.5088	1.4097
Bcells-BIOCARTA_IL4_PATHWAY	3.2022	3.2155	3.0828	3.2027	3.0204	3.0423	3.1562	3.2248	3.2239	3.2168	2.9538	3.1754	3.0188	2.9649	3.0422	3.2964	3.1266	3.0873	3.1899	3.2852	3.0653	3.2061	3.1462	3.0276	3.1569	3.0598	3.2167	3.2297	3.0825	3.3043	3.3263	3.3516	3.2046	3.0967	3.096	3.1057	3.2108	3.22	3.2846	3.2136	3.2817	3.0817	3.3677	3.1866	3.2006	3.3495	2.9983	2.9729	3.3631
Bcells-BIOCARTA_IL6_PATHWAY	3.9503	3.8721	3.8246	3.8587	3.6707	3.6042	3.675	3.9904	3.8454	4.0512	3.6881	3.9119	3.9952	3.8468	3.8927	3.7344	3.7383	3.9246	3.9986	3.7544	3.9563	4.1329	3.9104	4.0151	4.0663	3.9492	3.9072	3.8287	4.2452	3.6945	3.9058	3.9825	3.9891	4.0397	3.977	3.5277	3.8242	3.6585	3.6664	4.0253	3.6128	3.8543	3.6967	3.74	3.8893	3.7791	4.1146	3.7942	3.8049
Bcells-BIOCARTA_IL10_PATHWAY	4.3724	4.2703	4.4657	4.293	4.072	4.0998	4.1383	4.3737	4.3106	4.1898	4.0542	4.3206	4.2102	4.6073	4.244	4.2829	4.4337	4.0837	4.2988	4.4338	4.0602	4.3647	4.2955	4.1144	4.2223	4.3388	4.1487	4.5334	4.0769	4.3969	4.3016	4.2677	4.3043	4.2373	4.2549	4.38	4.4951	4.2256	4.0247	4.3829	4.1188	3.9687	4.4491	4.2614	4.5453	4.3581	4.0852	4.2901	4.248
Bcells-BIOCARTA_IL2RB_PATHWAY	4.4167	4.0669	4.1236	3.9276	4.0541	4.2187	4.0511	4.1146	4.2307	4.0998	4.071	4.0333	3.9445	4.063	3.7988	4.0475	4.172	4.0435	3.9293	4.0656	3.8342	3.9639	3.9811	4.145	3.9583	4.0803	3.8705	3.6988	4.3842	4.2059	4.0848	4.2063	3.9589	4.0326	3.8886	3.8653	4.0461	3.8692	3.8863	3.847	3.8921	3.9013	3.9904	4.0405	4.034	3.8637	3.7556	4.0693	3.9195
Bcells-BIOCARTA_IL7_PATHWAY	4.0372	4.1737	4.1146	4.0707	4.2543	4.1063	4.189	4.1342	4.1788	3.9954	4.1863	4.2365	4.2878	4.2792	4.2192	4.3053	4.1593	4.2577	4.3996	4.2625	4.101	4.1472	4.2293	4.2399	4.2475	4.0647	4.2782	4.1996	4.3866	4.0561	4.1135	4.3523	4.1889	4.1255	4.3784	4.1049	4.1281	4.0193	4.1002	4.3637	4.2499	4.0951	4.3528	4.242	4.26	4.2613	4.3243	4.0884	4.2107
Bcells-BIOCARTA_DEATH_PATHWAY	3.0564	3.0598	3.0712	3.0581	3.1047	3.2021	2.982	3.266	3.0988	3.3113	3.2033	2.9794	3.0841	3.0975	3.2064	3.175	3.0112	3.2903	3.1627	3.1265	3.2744	3.1191	2.9573	2.927	2.9392	3.3021	3.2063	2.926	3.1985	3.0524	3.1705	3.0397	3.0093	3.033	3.1308	3.1279	3.2296	3.2095	3.0646	2.9855	3.0639	3.0313	3.0154	3.2122	3.0979	2.97	3.0899	2.9964	3.2288
Bcells-BIOCARTA_RACCYCD_PATHWAY	1.6144	1.4658	1.5558	1.4761	1.4569	1.4815	1.4944	1.3744	1.577	1.5935	1.5231	1.5305	1.5138	1.3932	1.4312	1.5146	1.4193	1.606	1.5358	1.4307	1.5163	1.4633	1.4346	1.4384	1.5392	1.5099	1.5103	1.5846	1.4666	1.6169	1.7104	1.6592	1.587	1.4667	1.5367	1.6581	1.5311	1.6184	1.5292	1.5365	1.456	1.5373	1.4788	1.4894	1.4486	1.6158	1.5543	1.5123	1.5861
Bcells-BIOCARTA_GLEEVEC_PATHWAY	1.1238	1.2179	1.165	1.1947	1.3576	1.2126	1.3102	1.1548	1.2767	1.2135	1.1615	1.1934	1.2039	1.2073	1.2436	1.3116	1.1311	1.2297	1.2333	1.096	1.2962	1.1773	1.2336	1.1563	1.2533	1.1784	1.2132	1.2405	1.2607	1.1214	1.3101	1.2704	1.3062	1.2371	1.1177	1.2302	1.2553	1.2908	1.2802	1.2542	1.1834	1.2307	1.1557	1.2618	1.1973	1.2304	1.2963	1.2424	1.3377
Bcells-BIOCARTA_INSULIN_PATHWAY	1.0612	1.182	1.1094	1.0484	1.1655	1.0904	1.0859	1.1693	1.046	1.0683	1.0376	0.9804	1.1487	1.0236	1.0109	1.021	1.0664	1.0648	1.0678	0.9814	1.0734	1.1092	1.0065	1.1054	1.0304	1.0264	0.9441	1.0372	1.1553	0.9894	1.1342	1.1376	1.1364	1.0372	0.993	1.0757	1.0746	1.0857	1.1128	1.1427	1.0479	1.0914	1.1029	1.0538	1.0967	1.2134	1.1368	1.1278	1.0842
Bcells-BIOCARTA_INTEGRIN_PATHWAY	3.3251	3.6042	3.3354	3.5372	3.5359	3.4623	3.7746	3.6796	3.4681	3.4582	3.5594	3.4087	3.7538	3.7226	3.6277	3.5288	3.244	3.5869	3.8151	3.2352	3.3776	3.4149	3.4505	3.6277	3.5229	3.3656	3.4126	3.5821	3.7495	3.4901	3.7064	3.7902	3.8399	3.8982	3.5565	3.3767	3.6683	3.5868	3.5922	3.6774	3.4904	3.5078	3.4101	3.4545	3.5376	3.4825	3.4748	3.5749	3.4893
Bcells-BIOCARTA_KERATINOCYTE_PATHWAY	2.6422	2.4276	2.5763	2.6356	2.5291	2.7275	2.5072	2.4755	2.4942	2.53	2.4949	2.4738	2.6245	2.4393	2.6871	2.5117	2.4829	2.758	2.4631	2.675	2.6834	2.7004	2.5611	2.5871	2.7035	2.6908	2.6021	2.4427	2.5797	2.5526	2.6902	2.518	2.5314	2.4377	2.6237	2.684	2.5495	2.6386	2.4234	2.6449	2.3808	2.5764	2.4216	2.6842	2.5218	2.6247	3.016	2.5998	2.6166
Bcells-BIOCARTA_TCRA_PATHWAY	4.9899	5.0842	4.8629	5.13	4.9151	5.1888	4.8745	4.9829	5.0782	4.9679	5.1426	4.8933	5.1699	4.9495	4.862	5.3633	5.1676	4.8081	4.8366	4.9647	5.0452	4.9964	5.2361	5.0058	5.0763	4.6655	4.8182	4.8485	5.0079	5.248	4.9807	4.708	4.8531	4.9763	4.7838	4.9985	4.7886	5.0672	5.5222	5.0355	4.9318	5.084	4.9415	5.0612	4.8482	5.0394	4.7373	4.9115	5.0571
Bcells-BIOCARTA_PYK2_PATHWAY	3.2219	3.1571	3.0899	3.3126	3.1223	3.3951	3.1203	3.1227	3.1975	3.322	3.1709	3.2326	3.0608	3.2062	3.2024	3.3281	3.1926	3.1756	3.1424	2.9952	2.9154	3.2124	3.2331	3.0263	3.2417	3.2776	3.3856	3.2584	3.1513	3.333	3.0541	3.1206	3.0546	3.2575	2.8499	2.9915	3.1092	3.0584	3.2653	3.197	3.0643	2.9802	3.0943	3.2679	3.1363	3.351	3.2339	3.2927	3.0214
Bcells-BIOCARTA_MAPK_PATHWAY	1.7044	1.6878	1.8106	1.7016	1.6834	1.782	1.8187	1.7687	1.9233	1.7612	1.8049	1.6311	1.7798	1.6952	1.8344	1.8952	1.9197	1.8077	1.7616	1.9182	1.8421	1.7555	1.7505	1.641	1.8616	1.7737	1.789	1.8977	1.818	1.7792	1.8288	1.7051	1.7749	1.8162	1.7505	1.8072	1.7464	1.6685	1.7044	1.7622	1.8016	1.7878	1.7466	1.7497	1.8029	1.7542	1.7851	1.7589	1.8744
Bcells-BIOCARTA_MCALPAIN_PATHWAY	3.3146	3.3748	3.4013	3.4377	3.2606	3.3911	3.4292	3.377	3.5883	3.6898	3.1754	3.4363	3.5062	3.3759	3.5279	3.3394	3.2234	3.4558	3.4692	3.3955	3.3658	3.081	3.3934	3.4605	3.3353	3.4671	3.3582	3.398	3.2612	3.4631	3.5214	3.5072	3.4432	3.3864	3.6198	3.3356	3.2977	3.134	3.3261	3.2659	3.3703	3.2919	3.3781	3.436	3.0827	3.2714	3.315	3.0217	3.3134
Bcells-BIOCARTA_PPARA_PATHWAY	1.685	1.6853	1.6849	1.7172	1.7383	1.7495	1.7538	1.7774	1.609	1.7001	1.7386	1.6779	1.7192	1.9344	1.7676	1.6756	1.7829	1.6624	1.7425	1.7376	1.6776	1.6687	1.7863	1.7731	1.8116	1.7342	1.6539	1.733	1.8518	1.8078	1.5988	1.7762	1.8565	1.7161	1.6468	1.7357	1.8787	1.9005	1.6954	1.76	1.7828	1.678	1.7743	1.7132	1.7362	1.8288	1.6884	1.6837	1.7001
Bcells-BIOCARTA_ETS_PATHWAY	0.7819	0.7941	0.7892	0.695	0.6893	0.6547	0.6754	0.7233	0.6451	0.725	0.7174	0.74	0.7463	0.7129	0.7487	0.7672	0.6457	0.822	0.7275	0.6918	0.7428	0.7243	0.7491	0.7088	0.7161	0.7104	0.6653	0.7085	0.7173	0.6984	0.8691	0.7017	0.776	0.7221	0.6334	0.8102	0.7532	0.7357	0.7925	0.7498	0.7551	0.7062	0.734	0.6939	0.7622	0.7229	0.739	0.7395	0.7725
Bcells-BIOCARTA_MTOR_PATHWAY	3.1302	3.1588	3.2635	3.2085	3.2605	2.9406	3.0307	3.4918	3.1058	3.0489	3.3316	3.0308	3.2096	3.1918	3.1413	3.4732	3.1247	3.1512	3.2584	3.0758	3.1047	3.2123	3.1413	3.1315	3.1326	3.2421	3.0519	3.1711	3.258	3.1893	3.2259	3.2145	3.2325	3.3094	3.2442	3.3305	3.4104	3.2103	3.1902	3.3425	3.4113	3.2922	3.2491	3.2246	3.1067	3.2312	3.1412	3.274	3.1681
Bcells-BIOCARTA_IGF1R_PATHWAY	1.2925	1.5279	1.4907	1.4577	1.4339	1.4846	1.4247	1.5123	1.5053	1.5849	1.5178	1.3928	1.4451	1.3699	1.4624	1.396	1.4657	1.3011	1.463	1.4603	1.4397	1.337	1.4746	1.3911	1.4791	1.5116	1.4956	1.3943	1.4324	1.5664	1.479	1.5931	1.5186	1.4376	1.4055	1.4223	1.3988	1.4572	1.4668	1.5351	1.394	1.4623	1.5744	1.5148	1.4925	1.4742	1.4198	1.4382	1.5486
Bcells-BIOCARTA_NGF_PATHWAY	2.9055	3.1026	2.8017	3.2443	2.9891	3.1487	3.1242	3.0838	2.9927	2.9441	2.9426	3.0899	3.024	2.9575	2.99	3.2791	2.9216	3.0235	2.9677	2.9955	2.9194	3.0952	2.9485	2.8667	3.1032	3.0044	3.0534	3.0418	2.9968	2.9996	3.2673	2.9327	2.9481	2.9782	3.0173	3.0674	3.1583	3.0775	3.0166	3.0051	3.0926	2.9165	2.9575	3.2154	3.2795	3.0294	3.071	3.1452	2.8709
Bcells-BIOCARTA_VIP_PATHWAY	2.2811	2.2841	2.2704	2.2974	2.3649	2.3447	2.2669	2.2514	2.4218	2.3287	2.4739	2.4056	2.1574	2.3726	2.1909	2.2647	2.4274	2.3052	2.292	2.2121	2.2216	2.3412	2.3868	2.4416	2.2481	2.4057	2.1792	2.2093	2.4169	2.3503	2.1259	2.3261	2.3457	2.3415	2.354	2.2905	2.1423	2.1621	2.2943	2.2796	2.2404	2.3568	2.2666	2.266	2.2078	2.2457	2.3243	2.2289	2.2218
Bcells-BIOCARTA_NFAT_PATHWAY	4.9478	5.1732	4.8443	4.8845	4.8582	4.7431	5.0427	5.0758	5.0602	5.0376	5.0157	4.9787	4.997	4.952	4.9374	5.0793	4.9795	5.0541	5.1438	4.7624	5.046	4.706	4.8103	5.0133	5.0924	5.0012	5.0518	5.1098	4.93	4.8777	5.183	4.868	5.4101	4.9217	5.1031	5.222	4.9018	5.1025	5.0866	4.9822	4.7682	4.909	5.1766	5.2071	5.0354	4.876	4.875	5.1166	4.9815
Bcells-BIOCARTA_NTHI_PATHWAY	0.6287	0.6754	0.6304	0.6985	0.6196	0.5854	0.6374	0.5914	0.7912	0.7292	0.629	0.6225	0.5701	0.5533	0.6745	0.7008	0.6675	0.5359	0.6828	0.6752	0.6961	0.4744	0.6065	0.6542	0.6074	0.7793	0.7395	0.6081	0.6481	0.658	0.644	0.6205	0.6845	0.8072	0.6597	0.6087	0.6723	0.6661	0.6177	0.6092	0.616	0.7419	0.6905	0.6577	0.6519	0.6588	0.7537	0.5625	0.716
Bcells-BIOCARTA_NFKB_PATHWAY	1.2623	1.1832	1.2764	1.1473	1.1136	1.1908	1.1214	1.1896	1.2207	1.2642	1.0444	1.0566	1.1745	1.1459	1.212	1.3542	1.0973	1.2952	1.2	1.2068	1.267	1.1033	1.1733	1.1987	1.1647	1.2374	1.0309	1.1702	1.1933	1.2243	1.329	1.2153	1.199	1.269	1.1801	1.2796	1.3184	1.2456	1.3367	1.2943	1.0639	1.1912	1.277	1.2607	1.0905	1.1105	1.2577	1.2331	1.222
Bcells-BIOCARTA_NOS1_PATHWAY	3.2212	2.8944	3.3135	3.1227	2.8996	3.211	3.2116	3.1409	3.1712	3.115	3.1059	3.2193	3.2697	3.0467	3.0642	3.0714	3.028	3.2161	3.2552	3.1141	3.1179	3.0775	3.2992	3.1609	3.235	3.1427	3.1608	2.9796	2.9763	3.1146	2.9853	3.0215	3.0832	3.2051	3.2514	3.2199	3.2097	2.9744	3.0227	3.1857	2.9895	3.2209	3.211	3.1656	3.4074	3.1825	3.003	3.0109	3.2808
Bcells-BIOCARTA_NUCLEARRS_PATHWAY	-3.9639	-4.0489	-4.2143	-4.0381	-4.2819	-4.1356	-4.1009	-3.9569	-3.9825	-4.2158	-4.3021	-4.3041	-4.1984	-3.9574	-4.2715	-4.1559	-4.3358	-4.0784	-4.0791	-3.9981	-4.1162	-4.2581	-4.1264	-4.2257	-4.0562	-4.0241	-3.8798	-4.0591	-4.2722	-4.0613	-4.0341	-4.2735	-4.081	-4.0077	-4.3718	-3.944	-3.9487	-4.2766	-4.0532	-3.903	-4.136	-4.1081	-4.2762	-4.0602	-3.9567	-4.0117	-4.0301	-4.1928	-4.0139
Bcells-BIOCARTA_P38MAPK_PATHWAY	2.2668	2.3937	2.2442	2.3039	2.3509	2.3862	2.3102	2.7211	2.3996	2.2735	2.3618	2.2248	2.3773	2.2831	2.3886	2.3088	2.2063	2.3108	2.3056	2.4147	2.268	2.3226	2.1749	2.2233	2.2798	2.3204	2.4335	2.3358	2.3133	2.2655	2.1833	2.2718	2.2199	2.3816	2.3246	2.3467	2.2772	2.2438	2.4603	2.3162	2.1639	2.1963	2.2839	2.3089	2.4009	2.3873	2.2359	2.4294	2.391
Bcells-BIOCARTA_PDGF_PATHWAY	2.8436	2.7388	2.6761	2.6706	2.787	2.8289	2.8654	2.7269	2.749	2.8186	2.7073	2.7251	2.9061	2.6937	2.4922	2.7953	2.6699	2.6811	2.6434	2.7738	2.8735	2.76	2.6232	2.719	2.6154	2.7343	2.6775	2.654	2.811	2.6661	2.8282	2.7688	2.6613	2.6442	2.7784	2.9245	2.6315	2.6113	2.6667	2.8142	2.6572	2.7093	2.8326	2.6412	2.8192	2.7842	2.8421	2.7584	2.719
Bcells-BIOCARTA_CCR5_PATHWAY	3.2951	3.1724	3.0233	2.9668	3.197	3.2322	3.2317	3.1646	3.1906	3.0892	3.2179	3.0657	3.0336	3.0082	2.9199	3.2334	2.9572	2.9597	2.999	3.0231	3.1326	3.2319	3.0628	3.1392	2.9938	2.9744	3.1314	3.2758	3.0851	2.9697	3.1066	2.9178	3.1865	3.057	3.0584	3.0396	3.2911	3.1727	3.0945	3.1512	2.8698	3.055	3.2857	2.9593	3.1842	3.227	3.1444	3.2575	3.1053
Bcells-BIOCARTA_PTDINS_PATHWAY	3.9134	3.8543	4.0201	3.8581	3.9296	4.1877	4.1408	3.7909	4.1153	3.6748	3.8547	3.822	3.7821	3.9347	4.0071	3.8713	3.9002	3.9249	4.051	3.8055	3.7613	4.0131	3.8242	4.0712	3.7869	3.8627	3.9759	4.003	3.9395	3.7881	4.0205	3.8767	4.086	4.2269	4.2663	4.1148	3.8953	4.0124	4.0137	3.9777	3.8907	4.0384	4.0954	3.8926	3.8599	4.1973	3.9951	3.9262	4.1695
Bcells-BIOCARTA_AKAPCENTROSOME_PATHWAY	1.8572	1.8658	1.8291	1.8846	1.8159	1.8601	1.7984	1.7852	1.8521	1.9217	1.9732	1.8145	1.9223	1.8238	1.9137	1.8961	1.9634	1.8805	1.8775	1.839	1.8039	1.8552	1.7442	2.0089	1.8531	1.962	2.048	1.894	1.9983	1.7497	1.7758	1.7174	1.9473	1.8377	1.8669	1.7859	1.8233	1.7846	1.8985	1.9201	1.8778	1.8575	1.947	1.8352	1.8919	1.789	1.7899	1.8527	1.9311
Bcells-BIOCARTA_RAB_PATHWAY	3.8596	3.8557	3.7878	3.9588	3.5791	3.7242	3.6985	3.6459	4.0462	3.7581	3.9242	3.9439	3.781	3.9171	3.8093	3.8173	3.7518	4.0189	4.054	3.8431	3.7498	3.7495	3.8222	3.878	3.656	3.8728	3.9374	3.9757	3.5185	4.05	3.8238	3.6249	3.7153	3.7113	3.644	3.5951	3.8803	3.7897	3.8234	3.6099	3.6719	3.7501	3.708	3.8596	3.8003	3.7261	3.7639	3.7502	3.7643
Bcells-BIOCARTA_RAS_PATHWAY	2.7559	2.8626	2.6478	2.8324	3.0176	2.851	2.9511	2.7863	2.724	2.8058	2.8231	2.8168	2.7333	2.8838	2.7841	2.8926	2.5997	2.8288	2.903	2.6844	2.8635	2.761	2.7021	2.8476	2.9263	2.9789	2.6607	2.8621	2.8784	2.7456	3.0292	2.8465	2.8015	2.7574	2.8195	2.9593	3.0179	2.8641	2.8701	2.9836	2.8943	2.7948	2.8958	2.8352	2.7853	2.8736	2.9406	2.7065	2.8662
Bcells-BIOCARTA_NKCELLS_PATHWAY	2.8698	2.8841	2.7817	3.0531	2.8391	2.9038	2.9052	2.8573	3.0734	2.9307	2.9685	2.91	2.7867	2.8312	2.7515	2.9823	2.9703	2.8195	2.8908	2.8887	3.0029	2.758	2.7981	3.1292	2.898	2.9712	2.8279	2.9055	2.7935	2.9283	2.9228	2.9128	2.8107	3.0024	2.8635	2.7162	2.8309	3.037	2.8296	2.8883	2.9991	3.0633	2.7754	2.8392	2.9401	2.872	2.9688	2.741	2.9841
Bcells-BIOCARTA_EIF2_PATHWAY	3.4575	3.7276	3.6806	3.7173	3.6031	3.5894	3.7511	3.5303	3.5401	3.6679	3.7048	3.7	3.5013	3.645	3.5133	3.781	3.6239	3.7727	4.0088	3.6786	3.6702	3.5065	3.6795	3.5991	3.403	3.5658	3.5218	3.6684	3.7346	3.8262	3.9997	3.7388	3.6187	3.7697	3.5823	3.767	3.6387	3.6538	3.6616	3.6323	3.7478	3.5567	3.6922	3.9585	3.6403	3.6797	3.7266	3.6757	3.6667
Bcells-BIOCARTA_EIF4_PATHWAY	2.9007	3.3385	2.9302	3.1131	2.7978	3.0299	3.2725	3.3215	3.2633	3.0988	2.9818	3.0118	3.0799	3.1132	3.0509	3.1795	2.8778	2.9195	2.9212	3.0019	2.9652	2.9199	3.1621	3.1788	3.1468	2.9593	2.976	3.0979	3.0849	3.1655	3.0927	3.1032	3.105	2.9307	3.0714	3.2434	3.0299	2.8231	3.0667	3.1395	3.1797	3.0471	2.8943	3.0135	3.0335	3.0516	3.0827	3.0477	3.1493
Bcells-BIOCARTA_P27_PATHWAY	-0.134	-0.1775	-0.1204	-0.2182	-0.174	-0.204	-0.2054	-0.241	-0.2143	-0.1855	-0.1304	-0.2021	-0.1846	-0.1988	-0.2391	-0.167	-0.248	-0.1103	-0.2336	-0.1873	-0.1414	-0.199	-0.2174	-0.14	-0.1853	-0.2022	-0.1948	-0.1932	-0.1868	-0.1357	-0.0515	-0.1588	-0.1537	-0.1794	-0.2108	-0.14	-0.2176	-0.1596	-0.1463	-0.2051	-0.1598	-0.1712	-0.1649	-0.1929	-0.1374	-0.1447	-0.215	-0.2092	-0.1597
Bcells-BIOCARTA_PGC1A_PATHWAY	3.7576	3.3613	3.3689	3.436	3.4272	3.4721	3.5299	3.6098	3.5661	3.5353	3.5501	3.5346	3.5113	3.587	3.5698	3.4951	3.3645	3.5251	3.651	3.6867	3.4844	3.4711	3.5933	3.3594	3.4345	3.5042	3.5857	3.2699	3.4155	3.4639	3.5364	3.3642	3.4426	3.482	3.5834	3.6353	3.3816	3.6234	3.6213	3.5448	3.4884	3.4581	3.4262	3.662	3.6064	3.4014	3.3228	3.7524	3.3436
Bcells-BIOCARTA_PML_PATHWAY	2.3212	2.3087	2.1976	2.1769	2.0802	2.3013	2.2281	2.2323	2.1908	2.3981	2.1766	2.2359	2.0916	2.2009	2.1535	2.1471	2.1157	2.219	2.1102	2.1868	2.2535	2.1133	2.1622	2.2501	2.2556	2.3505	2.1476	2.102	2.0749	2.0677	2.3449	2.0518	2.2731	2.0879	2.1342	2.1535	2.1536	2.2847	2.1732	2.2398	2.1992	2.1127	2.3814	2.1035	2.154	2.257	2.4215	2.1311	2.294
Bcells-BIOCARTA_RHO_PATHWAY	1.2164	1.0483	1.1072	1.0966	1.0823	1.1285	1.1061	1.0423	1.1923	1.138	1.1264	1.1125	1.1578	1.1251	1.0946	1.1191	1.0903	1.1325	1.1087	1.1684	1.0795	1.1421	1.1967	1.0934	1.1986	1.1265	1.1129	1.1022	1.1217	1.1594	1.0782	1.1548	1.0353	1.1098	1.0178	1.0868	1.2087	1.0996	1.133	1.1451	1.0853	1.0866	1.0041	1.123	1.0394	1.1103	1.1822	1.1358	1.1856
Bcells-BIOCARTA_CARDIACEGF_PATHWAY	2.6356	2.7998	2.7145	2.8331	2.956	3.0073	2.8476	2.897	2.7857	2.7551	2.7914	2.7518	2.7201	2.7436	2.6679	2.9506	2.6733	2.9291	2.7108	2.8688	2.6351	2.6174	2.7997	2.8358	2.7497	3.0409	2.7339	2.8577	2.8302	2.7482	2.8438	2.6856	2.7502	2.8162	2.8704	2.9052	2.672	2.715	2.6634	2.731	2.7259	2.7641	2.8515	2.8019	2.7074	2.7732	2.6833	2.7197	2.9962
Bcells-BIOCARTA_HER2_PATHWAY	0.9027	0.951	0.945	1.0198	0.9184	0.975	1.0097	0.9282	0.9042	0.9557	0.9408	0.8869	1.0062	0.804	0.9448	0.9478	0.9654	0.882	0.9596	0.9914	0.9164	0.9101	0.9611	0.9041	0.9803	0.9202	0.8463	0.885	1.0691	0.966	0.9434	1.0715	0.9799	0.9803	0.9923	0.8979	0.906	0.9536	0.9589	1.0327	0.9176	1.0253	0.9423	0.9379	0.8905	0.9407	1.0062	1.002	1.0052
Bcells-BIOCARTA_ERK5_PATHWAY	0.959	1.1578	0.9692	0.9398	1.0367	1.0089	1.0217	0.9936	1.011	0.9942	0.9289	1.032	1.0579	1.049	0.9537	1.1138	0.9238	1.0831	0.9461	1.0502	1.0092	1.0311	1.0213	0.9755	0.9991	1.0215	0.9339	0.9762	1.0433	0.9461	1.2688	1.1494	1.1281	1.0624	0.9552	0.9662	0.9844	1.0669	1.0214	1.1019	0.8871	1.0425	0.9404	0.9719	0.9811	1.1972	1.0808	1.0478	1.1212
Bcells-BIOCARTA_MAL_PATHWAY	2.8078	2.7913	3.0192	2.8753	2.8464	2.9624	2.8112	2.9122	2.8042	2.7966	2.7553	2.8495	2.7412	2.7769	2.8847	2.8395	2.6876	2.7882	2.8265	2.6887	2.8598	2.8387	2.9099	2.8346	2.9112	2.9863	2.6434	2.9966	2.7548	2.8595	2.8385	2.8851	2.9255	3.002	2.7439	2.8008	2.7822	2.888	2.7697	2.8497	2.7438	2.6928	2.694	2.9182	2.6001	2.9953	2.7863	2.7856	2.8591
Bcells-BIOCARTA_MEF2D_PATHWAY	5.0772	5.0759	4.9599	5.0012	5.2096	5.1422	4.9086	4.8385	5.2163	5.1006	5.2063	4.9933	5.0401	4.8503	4.8771	5.1039	5.0375	4.8449	5.0312	5.0451	4.7341	4.993	5.0258	4.7439	4.9095	4.5943	5.0268	4.69	4.846	4.8234	4.943	4.6107	5.171	4.7739	5.1613	4.9146	4.8973	4.7612	4.9101	5.2539	4.7972	4.9135	4.6681	5.0224	4.5996	5.2026	4.9993	4.8123	4.8778
Bcells-BIOCARTA_MITOCHONDRIA_PATHWAY	0.8791	0.8311	0.914	0.9666	0.9216	0.797	0.8502	1.0123	0.9547	0.9367	0.9204	0.8862	0.9414	0.8532	0.8885	0.8861	0.7965	0.8841	0.8518	0.9285	0.961	0.9254	0.8723	0.8969	0.8544	0.9437	0.8431	0.9311	0.8958	0.9899	0.8353	0.9399	0.897	0.8858	0.8436	0.8783	0.9103	0.9113	0.9175	0.8657	0.9243	0.9009	0.8795	0.8638	0.9869	0.8727	0.9283	0.8155	0.9595
Bcells-BIOCARTA_TOB1_PATHWAY	2.3672	2.0979	2.1717	2.2594	2.3289	2.2518	2.4439	2.2207	2.2353	2.276	2.1488	2.1998	2.1294	2.0939	2.255	2.2352	2.3401	2.2363	2.141	2.2302	2.1317	2.0194	2.3346	2.1059	2.2622	2.2539	2.2399	2.3348	2.2312	2.2504	2.0996	2.1743	2.3052	2.2089	2.262	2.2683	2.1038	2.1934	2.3314	2.2891	2.1507	2.2337	2.2042	2.1849	2.2825	2.1429	2.1711	2.0409	2.3037
Bcells-BIOCARTA_IL1R_PATHWAY	0.5562	0.6264	0.615	0.6642	0.5586	0.5482	0.5574	0.5578	0.6223	0.6503	0.5755	0.5421	0.5731	0.5427	0.5521	0.6185	0.5751	0.586	0.6115	0.5819	0.6072	0.5286	0.5602	0.5924	0.5846	0.6451	0.5358	0.5957	0.5861	0.5733	0.5826	0.5593	0.5293	0.6231	0.5565	0.5957	0.5684	0.5661	0.6205	0.5553	0.5469	0.5871	0.5854	0.5767	0.6041	0.5612	0.6495	0.6368	0.5931
Bcells-BIOCARTA_MET_PATHWAY	2.6572	2.51	2.6467	2.557	2.696	2.5895	2.6115	2.6795	2.6217	2.5476	2.6122	2.4348	2.7431	2.4637	2.6016	2.6189	2.7002	2.5465	2.508	2.5612	2.7695	2.6771	2.612	2.6505	2.764	2.5908	2.4796	2.6209	2.6774	2.4941	2.7139	2.4703	2.6376	2.7804	2.5472	2.7788	2.5278	2.687	2.6576	2.6803	2.6309	2.6642	2.6943	2.7277	2.6012	2.8558	2.8191	2.5113	2.7681
Bcells-BIOCARTA_GPCR_PATHWAY	5.0871	5.1621	5.1183	5.3036	5.2658	5.0885	5.3709	5.1831	5.3601	5.1724	5.1658	5.1244	5.1736	5.4424	5.1194	5.1021	5.1573	5.5201	5.1836	5.2938	5.1624	5.1123	5.0774	5.3912	5.0821	4.8482	5.2756	5.1926	4.9751	5.0538	5.077	5.618	5.3716	5.1556	5.3036	5.3277	5.06	5.0274	5.62	5.1771	5.2418	5.2263	5.3229	5.2606	5.6703	5.2215	5.2101	4.9513	5.2297
Bcells-BIOCARTA_IGF1MTOR_PATHWAY	1.879	1.8515	1.7508	1.8254	1.9196	1.8233	1.8377	1.9397	1.8064	1.8448	1.8327	1.8157	1.8453	1.8471	1.8408	1.8975	1.8263	1.8844	1.8341	1.7754	1.8142	1.7809	1.9304	1.8917	1.7181	1.8495	1.8241	1.8879	1.8696	1.9985	1.9093	1.8778	1.9341	1.8896	1.6877	1.8857	2.0614	1.8926	1.7913	2.1039	1.7656	1.9147	1.786	1.8363	1.6667	1.8336	1.9227	1.8632	1.7612
Bcells-BIOCARTA_SPRY_PATHWAY	2.1424	2.0176	1.9936	2.0835	2.1967	2.1705	2.162	2.0677	1.9788	2.1231	2.0978	1.9984	2.0733	1.8687	2.2492	2.0453	2.0705	1.9356	2.0261	1.9833	2.0972	2.0372	2.0659	2.0069	2.1519	2.0441	2.0418	1.8656	2.066	2.1277	2.0241	2.1265	2.1417	1.984	1.902	2.0789	2.0706	2.2196	2.0445	2.0848	1.9097	2.061	2.2193	2.0457	2.1352	2.0403	1.9959	2.185	1.9743
Bcells-BIOCARTA_STATHMIN_PATHWAY	3.3539	3.2121	3.5497	3.2261	3.2475	3.3519	3.273	3.2371	3.3979	3.2888	3.2581	3.5315	3.4722	3.1929	3.2512	3.1252	3.4409	3.3774	3.392	3.4778	3.3106	3.4122	3.1592	3.5222	3.6603	3.3131	3.2207	3.2497	3.4432	3.2636	3.2941	3.3272	3.2943	3.6106	3.3118	3.2563	3.5374	3.2341	3.4427	3.2563	3.4013	3.4678	3.4936	3.3675	3.2033	3.2112	3.5222	3.1698	3.3414
Bcells-BIOCARTA_TCR_PATHWAY	7.0677	6.8351	6.7253	6.7506	6.6793	6.3592	6.8347	6.5864	6.8047	7.3014	6.9507	6.8902	6.5018	6.6804	6.8755	6.7482	6.5893	7.143	6.5193	6.6454	7.1215	7.0342	7.5772	7.0908	6.5433	6.7844	6.862	6.8744	6.6792	6.8553	7.0085	6.9604	6.7234	7.0635	6.8863	6.6589	6.6844	6.7591	7.0652	6.5768	6.6961	7.357	6.7071	6.6387	7.4036	6.2279	6.808	6.5897	6.7186
Bcells-BIOCARTA_TALL1_PATHWAY	2.0316	2.0603	1.971	2.1033	2.1405	2.0968	2.1297	1.9458	2.0855	2.1811	2.112	2.0909	2.0271	2.2621	2.039	2.1804	2.0083	2.046	2.0163	2.0503	2.0387	2.0937	2.1426	2.149	2.0189	2.1768	2.0356	2.0619	2.0777	2.1238	2.3007	2.0988	2.0457	2.1197	2.1315	2.2004	2.0952	2.0684	1.9548	2.0784	2.2775	2.2063	2.1445	2.1287	2.2189	2.2032	2.0713	2.1092	2.0826
Bcells-BIOCARTA_TEL_PATHWAY	2.9817	2.9929	2.7585	2.9625	3.1431	3.0154	2.7784	2.96	3.0244	2.8595	2.9985	2.9378	3.0315	2.9926	3.1425	3.0137	2.9699	2.9909	3.0343	3.0637	2.9351	2.9824	2.9191	3.0209	3.11	3.128	3.1115	3.0215	2.8556	2.8862	3.1456	3.0629	3.1678	2.9856	2.9402	3.0525	2.8708	3.0683	2.8666	2.9704	2.9055	2.975	2.9952	2.993	2.7336	2.9174	2.9068	3.0138	3.0798
Bcells-BIOCARTA_CTLA4_PATHWAY	3.3887	3.335	3.4689	3.2722	3.2969	3.4431	3.2497	3.3337	3.3639	3.487	3.4824	3.567	3.3924	3.2122	3.3416	3.4996	3.2816	3.2707	3.5531	3.4974	3.3368	3.5442	3.2654	3.55	3.3381	3.3467	3.4244	3.348	3.3334	3.2415	3.3749	3.4228	3.3566	3.3734	3.4576	3.359	3.525	3.4404	3.3304	3.4831	3.2559	3.7644	3.2655	3.3234	3.3962	3.3096	3.4883	3.3266	3.2507
Bcells-BIOCARTA_LONGEVITY_PATHWAY	1.0559	1.1235	1.0762	1.1257	1.1038	1.0023	1.1197	1.0871	1.1179	1.0699	1.0244	0.991	1.0032	0.9887	1.062	1.0579	1.0821	1.0078	1.047	1.0489	1.0725	0.9415	1.0464	1.0639	1.0381	1.1288	1.0147	1.0637	1.0794	1.0716	1.1426	1.1108	1.1338	1.06	1.0779	1.0263	1.0821	1.1211	0.9861	1.2362	0.9748	1.1654	1.0177	1.0661	1.0365	1.1188	1.1981	1.0541	1.0583
Bcells-BIOCARTA_STRESS_PATHWAY	2.1455	2.0456	2.0003	1.9803	2.1995	2.1507	1.9162	2.0305	2.1533	2.1724	2.0785	2.0168	1.9174	2.1197	2.1623	2.1941	2.0516	2.0223	2.1489	2.0855	2.0997	2.0359	2.0498	2.1609	2.1392	2.3487	2.0384	2.1015	2.0095	1.9914	1.9909	2.0484	2.2001	2.2372	1.9665	1.9848	2.0564	1.9427	2.1061	2.1077	1.9584	2.043	2.0511	2.0438	2.0481	2.0367	1.9955	2.1684	2.1088
Bcells-BIOCARTA_TNFR1_PATHWAY	2.5027	2.4326	2.4862	2.553	2.5217	2.5216	2.5127	2.6258	2.4038	2.4159	2.2863	2.6094	2.4084	2.2929	2.3997	2.4495	2.427	2.3491	2.5226	2.4699	2.6077	2.3968	2.52	2.5073	2.5961	2.684	2.4771	2.6047	2.7027	2.6124	2.3085	2.4048	2.3191	2.3959	2.6326	2.5557	2.4331	2.4366	2.7584	2.5849	2.4065	2.5052	2.4662	2.3911	2.504	2.605	2.6086	2.6676	2.6379
Bcells-BIOCARTA_TNFR2_PATHWAY	0.006	-0.1533	-0.0477	-0.1205	-0.1019	-0.1138	-0.1264	-0.1096	-0.0709	-0.0062	-0.0913	-0.1183	-0.1219	-0.055	-0.1159	-0.0034	-0.0987	-0.0503	-0.0742	-0.0931	-0.062	-0.0551	-0.0847	-0.0364	-0.0983	-0.0141	-0.0544	-0.1391	-0.0856	-0.0976	0.0155	-0.0891	-0.0557	-0.0943	-0.0164	-0.0562	-0.0741	-0.0679	-0.0651	-0.0484	-0.1145	-0.1319	-0.0475	-0.1322	-0.1019	-0.0778	-0.0578	-0.0795	-0.0927
Bcells-BIOCARTA_TOLL_PATHWAY	1.3568	1.3412	1.3565	1.3656	1.3041	1.4032	1.2643	1.306	1.3851	1.4604	1.2904	1.2337	1.2762	1.3173	1.3128	1.3061	1.3519	1.3584	1.2743	1.3198	1.3533	1.2542	1.3281	1.3946	1.301	1.3966	1.402	1.283	1.3334	1.4086	1.3553	1.2539	1.3287	1.317	1.2728	1.3421	1.3713	1.3717	1.3653	1.4027	1.3637	1.2365	1.2751	1.3247	1.3109	1.2685	1.3114	1.3818	1.397
Bcells-BIOCARTA_TPO_PATHWAY	3.4571	3.273	3.1396	3.3844	3.4184	3.3169	3.3402	3.3719	3.2836	3.4951	3.2931	3.1465	3.3948	3.4755	3.42	3.5543	3.5162	3.5447	3.4273	3.4066	3.4664	3.5871	3.42	3.2041	3.3045	3.2989	3.3986	3.3195	3.2345	3.2392	3.4827	3.2605	3.4586	3.4273	3.3621	3.3028	3.2916	3.3541	3.4236	3.3991	3.2987	3.7022	3.5388	3.4466	3.6271	3.5054	3.3957	3.2861	3.4107
Bcells-BIOCARTA_CREB_PATHWAY	2.8867	2.7651	2.7569	2.9526	2.7961	2.7176	2.8552	2.8308	2.9616	2.7913	2.7068	2.9244	2.9707	2.8062	2.9089	2.7028	2.8897	2.7789	2.998	2.8993	2.8257	2.7982	2.9697	2.8433	2.7318	2.9413	2.8972	2.8298	2.8511	3.1777	3.0321	2.8918	2.9574	2.8961	2.8806	3.046	2.6546	2.926	2.9116	2.9703	2.7968	2.7964	2.8312	3.0459	2.9376	2.8693	2.9145	2.9604	3.0854
Bcells-BIOCARTA_TFF_PATHWAY	2.1348	2.0311	2.0033	2.0969	2.1097	2.0777	2.0532	2.1196	2.0792	1.9902	1.9629	2.1102	2.2079	2.045	2.1657	2.0874	1.9621	1.9909	2.1265	2.1517	2.1175	2.0633	2.0692	2.087	2.0233	1.8948	2.0825	2.0101	2.1779	2.0836	1.9521	2.0699	2.1577	2.0503	2.1435	2.1068	2.0336	2.0736	2.0733	2.0508	1.9345	1.9823	2.044	2.1854	2.1312	2.028	2.1326	2.173	2.2366
Bcells-BIOCARTA_TRKA_PATHWAY	1.5439	1.5283	1.5482	1.5606	1.5514	1.5246	1.5699	1.5144	1.4128	1.5066	1.4938	1.524	1.494	1.4955	1.4663	1.5737	1.4454	1.4946	1.5101	1.5419	1.5052	1.5575	1.5182	1.55	1.5522	1.4815	1.424	1.4712	1.5813	1.5644	1.703	1.6562	1.5722	1.4863	1.4653	1.3791	1.5261	1.5822	1.5065	1.5187	1.3907	1.538	1.5278	1.4467	1.5699	1.6077	1.6487	1.5124	1.6361
Bcells-BIOCARTA_ARF_PATHWAY	0.6867	0.6028	0.6463	0.618	0.7526	0.7522	0.7184	0.7862	0.6906	0.6791	0.6544	0.6028	0.7109	0.6219	0.6328	0.691	0.6501	0.6597	0.6452	0.7021	0.6249	0.6087	0.7466	0.7162	0.5855	0.6555	0.622	0.6818	0.6801	0.6792	0.6989	0.686	0.6789	0.6968	0.6073	0.6762	0.6076	0.6953	0.7027	0.6823	0.6603	0.6155	0.6517	0.691	0.6141	0.7909	0.653	0.6641	0.6897
Bcells-BIOCARTA_UCALPAIN_PATHWAY	3.1698	3.1032	3.0335	3.1278	2.9537	2.9807	3.2108	3.0536	3.191	3.0407	3.1622	3.1269	3.0936	2.8496	3.2548	3.061	3.1171	3.0757	3.3306	3.2419	3.003	3.0058	3.1295	2.9658	3.1409	3.0577	2.7892	3.0783	3.0562	3.1798	3.2313	3.0181	3.2519	3.0748	3.1691	3.3717	3.0358	3.0215	3.046	3.0395	3.1714	2.9414	2.8897	3.0012	3.0302	3.0583	3.0587	3.2307	3.196
Bcells-BIOCARTA_EICOSANOID_PATHWAY	-3.0812	-3.159	-3.2085	-3.0058	-3.1039	-2.9789	-3.1684	-3.0369	-2.9666	-3.0866	-3.1961	-3.3318	-3.1039	-3.0301	-3.2235	-2.8934	-2.8969	-3.1175	-2.8611	-3.215	-3.1524	-3.0201	-3.1271	-3.1082	-3.0357	-3.0771	-3.1546	-3.1062	-3.196	-2.9621	-3.1227	-3.151	-3.3368	-2.9946	-3.2956	-3.0835	-3.124	-3.0628	-3.0297	-3.1321	-3.0149	-3.2093	-2.978	-2.974	-3.0562	-3.2696	-3.0666	-3.1403	-3.2321
Bcells-BIOCARTA_CHREBP_PATHWAY	1.2546	1.166	1.2479	1.2479	1.2237	1.1933	1.3196	1.3045	1.3418	1.2993	1.2184	1.2145	1.2719	1.2805	1.3506	1.1513	1.2444	1.3497	1.2153	1.475	1.2733	1.1639	1.2623	1.2678	1.1988	1.1804	1.2202	1.2803	1.2369	1.3234	1.2272	1.1561	1.3109	1.265	1.3271	1.2311	1.3395	1.2243	1.2712	1.3073	1.2889	1.2586	1.2434	1.2071	1.2256	1.2429	1.1641	1.2319	1.2893
Bcells-BIOCARTA_HSWI_SNF_PATHWAY	2.8319	2.7879	2.7356	2.7334	2.6115	2.7886	2.8615	2.5906	2.7576	2.8144	2.6696	2.8852	2.6671	2.6141	2.7292	2.6497	2.8312	2.7229	2.5932	2.7194	2.7327	2.8481	2.8194	2.6919	2.8807	2.662	2.7222	2.7285	2.7359	2.6891	2.6216	2.5734	2.8634	2.705	2.6287	2.6295	2.8388	2.6508	2.7212	2.7892	2.77	2.6911	2.6817	2.6777	2.7347	2.623	2.5575	2.6451	2.7259
Bcells-BIOCARTA_PCAF_PATHWAY	3.0062	2.8822	3.09	3.0681	3.0534	2.996	3.2638	3.12	3.0175	3.1463	3.0431	3.028	3.1864	3.1492	2.9757	3.2837	3.1071	3.0627	3.1711	2.8808	3.0543	2.8621	3.1457	3.029	3.0653	3.172	3.1029	3.1629	3.0361	3.0644	3.1014	3.1927	3.2053	2.9943	3.1038	3.0903	3.2686	3.1312	3.0918	3.1137	3.1879	3.2112	2.852	3.098	2.9736	3.2187	3.1587	2.9938	3.1252
Bcells-BIOCARTA_AMAN_PATHWAY	-3.397	-3.6166	-3.3733	-3.5399	-3.5629	-3.5366	-3.3472	-3.2963	-3.5275	-3.4129	-3.3446	-3.4147	-3.4442	-3.4651	-3.5817	-3.4356	-3.2162	-3.2706	-3.3092	-3.4967	-3.4321	-3.4221	-3.5969	-3.463	-3.3696	-3.4331	-3.4394	-3.48	-3.4497	-3.3934	-3.3735	-3.4342	-3.4109	-3.5041	-3.3216	-3.4501	-3.2491	-3.3585	-3.3874	-3.426	-3.5764	-3.4434	-3.6025	-3.301	-3.5418	-3.6504	-3.3668	-3.2873	-3.6476
Bcells-BIOCARTA_PRC2_PATHWAY	2.2074	2.0302	2.1686	2.165	2.1573	2.0911	2.1653	2.1471	2.0689	2.049	2.1691	2.0871	2.1814	2.1866	2.0245	2.0376	2.0826	2.0838	2.0985	2.0001	2.159	2.1071	2.0121	1.9892	2.0594	1.9666	1.9479	2.063	1.9217	2.0765	2.0486	2.1031	2.1106	2.0605	2.1873	2.1952	2.2035	2.0955	1.9841	2.129	2.0245	2.0632	1.9163	2.1502	2.0546	2.0748	2.211	2.1609	2.1247
Bcells-BIOCARTA_SM_PATHWAY	6.3929	6.1464	6.1252	6.3339	6.2548	6.1962	6.3489	6.0912	6.355	6.3905	6.4201	6.1712	6.6703	6.3089	6.2914	6.107	6.5007	6.2371	6.1209	6.2396	6.4488	6.5602	6.4353	6.441	6.0873	6.0053	6.5143	6.5733	6.4186	6.0495	5.967	6.017	6.022	6.4573	6.3864	6.3199	6.3591	6.2356	6.1927	6.2137	6.5891	6.308	6.458	6.0284	6.4281	6.1211	6.0067	6.4478	6.0739
Bcells-BIOCARTA_RANBP2_PATHWAY	2.0205	1.9724	1.9935	1.9745	1.9234	2.076	1.9019	2.0446	2.1339	1.9602	1.8902	2.0611	1.9938	1.8088	2.0106	2.0253	2.0054	1.9077	1.9161	1.9248	1.9391	1.9469	2.0987	2.0167	1.9266	2.128	1.9948	1.9215	2.0075	2.1377	1.876	1.8509	1.9745	2.1012	1.8872	1.8044	1.906	2.1186	1.8793	2.1052	1.9013	1.8961	2.0179	2.0122	2.0593	2.0636	2.0327	1.9384	1.9792
Bcells-BIOCARTA_NPC_PATHWAY	2.6248	2.8073	2.6673	2.8692	2.8604	2.813	2.5834	2.745	2.9191	2.5625	2.8806	2.6821	2.5933	2.6515	2.6445	2.6512	2.6713	2.8818	2.7687	2.6646	2.9317	2.6534	2.706	2.7755	2.793	2.7478	2.7841	2.7483	2.7558	2.641	2.737	2.7275	2.8737	2.8868	2.738	2.6478	2.7501	2.7464	2.6274	2.5958	2.6814	2.6885	2.6344	2.7692	2.6053	2.6509	2.704	2.6931	2.7663
CD8Tcell-BIOCARTA_RELA_PATHWAY	1.4854	1.3241	1.4714	0.4836	1.3483	1.6062	1.3563	1.327	1.4145	1.5067	1.5097	0.6579	1.0744	1.4668	1.4314	1.4252	1.3015	1.5179	1.5127	1.3861	1.3749	1.3646	1.4152	1.463	1.3794	1.5619	1.5549	1.4067	1.3914	1.3462	1.4719	1.3987	1.356	1.4349	1.4611	1.4597	1.4772	1.3844	1.4272	1.3774	1.3977	1.4114	1.3684	1.2683	1.3342	1.4608	1.4263	3.0765	1.403
CD8Tcell-BIOCARTA_NO1_PATHWAY	3.124	3.149	2.6152	-0.7909	3.1364	-0.1439	3.3596	3.0777	2.3291	3.2659	2.4899	0.052	0.1473	3.1292	2.5011	3.1991	3.0824	2.4489	2.5511	2.9984	3.0081	3.3514	3.0794	2.4077	2.8571	-1.0377	2.4188	2.606	3.118	2.8239	2.3888	2.3828	3.0964	3.1318	3.1877	3.2967	2.3855	2.4376	3.0881	3.1008	2.9205	3.2583	3.2027	3.1257	3.1596	2.3768	2.4806	0.6723	3.1405
CD8Tcell-BIOCARTA_CSK_PATHWAY	5.7681	5.7157	5.7593	2.8141	5.5971	3.6054	6.2003	5.7353	5.3881	5.9225	6.059	3.1917	3.4858	5.6535	6.1052	5.9991	6.0337	5.6505	5.8497	5.9246	5.5899	5.7295	6.1574	6.1014	5.8725	2.956	6.0483	6.1354	5.5596	5.7019	5.7808	5.6769	5.8998	5.6065	5.7131	5.6707	5.916	5.9044	5.9639	5.5511	6.0284	5.5678	5.7673	5.6507	5.3654	6.0818	5.8299	3.8515	6.184
CD8Tcell-BIOCARTA_ARAP_PATHWAY	2.2032	2.3653	2.2785	0.1543	2.2687	-1.708	2.4139	2.3919	2.2141	2.3877	2.2584	1.4657	-0.8179	2.3125	2.3898	2.3713	2.3631	2.4391	2.3495	2.2497	2.4247	2.3289	2.3802	2.2659	2.384	0.6283	2.2432	2.4601	2.338	2.228	2.3809	2.3416	2.4624	2.3473	2.35	2.2883	2.3569	2.3997	2.4029	2.4182	2.2297	2.1785	2.2533	2.3783	2.2129	2.378	2.4124	3.1696	2.3915
CD8Tcell-BIOCARTA_AKT_PATHWAY	1.499	1.5749	1.6702	1.3152	1.6121	1.9999	1.7247	1.6281	1.5123	1.7502	1.6209	1.8816	2.2934	1.5871	1.6716	1.7144	1.6091	1.7913	1.705	1.6589	1.6376	1.7404	1.6048	1.5957	1.7548	2.0429	1.562	1.6518	1.6374	1.7204	1.5802	1.6586	1.602	1.5632	1.5973	1.6844	1.7037	1.6166	1.5554	1.6595	1.5558	1.5913	1.6455	1.6819	1.6434	1.6108	1.6194	3.5789	1.6025
CD8Tcell-BIOCARTA_ALK_PATHWAY	3.8731	3.9066	3.786	3.4519	4.087	2.2994	3.7251	3.8634	4.1931	3.7751	4.1877	2.014	2.676	4.0386	4.1735	4.1713	3.8841	3.8275	3.857	3.6482	3.8656	3.7433	3.7549	3.753	3.6649	2.4914	4.1709	4.1801	4.4728	3.9612	3.9829	4.2337	3.8287	3.7919	3.6345	3.7134	3.8559	3.7202	4.1722	3.8645	4.2575	3.9561	4.0679	3.7322	4.3325	4.1303	3.6393	3.3177	4.0553
CD8Tcell-BIOCARTA_AT1R_PATHWAY	4.1671	4.0063	3.9525	2.899	3.9085	2.5788	3.7147	3.9377	4.0408	4.1049	4.1474	2.7985	2.2986	4.0537	4.0593	3.84	3.9209	3.9728	3.9587	3.9578	4.0411	4.0401	3.7937	3.9476	3.9968	1.7104	4.0929	4.0921	3.9188	3.9664	4.1063	3.7465	4.017	4.201	3.8397	3.8401	3.9308	3.7558	3.9457	3.6604	3.9308	4.004	3.9597	3.8374	3.8835	4.0929	4.0159	3.3147	3.9499
CD8Tcell-BIOCARTA_DNAFRAGMENT_PATHWAY	1.5838	1.4799	1.632	2.7946	1.52	3.3189	1.511	1.3719	1.5031	1.4784	1.4331	3.0421	2.6736	1.4755	1.5328	1.5035	1.5234	1.5654	1.5388	1.5383	1.5507	1.5091	1.4638	1.4206	1.5131	2.8648	1.275	1.5235	1.5014	1.4876	1.4592	1.4286	1.4301	1.5639	1.4053	1.4832	1.4843	1.5073	1.4328	1.581	1.5526	1.5552	1.4454	1.532	1.5189	1.486	1.5916	2.64	1.4526
CD8Tcell-BIOCARTA_CHEMICAL_PATHWAY	2.3439	2.373	2.2528	3.7211	2.3192	3.553	2.2698	2.3816	2.2728	2.2901	2.2855	3.73	4.4293	2.0668	2.2859	2.2864	2.2794	2.3164	2.4065	2.4422	2.4683	2.2489	2.5455	2.3014	2.346	3.3451	2.3145	2.3326	2.3078	2.2569	2.4481	2.3643	2.2609	2.3486	2.2954	2.282	2.3094	2.3001	2.2894	2.3681	2.4851	2.3194	2.2659	2.3565	2.3575	2.3421	2.1433	2.6069	2.4301
CD8Tcell-BIOCARTA_BCELLSURVIVAL_PATHWAY	3.0802	2.8014	2.7878	4.3527	2.8489	3.6882	3.0105	2.9628	2.785	2.9763	3.2316	4.6327	3.823	3.0909	2.8132	2.9558	2.8907	3.1508	2.8875	2.922	2.9128	2.994	2.9814	2.8561	3.0085	4.7016	2.7403	2.7694	2.8204	2.9746	3.1768	2.8548	3.0923	2.8807	2.8687	2.9886	3.0166	3.0296	2.9563	3.0974	2.9635	2.8844	2.8356	3.1172	2.8226	2.9106	2.9281	3.9781	2.9826
CD8Tcell-BIOCARTA_BCR_PATHWAY	5.1649	4.9931	5.0856	2.4662	4.9942	2.1143	4.8847	5.0131	5.0206	4.9295	5.0543	2.8316	2.7754	5.1815	5.096	5.3619	4.9795	4.9358	4.9788	4.9435	5.0816	4.9999	5.0019	4.8572	5.0705	2.0921	4.8441	5.0347	4.9431	4.8006	5.2036	5.2104	4.5618	5.3716	5.2119	4.7667	4.7741	5.1566	5.0144	5.4525	5.284	4.9292	4.9946	5.5943	4.8141	5.0918	4.9457	3.9352	5.0397
CD8Tcell-BIOCARTA_BIOPEPTIDES_PATHWAY	4.5263	4.4686	4.9293	3.5751	4.6222	2.9866	4.6868	4.9049	4.6538	4.4441	4.7394	4.3148	4.1013	4.638	4.9646	4.7212	4.7008	4.7661	4.9905	4.8621	4.7899	4.6716	4.9504	4.3421	4.5726	2.9285	4.699	4.6479	4.6566	4.9235	4.9549	4.7617	4.9098	4.7687	5.0082	4.5666	4.9728	4.4983	4.5598	4.6995	4.4064	4.7196	4.6366	4.5315	4.7101	4.6493	4.7952	4.6456	4.6089
CD8Tcell-BIOCARTA_CDMAC_PATHWAY	4.1307	4.3283	4.452	3.2079	4.1573	3.1486	4.5201	4.2629	4.4593	4.2313	4.3036	3.0461	2.6791	4.12	4.1509	4.3567	4.3534	4.5242	4.3684	4.4625	4.3733	4.2906	4.5974	4.2167	4.4451	2.3085	4.4162	4.4288	4.3434	4.4597	4.3216	4.5034	4.447	4.4696	4.2178	4.1755	4.3997	4.3289	4.4335	4.3147	4.3632	4.3475	4.2463	4.3335	4.319	4.3453	4.2423	3.0648	4.2779
CD8Tcell-BIOCARTA_CARM_ER_PATHWAY	3.4705	3.5307	3.5605	2.799	3.6415	1.7425	3.5191	3.3536	3.762	3.4498	3.5045	1.7993	2.091	3.4794	3.4432	3.4892	3.6754	3.3513	3.5826	3.6052	3.4208	3.5309	3.5672	3.4564	3.8543	3.1098	3.3713	3.6252	3.6629	3.4815	3.5897	3.7135	3.6107	3.7338	3.6327	3.7065	3.3783	3.5036	3.3978	3.6556	3.2988	3.5764	3.5285	3.4677	3.5477	3.6935	3.6483	2.9092	3.4711
CD8Tcell-BIOCARTA_CASPASE_PATHWAY	2.2909	2.3143	2.4051	3.7205	2.548	3.64	2.2518	2.3141	2.358	2.2411	2.4496	3.6776	4.2618	2.1548	2.4015	2.2899	2.3209	2.4922	2.2916	2.3102	2.4321	2.2324	2.3492	2.3274	2.5292	3.9219	2.3134	2.1921	2.3469	2.4196	2.3894	2.4483	2.4176	2.2511	2.2223	2.385	2.4068	2.3415	2.4068	2.2938	2.3846	2.3237	2.1504	2.2016	2.3456	2.2228	2.2541	4.1102	2.175
CD8Tcell-BIOCARTA_CCR3_PATHWAY	3.0422	3.2309	3.1027	1.1047	3.1792	-0.076	3.0654	2.9674	3.1457	3.0111	3.2147	0.3859	0.0244	3.2292	3.1315	3.1025	3.0726	3.0861	3.0691	3.1094	3.19	3.1025	3.1492	3.1876	2.9976	-0.7015	3.1182	3.0923	3.1063	3.0217	3.0435	3.1251	3.0058	2.967	3.0948	3.1704	3.3229	2.9927	3.369	3.0758	3.0991	3.1524	2.9176	3.079	3.0977	2.8991	3.0481	1.7281	3.1193
CD8Tcell-BIOCARTA_MCM_PATHWAY	-3.0685	-3.3039	-3.3651	-1.1633	-3.0518	-1.2766	-3.1968	-3.0679	-3.2921	-3.3091	-3.3059	-2.1591	-1.5783	-3.0208	-3.2117	-3.1646	-3.1132	-3.2697	-3.1056	-3.1689	-3.1212	-3.4047	-3.1133	-3.2305	-3.2344	-1.998	-3.0142	-3.2638	-3.2673	-3.1416	-3.1173	-3.0663	-3.1722	-3.0486	-3.1913	-3.2501	-3.1309	-3.1027	-3.1292	-3.1926	-3.0766	-3.1181	-3.1934	-3.4286	-3.0985	-3.339	-3.0991	-1.6292	-3.2361
CD8Tcell-BIOCARTA_TID_PATHWAY	1.3193	1.2915	1.0238	0.3807	1.2311	0.4516	0.9441	1.2037	1.0303	1.3041	1.0239	0.9944	1.2213	1.2366	1.0567	0.9663	1.2091	1.0782	1.0525	0.9763	1.3585	1.1543	1.3274	1.0288	0.9655	0.6536	1.016	1.0299	1.2207	0.9856	1.0128	1.0337	1.2516	1.2789	1.1066	1.2976	1.0878	0.9736	1.3021	1.3249	1.2807	1.0091	1.3591	1.237	0.9661	1.0515	1.0652	1.2526	1.0377
CD8Tcell-BIOCARTA_VDR_PATHWAY	4.6985	4.3564	4.5451	1.9111	4.771	2.7842	4.6005	4.3425	4.7377	4.5618	5.0137	2.7128	2.441	4.833	4.3591	4.7214	4.2536	4.5011	4.6752	4.8024	4.5668	4.2249	4.5929	4.6413	4.6802	1.9762	4.1904	4.6623	4.4344	4.4659	4.4684	4.5634	4.5776	4.7761	4.8874	4.6747	4.7345	4.6393	4.735	4.7249	4.4878	4.4743	4.5836	4.374	4.4911	4.6264	4.6824	4.1073	4.5358
CD8Tcell-BIOCARTA_HDAC_PATHWAY	2.7148	2.6762	2.8759	0.9246	2.8212	0.5075	2.7101	2.7768	2.6249	2.8304	2.7896	0.7519	0.9744	3.0601	2.6746	2.6357	2.6476	2.788	2.6715	2.8511	2.8802	2.7436	2.8809	2.6053	2.6767	0.4203	2.7462	2.6863	2.7772	2.7026	3.114	2.8116	2.7704	2.7547	2.8575	2.7846	2.8857	2.8297	2.7586	2.7874	2.703	3.0198	2.8897	2.9097	2.8481	2.8916	2.8827	1.1273	2.8612
CD8Tcell-BIOCARTA_GCR_PATHWAY	3.7292	3.7598	4.0072	2.3844	3.8763	2.7227	3.7483	3.7434	3.7779	3.9273	3.674	3.4708	2.9748	3.7999	3.7451	3.7882	3.5101	3.8638	3.7526	4.0095	3.5629	3.6942	3.7675	3.8094	3.799	1.9608	3.8962	3.6653	3.5697	3.6348	3.8848	3.7062	3.6994	3.6699	3.8924	3.8762	3.8411	3.9626	3.7724	3.7464	3.8213	3.9798	3.6789	4.0229	3.7133	3.8956	3.9088	3.8482	3.5919
CD8Tcell-BIOCARTA_CTCF_PATHWAY	3.1337	3.1206	3.2259	3.3938	3.1345	2.5595	3.2124	3.2611	3.3793	3.4604	2.9978	3.9842	3.392	3.1955	3.1462	3.0817	3.2109	3.1469	3.1531	3.1447	3.2735	3.1284	3.1075	3.2712	3.1728	4.1986	3.1113	3.1356	3.0568	3.1558	3.3214	3.1887	3.3133	3.4195	3.3125	3.3023	3.0438	3.2685	3.2744	3.2597	3.1826	3.3453	3.248	3.2099	3.2722	3.2388	3.2704	4.0831	3.1698
CD8Tcell-BIOCARTA_CTL_PATHWAY	1.2317	1.2286	1.2737	3.5302	1.2353	4.5002	1.1983	1.1737	1.2378	1.1298	1.2711	3.4286	3.3765	1.1476	1.2687	1.2865	1.2097	1.1805	1.229	1.153	1.1641	1.1542	1.3205	1.2357	1.2639	3.4444	1.2638	1.2182	1.179	1.3045	1.1946	1.1264	1.1754	1.1878	1.3358	1.1722	1.2635	1.2544	1.1991	1.2474	1.2465	1.1427	1.2187	1.2978	1.2043	1.2656	1.1436	2.4939	1.2419
CD8Tcell-BIOCARTA_CXCR4_PATHWAY	5.4514	5.0995	5.2002	4.0879	5.2635	3.2066	5.1527	4.9829	5.367	5.1157	5.2014	3.8565	2.9777	5.0997	5.3905	5.2088	5.167	5.2603	5.4663	5.3122	5.3258	5.1472	4.9386	5.0438	5.4356	2.9234	5.153	5.2754	5.1847	4.784	5.1376	5.1422	5.038	5.1282	5.488	4.945	5.1354	5.0188	5.0927	5.5522	5.3405	5.0334	5.2006	5.1233	4.7207	5.2049	5.1978	4.5968	5.3457
CD8Tcell-BIOCARTA_CELLCYCLE_PATHWAY	-2.9198	-3.0445	-2.984	-0.6324	-3.0299	-0.6645	-3.0555	-3.0538	-2.8934	-3.1616	-3.0915	-1.1254	-1.32	-3.1672	-3.1123	-3.1709	-3.0974	-3.2501	-2.9609	-3.0875	-3.0318	-2.9514	-3.0369	-3.0969	-3.1232	-1.3267	-3.2303	-3.1799	-3.2071	-3.3433	-3.0595	-2.9162	-3.0574	-3.0035	-2.9538	-2.9192	-3.0147	-3.0095	-3.0983	-3.0186	-3.2375	-2.9536	-2.816	-3.1343	-2.9157	-2.9968	-3.1008	-2.3639	-3.028
CD8Tcell-BIOCARTA_D4GDI_PATHWAY	3.4097	3.2572	3.5359	3.2493	3.4763	2.2788	3.4109	3.3399	3.3723	3.4643	3.5553	3.1452	3.6426	3.2928	3.231	3.2969	3.2897	3.4885	3.212	3.6481	3.2986	3.3755	3.4015	3.367	3.3124	3.3542	3.3714	3.3905	3.4949	3.2855	3.344	3.4421	3.4884	3.4012	3.4239	3.4932	3.3449	3.286	3.534	3.474	3.2856	3.4662	3.4183	3.4735	3.4499	3.4277	3.3362	4.012	3.4972
CD8Tcell-BIOCARTA_CALCINEURIN_PATHWAY	3.7217	3.5078	3.9512	1.1068	3.7817	1.1032	3.8401	3.5218	3.5935	3.6314	3.6014	1.2574	0.2541	3.7855	3.5995	3.876	3.7958	3.5483	3.6023	3.8055	3.9539	4.1985	3.6619	3.8031	3.7397	0.3955	3.5893	3.6512	3.7105	3.7873	3.6587	3.8194	3.6028	3.9277	3.8006	3.9628	3.4782	3.5746	3.6936	3.715	3.66	3.7284	3.8891	3.7065	3.6423	3.6424	3.7145	2.276	3.5647
CD8Tcell-BIOCARTA_EGF_PATHWAY	4.7143	4.7607	4.5671	4.9427	4.4821	4.4041	4.6604	4.8673	4.6493	4.5005	4.3751	4.6879	4.6485	4.7539	4.5303	4.4294	4.6429	4.5068	4.4632	4.5818	4.5768	4.8149	4.5973	4.5553	4.4711	4.8299	4.4849	4.3558	4.6341	4.578	4.3851	4.7473	4.7852	4.7117	4.5751	4.5144	4.7093	4.8203	4.7051	4.8344	4.5874	4.4731	4.4107	4.6241	4.9536	4.4097	4.5475	4.539	4.9073
CD8Tcell-BIOCARTA_NDKDYNAMIN_PATHWAY	3.222	3.4173	3.3886	0.3859	3.245	-1.2311	3.149	3.3431	3.1032	3.4289	3.1066	0.7551	0.6539	3.2041	3.239	3.0819	3.121	3.2525	3.1616	3.4037	3.2677	3.2426	3.1732	3.3029	3.2923	-0.5104	3.2098	3.4192	3.3565	3.1831	3.4077	3.246	3.1904	3.2819	3.2729	3.1385	3.3701	3.2428	3.068	3.192	3.2666	3.3316	3.3824	3.238	3.1834	3.1631	3.2285	2.9949	3.1508
CD8Tcell-BIOCARTA_EPO_PATHWAY	3.5908	3.8149	3.7476	4.2647	3.7185	3.7632	3.42	3.6306	3.5627	3.5565	3.8949	4.4547	3.8522	4.01	3.5585	3.6985	3.655	3.6059	3.6734	3.7176	3.6875	3.6014	3.5	3.6091	3.5977	4.3779	3.8112	3.5314	3.8022	3.6044	3.8711	3.7356	3.6618	3.6098	3.6097	3.6741	3.8268	3.7347	3.6784	3.6113	3.8369	3.496	3.6721	3.6848	3.4904	3.755	3.5646	3.7906	3.8301
CD8Tcell-BIOCARTA_ECM_PATHWAY	5.3223	5.4971	5.0041	4.2965	5.395	3.7415	5.433	5.4217	5.6616	5.2082	5.6524	4.0343	3.6022	5.4896	5.7673	5.4841	5.537	5.4518	5.5943	5.5163	5.3061	5.4057	5.6788	5.5221	5.5695	3.5433	5.328	5.701	5.2849	5.6849	5.4636	5.3625	5.1777	5.6959	5.3592	5.5548	5.4289	5.4976	5.4511	5.5806	5.3451	5.64	5.8456	5.3842	5.6112	5.4689	5.2531	5.4212	5.438
CD8Tcell-BIOCARTA_ERK_PATHWAY	3.3796	3.4769	3.3316	3.677	3.3315	3.3868	3.3707	3.4876	3.3751	3.6315	3.3863	3.3438	3.1626	3.6249	3.3431	3.3899	3.378	3.2676	3.3298	3.3225	3.3982	3.5648	3.4574	3.4233	3.387	2.8827	3.466	3.4868	3.2876	3.3355	3.2913	3.3619	3.3994	3.4078	3.7229	3.4495	3.3824	3.3231	3.2808	3.4238	3.2104	3.4088	3.4915	3.4543	3.2433	3.2563	3.3471	3.0681	3.7181
CD8Tcell-BIOCARTA_EIF_PATHWAY	4.5442	4.6737	4.522	4.2289	4.4406	5.6869	4.2985	4.5135	4.4977	4.601	4.5568	5.286	4.5243	4.5345	4.6229	4.4158	4.9329	4.7159	4.4146	4.3128	4.3884	4.5962	4.3176	4.5229	4.159	5.1367	4.6843	4.5161	4.3267	4.4941	4.7113	4.5975	4.5783	4.5897	4.5905	4.5632	4.7556	4.4434	4.3473	4.4957	4.2398	4.3608	4.6609	4.6293	4.4525	4.2787	4.3985	4.6006	4.608
CD8Tcell-BIOCARTA_FCER1_PATHWAY	4.194	4.3341	4.104	2.4472	4.3742	2.796	4.3391	4.4404	4.2187	4.535	4.4427	3.1128	3.0709	4.301	4.4272	4.2185	4.3315	4.4274	4.4647	4.3006	4.3311	4.1738	4.1563	4.2935	4.2949	2.3484	4.138	4.0785	4.5661	4.3191	4.5341	4.2217	4.4068	4.2527	4.1405	4.2934	4.375	4.444	4.3583	4.3026	4.1692	4.1916	4.4125	4.3744	4.3504	4.2515	4.3625	3.9324	4.2962
CD8Tcell-BIOCARTA_FMLP_PATHWAY	3.1569	2.838	3.1225	0.7954	3.0357	0.301	2.7724	3.0037	2.9491	2.9459	3.1461	1.2394	0.57	2.8933	3.0527	3.0987	3.0702	3.0586	3.0697	2.9247	2.9732	3.1055	2.9323	3.076	2.9626	-0.3441	3.1999	3.1092	3.1043	3.0107	3.1194	2.9215	2.9034	3.0942	2.9199	3.0658	3.101	3.1846	3.0859	3.0456	3.1582	3.0258	3.0377	2.8955	2.9037	2.9147	2.9681	2.4288	3.0861
CD8Tcell-BIOCARTA_SET_PATHWAY	3.1037	3.1975	3.1759	2.9229	3.2537	4.3742	2.973	3.1535	3.1075	3.3053	3.2232	4.0719	3.4894	3.0453	2.8927	3.4128	2.9198	3.206	3.0232	3.1652	3.1118	3.1576	3.0462	2.9818	3.2492	4.186	2.9125	3.2768	2.9536	3.0913	3.1382	3.0993	3.2365	3.2073	3.1514	3.1284	3.1751	2.93	3.0452	3.1549	3.2117	3.2813	3.0406	3.0999	3.1303	3.171	3.0732	4.2473	3.1811
CD8Tcell-BIOCARTA_GH_PATHWAY	4.4387	4.743	4.3478	4.9534	4.6254	4.1376	4.138	4.7138	4.4895	4.4453	4.4014	4.5632	4.6228	4.5666	4.5062	4.42	4.2122	4.3757	4.3741	4.6406	4.4542	4.5683	4.4459	4.6968	4.7022	4.1788	4.5819	4.487	4.7458	4.5394	4.411	4.3505	4.5077	4.5125	4.3967	4.4798	4.6573	4.6565	4.6019	4.7064	4.5712	4.4149	4.426	4.6914	4.4176	4.4718	4.5796	4.1592	4.3828
CD8Tcell-BIOCARTA_HIVNEF_PATHWAY	2.8195	2.9403	2.9588	4.6471	2.7321	3.1851	2.629	2.8809	2.7457	2.8841	2.9621	4.2353	3.8521	2.7657	2.8579	2.8882	2.6773	2.6847	2.8843	2.908	2.71	2.6363	2.9051	2.824	2.8808	3.7263	2.8928	2.7746	2.7041	2.6354	2.7272	2.8433	2.7347	2.7383	2.7778	2.9754	2.8924	2.7878	2.7404	2.7381	2.7655	2.7821	2.6723	2.8483	2.7273	2.846	2.6165	4.1199	2.708
CD8Tcell-BIOCARTA_HCMV_PATHWAY	4.0751	3.8217	3.8747	3.0183	3.8655	1.9799	3.9854	3.8272	3.7963	3.7032	4.1922	2.9535	1.3889	3.9587	3.7497	3.8048	3.9483	3.8886	4.2395	3.9895	3.8344	3.9743	3.9803	4.1229	3.8259	1.8063	3.6649	4.0452	3.8686	4.0743	3.7285	4.0163	4.0857	3.932	3.8189	3.9752	3.9563	3.8016	3.8631	3.9784	3.8709	4.1462	3.7783	3.9761	3.7308	4.064	3.9158	3.4341	3.6394
CD8Tcell-BIOCARTA_P53HYPOXIA_PATHWAY	1.1694	1.1107	1.1459	1.721	1.1554	0.5818	1.204	1.122	1.1542	1.2784	1.1818	1.2429	1.008	1.1408	1.1697	1.1623	1.1827	1.218	1.1307	1.1637	1.0926	1.1023	1.1594	1.1408	1.219	1.9781	1.2369	1.1084	1.1017	1.132	1.2346	1.1443	1.2117	1.1169	1.1649	1.1526	1.199	1.1714	1.2096	1.1747	1.1766	1.1898	1.1722	1.1101	1.2557	1.0584	1.2511	1.4668	1.1297
CD8Tcell-BIOCARTA_HIF_PATHWAY	2.0548	2.1042	1.5513	0.0716	2.2345	0.8858	2.1507	2.1269	1.4719	2.1473	1.4791	0.0229	0.3521	2.0865	1.4523	2.1597	2.2126	1.4434	1.4904	2.1543	2.2046	2.2052	2.2226	1.4482	2.064	0.6753	1.5669	1.4411	2.2733	2.1399	1.4975	1.5351	2.1479	2.1505	2.1832	2.1567	1.5195	1.5247	2.2363	2.1668	2.0831	2.1671	2.0642	2.2289	2.1412	1.5632	1.3782	0.6125	2.1541
CD8Tcell-BIOCARTA_IGF1_PATHWAY	4.2785	4.391	4.0505	4.9815	4.1809	4.72	4.3267	4.4387	4.1829	4.0549	4.3464	4.4998	4.1419	4.1028	4.1989	4.3252	4.1724	4.2044	4.5335	4.3442	4.6925	4.1662	4.2319	4.3245	4.3928	4.6432	4.4018	4.4115	4.0263	4.457	4.1856	4.3398	4.1783	4.1377	4.2131	4.0665	4.6724	4.1928	4.1497	4.3154	4.4662	4.5234	4.5051	4.116	4.3695	4.1701	4.2216	4.0414	4.1356
CD8Tcell-BIOCARTA_IL2_PATHWAY	4.5864	4.936	4.7612	4.8606	4.5849	4.4334	4.8365	4.6923	4.8939	4.8372	4.6102	4.4117	3.834	4.7767	4.6896	4.7626	4.8373	4.4454	4.5809	4.5578	4.6764	4.7827	4.9189	4.7374	4.7334	4.4261	4.7498	4.5729	4.5838	4.6218	4.5705	4.9681	4.7757	4.6688	4.9132	4.8673	4.738	4.5962	4.3639	4.6838	4.6545	4.8163	4.8005	4.7157	4.5435	4.9361	4.9557	5.0115	4.7859
CD8Tcell-BIOCARTA_IL3_PATHWAY	4.5629	4.3439	4.3145	3.9786	4.4729	2.9982	4.3548	4.74	4.2939	4.6373	4.2574	3.4025	3.1039	4.4045	4.5486	4.3321	4.4736	4.5485	4.2222	4.4939	4.3319	4.2019	4.3684	4.2212	4.4448	3.1566	4.5565	4.4206	4.8174	4.6599	4.3715	4.6567	4.2552	4.2196	4.7163	4.5228	4.5494	4.5681	4.2476	4.5961	4.5635	4.4725	4.5053	4.5893	4.3058	4.6518	4.3788	4.0093	4.342
CD8Tcell-BIOCARTA_IL4_PATHWAY	2.7267	2.944	2.7985	2.9006	2.8047	3.9363	2.7127	2.6722	2.864	2.8336	2.813	3.1942	3.7363	2.7966	2.8	2.8163	2.7865	2.9319	2.6843	2.5969	2.8545	2.7468	2.7276	2.979	2.7997	3.1767	2.7728	2.7541	2.7926	2.6685	2.7488	2.8249	3.0002	2.8643	2.8232	2.9682	2.7258	2.6727	2.7352	2.7804	2.8328	2.8343	2.7923	2.7759	2.6958	2.8155	2.8181	3.3127	2.664
CD8Tcell-BIOCARTA_IL6_PATHWAY	4.5739	4.5142	4.775	4.6462	4.7385	4.4104	4.2943	4.4351	4.5524	4.3972	4.3609	5.0055	3.9932	4.4781	4.2357	4.3143	4.4019	4.2025	4.3677	4.4339	4.601	4.4002	4.264	4.2525	4.5159	4.44	4.3075	4.3558	4.5739	4.5165	4.1194	4.2663	4.6228	4.3989	4.3349	4.5883	4.4153	4.682	4.2746	4.562	4.4475	4.6009	4.1593	5.0237	4.4237	4.3884	4.2765	4.9167	4.412
CD8Tcell-BIOCARTA_IL2RB_PATHWAY	2.2449	2.4375	2.3218	5.1932	2.2092	5.9328	2.3414	2.1304	2.3544	2.3263	2.4563	4.7793	4.917	2.3737	2.2209	2.2853	2.3213	2.2587	2.3319	2.4097	2.2284	2.3316	2.3986	2.3181	2.2768	4.9638	2.2966	2.3005	2.3929	2.3344	2.3976	2.4015	2.3055	2.3427	2.4008	2.3096	2.2859	2.44	2.2056	2.3151	2.2228	2.3044	2.373	2.4234	2.1998	2.3121	2.3136	4.3145	2.2521
CD8Tcell-BIOCARTA_IL7_PATHWAY	4.2492	4.5567	4.4662	3.8276	4.3563	3.3388	4.7939	4.6496	4.5519	4.4577	4.2618	4.2358	4.0076	4.4351	4.2804	4.3574	4.3271	4.294	4.3607	4.4445	4.5834	4.198	4.3298	4.2989	4.7535	3.3945	4.5047	4.368	4.415	4.3535	4.5389	4.366	4.314	4.4534	4.4276	4.1805	4.2889	4.3985	4.1627	4.3575	4.586	4.3023	4.3564	4.2218	4.2374	4.3686	4.4741	4.9268	4.34
CD8Tcell-BIOCARTA_GSK3_PATHWAY	3.1858	3.3959	3.1231	3.7132	3.309	3.1312	3.249	3.0383	3.5717	2.9953	3.3713	3.3694	3.6702	3.9343	3.5139	3.6316	3.1219	3.1591	3.0235	3.0146	3.3091	3.036	3.0847	2.9106	2.9994	3.2618	3.6203	3.732	3.3924	3.4085	3.6205	3.5629	3.1599	3.2232	3.27	2.9687	3.5791	3.2625	3.4947	2.9348	3.3249	3.0228	3.5697	3.0987	3.2545	3.5253	3.3549	3.4725	3.1062
CD8Tcell-BIOCARTA_DEATH_PATHWAY	2.1479	2.0713	2.0291	3.0021	2.1318	2.4872	2.1103	2.1607	2.1983	2.024	2.1113	3.1918	3.4122	2.0544	2.1771	2.0808	2.1405	2.0722	2.1173	2.1776	2.1837	2.1355	1.9813	2.053	2.3063	2.9213	2.2668	2.0302	2.1019	2.1636	2.1148	1.9788	2.1643	2.1134	2.0676	1.9866	2.2986	2.04	2.0985	2.1738	2.0553	2.045	2.2129	2.1072	2.1499	2.2644	2.1969	3.6222	2.0874
CD8Tcell-BIOCARTA_RACCYCD_PATHWAY	1.6338	1.5053	1.6721	2.4909	1.6449	1.9625	1.6039	1.6572	1.5867	1.646	1.6629	2.2226	1.9665	1.5704	1.646	1.6889	1.6469	1.636	1.6993	1.6299	1.6935	1.6614	1.6514	1.5793	1.7435	1.6613	1.6987	1.6334	1.5625	1.6497	1.6805	1.8139	1.5755	1.6059	1.7382	1.6195	1.6552	1.6044	1.5651	1.5735	1.5726	1.6239	1.6911	1.6203	1.766	1.6468	1.7159	3.5386	1.6512
CD8Tcell-BIOCARTA_GLEEVEC_PATHWAY	3.4139	3.2478	3.3664	3.2639	3.6497	3.3074	3.3768	3.4945	3.3907	3.4952	3.1981	3.6693	3.2159	3.3518	3.3512	3.2796	3.394	3.2795	3.3925	3.3341	3.6506	3.4782	3.2619	3.4159	3.4462	3.5253	3.4748	3.276	3.322	3.4297	3.573	3.496	3.5228	3.4445	3.1708	3.3287	3.2994	3.5818	3.2757	3.4169	3.3725	3.4691	3.6229	3.2699	3.273	3.4267	3.373	3.3378	3.4619
CD8Tcell-BIOCARTA_INSULIN_PATHWAY	3.9938	3.9618	4.0912	4.9942	4.2784	3.8665	4.151	4.0393	4.0337	4.1336	3.9281	4.1421	4.3669	4.3343	4.2274	4.0045	4.1026	4.0384	4.2067	4.0269	4.206	4.104	3.8787	4.1932	3.9178	4.0678	4.2379	4.2117	4.1564	4.2295	4.0954	4.0635	4.289	4.1612	4.2411	4.0632	4.2984	4.1772	4.3009	4.3402	4.0378	4.0984	4.013	4.1178	4.201	4.0943	3.9437	4.1463	4.333
CD8Tcell-BIOCARTA_INTEGRIN_PATHWAY	4.3081	4.0531	4.3586	3.8737	4.0281	3.6574	4.2229	4.231	4.1173	4.1288	4.237	4.0504	3.7274	4.4559	4.4369	4.4354	4.046	4.0588	4.3097	4.1656	4.3538	4.1862	4.2606	4.4727	4.4184	3.5966	4.5097	4.1434	4.5791	4.2649	4.299	3.9619	4.4038	4.3337	4.1409	4.3362	4.3908	4.2358	4.2052	4.2169	4.1003	4.0864	4.2508	4.4485	3.9948	4.0965	4.2757	3.9592	4.2733
CD8Tcell-BIOCARTA_KERATINOCYTE_PATHWAY	3.3233	3.5619	3.4047	3.1431	3.3093	3.0211	3.3797	3.3379	3.3267	3.1339	3.3375	2.4439	1.9784	3.4371	3.3521	3.6261	3.3895	3.5446	3.3991	3.49	3.3231	3.3077	3.3115	3.3501	3.5047	2.6158	3.3261	3.4871	3.4588	3.4994	3.4169	3.4755	3.5769	3.4749	3.6325	3.4263	3.2944	3.4062	3.2862	3.3565	3.4811	3.514	3.5268	3.3844	3.5266	3.4192	3.4592	3.5276	3.4527
CD8Tcell-BIOCARTA_TCRA_PATHWAY	5.1986	5.3281	5.0192	4.9367	5.1201	5.6508	5.1342	4.9103	5.325	4.8812	4.866	5.375	5.2533	5.1465	5.2123	5.2891	5.2962	5.1894	4.9295	5.3252	5.2294	5.0271	4.8617	5.0361	5.5771	4.7855	5.3408	5.2389	4.9164	5.1492	4.7951	5.3893	4.7607	5.1706	5.078	5.094	5.0465	4.8412	5.3682	5.0034	5.0642	4.8523	4.9319	5.1109	5.2639	5.0811	5.2105	5.471	5.0462
CD8Tcell-BIOCARTA_PYK2_PATHWAY	3.8317	3.8302	4.0591	2.5711	3.9794	1.987	3.9261	3.885	3.8923	3.75	3.7596	2.9602	2.4937	3.9687	4.0472	3.8169	4.0441	3.9626	3.8014	4.1275	3.7774	3.7742	3.8384	3.657	3.9	1.3153	3.9085	4.0074	3.71	3.7782	3.992	3.7764	3.7648	3.9091	3.8092	3.9899	3.8189	3.7633	3.8683	3.9055	3.8007	3.9979	3.7252	3.8756	3.7457	3.9545	3.7299	3.7513	3.8402
CD8Tcell-BIOCARTA_MAPK_PATHWAY	6.3905	6.346	6.085	3.8221	6.0732	3.1719	6.2791	6.5277	6.222	6.7604	6.3784	3.0841	2.796	6.409	6.4687	6.5146	6.5978	6.574	6.464	6.4453	6.2868	6.2877	6.4297	6.3129	6.4546	3.1374	6.5035	6.5282	6.3143	6.5782	6.7947	6.357	6.5627	6.4305	6.546	6.1667	6.397	6.3584	6.2821	6.5112	6.269	6.369	6.6186	6.338	6.3293	6.793	6.3995	4.0881	6.8825
CD8Tcell-BIOCARTA_MCALPAIN_PATHWAY	4.1025	4.3057	3.9065	-0.5074	4.2822	1.0134	4.1656	4.2124	4.0204	3.8568	4.0908	1.63	1.9547	4.0738	4.0487	4.2216	4.2362	4.1514	4.0781	4.1055	4.1349	3.9028	3.973	3.861	4.181	1.4466	4.0119	3.9974	4.0168	3.9823	4.1329	4.0824	4.1632	4.1829	4.1729	4.1194	3.964	4.06	4.1296	3.8618	3.9951	3.999	4.0299	4.1944	4.0611	4.0819	3.9853	1.5052	3.8333
CD8Tcell-BIOCARTA_PPARA_PATHWAY	4.8764	4.7959	4.5686	1.3756	4.8253	1.4435	4.7193	4.9028	4.7499	4.7671	4.6987	2.1921	0.8144	4.669	4.3708	4.9946	4.9168	4.9641	4.7025	5.0121	4.9586	4.6805	4.4283	4.9123	4.418	1.6111	4.777	4.9648	5.0677	4.4347	4.4799	4.6862	4.6733	4.8258	4.5045	4.7148	4.5527	4.8253	4.6332	4.7964	5.031	4.79	4.5253	4.7198	4.6344	4.4899	4.9991	3.1402	4.6055
CD8Tcell-BIOCARTA_ETS_PATHWAY	1.1107	1.0979	1.1791	3.3614	1.0833	2.8993	1.1367	1.0364	1.1279	1.1686	1.1737	3.4516	3.3756	1.1349	1.1294	1.224	0.994	1.1266	1.0856	1.089	1.0678	0.991	1.0691	1.0922	1.1485	3.6731	1.0818	1.0234	0.9602	1.1203	1.088	1.1516	1.0946	1.0635	1.1182	1.0483	1.2156	1.1782	1.0456	1.0218	1.0872	1.1359	1.0774	1.1018	1.0713	1.2359	1.1366	2.5247	1.1208
CD8Tcell-BIOCARTA_MTOR_PATHWAY	4.4994	4.4635	4.791	3.3474	4.8698	2.5612	4.6653	4.5295	4.6661	4.4759	4.5421	3.5051	3.8407	4.5248	4.3341	4.4735	4.5116	4.569	4.6612	4.6541	4.5969	4.7741	4.5886	4.8129	4.5048	3.6292	4.4734	4.508	4.5876	4.4494	4.7315	4.4387	4.5509	4.4771	4.6773	4.7988	4.3985	4.422	4.6153	4.4877	4.4599	4.4396	4.7376	4.5228	4.5786	4.5038	4.5422	5.428	4.6901
CD8Tcell-BIOCARTA_IGF1R_PATHWAY	3.2071	3.3894	3.2098	1.35	3.2322	1.9675	3.384	3.4921	3.4201	3.2373	3.342	1.7414	1.5819	3.2563	3.2983	3.2879	3.1358	3.52	3.3241	3.3494	3.4309	3.6034	3.215	3.1382	3.4819	1.079	3.3714	3.2112	3.2831	3.2444	3.1138	3.5157	3.3351	3.4882	3.3546	3.4477	3.3106	3.3207	3.441	3.3346	3.2437	3.198	3.4814	3.398	3.2913	3.3686	3.3546	1.7902	3.259
CD8Tcell-BIOCARTA_PITX2_PATHWAY	3.3438	3.7685	3.6479	4.0115	3.6321	3.6869	3.7697	3.6334	4.0311	3.7484	3.9706	3.9271	4.2212	3.7921	3.9474	4.0367	3.6717	3.6568	3.648	3.695	3.6987	3.7471	3.6823	3.6841	3.6051	3.8721	4.124	3.9162	3.9308	3.9559	3.9276	4.0374	3.6223	3.6072	3.6934	3.4915	4.1038	3.7417	4.1732	3.6246	3.8472	3.4392	3.9666	3.5327	3.8993	3.8365	3.6734	4.2218	3.5231
CD8Tcell-BIOCARTA_NGF_PATHWAY	4.5276	4.313	4.1386	5.0121	4.2346	4.4492	4.1484	4.1077	4.2081	4.243	4.1107	4.9681	4.3391	3.9015	4.1612	4.3421	4.0458	4.1728	4.2031	4.0578	4.2502	4.4846	4.1453	4.3247	4.4574	4.6223	4.2859	4.3401	4.3428	4.253	4.0933	4.0716	4.221	4.0067	4.1297	4.2896	4.12	4.1721	4.3991	4.0699	4.1001	4.1905	4.3599	4.2402	4.1115	4.3209	4.2634	4.5048	4.1865
CD8Tcell-BIOCARTA_VIP_PATHWAY	3.5771	3.5099	3.473	-1.5962	3.4852	-1.1083	3.6573	3.3655	3.641	3.6168	3.2867	-0.526	-0.9425	3.4772	3.6648	3.7866	3.5192	3.4237	3.311	3.5756	3.5035	3.3828	3.5237	3.4951	3.3348	-0.77	3.6609	3.638	3.6511	3.6379	3.35	3.7361	3.6005	3.5264	3.3656	3.3389	3.4477	3.3705	3.5309	3.5075	3.5985	3.6463	3.5513	3.3314	3.6392	3.4858	3.348	-0.2409	3.643
CD8Tcell-BIOCARTA_NFAT_PATHWAY	5.9091	5.3239	5.2089	-0.3756	5.1601	-0.1469	5.4946	5.4336	5.2678	5.2649	5.2415	0.2778	-0.1423	5.4066	5.2992	5.5424	5.3239	5.3826	5.389	5.2498	5.3251	5.6125	5.2077	5.2033	5.4087	-0.5787	5.4117	5.4271	5.0073	5.556	5.471	5.5977	5.6536	5.0828	5.3299	5.3399	5.2411	5.6297	5.584	5.4789	5.4591	5.211	5.5673	5.4588	5.437	5.4942	5.3811	1.4628	5.3052
CD8Tcell-BIOCARTA_NTHI_PATHWAY	3.975	4.1752	3.942	0.8688	4.1709	1.4158	3.9686	3.9817	3.8319	4.0153	4.2007	1.5953	1.2945	4.2885	4.2108	3.8528	3.9715	3.8168	4.2609	3.9525	4.0679	4.0289	4.133	4.3418	3.9883	1.1817	4.2245	4.179	4.4816	4.2017	4.1529	4.2207	4.266	3.9244	3.8724	4.0237	4.2428	4.2824	4.2563	4.0511	4.108	4.1478	3.881	4.0596	4.3725	4.1139	4.1145	3.5879	4.1502
CD8Tcell-BIOCARTA_NFKB_PATHWAY	-0.421	-0.422	-0.3989	-0.049	-0.4406	1.5927	-0.449	-0.44	-0.3427	-0.3441	-0.3733	0.0012	0.5134	-0.426	-0.3642	-0.3732	-0.4929	-0.3646	-0.3909	-0.4172	-0.3876	-0.5487	-0.4243	-0.3571	-0.4023	1.5425	-0.3589	-0.437	-0.4379	-0.3747	-0.3461	-0.4147	-0.4162	-0.4821	-0.2712	-0.3706	-0.3145	-0.3796	-0.4598	-0.4532	-0.465	-0.4503	-0.4474	-0.4384	-0.4736	-0.3529	-0.4011	1.3805	-0.4057
CD8Tcell-BIOCARTA_NOS1_PATHWAY	3.8647	3.5206	3.9254	-1.1318	3.8448	-1.3191	3.6591	3.5594	3.9817	3.843	3.7067	-0.5493	-0.2437	3.7235	3.7238	3.8709	3.6325	3.8693	3.7413	3.6604	3.6224	3.7296	4.1154	3.8112	3.6764	-1.5478	3.9077	3.5604	3.9863	3.8523	3.8505	3.7844	3.831	3.7765	3.718	3.9128	3.6387	3.7374	3.9188	3.7968	4.0449	4.0954	4.0983	4.0822	3.9632	3.8959	3.893	0.3043	3.7105
CD8Tcell-BIOCARTA_NO2IL12_PATHWAY	0.7909	0.8714	0.9347	2.1015	0.8412	3.3964	0.8536	0.8203	0.8445	0.8906	0.9114	2.5976	2.6223	0.8318	0.7892	0.8568	0.8637	0.8615	0.8185	0.8271	0.8485	0.9006	0.7735	0.8054	0.8791	2.2013	0.9191	0.8721	0.8439	0.8595	0.876	0.8743	0.8104	0.8386	0.9389	0.8666	0.7726	0.773	0.8943	0.9122	0.8209	0.8311	0.8074	0.8898	0.8496	0.8902	0.8948	1.9081	0.8786
CD8Tcell-BIOCARTA_NUCLEARRS_PATHWAY	-3.3433	-3.4814	-3.4253	-3.9785	-3.432	-3.8776	-3.4269	-3.3726	-3.5493	-3.1252	-3.4156	-3.7725	-3.418	-3.4469	-3.2127	-3.2434	-3.4563	-3.485	-3.3108	-3.3895	-3.4331	-3.431	-3.4978	-3.4882	-3.5039	-2.9327	-3.3819	-3.6032	-3.3006	-3.3277	-3.4897	-3.2848	-3.2892	-3.4502	-3.5144	-3.5418	-3.4564	-3.435	-3.3185	-3.6694	-3.3504	-3.4691	-3.3764	-3.3883	-3.4571	-3.3304	-3.3109	-4.2192	-3.2571
CD8Tcell-BIOCARTA_P38MAPK_PATHWAY	2.3212	2.4197	2.4484	1.3123	2.5353	1.2944	2.2271	2.3861	2.2327	2.5309	2.3066	0.6116	0.0961	2.386	2.1267	2.3445	2.3415	2.2069	2.245	2.3674	2.4324	2.572	2.3037	2.4218	2.262	0.9331	2.4063	2.261	2.4319	2.3679	2.3026	2.2934	2.5327	2.3958	2.2813	2.1683	2.3258	2.2895	2.3221	2.4294	2.2617	2.2402	2.4521	2.3041	2.3017	2.2997	2.2717	1.0038	2.2693
CD8Tcell-BIOCARTA_PDGF_PATHWAY	4.705	4.5274	4.5603	4.8889	4.4359	4.4822	4.5819	4.5721	4.6635	4.4932	4.5725	4.9464	4.7516	4.4311	4.5199	4.5553	4.5616	4.5997	4.3124	4.6814	4.6631	4.7413	4.7233	4.6619	4.6756	4.3841	4.5815	4.5046	4.8386	4.6545	4.6663	4.5862	4.7756	4.9001	4.6548	4.6211	4.6217	4.4318	4.3625	4.7946	4.5147	4.8235	4.8471	4.3591	4.3673	4.6517	4.8676	4.2837	4.7111
CD8Tcell-BIOCARTA_CCR5_PATHWAY	3.5683	3.3765	3.6469	2.554	3.664	2.2641	3.5102	3.357	3.5305	3.737	3.4873	2.3285	2.664	3.4286	3.5441	3.4798	3.6518	3.6336	3.5527	3.688	3.562	3.521	3.5935	3.5257	3.3863	2.0897	3.5212	3.4156	3.4651	3.4535	3.5236	3.6467	3.5099	3.5207	3.6889	3.2288	3.498	3.5002	3.6031	3.5757	3.3973	3.5035	3.5879	3.6043	3.5891	3.6992	3.4216	2.8372	3.7652
CD8Tcell-BIOCARTA_PTDINS_PATHWAY	2.2373	2.2617	2.1062	0.1752	2.1519	0.9139	2.3885	2.223	2.2541	2.2142	2.0346	0.8293	0.3305	2.0908	2.1607	2.1614	2.1319	2.1707	2.251	2.1434	2.2046	2.3684	2.0672	2.0924	2.1377	0.0241	2.221	2.2592	2.1857	2.0686	2.2513	2.1439	2.0656	2.141	2.2007	2.0757	2.0932	2.1187	2.1312	2.1852	2.1714	2.1086	2.1446	2.264	2.309	2.1465	2.1783	2.0823	2.1546
CD8Tcell-BIOCARTA_EDG1_PATHWAY	2.7005	2.8244	2.6674	1.7572	2.7454	1.3759	2.7471	2.6485	2.8385	2.7837	2.643	1.0791	1.0173	2.6564	2.6669	2.6255	2.7097	2.7721	2.6175	2.7633	2.5026	2.6792	2.7926	2.6661	2.9218	1.1556	2.7705	2.7149	2.6261	2.6391	2.7311	2.7117	2.7938	2.8486	2.6784	2.6205	2.8412	2.5815	2.7836	2.666	2.6725	2.6709	2.6436	2.5197	2.5851	2.866	2.9054	2.6751	2.6698
CD8Tcell-BIOCARTA_MYOSIN_PATHWAY	3.0098	2.8537	2.9903	1.6949	2.8927	0.7435	3.1299	2.8716	2.9157	3.0414	2.8387	0.8664	1.5793	2.8416	3.1205	2.7712	2.7595	3.0114	2.8261	2.6501	3.0049	2.8496	2.8415	3.2372	2.849	1.5256	3.0769	2.8211	2.8018	2.8569	2.8999	2.8802	3.0819	2.8768	2.8387	3.01	2.9591	3.1157	2.8675	3.014	2.9431	3.1504	2.9791	2.9003	2.9422	3.007	2.905	1.5627	2.984
CD8Tcell-BIOCARTA_PS1_PATHWAY	2.7971	2.6049	2.8709	2.8136	2.5357	1.4889	2.8013	2.6504	3.2373	2.6761	3.2982	2.4664	2.745	3.0807	3.2576	3.2439	2.7395	2.8715	2.7221	2.7577	2.8177	2.6923	2.7249	2.8824	2.7841	2.1722	3.1234	3.4523	3.1413	3.2869	3.2394	3.3186	2.5541	2.7156	2.9258	2.7259	3.0642	2.8373	3.07	2.7953	3.223	2.7397	3.3206	2.5655	3.3198	3.274	2.7538	2.3662	2.8242
CD8Tcell-BIOCARTA_AKAPCENTROSOME_PATHWAY	2.0093	2.1098	2.1253	-3.0663	2.1551	-2.6591	2.1369	2.1258	2.1543	2.0523	2.1434	-2.418	-3.027	2.2306	1.9179	2.1112	2.2596	2.0276	2.1636	2.1602	2.2382	2.0878	1.9924	1.9168	2.0833	-3.2758	2.1447	2.1476	2.1202	2.1295	2.2454	1.9624	2.1009	2.1675	2.0578	2.1267	2.0648	1.9554	1.9917	2.1489	2.1654	2.1054	2.1821	2.1672	2.1715	2.0702	2.1065	0.0264	1.9835
CD8Tcell-BIOCARTA_PTEN_PATHWAY	2.6725	2.8434	2.7752	4.0093	2.7784	3.4998	2.74	2.7734	2.6108	2.7057	2.7069	3.136	2.6095	2.7872	2.9647	2.8762	2.8479	2.7511	2.7179	2.7044	2.8314	2.7884	2.7751	2.8271	2.8867	2.9352	2.5679	2.7423	2.741	2.8286	2.8423	2.7298	2.739	2.88	2.8901	2.8426	2.7481	2.8485	2.8939	2.8286	2.7777	2.739	2.754	2.7623	2.9588	2.9007	2.6726	4.5679	2.806
CD8Tcell-BIOCARTA_RAS_PATHWAY	2.8656	2.8826	2.9069	3.1947	2.7474	3.2931	2.9292	3.0257	2.8741	2.9433	2.9697	3.5997	2.5501	2.9166	2.8483	3.0367	2.928	3.1078	2.8359	2.951	3.218	2.739	2.9402	2.8071	2.9109	2.3288	2.9544	2.9676	2.7711	2.8958	2.9764	2.861	2.8145	2.8915	2.7502	2.7198	3.0035	2.839	2.87	2.9897	2.791	3.0843	3.0106	3.1166	2.7887	2.8889	2.9132	4.6047	2.8051
CD8Tcell-BIOCARTA_NKCELLS_PATHWAY	2.1147	1.9034	2.013	1.5593	1.9332	1.371	1.891	1.8527	1.8567	2.0338	1.956	2.3265	0.9943	2.1811	1.919	1.9869	1.9592	2.2359	1.8778	2.3593	1.9092	1.9553	1.8876	1.9308	1.8229	0.7532	1.8419	2.0306	2.06	1.9771	1.8998	1.9804	1.9183	1.8543	2.1795	1.8408	2.016	1.9759	2.1553	1.965	1.8267	1.9437	2.074	1.9559	1.8774	1.885	2.0641	3.2121	1.9744
CD8Tcell-BIOCARTA_BAD_PATHWAY	3.8874	3.9986	3.7688	0.8769	3.9826	0.6943	3.8051	3.892	3.7154	3.9894	3.6835	1.0925	1.0307	3.7367	3.6633	3.6808	3.7613	3.9779	3.7016	3.677	3.7168	3.9961	3.7684	3.5646	3.6191	0.2921	3.8799	3.8064	3.705	3.7298	3.6071	3.7623	3.7541	3.7828	3.9974	3.8784	3.5517	3.8379	3.6465	3.7689	3.8145	3.848	3.9349	4.0139	3.9549	3.7334	3.6017	1.596	3.715
CD8Tcell-BIOCARTA_CK1_PATHWAY	2.5016	2.5601	2.4886	-2.5554	2.3429	-1.86	2.4071	2.3897	2.3617	2.3986	2.5161	-2.2459	-1.5854	2.4198	2.4632	2.7184	2.5397	2.4252	2.376	2.2816	2.3583	2.4556	2.4968	2.4686	2.3491	-2.2474	2.63	2.3744	2.5473	2.5578	2.4973	2.3597	2.6066	2.5001	2.5226	2.622	2.5069	2.4421	2.4329	2.3994	2.3895	2.3754	2.5678	2.5742	2.4582	2.3168	2.4681	-2.1351	2.3618
CD8Tcell-BIOCARTA_EIF2_PATHWAY	1.7126	1.862	1.9069	2.0335	1.8443	3.3434	1.8321	1.9767	1.7294	1.8551	1.8115	3.4893	2.5491	1.8873	1.7382	1.945	1.8937	1.8038	1.7294	1.7955	2.0411	1.7498	1.8263	1.8033	1.8422	3.0151	1.8252	1.8812	1.7852	1.8908	1.7843	1.7651	1.7938	1.7991	1.8108	1.8688	2.1302	1.8807	1.9066	1.9041	1.7466	1.7598	1.8074	1.7539	1.6898	1.8083	2.1955	2.3099	1.7167
CD8Tcell-BIOCARTA_EIF4_PATHWAY	4.3831	4.4024	4.4087	3.7582	4.2532	3.351	4.4984	4.045	4.1662	4.271	4.1401	3.7024	4.0492	4.4988	4.2382	4.3869	4.2364	4.3159	4.4788	4.5705	4.5431	4.3187	4.5816	4.3477	4.0034	3.0832	4.2791	4.2488	4.4725	4.3701	4.4361	4.3132	4.6635	4.1182	4.5022	4.0623	4.3254	4.1143	4.5574	4.2604	4.1692	4.4276	4.3357	4.8395	4.1841	4.4602	4.2171	5.1144	4.0328
CD8Tcell-BIOCARTA_P27_PATHWAY	-2.5313	-2.5263	-2.4488	0.8886	-2.4657	0.5252	-2.4827	-2.7108	-2.556	-2.6086	-2.6121	0.0012	-0.0451	-2.5661	-2.5562	-2.4717	-2.5832	-2.5327	-2.6779	-2.6516	-2.5999	-2.6379	-2.5493	-2.3749	-2.7503	0.0402	-2.3634	-2.5549	-2.7308	-2.5728	-2.6292	-2.6753	-2.6034	-2.4351	-2.5443	-2.5987	-2.546	-2.6412	-2.5362	-2.6118	-2.6452	-2.5988	-2.6468	-2.6199	-2.5408	-2.3899	-2.4801	-0.8257	-2.5684
CD8Tcell-BIOCARTA_PGC1A_PATHWAY	2.2728	2.3818	2.316	0.7491	2.3401	1.0108	2.214	2.2211	2.4508	2.1517	2.3213	1.0854	1.3049	2.3211	2.224	2.3455	2.3907	2.2583	2.296	2.2952	2.3485	2.3551	2.3586	2.3325	2.2538	0.5941	2.2305	2.4395	2.2849	2.3502	2.4934	2.2494	2.364	2.3667	2.3943	2.3957	2.3332	2.3662	2.3373	2.2769	2.3475	2.2554	2.2768	2.2353	2.3089	2.2608	2.2381	1.2613	2.4006
CD8Tcell-BIOCARTA_RHO_PATHWAY	2.6888	2.8739	2.6323	1.281	2.7359	0.801	2.7394	2.7181	2.7025	2.6605	2.5589	0.7696	1.5341	2.7653	2.6663	2.8571	2.8545	2.8251	2.6354	2.734	2.8489	2.7793	3.0045	2.7738	2.9885	1.5151	2.7153	2.7973	2.7385	2.8349	2.7313	2.659	2.6603	2.8617	2.7912	2.8965	2.7903	2.8015	2.9628	2.78	2.67	2.8173	2.8891	2.6878	2.7064	2.7257	2.7315	2.2096	2.7382
CD8Tcell-BIOCARTA_ATRBRCA_PATHWAY	-2.5254	-2.617	-2.5075	-0.7078	-2.6014	-0.9976	-2.5342	-2.5265	-2.4628	-2.5348	-2.5569	-0.5724	-0.1673	-2.4	-2.4967	-2.5317	-2.6235	-2.5604	-2.4212	-2.5456	-2.4906	-2.5317	-2.5668	-2.4115	-2.6465	-0.3918	-2.593	-2.4865	-2.5236	-2.5851	-2.4034	-2.456	-2.6135	-2.397	-2.6512	-2.499	-2.7409	-2.4803	-2.4202	-2.5163	-2.5722	-2.4969	-2.5614	-2.4127	-2.4409	-2.5599	-2.6229	-2.4075	-2.5326
CD8Tcell-BIOCARTA_CARDIACEGF_PATHWAY	3.5865	3.5814	3.8665	1.747	3.6551	2.4079	3.7327	3.7851	3.88	3.8003	3.5978	1.4448	1.7597	3.8768	3.729	3.874	3.8097	3.7491	3.7119	3.7506	3.693	4.0515	4.1927	3.9516	3.5525	1.5525	3.8963	3.8819	3.7895	3.9359	3.7186	3.7913	3.6501	3.4309	3.9453	3.7158	3.8154	3.8886	3.881	3.9388	3.8476	3.7048	4.0089	3.9516	3.9258	3.8545	3.9224	2.7639	3.7541
CD8Tcell-BIOCARTA_HER2_PATHWAY	2.8458	2.8574	2.8106	4.2169	2.8567	3.2912	3.0098	2.9088	2.8298	2.797	2.9063	3.6725	3.1406	2.9083	2.9428	2.8787	2.8119	2.8917	2.9354	2.7307	2.7715	2.8271	2.933	2.6986	2.9131	3.3998	2.78	2.7246	2.8802	2.8542	2.9375	2.9516	2.7323	2.7425	2.816	2.8225	2.7964	2.7379	2.7313	2.8305	2.7344	2.7681	2.8436	2.7343	2.8035	2.9114	2.8767	3.6684	2.8414
CD8Tcell-BIOCARTA_ERK5_PATHWAY	3.1658	3.3417	3.1328	3.6893	3.2278	3.5636	3.0835	3.3903	3.3136	3.1796	3.3538	3.5161	2.937	3.1355	3.1404	3.1755	3.3881	3.1721	3.4612	3.4022	3.2046	2.9783	3.2831	3.1502	3.183	3.0615	3.0914	3.0527	3.0602	3.1708	3.3742	3.2103	3.3461	3.14	3.3379	3.3806	3.2339	3.2521	3.0649	3.1517	3.3122	3.4818	3.2557	3.2599	3.3472	3.2221	3.2501	3.0468	3.264
CD8Tcell-BIOCARTA_MAL_PATHWAY	4.0938	4.3592	4.3066	3.3632	4.1845	2.9459	4.1406	4.0299	4.1646	4.1283	4.2503	2.545	2.441	4.031	3.9227	4.0767	4.328	4.1801	4.191	4.018	4.1862	4.2808	4.134	4.2433	4.1468	2.6251	4.1693	4.0859	4.4498	4.2985	4.09	4.2867	4.0668	4.3047	3.9778	4.2298	4.2591	4.0664	4.2856	4.2294	3.9639	4.0032	4.0019	4.0019	4.4488	4.2502	4.3197	3.63	4.187
CD8Tcell-BIOCARTA_MEF2D_PATHWAY	5.0022	4.6566	4.8955	1.7264	5.1895	2.4714	4.8289	4.8265	5.0328	5.0677	4.7472	2.5105	2.5287	4.9793	4.9965	5.2158	5.0632	5.1646	4.9151	4.7782	4.8213	4.8935	5.016	4.9533	5.1032	1.9615	5.1153	4.9736	5.0293	5.1295	5.0801	4.9355	4.9968	5.1863	4.7591	4.8147	4.9618	4.8458	5.1448	5.1096	5.0152	4.9997	4.9414	4.876	5.0514	4.8045	4.9277	3.3918	5.1748
CD8Tcell-BIOCARTA_MITOCHONDRIA_PATHWAY	1.9858	2.1108	2.0619	3.4615	1.922	2.7822	2.0493	2.0358	2.0706	2.0592	2.0088	3.8096	3.1783	1.9361	2.0271	2.0535	1.9484	1.9528	1.9137	1.9847	2.0881	1.9826	1.7931	1.9041	2.1092	3.5905	1.7579	1.9514	2.1324	2.0521	1.9355	1.948	1.9527	2.0462	1.9888	2.0525	1.9991	2.0225	2.0255	1.9957	1.9089	2.0258	1.8897	2.0055	2.0445	2.0079	2.1137	3.1873	2.0978
CD8Tcell-BIOCARTA_TOB1_PATHWAY	3.3179	3.3869	3.571	3.9844	3.2658	4.92	3.4249	3.4004	3.4618	3.4284	3.4127	3.8586	4.2523	3.4028	3.3191	3.273	3.497	3.4175	3.5014	3.3741	3.3141	3.2887	3.4679	3.5231	3.3878	3.661	3.3085	3.2831	3.5292	3.309	3.4488	3.4311	3.4698	3.3603	3.2133	3.6255	3.3226	3.248	3.473	3.2936	3.3596	3.3157	3.3312	3.3395	3.3401	3.4441	3.4532	4.4595	3.3593
CD8Tcell-BIOCARTA_BARRESTIN_SRC_PATHWAY	1.8475	1.8967	1.7804	2.8035	1.945	2.19	1.9214	1.915	1.8265	1.901	1.8095	2.5956	2.0135	1.7312	1.7809	1.8536	1.8861	1.8598	1.9884	2.0009	1.8485	1.97	1.9119	1.8165	1.7918	2.0508	1.882	1.9504	1.8428	1.8571	1.8683	1.9311	1.8677	1.7659	1.936	1.948	1.798	1.8826	1.8343	1.8383	1.8765	1.8519	1.8674	1.9587	1.9056	1.7858	1.8661	2.2687	1.8377
CD8Tcell-BIOCARTA_NKT_PATHWAY	-0.086	-0.0807	-0.0613	2.5873	-0.105	4.1451	-0.09	-0.1162	-0.0618	-0.065	-0.0315	1.3855	2.8813	-0.0819	-0.115	-0.0617	-0.0558	-0.0475	-0.0826	-0.0847	-0.0842	-0.0724	-0.1158	-0.1278	-0.0852	3.0298	-0.0377	-0.0758	-0.1171	-0.1006	-0.0251	-0.0839	-0.099	-0.1099	0.0054	-0.0689	-0.0932	-0.0779	-0.1005	-0.0946	-0.0936	-0.0723	-0.0806	-0.0782	-0.0314	-0.0451	0.0051	2.1819	-0.092
CD8Tcell-BIOCARTA_IL1R_PATHWAY	1.4747	1.5428	1.4614	0.7212	1.474	0.3401	1.4519	1.5291	1.4793	1.4687	1.5268	0.5137	1.0019	1.4737	1.5081	1.4705	1.4867	1.4235	1.4525	1.4041	1.5369	1.5097	1.4756	1.5801	1.4869	0.8461	1.5584	1.6439	1.4724	1.5823	1.4634	1.5249	1.4709	1.5707	1.4516	1.5532	1.4998	1.5416	1.4652	1.3657	1.497	1.4808	1.432	1.5309	1.4782	1.4982	1.5297	1.1471	1.5187
CD8Tcell-BIOCARTA_MET_PATHWAY	3.8732	3.5606	3.6877	4.3027	3.5983	3.4359	3.9131	3.5922	3.6908	3.6017	3.587	4.3318	3.7186	3.6191	3.7777	3.6875	3.8039	3.9308	3.5996	3.8182	3.615	3.7917	3.889	3.593	3.4493	3.6229	3.7062	3.4869	3.4732	3.7711	4.0472	3.8041	3.7822	3.7728	3.897	3.6136	3.7336	3.722	3.7033	3.6299	3.6959	3.5835	3.7887	3.6314	3.7894	3.5945	3.8905	3.9981	3.4667
CD8Tcell-BIOCARTA_GPCR_PATHWAY	5.8401	6.0371	5.8366	0.7678	5.8303	0.7675	5.708	5.7785	5.7596	5.7697	5.722	1.0679	0.8626	5.7588	5.8601	5.8287	5.7145	5.6124	5.4385	6.0799	6.0677	5.8789	5.7521	5.8417	5.7949	-0.1305	5.5228	5.9016	6.0034	5.959	6.0904	5.7701	5.8972	5.808	6.0148	5.7617	5.5233	5.8085	5.8482	5.7284	5.7097	5.7537	5.8754	5.884	5.6262	5.3575	5.5695	2.0412	5.8319
CD8Tcell-BIOCARTA_IGF1MTOR_PATHWAY	3.2121	3.1374	3.3409	2.5326	3.1172	3.1388	3.1733	3.264	3.3411	3.284	3.1691	2.4717	2.8188	3.3374	3.4852	3.0738	3.2851	3.3287	3.1831	3.4946	3.2653	3.075	3.3628	3.0189	3.0339	3.5036	3.1501	3.2985	3.1283	3.1135	3.2378	3.1027	3.0932	3.183	3.107	3.3432	3.2638	3.2129	3.1821	3.126	3.3042	3.1242	3.2358	3.1433	3.1047	3.263	3.1935	3.942	3.2906
CD8Tcell-BIOCARTA_SPRY_PATHWAY	3.1251	2.9247	3.3421	3.6106	3.0071	3.864	3.3949	3.1339	3.0783	3.0812	3.1976	3.5265	2.8939	3.102	3.1559	3.2596	3.1595	3.2641	3.3939	3.1929	3.0879	3.1525	3.2503	2.998	3.1729	2.9632	3.0852	3.04	3.1538	3.293	3.1159	3.2473	3.2589	3.246	3.2127	3.3573	3.2195	3.2906	3.0871	3.2019	2.9932	3.1231	3.1745	3.09	2.9008	3.0911	3.3726	3.5253	3.076
CD8Tcell-BIOCARTA_STATHMIN_PATHWAY	3.764	3.9448	4.1251	1.4995	3.9103	2.0213	3.8531	3.8253	3.9419	3.7844	3.8492	2.0184	2.7307	3.9141	3.6245	3.9984	3.6839	3.9319	3.8677	3.7319	3.9213	3.814	4.0567	3.6551	4.1054	1.647	3.8556	3.7922	3.8776	3.7882	3.6998	3.533	3.7967	3.9953	3.7062	4.0336	3.9333	3.6054	3.8578	3.6681	3.8235	3.7894	3.8156	3.7978	3.8929	3.9616	4.0642	1.3563	3.703
CD8Tcell-BIOCARTA_TCR_PATHWAY	6.8841	6.4344	6.792	4.3376	7.2212	4.6707	6.8504	6.9798	6.9798	7.326	7.1158	4.9909	4.9602	7.0908	6.544	6.7213	7.0333	6.8327	6.8736	6.8764	6.6541	6.5319	6.6286	6.7838	6.7876	3.9052	7.063	6.6981	7.1552	7.0403	7.1513	6.7209	6.8432	7.04	6.9463	6.6736	6.865	6.9389	6.2095	6.5659	7.1374	6.8323	7.0589	6.8713	6.8384	6.6978	6.9251	5.7266	6.9746
CD8Tcell-BIOCARTA_TCYTOTOXIC_PATHWAY	2.4672	2.6548	2.6825	2.7055	2.5555	3.787	2.5775	2.4076	2.6192	2.5882	2.5658	2.901	2.5927	2.4559	2.5703	2.7397	2.4667	2.6873	2.4989	2.6491	2.5666	2.6102	2.5916	2.6844	2.5051	2.2794	2.4635	2.4599	2.359	2.5652	2.4764	2.5844	2.5189	2.4902	2.6007	2.5498	2.51	2.5351	2.625	2.5796	2.5514	2.5655	2.7044	2.4861	2.3993	2.551	2.5763	3.3102	2.7703
CD8Tcell-BIOCARTA_THELPER_PATHWAY	2.2551	2.3945	2.4236	3.1615	2.343	4.3225	2.3074	2.2768	2.3609	2.473	2.2341	2.8926	3.0419	2.4484	2.5518	2.2869	2.2259	2.4123	2.3915	2.2107	2.4797	2.2475	2.3447	2.2997	2.2661	3.1482	2.4352	2.3335	2.1834	2.3395	2.3509	2.4831	2.3814	2.3125	2.4394	2.3581	2.3222	2.4312	2.3868	2.349	2.2494	2.3861	2.408	2.3423	2.3919	2.4532	2.4341	3.1783	2.5162
CD8Tcell-BIOCARTA_TALL1_PATHWAY	1.7542	1.7419	1.7693	0.3056	1.6501	0.6332	1.7269	1.5744	1.8295	1.8515	1.7835	1.1148	0.0008	1.7491	1.861	1.7175	1.7505	1.8204	1.7155	1.7236	1.6668	1.6691	1.6927	1.792	1.8134	-0.1193	1.6219	1.6935	1.7305	1.6734	1.7305	1.693	1.7242	1.8129	1.7771	1.6927	1.7803	1.7226	1.5995	1.6785	1.6996	1.7208	1.7768	1.6597	1.6149	1.7498	1.7606	1.6639	1.7284
CD8Tcell-BIOCARTA_TEL_PATHWAY	4.2525	3.8291	3.8078	3.3952	4.1112	3.3797	3.7169	4.1744	3.934	4.4211	4.3763	3.0762	3.4156	3.9689	4.5016	4.0644	4.2299	4.1104	3.8492	3.9831	4.1018	4.1301	3.9831	4.0666	4.0809	2.9979	4.1709	3.8922	3.9981	4.2144	4.0111	4.1954	4.1168	4.3184	4.054	4.0931	3.957	3.9971	3.9638	4.1197	4.0804	4.1983	3.987	3.9541	3.9698	4.0044	3.7076	3.4973	4.2345
CD8Tcell-BIOCARTA_TGFB_PATHWAY	3.8261	3.7579	3.5188	2.6072	3.7968	2.5948	3.653	4.0471	3.7564	3.7452	3.7891	2.0175	1.1872	4.0672	3.6779	3.8908	3.7566	3.626	3.8361	3.8423	3.6311	3.9607	3.8313	3.9602	3.7354	1.6201	3.7423	3.6226	3.7853	3.5587	3.69	3.9052	4.0044	3.8909	3.4886	3.8271	3.7075	3.6495	3.9102	4.1117	3.8349	3.6268	3.7397	3.941	3.6605	3.4725	3.7121	3.5972	3.9373
CD8Tcell-BIOCARTA_41BB_PATHWAY	1.7818	1.9161	1.8136	0.4095	1.8293	-0.1348	1.7326	1.8296	1.9144	1.8256	1.8341	0.009	0.2921	1.8496	1.7529	1.9517	1.7895	1.8036	1.7987	1.7505	1.8006	1.751	1.7901	1.834	1.8041	0.3218	1.8195	1.874	1.82	1.7744	1.7943	1.8692	1.7636	1.8725	1.7753	1.7012	1.752	1.9222	1.8215	1.8654	1.9695	2.0195	1.8347	1.6965	1.8916	1.9077	1.8185	0.9634	1.7836
CD8Tcell-BIOCARTA_CTLA4_PATHWAY	5.5304	5.5722	5.2883	5.1044	5.3678	5.3814	5.3092	5.224	5.3567	5.7174	5.3925	4.7385	5.2987	5.3431	5.3583	5.5174	5.5867	5.5504	5.5747	5.0607	5.4483	5.1917	5.4224	5.3222	5.7564	4.3819	5.3693	5.4718	5.4913	5.3547	5.3722	5.2706	5.0024	5.5172	5.4087	5.5097	5.0759	5.3145	5.5415	5.304	5.3421	5.5588	5.4713	5.3332	5.3177	5.1634	5.2674	6.1178	4.988
CD8Tcell-BIOCARTA_LONGEVITY_PATHWAY	4.2119	4.0044	4.1409	4.4274	4.1255	3.8636	4.1666	4.2888	4.0653	4.1168	4.1625	4.3122	4.2447	3.9128	4.1	4.1049	3.8634	4.0795	4.0647	4.1085	4.282	4.1957	4.0416	3.8601	3.9184	4.7547	4.0792	4.0746	3.9535	3.8364	4.048	4.2526	4.1259	4.1007	3.9743	4.0874	3.9319	3.9192	4.4209	4.2864	4.1865	4.1522	3.9552	4.0671	4.1239	4.1499	4.1052	3.7825	4.0116
CD8Tcell-BIOCARTA_PAR1_PATHWAY	3.3619	3.3851	3.3912	1.0114	3.2912	0.408	3.475	3.2727	3.2334	3.1797	3.3378	0.5373	0.8203	3.2181	3.5752	3.5172	3.2498	3.0916	3.0632	3.2357	3.3179	3.1433	3.4568	3.5032	3.3072	1.1973	3.2155	3.2136	3.1863	3.2006	3.393	3.3086	3.1701	3.2975	3.3147	3.3679	3.3069	3.4631	3.3152	3.2188	3.1759	3.2746	3.088	3.3944	3.447	3.2605	3.3126	2.21	3.264
CD8Tcell-BIOCARTA_STRESS_PATHWAY	1.8702	1.8308	1.757	-0.3245	1.8894	-0.7043	1.7254	1.8023	1.784	1.8944	2.0666	-0.532	0.5957	1.8878	1.8396	1.8731	1.8171	1.9237	1.8588	1.9721	1.7731	1.7405	1.9066	1.862	1.861	-0.137	1.9546	1.8749	1.7916	1.8172	1.7853	1.9938	1.7792	1.7456	1.774	1.8713	1.866	1.8337	1.8679	1.8159	1.7784	1.9476	2.0015	1.8524	1.7787	1.8401	1.9193	1.5901	1.8685
CD8Tcell-BIOCARTA_TOLL_PATHWAY	2.1567	2.1487	2.0541	0.7805	2.0239	0.7517	2.0304	2.0365	2.14	1.9887	2.0815	1.2849	1.936	2.0192	2.1509	2.1185	1.9981	2.0305	1.9505	2.0727	2.1544	2.1204	2.0267	2.0133	1.9202	1.1617	2.149	2.0276	2.133	2.1415	2.0883	2.1386	2.0925	2.0331	2.0752	1.8994	2.194	2.1288	1.9599	2.0609	2.0357	2.1095	1.9883	2.0646	2.1572	2.0843	2.0092	1.9089	2.0107
CD8Tcell-BIOCARTA_TPO_PATHWAY	5.9467	5.8703	5.8129	6.0109	5.9082	5.6239	5.9078	5.8176	5.4718	5.5715	5.7818	5.945	5.8511	5.9569	5.7546	5.9671	5.6645	5.8909	5.6018	5.9034	6.0111	5.8638	5.9788	5.8179	5.8306	5.5357	5.7495	5.8582	5.5567	5.6029	5.9117	5.6908	5.3953	5.8531	5.459	6.2918	5.6994	5.9908	5.3921	5.8018	5.6296	5.6475	5.7053	5.7958	5.889	5.4709	5.7017	5.5738	5.8085
CD8Tcell-BIOCARTA_CREB_PATHWAY	5.964	5.8705	5.615	1.6655	5.581	1.1777	5.9264	5.8673	5.74	6.0035	6.097	1.9116	1.6138	5.7057	5.6749	5.8039	5.8956	5.7404	5.9348	5.6558	5.8777	5.8615	5.854	5.9272	5.6026	1.1507	5.7291	5.6237	5.6967	5.5705	5.9405	5.6738	5.8576	6.3594	5.9964	5.8936	5.8902	5.7084	6.0615	5.8554	5.3872	5.6598	5.7808	5.7172	5.7239	5.9072	5.4649	1.6487	5.6316
CD8Tcell-BIOCARTA_CARM1_PATHWAY	3.8819	3.6857	3.8712	-1.8815	3.7766	-1.2763	3.7795	3.8343	3.5399	3.76	3.5586	-1.1189	-0.9384	3.8532	3.8315	3.7518	3.7824	3.7235	3.6645	3.6798	3.8662	3.8592	3.7839	3.8037	3.5643	-1.1189	3.788	3.7822	3.842	3.6833	3.8927	3.7608	3.9827	3.5647	3.7407	3.7978	3.7364	3.9753	3.642	3.8767	3.9162	4.0288	3.6698	4.0921	3.749	3.8548	3.7837	-0.0853	3.557
CD8Tcell-BIOCARTA_TFF_PATHWAY	2.9328	3.0262	2.7705	3.0552	2.9765	3.1161	2.7785	2.9503	2.9199	2.9678	3.0268	3.4872	2.8487	2.9167	2.8943	2.8631	2.7996	2.9354	2.9309	3.0047	2.9339	2.9567	2.9328	2.9663	2.9468	2.1554	2.9767	2.856	3.0619	2.884	3.0298	2.8544	2.7649	3.0269	2.7898	2.9664	2.9123	3.0191	2.9045	2.8587	3.0015	3.0108	3.1296	2.8642	2.8952	3.0631	2.9786	4.4243	2.9594
CD8Tcell-BIOCARTA_TRKA_PATHWAY	3.7284	3.895	3.7644	4.1978	3.9295	4.1777	3.7341	3.8821	3.8289	3.5794	3.6041	4.2172	4.8126	3.8471	3.7243	3.6099	3.5603	3.7861	3.7442	3.7494	3.521	3.7901	3.7536	3.9937	3.7285	4.6373	3.7039	3.8387	3.7913	3.618	3.9194	3.6799	4.0233	3.617	3.8107	3.7185	3.4715	3.6794	3.6762	3.7674	3.6429	3.7203	3.8572	3.7895	3.7349	3.8823	3.7822	3.7586	3.647
CD8Tcell-BIOCARTA_UCALPAIN_PATHWAY	2.6371	2.7996	2.6456	1.6548	2.7012	2.4152	2.5874	2.5186	2.7073	2.9422	2.5874	2.2369	2.5026	2.5971	2.6684	2.8893	2.6059	2.6368	2.5924	2.5102	2.6233	2.5907	2.6941	2.6641	2.7478	2.4701	2.7129	2.7191	2.6302	2.6855	2.7582	2.7476	2.705	2.6126	2.6078	2.8715	2.6392	2.6604	2.7832	2.7259	2.7997	2.8145	2.7691	2.7811	2.7915	2.7311	2.7166	2.7364	2.7037
CD8Tcell-BIOCARTA_VEGF_PATHWAY	2.3016	2.339	1.6571	2.8716	2.2644	3.7294	2.2585	2.5743	1.6518	2.2695	1.6346	3.4783	3.4253	2.2782	1.6695	2.2711	2.2821	1.6903	1.728	2.3682	2.2035	2.3389	2.2489	1.6968	2.1746	3.7472	1.6255	1.6612	2.318	2.3065	1.7144	1.5478	2.2944	2.2288	2.2182	2.3605	1.655	1.6638	2.2406	2.3054	2.1762	2.3089	2.4522	2.2874	2.2171	1.7567	1.5591	2.6701	2.3256
CD8Tcell-BIOCARTA_WNT_PATHWAY	1.1599	1.2124	1.2208	2.6107	1.171	3.1261	1.207	1.1987	1.521	1.2622	1.6659	2.55	2.6745	1.4942	1.5332	1.5157	1.1871	1.1181	1.21	1.212	1.1789	1.2788	1.2008	1.2375	1.219	2.7696	1.6482	1.5971	1.4942	1.4938	1.5968	1.679	1.0153	1.2341	1.2225	1.0174	1.6083	1.0671	1.6328	1.1325	1.5099	1.1895	1.5226	1.2764	1.5309	1.6365	1.2108	2.0724	1.2002
CD8Tcell-BIOCARTA_PDZS_PATHWAY	2.4815	2.5806	2.4382	-0.9181	2.5031	-0.8087	2.5871	2.5321	2.3693	2.5734	2.6238	-1.2478	-0.1787	2.5701	2.255	2.4831	2.4966	2.7469	2.2463	2.6157	2.5719	2.667	2.5792	2.3237	2.5914	-0.3186	2.2919	2.1554	2.5508	2.2963	2.1466	2.2078	2.5843	2.5806	2.5042	2.6649	2.2176	2.2473	2.3501	2.4148	2.7349	2.5307	2.4141	2.5355	2.6371	2.2121	2.4425	-0.8474	2.5254
CD8Tcell-BIOCARTA_EICOSANOID_PATHWAY	-2.4707	-2.5379	-2.5113	-4.7798	-2.8667	-3.6041	-2.6541	-2.7621	-2.7172	-2.6471	-2.4702	-4.7675	-4.616	-2.672	-2.6579	-2.657	-2.5622	-2.6335	-2.5679	-2.6891	-2.6349	-2.6536	-2.6839	-2.7039	-2.5773	-3.5287	-2.5689	-2.7379	-2.6291	-2.6719	-2.7265	-2.5787	-2.6059	-2.5608	-2.6354	-2.7486	-2.5288	-2.508	-2.6619	-2.6885	-2.6963	-2.6814	-2.8092	-2.5201	-2.836	-2.4117	-2.5579	-3.9461	-2.5514
CD8Tcell-BIOCARTA_CHREBP_PATHWAY	1.6482	1.6817	1.6986	-1.8905	1.5789	-2.2815	1.6274	1.5806	1.7498	1.6393	1.6585	-1.3246	-1.1594	1.6484	1.6301	1.6774	1.5936	1.6627	1.6695	1.5822	1.7253	1.6992	1.6897	1.5779	1.5208	-1.8954	1.7327	1.5674	1.531	1.6526	1.6982	1.5745	1.5733	1.5892	1.7197	1.6535	1.7109	1.6087	1.6222	1.6727	1.7286	1.5386	1.5561	1.7305	1.4642	1.566	1.5548	-1.4412	1.6813
CD8Tcell-BIOCARTA_HSWI_SNF_PATHWAY	3.8109	3.6598	3.7371	1.6127	3.6479	1.1383	3.9913	3.5802	3.7548	3.5903	3.6426	1.9808	1.5651	3.8105	3.7908	3.8191	3.5915	3.7623	3.7236	3.909	3.7628	3.7522	3.7373	3.541	3.7088	0.9655	3.2887	3.6493	3.5251	3.6495	3.5398	3.6431	3.7279	3.6256	3.8131	3.7706	3.6726	3.6662	3.6676	3.7169	3.6609	3.6242	3.6503	3.5933	3.8677	3.723	4.0315	2.8163	3.5466
CD8Tcell-BIOCARTA_PCAF_PATHWAY	4.1743	4.2903	4.2762	2.9577	4.1704	2.8485	4.1889	4.1723	4.3146	4.6623	4.2506	3.234	2.7454	3.9018	4.0647	4.0462	4.1255	4.1438	4.2889	4.2496	4.3536	4.2576	4.4506	4.0138	4.2988	2.7492	4.2316	4.262	4.0069	4.2217	4.204	4.1131	4.2491	4.5081	3.9693	4.1197	4.0553	4.2274	4.1311	4.1537	4.3403	4.2084	4.3168	4.0077	4.4717	4.1802	4.3372	4.2358	4.0605
CD8Tcell-BIOCARTA_AMAN_PATHWAY	1.867	1.7951	1.9585	2.2335	1.7162	1.7094	1.7493	1.8071	1.8486	1.7365	1.8214	2.3005	2.9562	1.9382	1.8784	1.6492	1.8945	1.8741	1.8085	1.7924	1.7196	1.7724	1.7789	1.8174	1.6913	2.3008	1.7378	1.8541	1.7959	1.8229	1.8694	1.8412	1.7669	1.898	1.8451	1.8562	1.8783	1.7544	1.8273	1.822	1.8039	1.8424	1.8483	1.7801	1.9327	1.7785	1.9298	2.0342	1.7313
CD8Tcell-BIOCARTA_EFP_PATHWAY	-2.3336	-2.3368	-2.4226	-1.625	-2.5291	-2.4377	-2.428	-2.38	-2.3401	-2.2518	-2.3235	-1.8615	-1.3982	-2.3313	-2.5171	-2.3771	-2.3226	-2.4265	-2.4546	-2.2659	-2.2878	-2.3704	-2.2674	-2.3997	-2.2985	-2.2992	-2.2616	-2.3271	-2.3639	-2.406	-2.3316	-2.638	-2.419	-2.4977	-2.2954	-2.3758	-2.2676	-2.4428	-2.4937	-2.3938	-2.3303	-2.5092	-2.4593	-2.4422	-2.3617	-2.3264	-2.3472	-2.5401	-2.3858
CD8Tcell-BIOCARTA_ERAD_PATHWAY	3.0365	3.2525	3.1365	2.3352	3.3005	3.0704	3.1884	3.2576	3.0076	3.0826	3.0582	2.5326	2.7595	3.5571	3.2013	3.1053	2.9495	3.1162	3.0068	3.0443	3.1109	3.1712	3.117	2.8992	3.0835	2.7964	3.0994	3.0905	3.1347	2.9964	3.1732	3.1143	3.319	3.0772	2.9651	3.2186	3.1341	3.1962	3.0896	3.0159	2.9686	3.1465	3.0678	3.0255	3.2034	3.0919	3.0995	3.7331	3.2217
CD8Tcell-BIOCARTA_PRC2_PATHWAY	4.2529	4.1336	4.0733	4.663	4.3099	2.7891	4.0955	4.2377	4.2664	4.3854	4.1731	4.4752	4.4308	4.2403	4.2084	4.1626	4.2537	4.3062	4.1177	4.2751	4.3753	4.3609	4.1251	4.0865	4.1561	3.9362	4.2679	4.051	4.0265	4.1478	4.0102	4.0779	4.174	4.2427	4.1096	4.3251	4.1988	4.2476	4.2376	4.1852	4.2455	4.4071	4.2735	4.0546	4.2187	4.1852	4.137	4.2962	4.3757
CD8Tcell-BIOCARTA_SM_PATHWAY	3.3296	3.1476	3.2577	1.3187	3.3371	2.4063	3.2576	3.1035	3.2103	3.1365	3.1541	1.0962	0.9332	3.0985	3.0759	3.2014	3.3577	3.3556	3.0858	3.0063	3.1543	3.1395	3.175	3.0744	3.0627	1.195	3.0559	3.2192	3.2151	3.3668	3.1758	3.1555	3.3066	3.2617	3.4161	3.2699	3.1986	3.182	3.1689	3.0168	3.0009	3.2036	3.0483	3.208	3.0347	3.169	3.1583	4.3012	3.2181
CD8Tcell-BIOCARTA_RANBP2_PATHWAY	4.9392	4.8554	4.864	-0.6298	5.0719	-1.5612	4.8876	5.0133	5.2276	4.972	4.854	-0.7156	-0.8302	5.1247	5.1101	4.9478	5.4055	4.9393	5.0332	5.0241	5.2095	5.1757	4.8902	5.0022	5.1507	-0.1852	4.9898	5.351	5.02	5.0764	5.0674	5.1492	4.641	4.9696	5.0132	4.9137	5.4158	4.8723	5.1851	5.0931	5.0942	5.562	5.1057	5.0567	5.147	5.1579	4.9191	2.4068	4.9009
CD8Tcell-BIOCARTA_NPC_PATHWAY	2.1525	2.2051	2.296	-0.2118	2.0329	0.0225	2.2829	2.1947	2.2056	2.1871	2.1423	-0.1445	0.1253	1.9879	2.1945	2.2082	2.134	2.259	2.1496	2.1359	2.0885	2.1515	2.0497	2.1277	2.0954	0.2615	2.2192	2.159	2.0605	2.1892	2.2404	2.235	2.1104	2.1364	2.1949	2.2153	2.1484	2.069	2.1604	2.2635	2.3522	2.3696	2.0053	2.1685	2.0326	2.2135	2.0078	3.7776	2.2105
Den-BIOCARTA_CSK_PATHWAY	4.8106	5.0481	5.104	4.9591	5.1051	5.0718	5.101	5.2947	5.0238	5.475	4.8906	4.76	5.1767	5.0035	4.7542	5.0769	5.1464	5.0347	5.4228	5.1942	5.6136	4.8681	5.2749	5.4045	5.0835	4.9696	5.1856	5.1468	5.2395	4.9232	4.99	5.1928	4.9368	4.9342	5.2588	5.1223	5.2157	5.0844	5.3457	5.2645	5.1091	5.1682	4.8452	5.4374	4.8087	5.1192	5.1337	5.1101	5.1304
Den-BIOCARTA_ALK_PATHWAY	-2.832	-2.7491	-2.7616	-2.8563	-2.6641	-2.7602	-2.7397	-2.71	-2.7354	-2.6429	-2.9701	-2.6487	-2.714	-2.8551	-2.6324	-2.678	-2.6831	-3.0454	-2.8147	-2.6841	-2.6893	-2.6402	-2.8927	-2.7021	-2.7425	-2.7254	-2.8941	-2.7989	-2.6712	-2.654	-2.697	-2.6664	-2.6684	-2.7627	-2.8849	-2.9576	-2.613	-2.6973	-2.8118	-2.7181	-2.8215	-2.9901	-2.8255	-2.9333	-2.6216	-2.7085	-2.6808	-2.8482	-2.8963
Den-BIOCARTA_AT1R_PATHWAY	4.536	4.7333	4.7337	4.6542	4.6838	4.4158	4.8614	4.6356	4.8008	4.8866	4.715	4.7528	5.014	4.8031	4.6306	4.5666	4.5913	4.6136	4.5363	4.6397	4.7656	4.5553	4.6642	4.8652	4.8696	5.1386	4.6556	4.6519	5.0272	4.7494	4.4704	4.8741	4.8647	4.7008	4.9134	4.6998	4.7599	4.9643	4.6575	5.1186	4.7712	4.6073	4.7114	4.7513	4.4859	4.8472	4.6299	4.7931	4.8662
Den-BIOCARTA_CHEMICAL_PATHWAY	3.9281	4.0941	3.9318	4.0622	3.9882	4.0433	4.2585	4.0849	4.0595	4.3344	4.0043	3.9529	3.8458	3.9529	4.1692	4.1134	3.8617	4.0865	4.0113	4.2035	4.0441	4.062	4.2858	3.8996	3.8822	4.1123	3.9101	4.109	4.3119	3.8975	3.9275	4.238	4.1757	3.8252	4.1746	4.0065	3.9986	4.0083	3.9111	4.0595	3.9262	4.1668	4.0712	3.9926	4.1838	3.98	3.9148	4.1248	4.0854
Den-BIOCARTA_BCR_PATHWAY	5.5344	5.2266	5.5876	5.6726	5.6043	5.6868	5.5412	5.3236	5.5527	5.0875	5.5805	5.584	5.2156	5.9144	5.5207	5.6149	5.5825	5.8138	5.7701	5.456	5.5416	5.8264	5.2542	5.8277	5.3234	5.6767	5.6219	5.2864	5.6619	5.3827	5.3975	5.1953	5.5965	5.6962	5.3021	5.4984	5.4618	5.5786	5.454	5.6794	5.6844	5.4194	5.3893	5.964	5.4299	5.3525	5.0768	5.6447	5.2704
Den-BIOCARTA_BIOPEPTIDES_PATHWAY	3.8826	4.0253	3.8551	4.1278	3.9423	3.98	3.7773	4.0585	3.8735	4.0722	3.7654	3.9321	4.1676	4.0095	4.023	3.9936	3.9582	4.3458	3.6878	3.9677	4.4235	3.878	4.0364	3.8194	3.8127	3.7001	4.2236	3.9874	4.1924	3.9467	3.8995	3.9043	4.2972	3.7782	3.9929	4.1116	3.8657	4.0016	4.0345	3.9013	3.9878	3.9247	3.7098	3.8478	4.172	3.916	3.9375	4.021	3.8761
Den-BIOCARTA_CDMAC_PATHWAY	3.4753	3.5912	3.5897	3.8758	3.7206	3.9558	3.8741	3.891	3.4296	3.6986	3.7202	3.1974	3.7302	3.9699	3.7569	3.5174	3.8217	3.593	3.6148	3.6901	3.8846	3.8265	3.726	3.5267	3.7064	3.8227	3.7962	3.7219	3.8665	3.7933	3.4439	3.7843	3.6594	3.6951	3.7488	3.9788	3.7186	3.6521	3.8476	3.6663	3.6113	3.5805	3.7275	3.7907	3.7955	3.9225	3.6202	4.1372	3.6663
Den-BIOCARTA_CASPASE_PATHWAY	4.0508	4.3772	3.9107	3.7729	4.0845	4.2251	4.2589	4.2877	4.0381	4.1056	4.1293	3.8571	4.0873	4.2531	4.3568	4.2053	4.1072	4.003	3.9879	4.2029	3.846	4.0956	4.0809	4.2538	4.0837	4.2824	3.7842	4.2201	4.2338	4.1103	4.0986	4.0509	4.1792	4.3346	4.0506	4.2579	3.9607	4.2444	4.3129	4.056	4.0534	4.2491	4.2258	4.0452	4.2759	4.2116	3.9286	4.0073	4.2533
Den-BIOCARTA_MCM_PATHWAY	-2.9453	-3.0923	-2.9016	-2.9158	-3.1881	-3.1796	-2.8849	-2.9215	-3.1513	-3.0788	-3.2552	-3.0465	-3.0316	-3.0663	-3.0678	-2.8541	-3.0371	-2.9693	-3.0235	-2.9398	-2.9688	-2.8592	-2.9473	-2.9161	-2.9484	-2.954	-2.9907	-2.8318	-2.8846	-3.0033	-2.7884	-3.1115	-3.1678	-3.0263	-2.9168	-3.2461	-3.1077	-3.0965	-3.0118	-3.0351	-3.0702	-3.085	-3.0689	-3.1212	-2.9462	-3.0166	-2.9135	-3.3156	-2.9321
Den-BIOCARTA_VDR_PATHWAY	3.3999	3.4067	3.1308	3.5255	3.1717	3.3305	3.6089	3.5618	3.2406	3.4678	3.0684	3.288	3.1227	3.0404	3.2566	3.373	3.3278	3.1766	3.5217	3.3787	3.2546	3.4037	3.4307	3.1315	3.2652	3.3929	3.1518	3.2996	3.5448	3.4644	3.3091	3.4741	3.4828	3.4309	3.285	3.302	3.2961	3.2448	3.4875	3.4673	3.2199	3.188	3.4621	3.2684	3.409	3.3347	3.27	3.7148	3.4719
Den-BIOCARTA_HDAC_PATHWAY	2.5896	2.7676	2.7793	2.5457	2.7537	2.6751	2.8556	2.8809	2.5929	2.6477	2.7495	2.8278	2.608	2.77	2.6791	2.7668	2.8334	2.7392	2.7416	2.6865	2.6923	2.8046	2.7067	2.8714	2.74	2.7194	2.6363	2.8296	2.8459	2.6377	2.6433	2.766	2.7168	2.9083	2.7943	2.7148	2.7407	2.8352	2.7219	2.7141	2.7161	2.6638	2.9471	2.8255	2.7564	2.7968	2.9332	2.6776	2.6431
Den-BIOCARTA_GCR_PATHWAY	3.8283	3.7004	3.7114	3.9467	4.0795	3.8893	3.65	4.0765	3.8537	4.0497	4.0383	3.8333	4.1379	3.7312	4.0251	3.8159	3.9564	4.1795	3.8561	3.9364	3.8708	4.132	3.8207	3.6702	4.2022	3.9788	3.8514	3.9256	4.1397	4.1531	3.6833	4.0804	3.83	4.0086	4.0263	3.8205	3.7029	3.9843	4.0989	3.8571	4.0304	3.8339	3.7884	3.9474	3.8958	3.8165	4.0994	3.9197	3.9689
Den-BIOCARTA_CTL_PATHWAY	3.3429	3.3747	3.3497	3.4709	3.4621	3.461	3.3465	3.3191	3.4047	3.5093	3.2607	3.2463	3.5284	3.3013	3.5634	3.417	3.2675	3.3091	3.3819	3.3009	3.3954	3.4026	3.4474	3.3045	3.331	3.5024	3.3234	3.3743	3.3221	3.2931	3.4751	3.6606	3.4597	3.2893	3.5119	3.3088	3.4548	3.3308	3.3881	3.404	3.4477	3.3308	3.0665	3.3806	3.4177	3.3545	3.4947	3.318	3.3734
Den-BIOCARTA_CXCR4_PATHWAY	2.3983	2.3263	2.4751	2.5141	2.4598	2.5003	2.4348	2.5805	2.5888	2.4944	2.4198	2.4956	2.4898	2.4197	2.4915	2.5461	2.4304	2.4548	2.4663	2.4254	2.4904	2.3506	2.5073	2.4422	2.6588	2.5455	2.4628	2.5143	2.6795	2.3758	2.542	2.3387	2.5797	2.4456	2.4578	2.4805	2.5414	2.7655	2.4745	2.5763	2.5624	2.4263	2.4115	2.4787	2.484	2.4379	2.427	2.4319	2.3686
Den-BIOCARTA_D4GDI_PATHWAY	4.168	4.3566	4.3039	4.3067	4.1714	4.1782	4.5311	4.2189	4.2366	4.2669	4.4071	4.1734	4.3438	4.2555	4.2947	4.111	4.1148	4.5971	4.4469	4.0978	4.316	4.1898	4.7102	4.3515	4.1718	4.2182	4.2429	4.3964	4.2997	4.6359	4.3702	4.4103	4.6636	4.4822	4.2732	4.1659	4.1912	3.9549	4.5721	4.2048	4.193	4.3798	4.2425	4.4849	4.3191	4.4813	4.4582	4.4424	4.505
Den-BIOCARTA_CALCINEURIN_PATHWAY	3.6694	3.4465	3.6389	3.4399	3.5435	3.7624	3.3771	3.6194	3.8101	3.6011	3.3965	3.4743	3.5502	3.7541	3.4146	3.5876	3.3273	3.617	4.0742	3.7155	3.4806	3.6784	3.4927	3.4113	3.6621	3.5963	3.6573	3.5974	3.5342	3.5331	3.6403	3.558	3.7344	3.7258	3.5462	3.6552	3.4413	3.3047	3.4446	3.648	3.8957	3.6872	3.8553	3.8015	3.6271	3.5115	3.6831	3.7839	3.833
Den-BIOCARTA_NDKDYNAMIN_PATHWAY	3.1246	2.9747	2.9442	3.1686	3.0533	3.0491	3.0755	3.2633	3.3546	3.0508	3.0256	3.0035	3.0759	3.1254	3.039	3.214	3.1648	3.0766	3.0378	3.0259	3.3707	3.0418	3.0513	3.0607	3.048	3.2086	3.156	3.1587	3.0982	2.9876	3.1758	3.0332	3.0763	3.1206	2.977	3.0919	3.1012	3.1136	3.1173	3.1477	2.8132	3.212	3.1018	2.8391	3.4606	3.1238	3.0067	2.9927	2.9222
Den-BIOCARTA_EPO_PATHWAY	2.8338	2.8129	2.7027	2.8254	2.9532	2.674	2.8259	2.8808	2.752	2.8677	2.8404	2.7317	2.7001	3.0368	2.7506	2.9646	2.8412	2.7969	2.8672	2.8767	2.8012	2.8532	2.8631	2.7106	2.9081	2.752	2.6799	2.8637	2.9678	2.8799	2.792	2.7123	2.8709	2.6443	2.7094	2.8204	2.826	2.7977	2.8457	3.1419	2.6404	2.8816	2.8356	2.7051	3.1475	2.8356	2.779	2.7992	2.7681
Den-BIOCARTA_ECM_PATHWAY	4.4494	4.3336	4.8176	4.6146	4.5425	4.5958	4.2209	4.4791	4.9441	4.5915	4.8259	4.4978	4.4391	4.5699	5.0406	4.5667	4.5214	4.7923	4.5535	4.6255	4.5199	4.8341	4.4045	4.6174	4.7447	4.5833	4.4132	4.4957	4.6113	4.4902	4.8401	4.5771	4.6051	4.589	4.2776	4.5201	4.7026	4.5214	4.4378	4.4907	4.7012	4.6263	4.6652	4.4781	4.5715	4.5678	4.6591	4.0873	4.8463
Den-BIOCARTA_ERK_PATHWAY	3.4763	3.8138	3.6405	3.427	3.7374	3.4249	3.4556	3.7483	3.5594	3.7045	3.7666	3.4538	3.439	3.703	3.6082	3.5107	3.6361	3.6882	3.691	3.5401	3.6078	3.5589	3.5904	3.522	3.7518	3.5898	3.3552	3.4113	3.5993	3.695	3.4362	3.7086	3.8523	3.6068	3.5159	3.4782	3.6369	3.5804	3.545	3.5476	3.5422	3.5304	3.5116	3.5555	3.5679	3.4611	3.7064	3.6295	3.4393
Den-BIOCARTA_EIF_PATHWAY	6.1951	6.3809	6.1144	6.0759	6.0887	6.1354	6.3739	5.926	6.059	6.2872	6.3101	6.2675	6.2774	6.1944	6.197	6.2565	6.0794	6.1944	6.2955	6.2556	6.3266	6.138	6.0843	5.9488	6.7178	6.2091	6.1433	6.7201	6.2148	6.2404	6.4924	6.4112	5.9352	6.1123	6.3488	6.1633	6.247	6.3323	6.2674	6.0667	6.147	6.2563	5.9735	6.0056	6.2811	6.7715	6.1201	6.2083	6.4249
Den-BIOCARTA_FCER1_PATHWAY	5.0275	5.0899	4.9024	5.1814	4.7155	5.2043	4.7678	5.2043	5.3892	4.9737	4.7871	4.8932	4.9866	4.9598	4.9134	4.8363	4.9535	4.6777	5.1659	4.8987	5.145	4.9542	5.0935	4.8026	5.3085	4.9952	4.7244	4.8247	5.1289	5.0222	4.5617	4.8525	5.2287	5.1122	5.0949	4.8635	4.97	4.8502	4.7343	4.953	5.1329	5.2624	5.0768	5.1839	5.055	5.0192	4.8494	4.846	5.0684
Den-BIOCARTA_FMLP_PATHWAY	5.5113	5.5917	5.2244	5.5522	5.7697	5.4191	5.5071	5.3376	5.1244	5.569	5.5864	5.3641	5.5861	5.4507	5.2904	5.2093	5.3939	5.7053	5.4546	5.355	5.1599	5.2866	5.4802	5.0383	5.3412	5.4572	5.4112	5.4751	5.7619	5.548	5.6465	5.3002	5.47	5.2491	5.5126	5.4908	5.4211	5.3977	5.8147	5.5171	5.3564	5.4732	5.4186	5.602	5.3039	5.594	5.4415	5.746	5.6207
Den-BIOCARTA_SET_PATHWAY	4.446	4.4593	4.4117	4.3472	4.341	4.3938	4.4077	4.5306	4.442	4.4192	4.4716	4.4262	4.4772	4.2952	4.3334	4.2669	4.5935	4.106	4.4135	4.3264	4.5954	4.5776	4.4428	4.3516	4.2911	4.4186	4.5621	4.225	4.2618	4.5502	4.3595	4.4989	4.5066	4.4943	4.3294	4.384	4.5876	4.4612	4.5323	4.3054	4.3662	4.3256	4.5073	4.2787	4.4976	4.4305	4.6742	4.4708	4.3499
Den-BIOCARTA_HIVNEF_PATHWAY	3.814	3.7601	3.7538	3.8086	3.9492	3.8934	3.7611	3.9425	3.9344	3.5734	3.9607	3.5457	3.8554	3.6837	3.622	3.9272	3.6877	3.8516	3.7539	3.6547	3.9099	3.7048	3.6324	3.653	3.8366	3.6682	3.7489	3.7528	3.8934	3.9571	3.688	3.7823	3.7685	3.8451	3.8454	3.9617	4.0038	3.8121	3.6755	3.7364	3.7327	3.7164	3.9971	3.8077	3.9994	3.8013	3.7089	3.9049	3.6558
Den-BIOCARTA_IL2_PATHWAY	4.1929	4.0277	3.9509	3.9345	4.3333	4.041	3.7813	4.0156	3.8172	4.0842	3.9798	4.0471	4.2527	4.1058	4.2228	4.2463	3.9289	4.0418	4.013	4.1592	4.3032	4.2884	4.0531	3.7345	4.0402	4.0856	4.166	4.1318	4.0608	3.9166	4.002	4.0187	3.8994	4.0198	3.9645	3.9464	3.9873	4.1139	3.8546	3.9976	3.8391	3.9613	4.034	3.8408	4.0806	3.8206	4.2832	3.8837	3.9696
Den-BIOCARTA_IL3_PATHWAY	4.2686	4.4405	4.3419	4.2748	4.4078	4.1022	4.3312	4.2817	4.2009	4.1562	4.2258	4.3789	4.4025	4.4562	4.5047	4.269	4.0534	4.38	4.462	4.3348	4.345	4.2156	4.4222	4.1718	4.5663	4.2751	4.3348	4.3008	3.9573	4.443	4.4362	4.3646	4.3334	4.3131	4.3485	4.6065	4.2945	4.1695	4.4652	4.477	4.5775	4.1663	4.2381	4.3472	4.3162	4.31	4.4293	4.3261	4.5004
Den-BIOCARTA_IL6_PATHWAY	3.7189	3.8213	3.5503	3.7594	3.6281	3.5145	3.6064	3.4797	3.8106	3.5946	3.6131	3.7344	3.668	3.5898	3.4523	3.6277	3.6131	3.763	3.575	3.8165	3.5594	3.676	3.583	3.6881	3.5589	3.4126	3.7767	3.4982	3.6288	3.5277	3.3724	3.6862	3.6888	3.4491	3.7479	4.0999	3.6273	3.4637	3.9128	3.5192	3.5366	3.6073	3.6218	3.5684	3.5491	3.4927	3.8307	3.6337	3.6751
Den-BIOCARTA_IL10_PATHWAY	3.0413	2.9024	2.9482	3.1333	3.1305	2.9707	3.0012	2.9536	3.0128	3.049	3.1304	3.1625	3.1524	3.155	3.204	3.0953	2.8887	3.083	3.0149	3.1344	3.1675	3.1427	3.1105	3.1811	3.2294	3.0447	3.1122	3.2742	3.1546	3.1655	2.9789	3.0302	3.0101	2.9295	3.249	3.2956	3.087	2.9948	2.7787	2.9091	3.1158	2.9597	3.0849	3.0833	2.9964	3.2023	3.0519	3.2149	3.0876
Den-BIOCARTA_IL12_PATHWAY	3.2757	3.1072	3.3758	3.2567	3.2534	3.3654	3.2293	3.2202	3.3052	3.2575	3.3571	3.2931	3.39	3.2286	3.3135	3.2038	3.3037	3.4071	3.3014	3.3501	3.2778	3.5803	3.5748	3.268	3.4882	3.3504	3.2832	3.2505	3.4503	3.4243	3.3203	3.4855	3.2312	3.4349	3.4179	3.2261	3.1065	3.1875	3.3417	3.2956	3.4185	3.4575	3.2474	3.0703	3.4494	3.1271	3.1999	3.2581	3.3688
Den-BIOCARTA_IL7_PATHWAY	2.481	2.5405	2.7958	2.6423	2.6478	2.5359	2.3885	2.6357	2.6208	2.7661	2.4391	2.7967	2.4946	2.6108	2.4866	2.6878	2.4765	2.5503	2.5043	2.6351	2.3995	2.6226	2.5158	2.8096	2.6141	2.623	2.6277	2.4948	2.577	2.6232	2.5829	2.5922	2.4389	2.5892	2.5949	2.3518	2.6969	2.7317	2.6083	2.6773	2.4101	2.5651	2.5733	2.5517	2.4596	2.5297	2.5124	2.6281	2.6468
Den-BIOCARTA_DEATH_PATHWAY	3.0527	2.997	3.045	3.0622	3.0758	2.9923	3.1934	3.1208	3.0329	3.1851	3.3315	3.0732	2.9712	3.0405	3.1516	3.0266	2.9475	3.0495	3.0062	3.0114	3.0384	3.2195	3.1745	2.977	2.9537	2.9934	3.1992	2.9166	3.0406	3.1632	3.0472	3.2824	3.1837	3.0161	3.0022	2.8946	2.9615	2.9958	2.7251	2.8408	2.8884	3.0242	3.0673	2.9591	3.1012	3.0232	3.0162	3.2705	3.0221
Den-BIOCARTA_INTEGRIN_PATHWAY	4.2804	4.1006	4.3401	4.1674	4.3836	4.1914	4.1948	4.1102	4.1481	4.0167	4.001	4.3066	4.1527	4.135	3.9642	4.1713	3.9674	4.145	4.1556	4.1245	4.0222	4.2103	4.1919	4.0441	4.0289	4.1396	4.1949	3.9952	4.1675	4.0255	4.0947	4.0834	4.3458	4.1751	4.1345	4.2113	4.2393	4.0084	3.9967	4.381	4.1433	4.1871	4.2514	4.15	4.017	4.2144	4.5962	4.2154	4.2191
Den-BIOCARTA_KERATINOCYTE_PATHWAY	3.4691	3.3326	3.7047	3.6234	3.5345	3.5767	3.4551	3.6439	3.5907	3.359	3.6978	3.5912	3.4683	3.488	3.6687	3.5894	3.4001	3.4646	3.5121	3.581	3.5716	3.4154	3.4876	3.3352	3.4317	3.5297	3.733	3.3465	3.486	3.4183	3.7211	3.5212	3.4767	3.2783	3.6352	3.4324	3.5226	3.6252	3.5704	3.5232	3.4349	3.4769	3.8025	3.5231	3.3572	3.3726	3.686	3.378	3.6473
Den-BIOCARTA_TCRA_PATHWAY	5.2729	4.9867	4.8659	5.254	4.8773	4.9968	5.1409	5.3116	5.3056	5.0561	4.9559	5.0042	5.3457	5.2613	4.9159	5.225	5.0694	5.1204	5.3426	5.2551	5.2216	5.1964	5.0487	5.4468	5.1033	5.0655	5.3905	4.9682	5.4519	5.0043	5.0201	5.2276	4.9349	5.1405	5.1681	5.0839	4.927	5.0946	4.8528	5.1862	4.9702	5.1533	4.8852	4.9115	5.0773	5.3549	5.0922	5.1519	5.0548
Den-BIOCARTA_PYK2_PATHWAY	3.8582	3.9005	3.5206	3.9849	3.9572	4.014	3.7977	3.8271	3.6364	3.6976	3.7003	3.6681	3.9345	3.5549	3.8879	3.7997	3.5191	3.7005	3.7993	3.9357	4.0373	3.8282	3.8576	3.6672	3.7692	3.7162	3.8482	3.904	3.7626	3.7928	3.9202	3.9039	4.0066	3.7098	3.7001	3.8157	3.8337	3.8321	3.7978	3.915	3.8322	3.7782	3.8165	3.9031	3.8459	3.5412	3.9374	3.618	3.8062
Den-BIOCARTA_MAPK_PATHWAY	3.7925	4.0062	3.8336	3.5225	3.8755	3.7527	3.7386	3.9303	3.8091	3.8681	3.8077	3.7353	3.6945	3.6608	3.741	3.8617	3.7134	3.6893	3.802	3.8831	4.0033	3.8916	3.8792	3.6806	3.7694	3.924	3.981	3.8232	3.8081	3.6861	3.7737	3.8075	3.8373	3.7571	3.9286	3.9951	3.7513	3.9419	3.8641	3.5421	3.601	4.0074	3.9376	3.7739	3.8913	3.8217	3.819	3.8084	3.7156
Den-BIOCARTA_MCALPAIN_PATHWAY	3.7116	4.0046	4.1561	3.6732	3.7647	3.7421	3.9088	3.9199	4.1821	3.8368	3.7371	3.5604	3.8619	3.9657	3.8856	3.9137	3.9649	3.8525	3.876	3.9528	3.7968	3.9449	4.0184	3.9234	3.8485	3.6758	4.0386	3.7659	3.8997	3.946	4.0759	3.6376	3.9031	3.7082	3.8495	3.7824	3.8666	3.8379	4.3383	3.848	3.8151	3.7063	3.8094	3.7229	3.7823	3.824	3.8426	3.8242	4.0326
Den-BIOCARTA_PPARA_PATHWAY	2.8281	2.7202	2.9033	2.7103	2.8307	2.6008	2.7759	3.1072	2.6632	2.8041	2.9232	2.7597	2.8193	2.8401	2.6544	2.9268	2.9731	2.6944	2.8499	2.7433	2.6029	2.7208	2.7285	2.8261	2.9518	2.7868	2.7396	2.8129	2.8026	2.7704	2.7354	2.7162	2.7051	2.8689	2.7734	2.7977	2.7384	2.8257	2.7805	2.8436	2.9318	2.7985	2.8689	2.7362	2.6025	2.6618	2.7201	2.8257	2.7197
Den-BIOCARTA_MTOR_PATHWAY	3.8126	3.6207	3.9155	4.0665	3.6471	3.7042	3.6682	3.5372	3.7739	3.8189	3.5855	3.6688	3.4766	3.6741	3.8681	3.6752	3.8622	3.6877	3.5067	3.6265	3.7731	3.8189	3.6887	3.7669	3.7987	3.6059	3.7456	3.6367	3.7516	3.6687	3.6413	3.5531	3.6874	3.6277	3.7565	3.6961	3.7448	3.7091	3.7773	3.7803	3.8638	3.4821	3.5713	3.6871	3.7502	3.5791	3.8081	3.6717	3.5572
Den-BIOCARTA_NGF_PATHWAY	2.7381	2.5887	2.5169	2.653	2.8361	2.8375	2.6557	2.7439	2.596	2.5167	2.7363	2.8306	2.7489	2.7034	2.711	2.6018	2.6222	2.6893	2.7608	2.8239	2.5964	2.6344	2.7546	2.6446	2.7552	2.7935	2.589	2.807	2.788	2.7343	2.8463	2.7359	2.7357	2.7005	2.8405	2.7458	2.7382	2.5869	2.6397	2.8066	2.5812	2.7218	2.6222	2.6864	2.849	2.6412	2.7457	2.6898	2.5965
Den-BIOCARTA_NFAT_PATHWAY	4.7885	4.9555	4.5693	4.5754	4.9068	4.681	4.8632	4.5549	4.8163	4.5326	4.7033	4.865	4.7172	4.713	4.7612	4.8412	5.001	5.0514	4.6291	4.5158	4.5997	4.7979	4.6601	4.9793	4.74	4.6284	4.9257	4.716	4.521	4.7304	5.0458	4.8875	4.9624	4.9718	4.7337	5.0353	4.6691	4.8243	4.5538	4.7684	4.8625	4.8708	4.741	4.8284	5.0095	4.8301	4.907	4.5732	4.9657
Den-BIOCARTA_NOS1_PATHWAY	2.826	2.8549	2.7744	2.8243	2.8077	2.8675	2.9814	2.7563	2.7825	2.9116	2.8138	2.859	2.9759	2.9388	2.8366	2.863	2.8968	2.8997	3.0422	2.9791	2.8689	3.0	2.9725	3.0605	3.003	2.9835	3.0522	2.8951	2.9298	2.9725	2.763	2.9429	2.7707	2.9393	2.9907	2.9649	2.863	2.8226	2.925	2.8936	2.9479	2.8721	2.865	2.9758	2.9372	2.7882	2.8247	2.7631	3.0582
Den-BIOCARTA_NO2IL12_PATHWAY	3.0214	3.0649	2.9392	3.2286	3.0418	3.0027	3.1426	2.9893	2.9376	3.2124	3.1172	2.9606	3.0303	3.0261	3.0288	3.1814	3.1101	3.0053	3.0094	3.1067	2.9967	3.0807	3.0303	3.2016	3.2282	2.9776	3.1156	3.0811	3.242	3.2438	3.0993	3.1765	2.9837	3.1529	3.2745	3.0186	3.102	2.9968	3.07	3.0376	3.0821	3.2136	3.0665	3.0653	2.9142	3.0224	2.857	3.0495	2.9884
Den-BIOCARTA_NUCLEARRS_PATHWAY	-4.9438	-5.1787	-5.1035	-4.9038	-5.1716	-5.2604	-5.2204	-5.0916	-4.9957	-4.9428	-5.0084	-5.3556	-5.4955	-5.1363	-5.14	-5.6459	-4.9135	-5.1972	-4.8643	-5.2047	-5.1855	-4.995	-5.0464	-4.8973	-5.0148	-5.1364	-5.3448	-5.2132	-5.1826	-5.1751	-5.2671	-4.9998	-5.2691	-5.1528	-5.2235	-5.1586	-5.1492	-5.1724	-5.0818	-4.9798	-5.3544	-5.088	-5.3749	-4.7229	-5.2749	-4.9194	-5.4977	-5.0921	-5.2373
Den-BIOCARTA_ARENRF2_PATHWAY	2.9497	2.8816	2.9012	2.9423	3.1653	3.0258	3.1283	3.0263	3.103	3.0285	3.0884	2.9487	3.2062	3.0323	2.9489	2.9616	2.9918	3.1593	2.9273	2.8762	2.9645	2.8734	2.9731	2.9147	3.0825	2.9326	2.9223	2.9216	3.0389	3.0407	3.0772	2.9813	3.108	3.0605	2.9769	2.8457	3.0207	2.971	2.988	3.1541	2.8957	3.0612	3.0525	3.0276	2.6889	3.0222	2.9665	2.9321	2.78
Den-BIOCARTA_CCR5_PATHWAY	4.2117	4.2748	4.0341	4.0716	4.1243	4.2652	4.2678	4.1195	4.2242	4.5068	4.4865	4.2057	4.4371	4.3789	4.2625	4.0291	4.217	3.9932	4.2267	4.226	4.1913	3.9815	4.2515	3.9119	4.3188	4.4034	4.5623	4.2831	4.3726	4.0163	4.2953	4.3111	4.2248	4.4241	4.2302	4.0883	4.0515	4.2039	4.0472	4.3195	4.2563	4.193	4.2079	4.1043	4.0582	4.2544	4.4241	4.2782	4.7255
Den-BIOCARTA_PTDINS_PATHWAY	2.5988	2.5197	2.6189	2.5924	2.5984	2.6058	2.6188	2.641	2.5177	2.6121	2.5979	2.702	2.6938	2.5596	2.5499	2.6355	2.7462	2.4901	2.6496	2.6538	2.6066	2.7201	2.5047	2.5963	2.6598	2.9475	2.7825	2.5209	2.6859	2.6097	2.7784	2.5952	2.7547	2.6329	2.6159	2.5394	2.5152	2.4097	2.4404	2.6159	2.603	2.7446	2.8307	2.5142	2.5929	2.5831	2.5944	2.4235	2.6945
Den-BIOCARTA_RAB_PATHWAY	4.412	4.2963	4.2135	4.2437	4.3614	4.5178	4.1304	4.207	4.3903	4.1939	4.0894	4.2524	4.2058	4.5021	4.2786	4.3742	3.8565	4.3294	4.3008	4.3221	4.4687	4.1912	4.2601	4.2107	4.2354	4.3899	4.4829	4.4436	4.5621	4.4032	4.1428	4.2522	4.126	4.3661	4.0703	4.3579	4.0703	4.0771	4.1748	4.3524	4.2759	4.1221	4.2516	4.2611	4.1852	4.2388	4.2523	4.2051	4.3394
Den-BIOCARTA_RAS_PATHWAY	2.7954	2.8017	2.7725	2.7722	2.7397	2.6093	2.8818	2.8439	2.9964	2.6395	2.7085	2.8732	2.7994	2.8732	2.7556	2.8391	2.7675	2.8004	2.9705	2.7704	2.7733	2.808	2.7238	2.5925	2.6643	2.7699	2.6115	2.8623	2.9326	2.7029	2.8559	2.7754	2.7093	2.6429	2.6967	2.9469	2.7165	2.8036	2.8092	2.7776	2.579	2.7629	2.8635	2.9117	2.7285	2.9152	2.9083	2.7998	2.5862
Den-BIOCARTA_NKCELLS_PATHWAY	3.2314	3.4814	3.2097	3.1723	3.3778	3.1723	3.3093	3.3613	3.6501	3.4323	3.412	3.2813	3.274	3.3403	3.4423	3.5301	3.4023	3.302	3.4242	3.4238	3.6236	3.4411	3.2705	3.3177	3.5516	3.1785	3.4048	3.4051	3.4489	3.3442	3.3233	3.3865	3.5212	3.3208	3.4179	3.5126	3.2958	3.3683	3.5287	3.4738	3.3585	3.4404	3.4386	3.5475	3.3364	3.3958	3.4377	3.3478	3.281
Den-BIOCARTA_BAD_PATHWAY	2.7073	2.6025	2.5201	2.7653	2.6038	2.9585	2.7743	2.8461	2.6968	2.8869	2.7213	2.8006	2.7764	2.8027	2.7469	2.7029	2.8595	2.6975	2.6973	2.7114	2.7838	3.0152	2.7549	2.798	2.6386	2.8	2.6998	2.8088	2.7529	2.788	2.666	2.6049	2.7218	2.876	2.8213	2.825	2.8752	3.0437	2.8946	2.7975	2.6818	2.7446	2.6976	2.8145	2.6783	2.7612	2.715	2.7077	2.8494
Den-BIOCARTA_EIF2_PATHWAY	3.5819	3.4384	3.5861	3.4909	3.5878	3.3758	3.6201	3.6108	3.4228	3.7459	3.4415	3.5285	3.539	3.4512	3.5681	3.5963	3.5149	3.5356	3.8007	3.4623	3.7699	3.2596	3.3797	3.5355	3.4508	3.4596	3.4612	3.5032	3.7985	3.4879	3.5194	3.495	3.528	3.4009	3.6124	3.5752	3.4534	3.5978	3.5349	3.4974	3.4859	3.5758	3.5918	3.5694	3.5973	3.5167	3.4449	3.5936	3.546
Den-BIOCARTA_EIF4_PATHWAY	2.9224	2.9386	3.1493	3.154	3.0405	3.1372	3.1927	3.066	2.8269	3.0313	3.0434	2.9826	3.0504	2.9984	3.248	3.1555	2.9135	3.0006	3.1397	3.255	3.0799	3.0801	3.3049	3.0793	3.1144	3.0619	3.0739	2.9423	3.0491	3.2292	3.221	3.2242	3.2779	3.3264	3.1532	3.0532	3.1231	2.9989	3.0452	3.1956	3.106	2.9208	3.2276	3.0998	3.138	3.1232	2.8993	3.2364	3.1705
Den-BIOCARTA_PGC1A_PATHWAY	3.8545	3.7956	3.493	3.6043	3.7514	3.6843	3.5572	3.7207	3.783	3.7937	3.6388	3.5663	3.6205	3.7906	3.8776	3.718	3.9609	3.9557	3.9701	3.7852	3.6424	3.7748	3.8954	3.6014	3.6267	3.7183	3.8712	3.539	3.786	3.7776	3.802	3.7338	3.8084	3.5701	3.8205	3.5861	3.8435	3.7528	3.7893	3.858	3.8857	3.6795	3.6572	3.5629	3.7472	3.8806	3.6712	3.4853	3.5834
Den-BIOCARTA_ATRBRCA_PATHWAY	-4.5048	-4.3235	-4.38	-4.2989	-4.3207	-4.375	-4.5119	-4.5108	-4.5088	-4.5212	-4.4437	-4.6611	-4.5358	-4.4799	-4.3199	-4.6221	-4.4168	-4.8111	-4.3678	-4.4852	-4.4548	-4.3879	-4.5986	-4.5246	-4.6359	-4.3963	-4.3891	-4.5255	-4.3697	-4.4229	-4.3899	-4.6307	-4.3571	-4.632	-4.4936	-4.5478	-4.4099	-4.5437	-4.8535	-4.421	-4.312	-4.2701	-4.7675	-4.4731	-4.5972	-4.2288	-4.5688	-4.5889	-4.4237
Den-BIOCARTA_MAL_PATHWAY	3.207	3.2852	3.102	3.275	3.212	3.3484	3.3131	3.4149	3.3785	3.3891	3.1887	3.4109	3.3619	3.431	3.3003	3.3004	3.3179	3.2077	3.2258	3.3403	3.2018	3.4393	3.2709	3.3029	3.4392	3.1844	3.1681	3.4174	3.3624	3.3561	3.4182	3.3585	3.3456	3.2735	3.469	3.5588	3.1899	3.2985	3.2845	3.2607	3.4216	3.104	3.2612	3.3013	3.2948	3.3077	3.1977	3.457	3.3511
Den-BIOCARTA_MEF2D_PATHWAY	4.7613	5.2784	4.9366	5.3244	5.0062	5.3644	4.911	5.0885	4.8362	4.9768	4.8299	5.0448	5.1663	4.8819	5.1126	4.7743	5.1213	4.9959	4.8664	4.9423	5.1191	5.2198	5.2271	5.085	5.4624	4.9349	5.1151	5.06	4.9072	5.0218	5.1351	5.1611	4.7655	4.8882	5.0567	5.2997	4.7989	5.0917	4.6757	4.9053	4.8681	5.1338	5.1647	5.2451	5.03	5.1323	4.9273	5.3156	4.8204
Den-BIOCARTA_BARRESTIN_SRC_PATHWAY	2.7599	2.635	2.5721	2.6411	2.6361	2.7604	2.7514	2.648	2.6114	2.6043	2.4791	2.2592	2.5406	2.6623	2.6287	2.531	2.5776	2.5063	2.7081	2.5239	2.4598	2.5149	2.7273	2.5969	2.674	2.5649	2.395	2.678	2.7162	2.6228	2.5345	2.5885	2.815	2.8896	2.7014	2.5631	2.6045	2.7354	2.7325	2.7289	2.4324	2.5181	2.4211	2.5549	2.4857	2.5393	2.8102	2.6891	2.5059
Den-BIOCARTA_MET_PATHWAY	2.9918	3.0981	2.9146	3.077	3.0897	3.2456	3.0568	3.1601	3.1602	3.223	3.1147	3.115	3.2844	3.2245	3.1503	3.163	3.0443	3.0014	3.0862	3.0007	3.4223	3.0908	2.9346	3.3622	3.181	3.1864	2.7101	3.2755	3.2213	3.2531	3.1643	3.3264	3.2369	3.2466	3.2059	3.0056	3.4415	3.2408	3.217	3.3649	3.157	3.0914	3.2281	3.1064	3.3658	3.1254	3.1906	3.095	3.0582
Den-BIOCARTA_GPCR_PATHWAY	4.8803	4.6917	4.7523	4.7021	4.7411	4.8729	4.6331	4.8079	4.8943	4.5985	4.6623	4.971	4.6839	4.6596	4.668	4.7335	4.519	4.836	4.6847	4.4889	4.6684	4.8157	4.7094	5.0273	4.7028	4.7258	4.6796	5.0062	4.632	4.734	4.8258	4.7891	4.5772	4.8859	4.7215	4.671	4.6939	4.9929	4.7609	4.7912	5.22	4.6274	4.9731	5.0235	4.673	4.7451	4.6691	4.839	4.7624
Den-BIOCARTA_STATHMIN_PATHWAY	2.7037	2.7052	2.7213	2.6394	2.586	2.6884	2.8468	2.7555	2.7241	2.8981	2.6249	2.7643	2.7754	2.7471	2.868	2.7531	2.7061	2.8252	2.5318	2.7967	2.8948	2.9243	2.594	2.7948	2.6928	2.6701	2.5755	2.6149	2.8739	2.8551	2.7581	2.8081	2.7926	2.7329	2.7605	2.5258	2.6724	2.6735	2.6999	2.701	2.8218	2.9333	2.5879	2.5344	2.6557	2.6974	2.7844	2.673	2.7519
Den-BIOCARTA_TCR_PATHWAY	5.2797	5.673	5.5948	5.6349	5.185	5.2289	6.0778	5.5668	5.522	5.5068	5.3208	5.6238	5.462	5.5415	5.5974	5.6355	5.1371	5.7853	5.5417	5.9253	5.4948	5.6721	5.5944	5.8559	5.5434	5.3737	5.6525	5.9904	5.5352	5.7171	5.5555	5.824	5.5471	5.6903	5.6689	5.5826	5.5996	6.0013	5.4731	5.4213	5.5	5.6255	5.6884	5.4063	5.8524	5.8782	5.435	5.1989	5.3921
Den-BIOCARTA_TCYTOTOXIC_PATHWAY	2.8898	2.6352	2.7595	2.6099	2.6164	2.7138	2.6642	2.7802	2.5082	2.6917	2.7704	2.6302	2.6092	2.6375	2.7678	2.6605	2.6194	2.7074	2.5931	2.7811	2.6274	2.6701	2.701	2.6276	2.5598	2.6529	2.6361	2.6628	2.6597	2.5894	2.6718	2.5215	2.6673	2.6564	2.7681	2.5163	2.8068	2.7742	2.8165	2.758	2.5171	2.6275	2.5688	2.6211	2.5119	2.6965	2.672	2.5922	2.5302
Den-BIOCARTA_THELPER_PATHWAY	3.2527	3.107	3.0557	3.0282	2.9331	3.2274	2.8812	3.0535	3.0057	2.9751	3.2281	2.9567	2.9257	3.129	3.0818	3.038	3.1428	3.0741	2.8233	3.1716	3.0011	2.9583	3.0342	3.1571	3.2064	3.0488	2.8863	3.1479	3.0227	3.0244	3.0758	3.136	3.1604	2.998	3.2147	3.1634	3.1437	3.2039	3.1572	2.9901	2.908	3.0513	3.0476	3.1808	2.9264	2.9704	3.1401	2.9048	3.0144
Den-BIOCARTA_TEL_PATHWAY	2.7915	2.7597	2.8237	2.6429	2.7833	2.5965	2.7077	2.664	2.8759	2.8263	2.8926	2.8668	2.8429	2.6048	2.7303	2.6475	2.6312	2.7634	2.7158	2.9047	2.8355	2.8119	2.788	2.8104	2.893	2.8348	2.5392	2.8906	2.8863	2.6751	2.6601	2.837	2.8647	2.7705	2.6286	2.8659	2.7431	2.7131	2.9441	2.7181	2.7117	2.7398	2.7058	2.8301	2.7256	2.7538	2.7478	2.5847	2.7903
Den-BIOCARTA_CTLA4_PATHWAY	2.6201	2.382	2.7108	2.4365	2.5128	2.6047	2.5132	2.6261	2.4254	2.6849	2.6709	2.6118	2.4957	2.3877	2.476	2.4265	2.3557	2.4353	2.5087	2.6482	2.5647	2.5466	2.7173	2.6035	2.535	2.4709	2.6184	2.6327	2.4653	2.5726	2.6114	2.8257	2.5615	2.8741	2.5981	2.4607	2.4992	2.6248	2.4485	2.9044	2.5824	2.5523	2.4701	2.6072	2.5318	2.573	2.488	2.529	2.5624
Den-BIOCARTA_TNFR1_PATHWAY	2.9922	3.1317	3.0592	3.1085	3.374	3.1678	3.0771	3.1008	3.1719	3.3111	3.2028	3.2072	3.1303	3.141	3.2469	3.0675	2.862	3.2454	3.2558	3.1934	3.2144	3.0808	3.2333	3.3847	3.042	3.2411	3.333	3.3242	3.1355	3.1158	3.134	3.186	3.0867	3.2992	3.1819	3.2017	3.1896	3.1558	3.4399	3.256	3.2392	3.1402	3.2485	3.3346	3.1907	2.9477	3.1692	3.3326	3.1082
Den-BIOCARTA_TOLL_PATHWAY	2.4958	2.5951	2.4265	2.4382	2.5515	2.5655	2.4072	2.5169	2.4222	2.52	2.4575	2.4411	2.5104	2.6196	2.7786	2.6088	2.4446	2.8051	2.494	2.5374	2.7136	2.6433	2.5114	2.5056	2.6149	2.6081	2.6522	2.464	2.5272	2.5734	2.4813	2.6134	2.5802	2.5505	2.4694	2.5368	2.5723	2.6401	2.5223	2.6366	2.5963	2.4763	2.5548	2.4716	2.4753	2.4483	2.7383	2.4701	2.4845
Den-BIOCARTA_TPO_PATHWAY	3.0898	3.0231	2.938	3.0995	3.3481	3.1193	3.022	3.1962	3.1229	3.2366	3.1043	3.0433	3.1016	3.2031	3.2517	3.2889	3.0397	3.2955	3.001	3.1903	3.1008	3.0152	3.2263	3.1385	3.1819	3.0287	3.1155	3.0987	3.3522	3.0192	2.9776	3.0971	3.1258	3.3722	3.0463	3.2841	3.1548	3.2349	3.0966	3.1495	3.0344	3.0133	3.0496	3.1488	3.2469	3.4131	3.0967	3.2876	3.0379
Den-BIOCARTA_CREB_PATHWAY	2.7116	2.5202	2.5471	2.6724	2.6734	2.6752	2.6578	2.8098	2.7147	2.716	2.7012	2.6343	2.7425	2.516	2.6357	2.627	2.5902	2.5496	2.6529	2.6513	2.707	2.7908	2.7047	2.6312	2.683	2.7243	2.7313	2.4777	2.751	2.6257	2.6067	2.7322	2.7679	2.6628	2.5388	2.5169	2.5085	2.6498	2.6744	2.5484	2.7491	2.6134	2.5741	2.8574	2.5875	2.5936	2.5974	2.5249	2.7317
Den-BIOCARTA_UCALPAIN_PATHWAY	3.1381	3.1558	3.1245	3.3582	3.1851	3.2283	3.2062	3.2871	3.2638	3.2613	3.153	3.1858	3.3617	3.3454	3.3152	3.0185	3.1829	3.108	3.2346	3.346	3.0157	3.262	3.1607	3.238	3.2549	3.1485	3.2373	3.2442	3.1999	3.0462	3.3521	3.3732	3.1775	3.3628	3.5009	3.156	3.1852	3.2786	3.2653	3.2125	3.3231	3.2016	3.2374	3.3765	3.2522	3.2958	3.1194	3.1448	3.1132
Den-BIOCARTA_WNT_PATHWAY	-2.9386	-3.1714	-3.1049	-3.0056	-2.9999	-3.1224	-2.9054	-2.9573	-3.1615	-3.0199	-3.2281	-2.9151	-3.1087	-3.0429	-2.8678	-3.2087	-3.1347	-3.0397	-3.1764	-3.2013	-3.1331	-3.1503	-3.1057	-2.895	-3.2317	-3.1532	-3.1528	-3.2391	-2.9393	-3.0087	-3.1146	-3.13	-3.1082	-3.0162	-3.0498	-3.0789	-3.2948	-2.9505	-3.1244	-3.0564	-3.1003	-3.3519	-3.3199	-3.0487	-2.9625	-3.1832	-3.1629	-3.0305	-2.9483
Den-BIOCARTA_HSWI_SNF_PATHWAY	2.7045	2.8541	2.8171	2.8677	2.9182	2.9537	2.8478	2.83	2.781	2.7584	2.8298	2.7568	3.0145	2.6938	2.7332	2.663	2.8988	2.6133	2.7357	2.6788	2.8267	2.9144	2.823	2.8943	2.8068	2.7046	2.8237	2.7873	2.8928	2.8225	2.6732	2.7827	2.8765	2.7596	2.7951	2.8366	2.7712	3.0167	2.8343	2.8717	2.858	2.8883	2.9624	2.668	2.7698	3.0028	2.8772	2.9142	2.7538
Den-BIOCARTA_PCAF_PATHWAY	4.0476	4.1743	4.0284	4.1555	3.9417	3.8987	3.8962	3.9419	4.1455	4.142	4.0134	3.9969	4.182	4.3118	4.0404	3.9949	4.1359	4.2248	4.0958	4.1264	4.0779	3.9204	4.0968	4.1815	4.3225	4.0746	3.9441	4.0979	4.2753	4.0129	4.1596	4.1424	3.9086	4.0312	4.0561	3.9223	4.0868	3.9667	4.2272	4.1752	3.9314	3.8589	3.9936	4.0818	4.0944	4.0373	4.0946	3.9974	4.4314
Den-BIOCARTA_EFP_PATHWAY	-2.6937	-2.7707	-2.6213	-2.77	-2.9919	-2.8368	-2.7103	-2.8538	-2.7474	-2.884	-2.7582	-2.8729	-2.8736	-2.9446	-2.9057	-2.6912	-2.7452	-2.82	-2.7674	-2.7251	-2.8953	-2.8566	-2.729	-2.8289	-2.8415	-2.934	-2.8329	-2.7987	-2.7693	-2.8707	-2.7737	-2.7842	-2.8594	-2.7131	-2.6733	-2.81	-2.7875	-2.7529	-2.8053	-2.7136	-2.6331	-2.7007	-2.6603	-2.7303	-2.5465	-2.8715	-2.8756	-2.6877	-2.7403
Den-BIOCARTA_SM_PATHWAY	6.4061	5.9764	5.8863	6.1643	6.3223	5.965	5.878	6.0892	6.7306	5.9911	6.2102	6.2262	6.4551	6.599	5.9879	5.9766	6.4886	6.1258	5.8895	5.5017	6.12	6.3479	6.2726	6.3089	5.8292	6.2997	5.7959	5.9056	6.7164	5.9304	5.9303	5.6249	5.8745	6.2037	6.1898	5.9893	5.8046	5.8947	5.9648	5.7809	5.9917	6.1712	6.3768	6.2885	5.9995	6.4039	6.4665	5.9548	5.8831
Den-BIOCARTA_NPC_PATHWAY	3.2064	3.3742	3.4693	3.3125	3.3086	3.4919	3.4903	3.2144	3.6636	3.3343	3.4371	3.2077	3.345	3.2571	3.3819	3.2506	3.5109	3.4288	3.1135	3.528	3.3235	3.4144	3.3306	3.347	3.3939	3.3926	3.4829	3.3848	3.2968	3.262	3.4737	3.2468	3.3153	3.4934	3.5215	3.2373	3.5204	3.3479	3.2137	3.3952	3.4812	3.3845	3.3158	3.4737	3.6151	3.0118	3.1884	3.1508	3.2107
Monocyte-BIOCARTA_RELA_PATHWAY	2.6093	1.6665	2.5383	2.606	1.849	3.5366	2.2972	3.4426	2.7739	2.1418	2.6001	2.4665	1.8095	2.7769	2.3063	2.5036	2.1112	1.9017	2.3043	2.1376	2.8647	2.8715	2.3129	2.6188	2.1606	2.1628	2.6166	2.0692	2.1126	2.7143	2.2254	2.3932	2.7092	2.5305	2.2371	2.6316	2.1003	1.6322	2.725	3.0267	2.4509	2.1709	2.0979	2.4682	2.6987	2.2318	2.4947	3.4487	1.925
Monocyte-BIOCARTA_NO1_PATHWAY	0.9785	0.4102	0.7677	1.3604	0.591	0.455	1.1813	0.4359	1.66	0.5527	0.6549	1.0709	0.3263	-0.0013	1.167	1.5176	0.2299	0.2559	0.6453	0.1343	0.787	0.8785	0.963	0.904	0.8819	1.1419	0.6475	0.3427	-0.1852	0.9988	0.6739	0.5896	0.6367	1.2748	0.6758	1.2146	0.3135	0.331	0.4885	0.5688	0.6722	0.6759	0.1786	0.8029	0.9118	0.3705	0.3938	1.8039	0.2479
Monocyte-BIOCARTA_CSK_PATHWAY	3.4813	2.8791	3.23	3.0036	2.8792	3.6776	3.3602	3.4459	3.7803	3.4732	3.6435	4.0347	3.2767	2.8709	2.6685	3.2435	2.6808	3.1055	3.3524	3.1586	3.2655	3.288	3.1794	3.3761	2.884	3.4962	3.3054	3.3463	2.3232	3.2698	3.3961	2.1174	3.5188	3.4562	3.1849	3.3035	3.2879	3.4336	3.4905	3.2136	2.8747	3.1048	3.2837	3.7172	3.7386	2.6334	2.8178	3.5386	2.9203
Monocyte-BIOCARTA_AGR_PATHWAY	0.8562	0.5326	0.6123	0.8814	1.3616	1.3813	0.8809	0.7317	2.07	0.4166	0.7752	0.4679	-0.4485	0.728	1.2789	0.6047	0.4671	0.5354	0.8191	0.3783	0.7131	1.678	1.022	0.612	0.8125	0.2014	1.0581	0.2659	0.3872	1.111	0.9379	-0.5618	1.0915	0.8926	0.1078	1.861	0.4855	0.3196	0.7178	0.5058	0.2456	0.9709	0.4094	0.6678	1.2901	0.1353	0.5528	0.8469	0.1797
Monocyte-BIOCARTA_AKT_PATHWAY	2.7209	0.5829	1.2427	2.0388	1.0067	3.4678	1.3535	1.9524	2.438	1.5816	2.0673	1.0265	1.2293	1.3054	1.8725	1.9888	2.2731	1.0637	0.8822	1.118	1.7943	2.0802	1.8146	2.1384	1.8637	1.814	1.8592	1.324	1.2539	2.0657	1.0793	1.9756	1.7475	2.199	1.1095	2.1412	1.4947	0.5633	1.4387	2.0031	1.5981	1.4059	0.8083	2.2803	2.7872	1.3718	1.2794	2.5518	1.0483
Monocyte-BIOCARTA_ALK_PATHWAY	0.965	0.9954	1.1154	1.3899	0.8469	0.162	1.2691	1.1035	2.0834	1.3455	1.0645	-0.3555	0.4569	-0.4733	1.2913	2.2709	0.8527	0.6137	1.1269	0.7623	0.1792	1.2975	1.3097	1.4787	0.7373	1.3482	1.1106	-0.2279	0.7914	1.3223	1.3782	0.5753	1.2865	0.4527	1.1929	1.4713	0.2072	0.1875	-0.2487	0.2774	0.6206	1.4852	-0.2541	1.1332	0.9167	0.7142	0.4062	-0.1385	0.6816
Monocyte-BIOCARTA_AT1R_PATHWAY	1.8142	1.2953	1.6752	1.4986	1.9353	3.6916	1.9399	1.9009	2.2673	1.6201	1.4588	1.6917	1.3396	1.8044	1.5079	0.6851	1.4302	1.8168	1.2781	1.4348	2.1588	1.3465	1.6151	1.7304	1.8701	1.3906	1.1627	1.1403	1.2385	1.4456	1.3297	1.1023	1.3669	1.3341	1.4806	1.7972	1.0966	1.5214	1.9604	1.7557	0.9427	1.1893	1.4829	1.5109	1.9465	1.4562	1.6859	1.8059	1.481
Monocyte-BIOCARTA_DNAFRAGMENT_PATHWAY	2.9001	2.1916	2.4872	2.6802	1.4797	1.9731	2.1329	2.4674	2.6142	3.1145	2.8609	2.0758	2.2896	1.2937	2.5785	2.5795	2.2654	2.712	2.3759	2.2237	2.8584	3.0934	2.7237	2.6724	2.5665	2.4426	2.6364	2.4622	2.2946	3.1613	2.1657	2.8736	2.3966	2.6468	2.7359	2.2655	2.1447	2.6737	2.4384	2.3855	3.2476	1.8057	2.1298	3.1039	2.751	2.3477	2.5219	1.4158	2.6449
Monocyte-BIOCARTA_CHEMICAL_PATHWAY	0.5013	1.2513	0.8647	-0.5171	0.7872	4.7513	1.5038	1.4023	-0.162	1.9801	1.5188	2.0417	2.4211	-0.3381	-1.0719	-1.2708	1.2399	1.648	-0.0015	0.1367	2.7504	1.729	0.6867	0.7942	1.0082	-0.4536	0.1123	2.7431	1.8615	0.1465	-0.6088	1.3274	0.8149	0.6506	2.1045	-0.0269	-0.1905	1.6421	3.0891	0.9829	0.9663	-0.0075	0.7438	1.4409	1.4298	3.2087	0.6984	-0.1209	2.3495
Monocyte-BIOCARTA_SPPA_PATHWAY	-0.3509	-0.5717	-0.2472	0.2674	0.1075	2.7422	-0.3754	-0.2469	-0.1149	-0.273	-0.0791	0.4638	0.4418	-0.9545	-0.5045	-1.5166	-0.083	-0.1088	-0.9653	-0.3094	0.1409	-0.5182	-0.6756	-0.8146	-0.0875	-0.5074	-0.1617	-0.3101	-0.819	-0.8269	-0.6311	-0.4998	-0.9802	-0.4736	0.4747	-0.1986	-0.238	-0.2717	0.7799	-0.1533	-1.1801	-0.6209	-0.1426	-0.7791	0.1799	-0.4223	0.0092	0.4996	-0.1448
Monocyte-BIOCARTA_ATM_PATHWAY	0.0368	-0.1283	-0.3508	-0.2227	-0.5444	-0.6088	-0.1061	0.2743	-0.5584	-0.1021	-0.2052	-0.5788	-1.0633	-0.3886	-0.4142	-0.7524	0.3106	-0.5414	-0.4767	-0.3116	0.2634	0.4168	-0.4275	0.5293	-0.6055	-0.5194	-0.2778	0.0281	-0.6602	-1.047	-0.2299	-0.7169	-0.8852	0.0728	-1.4639	-0.296	-0.3096	-0.5732	-1.0313	-0.5777	-0.307	-0.8401	-0.6531	0.2137	-0.023	-0.4269	-0.1617	-1.1435	-0.9115
Monocyte-BIOCARTA_BCELLSURVIVAL_PATHWAY	3.8671	2.9658	3.1213	3.5702	2.9711	3.8	2.4813	3.6863	4.1247	3.5057	3.7004	3.8715	3.3958	2.9247	2.8535	2.9959	3.3471	3.3558	2.7063	3.3275	3.6179	3.2812	3.5722	3.2052	3.3569	3.3002	3.087	3.3905	3.1543	3.1786	2.4666	4.4753	3.0189	3.7805	3.2194	3.045	3.2619	3.0953	2.9338	3.4839	3.2903	2.7978	2.7595	3.5348	4.0119	3.7778	3.4955	2.5263	3.2408
Monocyte-BIOCARTA_BCR_PATHWAY	2.2401	1.5601	1.7386	1.8159	2.1616	4.2133	2.2043	2.0853	2.7514	2.2024	2.0285	1.8888	1.8147	1.4778	1.8815	1.5999	1.7395	2.1828	1.8222	1.6105	2.4406	2.2771	1.9714	2.2818	2.2333	1.2185	1.3483	1.788	1.4061	1.8575	1.8928	1.0015	1.79	2.1563	1.4919	2.6674	1.2036	1.9316	2.1602	2.0142	1.7841	1.796	1.9702	2.1021	2.5671	1.5854	1.7468	1.7435	1.8166
Monocyte-BIOCARTA_BIOPEPTIDES_PATHWAY	1.4656	0.7439	1.1804	0.5448	1.7173	4.1993	1.6376	1.4868	0.8155	1.3182	1.096	1.2616	1.1928	0.4042	0.5501	-0.4629	1.2191	1.35	0.7362	1.1585	1.9705	1.1756	0.6852	0.8944	0.8999	-0.2493	0.2198	1.1688	1.2275	0.7677	0.7495	1.0961	0.7144	1.193	1.3197	0.8808	0.7262	1.286	1.8744	1.6774	0.6483	0.7728	1.4568	0.782	0.9325	1.8943	1.2596	1.8819	1.6663
Monocyte-BIOCARTA_RANKL_PATHWAY	2.4157	0.8287	1.3415	2.0732	1.2872	1.8089	1.7169	2.3564	1.6667	1.2126	1.618	1.3044	0.9576	0.7576	1.7386	1.504	2.1177	1.313	1.2733	1.8267	1.3934	1.2171	1.4838	1.932	1.2346	1.2971	2.0093	1.1865	1.0099	1.3271	1.4132	1.3605	1.1694	1.8381	0.7093	1.7157	1.2427	1.2326	0.7217	1.9433	1.1797	1.667	1.0879	1.2384	2.1731	0.8577	2.3176	0.4554	1.1951
Monocyte-BIOCARTA_CDMAC_PATHWAY	1.8709	1.3099	1.8435	1.9165	1.989	4.2529	2.4783	2.2511	1.9286	2.3041	2.0768	2.1496	1.577	2.0006	1.4471	0.76	2.3993	1.7456	1.4499	1.6736	2.2002	1.545	1.6084	1.9577	2.1525	1.4796	1.2894	1.6837	1.3523	1.4321	1.9071	1.459	1.8627	1.7649	0.8906	1.9173	1.5819	1.7478	2.3509	2.1099	1.4835	1.4815	1.8776	1.7787	2.5355	1.6022	2.1877	2.6172	1.7504
Monocyte-BIOCARTA_CARM_ER_PATHWAY	-0.2456	0.3704	0.2845	-0.3603	0.4426	-0.1884	0.6363	0.864	0.4496	-0.0216	-0.2508	-0.8014	-0.498	-0.1155	0.2429	-0.2539	0.2744	-0.0778	0.0712	0.3196	-0.5299	0.5865	0.3561	0.1497	0.0163	-0.6616	0.1154	-0.5041	-0.3574	-0.076	-0.5211	0.3653	0.0208	0.6464	-0.3459	0.7625	0.0493	0.0889	-0.1822	0.1381	-0.0226	0.2373	0.0402	0.0842	0.4465	-0.3324	0.1479	0.1248	0.0834
Monocyte-BIOCARTA_CASPASE_PATHWAY	3.839	3.4165	2.8596	3.3304	2.711	4.2391	3.045	3.4851	3.4186	3.7923	3.6176	3.209	3.2428	2.2656	2.8767	2.6005	3.5296	3.3092	2.7761	3.0238	3.6843	3.7967	3.0573	2.83	3.4029	2.7549	2.8779	3.6445	3.9501	3.3711	1.9284	3.5736	3.1914	3.5215	3.7062	2.7338	2.6759	3.3077	3.0204	3.662	3.6748	2.7895	2.4397	2.6108	3.9065	3.558	3.0813	1.4588	3.0868
Monocyte-BIOCARTA_CCR3_PATHWAY	-1.9282	-2.2829	-2.0632	-1.9178	-1.7271	1.9599	-1.6822	-1.6278	-1.7154	-2.067	-2.1145	-2.2645	-1.5342	-2.2025	-2.1734	-3.0893	-1.4205	-1.7575	-2.578	-2.1291	-1.4419	-2.1431	-2.294	-2.1726	-1.7391	-2.476	-2.4962	-2.1263	-2.1177	-2.3465	-2.2965	-2.1241	-2.3155	-2.212	-1.8885	-2.195	-2.5733	-1.5192	-0.9394	-1.7591	-2.5527	-2.2714	-1.9162	-2.2003	-1.657	-1.7169	-2.2623	-1.2264	-1.7417
Monocyte-BIOCARTA_CD40_PATHWAY	2.2055	1.1071	2.0272	2.4109	1.0323	0.9051	1.8612	1.9249	2.4465	1.7578	2.089	1.3179	0.9177	1.3381	1.9435	2.2991	1.3837	0.9869	1.6069	1.8299	1.7894	1.7542	1.8812	2.1087	1.8734	1.6719	1.9236	0.4094	1.5062	1.9021	1.5861	1.216	1.304	1.9638	0.8181	2.0678	1.4593	1.1647	1.3572	1.6213	1.6003	1.7707	1.7068	1.7052	2.4002	0.7641	2.1562	0.6616	1.2936
Monocyte-BIOCARTA_MCM_PATHWAY	0.0664	-0.0172	-0.4578	0.5978	-0.8421	-3.1382	-0.1238	-0.1329	1.004	0.0826	-0.528	-0.9606	-0.75	-0.2691	1.2247	1.5101	-0.5339	-0.1093	0.6561	-0.6218	0.3209	-0.0211	0.0717	0.8416	0.0643	0.4476	1.0361	-0.893	-1.2719	1.4856	0.8969	0.9626	-0.786	0.1816	-0.5191	0.308	0.409	0.0136	-0.3769	-0.5177	1.0399	-0.1891	-0.3275	0.3933	0.2635	-0.928	0.0305	-0.5658	-0.4028
Monocyte-BIOCARTA_G2_PATHWAY	0.3502	0.7283	0.3598	1.1203	0.4875	-0.2097	0.4828	1.1128	0.6892	0.9564	0.6614	0.9827	0.1118	-0.1727	1.4726	0.3093	0.6564	0.1026	0.472	-0.1645	1.0423	1.1182	0.6869	1.1848	0.9164	0.4358	0.9826	0.1889	-0.1817	1.0473	1.464	1.5588	-0.8289	0.8575	0.2902	0.5282	1.1678	1.3631	-0.0756	-0.516	0.4838	0.5867	0.1572	1.3066	1.2845	0.9523	0.4897	0.9137	-0.0135
Monocyte-BIOCARTA_CERAMIDE_PATHWAY	-0.5798	-1.9171	-1.388	-1.3414	-1.1821	2.2476	-0.6558	-0.8689	-0.9979	-0.9721	-0.5044	-0.3252	-1.1567	-0.6975	-1.9316	-2.1231	-1.3085	-1.3845	-2.0595	-1.5182	-0.3768	-0.6795	-1.1791	-0.8731	-1.211	-1.5653	-1.2616	-0.9042	-1.1201	-1.0694	-1.8603	-0.8401	0.0661	-1.2998	-0.654	-0.7804	-1.4303	-1.2003	-0.382	-0.7065	-1.6898	-1.2363	-1.1616	-1.0626	-0.4889	-0.8541	-1.5238	0.7269	-0.8928
Monocyte-BIOCARTA_TID_PATHWAY	2.7688	2.3189	3.0043	1.9943	1.8149	3.9571	2.7146	2.6887	2.2824	2.7276	3.1254	2.1912	1.6208	1.7082	0.9837	1.4787	2.6287	2.3881	1.6698	2.1745	2.8954	2.3354	2.2169	2.4468	2.0201	1.4993	1.8452	2.4717	2.2035	1.9218	1.7797	1.9371	1.7634	2.9708	1.8985	2.5	2.1463	1.6589	2.9889	1.8112	2.5687	1.6018	2.04	2.7144	3.0574	2.3911	1.5064	2.3741	2.4398
Monocyte-BIOCARTA_VDR_PATHWAY	0.8216	0.9907	1.5023	0.567	0.7946	2.0962	1.0901	1.1579	1.8536	1.2614	1.5542	0.5289	0.985	-0.4041	1.4926	0.8461	-0.1761	1.0931	1.1968	0.6475	1.2218	1.7842	1.1315	1.6812	1.5739	0.3133	1.0421	0.8385	0.6511	1.5245	1.1052	0.8114	1.1129	1.8908	1.04	1.7241	0.6986	0.8396	0.5574	0.7654	1.2857	0.6486	0.9806	1.5685	0.9537	0.5777	1.1171	1.6119	0.8074
Monocyte-BIOCARTA_HDAC_PATHWAY	1.521	0.9335	0.9981	1.3125	0.9374	1.8325	0.9308	1.3322	1.445	0.8045	1.2951	0.7743	0.9457	0.3104	0.891	1.4589	0.9025	0.9163	0.9408	0.8311	1.5172	1.3815	1.5757	1.4014	1.4231	1.7041	1.0699	0.5841	0.6747	1.4193	0.909	0.8692	0.6884	1.3078	0.9465	1.7047	0.9286	0.5623	0.7327	0.9106	0.861	0.8922	0.7298	1.6623	2.0189	0.84	0.8758	0.249	0.4513
Monocyte-BIOCARTA_GCR_PATHWAY	3.1606	1.8074	2.3287	2.9588	1.8322	4.0397	2.5763	2.5422	2.8937	2.316	2.4275	2.4192	2.2811	1.7058	2.2915	2.4843	2.5876	1.7417	2.0213	2.0038	2.7187	2.0916	2.5463	2.5371	2.2343	2.6061	2.3961	2.3092	1.8849	2.535	2.1777	2.2785	2.0825	2.9699	1.9101	2.6849	2.3681	2.0975	2.621	2.1064	2.2047	1.9558	2.0153	2.63	3.3232	2.3446	2.0944	4.0279	1.7456
Monocyte-BIOCARTA_CTCF_PATHWAY	3.2321	2.1822	2.1881	1.9645	1.6751	1.8289	1.9586	2.5106	2.5958	1.9942	2.3039	1.7875	2.1172	0.6318	2.5532	2.5386	1.8948	1.9107	1.4123	1.3751	2.6118	2.5906	2.1058	2.5547	2.3019	1.9256	2.1623	1.6862	1.6053	1.972	1.7291	2.0804	1.5529	2.7045	2.0324	2.0614	1.5458	1.5935	1.4101	1.8534	2.0627	1.9517	1.4458	2.8619	3.0213	1.7591	1.8028	1.9818	1.5431
Monocyte-BIOCARTA_CTL_PATHWAY	4.9843	3.7511	4.3197	3.9284	3.6405	4.206	4.1698	4.3663	3.5443	4.282	4.4275	4.8565	4.3435	1.9187	2.5696	3.6679	4.0884	3.9448	3.3219	4.1322	4.5272	2.9059	4.0488	3.844	4.2022	4.0188	3.8174	4.3453	3.5277	3.8446	2.8236	3.6686	4.2615	4.117	4.4117	3.4871	4.0725	4.495	4.3942	4.2849	3.5431	3.8079	2.8336	3.1562	4.4542	4.2328	4.4452	3.5929	3.4133
Monocyte-BIOCARTA_CXCR4_PATHWAY	0.5681	-0.802	0.164	-0.1663	0.3777	3.4764	0.3033	0.9707	-0.5901	-0.5477	-0.344	0.1224	-0.3003	0.5411	-0.4882	-1.4609	0.6314	0.0145	-1.2177	0.1139	-0.1861	-0.5023	-0.8397	-0.2693	-0.8138	-0.5603	-0.3454	-0.4861	-0.3964	-0.6114	-0.7503	-0.0285	-0.9907	0.1206	-1.2894	-0.551	-0.5625	-0.5439	0.155	0.5957	-0.5225	-0.86	-0.1243	-0.7431	0.8185	-0.274	-0.3719	0.721	0.0971
Monocyte-BIOCARTA_CELLCYCLE_PATHWAY	0.5689	0.5014	0.3852	1.1401	0.5737	-1.8224	0.6872	0.6601	1.4046	1.3205	0.9476	0.0497	-0.9797	-0.1468	0.7908	1.3745	0.2452	0.5281	0.7139	0.2169	1.3865	0.3847	1.225	1.1903	1.3598	0.6147	1.25	-0.5828	-0.1802	1.3885	1.0953	0.6545	-0.3825	0.6382	0.8116	1.7329	1.6106	1.0419	0.2638	-0.2106	1.1645	0.7411	0.5534	0.9711	1.4533	-0.048	0.3445	-0.3265	0.1443
Monocyte-BIOCARTA_D4GDI_PATHWAY	3.1337	2.7058	2.1249	2.4846	2.197	4.349	2.4877	2.0714	2.2491	2.392	2.55	2.3612	2.4548	1.7517	2.6125	2.0532	2.4714	2.0143	1.9505	2.5558	2.6497	2.4518	1.943	1.9377	2.4672	2.3667	1.7568	2.8694	3.0483	2.2908	1.2187	2.7624	2.2752	2.4947	2.168	1.8667	1.8856	2.448	2.7192	2.3817	2.1425	1.9508	1.2394	1.4709	2.7602	2.5452	2.2655	1.7961	1.538
Monocyte-BIOCARTA_CALCINEURIN_PATHWAY	1.0003	0.2411	0.4989	0.7347	1.2405	2.457	0.9659	1.0705	1.2001	0.5501	0.4848	0.1795	-0.0871	0.3367	0.937	0.6317	0.7305	0.9428	0.4912	0.6478	1.0599	0.9651	0.3954	0.5277	1.0529	0.6629	0.5394	0.1852	0.017	0.6408	0.313	-0.1883	0.2232	0.7925	0.3825	1.0725	-0.1425	0.4116	0.3404	0.8549	0.4016	0.6129	0.5225	0.4294	1.2773	0.3578	0.5299	-0.3115	0.7898
Monocyte-BIOCARTA_EGF_PATHWAY	2.224	1.2587	1.7933	0.8062	2.4255	4.1972	2.3627	2.5469	2.0857	1.8936	1.856	2.0033	1.9198	1.0714	1.2036	0.6581	1.9144	1.7768	1.5809	1.8361	2.1672	1.5791	1.4516	1.2046	1.8239	1.2566	0.6299	1.2984	1.329	0.9611	0.7372	1.6918	1.1029	1.9645	1.2747	1.4712	1.6883	1.7655	1.7385	2.3391	1.1245	0.9824	1.7536	1.2398	2.2888	1.6566	1.8067	0.9221	1.8341
Monocyte-BIOCARTA_NDKDYNAMIN_PATHWAY	0.1931	-0.0018	-0.1184	-0.1034	-0.4301	0.2395	0.1946	0.2007	0.5097	0.1315	0.4661	-0.0376	-0.4745	-0.5464	0.0381	0.5611	-0.1108	0.2059	0.0028	-0.4142	0.3734	0.4524	-0.0309	0.2107	0.2714	0.0124	-0.1764	-0.1938	-0.2211	0.1921	-0.2781	-0.5836	0.3048	0.5051	0.1758	0.4153	-0.4036	-0.2922	-0.3343	-0.292	0.3021	-0.2184	0.0228	0.4454	0.324	-0.5067	-0.6219	1.4388	0.0876
Monocyte-BIOCARTA_EPO_PATHWAY	3.3549	3.3651	3.271	2.5276	3.5191	4.1188	3.7669	3.5123	3.4683	3.2144	3.5102	3.1969	3.013	3.1438	3.0607	2.3175	3.0326	3.2608	3.4014	3.6617	3.2918	3.3551	3.1739	3.0195	2.865	3.0137	2.623	3.1131	3.0368	2.4738	2.5573	3.6951	2.7458	3.5108	2.6031	3.1897	3.4087	3.3529	3.2517	3.2264	3.3423	3.0259	3.1371	3.0506	3.0895	3.3565	3.1184	2.6434	3.2349
Monocyte-BIOCARTA_ECM_PATHWAY	2.5201	1.575	1.4391	1.6312	1.4799	4.1837	1.8492	2.1444	2.0417	1.5934	2.0222	2.1152	1.7178	1.4148	1.9713	0.5019	1.7019	1.176	1.0924	1.7507	1.8657	1.5093	1.9197	1.682	1.4777	1.4893	1.309	1.357	1.8926	1.468	1.2046	3.0591	0.9928	2.1993	1.8767	1.6783	1.8927	1.5043	2.3249	1.9657	1.0492	1.2542	1.1304	1.6995	2.1668	1.6148	1.8683	2.0502	1.5631
Monocyte-BIOCARTA_ERK_PATHWAY	1.8737	2.1633	2.2965	1.2784	2.39	3.9373	2.3422	1.9932	2.053	2.2805	2.2964	2.3826	2.8414	1.0725	1.3677	0.5926	2.485	1.6586	1.1036	1.5727	2.3879	2.1795	2.0122	2.1042	2.3961	1.0286	1.5287	2.3306	2.4448	1.3346	1.9209	1.8271	2.0795	2.1413	2.2276	2.3475	2.2046	2.833	2.9626	2.567	1.5377	1.1013	2.2387	2.1756	2.0707	2.6314	2.14	2.8534	2.2207
Monocyte-BIOCARTA_EIF_PATHWAY	4.3118	3.9862	4.029	4.823	3.7674	6.4245	4.3281	4.6586	4.3244	4.1055	4.8602	4.5553	4.0744	4.6224	4.405	3.8127	4.864	4.0104	4.0335	4.3176	4.857	4.053	4.0728	4.6676	4.2593	4.451	3.9233	4.2538	4.4388	4.1528	3.6793	4.5557	3.8298	4.115	4.4752	3.9766	3.6647	3.6406	4.1074	4.1581	4.1678	4.1628	3.8413	4.6958	4.4301	3.8016	4.1328	4.7621	4.102
Monocyte-BIOCARTA_FAS_PATHWAY	2.7065	1.7801	2.2838	2.6679	1.4022	2.3452	2.0557	2.3923	3.0132	2.4644	2.7998	2.0994	1.6401	0.3476	1.3212	1.6713	1.6817	2.303	1.8157	1.8437	2.7465	2.1684	2.5516	2.4684	2.4869	2.107	1.3153	2.2455	2.5271	2.6791	1.2196	1.6002	1.8519	2.523	2.6498	1.8328	1.5286	2.3335	1.8469	2.1279	2.217	1.6039	1.7808	2.6808	3.0148	1.8351	1.9761	-0.7501	1.7851
Monocyte-BIOCARTA_FCER1_PATHWAY	2.7588	1.8587	2.1639	2.6226	2.8334	4.3407	2.6262	2.8289	2.9881	2.2933	2.4533	2.3365	2.334	1.714	2.1375	1.8152	1.9984	2.2981	2.2609	2.0251	2.4831	2.4874	2.3186	2.239	2.6775	2.214	1.7816	1.5075	1.3469	2.2144	1.9168	1.4482	1.954	2.4647	2.0983	2.8127	2.007	2.0641	2.3897	2.2397	1.8842	2.0129	2.0851	2.3433	2.919	1.7264	2.12	2.2464	2.04
Monocyte-BIOCARTA_FMLP_PATHWAY	2.0724	0.8614	1.3918	1.8902	1.0111	3.9153	1.5982	2.0045	1.7403	1.6015	1.7468	1.2011	0.882	0.3451	1.71	0.7518	1.5369	1.2807	1.1733	1.4914	1.7245	1.4546	1.7947	1.4418	1.2546	0.9441	1.4694	1.4111	1.9277	1.8032	0.8519	1.2242	1.3441	1.3765	1.2813	1.8612	1.2434	0.7628	1.6191	1.5843	1.2683	0.8752	1.5352	1.742	2.2678	1.2321	1.3008	1.742	1.332
Monocyte-BIOCARTA_SET_PATHWAY	2.9974	3.0006	2.4134	2.4946	2.255	4.4703	2.5421	3.7457	2.2742	3.2151	2.9333	3.223	2.6246	2.5011	2.3422	2.5223	3.1488	2.2082	2.3127	2.7274	2.9543	2.7867	2.4421	2.3856	2.5515	2.6061	2.4114	2.4129	1.9724	2.5251	1.7142	1.5504	3.2207	2.6066	3.0041	2.3352	2.9232	2.4483	3.1323	2.4207	2.4275	2.4569	1.9032	2.1609	2.6565	2.9128	2.3477	4.1195	2.3389
Monocyte-BIOCARTA_GH_PATHWAY	2.1591	1.5112	1.8285	1.8113	2.0976	3.2604	2.3263	2.6722	1.9945	1.8635	1.606	1.9295	1.9798	1.6578	1.8892	1.1056	1.9785	1.8981	1.6961	1.4524	2.3921	2.1529	1.7891	1.744	1.8865	1.7486	1.2407	1.459	1.7855	1.7131	1.3309	2.1062	1.1159	2.1937	1.6432	1.8927	1.5473	1.6116	2.3296	2.445	1.5102	1.7273	1.6856	1.6676	2.3555	2.2132	1.8102	1.8654	2.044
Monocyte-BIOCARTA_HIVNEF_PATHWAY	1.8476	1.7877	1.6981	1.7071	1.8221	3.3903	1.9802	2.9227	2.1231	2.2845	2.6722	2.3416	1.8014	0.7254	1.0606	1.318	1.8843	2.2322	1.1937	1.6015	3.0539	2.5283	1.6753	1.4509	2.0193	1.1257	1.2646	2.854	2.8134	1.5153	1.2203	2.3699	2.1136	2.4335	2.3604	2.0103	1.6938	2.0402	2.4485	2.5869	2.0136	1.3883	1.9238	2.5023	3.0107	2.7083	1.7247	0.8142	2.3823
Monocyte-BIOCARTA_HCMV_PATHWAY	0.913	-0.8011	-0.0772	0.043	-0.2688	2.0375	0.2576	0.3858	0.3234	-0.3859	0.276	-0.2858	-1.4785	-1.1115	-0.5284	-1.5528	-0.1031	-0.6381	-0.992	-0.3104	0.3662	-0.0604	0.0476	-0.6424	0.0245	-0.5155	-0.4503	-0.8036	-0.5776	-0.403	-0.6391	-0.2997	-0.2405	0.6335	-0.4145	0.7082	-0.2253	-0.8583	0.0078	0.0064	-0.3844	-0.5116	-0.5269	0.1888	1.2094	-0.3751	-0.9229	0.1774	-0.4306
Monocyte-BIOCARTA_P53HYPOXIA_PATHWAY	1.3993	-0.1876	-0.0359	-0.6742	-0.1499	0.1153	0.1689	0.7858	-0.3439	-0.4095	0.1524	-0.2925	-0.1774	-0.3374	0.5198	-0.2631	0.3632	-0.1224	-0.2042	-0.2084	0.2949	0.8242	0.1648	0.7473	0.2958	0.0383	-0.2447	0.2103	-1.2562	-0.2027	-1.0265	-0.0281	-0.8345	0.3588	-0.307	-0.3214	0.2531	0.7724	-0.6187	-0.1308	-0.6834	0.6569	-0.2896	0.6456	0.8356	-0.6543	-0.3066	0.3546	-0.3798
Monocyte-BIOCARTA_HIF_PATHWAY	2.0858	1.3681	1.8955	2.4375	1.27	2.2289	1.7078	1.9152	2.1925	1.5598	1.587	1.4288	1.0005	1.231	2.1587	1.8365	1.3986	1.2824	1.5443	1.7579	1.5729	1.5161	1.7199	1.5712	1.721	2.4629	1.1136	0.8224	0.646	1.5483	1.5535	0.4823	1.3271	1.8576	0.4794	1.589	1.5813	1.3728	0.9995	1.7296	1.1951	1.9317	0.9522	1.4819	1.8812	0.5412	1.9377	2.2241	0.5918
Monocyte-BIOCARTA_IGF1_PATHWAY	3.1355	2.351	2.4206	2.2839	3.0364	2.3602	2.8373	3.0042	3.2369	2.3116	2.4925	2.3991	2.548	1.8325	2.4948	1.8171	2.5699	2.5104	2.6	2.323	2.8499	2.5534	2.8534	2.8505	2.7504	2.6521	2.0995	1.582	2.0542	2.1854	1.9479	2.6963	2.0802	2.8922	1.6168	2.8464	2.3386	1.8321	2.4047	2.5682	2.4496	2.4664	1.9686	2.7186	2.9022	2.1685	2.4581	1.3415	2.3547
Monocyte-BIOCARTA_IL2_PATHWAY	3.2147	3.0703	3.393	2.6501	3.1808	4.71	3.5852	3.3543	3.5096	3.1201	3.3315	3.0016	2.7439	2.6667	3.3419	2.5661	2.7848	3.347	3.373	3.2894	3.1731	3.5385	3.0587	3.0862	2.8747	2.8438	2.3363	2.698	2.8147	2.5589	2.5592	3.0968	2.8855	3.7292	2.2653	3.3472	2.9314	3.1553	3.4404	3.1244	3.0067	3.2118	3.0303	2.5786	2.901	2.5821	2.949	3.145	3.1692
Monocyte-BIOCARTA_IL3_PATHWAY	2.5318	2.7666	2.7942	2.335	2.9796	3.102	3.1684	2.763	2.8112	2.645	2.8708	2.8167	2.6057	2.7469	2.5467	2.064	2.6007	2.7198	2.7551	2.8725	2.59	2.809	2.4427	2.4802	2.1712	1.8976	2.4775	2.5185	3.0323	2.291	2.3008	3.2755	2.2839	2.9465	2.5326	2.6996	2.6754	2.6351	3.0638	3.1753	2.8529	2.4372	2.8734	2.4585	2.0403	2.9284	2.309	2.8372	2.8043
Monocyte-BIOCARTA_IL4_PATHWAY	2.4955	2.7411	2.5536	2.2584	2.8305	2.6921	3.1402	2.6895	2.9754	2.6209	2.4039	2.5134	2.6047	2.346	3.209	2.0986	2.4958	2.5003	2.7774	2.5429	2.3595	2.8801	2.8684	2.7729	2.8522	2.492	2.5198	2.5239	2.8101	2.1932	2.2813	2.8111	2.6535	2.8959	2.2545	2.5183	2.5094	2.5017	2.4184	2.7605	2.6944	2.8873	2.6002	2.6421	2.5657	2.3702	2.5481	2.0054	2.7867
Monocyte-BIOCARTA_IL6_PATHWAY	4.0474	4.126	4.1438	3.3773	4.4267	4.7735	4.1026	4.4799	4.0968	4.0067	4.3326	3.486	3.4595	3.0628	3.972	3.3306	3.7583	3.5999	3.5024	4.2503	4.0934	3.8447	4.0339	3.8268	4.6642	3.8829	2.9251	3.2375	3.6878	3.4446	3.0571	4.2583	3.6797	3.8554	3.2959	4.056	3.6509	4.1708	3.8744	4.3586	3.5387	3.7778	3.558	3.7029	4.109	3.3904	4.2656	3.2923	3.6294
Monocyte-BIOCARTA_IL10_PATHWAY	4.4578	3.8654	3.9402	3.4781	3.9162	4.278	4.1109	4.0566	3.2796	4.3432	4.1603	4.3112	3.768	2.8095	2.8623	2.9325	4.0295	3.6812	3.492	3.9629	4.2646	3.3945	2.9139	3.0222	3.6815	3.1395	2.3489	4.0557	4.3545	3.4003	2.2423	3.833	2.7752	3.5345	3.9375	2.2329	4.1151	4.4082	3.8941	4.7668	2.8612	2.907	3.6091	2.5475	3.6634	3.6457	3.7819	3.6071	3.5144
Monocyte-BIOCARTA_IL12_PATHWAY	1.535	0.7255	1.9056	1.9935	0.8736	1.3605	1.1556	1.3927	2.5808	1.8013	1.854	2.002	1.2886	0.213	0.9139	1.2084	0.4547	1.5853	1.6648	0.8874	1.9509	1.5224	1.8256	1.7509	1.5602	1.8999	0.8306	1.0583	0.5366	2.0579	1.7021	0.135	1.0938	1.9442	0.9128	1.3238	1.1027	2.1361	1.1588	0.8905	0.8483	1.1168	0.6079	1.8519	1.7434	1.6493	1.7303	0.8873	0.4214
Monocyte-BIOCARTA_IL2RB_PATHWAY	4.3861	3.5678	3.896	3.9669	3.6203	5.0893	4.3089	4.1003	4.3701	3.7401	3.8305	3.7849	4.0213	2.7524	3.5648	3.959	3.4395	3.3617	3.6393	3.443	4.3519	4.0595	3.7717	3.921	3.5708	3.685	3.1848	3.7212	3.4292	3.8298	3.2409	3.9608	3.8312	4.3502	3.4164	3.9195	3.7268	3.9781	4.4119	3.6572	3.749	4.1828	3.1431	3.7832	4.359	3.7124	3.3048	4.5335	4.0282
Monocyte-BIOCARTA_IL7_PATHWAY	1.565	0.9295	1.2342	1.2644	1.6176	2.3568	1.6865	2.0439	1.6474	0.8684	1.2617	1.469	1.8829	0.3277	1.1364	1.5888	0.699	1.0133	1.183	0.7974	1.656	1.7491	1.2062	1.1077	0.8407	1.295	0.8775	0.9803	0.8674	1.0029	0.629	1.2782	1.0766	1.7515	0.8109	1.0149	0.9924	1.1194	1.0546	1.2631	1.0915	0.9478	0.7716	1.0715	1.3676	1.2728	0.8219	1.6449	1.2388
Monocyte-BIOCARTA_GSK3_PATHWAY	2.4113	1.3085	1.3678	2.0492	1.1111	2.1781	1.2353	2.3301	1.9393	1.5148	1.2285	1.4174	0.6547	1.3879	1.8324	2.2842	3.0831	0.7836	1.3019	1.8611	1.2922	1.5726	1.7845	2.0673	1.69	1.6596	1.9469	1.4534	1.6951	1.9483	1.5072	1.4709	1.6302	2.0385	1.4855	2.2985	1.9504	1.3921	1.0178	2.0428	1.2236	1.3425	1.1006	1.8773	2.5365	2.0708	1.682	1.6633	1.6427
Monocyte-BIOCARTA_DEATH_PATHWAY	0.6546	0.5497	0.6037	0.664	0.3295	3.1208	0.7733	1.2653	0.9894	1.5044	1.8059	1.9769	1.2215	0.8461	0.2728	0.4076	0.6714	0.7553	0.0927	0.1373	2.1267	1.5633	0.693	0.6437	0.6859	-0.0236	0.3544	1.6717	1.9603	0.244	0.3236	1.687	1.5832	0.6718	1.5398	0.8691	0.2999	1.023	1.901	1.1086	0.8984	0.3605	0.5106	1.0475	1.8436	2.1609	0.7005	0.5052	1.2195
Monocyte-BIOCARTA_RACCYCD_PATHWAY	2.7222	1.5339	2.2863	2.5364	1.924	2.3046	2.4024	2.491	2.6159	2.0622	2.1618	1.7709	1.3981	1.7654	2.0776	1.9758	2.1737	1.7765	1.6953	1.9963	2.3781	2.1991	2.2511	2.385	2.4127	1.831	2.398	1.7748	1.7846	2.2909	1.9983	2.1728	1.5431	2.6396	1.8352	2.7717	2.6457	1.6253	2.4006	2.1556	2.3833	1.9507	1.9693	2.5101	3.0709	1.8241	1.6884	2.2621	1.7203
Monocyte-BIOCARTA_GLEEVEC_PATHWAY	2.7757	1.949	2.1051	1.8645	2.1181	2.8618	2.6141	2.7135	2.6553	1.9046	2.2502	1.9125	2.0067	0.8333	1.6291	1.6601	1.9065	2.1365	1.9774	1.9224	2.5491	2.2957	2.2458	2.0829	2.0602	1.7792	1.4273	1.4525	1.6917	1.8257	1.6371	2.2984	1.7915	2.7172	1.4657	2.183	1.9436	1.8242	1.9103	2.3266	1.8202	1.7149	1.6916	2.0256	2.3323	1.8915	1.5439	1.8456	1.7263
Monocyte-BIOCARTA_INSULIN_PATHWAY	2.9543	2.4001	2.3686	2.0959	2.5494	3.0425	2.8262	2.7191	3.2188	2.1458	2.6547	2.18	2.3502	1.8909	2.5327	1.8013	2.3563	2.4979	2.4367	2.2298	2.5501	2.4643	3.0442	2.6861	2.5589	2.4569	2.0471	1.4846	1.893	2.0837	2.0873	2.6157	2.0346	2.9243	1.6459	2.9859	2.2611	1.8762	2.5363	2.3314	2.3184	2.3874	1.9727	2.5916	2.8254	2.2565	2.4274	1.3427	2.1418
Monocyte-BIOCARTA_INTEGRIN_PATHWAY	1.995	2.2074	2.3384	1.7873	2.2825	4.4595	2.4632	2.8989	2.2777	2.5225	2.3195	2.7722	2.7715	1.0223	1.9314	0.382	2.4364	1.8107	1.679	1.9821	2.4732	2.1742	2.3406	2.1293	2.1721	1.1054	1.5597	2.0005	2.1223	1.9658	1.8461	2.3378	2.0554	2.1035	2.1506	3.2895	2.4952	2.0576	2.8545	2.6134	1.1379	1.8267	1.9502	2.0519	2.3208	2.4162	2.1481	2.0831	2.2444
Monocyte-BIOCARTA_KERATINOCYTE_PATHWAY	1.743	0.5364	1.4439	2.0457	1.4924	5.0948	2.2992	2.1359	2.3515	1.6655	1.9143	2.0822	1.194	0.8483	1.2557	0.5402	1.2024	1.5081	1.1469	0.9085	2.3659	1.263	1.2678	1.2205	1.7074	1.3984	0.8765	2.4224	1.0291	1.2992	1.209	1.116	1.6465	1.3839	1.609	1.6605	0.8673	1.5537	2.5111	2.1456	1.0299	1.227	1.304	1.4715	2.0054	1.7869	1.6963	2.2204	1.6198
Monocyte-BIOCARTA_TCRA_PATHWAY	3.8777	3.7273	4.0749	3.8269	3.6304	5.3141	4.5275	3.9173	4.293	4.3508	4.3486	4.3741	4.5335	3.3641	3.2754	3.969	3.7631	4.0137	3.9984	4.197	4.2231	3.8993	4.1621	3.9496	3.9661	4.2246	4.0582	3.9602	3.1659	3.6217	4.0505	2.9818	4.1679	4.0992	4.0882	3.8121	4.289	4.2911	4.128	3.7707	3.2813	4.2829	4.322	4.207	4.5199	3.2206	3.8787	3.718	4.0723
Monocyte-BIOCARTA_PYK2_PATHWAY	0.8231	0.4251	0.8551	0.7916	1.1556	3.2524	1.04	1.0493	1.3074	0.6981	0.4774	0.7667	0.3978	0.8824	0.7358	0.0311	0.6086	0.9071	0.4544	0.5554	1.362	0.7011	0.7448	0.925	0.9936	0.4123	0.3455	0.5458	0.3869	0.6868	0.5904	0.0863	0.5226	0.6695	0.3656	0.9498	0.2703	0.6183	1.2028	0.885	0.2028	0.6815	0.5621	0.5775	1.1568	0.7356	0.6657	1.1521	0.5513
Monocyte-BIOCARTA_MAPK_PATHWAY	1.7917	1.2854	1.9154	1.6816	2.0011	3.4143	1.9613	2.1591	2.6991	1.6657	2.1752	1.5396	0.8518	1.8524	1.9349	1.5265	1.7586	1.3926	1.4019	1.1205	1.8832	1.8002	2.4121	1.8506	1.9575	1.3152	1.401	1.282	1.6797	1.6034	1.8238	1.3507	2.2459	2.3608	1.2479	2.785	1.4713	1.5206	1.7106	2.2222	1.1855	1.5054	1.5958	1.9784	2.0994	1.8397	1.5065	1.8514	1.4273
Monocyte-BIOCARTA_MCALPAIN_PATHWAY	1.4045	0.6656	1.5941	1.5713	0.7226	2.0137	0.8992	1.445	0.8998	1.2493	1.2009	2.4422	1.7266	0.8605	1.4216	0.4582	0.867	1.234	1.0867	1.1511	1.6324	0.9138	1.5586	0.8977	1.2288	1.2208	0.7736	1.5779	0.9396	1.1565	1.2056	1.0126	0.7211	1.2305	1.3914	1.3669	0.7738	1.4101	1.858	1.988	0.1376	0.6324	0.6969	1.4411	1.9339	1.8918	1.5259	2.1858	0.6202
Monocyte-BIOCARTA_PPARA_PATHWAY	0.4524	0.1956	0.457	0.2005	0.5043	2.6464	1.171	1.2547	0.9416	0.1848	0.3732	0.3349	-1.2387	0.0078	-0.3009	-0.6443	0.8086	-0.335	-0.1912	0.157	0.256	0.2646	0.2707	0.0715	0.2689	-0.4239	-0.5799	-0.5667	-1.0173	-0.5079	-0.8485	-0.0265	-0.3034	0.5769	-0.7664	0.7772	-0.1184	-0.1738	0.2762	0.9353	-0.3145	-0.1495	-0.3831	-0.0667	1.4015	-0.0336	-0.2595	0.9765	-0.4572
Monocyte-BIOCARTA_ETS_PATHWAY	1.7348	2.195	2.5116	2.5421	2.6547	2.6567	2.8564	2.8784	1.7758	2.1193	1.9244	1.6507	1.8824	3.1455	2.5104	1.5188	2.905	1.8202	1.6109	2.2884	2.1375	1.9601	2.0451	2.083	1.8262	1.8153	1.2272	3.0025	1.0925	1.4165	2.1414	2.2997	2.3661	2.2404	2.138	2.2626	2.321	2.1673	2.7853	3.2401	1.7557	2.2285	2.4683	2.4406	2.0499	2.1048	2.3951	2.4501	2.1472
Monocyte-BIOCARTA_MTOR_PATHWAY	2.1004	1.218	1.3626	1.9747	0.9778	3.3623	1.6275	1.5938	1.7344	0.8857	1.459	1.1067	1.698	1.2869	1.4848	1.1945	1.8498	1.0615	1.2579	1.3164	1.2428	1.2485	1.5633	1.2532	2.1236	1.8752	1.3328	1.6176	1.1636	1.6792	0.6245	1.1042	1.3021	2.0511	1.3928	1.2233	1.12	1.0138	0.9285	1.2688	1.0537	1.1586	1.2519	1.5861	2.1073	1.3018	1.1179	1.4733	1.2592
Monocyte-BIOCARTA_IGF1R_PATHWAY	1.2729	0.3432	0.5806	1.0183	0.5956	1.1216	0.7901	0.7827	1.3247	0.3006	0.5246	1.1087	0.5599	0.3134	0.8066	0.0578	0.2314	0.3026	0.5798	0.2827	0.6101	0.9042	1.0241	0.9254	0.7799	0.6451	0.616	0.4611	0.1874	0.8037	0.5624	0.8528	0.4112	1.0443	0.3478	1.0037	0.646	0.1402	0.7565	0.8701	0.4369	0.658	0.2963	0.9701	1.1607	0.6423	0.3277	1.2565	0.3324
Monocyte-BIOCARTA_PITX2_PATHWAY	1.8132	2.4612	2.179	2.1781	1.3929	2.0011	2.513	3.2472	2.4098	2.3357	1.8473	1.1534	1.4892	1.129	2.1106	2.5022	2.2937	1.7883	1.8353	2.2702	1.1433	1.8864	1.9869	2.2081	2.0532	1.3973	1.1352	1.8192	2.5467	2.0121	2.2333	1.4721	2.1641	2.0653	1.931	2.5721	1.7596	2.2993	2.4287	2.0436	1.587	1.7894	1.5396	2.1011	1.6716	2.6896	1.8601	2.4182	2.4792
Monocyte-BIOCARTA_NGF_PATHWAY	3.684	3.0888	3.0932	2.778	3.4441	3.726	3.4948	3.5342	3.6743	3.1772	3.204	3.4701	3.0645	3.1117	3.3293	2.4399	2.9939	3.1213	3.0361	3.426	3.3344	3.2466	3.3707	3.4212	3.5889	3.5358	2.9826	2.7133	2.9269	2.6793	2.759	3.7405	3.0288	3.4869	2.508	3.5277	3.3514	3.0722	3.1097	3.6004	3.0836	3.1246	2.7032	3.1147	3.4212	3.1802	3.3554	2.6586	2.9247
Monocyte-BIOCARTA_VIP_PATHWAY	2.3103	0.8729	1.5456	0.6927	0.619	-0.2317	0.5286	1.9175	1.6502	1.5144	0.61	0.7689	-0.378	1.3312	1.1307	1.8325	1.3665	0.7501	1.1405	1.4204	1.1238	2.0069	1.5406	2.5635	1.463	1.338	0.6073	-0.0482	0.2271	1.5599	0.5988	-0.0115	0.8006	1.9379	-0.3982	1.5189	-0.1054	0.5642	0.5308	1.7694	0.8397	1.3191	0.0375	0.8726	2.0272	0.1768	1.4967	-0.1985	0.0786
Monocyte-BIOCARTA_NFAT_PATHWAY	1.2976	-0.0883	0.186	0.9963	0.1233	2.4451	0.354	0.8154	1.47	0.0005	0.5955	0.2295	-0.1115	-0.8155	0.8919	0.7273	-0.184	-0.0196	0.3909	-0.0786	0.5196	0.6538	0.8686	0.785	0.8444	0.8561	0.4105	-0.1883	-0.4123	0.8884	0.1527	0.0045	0.0475	0.7973	-0.1848	1.0164	0.0459	-0.2855	0.119	0.4071	0.1463	0.386	-0.146	0.7223	1.192	-0.4041	0.015	0.0084	-0.4257
Monocyte-BIOCARTA_NTHI_PATHWAY	0.944	-0.3624	0.4279	1.0185	-0.6898	2.5328	-0.0312	1.1574	0.947	0.0636	-0.1251	-0.4554	-1.1292	-0.3786	1.0899	1.2147	0.3229	-0.8182	0.2037	0.3389	-0.1707	0.673	0.6909	1.0944	0.4984	0.6389	0.6032	-0.5233	-0.5711	0.8514	-0.2727	-0.286	0.0404	0.5748	-0.9134	0.4396	-0.2911	-0.0602	-0.6143	0.4697	-0.4784	0.4352	-0.5835	0.3804	1.2684	-1.1065	0.6643	-0.1419	-0.6667
Monocyte-BIOCARTA_NFKB_PATHWAY	3.7247	2.617	3.4633	3.7401	2.6157	3.1837	2.9574	3.9346	3.1053	3.0533	3.0691	3.4882	2.6838	3.6879	3.4127	3.1744	3.1917	2.7832	3.1324	3.3102	3.7748	3.7877	3.205	3.4626	3.3765	3.3092	3.714	2.7435	3.3434	3.5149	2.923	3.5102	3.7776	3.0813	3.2875	3.5299	3.1671	2.7524	3.5978	3.9177	3.1006	3.1828	2.9646	3.616	3.6943	3.0635	3.4964	3.4105	3.1698
Monocyte-BIOCARTA_NOS1_PATHWAY	0.0345	-0.6203	-0.5271	-0.5976	-0.1146	0.3869	0.2101	0.0977	-0.0886	0.0583	-0.6712	0.1646	-0.783	-0.337	-0.4853	-0.1513	-0.3573	-0.0519	-0.6634	-0.5595	-0.3031	-0.574	-0.0371	-0.0028	-0.1268	-0.6086	-0.5179	-0.5537	-0.6896	-0.5378	-0.4995	-1.1297	-0.2908	-0.0963	-0.0378	0.3541	-1.2482	-0.7714	-0.1349	0.2846	-0.77	-0.8962	-0.1181	-0.149	0.0609	-0.2587	-0.7567	-0.6732	-0.4208
Monocyte-BIOCARTA_NO2IL12_PATHWAY	3.1818	2.8182	3.6286	3.6124	2.8312	3.1751	3.1506	3.274	3.9826	3.7461	3.7073	4.0843	3.8521	2.2184	2.6978	2.8509	2.3703	3.6001	3.4479	2.9246	3.6503	3.1913	3.6142	3.691	3.4048	3.4923	2.8992	3.3871	3.1436	3.4939	3.2978	2.6251	3.092	3.7322	3.352	3.0295	3.0934	4.325	3.6902	2.9161	2.8474	3.0629	2.8094	3.4471	3.402	4.2491	3.6914	3.0111	2.4817
Monocyte-BIOCARTA_NUCLEARRS_PATHWAY	-3.8322	-3.7038	-3.6625	-3.108	-3.7394	-4.0829	-3.9989	-3.3241	-2.5433	-3.8933	-3.045	-3.4239	-3.5284	-2.7301	-3.2028	-2.4565	-3.3416	-3.5713	-3.2845	-3.419	-3.3635	-3.1713	-3.6346	-3.5918	-3.7495	-3.5822	-3.4843	-3.2301	-3.5577	-2.5603	-3.0734	-3.1562	-3.6546	-3.1488	-3.4373	-3.8835	-3.5071	-3.9071	-4.5178	-3.7191	-3.775	-3.7233	-3.6867	-2.9351	-2.972	-4.1122	-3.2016	-3.5844	-3.6506
Monocyte-BIOCARTA_ARENRF2_PATHWAY	1.6461	1.0142	1.5943	2.2453	2.3941	2.9219	1.5612	2.6239	2.237	1.4948	1.4736	1.569	1.3443	1.6221	1.4828	0.7614	1.9392	1.5828	1.7055	1.7521	1.8848	0.8986	1.9073	1.5731	2.2493	1.9166	1.4381	1.2953	0.8659	1.748	1.9206	0.8901	1.2159	1.3116	0.7663	1.0302	1.9059	1.7479	0.9618	2.2934	1.0318	1.6976	1.2399	1.4128	2.3945	1.1344	1.807	0.8362	0.9457
Monocyte-BIOCARTA_P38MAPK_PATHWAY	0.6884	0.1571	0.565	0.5012	0.2491	2.2833	0.9668	0.5912	1.5818	0.8079	1.1163	1.0775	0.4397	0.202	0.9469	0.9368	0.5579	0.2785	0.3495	0.0314	0.8725	0.9051	0.7298	0.7556	0.8863	0.4876	0.5304	0.1942	0.378	0.7919	0.2646	0.5961	0.8424	0.6808	0.7325	0.9269	0.7748	0.6692	0.2323	1.3279	0.0579	0.6555	0.4097	0.609	0.6744	0.6538	0.2471	0.1998	0.3937
Monocyte-BIOCARTA_PDGF_PATHWAY	2.2351	1.3636	1.9255	0.8473	2.442	4.0364	2.62	2.4367	2.2185	2.0685	2.1004	2.1936	2.0587	1.0536	1.1481	0.8373	2.0066	2.2762	1.6529	1.8186	2.3434	1.5147	1.6139	1.3463	1.826	1.3562	0.667	1.3665	1.314	1.0281	0.8301	1.9665	1.1907	2.0011	1.455	1.4389	1.758	1.7512	1.9908	2.4891	1.1687	1.0839	1.8788	1.4017	2.3055	1.8697	1.9249	0.997	1.805
Monocyte-BIOCARTA_CCR5_PATHWAY	2.4189	1.8091	2.3105	2.3912	2.3754	3.2316	2.2463	2.6604	2.8107	2.2358	2.0831	2.012	1.8142	2.1176	2.3793	2.6047	2.0556	2.6759	2.0165	2.0283	2.8844	2.2746	2.3238	2.561	2.0652	2.1303	1.8144	2.0144	1.3776	2.4771	2.1066	1.0969	1.6158	2.2262	1.0743	1.962	1.8951	2.1344	2.0752	2.4505	1.649	2.2149	1.8126	1.6299	2.3349	2.0796	2.3374	2.1474	1.9034
Monocyte-BIOCARTA_PTDINS_PATHWAY	0.6368	-0.1213	0.3344	0.0451	0.2741	1.9376	0.1161	-0.079	0.9348	-0.1601	0.0101	-0.3918	-0.1242	-0.1529	0.4691	0.7849	0.0877	0.1463	0.0225	-0.0079	0.2437	0.7753	0.4719	0.4652	0.1781	-0.0559	0.0759	-0.4504	-0.1142	0.5807	0.4355	-0.2962	0.2966	0.3175	-0.2528	0.5971	-0.0866	-0.1293	-0.1119	-0.2766	0.0641	0.3445	0.1087	0.3429	0.2415	-0.1105	-0.0347	0.8794	0.102
Monocyte-BIOCARTA_EDG1_PATHWAY	1.7313	0.5487	0.6426	1.4861	0.9525	1.2394	1.3716	1.6643	1.7855	0.6836	1.0113	0.6488	0.4049	-0.2248	0.9342	1.2527	0.681	1.2722	0.607	0.5475	0.9254	1.01	1.1365	1.0207	0.963	1.2128	0.9179	0.791	-0.065	1.3427	0.7594	1.1639	0.6993	1.2978	1.2052	1.2804	0.2797	0.8042	0.9565	1.3539	0.7604	0.8714	0.7496	1.3108	1.8063	0.6008	1.1821	0.9206	1.0379
Monocyte-BIOCARTA_MYOSIN_PATHWAY	-0.9022	-1.4146	-1.7163	-3.3471	-1.6342	1.5191	-1.0789	-0.4642	-1.8258	-1.4236	-1.7792	-1.1783	-1.5714	-0.9713	-1.5604	-2.8564	-0.7209	-1.7643	-2.3454	-1.4973	-0.645	-2.7323	-1.7593	-2.1155	-1.5227	-1.9039	-2.0133	-1.7966	-1.1775	-1.3824	-1.7744	-1.2357	-2.8941	-1.982	-1.1754	-1.2918	-1.4473	-1.286	-1.6953	-0.6321	-2.8243	-1.8395	-1.8481	-2.187	-0.8432	-2.0955	-1.0552	-1.5961	-1.4303
Monocyte-BIOCARTA_PS1_PATHWAY	0.9096	1.4482	1.0839	0.7904	1.0802	1.8182	0.7373	1.6308	1.0918	1.4028	1.1531	-0.1179	0.4931	0.7746	1.2191	1.3649	1.898	0.8699	0.7578	1.4104	0.5599	1.1563	0.9776	0.6528	0.8785	0.6498	0.6694	0.7084	1.7104	0.8232	0.9543	1.0406	0.9025	1.2074	1.3295	1.6133	1.1548	0.6962	1.3323	1.2424	0.8613	0.8802	0.7665	1.1178	1.1474	1.6683	0.607	0.6022	1.466
Monocyte-BIOCARTA_AKAPCENTROSOME_PATHWAY	-1.3362	-2.2792	-1.8528	-1.5886	-2.079	-0.879	-2.1044	-1.7069	-1.4738	-1.9578	-1.791	-2.0659	-2.1975	-2.9157	-1.7917	-1.8042	-2.1739	-2.0707	-2.358	-1.9226	-1.853	-1.625	-1.3665	-1.43	-1.2634	-1.5299	-2.1947	-2.2027	-2.19	-1.3301	-1.7718	-2.0555	-2.5068	-2.4772	-1.7797	-1.427	-2.0811	-1.7531	-2.5542	-1.9809	-2.2711	-1.6024	-2.0234	-1.8099	-1.1129	-2.3969	-1.7464	-1.184	-2.3463
Monocyte-BIOCARTA_PTEN_PATHWAY	2.5615	1.8129	1.9697	2.2724	2.1295	3.1274	2.0326	2.4813	2.577	1.6348	2.0149	1.972	1.7013	1.2685	1.7141	1.5068	2.371	1.5274	1.6895	1.7729	1.8777	2.1314	2.4171	2.1677	2.2903	1.6984	1.8947	1.6667	1.3196	2.0272	1.7513	2.3001	1.8486	2.6118	1.8419	2.2636	2.034	1.5577	2.1085	2.4407	1.527	1.7219	1.696	2.4441	2.5262	2.0418	1.6446	2.9547	1.6335
Monocyte-BIOCARTA_RAB_PATHWAY	0.1044	-0.7597	-0.301	-0.4511	-0.4274	1.0465	-0.4836	-0.4706	-0.1149	-0.7583	-0.7071	-0.5942	-0.8994	-1.8715	-0.3543	-0.2442	-0.4362	-0.8875	-0.634	-0.129	-0.4319	-0.0519	-0.0058	-0.3765	0.0339	-0.5889	-0.4712	-1.0688	-0.9459	0.0699	-1.0108	-0.783	-0.4796	-0.6968	-0.6375	-0.7681	-0.3552	-0.4946	-0.8211	-0.2926	-0.9983	-0.326	-0.6336	-0.6088	0.1188	-1.2378	-0.3775	-1.1488	-1.2203
Monocyte-BIOCARTA_RAC1_PATHWAY	1.3868	0.4371	0.6408	0.0424	1.0935	-0.1622	1.0084	0.583	1.2439	0.6337	0.5484	0.1747	0.2207	-0.676	0.463	0.5039	0.5551	0.6854	0.7433	0.4967	1.0475	1.2426	1.1606	0.8347	1.2051	-0.3779	0.5577	-0.1468	0.8867	1.0117	0.9297	0.47	0.5428	0.8739	0.5572	0.9544	0.6056	-0.0825	0.6666	0.8058	0.4249	0.9584	0.3525	1.323	0.9898	0.6677	0.8748	0.4567	0.5347
Monocyte-BIOCARTA_RAS_PATHWAY	2.1936	0.4461	0.5055	0.4586	0.4761	4.17	1.0619	1.3643	1.7844	1.5693	1.6234	1.1024	1.1053	0.3053	0.4131	0.5875	1.6066	0.7936	0.2433	0.5636	1.5207	1.0958	0.9454	1.3534	1.4139	0.3421	1.047	0.9221	1.371	1.1222	0.4816	1.9873	1.348	1.4938	1.2604	1.5899	0.8855	0.4285	1.5977	1.0483	0.9547	0.6239	0.5889	1.8629	1.9992	1.0985	0.4039	2.6766	1.2186
Monocyte-BIOCARTA_NKCELLS_PATHWAY	2.1267	0.7721	1.0676	1.193	0.917	2.5194	1.1061	1.5953	1.8457	0.9116	1.3696	0.7278	0.9891	0.2139	1.1446	0.9417	0.8439	0.7248	0.9331	1.2063	1.1653	1.0179	2.0037	1.3257	1.68	1.3662	1.1891	0.5876	0.5409	1.2061	0.8402	0.7245	1.1399	1.2471	1.5547	1.4978	1.3841	0.8321	1.6917	1.0091	0.3671	0.7545	0.6428	1.3909	2.112	0.9224	0.9506	2.0836	0.6215
Monocyte-BIOCARTA_BAD_PATHWAY	0.7323	-0.4651	-0.0406	-0.1674	0.1658	0.3835	0.5162	0.082	0.3826	-0.4816	0.1535	0.6464	0.1041	-0.6992	-0.3081	-0.439	-0.609	-0.2818	-0.5886	-0.5532	0.3618	0.4548	0.4997	0.1731	0.1826	-0.0029	0.0056	0.0814	-0.5392	0.2514	-0.5985	0.2822	0.1171	0.4702	-0.1772	0.2693	-0.0055	-0.2435	0.6023	0.2431	-0.6468	-0.1573	-0.4433	0.3861	0.5642	0.3736	-0.311	0.9766	-0.1277
Monocyte-BIOCARTA_EIF2_PATHWAY	2.0594	1.9548	1.3919	1.7149	1.9712	3.767	2.0331	2.3065	1.546	1.9791	2.125	2.3067	1.9537	1.4202	1.641	1.5607	2.378	2.1916	2.2156	1.8368	2.1033	2.2189	1.8032	1.8933	1.848	1.6819	1.516	2.4583	2.2152	2.3576	1.9934	2.0139	1.7453	2.1096	2.131	2.0167	1.9927	2.0597	2.536	2.6889	2.2398	1.7443	2.0056	2.0143	2.1606	2.0229	2.0499	1.9319	2.3248
Monocyte-BIOCARTA_EIF4_PATHWAY	1.2222	0.3457	0.5207	1.2818	0.6534	3.7554	1.2072	1.1819	1.3711	0.7018	0.7374	0.5842	1.0416	0.547	0.9514	0.6486	1.0918	0.5703	0.5228	0.2463	1.0656	0.6495	0.9424	0.75	1.698	0.7945	0.6019	1.0314	0.056	1.0396	0.5118	0.4161	0.4281	1.0533	0.8636	0.9679	0.502	0.4919	0.8985	0.6788	0.4104	0.748	0.6695	0.9435	1.6741	0.7752	0.7129	1.28	0.6305
Monocyte-BIOCARTA_P27_PATHWAY	2.3354	2.0136	2.1515	2.2692	2.0154	0.1538	1.9663	1.9171	2.6739	1.9063	1.8081	1.4359	1.0669	1.2998	2.0132	1.3631	1.837	1.822	1.7588	1.4754	2.327	2.3394	2.1251	2.0346	2.4337	1.4317	2.0349	1.6423	1.4896	2.2085	1.6612	1.3207	1.2717	2.0772	1.8736	2.1764	2.7212	2.0957	1.7974	1.9207	2.3341	1.5646	1.9264	2.2746	2.6531	1.7036	1.4405	0.7342	1.8728
Monocyte-BIOCARTA_PGC1A_PATHWAY	1.415	2.1455	1.8973	2.0524	2.0817	2.6915	2.2632	1.9519	1.7166	2.2836	2.2438	1.9331	2.0764	1.7568	1.2411	2.049	2.0591	2.1231	2.3632	2.1682	2.2496	1.9575	2.0695	2.3154	2.1483	2.3164	2.2719	1.8586	1.9899	2.3409	2.0372	1.5254	2.3274	2.0938	2.2546	2.6418	1.9559	2.0741	1.6751	1.4951	2.2996	1.961	2.0935	2.4623	2.377	1.6744	1.8324	1.6209	1.8892
Monocyte-BIOCARTA_PML_PATHWAY	1.9147	1.8752	1.6061	1.094	0.6252	3.0115	1.3032	1.9932	1.3238	1.5708	2.3356	1.4239	1.0127	0.0115	-0.0708	0.6251	1.5106	2.1609	0.8602	1.1312	2.1023	1.0992	1.0718	1.288	1.4015	0.9131	0.2479	2.1366	1.9518	1.2005	0.9298	1.8384	1.0161	1.3415	2.2499	0.9836	0.9689	0.853	0.9382	1.3236	1.5987	0.4123	1.3113	1.9879	1.4929	1.7434	0.4776	0.6455	2.0165
Monocyte-BIOCARTA_RHO_PATHWAY	1.3824	1.5186	1.2663	1.3932	1.3238	0.9914	1.3814	1.5217	2.0192	1.3625	1.6114	1.1795	1.6204	1.318	1.6726	1.4051	1.0226	1.107	1.1481	1.5185	1.339	1.0164	1.3692	1.1575	1.0086	1.405	1.4315	1.7105	1.8441	1.5132	1.2748	2.0127	1.1741	1.5002	1.2339	1.4951	1.747	1.3047	1.4912	1.2679	0.7739	1.2722	1.0156	1.29	1.4187	1.2172	1.6569	0.7052	1.7539
Monocyte-BIOCARTA_ATRBRCA_PATHWAY	-1.9974	-1.32	-1.0923	-1.2402	-2.2663	-3.1342	-1.5076	-1.9635	-0.8794	-1.0843	-1.2247	-1.5263	-1.3439	-1.4604	-1.0637	-0.9859	-1.8518	-1.5688	-1.3767	-1.9528	-1.4296	-1.2596	-1.8814	-0.7339	-1.8636	-1.6038	-1.6254	-1.1949	-1.3924	-1.5887	-1.5336	-1.3955	-1.8033	-1.2839	-1.3618	-1.7229	-2.0139	-2.1674	-1.703	-2.5202	-0.8711	-1.5574	-1.8485	-1.0728	-2.0798	-1.3527	-1.8442	-2.6263	-1.7742
Monocyte-BIOCARTA_CARDIACEGF_PATHWAY	1.1778	0.7117	1.5723	1.5156	1.4307	2.2433	2.0547	2.0607	1.6131	1.8292	1.4529	1.4897	0.9383	1.4347	1.2171	1.6231	1.9387	1.3599	1.1652	1.3212	1.6236	1.3161	1.1945	1.7068	1.5128	1.1441	0.966	1.2016	0.8087	1.1106	1.6215	0.5187	1.5037	1.4852	0.2661	1.5784	1.1455	1.2458	1.0951	1.5358	1.2277	1.183	1.383	1.2843	2.1264	1.104	1.9699	1.7731	1.2672
Monocyte-BIOCARTA_HER2_PATHWAY	1.8175	0.9841	1.347	1.2339	1.4199	2.0108	1.3354	1.905	1.4098	0.7673	1.0211	0.7918	0.7706	-0.0646	1.1733	0.6217	0.9031	0.5001	0.3192	1.0993	1.0515	1.5062	1.1848	0.897	1.8357	0.9343	0.1863	0.2172	0.8966	1.0512	0.0877	1.8082	0.4537	1.4883	0.8851	0.7174	1.0585	1.099	1.2814	1.6747	0.3085	0.8621	0.699	0.7604	1.648	0.7875	1.4484	1.4148	0.6298
Monocyte-BIOCARTA_ERK5_PATHWAY	2.4297	1.74	2.2235	2.2074	2.0963	2.6225	2.0018	2.5879	2.2297	1.4063	1.9485	2.0416	2.1351	1.8721	2.5138	1.6573	2.029	1.8679	1.6416	2.1441	2.0615	1.9723	2.5241	2.083	2.3687	2.6703	2.0933	1.3253	1.6265	2.308	2.1958	3.1216	1.4948	2.5352	1.7178	2.1789	2.3324	1.4483	2.0654	2.3677	1.4957	2.0298	1.8678	2.2905	2.5988	2.1909	2.2085	2.3508	1.7009
Monocyte-BIOCARTA_MAL_PATHWAY	1.3731	1.0864	1.1252	0.887	1.4999	3.1045	1.4368	1.555	1.6998	1.6366	1.9352	1.3192	1.6115	1.2227	0.7528	0.1684	1.7717	0.8374	0.8221	0.9714	1.6187	1.1511	1.0595	1.1395	1.1635	0.7423	0.5619	0.8798	1.1148	0.889	0.7954	1.3315	1.6392	0.9391	1.4376	1.226	1.1462	1.4124	1.6621	1.4227	0.6675	1.1791	1.2438	1.4906	1.1831	0.987	0.8977	1.7056	1.3548
Monocyte-BIOCARTA_MEF2D_PATHWAY	1.2111	0.5728	0.7726	0.57	1.3126	3.304	1.3531	1.6808	0.6232	1.1895	0.865	1.1049	1.2059	-0.1303	0.7193	0.4595	1.1859	1.1015	0.8094	0.7508	1.5274	0.9879	0.8258	0.9578	1.6541	0.5375	0.5673	0.7113	0.2207	0.8577	0.3009	0.0807	0.8844	0.8232	0.9291	1.256	0.2999	1.1215	0.7834	1.2254	-0.1815	0.5478	0.989	0.9957	1.7212	0.6184	0.8355	0.7339	0.9026
Monocyte-BIOCARTA_MITOCHONDRIA_PATHWAY	0.5666	0.8334	0.4342	-0.2588	0.4664	2.3164	0.6799	0.8977	0.1843	0.9325	1.0247	0.7396	0.8373	0.0971	-0.3462	-0.3331	0.4569	0.4962	-0.1998	0.1731	2.2594	1.5748	0.8064	0.0708	1.3942	-0.0603	0.123	1.2557	1.4728	0.2465	0.4452	2.0142	0.7767	0.2727	0.9322	0.9218	-0.2418	0.8087	1.3396	0.5317	1.2371	0.2647	0.0965	1.1317	1.3281	1.4407	0.405	-1.3627	1.0707
Monocyte-BIOCARTA_TOB1_PATHWAY	3.2814	2.2194	2.268	2.2666	1.8079	3.1745	2.2487	2.7786	3.3346	2.3264	2.459	2.5403	1.7454	1.4907	2.1281	2.4209	2.111	2.0986	2.1674	1.8244	2.8969	2.4737	2.4406	2.8957	2.9781	1.9544	1.9331	2.0361	0.8087	2.5858	1.8949	1.2701	3.294	3.278	2.26	2.9766	1.9284	2.0999	1.288	1.4966	1.3984	2.9937	2.1221	3.021	2.4513	1.2836	2.1669	2.6149	1.8633
Monocyte-BIOCARTA_BARRESTIN_SRC_PATHWAY	1.2295	1.0717	1.3983	1.2885	1.264	4.2087	1.3584	0.9567	0.9844	1.2709	1.4256	1.5362	2.5062	1.0963	0.6256	-0.2131	1.9722	1.364	0.9308	1.2875	1.6308	1.3815	1.1484	1.0857	1.521	0.7466	0.8549	1.8164	1.4038	0.8893	1.1807	1.0461	1.4152	1.2235	1.4478	0.8113	1.2296	2.0796	2.7915	1.3279	0.9812	1.1944	1.3874	1.5676	1.2356	1.9319	0.9108	2.4633	1.2417
Monocyte-BIOCARTA_NKT_PATHWAY	2.9381	2.5617	3.4593	4.0683	3.3978	2.0972	2.8063	3.2246	3.4353	3.0728	3.1607	3.6201	4.1425	2.1297	3.3235	2.4444	2.7647	2.9653	3.292	2.7994	2.9507	3.174	3.3777	3.0985	2.864	3.9384	2.6478	1.9907	2.864	3.1203	2.891	2.8	2.8652	3.4142	2.3271	2.6459	2.6599	3.3753	3.2983	3.5738	2.8376	3.3381	2.4218	3.0549	3.3768	2.6335	3.255	4.1931	2.148
Monocyte-BIOCARTA_IL1R_PATHWAY	3.115	1.6183	2.6705	2.8766	1.4713	1.9278	2.0672	2.7934	2.5242	1.7623	1.8511	1.4199	0.4477	1.8233	2.9331	3.2026	2.2179	1.5718	2.2471	2.3392	2.0045	2.6422	2.6367	2.9298	2.6586	2.4357	2.2313	1.5367	1.4504	2.7858	1.6764	1.1564	1.8797	2.5783	0.859	2.4369	1.6733	1.7943	1.3769	2.3839	1.4714	2.6431	1.2156	1.5753	2.9133	0.5242	3.026	0.9888	0.9145
Monocyte-BIOCARTA_MET_PATHWAY	2.9484	1.7864	2.2511	1.4366	2.4892	3.4795	2.3298	2.5004	2.4044	1.5777	2.4503	2.2577	2.0169	0.784	1.2417	0.4402	1.8563	1.7922	1.2225	2.124	2.0931	2.2107	2.0955	1.7813	2.1108	1.3787	0.9251	1.6982	2.0763	1.5614	1.3565	2.0598	1.51	2.2643	2.245	2.6109	1.5204	1.6835	2.6578	2.2693	1.472	1.2173	1.8655	2.1627	2.4868	2.1945	1.6046	1.0761	1.9345
Monocyte-BIOCARTA_GPCR_PATHWAY	0.7074	0.0564	0.3688	0.4885	0.7607	2.3057	0.7022	0.7545	1.2587	0.3435	0.4687	0.4142	-0.0554	-0.0923	0.6568	0.6729	0.0692	0.6751	0.4857	0.2932	0.8775	0.5267	0.4841	0.7739	0.8078	0.5128	-0.0302	0.0679	-0.3874	0.5103	0.3191	-0.3889	0.1032	0.5722	-0.2526	0.9358	-0.1959	0.1894	0.5103	0.7692	0.1103	0.1343	0.1354	0.3475	0.9788	-0.0628	0.3136	0.1848	0.0592
Monocyte-BIOCARTA_IGF1MTOR_PATHWAY	1.7418	0.9733	1.087	1.8071	1.0179	2.6986	1.2669	1.6459	1.6803	1.0739	1.382	1.1904	1.1309	1.0854	1.5631	1.4779	1.6267	1.0168	1.0949	1.0555	1.2393	1.2326	1.4849	1.3681	1.637	1.7135	1.365	1.146	1.0838	1.7091	1.0434	1.2433	1.1117	1.5371	1.2529	1.4218	1.2436	1.0233	0.794	1.3377	1.344	1.3075	1.0395	1.5984	1.8444	0.9868	1.1075	1.6322	1.1062
Monocyte-BIOCARTA_SPRY_PATHWAY	1.301	1.0163	1.2837	0.9421	1.5819	2.8906	1.3527	1.3261	1.3463	1.1756	1.0608	1.2538	1.3427	1.0109	1.205	-0.4563	0.9169	1.3298	0.8976	1.0532	1.066	1.2398	1.1244	1.1469	1.1844	0.4857	0.8871	0.572	1.0334	0.8065	0.9421	1.7344	0.8761	1.3448	1.0334	1.2987	0.8104	0.7509	1.7114	0.9883	0.8768	1.1935	1.1293	1.1535	0.8851	1.4036	0.9313	1.6805	1.4966
Monocyte-BIOCARTA_STATHMIN_PATHWAY	3.1951	2.2702	2.8307	3.3047	2.131	1.4855	2.7797	2.5455	3.8429	2.9527	3.3577	2.7075	2.3083	1.7068	2.5265	3.2326	1.744	2.5229	2.9877	2.234	3.1806	2.7814	2.7431	3.3168	3.105	2.5261	2.7274	2.9818	1.6351	3.2724	2.7053	2.4479	3.0915	3.0108	3.2642	3.0607	2.4736	2.8124	1.8362	2.7812	2.8832	2.6756	2.3726	2.9579	3.3296	2.5469	2.7067	1.6606	2.1772
Monocyte-BIOCARTA_TCR_PATHWAY	3.339	2.1887	2.7009	3.1808	2.7573	5.4017	3.2707	3.0149	3.5977	2.9245	2.8865	3.1167	2.4996	1.5382	2.3419	2.7278	2.4801	2.7244	2.585	2.4436	3.2383	2.47	2.5893	3.1277	2.9622	2.7592	2.3373	2.3596	1.5987	2.803	2.3646	2.1322	2.6553	2.8806	2.1749	3.0134	2.6735	2.6264	2.6687	2.5264	2.266	2.3187	2.5118	3.1544	3.7252	2.2411	2.8336	2.3113	2.2677
Monocyte-BIOCARTA_TCYTOTOXIC_PATHWAY	3.5947	3.0377	3.5824	3.4283	3.0128	3.4631	3.4977	3.3315	3.6326	3.4216	3.4485	3.2827	3.2027	2.3857	2.7092	3.2107	2.9891	3.1083	3.3222	3.1196	3.4115	3.1358	3.3113	3.6915	3.6177	3.1265	3.1313	3.3102	2.5716	3.7503	2.9851	2.877	3.3943	3.2418	3.7141	3.1071	3.4029	3.456	3.1005	3.1159	3.0094	3.3576	3.1331	3.2293	3.6128	3.0121	3.4913	3.0691	2.987
Monocyte-BIOCARTA_THELPER_PATHWAY	4.0724	3.9535	3.9584	4.1153	3.9613	3.9453	4.2124	4.0262	4.1967	4.0367	4.1392	4.178	3.7206	3.1031	3.4982	3.866	3.4164	3.9389	4.1514	3.8389	4.1403	3.6373	3.7971	4.0527	4.274	4.09	3.7451	3.5687	3.7039	4.2235	3.5857	3.4487	3.8937	3.9733	4.0605	3.9717	3.6589	4.1693	4.2194	3.7655	3.497	3.6737	3.9719	3.9747	4.4656	3.6063	4.1276	3.5114	3.8574
Monocyte-BIOCARTA_TEL_PATHWAY	1.7553	0.7965	0.9318	0.1005	0.8274	2.6763	1.6507	1.2282	0.065	1.2034	0.8211	1.1817	1.2389	-1.0129	0.3432	-0.5818	1.3893	0.1012	-0.1823	-0.0281	2.1858	1.7536	0.7104	0.7571	0.8944	0.2231	0.0837	1.6909	1.1787	0.336	-0.0726	0.6131	0.8637	1.1855	1.26	0.3761	0.4066	1.207	1.4914	0.7285	0.7927	-0.1381	0.5137	0.3336	0.3656	1.5873	0.2492	-0.2281	1.775
Monocyte-BIOCARTA_TGFB_PATHWAY	-0.1732	-1.415	-0.9388	-0.2217	-1.0189	1.4481	-0.9489	0.2095	-0.8851	-1.1375	-1.0899	-1.577	-1.3155	-2.2956	-0.3963	-1.0336	-1.5578	-1.348	-1.0843	-1.2098	-1.3859	-0.7016	-0.7123	-0.7964	-0.8636	-0.5225	-1.082	-1.4381	-1.7397	-0.7973	-1.2101	-0.3729	-1.191	-0.958	-1.305	-0.7322	-1.3593	-1.4114	-0.8125	-0.3399	-1.402	-0.8284	-1.3702	-0.9611	-0.043	-1.2289	-1.1254	-0.3455	-1.5654
Monocyte-BIOCARTA_41BB_PATHWAY	0.5419	-0.2914	0.7014	0.9186	-0.1537	0.7603	0.5213	0.6454	1.4752	0.9778	1.3582	0.4781	-0.4519	0.3306	-0.2371	0.133	0.3878	0.4494	0.5675	0.0799	0.8085	0.5252	0.6924	0.8125	0.8338	0.1964	0.1595	0.3591	0.021	0.5916	0.8779	-0.5057	0.5083	0.9294	-0.9436	0.8658	0.5461	0.163	0.2649	0.2611	-0.0121	0.0188	0.1547	0.7153	0.8845	-0.0287	0.4458	-0.5036	-0.0393
Monocyte-BIOCARTA_CTLA4_PATHWAY	4.266	3.2629	3.7553	3.3525	3.5482	3.8298	3.8439	4.3135	4.4988	3.8851	3.7154	3.5674	3.8013	2.7827	3.4616	3.5981	3.3744	3.2097	3.8354	3.9786	3.6116	3.6348	3.9588	4.0918	3.8345	3.8197	3.911	2.8742	2.4988	3.9729	3.4695	2.8003	4.1007	4.6189	3.6558	3.8447	4.1878	3.6011	2.8952	3.6747	3.2112	3.7718	3.5914	4.1689	4.1924	2.8652	3.6529	3.2543	3.2026
Monocyte-BIOCARTA_LONGEVITY_PATHWAY	2.8703	1.713	1.9158	2.0679	2.5956	2.6438	2.1311	3.0504	2.0559	1.5917	2.0108	1.8298	1.8502	1.5897	2.0939	1.9985	2.6843	1.4506	1.4437	1.6665	1.9541	1.8554	2.4071	2.018	2.1547	1.9991	1.8621	1.5982	1.5235	2.0653	1.3215	1.8765	2.0393	2.3694	1.9369	2.2253	2.1991	1.4754	1.9259	2.662	1.4746	1.9469	1.6991	2.177	2.5592	2.3861	1.6467	1.0215	1.6269
Monocyte-BIOCARTA_PAR1_PATHWAY	-0.1291	-1.3444	-1.3012	-1.8743	-1.1679	0.911	-1.143	0.1948	-0.7469	-1.4237	-1.1979	-0.8699	-0.8961	-0.9463	-1.157	-1.6811	-0.4733	-1.218	-1.6433	-1.391	-0.2088	-2.162	-1.0807	-1.5631	-1.1805	-0.6108	-0.6649	-1.5686	-1.3249	-0.8773	-1.4787	-0.8539	-2.0532	-1.0028	-0.687	-0.9151	-0.6472	-1.5995	-1.687	-0.1846	-1.9018	-1.551	-1.6546	-1.4465	-0.178	-1.8031	-0.5842	-1.3502	-1.1523
Monocyte-BIOCARTA_STRESS_PATHWAY	-0.3392	-1.1934	-0.8232	-0.584	-1.0264	1.1361	-0.7388	-0.6946	-0.3183	-0.4872	-0.0106	-0.4081	-1.2237	-0.5568	-1.1165	-0.685	-0.8623	-0.9902	-0.9715	-1.0106	-0.3526	-0.5769	-1.0536	-0.4521	-0.4784	-1.2754	-1.2991	-0.8252	-1.0365	-0.831	-0.7194	-1.3639	-0.0603	-1.2028	-1.5232	-0.6597	-1.1426	-1.0794	-1.0824	-0.5477	-1.0689	-1.1907	-0.7288	-0.4647	-0.3776	-0.8969	-1.0129	0.3828	-1.409
Monocyte-BIOCARTA_TNFR1_PATHWAY	0.8255	0.2423	0.5503	0.6457	0.4566	1.6139	0.81	0.835	1.1295	1.1586	1.2114	0.8549	0.3659	0.4438	0.5176	0.5074	0.3178	0.9069	0.536	0.074	1.4082	1.1477	0.8099	0.7818	1.024	0.4801	-0.095	0.7733	1.0401	0.8214	0.1235	0.3932	0.8572	0.9034	1.2934	1.0131	0.3784	0.8081	1.0181	0.8455	0.6681	0.3925	0.4038	1.0072	1.214	0.6356	0.1885	-0.2261	0.4985
Monocyte-BIOCARTA_TNFR2_PATHWAY	1.289	0.1107	0.9118	1.4086	0.3192	1.4464	1.2361	1.2265	1.5492	1.1748	1.0549	0.8542	0.4319	0.6059	1.6541	1.6604	0.6967	0.7041	0.5931	0.9344	0.9182	0.9938	0.8959	1.1941	1.3052	0.8536	1.0273	0.6174	0.7428	1.5127	1.0299	0.82	0.8123	1.3484	0.1856	1.4836	1.1626	1.0379	0.9973	1.2465	0.7344	0.7665	0.7713	1.109	1.5968	0.2123	0.9078	1.1574	1.01
Monocyte-BIOCARTA_TOLL_PATHWAY	1.9535	1.0555	1.6573	1.7652	1.0643	2.0481	1.3552	1.7055	1.8356	1.4868	1.7542	1.3301	0.6015	0.9568	1.5017	1.7161	1.156	1.3273	1.7785	1.4222	1.7647	1.5544	1.8443	1.9734	1.4598	1.2718	1.5102	1.6333	1.169	1.7778	1.7703	1.052	1.3975	1.7959	0.5696	1.9528	1.4495	1.0707	0.9884	1.4508	1.2329	1.3195	1.2381	1.7506	2.0269	0.8476	1.9655	0.3139	1.1927
Monocyte-BIOCARTA_TPO_PATHWAY	2.6128	1.8874	2.183	1.0696	3.0155	4.7522	2.8911	3.092	2.0831	2.4808	2.3072	2.6415	2.6844	1.5169	1.2654	0.6254	2.6725	2.4126	1.7244	2.1548	2.9303	1.7991	1.675	1.6164	2.0278	1.5182	0.9315	2.0882	1.869	0.9943	0.8754	2.3886	1.4803	2.3571	1.8729	1.5062	2.0892	2.3197	2.7458	2.7631	1.3089	1.4225	2.2293	1.5049	2.5428	3.1743	2.1844	1.9702	2.4992
Monocyte-BIOCARTA_CREB_PATHWAY	0.284	-0.8478	-0.4407	-0.1929	-0.2058	1.5271	0.2271	0.1775	0.4289	-0.3707	-0.5667	0.1112	-0.307	-0.8664	-0.4203	-0.5932	-0.6361	-0.39	-0.5397	-0.8387	0.14	-0.1708	-0.0738	-0.1906	0.28	-0.6098	-0.4433	-0.2468	-1.0363	-0.2586	-0.6538	-0.5845	-0.477	0.0358	-0.2751	0.0292	-0.6357	-0.6269	0.1309	0.2316	-0.701	-0.4534	-0.3359	-0.0092	0.5664	-0.054	-0.5092	-0.3656	-0.5406
Monocyte-BIOCARTA_CARM1_PATHWAY	-1.4947	-1.2706	-1.4189	-1.2828	-1.1766	-0.3743	-1.5872	-0.3962	-0.5463	-1.9024	-1.25	-1.3245	-2.1344	-0.8323	-0.7492	-0.5511	-1.3165	-1.4469	-0.9524	-1.2541	-1.4012	-0.5035	-1.0362	-1.2954	-0.7454	-1.6697	-1.4311	-1.2103	-1.7058	-0.5002	-0.8504	-1.4105	-1.2636	-0.9934	-1.7491	-1.1278	-1.2606	-2.0016	-1.9451	-0.653	-1.4833	-1.3109	-1.4556	-0.6539	-0.706	-1.2074	-1.6059	-0.2937	-1.6394
Monocyte-BIOCARTA_TFF_PATHWAY	1.8513	1.1851	1.0099	1.3067	0.905	3.1519	1.1438	1.3049	1.7117	0.6883	1.2217	0.9885	0.9042	-0.1296	1.0749	0.5954	0.6003	0.6636	0.632	0.6673	1.1313	0.9585	1.3517	1.216	1.182	0.7333	0.8426	0.7045	0.9942	0.7957	0.7669	1.8486	0.6474	1.5396	1.0114	1.4501	1.1099	0.3695	1.1664	1.2749	0.7055	0.8219	0.6801	1.3397	1.5696	1.243	0.649	1.3247	0.5692
Monocyte-BIOCARTA_TRKA_PATHWAY	2.1244	1.3008	1.7345	1.8257	2.4164	2.6528	2.3768	2.3411	2.0502	2.0386	1.2562	2.1365	2.4142	2.1528	2.0249	2.0884	2.0556	1.926	1.5634	1.6889	2.1299	1.6959	1.7729	1.8566	2.4826	1.8123	1.7971	1.8486	1.2641	2.1039	1.8059	1.7557	1.5804	2.4543	1.7139	2.0032	1.8895	2.0095	1.551	2.5482	1.4814	1.6969	2.0874	1.9444	2.6582	2.5011	2.0966	1.8415	2.0449
Monocyte-BIOCARTA_ARF_PATHWAY	1.4455	0.8036	0.3614	-0.0381	0.2606	-0.6368	0.3862	1.1012	0.5746	0.3373	0.3573	-0.3799	-0.3699	-0.5976	0.4966	0.5062	0.9294	0.2036	-0.5358	-0.2686	1.0654	1.2163	0.3946	0.578	0.5781	0.4175	0.3165	0.1116	-0.1153	0.0353	-0.4158	0.8062	-0.7338	1.2949	0.2603	0.3447	0.4841	-0.1931	-0.187	0.3367	0.6971	0.1879	-0.2458	1.2554	1.3089	0.3043	-0.2523	-1.5657	-0.0457
Monocyte-BIOCARTA_UCALPAIN_PATHWAY	1.5492	2.0073	1.7938	1.1406	2.0802	3.1755	2.2728	2.2618	0.945	2.2037	1.7289	2.0545	2.6855	0.1462	1.0768	0.3502	2.1899	1.5101	0.9492	1.5668	1.9648	1.6043	1.474	1.6701	1.1808	1.1343	1.1092	1.8582	1.8416	1.1684	0.9509	1.966	1.921	1.3895	2.1442	1.942	2.0011	1.6945	2.515	1.7352	0.6348	1.2745	1.9691	1.5706	2.1845	2.4655	1.666	1.9341	1.9551
Monocyte-BIOCARTA_VEGF_PATHWAY	3.0045	2.3584	2.5073	2.9295	2.388	3.8997	2.7552	3.077	2.7611	2.7643	2.5442	2.7479	2.7419	2.8531	2.8767	2.648	2.6946	2.95	2.3193	2.5077	3.0699	2.4334	2.8117	2.5495	2.7121	3.3671	2.7854	2.7031	2.0944	2.5956	2.5333	2.4741	2.2841	2.904	2.4835	2.7764	2.5688	2.5284	2.3885	2.9504	2.5884	3.0459	2.3948	2.5161	3.791	2.3529	2.9442	3.4164	2.1746
Monocyte-BIOCARTA_WNT_PATHWAY	2.207	2.2643	1.4224	1.0896	1.8017	1.3797	1.5663	2.5999	2.3416	1.5824	1.2859	0.7086	0.8233	1.3504	2.008	2.5099	2.7654	1.037	1.4168	1.4286	1.1715	2.4564	2.4406	2.5418	1.7679	1.5065	2.2822	1.2312	2.0772	2.0563	1.8794	1.0849	2.1827	1.8974	1.9786	3.4062	1.1779	1.2425	1.5268	1.3602	1.5131	1.5736	1.7764	2.3358	1.8178	1.7312	1.2591	0.0704	1.3434
Monocyte-BIOCARTA_PDZS_PATHWAY	-0.3443	-0.5436	-0.0936	-1.0702	-0.4337	-1.7105	0.0458	-0.3964	-0.2368	-0.3774	-0.7586	-0.6546	-1.3199	-1.6662	-0.8196	-1.0008	-1.077	-0.6585	-1.1458	-0.803	-0.7112	-1.2987	-0.0734	-0.036	-1.0712	-0.7443	-0.9561	-1.6842	-0.7801	-1.0918	-0.6184	-1.0994	0.0229	0.0176	-0.4358	0.0581	-1.0441	-1.1731	-0.9547	-1.1468	-1.4605	-1.0052	-0.5461	-0.1087	-0.214	-1.0781	-1.0715	-2.8872	-0.7967
Monocyte-BIOCARTA_EICOSANOID_PATHWAY	0.1551	0.1928	0.9096	1.5275	0.1445	-1.5439	0.1989	0.3351	1.2961	0.3297	0.737	0.2816	-0.2538	-0.8814	1.3608	1.5231	0.1597	-0.3496	0.6584	0.6289	0.4007	0.6336	0.9326	0.6167	0.8754	1.0105	1.0838	-0.513	-0.6593	1.014	0.2351	-0.0774	0.2079	0.6921	-0.0901	0.8513	0.2382	0.3413	-0.8152	0.1111	-0.0771	0.9711	-0.6987	-0.3389	0.7393	-0.8099	0.8071	-1.5373	-0.9084
Monocyte-BIOCARTA_CHREBP_PATHWAY	-0.5596	-0.8301	-0.5933	0.0152	-0.7301	-1.5431	-0.833	-0.7227	0.3275	-0.801	-0.3521	-0.6562	-0.5462	-1.3224	0.2654	0.2293	-0.7861	-0.6582	-0.5779	-0.744	-0.8695	-0.4436	-0.2756	-0.3554	-0.4759	-0.4452	-0.3055	0.1932	-0.8853	-0.411	-0.3587	-0.6409	-1.0116	-0.4684	-0.6581	-0.4822	-0.7647	-0.6697	-0.4221	-0.6717	-0.3423	-0.4753	-0.6723	-0.5247	-0.6199	-0.2724	-0.4999	-0.358	-1.096
Monocyte-BIOCARTA_HSWI_SNF_PATHWAY	0.8818	0.0932	0.4714	0.4992	0.2063	1.4792	0.4817	0.2089	0.9856	0.3075	0.5637	-0.0395	0.1549	-0.416	0.7308	0.4993	0.014	0.2774	0.3401	0.1351	0.3378	0.4802	0.7198	0.6598	0.6629	0.5558	0.5017	-0.0547	-0.1248	0.5214	0.251	0.1761	0.3808	1.0602	0.3342	0.7083	0.2376	0.1623	-0.1689	0.1253	0.2469	0.3895	0.1627	0.4789	0.5392	-0.1775	0.3632	0.721	-0.0226
Monocyte-BIOCARTA_PCAF_PATHWAY	1.5918	0.9768	0.7947	1.4221	0.4206	2.9192	0.4669	2.4729	0.9009	0.9102	1.1592	1.3748	0.1271	0.6529	1.1888	1.0049	0.2327	0.9416	0.7679	1.3829	0.7011	0.7511	1.1877	0.5413	0.4577	0.5415	1.2412	0.462	1.107	1.347	0.9092	0.6645	1.2004	1.2269	-0.3805	-0.1454	1.6169	1.2289	0.7457	1.5499	1.1609	0.9205	1.2295	0.6038	1.377	1.0567	1.6287	2.0684	0.3312
Monocyte-BIOCARTA_EFP_PATHWAY	0.0742	-0.3801	-0.5445	-0.4761	-1.1723	-1.7082	-0.7677	-0.7692	0.2152	-0.0537	-0.3943	-1.4274	-1.0414	-0.9727	-0.2115	0.1445	-0.9672	-0.1224	-0.4435	-0.9711	0.2635	0.453	-0.7137	0.6649	-0.1897	-1.4113	-0.0289	-0.6921	-0.7992	-0.1325	0.3324	0.0407	-1.3043	0.049	-0.2319	-0.5137	-0.519	-0.4274	-0.605	-0.9316	0.9536	-0.7916	-1.0759	0.4391	-1.3208	0.0465	-0.7204	-0.41	-0.2705
Monocyte-BIOCARTA_ERAD_PATHWAY	2.6849	3.1982	2.8149	3.5921	3.2104	1.1636	2.9102	2.9687	3.1528	1.9462	2.2019	2.8919	2.3765	3.4125	3.0768	3.1664	3.0438	3.201	3.479	3.0397	2.4012	3.1323	3.0052	2.4984	2.6195	2.9187	3.592	2.5754	2.8524	3.2861	3.1298	3.1435	3.6231	3.3725	2.1637	2.1956	2.6831	2.9181	3.1122	3.415	3.2213	3.0043	3.2694	2.5914	2.7817	3.1838	3.0924	2.8175	3.2682
Monocyte-BIOCARTA_PRC2_PATHWAY	1.3842	0.6958	1.0961	0.8718	1.1025	3.1531	1.6027	0.9063	1.3966	2.0143	0.9019	0.7234	0.9392	1.2917	1.2586	1.3526	1.8389	0.9125	1.0697	0.6473	1.446	1.4334	1.1915	1.2552	1.5371	0.6363	1.1482	1.0227	0.3091	1.0804	1.0966	0.2771	1.2412	1.3272	0.9093	1.6887	1.1497	1.1625	1.546	0.8398	1.3285	1.2725	0.7413	1.2239	1.5306	1.7827	0.7852	1.4704	2.5754
Monocyte-BIOCARTA_SM_PATHWAY	2.4947	2.7093	1.9401	2.1465	2.5574	4.0661	2.1973	2.8677	2.3224	2.6422	2.249	2.9942	2.7888	2.7133	2.0374	1.5641	2.8376	2.6464	2.068	2.6844	2.8625	2.925	2.6156	2.4018	2.5032	2.6567	2.3797	2.5045	2.4086	2.3192	2.0425	2.3771	2.639	2.5231	2.6011	2.3111	2.7462	2.9186	2.4011	2.6436	2.5812	2.8174	2.6966	2.2886	2.5611	2.4181	2.9245	2.8089	2.5139
Monocyte-BIOCARTA_RANBP2_PATHWAY	-1.7336	-2.0804	-2.2869	-2.4354	-2.2201	-1.8683	-2.2874	-1.857	-1.5206	-2.0519	-2.2828	-2.4915	-2.5022	-1.6348	-1.3979	-1.6573	-1.6821	-2.197	-2.3849	-2.2108	-1.9685	-1.5391	-2.0753	-1.984	-2.0928	-1.8123	-1.9448	-2.285	-2.6084	-1.7844	-2.4496	-2.1841	-2.0142	-1.7574	-2.5863	-2.0069	-2.3952	-2.2656	-2.7794	-2.3978	-1.9751	-1.8757	-2.3307	-1.8239	-1.4466	-2.5578	-1.9515	-0.5587	-2.4653
Monocyte-BIOCARTA_NPC_PATHWAY	-1.9557	-2.2381	-1.8517	-1.945	-2.2643	-0.1032	-1.8705	-1.8873	-1.4332	-1.4442	-1.7777	-2.4239	-1.6744	-1.5127	-1.5012	-1.9378	-1.0445	-2.9517	-1.8858	-2.1766	-1.8053	-2.0961	-2.552	-1.7455	-2.0232	-1.7662	-2.2062	-1.3509	-1.9838	-1.7646	-1.9988	-1.3597	-1.2527	-1.9674	-1.7752	-1.9699	-1.9125	-2.4123	-1.9792	-2.4404	-1.9985	-1.9147	-2.1571	-1.6365	-1.1785	-1.9304	-1.7558	0.7739	-1.8334
NK-BIOCARTA_RELA_PATHWAY	2.3143	2.2976	1.9121	2.8089	3.0734	2.8115	3.0091	3.1007	2.1268	2.2463	2.3362	3.0121	1.8144	3.138	2.263	2.6139	3.2735	3.0191	1.8285	2.227	2.6113	2.6014	2.1576	2.7765	2.6211	2.184	3.0426	1.8034	2.3748	2.6208	1.7026	2.3466	2.9028	2.1344	2.0717	2.2158	2.0468	1.4682	3.4613	3.5666	2.2667	3.1139	2.969	2.0999	2.1852	3.2559	2.8599	3.7876	3.6132
NK-BIOCARTA_CSK_PATHWAY	4.6859	4.1439	3.8321	3.5993	5.6003	4.3415	5.2435	5.4818	4.0326	4.9632	3.8578	4.7813	4.2727	5.487	4.4297	3.4141	5.6819	4.3327	3.5604	4.2771	4.223	4.4899	4.0594	3.911	3.8151	3.7659	4.3911	3.5927	4.8663	3.1183	3.5221	3.2796	4.1619	4.2538	3.7533	4.6048	4.261	3.689	4.6387	5.1166	4.3187	5.4362	4.1963	3.4171	4.517	3.6225	4.0054	4.2625	3.976
NK-BIOCARTA_AKT_PATHWAY	2.7776	3.1051	3.1887	2.4362	3.7407	2.127	3.7624	4.2008	2.9905	2.5976	2.2984	1.8241	2.2179	3.8195	3.2709	2.903	4.0273	2.4458	1.6735	2.7658	1.9929	2.4387	2.5248	2.6559	2.7605	2.4922	3.6055	2.0808	3.6291	2.515	2.5736	2.4701	3.9124	3.3558	2.0864	3.0556	2.8993	1.5317	2.6913	3.8044	2.6095	3.63	3.1621	2.4474	2.8415	2.4692	2.493	3.4738	3.9915
NK-BIOCARTA_ALK_PATHWAY	-0.0797	-0.8971	-0.4643	-1.0168	-2.0872	0.5158	-1.839	-2.0638	-0.1714	-0.9619	-0.4131	-0.3074	0.0102	-2.2631	-0.7308	-0.9422	-2.2457	-0.7473	-0.5984	-0.7397	-0.5128	-0.5019	-1.0052	-0.706	-0.4819	-0.6668	-0.3593	-1.0025	-1.7523	-0.7593	-0.8654	-0.9151	-1.7471	-0.1629	-0.8688	-1.8221	-1.3121	-0.8299	-0.945	-1.6296	-0.9487	-2.2776	-1.2884	-0.8836	-0.2239	-1.082	-0.4875	-1.4228	-1.95
NK-BIOCARTA_AT1R_PATHWAY	2.3569	3.2978	2.205	2.2005	3.8932	1.5683	3.9114	3.5513	3.0227	2.2305	2.5964	1.6788	1.447	3.6618	2.5788	2.3926	3.8738	2.524	2.603	2.5963	2.6161	2.7162	3.764	2.0542	2.1466	1.3445	1.9661	2.0626	3.6915	2.3047	2.2563	2.5168	2.1867	2.5351	2.4849	2.8804	1.8898	1.7399	3.0149	3.278	2.1221	3.4665	2.5104	2.3911	2.1609	1.8776	2.5118	1.0464	2.9356
NK-BIOCARTA_DNAFRAGMENT_PATHWAY	2.5034	3.3098	2.3838	3.1838	2.9115	2.4988	3.4384	3.2993	3.3108	2.5113	2.7811	2.8249	2.8345	3.0851	2.9119	2.5012	2.8883	2.266	2.1139	3.1289	2.5019	2.3743	2.6987	2.7795	2.8764	2.7873	2.952	2.8879	3.4648	2.9711	2.9482	2.383	3.2791	2.3538	2.6445	3.1581	2.5223	2.9745	3.056	3.3938	2.6033	3.1376	2.1824	2.7058	2.9753	3.6377	2.5084	2.1057	2.8648
NK-BIOCARTA_CHEMICAL_PATHWAY	3.7735	4.0236	3.8724	2.3177	3.8717	0.3876	3.6839	3.5922	3.367	3.5343	3.9616	0.8759	2.2835	3.7036	2.9895	3.0142	3.7505	3.7151	3.4137	3.9537	3.6663	4.186	3.741	4.0722	2.2459	0.1839	3.1392	3.1648	4.2977	3.5349	2.7766	3.8052	4.0225	3.7599	3.5834	3.6247	1.7862	2.185	3.5193	4.013	3.1484	3.571	3.8243	3.7738	3.0266	3.3101	3.4366	0.0518	3.4538
NK-BIOCARTA_SPPA_PATHWAY	1.6694	1.4508	1.7483	1.0894	1.5948	1.1019	1.3874	1.3059	1.6927	1.717	1.2999	0.5419	0.7832	1.482	1.2601	1.1341	1.6779	1.5726	1.9397	1.3052	1.2441	1.4753	2.3146	1.4156	0.7888	-0.1247	1.4683	0.6883	1.2602	1.3352	1.0355	2.2664	1.2152	1.868	1.7579	0.9131	0.7665	0.4251	2.0685	1.1814	1.282	1.4853	1.3493	1.6948	0.7919	0.958	1.3464	-0.4523	1.3492
NK-BIOCARTA_ATM_PATHWAY	0.2808	-0.8126	-0.0647	0.6403	0.5909	0.7093	0.4411	0.5123	0.3721	-0.0019	0.2388	0.5617	-0.8303	0.5647	0.104	0.6227	0.5782	-0.022	0.1939	0.2931	0.387	1.5438	0.2664	0.6666	0.1353	0.1263	-0.1747	0.4051	-0.0444	1.061	-0.2678	0.6667	-0.5988	0.3087	-0.5752	-0.7418	-0.3939	-0.3855	-0.1379	0.4783	0.7648	0.6241	-0.5151	0.2548	0.3087	0.527	0.4603	-0.8392	0.0307
NK-BIOCARTA_BCELLSURVIVAL_PATHWAY	3.6118	2.9864	4.2319	4.1493	3.4938	3.8933	3.6807	3.5476	4.889	4.5347	3.3027	3.4108	3.3132	3.1184	4.4875	4.6915	3.0887	2.8186	3.1011	3.5828	3.6701	4.0651	4.181	3.3683	3.8188	3.5429	4.8506	4.5616	3.6759	4.3881	4.068	4.5276	4.3371	3.3608	3.5017	3.7133	3.2139	4.1584	3.0429	3.7228	4.3827	3.0822	4.6425	3.9101	4.7564	3.817	4.3794	3.4955	3.7554
NK-BIOCARTA_BCR_PATHWAY	1.7554	3.3195	2.1645	1.9908	5.3644	1.2928	4.8546	4.8117	2.6346	2.8988	2.4882	1.3627	1.4271	5.1261	2.3933	2.2168	5.1251	2.3626	2.5466	2.6793	2.712	3.1151	2.5632	2.6022	2.0016	1.1611	2.1095	2.0728	4.7896	2.0964	2.0574	2.3267	3.5812	2.1326	2.5353	3.7912	1.7001	1.7613	2.8666	4.7771	2.2449	5.0955	1.7534	2.3194	2.1045	2.1123	1.9175	1.2535	3.6646
NK-BIOCARTA_BIOPEPTIDES_PATHWAY	2.6786	2.8933	2.3498	1.1768	3.8789	0.9127	3.2904	3.313	1.7758	2.8164	2.5144	1.0712	0.7192	3.5148	2.0369	1.9436	3.5639	2.7422	2.7248	2.4705	2.8696	2.9195	3.1264	2.1509	2.0322	0.7375	2.1082	1.9396	3.5559	2.3065	2.1061	3.0377	2.1805	2.8606	2.663	2.0962	1.5396	1.5403	3.409	3.2235	2.2825	3.3285	2.5016	2.9021	1.6307	2.4055	2.5028	1.4132	3.4574
NK-BIOCARTA_RANKL_PATHWAY	1.1129	0.8725	1.1535	1.4414	1.2951	1.5267	0.9946	1.1081	1.6764	1.6358	1.1954	1.6518	0.7223	1.1744	0.638	0.998	1.3733	0.8887	0.9003	0.6722	1.6602	0.6674	1.7728	1.3578	1.0995	1.0879	1.4663	1.6786	0.9723	1.1211	1.3031	1.1471	0.1528	1.1068	1.2087	0.1894	0.9695	0.7463	1.454	1.1244	0.9677	1.2826	0.7141	0.8017	1.5083	0.9005	1.093	0.5442	1.141
NK-BIOCARTA_CDMAC_PATHWAY	2.9939	2.9756	3.1202	2.7011	4.4369	2.3868	3.2467	3.3906	3.2955	3.0025	2.9689	2.3033	1.8235	3.8641	2.6117	2.8397	3.9298	2.8393	3.2682	2.8933	2.8666	2.8472	3.7729	3.3779	2.5802	1.7912	2.9352	2.8553	3.0543	2.9263	2.7677	3.8383	2.7028	3.0691	3.2274	2.2506	2.537	2.1345	3.6491	3.0854	2.7469	4.0355	2.8414	3.256	3.0654	2.6669	2.8673	2.2305	3.0639
NK-BIOCARTA_CASPASE_PATHWAY	4.1947	3.9691	4.5122	4.5043	4.6398	4.1833	4.6791	4.368	4.9239	4.2802	4.3203	3.2561	4.0663	4.4452	4.9525	4.2858	4.4741	4.1814	4.3192	4.3126	4.0661	3.9747	4.2997	4.9622	4.4032	3.7381	4.5209	4.4288	4.9274	4.2666	4.642	4.7159	5.0573	4.2249	3.9499	5.0247	3.4659	4.1561	4.3549	4.6556	4.7948	4.4681	4.1917	4.5187	4.6578	4.1928	4.1556	2.4173	4.2065
NK-BIOCARTA_CCR3_PATHWAY	0.8442	1.2295	0.0103	-1.0869	1.5037	-1.186	1.1211	1.1187	0.4613	-0.3054	-0.1748	-1.7158	-1.5739	1.5782	-0.0242	-0.2632	1.5974	0.4632	0.2446	0.2214	0.0643	0.3319	1.4528	0.1004	-0.4309	-2.0039	0.0165	-0.6099	0.9559	-0.0877	-0.999	0.7642	-0.308	0.7645	0.2358	-0.1673	-0.64	-0.7927	0.6487	1.0235	-0.0279	1.3707	0.3635	0.1832	-0.2552	-0.8144	-0.0998	-1.393	0.7105
NK-BIOCARTA_CD40_PATHWAY	1.5327	0.7421	1.2169	2.2282	-0.1017	3.757	0.1831	0.0738	2.1199	0.8802	1.4413	1.7458	1.4211	-0.1082	1.6346	1.734	-0.1566	1.3241	0.9278	0.6373	0.9187	0.6064	1.2891	1.8772	1.8613	1.9343	1.6659	0.6766	0.1299	1.3551	1.6044	1.0056	0.2447	1.5033	0.8199	0.2302	1.9101	1.2986	1.1226	0.3773	1.1986	-0.0716	1.1677	1.2929	2.0614	1.3169	1.4219	1.2384	0.5397
NK-BIOCARTA_CERAMIDE_PATHWAY	0.7168	2.0046	1.3518	0.5398	3.1679	0.3923	2.8247	3.0454	1.1772	0.9889	1.08	0.4932	-0.3007	3.2315	0.9272	1.0225	3.2931	0.9449	1.5332	1.4382	0.9768	0.9486	1.6544	1.2792	0.5756	-0.2975	1.3219	1.0358	2.1969	1.495	0.8314	2.7065	1.9156	0.835	1.5665	1.7271	0.5692	-0.3432	1.7253	2.495	1.241	3.3219	1.1939	1.6491	0.9894	1.1442	0.9946	1.6056	2.1462
NK-BIOCARTA_TID_PATHWAY	2.6111	2.4913	2.8504	2.3213	2.1231	2.8745	2.039	1.9593	2.9835	1.9123	2.4695	2.1919	1.4729	2.1341	1.9404	3.0728	2.2666	2.7932	2.0209	1.7609	2.1111	2.5694	2.9682	2.8541	1.9903	1.7524	2.0877	2.8885	2.4367	2.4603	2.0344	2.2851	2.4722	2.6554	2.1281	1.9552	1.9883	1.1774	3.1836	2.1045	2.142	2.1923	2.1587	2.8457	3.2893	2.6966	2.2491	2.2142	2.987
NK-BIOCARTA_VDR_PATHWAY	0.6628	0.8041	-0.3747	0.2912	1.4199	0.4976	1.7047	1.5305	1.0471	-0.3373	0.0637	-0.4295	0.4391	1.2599	0.2401	0.7371	1.2842	0.1919	-0.0958	0.5487	0.2022	1.7008	-0.024	0.1404	0.4213	-0.3012	0.39	-0.0619	1.1422	0.3068	0.2337	-0.6873	0.9426	0.6147	-0.222	1.248	-0.5471	-0.2165	-0.4669	1.5127	-0.0828	1.2954	-0.01	0.0305	-0.1497	-0.3972	0.2018	0.2946	0.7422
NK-BIOCARTA_HDAC_PATHWAY	0.3797	0.4236	0.6439	0.9916	2.5613	1.673	2.1331	2.2332	1.1628	0.6976	0.5925	0.5445	0.9277	2.336	0.886	0.7239	2.5377	0.1924	0.5107	0.7946	0.7193	1.085	0.6559	0.5146	0.7405	1.2762	0.4156	0.2428	1.5721	0.7093	0.3545	-0.0707	1.3653	0.6593	0.5214	1.2636	0.4994	0.2829	-0.0339	2.1878	0.3674	2.7013	0.248	0.9001	0.993	0.0779	0.1523	0.0849	1.3398
NK-BIOCARTA_GCR_PATHWAY	3.5311	3.3515	3.28	2.9858	4.9345	3.3858	5.0289	5.2119	3.6102	3.5407	3.5058	2.6085	2.1492	4.9242	3.1104	3.44	5.0768	3.1539	2.3918	3.7523	3.5253	3.488	3.8277	2.7364	3.088	2.9999	3.1231	3.4383	4.823	3.1629	2.444	3.525	3.7669	3.4088	3.0183	3.6419	3.3568	2.4354	3.299	4.8497	3.3156	4.8849	3.2473	3.5888	3.4822	3.3334	2.9556	4.3316	4.8807
NK-BIOCARTA_CTCF_PATHWAY	2.8626	1.2452	2.6142	2.9037	2.753	1.8551	3.1955	2.6686	2.9033	2.434	2.7048	1.3978	1.6885	2.5732	2.529	2.5272	2.5874	2.0818	2.3519	2.1939	2.4134	1.7932	2.8999	2.4227	2.2372	2.1364	2.4722	2.1804	3.1711	2.5331	1.5455	2.3109	2.0141	3.0797	2.4748	2.0977	1.9418	1.2886	2.0461	2.8228	2.0793	2.5322	2.0875	2.3289	3.4856	2.5579	2.5382	1.8262	2.4675
NK-BIOCARTA_CTL_PATHWAY	6.1557	5.7018	6.1074	6.3571	5.3149	5.2886	5.5969	5.1484	5.9868	5.529	5.7917	5.6519	5.3273	5.0631	6.0375	5.5208	5.1526	5.596	5.6811	5.5051	5.8995	5.4193	5.8128	5.8614	5.7923	5.6456	6.0171	6.1421	5.3183	5.7784	5.8318	5.8738	5.5908	5.841	5.8822	5.3005	5.8179	5.7181	5.503	5.589	5.512	5.2495	5.6864	5.6734	5.9856	5.7022	6.1615	5.0697	5.5671
NK-BIOCARTA_CXCR4_PATHWAY	2.2344	1.4274	1.9874	0.9773	2.6867	0.2661	2.8685	2.7574	1.7844	1.4769	1.5072	-0.2257	-0.1846	2.9532	1.5057	1.7307	2.9155	1.5542	1.7245	1.9687	1.2682	1.5606	3.1222	1.5783	0.9947	0.1242	1.8662	1.1618	2.6026	1.1184	1.2084	2.3788	1.7181	2.4583	1.8142	1.2966	0.7961	0.1671	2.2584	2.7094	1.3904	2.588	1.8663	2.0466	1.8326	0.9976	1.7963	0.1041	2.4996
NK-BIOCARTA_CELLCYCLE_PATHWAY	0.371	0.2908	1.1805	0.9125	0.0326	1.7133	0.0808	-0.0132	0.7861	0.7913	1.0864	1.0387	-0.0296	0.0179	0.346	0.0141	-0.0161	0.6945	0.5376	0.2083	1.1635	-0.0341	0.1968	0.4948	1.428	0.8655	0.1595	-0.2253	-0.4083	0.8413	1.0804	-0.255	-0.6194	-0.271	0.3941	0.3347	1.4088	1.5539	-0.1879	-0.4383	-0.7595	0.0636	-0.2059	1.0833	1.0683	0.3997	0.2858	0.4642	-0.3395
NK-BIOCARTA_D4GDI_PATHWAY	3.9604	3.9779	3.97	3.2967	4.6728	3.4705	4.547	4.3046	3.8362	3.8349	4.0041	3.1008	3.2893	4.2755	4.288	3.9054	4.5259	3.8612	3.581	4.1305	3.7103	3.39	3.9426	3.5227	3.1418	3.1921	3.5906	3.7943	4.9379	3.4759	3.2751	4.4927	5.0941	3.928	3.2844	4.5032	2.7384	3.3373	4.5107	4.2965	3.7069	4.2597	4.3608	3.5282	3.4357	3.538	3.1303	2.8828	3.9805
NK-BIOCARTA_CALCINEURIN_PATHWAY	0.6649	1.7238	0.1322	0.6826	4.0207	1.4319	3.7044	3.5354	0.6798	0.7655	1.1023	0.006	0.1884	3.8128	0.2293	-0.5764	3.9131	0.8302	0.0619	1.3957	1.0025	2.0629	0.5438	0.0578	0.631	0.3934	-0.1048	0.3159	3.1901	0.1688	0.0982	-0.6611	2.0519	0.4935	0.2655	1.9813	-0.2365	0.4014	0.8304	3.0695	-0.0872	4.0328	0.066	0.3834	0.7868	0.3059	0.0519	-0.4566	2.0994
NK-BIOCARTA_EGF_PATHWAY	2.812	2.7134	3.022	1.9199	3.0587	1.0532	2.9752	2.8764	2.7331	2.4409	2.184	1.5301	1.4235	2.9073	3.0954	2.4024	2.8675	2.275	2.9471	2.6261	2.3226	2.482	3.5466	2.0602	2.3547	1.8878	2.6214	2.0539	2.6974	2.5385	2.4083	3.5362	2.0304	2.7425	2.7395	2.1544	2.3499	2.0464	2.1413	2.935	2.3958	2.6269	2.5909	2.7043	2.2493	2.1464	2.6422	0.5529	2.6982
NK-BIOCARTA_NDKDYNAMIN_PATHWAY	0.2945	1.0864	0.4802	0.1599	3.1813	1.5549	2.6049	2.4761	0.47	0.669	0.5916	0.5699	0.0286	3.3046	0.1015	-0.1665	3.4395	0.9696	0.6079	0.1463	1.6038	1.4246	0.4951	0.6678	0.1815	0.623	0.369	0.1203	2.4201	-0.0053	0.7691	-0.2543	1.3503	0.9276	0.1932	1.5693	-0.2429	-0.0718	1.2973	1.9273	0.5995	3.1134	0.6321	0.7065	0.2324	0.4095	0.1248	0.8239	1.8086
NK-BIOCARTA_EPO_PATHWAY	3.0947	3.2569	3.142	3.116	2.5973	1.7295	2.4343	2.5234	3.3069	2.924	3.0561	3.261	2.6368	2.4951	3.6751	3.8399	2.4333	2.8697	4.1848	2.9815	3.2819	2.908	4.1428	3.3655	3.3527	3.5145	3.4896	2.8971	3.0011	3.387	3.6254	3.5601	2.6078	3.2021	3.392	2.5636	3.1542	3.3774	2.8944	2.625	3.2939	2.4852	2.8106	3.24	2.5877	2.9109	3.2499	2.4564	3.003
NK-BIOCARTA_ECM_PATHWAY	3.7125	4.0236	3.7981	2.991	4.5834	2.1007	5.0998	5.1053	3.2027	3.7744	3.3283	1.7566	2.0576	4.9136	3.7468	3.5186	4.8897	3.4708	4.1282	3.6092	3.3686	3.3928	4.2721	2.9264	2.8382	1.7858	3.4001	3.3621	5.0189	3.2912	2.7335	4.5404	4.1029	3.8753	3.4027	4.4274	3.195	2.4312	3.6919	5.2173	2.8101	4.864	3.7701	3.1585	2.9573	3.4046	3.446	2.7011	5.18
NK-BIOCARTA_ERK_PATHWAY	4.0157	4.4406	3.642	2.3458	3.9384	1.2447	3.6096	3.6492	3.5994	3.5391	3.4542	2.1493	2.3043	3.4952	4.0665	4.0485	3.707	3.6928	4.3604	3.8348	3.4961	3.7018	4.4881	3.7879	3.4979	1.7498	3.9655	3.4647	4.1811	3.8327	3.5212	4.3188	3.2307	4.3349	3.7051	3.6128	3.6475	3.4314	4.2212	4.1395	4.0601	3.5978	3.8308	3.69	3.2232	3.4878	3.6867	2.9797	3.7857
NK-BIOCARTA_EIF_PATHWAY	3.7196	5.1554	4.4634	5.1058	5.6435	4.0343	5.7135	5.9172	5.2257	4.5001	5.5553	4.4611	4.6445	5.6397	4.5572	4.8355	5.7038	5.2351	4.4418	5.15	5.6499	5.3422	5.1176	5.5621	4.3623	4.7147	4.8527	4.2066	5.4062	4.668	4.7717	5.4603	4.9001	5.0636	5.1849	5.3252	3.9195	4.1623	4.803	5.8483	4.9497	5.4871	4.9413	5.3238	4.5067	5.4931	3.9536	4.8957	5.4548
NK-BIOCARTA_FAS_PATHWAY	3.1782	2.981	3.4243	3.705	3.6869	4.2752	3.3204	3.3925	4.1942	3.3169	3.8753	3.1413	3.1767	3.6389	4.0669	3.6461	3.9534	3.1027	3.2649	3.0814	3.4897	3.2744	3.7645	3.61	3.6008	2.9127	3.6422	3.7113	3.5596	3.8938	3.8314	3.3825	2.7766	3.1668	3.6102	3.5464	2.7933	3.0709	3.1433	3.599	3.6225	3.5532	3.1934	3.4989	3.7358	3.5537	3.3658	0.6741	2.9722
NK-BIOCARTA_FCER1_PATHWAY	3.0262	3.6888	2.9205	3.0055	4.9156	2.4982	5.0025	4.8918	3.867	3.3656	3.0383	2.0246	2.1752	5.217	3.4425	3.3515	5.0578	2.8528	3.2154	3.5152	3.3954	3.5623	3.4457	3.3884	2.8285	2.4166	3.0811	2.6469	4.486	3.1324	2.7017	3.1889	4.0299	2.9924	2.9484	4.3977	2.6899	2.2611	3.168	5.0198	3.0322	5.0018	2.5297	3.2555	3.175	2.5852	3.0783	1.8906	4.4502
NK-BIOCARTA_FMLP_PATHWAY	0.3621	2.1435	0.6269	0.6119	4.2209	0.2795	3.5249	3.5609	1.6073	1.1779	1.4835	0.0177	-0.5415	4.058	0.856	0.9339	4.2337	1.3704	0.9125	1.6017	1.6986	2.168	1.5738	1.3228	0.4503	0.0665	0.4801	0.7997	3.1448	0.6567	0.6379	0.8098	2.2813	0.9945	1.2997	2.2668	0.1747	-0.4383	2.475	3.4353	0.6781	4.1084	0.8277	0.9475	0.775	0.5413	0.3994	-0.1497	2.6878
NK-BIOCARTA_SET_PATHWAY	4.8984	5.3062	4.1849	3.8081	5.1301	3.0251	5.1466	5.171	4.2986	5.2097	4.5824	3.3397	3.2702	5.3447	4.2623	4.5533	4.9018	5.154	4.3399	5.1678	4.0942	4.9696	4.3898	4.5324	3.6738	3.8606	5.6477	4.162	5.1981	4.2719	4.4791	3.4946	5.2677	4.9634	4.5943	4.6294	4.4166	3.2876	4.8483	5.1636	4.5619	5.0043	5.319	4.5956	4.3104	5.3926	5.0841	4.7526	5.0921
NK-BIOCARTA_GH_PATHWAY	2.2363	1.4419	2.5641	2.2053	0.7586	1.7816	0.9356	0.9335	2.6028	2.1673	2.0525	1.3647	1.5196	0.673	2.7402	2.8016	0.5876	1.7307	2.6465	2.0408	2.0229	1.7691	3.1689	2.0626	2.6747	2.1681	2.5064	1.7527	1.4079	2.606	2.2712	2.7665	1.2721	2.5491	2.5098	0.7929	2.5163	2.0107	1.6209	1.1299	2.1383	0.5388	2.1413	2.4504	2.4476	1.7164	2.5024	1.5664	1.9654
NK-BIOCARTA_HIVNEF_PATHWAY	3.6254	4.0724	4.1848	3.271	4.4157	3.6549	4.8678	4.8828	4.585	4.342	4.0997	2.5564	2.4774	4.8271	4.6288	3.8614	4.6352	4.344	3.6394	3.769	4.4322	4.3616	4.4434	3.9854	3.6885	1.9858	4.8289	4.2636	4.9208	4.2339	2.9983	4.0016	5.1348	4.1222	4.4171	4.7711	2.8761	2.8472	4.833	4.8897	3.8852	4.7372	4.4985	4.9229	4.1863	3.9187	4.2603	1.7429	4.6889
NK-BIOCARTA_HCMV_PATHWAY	0.4822	-0.5365	0.8402	0.3485	1.1514	-0.3599	0.9603	1.1739	1.6157	0.3844	0.6112	-0.8391	-1.092	1.0277	0.737	0.5265	1.1089	0.0626	0.8654	0.1731	0.9104	-0.2379	1.3095	0.3056	0.3036	-0.2093	0.7059	0.0741	0.4682	0.7205	0.3978	1.2217	-0.0231	0.7942	0.8816	0.1137	-0.1575	-1.2179	1.3778	1.3725	0.4405	0.9828	0.3441	0.9499	1.0799	-0.1075	0.3327	0.1928	1.0095
NK-BIOCARTA_P53HYPOXIA_PATHWAY	2.1236	0.2206	1.2046	0.3754	1.9279	0.5871	1.6797	1.8444	0.4208	0.3479	0.7272	0.0843	0.0591	1.9886	1.6178	0.9666	2.1575	0.3296	1.5667	1.8281	0.9598	2.4873	1.3091	1.1597	0.7763	0.6738	0.8751	1.6172	0.4962	1.327	-0.1197	0.0823	0.6358	0.5625	-0.1908	1.3976	0.8675	0.7283	-0.6057	1.126	1.2906	2.1265	0.4892	1.1226	1.1998	-0.0077	1.1259	0.5422	-0.2436
NK-BIOCARTA_HIF_PATHWAY	1.5683	0.8745	1.0826	1.7915	1.5375	3.1221	1.5394	1.5929	2.0007	1.1878	1.1404	1.9102	1.2503	1.5662	2.0803	1.9287	1.4454	0.8526	1.269	1.7909	0.9774	2.0341	1.0046	0.9612	2.146	2.21	1.7459	1.3008	1.5753	1.8525	1.4466	1.4291	0.6026	1.1191	1.0119	1.2517	1.6811	1.428	1.0846	1.4295	1.7285	1.4535	1.3231	1.6336	1.735	0.5962	1.5296	2.0931	1.259
NK-BIOCARTA_IGF1_PATHWAY	2.1086	1.75	2.6121	2.5044	1.1055	1.2154	1.2027	1.0805	3.4627	2.0693	2.0928	2.1419	2.0238	0.9828	3.3697	2.9945	0.9654	1.8884	2.9837	2.1854	1.9297	1.8973	3.4287	2.2027	2.464	2.7758	2.6643	2.0004	1.298	2.6803	2.4322	2.9095	1.6121	2.599	2.6776	1.4286	2.3519	1.907	1.7272	1.5038	2.4	0.9254	2.242	2.3968	2.7532	1.8601	2.6913	1.3138	1.7411
NK-BIOCARTA_IL2_PATHWAY	3.0874	3.2528	3.0187	2.9962	4.5392	2.8188	4.5677	4.3254	3.4649	3.9781	3.0599	3.3707	2.7572	4.3717	4.0034	3.5765	4.582	3.1209	3.7747	3.4006	3.1189	3.5529	3.6339	3.4288	3.394	3.4653	3.195	2.6881	4.2827	3.4911	3.56	4.189	3.9704	3.4985	3.5709	4.5893	3.0397	3.2134	3.6682	3.8916	3.537	4.48	3.1064	3.163	2.8736	3.4371	2.9527	3.0947	3.9115
NK-BIOCARTA_IL3_PATHWAY	1.4993	1.8177	1.6453	1.2063	0.3563	1.0684	0.4269	0.4795	1.6085	1.4716	1.4259	1.3452	0.8241	0.3323	2.2055	2.0435	0.2653	1.4348	2.4537	1.4011	1.4435	1.4537	2.4532	1.7521	1.6319	1.4667	1.8127	1.4286	1.0233	1.9084	2.1006	2.2006	0.9252	1.7213	1.9445	1.09	1.6022	1.5495	1.5461	0.5506	1.9756	0.2353	1.3491	1.6565	0.9294	1.8458	1.6971	1.5276	1.5263
NK-BIOCARTA_IL4_PATHWAY	2.0096	1.7117	1.9705	1.6654	1.8862	1.7397	1.8986	1.9927	2.5193	1.9387	1.7249	1.4377	2.3211	1.8685	2.5288	2.3947	1.9003	1.5905	2.2104	1.7737	1.7448	1.9254	2.0351	2.0713	2.446	2.4341	2.0929	2.1158	1.9975	2.0581	2.1845	1.6491	1.325	1.8659	1.6024	2.1243	2.0219	2.2921	1.2382	1.9758	1.9709	1.9833	1.8679	1.761	2.0713	1.8532	1.98	1.899	2.0752
NK-BIOCARTA_IL6_PATHWAY	3.3044	3.4135	3.4586	3.7158	2.6751	2.4854	2.887	2.942	3.7483	2.9984	3.3127	3.6725	2.9589	2.3875	4.192	3.686	2.4118	2.8272	3.8644	3.1595	3.2819	3.6862	3.9105	3.5578	3.9798	3.584	3.5608	3.0985	3.3726	3.2799	3.3427	4.0966	2.372	3.3602	3.6342	2.9321	3.3515	3.4893	3.1004	2.6484	3.3356	2.5865	2.9463	3.2309	3.5234	2.8628	3.3699	2.5767	3.8398
NK-BIOCARTA_IL10_PATHWAY	4.2421	4.1197	4.2095	2.9075	3.481	1.7695	3.5231	3.5258	3.325	4.2105	3.7393	3.5091	2.8511	3.3484	3.7334	3.8955	3.3658	4.034	4.2254	4.1824	4.0454	4.2951	4.0289	3.8758	3.7654	3.8584	3.7534	3.9091	3.7242	3.9213	3.253	3.9584	3.4274	4.0016	4.0828	4.2787	3.4666	3.7678	3.7143	3.5631	3.9411	3.5127	3.874	4.0411	2.9535	3.2588	3.8207	3.0432	3.9352
NK-BIOCARTA_IL12_PATHWAY	2.7805	2.3495	2.8066	3.3586	4.4026	4.4893	3.5416	3.8102	3.0842	3.1625	2.821	3.5666	3.0171	4.1313	2.8729	3.006	4.2652	2.5629	2.9368	3.1596	2.6631	3.0279	2.4841	3.0176	2.9629	3.4057	1.7438	2.7926	3.1108	2.8085	2.8291	2.8944	2.2973	3.0492	2.9846	2.8855	3.0425	3.5723	2.4243	2.9344	3.0569	4.2754	2.4494	2.7377	3.1869	2.8476	2.6275	2.6933	3.1202
NK-BIOCARTA_IL2RB_PATHWAY	5.0052	4.4707	5.0945	4.8591	4.7187	5.2074	5.4654	5.1732	4.9154	4.5305	4.9114	4.5176	4.8766	4.8786	5.3602	5.4482	4.8345	4.7732	4.9282	4.6925	4.891	4.9058	5.1194	4.466	5.183	4.9552	4.8641	4.6541	5.0349	4.6628	4.791	5.5749	5.2387	5.1712	4.7793	5.5486	4.8065	4.8586	4.7023	5.0658	4.5219	5.1116	4.6354	4.585	4.9252	4.9216	5.0197	4.7915	5.434
NK-BIOCARTA_IL7_PATHWAY	2.3221	1.1078	1.9437	0.9923	3.3807	2.0193	3.6481	3.6111	1.6863	2.7426	1.9805	0.6666	1.3664	3.6225	1.715	1.6801	3.7207	1.7091	1.19	2.4722	2.1826	2.1586	1.8253	1.66	1.7963	1.5731	2.2023	1.3282	3.074	1.8742	1.3444	1.4416	2.8267	2.1477	1.8686	2.3244	1.635	1.5636	1.9548	3.2595	0.7767	3.5691	2.1274	1.7989	1.8844	2.002	2.0894	2.3713	3.1513
NK-BIOCARTA_GSK3_PATHWAY	1.2292	0.4562	2.2125	0.8018	-0.1478	1.5844	0.1955	0.2987	1.6058	1.6057	0.935	0.9302	0.7326	-0.1989	0.8374	1.1735	-0.2202	1.0223	0.7143	1.215	0.8501	0.5206	1.2978	1.1961	1.2749	0.924	1.4703	1.2548	0.4103	1.4646	1.1044	1.1076	-0.3371	2.1936	0.8267	-0.1613	1.1016	0.6862	0.9285	0.3854	1.2694	-0.3051	1.3898	1.1498	1.5987	0.8165	1.3999	0.9958	0.3754
NK-BIOCARTA_DEATH_PATHWAY	2.4319	2.7378	3.1121	2.512	3.816	2.1454	4.0545	3.7809	2.928	3.3666	2.9091	1.0724	1.8083	4.0059	3.0888	3.2355	3.9205	3.3469	2.8055	2.85	3.1449	2.085	2.9667	3.2333	2.3406	0.859	3.3374	3.182	4.1151	3.2392	2.6304	4.0113	3.8089	2.7899	2.6811	3.0693	1.5977	1.8693	3.7326	4.2165	3.8616	4.0186	3.7864	2.8028	2.7027	3.1797	3.105	1.3446	3.8344
NK-BIOCARTA_RACCYCD_PATHWAY	2.3505	2.0547	2.46	2.4529	2.202	2.4031	2.535	2.4368	3.1421	1.9836	2.3452	2.2071	1.7364	2.1971	2.2299	2.9705	2.1296	2.1332	2.1238	1.7069	2.2877	1.3852	2.4742	2.1286	2.3201	2.0606	2.1619	1.7911	2.2328	2.2859	2.2586	1.796	1.8273	1.9867	2.1749	1.7676	2.9568	1.8074	2.1229	2.2993	1.7663	2.2233	1.7556	2.349	2.7223	2.2645	2.4068	2.1275	2.3488
NK-BIOCARTA_GLEEVEC_PATHWAY	1.7095	1.4449	1.8913	1.7556	1.1733	1.7986	1.2401	1.196	2.3792	1.4542	1.7819	1.4165	1.4748	1.0049	2.2962	2.4704	1.0579	1.1969	2.2181	1.5408	1.4221	1.3828	2.448	1.9715	1.941	1.8914	2.0243	1.3494	1.3416	2.3319	2.1186	2.6507	1.1118	1.7195	2.1817	1.3011	1.8405	1.6972	0.7071	1.0245	1.544	1.0385	1.2625	1.9071	1.8794	1.2345	1.7398	1.813	1.8109
NK-BIOCARTA_INSULIN_PATHWAY	2.0428	1.5622	2.4683	2.5741	0.8302	1.1643	1.1421	1.1118	3.2608	1.941	1.899	2.0894	1.8868	0.7023	3.2587	2.8294	0.6456	1.7578	2.993	2.0423	1.8856	1.9094	3.3257	2.1182	2.4681	2.4724	2.7531	1.8862	1.1756	2.784	2.4782	2.8195	1.596	2.5528	2.5707	1.388	2.5348	1.7203	1.7584	1.3992	2.2709	0.6644	2.1017	2.4821	2.5931	1.6932	2.55	1.1976	1.69
NK-BIOCARTA_INTEGRIN_PATHWAY	3.8219	3.9404	4.4691	2.6369	4.179	1.5118	3.9729	4.3232	3.1206	3.854	3.5156	1.8582	2.3646	4.062	3.5518	2.7646	4.0837	3.6322	4.1467	3.6047	3.2339	4.054	4.3844	3.5036	3.161	1.3741	3.7121	3.5899	4.2977	3.1841	3.1744	4.119	3.3273	3.7075	3.9981	3.883	3.0791	2.9073	4.5401	4.3015	3.0944	4.2489	4.0915	3.6616	3.3734	3.5931	3.7895	2.5286	4.1554
NK-BIOCARTA_KERATINOCYTE_PATHWAY	3.7479	3.3199	3.4198	2.4793	4.2152	3.2113	4.0718	4.554	3.4855	3.1593	3.204	2.5111	1.9875	4.338	2.8074	2.8562	4.3509	3.2945	2.5679	2.9554	3.2746	3.1852	3.8438	2.6448	2.7434	2.1246	3.3767	2.6574	3.2224	3.4408	2.8445	4.0693	3.2747	4.0022	3.3792	2.9864	2.4694	2.0641	4.165	4.3439	3.0907	4.1189	3.5234	3.7884	3.3147	2.491	3.5841	2.4703	3.9615
NK-BIOCARTA_TCRA_PATHWAY	4.7402	5.4461	5.1762	4.3481	5.656	4.5061	5.5514	5.5897	4.629	5.8071	5.44	4.5186	4.5332	5.6997	4.8906	4.6905	5.6581	4.8255	5.0156	5.3356	4.9286	5.3508	5.2703	4.7449	4.8042	4.7283	4.9457	5.2192	5.3494	4.5034	4.5489	4.2389	5.5089	4.9	5.1603	5.3531	5.3047	4.9574	5.577	5.4037	4.451	5.7082	4.8951	5.1138	5.4367	4.326	4.6715	5.004	5.4565
NK-BIOCARTA_PYK2_PATHWAY	1.4952	2.4898	1.5407	1.3131	3.2816	1.3258	2.8885	2.9593	1.8963	1.762	1.7124	0.8391	0.6725	3.3791	1.8278	1.4915	3.1534	1.79	1.8262	1.7285	2.3419	2.0223	2.6524	1.5428	1.2494	0.6232	1.262	1.4486	3.1413	1.4431	1.4735	2.0091	1.601	1.8997	1.7952	2.1028	1.1634	0.894	2.8892	2.8827	1.5165	3.0478	1.8199	1.704	1.2306	1.2676	1.7641	0.6162	2.5773
NK-BIOCARTA_MAPK_PATHWAY	1.2492	1.7344	2.0395	1.5359	1.9879	2.0237	1.8575	2.0169	2.7016	1.6241	1.8236	1.2611	0.304	1.8283	2.6278	2.0681	2.0265	1.8557	2.5684	1.3597	2.1477	1.4877	2.4379	1.4914	1.4469	0.9015	2.6204	1.4498	1.6635	2.6071	1.8154	2.0266	1.1796	1.9643	1.803	1.4887	0.8035	0.6973	2.1114	1.8347	1.8773	1.8359	1.7202	1.943	1.5555	1.4047	2.2427	1.241	1.842
NK-BIOCARTA_MCALPAIN_PATHWAY	2.8053	1.7776	3.1007	1.5155	3.6128	1.482	3.1452	3.7799	2.4224	2.7954	2.0373	2.1118	2.2595	3.7527	2.6163	1.7043	3.6782	2.9194	2.4464	2.3685	3.0041	3.0363	2.7335	2.1029	2.1249	1.3217	2.5469	2.9917	3.4143	1.8745	2.3046	2.3908	1.7425	2.9292	2.9013	2.5308	1.9218	2.0919	3.0729	3.4334	2.0652	3.4755	2.323	2.2041	3.0918	2.5983	2.7414	2.8334	2.1418
NK-BIOCARTA_PPARA_PATHWAY	0.7591	0.0153	0.714	-0.2719	2.0135	0.9981	1.9272	1.9047	0.5347	0.4474	-0.0172	-0.6238	-1.2094	2.0549	0.6257	-0.1729	1.9666	0.2107	0.0633	0.8176	0.3989	1.2146	1.3182	0.0472	-0.2774	-0.7652	1.0517	-0.4483	1.6575	0.245	0.0359	0.2825	0.4723	0.879	0.4187	-0.1034	-0.2188	-1.5561	0.2774	1.7691	0.5315	1.9103	0.6426	0.3439	0.6043	-0.4725	0.488	0.027	0.3893
NK-BIOCARTA_ETS_PATHWAY	3.1576	2.3905	2.8366	2.1249	1.7199	2.3259	1.9372	2.0134	1.0304	2.4573	2.3845	1.1472	1.9882	1.8263	2.6248	2.4943	1.5183	2.5622	2.4512	2.5319	2.5906	3.1742	2.9625	2.0815	1.4548	1.8259	2.3335	2.0624	1.5148	2.0085	2.6478	2.6023	2.274	2.8404	2.451	1.6581	2.6031	1.5793	2.246	1.7125	2.8526	1.6421	2.9176	2.8529	1.7807	1.351	3.0996	1.3765	1.9527
NK-BIOCARTA_MTOR_PATHWAY	2.0143	1.9316	2.7508	1.9031	3.2584	1.849	3.2368	2.999	2.3438	2.2705	1.6833	0.7868	1.3493	3.0469	2.431	2.1084	2.9717	2.1542	2.5806	1.8886	1.565	1.0954	2.2712	2.0393	2.1116	1.5801	2.8272	1.9234	3.154	2.0193	1.6713	1.4955	1.7814	3.3418	1.8244	2.7138	1.4474	1.0052	2.0875	3.3319	3.0872	2.9416	2.7525	2.5724	1.811	1.5688	2.0888	1.03	2.1509
NK-BIOCARTA_IGF1R_PATHWAY	1.4699	0.7982	1.46	1.2506	1.6465	0.8304	1.3069	1.3494	1.8169	1.0885	0.434	1.1696	1.0102	1.6672	2.266	1.473	1.6597	0.6704	1.3357	1.1	1.0671	1.1921	2.4238	1.2547	0.8636	0.7264	1.8447	0.9531	1.2617	1.3242	1.0639	2.0222	0.5033	1.338	1.6319	0.8484	1.511	0.3978	0.8898	1.5248	1.6343	1.5679	1.1996	0.9023	1.6063	0.6703	1.3737	1.4762	0.7445
NK-BIOCARTA_PITX2_PATHWAY	0.68	0.91	0.9683	0.3645	-1.0949	1.1892	-0.5096	-0.5252	0.1623	1.0086	0.5169	0.8133	1.3346	-1.1471	0.4161	0.5562	-1.2647	1.4146	0.4902	1.0302	1.0606	1.002	0.67	0.4674	1.0596	0.6885	0.8634	0.5255	-0.2728	0.3941	0.5764	0.2509	-0.1509	1.6272	0.5954	-0.1093	0.2993	1.1127	0.7826	-0.1056	0.3354	-1.3227	0.7497	0.7475	0.5661	0.847	1.3653	1.2673	0.332
NK-BIOCARTA_NGF_PATHWAY	4.0018	3.1767	3.7626	3.7885	3.287	2.1142	3.5048	3.4932	4.0071	3.297	3.3734	3.2941	3.1563	3.0472	3.952	4.1946	3.159	3.1475	4.2302	3.5875	3.1608	3.337	4.1723	3.628	3.4864	3.575	3.8457	3.3516	3.1632	4.1525	3.5896	4.4284	3.2824	3.5592	3.9618	3.2791	4.0848	3.4071	3.1603	3.6611	3.4269	2.8991	3.3335	3.8178	3.8971	3.3381	3.9904	2.8264	3.4148
NK-BIOCARTA_NFAT_PATHWAY	0.355	0.374	0.1395	0.3272	4.965	1.6901	4.0995	4.2582	0.713	0.7743	0.0584	0.5449	0.2394	4.9835	0.8525	-0.1209	5.0626	0.1931	-0.1157	0.4916	0.8545	1.2589	0.9353	0.3926	0.0988	0.4085	0.3182	-0.2495	2.8107	0.0552	-0.458	-0.1835	0.7042	0.3931	0.6893	1.3076	-0.1468	-0.3493	0.7053	3.2471	0.1778	4.8897	-0.0114	0.0316	0.7388	-0.2126	-0.0165	-0.0082	1.5088
NK-BIOCARTA_NTHI_PATHWAY	-0.4491	-1.1527	-0.8479	-0.2518	0.6275	1.0394	0.1165	0.394	0.3357	-0.8636	-0.7966	-0.5674	-1.4035	0.4954	-0.4223	0.0244	0.7047	-0.4714	-0.7559	-1.0249	0.1509	-0.8448	-0.9283	-0.1023	-0.6449	-0.2587	0.038	-1.4653	-0.196	-0.6556	-0.8979	-1.1443	-0.3928	0.1808	-1.4299	-0.6611	-1.1722	-1.1948	0.2344	0.5469	-0.8047	0.5339	-0.6711	-0.7648	0.4769	-0.9548	-0.5162	-0.434	-0.2905
NK-BIOCARTA_NFKB_PATHWAY	2.8692	2.7857	2.8799	3.7061	2.7901	3.5328	2.6398	2.8554	3.2602	2.8455	3.1012	3.8154	2.8996	2.445	3.7025	3.7081	2.6368	3.3661	3.271	2.6867	3.3236	2.9437	3.2863	3.7796	3.7954	3.4579	3.5082	3.261	2.7295	3.4279	2.8447	3.3276	3.408	2.947	3.1668	2.585	3.2444	2.6358	3.5963	3.5262	3.4707	2.5034	3.4365	3.5046	3.3581	3.4685	3.3479	3.6586	3.3165
NK-BIOCARTA_NOS1_PATHWAY	0.931	1.0612	0.818	-0.4159	2.8857	0.7593	2.493	2.5882	-0.099	1.0656	-0.1742	-0.1451	0.0157	3.0142	0.3117	-0.8021	3.116	0.7963	-0.5256	0.484	0.7975	0.9794	1.2021	0.0991	-0.3424	-0.7673	0.1604	-0.0411	2.0629	-0.6224	-0.7487	-0.1223	0.0686	0.6394	0.0751	0.258	-0.2144	-0.6644	0.8528	2.0191	0.699	2.7422	0.6555	-0.0012	0.2324	0.1547	-0.047	-0.7394	0.3754
NK-BIOCARTA_NO2IL12_PATHWAY	4.8447	4.4343	4.8853	5.204	5.3005	5.5393	4.7679	5.163	4.8724	4.6234	4.5717	5.5931	4.7541	5.001	4.7248	4.9305	5.1139	4.2793	4.7372	4.6342	4.4451	4.9178	4.4568	4.6783	4.7851	5.2254	3.9465	4.9894	5.0115	4.8162	4.664	4.6473	4.4116	4.5352	4.5745	4.7377	5.1102	5.2378	4.228	4.4605	4.5982	5.3763	3.7903	4.5822	4.7669	4.8768	4.8061	4.7793	5.0387
NK-BIOCARTA_NUCLEARRS_PATHWAY	-4.2045	-4.538	-4.3655	-4.6893	-5.0807	-3.1812	-5.3184	-5.3773	-4.1502	-4.5654	-4.2344	-3.6884	-4.2117	-4.7969	-4.3761	-3.9398	-4.7935	-3.974	-4.0802	-3.9914	-4.5	-4.5149	-4.0038	-4.0101	-4.0559	-4.1594	-4.2956	-4.1847	-4.8364	-4.1849	-4.3319	-4.2399	-5.0216	-3.975	-4.5391	-5.5599	-4.0603	-4.2028	-4.344	-5.5647	-3.6791	-4.9325	-3.9412	-4.2246	-4.7134	-5.3094	-4.8983	-4.8875	-4.9676
NK-BIOCARTA_ARENRF2_PATHWAY	1.9214	1.6158	1.9908	2.3879	2.9076	2.4362	2.5921	2.677	1.693	1.7808	1.4156	2.4058	2.1461	2.8352	1.6309	1.745	3.002	2.0272	1.9524	1.7239	2.3978	1.6905	1.8052	1.9459	1.7424	2.2245	1.7303	1.779	2.3812	1.7811	1.5869	2.422	1.181	1.3767	1.202	1.0451	1.7211	2.1284	1.6475	2.5573	1.7004	2.9494	2.0038	1.6292	1.8787	1.7529	1.7796	0.9909	1.7792
NK-BIOCARTA_P38MAPK_PATHWAY	1.4329	1.823	1.9919	1.6539	2.2935	1.8255	2.2647	2.5659	1.8621	1.587	1.894	1.4595	0.8063	2.6185	2.1737	1.9396	2.2658	1.9499	2.1294	1.8696	2.0867	2.1507	1.9758	1.5794	1.8599	0.8031	2.2041	1.2497	2.1791	2.1326	1.5939	2.0353	0.8804	2.0789	1.4248	1.5982	1.34	1.2263	1.8059	2.7012	1.8001	2.4755	2.1345	2.111	1.2752	0.8517	1.7758	0.9629	1.6336
NK-BIOCARTA_PDGF_PATHWAY	2.7325	2.4627	3.0015	2.0993	2.8893	0.9743	3.1707	2.7834	2.8283	2.5741	2.3099	1.6135	1.4522	2.8732	3.2024	2.5719	2.7134	2.4175	3.1364	2.542	2.4043	2.625	3.37	2.1449	2.4462	2.1356	2.6494	2.3085	2.7412	2.7401	2.4713	3.6379	2.0843	3.0059	2.8085	2.2913	2.3472	1.9041	2.2143	2.8059	2.4657	2.6431	2.8412	2.6813	2.336	2.2433	2.8008	0.5749	2.5712
NK-BIOCARTA_CCR5_PATHWAY	2.5972	2.9507	2.489	2.6279	3.8091	3.5369	3.4305	3.328	2.6822	2.8098	2.8002	2.7451	2.5139	3.6008	2.3277	2.1821	3.7621	2.9491	2.5045	2.5233	3.0145	3.1006	2.777	2.4987	2.2367	2.3519	2.0595	2.4194	3.5049	2.3618	2.198	2.1995	2.7345	2.7475	2.3515	1.9689	2.1398	2.5016	2.9551	3.204	2.3512	3.7191	2.887	2.8227	2.6518	2.4198	2.1267	2.093	2.8755
NK-BIOCARTA_PTDINS_PATHWAY	-1.0456	0.6211	-0.3331	-0.8682	2.0961	0.6508	1.8744	1.8454	0.0509	-0.5512	-1.0503	-0.1938	-0.5923	1.8227	-0.3095	-0.7766	2.0283	-1.1188	-0.9279	-0.5378	-0.179	0.2819	-0.6287	-0.6515	-0.5337	-0.1697	-0.6547	-1.6293	1.5565	-0.6998	-0.9029	-1.7735	0.4608	-0.1305	-0.9874	1.3962	-0.7362	-0.7537	0.0744	1.2091	-0.7299	2.1454	0.3356	-0.9449	-0.7818	-1.0804	-0.4686	0.7886	0.5289
NK-BIOCARTA_EDG1_PATHWAY	0.2936	-0.5535	0.288	0.9691	0.7216	1.2473	0.4199	0.3843	1.019	-0.2166	0.105	0.1707	0.6871	0.5787	0.4909	0.4837	0.7356	-0.4264	0.2193	-0.3369	-0.2823	-0.5588	0.9765	-0.01	0.7783	0.5559	0.2066	-0.2426	-0.2212	0.5254	0.0609	0.3932	-0.2835	0.2639	0.6513	-0.8813	0.1625	0.1617	-0.7936	-0.0333	-0.4231	0.6405	-0.2918	0.3515	1.0928	-0.4704	0.2589	0.28	-0.2906
NK-BIOCARTA_AKAPCENTROSOME_PATHWAY	-1.6901	-1.7163	-1.4218	-1.3214	2.4007	-0.793	1.2129	1.2326	-0.9155	-1.7343	-1.6923	-1.2334	-1.7767	2.3446	-1.2332	-1.7552	2.5623	-1.5315	-1.5002	-1.6205	-1.8733	-1.0652	-1.5899	-1.3021	-1.4002	-1.6026	-1.6284	-1.7433	-0.0767	-1.2117	-1.2823	-1.7603	-0.6448	-1.8407	-1.4811	-0.3476	-1.8171	-1.5058	-1.1098	0.4676	-1.6625	2.4224	-1.8064	-1.4806	-1.2142	-1.4461	-1.5051	-0.6079	-1.0195
NK-BIOCARTA_PTEN_PATHWAY	3.0132	3.0339	3.5661	3.2457	3.7596	2.4531	3.7961	3.9531	3.1263	3.3069	2.6401	2.5265	2.4607	3.3836	3.579	3.4359	3.4434	2.4598	3.5258	2.8038	2.3839	2.5764	3.8659	2.7975	3.073	2.4395	3.637	2.6796	3.808	3.178	2.8985	3.5543	3.727	3.5307	3.1333	3.7312	3.2479	2.6432	3.0674	3.7225	3.333	3.5814	3.7071	2.9506	2.9571	2.6162	3.0459	3.7275	3.2641
NK-BIOCARTA_RAB_PATHWAY	1.1313	2.6439	0.5807	0.3452	3.9503	0.9873	3.7093	3.8924	1.2604	0.2328	0.1586	-0.1625	-0.416	4.2549	0.4522	0.4044	3.7166	0.2949	0.6392	0.9614	0.7524	2.4249	0.5797	0.6587	0.4349	-0.3224	0.6182	-0.0553	3.6221	1.144	0.2961	0.6224	3.2483	0.4794	0.1109	3.2673	0.1273	0.0086	0.6794	3.2327	0.3303	4.333	0.1472	0.5621	0.5297	0.0437	0.3942	-0.2224	3.132
NK-BIOCARTA_RAS_PATHWAY	2.9818	2.637	2.9273	1.7844	3.8587	-0.7494	3.9148	3.5994	3.3267	2.6082	2.2931	1.1837	1.4007	3.6054	2.5604	2.7142	3.7059	2.1767	2.4258	2.9904	2.5554	2.2596	3.0264	2.7264	2.1348	0.6613	2.6525	2.2699	3.8719	2.3448	2.0965	3.6903	3.1276	3.0827	3.0833	2.934	2.2181	0.8665	2.9328	3.9965	2.6153	3.667	2.5937	2.8068	2.6232	2.1439	2.3652	2.9053	4.0558
NK-BIOCARTA_NKCELLS_PATHWAY	2.9643	3.5167	2.7414	2.4758	5.4284	1.8752	5.6	5.4416	2.8928	3.7288	2.7353	2.1639	2.2917	5.3218	2.614	3.2577	5.6826	2.9564	2.4267	3.6384	2.6019	3.6886	3.616	3.0875	2.8658	3.1245	2.0807	2.5089	5.7908	2.5083	1.8775	3.0841	4.6179	3.1606	3.0553	4.6832	2.613	2.6112	3.9075	5.1334	2.7962	5.2639	2.7233	2.9641	2.8876	2.4848	2.5385	2.9462	5.4963
NK-BIOCARTA_RB_PATHWAY	0.6437	1.2127	1.2233	0.4252	1.922	-0.1499	1.6949	1.6713	1.2068	1.7637	1.4193	0.2197	-0.0193	1.697	0.3384	1.4172	1.6606	1.1935	1.2682	1.525	2.4051	1.6136	0.7595	1.5832	0.2378	-0.2842	0.431	1.7712	1.1876	1.5012	0.2258	0.8506	1.3178	1.2575	1.2797	1.2188	0.7898	0.4329	1.307	1.6282	1.8529	1.7605	0.3706	1.3086	0.6227	1.7288	0.9094	1.104	1.587
NK-BIOCARTA_BAD_PATHWAY	0.5323	-0.3063	0.4548	-0.4241	0.8286	-0.3818	0.4049	0.4556	0.1672	0.17	-0.454	-0.4669	-0.1348	0.736	0.785	-0.1587	0.8263	-0.2727	-0.0716	-0.021	0.164	0.1581	1.4058	0.2769	-0.3321	-0.6564	0.4962	-0.3323	0.1721	0.1348	-0.4603	0.8197	-0.4192	0.4039	0.5964	-0.6393	0.2221	-1.0013	-0.1242	0.4465	0.0921	0.7142	0.1087	-0.0973	0.5391	-0.0007	0.1097	0.2059	-0.3181
NK-BIOCARTA_EIF2_PATHWAY	2.9832	3.2852	2.9813	2.3903	2.9907	2.1647	3.2449	3.3215	3.0926	2.8571	3.014	2.0548	2.3941	2.9717	2.5031	3.0063	2.7258	2.7198	3.141	3.9571	2.7311	4.1065	2.8057	2.9423	2.5378	1.5399	2.945	2.7228	3.2706	3.0166	2.8902	3.9627	3.3299	2.9062	2.6753	3.5102	2.5337	2.7002	3.6884	3.3857	3.159	2.7479	4.0003	2.7021	2.6218	3.386	2.858	2.5171	3.3474
NK-BIOCARTA_EIF4_PATHWAY	1.5514	1.7226	2.3145	1.3623	2.7361	1.913	2.7169	2.5955	1.9542	2.0203	1.5021	0.3557	0.9797	2.9	1.7661	1.4403	2.7775	1.6106	2.0785	1.2815	1.3779	0.9289	2.3117	1.6185	1.6343	0.7201	1.8832	1.0696	2.63	1.5218	1.0094	1.9218	1.3604	2.6762	2.0233	1.4104	0.9796	0.5963	2.035	2.5897	2.0947	2.7079	2.2538	2.3397	1.381	0.8293	1.2944	0.8799	1.8398
NK-BIOCARTA_P27_PATHWAY	1.4635	1.1903	1.9735	2.106	0.2615	1.996	0.6621	0.5292	2.4032	1.9942	1.9562	2.09	1.7367	0.2725	1.9432	2.4947	0.1108	2.1054	1.3989	0.9653	1.902	1.2451	1.6142	1.8455	2.2234	1.6908	1.5573	1.4669	0.8798	2.132	2.0795	1.1465	1.4813	1.6058	1.9755	1.5255	2.8743	2.6422	0.8262	0.7562	2.0503	0.2505	1.0989	2.1333	2.1005	1.7549	1.3443	1.7099	0.9971
NK-BIOCARTA_PGC1A_PATHWAY	1.493	2.0674	1.6639	1.9052	3.2305	1.9014	3.3203	3.3555	2.0725	1.9399	1.8174	1.3944	1.7999	3.0463	1.9313	1.7106	3.1293	1.585	1.71	1.642	1.9005	2.0994	1.6763	1.6819	1.7314	1.8575	1.4895	1.4842	3.2227	1.6602	1.6262	0.8903	1.9601	1.6549	1.5635	1.7667	1.4365	1.6544	1.4109	2.7552	1.6733	3.1464	1.3131	1.9061	1.6321	1.2754	1.326	1.3637	3.0061
NK-BIOCARTA_PML_PATHWAY	2.9199	2.5035	2.1355	1.3727	3.3286	2.028	3.1169	3.5662	2.1388	2.5583	2.262	1.5145	1.0376	3.4072	0.8987	2.0541	3.1613	2.7386	2.3767	2.4619	2.721	2.5224	2.1221	2.4629	1.6494	0.9142	1.9573	1.9573	3.1699	2.3899	1.5478	2.3108	3.0442	2.714	2.0563	2.9473	1.3504	0.6791	2.533	3.5788	1.8334	3.3719	2.7211	2.1365	1.9697	2.3501	2.3635	0.2568	2.9636
NK-BIOCARTA_RHO_PATHWAY	1.393	1.4481	1.7676	1.7444	0.6073	2.5398	0.6519	0.6477	1.7497	1.396	1.7249	1.2979	1.7182	0.6217	2.2127	1.9989	0.6071	1.6748	1.9635	1.3452	1.6517	0.9078	1.7554	1.4764	1.4817	1.0829	1.4569	1.2286	0.5546	1.4992	1.6118	1.5633	0.9659	1.7614	1.1818	0.6748	1.4225	1.3853	0.7896	0.493	1.2498	0.5943	1.4083	1.2017	1.5075	1.0328	1.3558	1.1516	1.0904
NK-BIOCARTA_CARDIACEGF_PATHWAY	1.8073	1.5148	2.0471	1.969	3.0205	2.3454	2.3584	2.3147	2.2234	1.7168	2.0373	1.7823	1.3555	3.0144	1.6163	1.8132	3.2183	1.7124	1.5254	1.6192	1.7133	1.477	1.9663	1.9707	1.8919	1.4961	1.8341	1.6014	2.0187	1.7675	1.7818	1.978	1.4579	1.8703	1.2955	0.9973	1.754	1.3028	1.6259	2.2398	1.6322	3.0467	1.6885	2.047	2.1454	1.6175	1.7606	1.5635	1.8683
NK-BIOCARTA_HER2_PATHWAY	1.6797	1.0118	1.2211	1.6216	0.3445	-1.0082	0.705	0.7264	2.2499	1.2946	1.1356	0.375	0.2986	0.2625	2.33	2.0536	0.1847	1.3579	2.276	1.5131	1.0542	1.5118	2.7484	0.6527	0.9965	1.2928	2.1114	1.3078	0.7327	1.1871	0.8876	2.4634	0.4909	1.8217	1.836	0.7348	1.43	0.8523	1.1934	0.7691	1.4215	0.174	1.5016	1.6779	1.4517	0.9018	1.3497	0.3145	1.7638
NK-BIOCARTA_ERK5_PATHWAY	2.1628	1.4329	2.1803	2.5845	2.1371	1.9981	2.3344	2.3594	2.6557	1.8401	1.6383	2.1974	2.3632	2.222	2.8343	2.8142	2.1701	1.3426	2.8301	1.9947	1.6419	1.4868	3.1485	1.7645	2.2808	3.0069	2.3318	1.9521	2.0062	2.7385	2.4777	2.872	1.5193	2.2559	2.5003	1.8146	2.6031	2.0487	2.306	2.2724	2.0847	2.2045	1.9741	2.2264	2.6826	1.9359	2.2708	2.6098	2.2675
NK-BIOCARTA_MAL_PATHWAY	2.99	3.3872	2.8476	1.9003	3.3711	1.4694	3.2983	3.122	2.7196	2.3235	2.9573	0.9889	1.4004	3.097	2.4852	2.688	3.2552	2.0732	3.3496	2.3092	2.8718	2.2995	3.1402	2.5782	2.1432	0.8932	2.8026	2.1936	2.7512	2.721	2.0945	2.9169	2.391	2.3764	3.3351	2.226	2.0957	2.1449	2.9969	2.9266	2.5499	3.365	2.5692	3.0267	2.0675	2.1434	2.8482	1.9305	2.8672
NK-BIOCARTA_MEF2D_PATHWAY	2.2493	2.5949	2.0541	1.1387	4.9723	1.1947	5.028	4.7829	2.4524	2.6516	2.2914	0.3794	1.1728	4.7311	1.3955	1.4347	4.926	2.3259	2.2422	2.8806	2.3855	3.2813	1.8397	1.7571	1.8549	0.6546	1.9471	1.7768	4.4319	1.9668	1.6337	1.1969	3.6492	2.4015	1.8589	3.2508	1.2774	1.1938	2.1547	4.1639	1.5088	4.906	2.0745	2.579	1.9509	1.269	2.0286	0.2767	3.5654
NK-BIOCARTA_MITOCHONDRIA_PATHWAY	1.7485	1.8566	1.7228	1.1755	1.0296	0.9155	1.5165	1.1911	1.8107	2.274	1.8138	-0.1786	1.1861	0.9724	1.8967	0.9871	0.8917	1.4931	1.3909	1.8721	1.6791	1.3758	1.9952	2.2632	1.4199	0.0464	1.8122	1.6879	1.8115	1.7036	1.9155	2.2429	2.4509	1.7975	1.6136	1.8527	0.9741	1.1659	1.8957	1.4334	1.3971	0.9047	1.7727	1.826	1.8987	1.9038	1.5814	-0.8071	1.3241
NK-BIOCARTA_TOB1_PATHWAY	3.9879	3.1019	3.0186	3.2586	4.4915	3.2893	4.405	4.679	3.4805	3.2537	4.0496	3.0937	2.5645	4.4323	4.0021	3.5647	4.461	3.0248	3.3669	3.9077	3.9205	3.1349	3.6273	3.5288	3.8177	2.8308	4.0256	3.5524	4.4153	3.6847	2.7199	2.8619	3.9408	4.8257	3.5058	3.7997	2.8591	2.9857	2.9235	4.4147	3.4693	4.2901	3.8942	3.8208	4.054	3.019	3.3347	3.9263	3.3964
NK-BIOCARTA_BARRESTIN_SRC_PATHWAY	3.0129	3.3656	2.6737	1.2163	3.1171	0.6976	2.6523	2.6086	3.1567	2.4094	2.6723	0.7839	0.9468	3.0106	3.1752	2.8332	3.1841	2.5357	3.4672	2.4225	2.8334	2.3886	3.5788	2.886	1.7311	0.5079	2.9045	2.5507	2.522	2.8652	2.1695	3.8625	2.5321	2.8185	3.3804	2.8199	2.3137	1.5927	3.2849	2.5996	2.8502	2.846	2.4644	2.8437	2.4249	2.2459	2.8171	1.8299	2.7577
NK-BIOCARTA_NKT_PATHWAY	3.3931	3.1179	3.9496	4.2541	3.3799	4.6285	3.1609	3.2666	4.4296	3.0686	3.2197	3.8077	4.1073	3.2434	4.3138	4.3805	3.3692	2.5294	4.0144	3.5653	2.9014	2.7173	3.9161	3.2255	3.487	4.5373	2.8078	3.2139	2.6399	3.5773	3.5183	3.5973	2.088	3.3484	3.2294	2.4767	3.5146	4.0636	3.6069	3.0308	3.7576	3.2296	2.3584	3.4658	3.665	3.3989	3.597	4.9409	1.6308
NK-BIOCARTA_IL1R_PATHWAY	0.8696	-0.0372	0.9381	1.7364	-0.3758	2.4636	-0.5439	-0.3426	2.1758	0.4469	0.8412	1.7706	0.3785	-0.5153	1.3901	1.7653	-0.254	0.8212	0.7553	-0.0102	1.0042	0.2392	0.7413	1.6342	1.5924	1.7479	0.8036	0.1334	-0.7665	1.0366	0.641	0.6547	-0.5796	1.0655	0.3133	-0.5474	0.8386	1.1569	0.9307	-0.1825	0.8036	-0.3019	0.5571	0.9238	1.6476	-0.0988	0.7226	0.6473	-0.1441
NK-BIOCARTA_MET_PATHWAY	2.7982	2.7533	3.8617	2.4634	2.6057	0.8333	2.7876	2.765	3.4802	3.0491	3.4219	1.8397	1.766	2.5274	3.5707	3.2518	2.6082	3.202	3.6262	3.1702	2.9567	2.9873	4.448	2.648	2.6824	1.6746	3.1675	2.9019	2.7721	2.7858	2.7816	3.5461	2.5989	3.2319	3.8842	2.4921	2.1903	2.3354	3.3159	2.921	3.0314	2.5078	3.4227	3.4272	3.2983	2.7622	3.5166	0.5002	3.0726
NK-BIOCARTA_GPCR_PATHWAY	1.2391	2.1284	0.9269	0.5781	5.0695	1.6642	4.3454	4.2289	1.164	1.3002	1.0018	0.8681	0.6868	4.9283	1.2428	0.3808	5.0168	1.3792	0.8076	1.4517	1.519	2.1795	1.9408	1.3299	0.5634	0.3384	0.8069	0.7276	3.6367	0.4894	0.3824	0.7327	1.7691	0.9825	1.2371	2.0822	0.5103	0.2878	1.8911	3.7783	1.1423	4.7856	0.7252	0.7134	0.9974	0.5114	0.5713	0.441	2.0701
NK-BIOCARTA_IGF1MTOR_PATHWAY	1.1778	0.9053	1.7692	1.2637	2.2117	1.8863	2.1184	2.0825	1.864	1.527	0.6603	0.7012	1.1732	2.0202	1.6841	1.4141	1.8564	0.625	0.8484	1.4155	0.5546	0.4963	1.3956	1.147	1.2881	1.5622	1.5144	0.4837	2.3043	1.4666	1.0238	1.3061	1.832	1.7665	0.8998	2.2524	1.1128	0.9965	0.8182	1.9231	1.225	1.9268	1.9624	1.3431	1.2554	0.8941	0.9636	1.7464	1.7537
NK-BIOCARTA_SPRY_PATHWAY	1.8046	3.1924	2.2841	1.6214	1.5792	0.0636	1.6878	1.9396	2.6917	1.9305	1.2474	1.0208	0.9181	1.4042	2.4801	2.1323	1.3861	1.6053	3.0699	2.1945	1.5803	1.8897	2.9081	1.9753	1.715	0.7559	2.1214	1.5024	1.962	1.6071	1.8364	3.3398	2.4278	1.9949	2.1601	2.2441	1.4247	0.9405	2.2548	1.8826	2.4683	1.2259	1.7928	1.9541	1.5075	1.5657	1.9945	1.2706	2.7374
NK-BIOCARTA_STATHMIN_PATHWAY	3.7736	3.2901	3.5255	3.4472	4.4018	4.4087	4.1094	3.921	3.391	3.6501	3.437	4.2802	3.788	4.591	4.1522	3.2091	4.6694	3.4543	3.3171	2.9838	3.7561	3.2231	4.0683	3.4163	3.5861	3.1006	3.4273	3.3518	3.9446	3.7017	3.086	3.6009	2.9423	3.4825	3.8845	2.8818	3.9033	3.3274	2.764	3.7335	4.092	4.4019	3.3525	2.9418	3.8223	3.1629	3.6216	2.93	3.0605
NK-BIOCARTA_HSP27_PATHWAY	3.3911	3.0978	3.2505	2.7714	2.4883	2.8593	3.0665	2.5786	3.4056	3.4151	3.4057	2.7356	3.3703	2.4975	3.5793	3.3661	2.4892	3.3846	2.7729	3.271	3.2617	3.2725	3.5551	3.5117	3.2773	2.6634	3.5057	3.3893	3.378	3.1071	3.6547	3.8258	3.8724	3.2781	3.0806	3.4234	2.5351	3.1113	3.6534	2.8106	3.38	2.5024	4.012	3.715	3.2229	3.4787	3.3415	2.7438	2.8008
NK-BIOCARTA_TCR_PATHWAY	4.3079	5.4417	4.8058	4.4867	7.6974	4.0103	7.074	7.0322	4.8993	4.9331	4.7538	3.6698	3.4153	7.3144	4.5529	4.4534	7.7272	4.3085	4.6418	5.1626	4.8407	5.2321	4.9937	4.5644	4.2098	3.516	4.2681	4.6708	6.7321	4.4889	3.9149	4.5672	5.745	4.341	4.5163	5.9589	4.2092	3.7664	4.8541	6.6208	4.3437	7.7011	4.1478	4.7854	4.5521	4.2764	4.4867	3.66	6.3726
NK-BIOCARTA_TCYTOTOXIC_PATHWAY	3.5931	3.6409	3.8722	4.4044	3.9428	4.1194	4.1361	4.2145	4.0413	3.718	3.9691	4.1716	3.6887	4.2883	4.1581	4.0368	4.0489	3.6955	3.8175	3.5746	3.74	3.6962	4.3355	3.6732	4.0884	3.7935	3.7713	3.9457	3.7035	4.0239	3.8305	3.6494	3.6139	3.6529	3.89	3.1774	3.6615	4.097	4.3842	3.823	4.0101	3.9377	3.7438	4.1874	4.1418	3.8145	3.726	4.3269	3.3448
NK-BIOCARTA_THELPER_PATHWAY	4.2308	3.8785	4.0642	4.2543	3.6196	4.601	3.5984	3.603	4.56	4.179	4.3581	4.398	4.0994	3.6217	4.4166	4.4525	3.5757	3.9781	4.4947	3.9463	4.3374	4.1747	4.5181	4.0221	4.441	4.4633	4.1949	3.9467	3.5954	4.2678	4.0701	4.183	3.5364	4.1722	4.0862	3.4266	4.366	4.5102	4.3525	3.7518	4.3468	3.8614	4.1695	4.3544	4.5917	3.991	3.9039	3.967	3.3214
NK-BIOCARTA_TEL_PATHWAY	2.0665	2.6415	2.6695	0.714	2.4956	0.4099	2.4523	2.3414	2.4462	2.4179	2.1169	0.4028	0.9443	2.4887	1.8528	2.3499	2.5014	2.24	2.1901	2.6398	2.3936	2.8037	2.5207	2.7744	1.2146	0.0549	1.737	2.2509	2.5378	2.6094	1.7883	2.2827	2.5727	2.7201	2.4121	2.2038	1.0626	1.0482	1.7655	2.3192	2.2648	2.5666	2.2993	2.4872	2.0788	1.8821	2.2338	0.4094	2.1683
NK-BIOCARTA_TGFB_PATHWAY	-0.2033	0.0235	-0.6124	-0.1181	0.2092	-1.7309	0.1069	0.3951	0.3409	-0.2791	-0.4675	-1.4733	-1.3469	0.1409	-0.1726	-0.4598	0.2172	0.0105	0.2884	-0.3557	-0.2865	-0.4211	-0.1816	-0.2589	-0.6164	-0.616	0.0356	-0.8752	0.1563	-0.8509	-1.0574	-0.1755	-0.4212	0.5525	-0.5561	-0.4689	-1.1715	-1.0592	0.7073	0.4859	-1.268	0.1339	-0.8452	-0.4461	0.1415	-0.4225	-0.2966	-0.3409	0.0966
NK-BIOCARTA_TH1TH2_PATHWAY	2.1262	1.1723	2.0616	2.4345	3.0051	3.3133	2.8029	2.7134	2.8551	2.4526	2.5489	2.0761	2.7291	2.9077	2.3088	2.8569	3.0259	1.9978	2.5796	2.789	1.7673	2.7784	1.9685	2.5525	2.2998	2.7927	1.7871	1.9895	2.0835	1.8222	2.405	1.763	2.0302	2.7594	2.1026	2.1026	3.1162	2.7227	2.0303	2.0285	2.8924	3.0296	2.7367	2.4525	2.8062	1.3701	1.3386	2.0243	1.6465
NK-BIOCARTA_41BB_PATHWAY	1.7635	1.6092	1.9028	1.3478	1.7588	2.272	1.5442	1.553	1.7211	1.0569	1.2546	1.7026	0.6076	1.8493	1.306	1.0895	1.8009	2.062	0.7078	1.2157	1.2802	1.1258	1.4731	1.6522	1.0464	1.2041	1.8603	1.5498	1.4695	1.4607	1.0248	1.8195	1.2771	2.2697	1.3863	0.5345	1.0628	0.6024	2.3043	1.7164	1.3967	1.7578	2.0344	1.8242	1.3926	1.354	1.7827	0.4927	2.0091
NK-BIOCARTA_CTLA4_PATHWAY	3.5549	2.6569	3.8079	4.0982	3.2552	3.6785	3.3294	3.5122	4.1277	3.6519	3.7993	3.7906	4.3432	3.107	4.2119	4.3067	2.9278	3.2209	3.6462	3.3903	3.1871	3.3568	4.0124	3.4339	4.1543	4.1113	3.7612	3.4297	3.1002	3.6978	4.1383	2.959	2.9978	3.8913	3.6804	2.6171	4.316	4.1131	3.1123	3.2198	3.7599	3.0479	3.1902	4.0178	4.7623	2.7464	3.1422	3.8339	2.8348
NK-BIOCARTA_LONGEVITY_PATHWAY	2.7062	1.5514	2.8013	2.2919	1.5745	1.3351	1.2705	1.3327	2.4386	2.2916	1.6773	0.9712	1.2876	1.375	2.94	3.0647	1.3933	2.0019	2.3445	2.6581	2.1388	2.1176	3.0632	2.0866	2.3818	1.6833	2.8194	2.1579	1.5769	2.6151	2.4971	2.5819	1.7058	2.8871	1.9494	1.7085	2.7242	1.8454	1.7311	1.808	2.4927	1.4229	2.604	2.4248	2.3636	2.0182	2.7343	0.924	2.123
NK-BIOCARTA_PAR1_PATHWAY	1.4401	0.2894	1.3447	0.8476	1.9273	0.4696	1.3418	1.3607	1.3656	0.7256	0.703	-0.4392	-0.1268	1.8142	0.9206	0.1207	1.8643	0.9973	0.5663	1.114	0.6423	0.9643	1.5915	0.5908	0.5906	-0.0083	0.9237	0.1781	0.9133	1.0304	0.3243	0.9495	0.2809	1.6783	0.7371	-0.2729	0.6697	-0.1303	-0.2766	1.2418	0.2442	1.6889	1.2698	1.0623	0.9673	-0.2454	1.1446	-1.0932	0.7942
NK-BIOCARTA_STRESS_PATHWAY	0.0049	0.4071	0.4104	0.0448	2.1981	0.5302	1.6405	2.0346	0.1974	0.0716	0.5888	0.3031	-1.0601	2.0438	-0.5437	0.1636	2.2746	0.4751	0.0559	-0.4674	0.844	-0.6674	-0.0878	0.3066	-0.1388	-0.7076	0.2562	-0.2078	0.8399	0.519	-0.6355	0.8082	0.6971	-0.2473	0.146	0.1904	-0.7537	-0.8666	1.2075	1.9682	0.4878	2.3171	0.7844	0.4729	-0.2386	0.0444	0.1321	0.5328	1.3965
NK-BIOCARTA_TNFR1_PATHWAY	1.5376	1.8913	1.675	1.5899	3.4955	2.3257	3.0364	3.1243	2.4221	1.9085	2.4346	1.5015	1.1766	3.46	2.5124	2.0524	3.3246	1.8829	1.8349	1.7006	2.5202	2.1316	2.2	1.9874	2.0493	1.0048	2.1248	1.8977	2.7162	2.3385	1.6707	1.9885	2.0045	1.2888	2.4411	2.7692	0.9568	1.0999	1.7618	2.7906	2.177	3.4368	2.0746	2.1031	1.8137	1.8159	1.9488	0.4769	2.7599
NK-BIOCARTA_TNFR2_PATHWAY	1.2133	0.5777	0.7936	1.4389	0.4316	2.8861	0.5388	0.6282	1.8205	0.938	0.9498	1.3263	0.4555	0.4488	1.1531	0.8722	0.4308	1.4366	0.5982	0.7252	0.5419	-0.1915	0.726	1.1167	1.0586	0.9319	1.3885	0.6758	0.6715	1.2883	0.8587	0.8795	0.3844	1.4757	0.6932	0.0025	1.3509	0.8644	1.329	0.9346	0.5394	0.4763	1.3862	1.0049	1.7396	0.466	1.3162	1.2449	0.9418
NK-BIOCARTA_TOLL_PATHWAY	0.835	0.5096	0.9672	1.1637	0.9721	1.7367	0.7044	1.0608	1.6646	0.5236	0.8835	1.6019	0.727	0.9731	0.6394	0.7837	1.0799	0.871	0.7735	0.1267	1.251	0.2773	0.7147	1.4495	0.7602	1.1243	0.6873	0.7313	0.6817	0.8948	1.0338	1.1221	-0.4062	1.0321	0.6644	0.004	0.8622	0.6391	1.1025	1.1608	0.7114	0.9515	0.7218	0.6892	1.0434	0.9577	0.7533	0.1502	1.1238
NK-BIOCARTA_TPO_PATHWAY	3.2634	3.4719	4.1608	2.6318	3.4519	1.0938	3.5138	3.3583	3.6195	3.4544	3.071	1.8101	2.0137	3.1394	3.9104	3.5353	2.9484	3.4816	4.313	3.7061	3.3389	3.4264	4.482	2.9397	3.0934	2.4215	3.7019	3.1702	3.4618	3.4849	3.288	4.4852	3.127	4.0904	3.7778	2.6983	2.9951	2.7026	3.1657	3.1144	3.6163	3.0424	3.7774	3.9536	2.7966	3.3357	3.6679	1.2401	3.9016
NK-BIOCARTA_CREB_PATHWAY	0.7759	-0.0681	0.9347	0.1328	2.7455	-0.5953	2.2864	2.181	0.8952	0.6371	0.0943	-0.4898	-0.0205	2.8202	1.0211	0.2374	2.5304	0.321	0.3069	0.1993	0.7551	0.4649	1.7238	0.5422	0.1498	-0.8302	0.6925	0.3108	1.6593	0.3639	-0.3165	1.4681	-0.3331	0.873	1.285	-0.2951	0.4218	-0.7307	0.8943	1.9638	0.8198	2.5697	0.678	0.5261	0.8378	-0.0684	0.5577	-1.0676	0.1735
NK-BIOCARTA_CARM1_PATHWAY	-1.6749	-2.553	-2.2311	-2.9283	-0.8835	-1.3323	-1.7722	-1.4317	-2.2568	-2.0057	-3.0791	-2.1625	-2.353	-0.8818	-2.195	-2.7105	-0.7448	-2.0294	-2.9043	-2.3347	-1.6431	-1.4465	-1.7166	-2.115	-2.5673	-2.804	-1.4257	-2.5596	-1.9754	-2.5365	-2.5721	-2.2173	-3.1363	-2.065	-2.2206	-2.857	-2.3217	-2.9921	-1.9511	-1.4569	-1.6812	-0.9129	-1.913	-2.8516	-2.1504	-2.4111	-2.2255	-2.1991	-2.949
NK-BIOCARTA_TFF_PATHWAY	1.911	1.8126	1.2173	2.3169	3.2407	0.8696	3.256	3.1558	2.4344	1.4139	1.4166	1.2913	1.4742	3.315	2.7539	2.5329	3.068	1.3311	2.2241	1.8449	1.1637	1.358	2.7286	1.0523	1.2477	1.5752	2.1855	1.5592	3.5126	1.4942	1.3504	2.7356	3.1535	1.8245	2.1488	3.2249	1.8877	1.2398	1.749	3.2456	1.7379	3.0264	2.0652	1.8031	1.971	1.4218	1.4346	2.1546	2.6947
NK-BIOCARTA_TRKA_PATHWAY	2.6486	1.4154	2.703	2.5509	1.8726	1.6902	2.0488	1.9636	2.7	2.282	1.8655	1.5205	2.2974	1.8656	2.8415	2.7752	1.6619	2.121	2.2071	2.5207	2.0559	2.058	2.6632	1.9025	2.5	1.8378	2.7729	2.1607	2.0352	2.5044	2.3244	2.7293	1.7833	2.8048	1.9025	1.284	2.7731	2.3256	1.6166	2.301	2.1816	1.5372	2.379	2.622	2.7683	2.2415	2.6899	1.2315	1.9425
NK-BIOCARTA_ARF_PATHWAY	0.7196	-0.531	0.8614	0.9105	1.0692	0.5073	1.1585	1.2662	1.1031	0.6508	0.391	-0.5049	-0.4242	1.0105	0.6319	1.2976	0.8917	-0.0062	0.536	0.7009	0.3153	0.4045	0.9722	0.7022	0.4126	0.4673	0.2354	0.1708	0.5536	1.4304	-0.2137	0.7652	0.2272	0.8228	0.6522	0.6664	0.4806	-0.7843	-0.3963	0.9327	0.315	0.9325	0.314	0.9906	1.5326	0.0033	0.5636	-1.1199	0.2746
NK-BIOCARTA_UCALPAIN_PATHWAY	2.6529	2.8541	3.1703	1.5648	3.1996	0.8742	3.2836	3.2456	2.071	2.7297	2.422	1.0311	1.9546	3.2387	2.591	1.6026	3.2463	2.7182	3.071	2.6246	2.3325	3.1537	3.0119	2.5861	2.2435	1.0723	2.9423	2.9047	3.5893	2.1014	2.3433	2.6691	2.8838	3.0336	2.9302	3.1625	1.939	2.0145	2.7999	3.193	2.1812	3.0766	2.8394	2.9412	2.4471	2.9425	2.7961	1.8667	3.0728
NK-BIOCARTA_VEGF_PATHWAY	3.8055	2.5363	3.3157	3.9323	2.8726	3.5065	3.1761	3.4438	3.8423	3.1889	2.8895	2.8454	3.2023	3.0277	4.1205	4.0373	2.8665	2.9071	3.2432	3.8422	2.8389	4.0205	3.232	2.8305	3.8072	3.7471	3.9159	3.4076	3.2747	3.7134	3.3345	4.0127	2.8173	3.2947	2.9506	3.0896	3.7985	2.8972	3.5114	3.2181	3.3481	2.691	3.9667	3.5977	3.6536	3.3834	3.717	3.1514	3.5002
NK-BIOCARTA_PDZS_PATHWAY	0.3216	-0.6152	0.3241	0.5535	0.0604	1.5998	0.1175	0.0848	0.5973	0.1243	0.305	-0.0906	0.3061	0.0205	0.9387	0.1583	0.0768	0.1011	0.3626	0.2442	-0.3133	0.2295	0.9789	0.5488	-0.2353	0.1748	0.2765	-0.0798	-0.018	0.5957	0.4455	0.0888	-0.6731	0.807	-0.3112	-0.0667	0.0708	0.1018	-0.4334	-0.0609	-0.2442	0.032	-0.0685	-0.0743	0.1552	0.2853	0.2347	-1.422	-0.32
NK-BIOCARTA_EICOSANOID_PATHWAY	-1.2867	-1.8868	-1.3078	-0.4719	-2.1564	1.7451	-2.2881	-2.2372	-0.6714	-1.6841	-1.3722	0.0391	-0.3334	-2.2239	-0.9726	-1.1526	-2.1601	-1.4296	-1.2332	-1.4774	-1.7085	-1.6605	-1.1201	-1.0841	-0.9086	-0.304	-1.4029	-2.0052	-2.872	-1.0023	-1.1835	-1.6046	-2.0639	-1.1346	-1.5534	-2.6385	-1.388	-0.9945	-2.3952	-2.6957	-1.1473	-2.0544	-1.6582	-1.6816	-1.0411	-2.2632	-1.6062	-1.7682	-2.6571
NK-BIOCARTA_CHREBP_PATHWAY	0.2724	-0.092	-0.6687	-0.818	1.2245	0.7102	0.7946	1.016	-0.3116	-0.5552	-1.0814	0.2127	-0.25	1.296	0.397	-0.7534	1.321	-0.5432	-1.2177	-0.7974	-0.0256	-0.0851	0.4821	-0.139	-0.3806	-0.6658	-0.2376	-0.4152	0.9148	-0.7167	-1.4218	0.0376	-0.8068	-0.5011	-0.1493	-0.257	-0.1665	-0.6003	0.0478	1.0193	0.3717	1.3184	-0.5897	-1.1551	0.1437	-0.6143	-0.7065	0.2616	-0.4416
NK-BIOCARTA_HSWI_SNF_PATHWAY	0.7767	0.1063	0.2131	0.485	1.9151	1.5184	1.6287	1.7594	0.8145	-0.2765	0.4297	0.6233	0.4188	1.7686	0.4364	1.017	1.9256	0.1237	0.3483	-0.161	0.7914	0.6115	0.2689	0.2626	0.7123	0.6195	0.3485	0.6686	0.4517	0.6081	0.3461	0.003	0.6898	1.5096	-0.0455	0.0782	0.0484	0.2168	0.7572	1.2803	-0.0878	1.9648	0.3136	0.291	0.344	0.508	0.1957	0.4819	1.1878
NK-BIOCARTA_PCAF_PATHWAY	1.9334	1.8145	1.4997	1.2414	2.3606	0.5972	2.4014	2.4197	2.1066	1.715	1.0477	1.2065	0.2503	2.3963	1.148	1.6214	2.3566	1.7896	0.9128	2.1344	1.83	1.6236	1.5248	1.3572	0.9105	1.0355	2.118	1.1872	2.4408	1.6117	1.129	1.4462	1.9809	1.6012	0.6228	1.822	1.2534	0.6833	2.3843	2.5142	1.4301	2.2194	1.6848	1.5432	1.3546	2.5571	1.8303	1.6167	2.647
NK-BIOCARTA_ERAD_PATHWAY	1.4221	2.1068	2.3028	3.4752	1.1406	2.7744	1.4987	1.3851	2.1299	1.9747	1.8109	3.1115	2.6921	1.1871	3.0103	2.9197	1.0533	2.3101	2.5697	1.8192	2.2496	2.0867	1.9314	2.1792	2.1869	2.9182	2.4714	2.1165	1.8617	2.2644	2.9248	2.0857	2.6831	2.447	2.421	1.4223	2.1841	2.6304	1.3105	1.8156	3.0749	1.0432	1.9531	2.2839	2.8154	2.5107	2.4224	3.0373	2.2221
NK-BIOCARTA_SM_PATHWAY	3.4716	4.1004	3.5331	3.5194	6.1338	3.1035	5.9418	5.7161	3.4044	3.797	3.6253	2.8812	3.305	5.5073	4.0404	3.686	6.1968	3.5459	3.8758	3.9134	3.8404	4.172	4.0949	3.8598	3.6015	3.3729	3.7073	3.3756	6.0936	3.841	3.8547	4.0437	5.0253	3.6313	3.5488	5.5941	3.4892	3.4983	4.0963	5.5639	3.5896	6.0237	3.6848	3.9788	3.5408	3.4131	3.6943	3.3638	5.3315
NK-BIOCARTA_RANBP2_PATHWAY	-2.2531	-2.616	-2.6201	-1.7637	1.3798	-1.5237	0.2611	0.5854	-1.9421	-2.5122	-2.1275	-2.317	-2.255	1.2885	-1.518	-1.6459	1.3683	-2.526	-2.0811	-2.7583	-2.5865	-2.9996	-1.0877	-2.1842	-1.9817	-1.9102	-2.3467	-2.74	-0.3634	-1.6616	-2.4048	-1.8851	-2.5734	-2.5305	-2.2383	-1.6954	-2.5112	-2.5391	-2.2856	-0.3337	-2.1099	1.3391	-2.4784	-2.337	-1.7701	-2.2438	-2.1501	-0.4075	-1.7766
NK-BIOCARTA_NPC_PATHWAY	-1.3878	-1.07	-1.9032	-1.888	2.8661	-0.9746	1.9335	2.0184	-1.5896	-1.8691	-1.623	-2.1699	-1.9409	2.8742	-1.9816	-2.0008	2.9415	-3.1825	-1.6763	-1.5768	-1.566	-2.4845	-1.5801	-2.2299	-2.1176	-1.8496	-2.3159	-1.973	1.1394	-1.2069	-1.5713	-1.1104	-0.1207	-1.9169	-1.7702	-0.1528	-1.6986	-2.2102	-1.4175	1.2008	-2.3699	2.8272	-2.314	-1.6949	-1.1767	-1.9255	-2.0019	1.3174	0.154
CD4Tcell-BIOCARTA_RELA_PATHWAY	2.9768	2.9657	3.1779	2.9455	2.8263	3.181	2.832	2.8913	3.1383	2.8181	2.7892	2.8509	2.7622	2.8616	3.1594	2.8526	3.0705	3.0055	2.9593	3.0703	2.9826	2.8882	2.9312	2.9597	2.8677	3.6141	2.9108	2.8931	3.0935	2.8268	2.863	3.0427	2.9669	2.9678	2.8422	2.8901	2.9026	2.9688	2.9992	3.0742	3.0945	2.9598	2.8714	3.1344	2.7628	2.8944	2.9633	3.0817	2.9648
CD4Tcell-BIOCARTA_NO1_PATHWAY	2.5569	2.3489	2.5144	2.547	2.6405	1.5528	2.5586	2.5491	2.63	2.527	2.6536	2.6442	2.5162	2.4727	2.4703	0.7034	2.5474	2.596	2.5916	2.6611	2.5174	2.4606	2.4563	2.7056	2.5609	2.0501	2.7132	2.5102	2.5109	2.6724	2.3849	2.4608	2.4807	2.5602	2.5162	2.5553	2.5504	2.6575	2.4023	2.5864	2.5144	2.6157	2.4607	2.5142	2.5276	2.6551	2.583	2.5544	2.5438
CD4Tcell-BIOCARTA_CSK_PATHWAY	5.8166	5.7592	5.856	5.3416	5.8578	4.3605	5.8908	5.6277	5.4499	5.9976	5.9145	5.5963	5.5708	5.8656	5.4489	4.0708	5.6584	5.8212	5.7339	5.8581	5.6252	5.8652	5.4968	5.808	5.7725	5.5783	5.6247	5.6432	5.6553	6.0498	5.6876	5.9054	5.578	5.5882	5.6329	5.7921	5.6998	5.4584	5.9329	6.0338	5.8873	5.6986	5.5552	5.369	5.6014	5.9493	5.8591	5.5265	5.9292
CD4Tcell-BIOCARTA_AKT_PATHWAY	2.1002	2.1364	2.3796	2.3032	2.1763	1.6415	2.361	2.3487	2.3465	2.32	2.2042	2.4245	2.4221	2.3022	2.6059	2.0039	2.2606	2.3343	2.3365	2.3667	2.2383	2.342	2.3084	2.1424	2.1695	2.6138	2.1911	2.1503	2.2536	2.2923	2.2763	2.2068	2.6372	2.3018	2.2482	2.2446	2.358	2.368	2.2737	2.359	2.3175	2.2428	2.2322	2.381	2.2811	2.3126	2.2906	2.2692	2.2701
CD4Tcell-BIOCARTA_ALK_PATHWAY	-3.9664	-4.0178	-4.0858	-4.0529	-4.1818	-0.1062	-4.3735	-4.2812	-4.3419	-4.1102	-4.2495	-4.2303	-3.7709	-4.0736	-4.1404	-1.1035	-3.9249	-4.1627	-4.083	-4.2565	-4.0644	-3.9968	-3.9634	-4.1933	-4.0458	-3.8101	-3.989	-4.2908	-3.9707	-4.0399	-4.2204	-4.128	-4.1574	-4.1356	-3.9721	-4.0272	-4.0359	-4.0337	-4.0092	-4.0953	-4.0696	-3.9887	-3.9734	-4.1115	-4.2592	-3.8795	-4.2143	-4.1156	-4.0007
CD4Tcell-BIOCARTA_AT1R_PATHWAY	3.6475	3.6083	3.8429	3.5753	3.7185	3.0516	3.9336	4.0602	3.6229	3.9015	3.5027	3.5984	3.556	3.7223	3.5118	2.8706	3.6755	3.721	3.7677	3.4797	3.4454	3.4418	3.9651	3.6181	3.6468	3.3788	3.8357	3.5885	3.5454	3.6016	3.6951	3.8356	3.7293	3.69	3.7377	3.9425	3.865	3.8417	3.667	3.6628	3.8285	3.8415	3.8212	3.6337	3.7308	3.9234	3.6454	3.5105	3.6532
CD4Tcell-BIOCARTA_CHEMICAL_PATHWAY	3.3089	3.5478	3.3916	3.4267	3.6731	1.4366	3.3549	3.4683	3.507	3.404	3.4183	3.4179	3.6282	3.3333	3.8641	3.4864	3.6167	3.394	3.3562	3.249	3.4185	3.3327	3.4744	3.3439	3.4083	3.9718	3.3788	3.3902	3.2492	3.2524	3.2389	3.2835	3.4382	3.7108	3.4776	3.6394	3.2342	3.4409	3.5794	3.6938	3.3835	3.5623	3.5051	3.3591	3.2973	3.5141	3.5389	3.3521	3.2675
CD4Tcell-BIOCARTA_SPPA_PATHWAY	0.7536	0.8174	0.8334	0.7706	0.8325	0.8236	0.7482	0.8091	0.7013	0.7767	0.8159	0.7414	0.7338	0.7924	1.0733	1.0314	0.8369	0.7955	0.822	0.8327	0.8645	0.766	0.8362	0.7438	0.7715	0.6666	0.8276	0.8144	0.7771	0.8112	0.7387	0.8913	0.9953	0.8185	0.8238	0.8161	0.7817	0.8187	0.778	0.801	0.8111	0.7937	0.8413	0.7782	0.7638	0.8137	0.8374	0.7806	0.8096
CD4Tcell-BIOCARTA_BCELLSURVIVAL_PATHWAY	2.3487	2.1232	2.1489	1.9853	2.1003	3.3578	2.2429	2.2014	2.3762	2.2737	2.0941	2.2636	2.2126	2.0664	2.7073	3.2933	2.096	2.1053	2.0817	2.1554	2.0909	2.0612	2.0655	2.1933	2.1394	2.5422	2.0304	2.1438	2.1381	2.1473	2.1649	2.3164	2.5533	2.1246	2.0176	2.2121	2.0815	2.2161	2.1239	2.1639	2.1307	2.121	2.0923	2.1325	2.1969	2.2671	2.106	2.0739	2.1817
CD4Tcell-BIOCARTA_BCR_PATHWAY	5.0657	4.979	4.9018	5.0205	4.9205	2.3094	4.9851	5.1325	5.3749	5.2857	5.3287	5.3155	4.8974	4.887	4.3513	3.0131	5.1435	4.9661	4.8396	4.8928	5.0915	4.967	5.2176	5.1099	5.3431	4.3166	5.042	4.7447	4.9507	4.9556	4.9985	4.9596	5.1694	4.9972	5.1826	4.8224	4.9835	5.361	5.2552	5.0621	4.9792	4.8536	5.0771	4.8406	4.7979	5.1564	4.8542	4.9974	4.9693
CD4Tcell-BIOCARTA_BIOPEPTIDES_PATHWAY	2.7373	2.9662	3.0163	3.043	2.9941	1.4849	3.0802	3.0637	2.977	2.9624	3.1884	2.872	3.1174	3.1105	2.7865	2.2621	2.9086	2.9712	2.9121	3.1465	3.0243	2.9679	2.8382	2.9507	2.9388	2.5531	2.9533	2.8898	3.1461	2.8726	2.8423	3.0358	3.2553	2.9913	3.1262	3.0028	2.9396	3.1168	2.7539	2.9582	2.946	2.928	3.0107	3.0438	2.8286	2.9971	2.9803	3.0286	3.0762
CD4Tcell-BIOCARTA_CDMAC_PATHWAY	3.6395	3.578	3.7859	3.6679	3.6957	2.6973	3.7921	3.9088	3.4541	3.5714	3.7534	3.7143	3.8925	3.796	3.643	3.2447	3.7534	3.5815	3.5172	3.6021	3.7423	3.6416	3.7469	3.7512	3.7112	3.141	3.8005	3.6127	3.7938	3.5099	3.788	3.8713	3.7884	3.7638	3.8094	3.5349	3.8968	3.7429	3.7418	3.7084	3.6805	3.7089	3.885	3.6382	3.9443	3.5602	3.7123	3.5737	4.0232
CD4Tcell-BIOCARTA_CARM_ER_PATHWAY	-2.7064	-2.7683	-2.6864	-2.8174	-2.7453	0.1336	-2.7793	-2.7622	-2.7909	-2.6716	-2.6251	-2.6124	-2.6032	-2.7353	-2.5185	-0.3156	-2.8335	-2.6335	-2.7034	-2.6608	-2.7461	-2.6201	-2.5998	-2.5694	-2.8607	-2.3148	-2.7491	-2.6013	-2.8177	-2.7883	-2.5725	-2.6812	-2.5834	-2.7161	-2.7916	-2.7424	-2.6832	-2.6513	-2.8337	-2.9372	-2.7304	-2.8034	-2.7301	-2.6358	-2.8578	-2.6579	-2.642	-2.6331	-2.7665
CD4Tcell-BIOCARTA_CASPASE_PATHWAY	3.6519	3.7311	3.8892	3.8195	3.7289	4.1182	3.6762	3.6842	3.6898	3.6857	3.61	3.9158	3.9819	4.0205	4.2764	4.2425	3.7424	3.8181	3.7819	3.895	3.8599	3.4969	3.6677	3.6996	3.8047	4.0218	3.6061	3.652	3.891	3.9411	3.5424	3.8702	3.994	3.9722	3.565	3.7692	3.8197	3.7721	3.5341	4.0255	3.7024	3.7887	3.501	3.8858	3.6766	3.7983	3.6477	3.5948	4.0384
CD4Tcell-BIOCARTA_CD40_PATHWAY	1.8973	1.7398	1.732	1.8305	1.8872	3.7366	1.8052	1.8041	1.8215	1.8435	1.7736	1.7931	1.7808	1.7568	1.9307	2.7981	1.7468	1.7132	1.8527	1.8921	1.6809	1.8501	1.8481	1.8569	1.7248	2.0787	1.7676	1.7995	1.9015	1.726	1.8367	1.6924	1.9305	1.7957	1.797	1.7524	1.7444	1.7109	1.7652	1.8464	1.8153	1.7104	1.7541	1.7636	1.6784	1.7177	1.7406	1.835	1.8338
CD4Tcell-BIOCARTA_MCM_PATHWAY	-0.7277	-0.6729	-0.6612	-0.7043	-0.6736	1.4954	-0.6686	-0.6443	-0.6473	-0.6865	-0.6603	-0.7831	-0.5854	-0.7127	-0.7747	0.7222	-0.6355	-0.6298	-0.6563	-0.6328	-0.6829	-0.6341	-0.5964	-0.6266	-0.6799	-1.0611	-0.6261	-0.6866	-0.6619	-0.7283	-0.7254	-0.6211	-0.4731	-0.6729	-0.6303	-0.7262	-0.7113	-0.7245	-0.7187	-0.6604	-0.6391	-0.623	-0.6163	-0.7082	-0.6278	-0.6364	-0.6562	-0.5691	-0.6343
CD4Tcell-BIOCARTA_CERAMIDE_PATHWAY	3.012	3.0861	2.9166	3.046	3.2671	1.1927	2.9559	3.1406	3.0979	3.1502	3.218	3.3602	3.1951	3.2873	2.6545	1.8888	3.0938	3.024	3.2722	2.9841	3.2417	3.1015	3.1485	3.1213	3.3128	2.9589	3.0742	3.1372	2.9947	3.032	3.2579	3.091	2.8525	3.3909	3.2077	3.0015	3.1802	3.1821	3.1165	3.1245	3.1068	3.132	3.1388	3.0815	3.2004	3.2147	3.0967	2.9275	3.0618
CD4Tcell-BIOCARTA_GCR_PATHWAY	4.33	4.5033	4.3416	4.4679	4.453	2.9258	4.4413	4.3967	4.5043	4.3657	4.1267	4.5582	4.5374	4.4485	4.4554	3.3853	4.5109	4.5745	4.2228	4.3871	4.5661	4.3952	4.4873	4.4527	4.4361	4.5362	4.3316	4.4208	4.3053	4.3272	4.4313	4.3006	4.5915	4.269	4.6724	4.3301	4.4295	4.6167	4.4409	4.6147	4.3432	4.4403	4.5774	4.4135	4.4289	4.5443	4.5525	4.3275	4.5337
CD4Tcell-BIOCARTA_CTL_PATHWAY	5.1446	4.9184	5.1105	4.7552	4.6782	5.5131	4.9946	4.8141	4.8724	4.8024	4.6207	4.5705	5.1093	4.6183	4.9737	5.2591	5.0553	4.6105	4.6666	4.7104	4.7274	4.6712	4.8482	4.7617	4.7081	4.9951	4.6123	5.0116	4.7562	4.6963	5.0015	4.6054	4.7386	4.9603	4.8834	4.6764	4.9638	5.1277	4.9672	4.6825	4.3892	4.6006	4.8639	4.7979	4.5391	4.5737	4.9017	4.702	4.9758
CD4Tcell-BIOCARTA_CXCR4_PATHWAY	2.6135	2.5062	2.729	2.6135	2.7582	0.1841	2.7352	2.9029	2.6392	2.6112	2.6484	2.8012	2.6389	2.7385	2.929	1.9431	2.8124	2.7117	2.5836	2.6863	2.7353	2.472	2.819	2.6595	2.6487	2.332	2.5041	2.5745	2.6842	2.7898	2.6528	2.9856	2.6666	2.7836	2.7489	2.6748	2.8075	2.8712	2.6231	2.6693	2.69	2.6751	2.7652	2.6348	2.5264	2.7193	2.7269	2.6187	2.531
CD4Tcell-BIOCARTA_D4GDI_PATHWAY	3.4148	3.1551	3.2494	3.3583	3.4921	3.1667	3.435	3.47	3.2473	3.3135	3.257	3.3312	3.465	3.0612	3.4476	3.7792	3.2838	3.3851	3.4267	3.4913	3.3919	3.2808	3.2699	3.3451	3.0211	3.7509	3.1805	3.2622	3.4189	3.2791	3.4192	3.3951	3.5718	3.391	3.4145	3.4828	3.2878	3.377	3.2345	3.4214	3.487	3.2989	3.2478	3.2924	3.3081	3.5728	3.5271	3.4639	3.3017
CD4Tcell-BIOCARTA_CALCINEURIN_PATHWAY	3.3341	3.3664	3.4171	3.5517	3.1938	0.9693	3.2849	3.3608	3.2573	3.3744	3.0952	3.4459	3.2463	3.2235	3.1187	0.2256	3.3451	3.3226	3.4465	3.2371	3.192	3.3056	3.3197	3.1838	3.3704	2.8771	3.1987	3.2711	3.1606	3.359	3.341	3.3125	3.1785	3.4044	3.2596	3.3067	3.3842	3.2211	3.4308	3.3089	3.3654	3.3398	3.216	3.2767	3.2423	3.3328	3.0158	3.5083	3.147
CD4Tcell-BIOCARTA_EGF_PATHWAY	2.4017	2.379	2.5189	2.5722	2.6442	1.7817	2.5379	2.5762	2.5166	2.4407	2.4543	2.5623	2.554	2.4158	2.1989	3.1361	2.4757	2.4971	2.6315	2.6125	2.6049	2.4801	2.5017	2.4077	2.4116	2.8147	2.6131	2.5282	2.6003	2.5362	2.4457	2.499	2.5161	2.5131	2.4875	2.5235	2.4235	2.4056	2.4407	2.6667	2.4048	2.4735	2.5611	2.4573	2.3632	2.5045	2.5606	2.5163	2.4186
CD4Tcell-BIOCARTA_NDKDYNAMIN_PATHWAY	3.0594	2.8367	2.7684	3.0143	2.8807	1.385	2.8803	3.0976	2.8641	2.7432	2.8223	2.7913	2.9357	2.8875	2.4371	0.4764	2.7861	2.9652	2.7435	2.9593	2.9983	2.8463	2.917	2.8497	2.8922	1.9015	3.0677	2.921	2.9413	2.9581	2.5994	2.9596	2.946	2.7314	2.7975	2.9334	3.0406	2.8549	2.9086	2.9001	2.8546	2.9641	2.8416	3.0752	2.7611	2.7585	2.6562	3.1318	2.8073
CD4Tcell-BIOCARTA_EPO_PATHWAY	2.0767	2.2412	2.1669	2.1203	2.3968	2.7821	2.3086	2.1801	2.2753	2.2297	2.1992	2.1224	2.1663	2.1586	2.163	3.9853	2.1618	2.4017	2.1969	2.2968	2.1474	2.237	2.102	2.2058	2.1027	1.9477	2.3457	2.1283	2.1109	2.2025	2.2685	2.2626	2.2533	2.2648	2.2284	2.2238	2.4238	2.2305	2.1987	2.2557	2.1275	2.1438	2.2972	2.0927	2.1964	2.1009	2.1026	2.2061	2.2697
CD4Tcell-BIOCARTA_ECM_PATHWAY	3.8976	3.896	3.9223	3.9471	4.0022	2.2984	4.232	3.9346	3.9003	3.8287	3.912	4.0877	3.7938	4.0164	3.972	3.5201	3.7803	4.2386	4.007	3.8334	4.057	3.8014	4.0243	3.7462	3.9889	3.174	3.9214	3.8215	4.0499	3.9667	4.0614	3.8904	4.3776	4.205	4.0161	4.0819	4.1573	3.8638	3.7677	4.2675	4.1944	4.3783	3.6865	3.9692	3.8353	4.2478	3.885	4.1183	4.1189
CD4Tcell-BIOCARTA_ERK_PATHWAY	3.2798	3.3186	3.4653	3.0855	3.4189	2.7474	3.3923	3.1911	3.242	3.2741	3.085	3.2827	3.3739	3.0775	3.4401	3.7641	3.2619	3.2781	3.2556	3.1397	3.1771	3.1554	3.4484	3.3354	3.0956	3.0502	3.333	3.3411	3.1224	3.3841	3.3026	3.0822	3.3521	3.1642	3.2959	3.319	3.2654	3.3432	3.4077	3.4057	3.1138	3.2233	3.1545	3.1344	3.3726	3.1614	3.1161	3.4744	3.2447
CD4Tcell-BIOCARTA_EIF_PATHWAY	5.2089	5.5887	5.314	5.3693	5.4721	5.7352	5.3648	5.4312	5.386	5.716	5.2135	5.632	5.6268	5.6321	5.4382	5.2825	5.7867	5.4149	5.3156	5.4863	5.6801	5.4118	5.5671	5.1443	5.2308	6.0764	5.1546	5.5537	5.4598	5.4191	5.1093	5.135	5.3614	5.5946	5.352	5.54	5.6095	5.4674	5.6308	5.0289	5.4914	5.431	5.6527	5.208	5.3215	5.4891	5.3579	5.5356	5.531
CD4Tcell-BIOCARTA_FAS_PATHWAY	4.0632	3.825	3.8328	4.052	4.0358	4.2033	3.8251	3.7656	4.1761	3.9228	3.8145	3.9398	4.0718	4.0231	3.5859	4.1444	3.9357	4.0019	3.9601	4.0506	4.1331	4.1735	4.2806	4.3856	3.935	4.2328	4.0057	3.944	3.9468	3.8565	3.8996	3.8979	4.1392	3.8933	3.8875	4.1227	3.7476	3.9497	3.8964	3.923	3.822	3.8215	3.9638	4.0577	3.8543	3.8892	4.0747	4.1682	3.8836
CD4Tcell-BIOCARTA_FCER1_PATHWAY	4.6286	4.6054	4.9653	4.2038	4.8745	3.2432	4.6476	4.5073	4.3302	4.6902	4.4441	4.7122	4.8205	5.0138	4.4704	3.9041	4.5046	4.9369	4.5307	4.7907	4.529	4.7351	4.4382	4.6288	4.6577	4.106	4.3165	4.6594	4.671	4.458	4.6517	4.9648	4.5167	4.5347	4.692	4.5764	4.5168	4.5144	4.7888	4.6435	4.6193	4.5876	4.4988	4.5218	4.5016	4.7152	4.854	4.8633	4.9888
CD4Tcell-BIOCARTA_FMLP_PATHWAY	3.0588	3.2006	3.083	3.1823	3.1137	1.3152	3.2151	3.1514	3.163	3.2165	3.1692	3.2311	3.3157	3.2125	2.9373	1.3782	3.0148	3.1049	3.1726	3.2291	3.2381	3.1845	3.2068	3.2779	3.1253	2.5886	3.2513	3.2753	3.2191	3.1514	3.1242	3.1712	3.022	3.2439	3.2696	2.9409	3.2264	3.1418	3.1033	3.2005	3.1376	3.008	3.3252	3.1213	3.2139	3.1057	3.1729	3.2915	3.292
CD4Tcell-BIOCARTA_SET_PATHWAY	4.3928	4.6768	4.5098	4.5827	4.3929	2.6225	4.6555	4.623	4.4956	4.5439	4.7169	4.5133	4.7734	4.7334	4.4396	4.9072	4.5571	4.2682	4.691	4.786	4.6237	4.6392	4.5323	4.3896	4.6685	4.7277	4.5555	4.4491	4.5596	4.6163	4.3732	4.4218	4.6169	4.5535	4.4595	4.6534	4.8541	4.6259	4.6933	4.4543	4.273	4.3991	4.3941	4.7983	4.1619	4.6384	4.5265	4.9035	4.2741
CD4Tcell-BIOCARTA_GH_PATHWAY	-0.0226	-0.0258	0.1399	-0.0248	0.0413	1.9796	0.0843	0.1034	0.0794	0.0765	0.003	0.0299	0.0993	-0.0274	0.6553	2.4359	-0.0059	0.0912	-0.0301	0.0062	0.0034	-0.0312	0.0521	0.0143	-0.002	0.2738	-0.0323	-0.0231	0.0657	0.055	0.0238	0.0755	0.3506	0.0881	0.0573	0.0504	0.0718	0.0847	0.0341	0.0841	-0.0176	0.0311	0.0594	0.0203	-0.0277	0.0531	0.0688	0.103	0.0041
CD4Tcell-BIOCARTA_HIVNEF_PATHWAY	3.2698	3.5208	3.433	3.5186	3.4019	4.009	3.4698	3.6713	3.4693	3.5164	3.3277	3.511	3.5448	3.3464	3.8821	4.1842	3.3751	3.5365	3.3961	3.5643	3.4456	3.5197	3.4307	3.4486	3.8055	3.5158	3.4474	3.4541	3.4659	3.6495	3.4257	3.6597	3.4993	3.6017	3.3306	3.5393	3.3796	3.4049	3.4588	3.4298	3.5657	3.4401	3.5213	3.4987	3.4339	3.5623	3.3963	3.4676	3.6091
CD4Tcell-BIOCARTA_IGF1_PATHWAY	-0.2156	-0.2616	-0.133	-0.2623	-0.1883	2.0692	-0.1265	-0.1763	-0.1268	-0.1744	-0.2334	-0.223	-0.1439	-0.2601	0.0317	2.5479	-0.2322	-0.1832	-0.2515	-0.2448	-0.2211	-0.2333	-0.2205	-0.2644	-0.2275	-0.0659	-0.2314	-0.2678	-0.1421	-0.1911	-0.1713	-0.1612	-0.0125	-0.1487	-0.2063	-0.1858	-0.1408	-0.1705	-0.1938	-0.1441	-0.2529	-0.1873	-0.2161	-0.2167	-0.2121	-0.1799	-0.1454	-0.1702	-0.1808
CD4Tcell-BIOCARTA_IL2_PATHWAY	4.3236	4.0312	4.2477	4.18	4.1857	3.3203	3.9699	4.1792	4.1329	3.9517	4.0042	4.3345	4.0567	4.2083	3.71	4.0953	4.1392	4.349	4.0616	4.0979	3.9189	4.2166	4.2725	4.0154	4.1313	3.7682	4.1484	3.9819	4.1456	3.9685	4.0521	4.0219	3.7183	4.2919	3.9261	3.8659	4.0093	3.9644	4.2275	4.0763	4.1405	4.3779	4.3422	4.0379	4.1645	4.2773	4.1453	3.9709	4.2531
CD4Tcell-BIOCARTA_IL4_PATHWAY	1.527	1.6043	1.5732	1.5732	1.7111	1.8258	1.6131	1.5175	1.6361	1.6271	1.5672	1.6485	1.6418	1.5265	1.6619	2.4474	1.5477	1.6162	1.7	1.6447	1.6187	1.608	1.7843	1.7022	1.5497	1.9148	1.5356	1.5681	1.6268	1.6827	1.5891	1.6457	1.4783	1.6391	1.5268	1.6657	1.6197	1.745	1.6165	1.6349	1.615	1.6464	1.5798	1.806	1.5803	1.5483	1.6714	1.6674	1.7373
CD4Tcell-BIOCARTA_IL6_PATHWAY	2.4045	2.4588	2.4374	2.4423	2.2608	3.1641	2.499	2.4287	2.3695	2.4148	2.281	2.1911	2.4223	2.1996	2.5266	3.5222	2.3605	2.4105	2.3535	2.4095	2.4232	2.2816	2.3942	2.4707	2.4324	2.4192	2.3557	2.4111	2.4461	2.3404	2.4894	2.3879	2.463	2.261	2.4579	2.3603	2.4666	2.4334	2.4178	2.4888	2.3232	2.4126	2.3552	2.3637	2.3802	2.3471	2.4422	2.5392	2.4074
CD4Tcell-BIOCARTA_IL10_PATHWAY	4.5916	4.9522	4.8098	4.7593	4.5816	2.7006	4.4993	4.6029	4.4925	4.786	4.7519	4.7167	4.7187	4.5688	4.8549	4.5622	4.5606	4.786	4.4723	4.6303	4.3795	4.5524	4.5441	4.7286	4.535	4.8635	4.592	4.757	4.6111	4.6187	4.9131	4.783	4.354	4.5855	4.7244	4.3649	4.5357	4.448	5.0665	4.5642	4.8448	4.5934	4.8138	4.6286	4.5718	4.6506	4.78	4.643	4.9468
CD4Tcell-BIOCARTA_IL12_PATHWAY	2.438	2.6089	2.4747	2.5264	2.6786	4.1289	2.4949	2.3857	2.3882	2.5256	2.3924	2.5271	2.3837	2.4005	2.4578	3.4203	2.5707	2.5729	2.4812	2.3449	2.4032	2.5919	2.5769	2.4823	2.5663	2.8918	2.3985	2.6007	2.6568	2.4102	2.3514	2.4262	2.3715	2.6603	2.4396	2.6185	2.589	2.3599	2.4981	2.3351	2.4621	2.5929	2.5851	2.481	2.6398	2.6085	2.3614	2.3946	2.6248
CD4Tcell-BIOCARTA_IL2RB_PATHWAY	4.0335	4.4429	4.4079	4.2581	4.2489	4.8519	4.8038	4.6649	4.2497	4.1936	4.4113	4.0495	4.3406	4.3903	4.5199	5.0357	4.1644	4.3638	4.2503	4.2048	4.0026	4.2496	4.2534	4.3787	4.1581	4.6581	4.3639	4.4839	4.248	4.3233	4.4459	4.3729	4.5708	4.3354	4.5119	4.3163	4.6001	4.5276	4.284	4.5575	4.1296	4.5662	4.2973	4.567	4.495	4.3147	4.0792	4.4083	4.5166
CD4Tcell-BIOCARTA_IL7_PATHWAY	3.5805	3.6192	3.5124	3.5684	3.5582	1.553	3.2922	3.5593	3.411	3.4062	3.4443	3.5425	3.6172	3.3579	3.6926	2.2452	3.4646	3.4222	3.4691	3.4281	3.3295	3.4592	3.4005	3.2769	3.4699	4.3424	3.4991	3.5014	3.3654	3.6618	3.7617	3.3685	3.7537	3.3732	3.6631	3.5384	3.6249	3.8451	3.5476	3.6612	3.6249	3.5483	3.6309	3.6453	3.583	3.2997	3.4529	3.5939	3.6828
CD4Tcell-BIOCARTA_DEATH_PATHWAY	4.1572	4.1826	4.4259	4.222	4.3411	2.8691	4.2198	4.2205	4.1551	4.2962	4.2847	3.9039	4.1951	4.2834	4.4037	4.0003	4.2003	4.3702	4.3484	4.3749	4.3827	4.2042	4.0019	4.4938	3.9833	4.2062	4.2742	4.1066	4.2782	4.26	4.4177	4.2784	4.2449	4.1946	4.0778	4.0989	4.3366	4.074	4.4526	4.1506	4.3024	4.4185	4.1546	4.0408	4.1654	4.2754	4.4153	4.2848	4.041
CD4Tcell-BIOCARTA_RACCYCD_PATHWAY	2.3262	2.3074	2.1506	2.3387	2.1665	2.6159	2.2535	2.2096	2.407	2.2891	2.2215	2.3498	2.2866	2.2302	2.4699	2.7114	2.314	2.3028	2.392	2.2719	2.2789	2.3396	2.3466	2.2629	2.138	1.6452	2.2125	2.2558	2.4844	2.2126	2.0953	2.299	2.5331	2.2921	2.2636	2.4327	2.4139	2.3197	2.3278	2.4217	2.1708	2.3339	2.1877	2.2501	2.1879	2.3522	2.2164	2.261	2.3105
CD4Tcell-BIOCARTA_INTEGRIN_PATHWAY	3.1673	3.3897	3.2631	3.2311	3.2743	2.3871	3.3995	3.2911	3.439	3.4784	3.255	3.1511	3.2277	3.217	3.0617	3.1659	3.1088	3.1595	3.2125	3.239	3.2206	3.1943	3.2335	3.2203	3.3481	3.2055	3.4034	3.1523	3.4959	3.05	3.3072	3.2042	3.4748	3.1341	3.2842	3.309	3.1287	3.1506	3.3595	3.1956	3.3661	3.2881	3.2054	3.2021	3.322	3.2244	3.1438	3.0878	3.1426
CD4Tcell-BIOCARTA_KERATINOCYTE_PATHWAY	2.9996	2.7896	2.7789	3.2107	2.9803	3.1047	2.9736	2.9161	3.0421	3.0058	2.9155	2.8787	2.9156	2.934	3.1012	3.442	3.011	3.15	3.067	3.0854	2.9206	3.0219	2.8718	3.1226	2.9836	3.5239	2.9792	3.1463	3.1213	3.0149	3.2685	3.0982	3.3165	3.0152	2.8747	2.9967	3.0594	3.0564	2.8211	2.8706	3.018	2.8369	2.9109	3.0735	2.7202	3.0127	3.1759	2.9626	2.8723
CD4Tcell-BIOCARTA_TCRA_PATHWAY	5.4216	5.6382	5.6807	5.7064	5.6413	4.8865	5.2932	5.4773	5.6098	5.3808	5.5964	5.9129	5.6058	5.9091	5.6147	4.5983	5.8622	5.4269	6.097	5.6089	5.5223	5.4678	5.5053	5.6521	5.4683	5.8661	5.7992	5.4922	5.7367	5.3421	5.6576	5.4722	5.7316	5.5156	5.5023	5.5412	5.54	5.9818	5.5866	5.3811	5.7913	5.5633	5.63	5.8626	5.7557	5.4557	5.4178	5.8493	5.8076
CD4Tcell-BIOCARTA_PYK2_PATHWAY	3.1213	3.0236	2.8956	3.0161	3.045	2.148	3.038	3.0688	3.227	3.0007	3.1061	2.8675	2.9152	2.8531	2.8187	1.7921	3.1877	3.0233	3.1196	3.1137	3.1585	2.9451	3.0294	2.9925	3.008	2.9198	3.1006	3.1394	2.9113	3.0527	2.9902	3.0818	3.0194	2.9352	3.077	2.965	3.1252	3.3032	3.2075	3.3635	2.9025	3.03	2.8683	3.0035	2.8426	3.1162	3.1118	3.1116	3.1267
CD4Tcell-BIOCARTA_MAPK_PATHWAY	0.9867	1.0178	1.0571	1.0732	1.0372	2.7236	1.1135	1.1442	1.2245	1.1778	1.1119	1.121	1.1837	1.0644	1.4538	2.2476	1.0848	1.1523	1.1095	1.1747	1.1909	1.0431	1.1487	1.1091	1.1052	1.2645	1.0475	1.0759	1.129	1.1528	1.1332	1.156	1.0949	1.084	1.1077	1.1514	1.0811	1.1183	1.1026	1.0793	1.0991	1.1332	1.0351	1.0871	1.0499	1.0782	1.1433	1.0952	1.2384
CD4Tcell-BIOCARTA_MCALPAIN_PATHWAY	4.0319	3.6804	3.8108	3.7721	3.8803	1.8868	3.8142	3.9467	3.6624	4.0106	3.803	3.4889	3.7582	3.7414	3.777	2.5707	3.7387	3.7356	3.7402	3.8048	3.6297	3.7512	3.6374	3.8223	3.9958	3.4927	3.9738	3.6278	3.6935	3.8504	3.7518	3.5741	3.8019	3.9946	3.8484	3.8727	3.7893	3.8928	3.9472	3.8823	3.8278	3.8723	3.916	3.7198	3.8619	3.9739	3.8924	3.7677	3.6159
CD4Tcell-BIOCARTA_ETS_PATHWAY	0.5754	0.5412	0.5368	0.4997	0.5103	2.4459	0.5297	0.5369	0.5844	0.5296	0.561	0.5469	0.519	0.5665	1.0967	2.5899	0.5268	0.5001	0.5514	0.4938	0.5081	0.5328	0.5547	0.5282	0.5719	0.9648	0.5301	0.56	0.5521	0.5068	0.563	0.5354	0.7724	0.526	0.5169	0.5207	0.5088	0.5022	0.5008	0.5564	0.5138	0.5481	0.4985	0.5418	0.5164	0.5567	0.5121	0.5775	0.5073
CD4Tcell-BIOCARTA_MTOR_PATHWAY	1.9808	1.8591	1.8611	1.8971	1.8971	1.8288	1.9295	1.9752	1.9592	2.0452	1.7384	1.978	2.1026	1.9216	2.2299	2.3704	1.8906	1.9443	1.922	1.9328	1.8495	1.8624	1.8981	1.9166	1.7945	1.9889	1.7982	1.8114	1.9763	1.945	1.8788	1.8527	2.0413	1.8201	1.8372	1.9238	1.8822	1.9888	1.8349	1.9156	1.857	1.974	1.8079	1.9426	1.8859	1.842	1.8227	2.0513	1.9559
CD4Tcell-BIOCARTA_IGF1R_PATHWAY	1.1198	1.0818	1.1833	1.1384	1.2393	1.3718	1.2692	1.1213	1.1263	1.2225	1.1634	1.1662	1.2255	1.1894	1.337	1.4461	1.1153	1.2279	1.1197	1.1881	1.2204	1.1139	1.2245	1.1787	1.1295	0.7386	1.0751	1.1296	1.2567	1.2726	1.1238	1.18	1.19	1.2105	1.2087	1.0869	1.245	1.2281	1.128	1.1263	1.17	1.1641	1.1782	1.1674	1.074	1.1788	1.1592	1.2203	1.2899
CD4Tcell-BIOCARTA_NGF_PATHWAY	2.3088	2.4029	2.4964	2.3805	2.4471	3.0421	2.4814	2.4736	2.3977	2.4003	2.4796	2.5111	2.5966	2.4107	2.6638	4.0841	2.3031	2.7138	2.2277	2.3196	2.354	2.3063	2.3369	2.4034	2.3651	2.3683	2.378	2.3748	2.5463	2.3665	2.465	2.4627	2.5987	2.5509	2.3669	2.5091	2.6	2.3755	2.5098	2.731	2.3289	2.4784	2.4589	2.5296	2.5137	2.6987	2.6917	2.5536	2.6211
CD4Tcell-BIOCARTA_VIP_PATHWAY	2.9135	2.61	2.662	3.0002	2.8109	1.8864	2.7621	2.9295	2.7021	2.7777	2.9493	2.8311	2.7178	2.8443	2.5968	1.0407	2.7982	2.7869	2.7216	2.803	2.7748	2.9125	2.8925	2.9328	2.6231	2.139	2.7655	2.6223	2.6689	2.7516	2.5744	2.8866	2.6732	2.8442	2.9067	2.9578	2.656	2.8271	2.7939	2.8706	2.8246	2.8634	2.8905	2.7557	2.6996	2.8786	2.7158	2.7344	2.7545
CD4Tcell-BIOCARTA_NFAT_PATHWAY	4.491	4.6367	4.6598	4.5787	4.6386	1.3943	4.7223	4.5875	4.8087	4.6465	4.4372	4.8171	4.6847	4.4451	3.7947	0.5393	4.4765	4.461	4.7301	4.737	4.3512	4.4581	4.502	4.7284	4.4313	3.7475	4.3515	4.3589	4.7853	4.758	4.7746	4.6476	4.8037	4.5647	4.438	4.2799	4.5448	4.7548	4.9198	4.7757	4.4779	4.6517	4.8715	4.4233	4.5152	4.5126	4.6322	4.52	4.8423
CD4Tcell-BIOCARTA_NFKB_PATHWAY	2.9733	2.8375	2.9673	2.7465	2.9612	4.1419	3.0954	2.7263	2.9222	2.987	2.9324	2.787	2.8947	2.8069	3.2649	4.2033	3.0268	2.926	2.8907	2.8516	2.8346	2.9549	2.9842	2.8689	2.9305	3.4136	2.8322	2.776	2.829	3.0752	3.0581	2.904	3.163	2.9006	2.8449	3.077	3.0145	3.0892	2.9689	2.9384	3.1344	2.8986	2.9373	2.8997	2.7631	2.7208	2.9997	3.1574	2.9874
CD4Tcell-BIOCARTA_NOS1_PATHWAY	3.4231	3.3632	3.4318	3.4183	3.2974	0.433	3.5133	3.4279	3.2524	3.2264	3.3384	3.2574	3.2885	3.4684	2.6046	0.0758	3.2143	3.3652	3.4302	3.1788	3.4814	3.3051	3.1801	3.2898	3.2908	2.7158	3.4621	3.3557	3.214	3.4089	3.4364	3.3856	3.1411	3.2862	3.4595	3.3557	3.1468	3.2993	3.3388	3.2858	3.3909	3.1425	3.3697	3.46	3.378	3.2901	3.2257	3.3445	3.562
CD4Tcell-BIOCARTA_NO2IL12_PATHWAY	3.899	3.7692	3.9171	3.7794	3.941	5.0249	3.6719	3.7704	3.8715	3.7887	3.6424	3.7284	3.6723	3.7135	3.6966	4.3907	4.0634	4.0198	4.0172	3.7586	3.8223	3.5188	3.7602	3.8273	3.7191	4.3966	3.8548	3.8966	4.094	4.0095	3.8415	3.6943	3.6615	4.0755	3.9077	3.9796	3.7976	3.9771	3.7638	3.8287	3.9361	3.7138	3.9704	4.0369	3.8968	3.8323	3.8132	3.91	3.8306
CD4Tcell-BIOCARTA_NUCLEARRS_PATHWAY	-5.1364	-5.2184	-4.9123	-4.8043	-5.1549	-3.382	-5.1902	-5.1639	-4.996	-4.8876	-4.9215	-5.1444	-5.2262	-5.099	-4.9304	-3.4432	-5.0454	-5.0297	-4.9428	-5.1077	-4.9769	-5.2695	-5.3941	-5.1415	-5.3697	-4.6856	-5.2656	-5.0264	-5.0234	-5.0247	-5.2174	-5.1425	-5.3677	-5.162	-4.9526	-5.3944	-4.8948	-5.1339	-4.949	-4.902	-5.2759	-4.7857	-4.9232	-4.7681	-4.9414	-4.8013	-4.9127	-5.1699	-4.8354
CD4Tcell-BIOCARTA_ARENRF2_PATHWAY	2.9942	2.7989	2.8347	3.0234	2.8202	1.7357	2.8761	3.0285	2.9534	3.061	2.9228	2.9785	2.98	2.9662	2.3941	1.9413	3.1095	2.7533	2.8006	2.9031	2.8019	2.9478	2.8639	2.8102	2.713	2.6886	2.922	2.8972	2.7773	2.9134	2.8234	2.8177	2.7018	2.8194	2.9458	2.7519	2.9434	2.9723	2.7691	2.9521	3.0694	2.7813	2.8013	2.9815	2.8665	2.7589	2.8369	2.6826	2.8658
CD4Tcell-BIOCARTA_P38MAPK_PATHWAY	2.3219	2.5275	2.322	2.3367	2.3942	3.6266	2.4254	2.5203	2.4957	2.5198	2.4922	2.5495	2.4558	2.3771	2.6938	3.2615	2.3712	2.5766	2.3924	2.3809	2.5943	2.4253	2.3632	2.2907	2.3203	2.9078	2.3652	2.356	2.478	2.4135	2.6501	2.4593	2.3925	2.5502	2.3425	2.3624	2.3083	2.4266	2.4957	2.4493	2.5075	2.434	2.4968	2.4183	2.2456	2.4848	2.4789	2.3876	2.5262
CD4Tcell-BIOCARTA_PDGF_PATHWAY	2.2236	2.3959	2.4686	2.4066	2.3861	1.5858	2.4175	2.4446	2.2997	2.4622	2.2723	2.2617	2.3978	2.4633	2.3566	3.2423	2.3333	2.4987	2.4102	2.2663	2.3196	2.5054	2.359	2.2971	2.3785	2.6622	2.3666	2.3973	2.3012	2.4121	2.3888	2.4754	2.4242	2.3808	2.3843	2.3132	2.2984	2.3877	2.3411	2.4341	2.3956	2.3413	2.462	2.3801	2.3659	2.4422	2.2086	2.2448	2.45
CD4Tcell-BIOCARTA_CCR5_PATHWAY	3.7566	3.7547	3.8439	3.7419	3.89	3.2769	3.8422	3.9505	3.9294	3.8857	3.6657	3.8099	3.6162	3.8881	3.4828	2.5165	3.6564	4.0107	3.6874	3.9128	4.0859	3.736	3.695	3.7212	3.7704	4.0959	3.8601	3.6198	3.8125	3.8799	3.8686	3.9921	3.7368	3.8242	3.8089	3.848	3.8232	3.9082	3.6902	3.883	3.7663	3.7361	3.7236	3.883	3.8144	4.0354	3.6799	3.8115	3.7308
CD4Tcell-BIOCARTA_PTDINS_PATHWAY	1.7066	1.5686	1.578	1.6486	1.6435	0.6145	1.6551	1.5934	1.6061	1.5347	1.5662	1.577	1.5641	1.6545	1.2858	-0.8457	1.6278	1.6141	1.7201	1.6375	1.6788	1.5984	1.6013	1.6626	1.6753	1.3187	1.6181	1.6597	1.5092	1.7176	1.6685	1.5116	1.3815	1.6675	1.6552	1.6047	1.7388	1.5146	1.646	1.6407	1.5675	1.7035	1.6252	1.6841	1.4575	1.6286	1.6134	1.6607	1.574
CD4Tcell-BIOCARTA_PS1_PATHWAY	-2.6998	-2.464	-2.5628	-2.7651	-2.5995	-1.078	-2.655	-2.4726	-2.5876	-2.5998	-2.6601	-2.5514	-2.6521	-2.6727	-2.8292	-1.2898	-2.5478	-2.6662	-2.7014	-2.7267	-2.5947	-2.7516	-2.5053	-2.6711	-2.7366	-2.6356	-2.6795	-2.6429	-2.5847	-2.699	-2.6232	-2.7214	-2.5043	-2.6771	-2.6496	-2.6626	-2.6221	-2.7011	-2.662	-2.7147	-2.5599	-2.8186	-2.5069	-2.4666	-2.8139	-2.7382	-2.7362	-2.6556	-2.5396
CD4Tcell-BIOCARTA_PTEN_PATHWAY	1.8397	1.7031	1.8694	1.6533	1.8137	2.4814	1.9201	1.7997	1.8467	1.8612	1.6858	1.8574	1.7789	1.6007	2.2961	2.3597	1.91	1.7242	1.6368	1.6806	1.7641	1.6277	1.705	1.6815	1.7144	1.2754	1.8033	1.6603	1.8609	1.8971	1.7985	1.8468	2.0051	1.7691	1.7934	1.7626	1.8574	1.7295	1.7892	1.8714	1.6184	1.6953	1.6935	1.7257	1.719	1.8175	1.6696	1.8721	1.7725
CD4Tcell-BIOCARTA_RAB_PATHWAY	4.3142	4.1093	4.3057	4.57	4.2901	1.2765	4.1213	4.3147	4.373	4.1683	4.2959	4.408	4.2861	4.2948	4.1173	1.0376	4.351	4.2026	4.5339	4.4341	4.5056	4.253	4.7407	4.1157	4.3194	2.7858	4.1997	4.3414	4.3465	3.9132	4.2767	4.3259	4.0373	4.4867	4.4858	4.1836	4.3121	4.3405	4.3089	4.0089	4.3308	4.1561	4.2053	4.3776	4.3278	4.0453	4.2599	4.032	4.2257
CD4Tcell-BIOCARTA_RAS_PATHWAY	3.2828	3.0629	3.3014	3.1801	3.238	1.0877	3.6064	3.3655	3.4722	3.3629	3.2406	3.2599	3.2044	3.2956	3.6446	3.1893	3.3789	3.1995	3.3072	3.2192	3.3042	3.246	3.3535	3.3083	3.3993	3.0388	3.25	3.4465	3.4593	3.4258	3.4165	3.5592	3.5065	3.3786	3.1941	3.3596	3.2667	3.4406	3.4157	3.4754	3.3276	3.2946	3.0935	3.2185	3.0934	3.4074	3.2787	3.2522	3.2813
CD4Tcell-BIOCARTA_NKCELLS_PATHWAY	3.7404	3.7495	3.8013	3.8063	3.8827	2.3856	3.9562	3.8326	3.4783	3.6917	3.8584	3.7647	3.9442	3.8574	3.0933	1.8154	3.9247	3.7091	3.8468	3.6425	3.7012	3.7807	3.7375	3.54	3.7708	2.3644	3.9356	3.7206	4.0157	3.8239	3.8099	3.5385	3.7149	3.7379	3.8381	3.7634	3.6214	3.7538	3.5797	3.7326	3.8458	3.9076	3.9851	3.8113	3.8278	3.9005	3.6638	3.7848	3.6436
CD4Tcell-BIOCARTA_EIF2_PATHWAY	2.8679	3.0658	2.9121	2.926	2.8359	3.3371	3.0734	3.047	2.8729	2.9225	3.1795	2.9297	2.8668	2.8626	3.2377	2.688	2.8611	2.9881	2.9266	2.9977	3.0064	3.068	2.9151	2.9748	2.7312	3.1424	2.9255	2.8342	2.8623	3.015	2.9585	2.7225	2.9713	3.0811	2.9391	3.0431	2.6847	2.9259	2.9485	3.0184	2.7966	3.1011	2.8611	2.968	2.9114	2.8692	3.0152	3.0631	2.9237
CD4Tcell-BIOCARTA_PGC1A_PATHWAY	2.8446	3.0769	3.0354	2.8992	3.1448	2.2367	3.0048	2.9042	2.8667	2.9306	2.9706	2.9105	3.117	3.0023	2.7881	2.0204	2.9618	3.1165	3.01	3.0418	2.8465	2.943	2.9562	2.9178	3.0345	2.6494	2.979	2.9602	2.9458	2.7466	2.8378	3.1139	3.1327	2.9438	2.7119	2.9173	2.9096	3.0842	3.2051	2.9543	2.9987	3.0202	2.7599	3.1763	3.0208	2.9935	2.9441	3.0171	3.0739
CD4Tcell-BIOCARTA_PML_PATHWAY	2.2432	2.2667	2.2117	2.2923	2.2449	1.6934	2.3634	2.2866	2.1278	2.2798	2.2285	2.1457	2.3356	2.2221	2.4701	1.5259	2.3166	2.1585	2.1996	2.2586	2.1764	2.3301	2.2559	2.2295	2.3089	1.3639	2.2587	2.264	2.3394	2.2487	2.1366	2.2472	2.4612	2.2808	2.1089	2.2311	2.2825	2.3596	2.214	2.1286	2.2561	2.3535	2.321	2.2059	2.42	2.2996	2.1279	2.246	2.2554
CD4Tcell-BIOCARTA_ATRBRCA_PATHWAY	-2.1517	-2.1289	-2.1245	-2.0853	-2.1905	0.1776	-2.2792	-2.0924	-2.1296	-2.246	-2.1576	-2.0851	-2.2758	-2.1449	-2.2004	-0.7648	-2.1456	-2.1432	-2.1556	-2.1918	-2.2842	-2.0184	-2.1131	-2.1517	-2.1445	-1.9384	-2.1714	-2.168	-2.2003	-2.1082	-2.1884	-2.1733	-2.4792	-2.079	-2.1275	-2.1197	-2.2169	-2.1758	-2.1949	-2.1042	-2.0229	-2.3654	-2.295	-2.0991	-2.2784	-2.2126	-2.3239	-2.0397	-2.1742
CD4Tcell-BIOCARTA_CARDIACEGF_PATHWAY	3.4457	3.511	3.4958	3.3323	3.374	2.2331	3.5507	3.5304	3.3029	3.1758	3.4007	3.4316	3.4149	3.5252	3.1257	2.6349	3.4636	3.4589	3.3932	3.5311	3.551	3.5033	3.5975	3.3832	3.3707	3.469	3.4613	3.53	3.5306	3.5211	3.4518	3.639	3.5835	3.4952	3.4554	3.3057	3.4617	3.6592	3.5765	3.7032	3.4087	3.6046	3.5847	3.4217	3.4724	3.4657	3.4364	3.2443	3.1892
CD4Tcell-BIOCARTA_ERK5_PATHWAY	0.4799	0.4868	0.6402	0.491	0.604	2.0379	0.679	0.5976	0.7093	0.5896	0.5145	0.5926	0.6631	0.4766	1.122	2.083	0.5554	0.6312	0.5281	0.5126	0.4938	0.4189	0.5912	0.5042	0.5233	0.2494	0.4683	0.4694	0.6669	0.6167	0.5701	0.6007	0.7584	0.7221	0.5395	0.5366	0.6995	0.6223	0.5491	0.5872	0.4612	0.5606	0.5036	0.5808	0.4585	0.6214	0.5777	0.6424	0.528
CD4Tcell-BIOCARTA_MAL_PATHWAY	3.1688	3.1015	3.1342	3.1737	3.1734	2.2115	3.282	3.1636	3.0845	3.4009	3.1698	3.1533	3.1706	3.0565	3.0343	3.0276	3.0987	3.0447	3.2096	3.0765	3.1138	2.9221	3.0045	3.0525	3.2533	2.866	3.1187	2.955	3.2285	3.068	3.215	3.2175	3.2555	3.2481	3.1131	3.2568	3.2594	2.9875	3.1408	3.3515	3.2445	3.1146	3.0556	3.0319	3.1915	3.1303	2.9769	3.1219	2.9498
CD4Tcell-BIOCARTA_MEF2D_PATHWAY	4.0104	3.9518	4.1486	3.882	3.9219	1.031	4.1712	4.1606	4.136	4.3677	4.0823	4.269	4.0535	4.0862	3.8827	1.7377	3.9767	3.9933	4.013	4.1968	4.0297	3.9987	4.0081	4.1116	4.3549	3.6904	3.9419	3.902	4.0296	4.2512	4.0376	3.871	4.1213	4.1009	4.1463	4.3171	4.298	3.8904	3.8433	4.1067	4.0877	3.9418	4.163	4.012	3.949	3.9208	3.9039	4.2762	4.3204
CD4Tcell-BIOCARTA_TOB1_PATHWAY	3.2676	3.2437	3.3686	3.3417	3.4426	3.3938	3.2407	3.1479	3.267	3.2192	3.2602	3.2331	3.338	3.0936	3.4233	4.0876	3.2081	3.2817	3.2723	3.262	3.2666	3.263	3.4076	3.1187	3.0904	3.6506	3.2873	3.2423	3.1769	3.2464	3.0426	3.324	2.9862	3.3976	3.1575	3.3323	3.1462	3.2548	3.3002	3.4044	3.414	3.2251	3.5393	3.2896	3.4127	3.4963	3.3139	3.1992	3.2115
CD4Tcell-BIOCARTA_BARRESTIN_SRC_PATHWAY	1.866	1.7509	1.8329	1.8227	1.847	0.9901	1.7981	1.7964	1.9021	1.8799	1.7507	1.7898	1.8308	1.7666	2.2035	2.8279	1.7927	1.8022	1.7521	1.756	1.9445	1.7549	1.7137	1.8841	1.9091	1.3872	1.7185	1.7776	1.9433	1.7903	1.7499	1.8193	1.9123	1.77	1.8279	1.9388	1.874	1.8524	1.8286	1.7772	1.8215	1.8099	1.774	1.8684	1.7772	1.8565	1.8573	1.9344	1.8064
CD4Tcell-BIOCARTA_NKT_PATHWAY	2.8707	2.5186	2.6387	2.7135	2.7588	4.7216	2.6354	2.4808	3.0075	2.603	2.7616	2.7281	2.7884	2.7307	3.2696	4.6079	2.5258	2.833	2.7795	2.611	2.6877	2.676	2.8652	2.8782	2.496	3.1398	2.5921	2.6193	2.7499	2.6967	2.6167	2.7052	2.7016	2.6433	2.4556	2.7968	2.3633	2.6486	2.5056	2.5123	2.6946	2.6482	2.8076	2.7019	2.6203	2.7857	2.6288	2.6747	2.728
CD4Tcell-BIOCARTA_MET_PATHWAY	1.7515	1.6436	1.9235	1.7241	1.6898	2.0927	1.8048	1.7957	1.676	1.7886	1.7361	1.5853	1.7216	1.6977	1.7658	3.1226	1.7165	1.7733	1.634	1.6645	1.6655	1.6963	1.7318	1.6811	1.7749	1.7915	1.6343	1.6728	1.7699	1.6183	1.7601	1.8123	1.7615	1.8822	1.7687	1.6636	1.8028	1.8682	1.7316	1.7899	1.776	1.7873	1.723	1.7492	1.7727	1.6615	1.7527	1.67	1.6591
CD4Tcell-BIOCARTA_GPCR_PATHWAY	5.9497	5.3156	5.4425	5.3788	5.4568	1.93	5.5821	5.3664	5.5227	5.3441	5.2543	5.4021	5.2397	5.5368	4.7554	1.3417	4.9811	5.2816	5.2498	5.2628	5.5793	5.6515	5.3549	5.6419	5.1978	4.1004	5.3708	5.3609	5.4613	5.4282	5.278	5.7017	5.4768	5.3427	5.3325	5.0832	5.1866	5.628	5.3873	5.3153	5.1778	5.1654	5.2998	5.3993	5.2752	5.4361	5.1409	5.2411	5.3659
CD4Tcell-BIOCARTA_IGF1MTOR_PATHWAY	1.1787	1.2116	1.2893	1.3182	1.3383	1.8999	1.3545	1.2721	1.3662	1.3299	1.2469	1.2979	1.3573	1.3025	1.6478	1.2066	1.2953	1.342	1.32	1.2788	1.2501	1.3087	1.3423	1.2873	1.2425	1.6135	1.2619	1.2677	1.3621	1.2864	1.3601	1.349	1.4649	1.2084	1.2219	1.2875	1.3919	1.3773	1.2967	1.34	1.1978	1.2714	1.3058	1.3193	1.1777	1.2863	1.2556	1.4071	1.3094
CD4Tcell-BIOCARTA_STATHMIN_PATHWAY	5.0726	4.9758	4.9537	4.8086	4.6055	4.3523	5.0048	4.9891	4.8916	4.8379	4.7203	4.9081	4.6571	4.9189	4.628	3.5305	4.7857	4.8932	5.2132	5.0398	4.8808	4.7692	4.7664	4.7489	4.7826	4.9076	5.0028	4.9351	4.9348	4.8128	4.7095	5.2355	4.7855	4.8611	4.4719	4.8936	4.6444	4.8525	4.9807	4.8291	4.9674	4.9176	4.805	4.6416	4.8345	4.6446	4.8679	4.5268	4.8369
CD4Tcell-BIOCARTA_TCR_PATHWAY	6.9462	7.0187	7.2792	6.707	7.202	4.7363	7.1903	7.1277	7.5363	6.7347	6.9291	7.0302	6.897	6.5078	6.6205	4.9096	7.2186	6.812	7.0975	7.4912	7.3428	6.9392	6.9932	7.2931	6.8635	6.3867	7.1977	6.622	7.7041	7.0364	6.8483	7.3984	7.026	7.2194	7.0157	7.5296	7.5132	7.2676	6.934	6.9614	6.9344	7.2092	7.2846	7.5552	6.9018	6.7629	7.1599	7.1958	6.8983
CD4Tcell-BIOCARTA_TCYTOTOXIC_PATHWAY	4.5182	4.618	4.5782	4.4489	4.323	4.6694	4.5267	4.6678	4.4904	4.5162	4.4845	4.3731	4.3815	4.407	4.489	3.9517	4.6975	4.3917	4.6205	4.3759	4.5438	4.3373	4.3678	4.5013	4.3972	4.7597	4.3407	4.5583	4.2979	4.5323	4.5494	4.3874	4.3942	4.5369	4.3493	4.5184	4.4777	4.4349	4.6031	4.3869	4.7133	4.5347	4.3973	4.3915	4.323	4.7995	4.5149	4.3667	4.6094
CD4Tcell-BIOCARTA_THELPER_PATHWAY	4.3333	4.1703	4.4618	4.5464	4.0551	4.5936	4.2826	4.1053	4.3539	4.1847	4.1295	4.1211	4.0359	4.3202	4.2071	4.7903	4.3717	4.1918	4.3086	4.0643	4.0345	4.2318	4.1	4.2211	3.9488	4.2934	4.2772	4.5013	4.3041	4.1152	4.2299	4.0349	4.5834	4.1679	4.2756	4.2862	4.2395	4.1706	4.3416	4.1642	4.2855	4.2344	4.1976	4.2906	4.4069	4.2529	4.2206	4.1683	4.289
CD4Tcell-BIOCARTA_TEL_PATHWAY	2.8463	2.788	2.6389	2.6307	2.5667	0.6618	2.6985	2.8601	2.7388	2.6762	2.7581	2.7293	2.8347	2.7072	2.9131	2.0555	2.6779	2.7104	2.8433	2.7653	2.7064	2.6481	2.5935	2.6657	2.5874	2.7308	2.5735	2.6466	2.7521	2.8744	2.728	2.7871	2.9559	2.8398	2.7803	2.6635	2.8822	2.7386	2.7412	2.8981	2.7023	2.665	2.6192	2.7025	2.6962	2.5859	2.8481	2.9216	2.537
CD4Tcell-BIOCARTA_TH1TH2_PATHWAY	2.931	2.9504	2.9797	2.9797	2.8803	3.4704	3.1442	2.9037	2.9387	3.0151	2.7819	2.9311	3.1667	2.8586	3.1611	3.6997	2.9656	2.875	2.9114	2.9505	3.109	2.9072	2.9956	2.9504	3.1565	2.9381	2.8554	3.0194	2.9905	3.149	3.0208	2.9752	2.9	2.7246	3.0706	2.8882	2.9512	2.9876	2.945	2.8989	3.0221	2.9338	2.87	2.9634	2.856	2.9323	2.768	2.9536	2.9626
CD4Tcell-BIOCARTA_CTLA4_PATHWAY	3.695	3.8986	3.7175	3.4729	3.9628	4.4194	3.6996	3.7442	3.7396	3.9656	3.704	3.7434	3.837	3.6877	4.0005	4.58	3.6745	3.6774	3.5325	3.7315	3.5851	3.505	3.7263	3.8248	4.02	3.6515	3.8689	3.6064	3.8776	3.9148	3.7044	3.5389	3.8536	3.7791	3.5611	3.6767	3.7635	3.8934	3.8819	3.5305	3.9304	3.6938	3.9379	3.7202	3.7216	3.5504	3.6196	3.7341	3.8128
CD4Tcell-BIOCARTA_LONGEVITY_PATHWAY	0.4292	0.5177	0.5741	0.4376	0.5901	1.5283	0.5711	0.5173	0.6302	0.5447	0.4812	0.5574	0.652	0.4719	1.1366	2.5771	0.5	0.5713	0.4744	0.5338	0.5372	0.4406	0.6081	0.5375	0.5196	1.1144	0.4134	0.4995	0.5816	0.5445	0.5626	0.5681	0.7564	0.6202	0.5479	0.5707	0.6031	0.5715	0.528	0.5758	0.4907	0.5539	0.5253	0.5521	0.5197	0.5632	0.5721	0.5512	0.5331
CD4Tcell-BIOCARTA_STRESS_PATHWAY	2.1897	2.246	2.2885	2.2205	2.3287	1.2675	2.3593	2.1462	2.2341	2.2631	2.2741	2.2033	2.2131	2.169	1.6952	1.3494	2.3335	2.1525	2.2852	2.1813	2.1763	2.2299	2.2711	2.2134	2.3821	2.0469	2.2357	2.2283	2.2663	2.1812	2.3313	2.0786	2.2227	2.1351	2.2601	2.2518	2.09	2.2242	2.2257	2.2556	2.0574	2.1249	2.2987	2.2883	2.2083	2.1614	2.2243	2.1836	2.2458
CD4Tcell-BIOCARTA_TNFR1_PATHWAY	3.5869	3.4747	3.9163	3.5607	3.6622	2.4353	3.5469	3.6695	3.4204	3.3916	3.4969	3.5151	3.4445	3.7185	3.2995	2.2508	3.4231	3.4871	3.619	3.4157	3.3396	3.4303	3.289	3.498	3.4404	3.0907	3.4178	3.6757	3.3866	3.3209	3.5312	3.3892	3.3033	3.7021	3.4552	3.742	3.3745	3.4094	3.3419	3.4943	3.6514	3.2465	3.5448	3.477	3.3053	3.7184	3.5966	3.5657	3.5076
CD4Tcell-BIOCARTA_TNFR2_PATHWAY	1.5197	1.5258	1.5459	1.6109	1.5621	3.3291	1.5638	1.5255	1.4611	1.513	1.4487	1.6737	1.6248	1.552	1.7596	1.5031	1.6205	1.5836	1.5105	1.5417	1.5968	1.5833	1.6062	1.5307	1.4426	2.0808	1.6142	1.5955	1.4554	1.4814	1.5158	1.5827	1.6369	1.5485	1.5829	1.521	1.5012	1.6009	1.5969	1.527	1.6604	1.5344	1.5188	1.5156	1.543	1.5175	1.5788	1.6942	1.5733
CD4Tcell-BIOCARTA_TPO_PATHWAY	2.2255	2.2793	2.4753	2.3009	2.3427	1.761	2.2747	2.3101	2.5744	2.3501	2.1719	2.2729	2.4168	2.1164	2.765	3.6973	2.2931	2.3513	2.2904	2.3004	2.1942	2.1496	2.251	2.2167	2.3007	2.2373	2.2008	2.2631	2.4629	2.29	2.3267	2.2746	2.4194	2.2389	2.3653	2.3338	2.2496	2.3219	2.379	2.2386	2.2394	2.3345	2.0761	2.3056	2.2341	2.3217	2.367	2.2775	2.3964
CD4Tcell-BIOCARTA_CREB_PATHWAY	2.052	1.9683	2.0719	2.0751	2.1082	0.2521	2.0943	2.1321	2.0017	2.0266	2.0917	2.1144	2.0596	2.0311	1.7839	0.3423	1.9501	2.0796	2.0802	2.0385	2.0567	2.1065	2.0371	1.9325	2.03	1.3378	2.056	1.9802	2.0548	2.0548	2.0319	2.1524	1.9054	1.9527	1.9634	1.9947	1.988	2.0909	2.0426	2.0296	2.0244	1.9513	2.002	2.1141	2.0382	1.9071	2.0138	2.0179	2.1236
CD4Tcell-BIOCARTA_TRKA_PATHWAY	0.7781	0.8152	0.9879	0.7775	0.8885	1.8734	1.0052	0.8697	0.9625	0.8494	0.684	0.9657	0.8787	0.7727	1.3345	2.1385	0.8089	0.9389	0.8085	0.7951	0.8777	0.7863	0.8489	0.8294	0.7637	1.3997	0.869	0.7547	0.8877	0.8634	0.9202	0.8758	1.0856	0.9405	0.8401	0.8092	0.9146	0.9088	0.759	0.8382	0.7519	0.8864	0.8203	0.8152	0.819	0.8594	0.8118	0.8841	0.8869
CD4Tcell-BIOCARTA_UCALPAIN_PATHWAY	3.2382	3.2536	3.1683	3.1565	3.3553	1.6044	3.2675	3.4735	3.2858	3.3137	3.1025	3.2248	3.3208	3.4081	3.5016	3.009	3.3485	3.4983	3.4437	3.2706	3.3681	3.3683	3.3196	3.2762	3.2389	3.3752	3.2911	3.247	3.2689	3.1699	3.2638	3.1766	3.4131	3.0882	3.1925	3.2449	3.1644	3.3757	3.3574	3.2837	3.2792	3.162	3.1614	3.2089	3.1156	3.093	3.2968	3.4731	3.2149
CD4Tcell-BIOCARTA_VEGF_PATHWAY	3.1375	3.2788	3.2925	3.2384	3.2899	4.01	3.3347	3.2357	3.4019	3.1733	3.1552	3.1016	3.1623	3.1295	3.6713	3.8896	3.1907	3.3336	3.4008	3.3062	3.1928	3.4435	3.3805	3.2798	3.1635	3.7835	3.1641	3.3436	3.0608	3.3582	3.3774	3.2506	3.1967	3.5914	3.2356	3.3249	3.1006	3.2101	3.3111	3.2029	3.0972	3.0396	3.3144	3.3053	3.4212	3.4153	3.2401	3.4103	3.4735
CD4Tcell-BIOCARTA_CHREBP_PATHWAY	1.5512	1.5979	1.4922	1.5398	1.6117	0.389	1.651	1.5956	1.6813	1.6083	1.7521	1.5701	1.6192	1.6776	1.319	0.0101	1.4955	1.6795	1.4922	1.4074	1.5647	1.654	1.4863	1.5286	1.6005	0.4997	1.5774	1.5079	1.6539	1.4576	1.556	1.545	1.3142	1.4697	1.5734	1.5727	1.722	1.576	1.5341	1.6522	1.6331	1.6261	1.632	1.5762	1.5541	1.5764	1.6	1.5491	1.5995
CD4Tcell-BIOCARTA_PCAF_PATHWAY	2.3502	2.4305	2.4233	2.268	2.5482	0.7947	2.3688	2.3653	2.3775	2.3888	2.4275	2.3275	2.4249	2.3416	2.4008	1.9792	2.3922	2.2803	2.4597	2.3743	2.5547	2.2466	2.3983	2.3266	2.4049	2.6242	2.435	2.3026	2.3905	2.3622	2.2966	2.3399	2.493	2.5357	2.4512	2.3244	2.3774	2.5618	2.4114	2.2599	2.3207	2.4547	2.2868	2.3637	2.435	2.3197	2.4732	2.4034	2.327
CD4Tcell-BIOCARTA_AMAN_PATHWAY	-3.4862	-3.4455	-3.2508	-3.3534	-3.5451	1.4947	-3.2106	-3.3921	-3.238	-3.3874	-3.1774	-3.4071	-3.1961	-3.2042	-3.1883	-0.46	-3.5027	-3.442	-3.2499	-3.1863	-3.2604	-3.2402	-3.4399	-3.3496	-3.3345	-3.2058	-3.4839	-3.368	-3.3195	-3.4876	-3.2691	-3.3871	-3.3442	-3.3933	-3.2678	-3.4109	-3.2556	-3.2725	-3.5039	-3.2867	-3.4123	-3.2985	-3.4841	-3.3271	-3.1689	-3.3506	-3.2233	-3.1533	-3.2197
CD4Tcell-BIOCARTA_ERAD_PATHWAY	-0.0707	-0.096	-0.0811	-0.072	-0.0912	3.2464	-0.0871	-0.0943	-0.0374	-0.0807	-0.0896	-0.0934	-0.0678	-0.0916	0.3858	1.9443	-0.0821	-0.108	-0.1039	-0.0835	-0.0724	-0.108	-0.0714	-0.0661	-0.0569	0.068	-0.0898	-0.0557	-0.0716	-0.0815	-0.0515	-0.0973	0.127	-0.0729	-0.1216	-0.0164	-0.0813	-0.1141	-0.1127	-0.0995	-0.1221	-0.1064	-0.0622	-0.1049	-0.1427	-0.0696	-0.092	-0.0176	-0.0645
CD4Tcell-BIOCARTA_SM_PATHWAY	6.1976	6.0783	6.0324	6.3164	6.2704	4.1008	5.8584	5.8339	6.3305	6.3822	5.6642	6.1755	6.1235	6.5715	6.1996	4.8387	6.015	6.1586	6.0164	6.3533	6.1487	6.1069	5.9866	5.8726	6.259	5.6827	5.8808	6.3185	6.4707	6.3468	6.2052	6.3203	6.2528	6.1653	6.5395	6.0068	6.2892	5.8899	6.3881	5.9192	5.8589	5.8879	5.8625	6.1921	5.8541	5.8985	5.9784	5.7165	6.1927
CD4Tcell-BIOCARTA_NPC_PATHWAY	2.51	2.5507	2.5266	2.6134	2.5427	-0.7031	2.8083	2.5048	2.5206	2.6131	2.5924	2.5619	2.5261	2.71	1.8431	-1.804	2.5234	2.4586	2.4743	2.4885	2.4954	2.6892	2.6103	2.5603	2.6107	1.9646	2.5928	2.6885	2.6085	2.6187	2.48	2.5028	2.0445	2.6464	2.5274	2.5037	2.4619	2.5058	2.412	2.5443	2.6194	2.4863	2.3957	2.5069	2.5734	2.5275	2.5821	2.4198	2.6242
[truncated: 134 more columns]
