# Supplementary material for: Deep autoencoder for interpretable tissue-adaptive deconvolution and cell-type-specific gene analysis
Source: Nat Commun. 2022 Nov 8;13:6735. doi: 10.1038/s41467-022-34550-9 (PMC9641692; doi:10.1038/s41467-022-34550-9)
Supplement: Supplementary file 4 — Source Data [file 41467_2022_34550_MOESM4_ESM.zip › Source Data/fig5/5aefg/figure5_a_e_f_g_2-complexheatmap_matrix_pathway_annotation.csv]

id	celltype	pathway
Bcells-BIOCARTA_CSK_PATHWAY	Bcells	BIOCARTA_CSK_PATHWAY
Bcells-BIOCARTA_ARAP_PATHWAY	Bcells	BIOCARTA_ARAP_PATHWAY
Bcells-BIOCARTA_AKT_PATHWAY	Bcells	BIOCARTA_AKT_PATHWAY
Bcells-BIOCARTA_ALK_PATHWAY	Bcells	BIOCARTA_ALK_PATHWAY
Bcells-BIOCARTA_AT1R_PATHWAY	Bcells	BIOCARTA_AT1R_PATHWAY
Bcells-BIOCARTA_CHEMICAL_PATHWAY	Bcells	BIOCARTA_CHEMICAL_PATHWAY
Bcells-BIOCARTA_SPPA_PATHWAY	Bcells	BIOCARTA_SPPA_PATHWAY
Bcells-BIOCARTA_ATM_PATHWAY	Bcells	BIOCARTA_ATM_PATHWAY
Bcells-BIOCARTA_BCELLSURVIVAL_PATHWAY	Bcells	BIOCARTA_BCELLSURVIVAL_PATHWAY
Bcells-BIOCARTA_BCR_PATHWAY	Bcells	BIOCARTA_BCR_PATHWAY
Bcells-BIOCARTA_BIOPEPTIDES_PATHWAY	Bcells	BIOCARTA_BIOPEPTIDES_PATHWAY
Bcells-BIOCARTA_CDMAC_PATHWAY	Bcells	BIOCARTA_CDMAC_PATHWAY
Bcells-BIOCARTA_CARM_ER_PATHWAY	Bcells	BIOCARTA_CARM_ER_PATHWAY
Bcells-BIOCARTA_CASPASE_PATHWAY	Bcells	BIOCARTA_CASPASE_PATHWAY
Bcells-BIOCARTA_TID_PATHWAY	Bcells	BIOCARTA_TID_PATHWAY
Bcells-BIOCARTA_GCR_PATHWAY	Bcells	BIOCARTA_GCR_PATHWAY
Bcells-BIOCARTA_CTCF_PATHWAY	Bcells	BIOCARTA_CTCF_PATHWAY
Bcells-BIOCARTA_CTL_PATHWAY	Bcells	BIOCARTA_CTL_PATHWAY
Bcells-BIOCARTA_CXCR4_PATHWAY	Bcells	BIOCARTA_CXCR4_PATHWAY
Bcells-BIOCARTA_CELLCYCLE_PATHWAY	Bcells	BIOCARTA_CELLCYCLE_PATHWAY
Bcells-BIOCARTA_D4GDI_PATHWAY	Bcells	BIOCARTA_D4GDI_PATHWAY
Bcells-BIOCARTA_CALCINEURIN_PATHWAY	Bcells	BIOCARTA_CALCINEURIN_PATHWAY
Bcells-BIOCARTA_EGF_PATHWAY	Bcells	BIOCARTA_EGF_PATHWAY
Bcells-BIOCARTA_NDKDYNAMIN_PATHWAY	Bcells	BIOCARTA_NDKDYNAMIN_PATHWAY
Bcells-BIOCARTA_EPO_PATHWAY	Bcells	BIOCARTA_EPO_PATHWAY
Bcells-BIOCARTA_ECM_PATHWAY	Bcells	BIOCARTA_ECM_PATHWAY
Bcells-BIOCARTA_ERK_PATHWAY	Bcells	BIOCARTA_ERK_PATHWAY
Bcells-BIOCARTA_EIF_PATHWAY	Bcells	BIOCARTA_EIF_PATHWAY
Bcells-BIOCARTA_FCER1_PATHWAY	Bcells	BIOCARTA_FCER1_PATHWAY
Bcells-BIOCARTA_FMLP_PATHWAY	Bcells	BIOCARTA_FMLP_PATHWAY
Bcells-BIOCARTA_SET_PATHWAY	Bcells	BIOCARTA_SET_PATHWAY
Bcells-BIOCARTA_GH_PATHWAY	Bcells	BIOCARTA_GH_PATHWAY
Bcells-BIOCARTA_HIVNEF_PATHWAY	Bcells	BIOCARTA_HIVNEF_PATHWAY
Bcells-BIOCARTA_IGF1_PATHWAY	Bcells	BIOCARTA_IGF1_PATHWAY
Bcells-BIOCARTA_IL2_PATHWAY	Bcells	BIOCARTA_IL2_PATHWAY
Bcells-BIOCARTA_IL3_PATHWAY	Bcells	BIOCARTA_IL3_PATHWAY
Bcells-BIOCARTA_IL4_PATHWAY	Bcells	BIOCARTA_IL4_PATHWAY
Bcells-BIOCARTA_IL6_PATHWAY	Bcells	BIOCARTA_IL6_PATHWAY
Bcells-BIOCARTA_IL10_PATHWAY	Bcells	BIOCARTA_IL10_PATHWAY
Bcells-BIOCARTA_IL2RB_PATHWAY	Bcells	BIOCARTA_IL2RB_PATHWAY
Bcells-BIOCARTA_IL7_PATHWAY	Bcells	BIOCARTA_IL7_PATHWAY
Bcells-BIOCARTA_DEATH_PATHWAY	Bcells	BIOCARTA_DEATH_PATHWAY
Bcells-BIOCARTA_RACCYCD_PATHWAY	Bcells	BIOCARTA_RACCYCD_PATHWAY
Bcells-BIOCARTA_GLEEVEC_PATHWAY	Bcells	BIOCARTA_GLEEVEC_PATHWAY
Bcells-BIOCARTA_INSULIN_PATHWAY	Bcells	BIOCARTA_INSULIN_PATHWAY
Bcells-BIOCARTA_INTEGRIN_PATHWAY	Bcells	BIOCARTA_INTEGRIN_PATHWAY
Bcells-BIOCARTA_KERATINOCYTE_PATHWAY	Bcells	BIOCARTA_KERATINOCYTE_PATHWAY
Bcells-BIOCARTA_TCRA_PATHWAY	Bcells	BIOCARTA_TCRA_PATHWAY
Bcells-BIOCARTA_PYK2_PATHWAY	Bcells	BIOCARTA_PYK2_PATHWAY
Bcells-BIOCARTA_MAPK_PATHWAY	Bcells	BIOCARTA_MAPK_PATHWAY
Bcells-BIOCARTA_MCALPAIN_PATHWAY	Bcells	BIOCARTA_MCALPAIN_PATHWAY
Bcells-BIOCARTA_PPARA_PATHWAY	Bcells	BIOCARTA_PPARA_PATHWAY
Bcells-BIOCARTA_ETS_PATHWAY	Bcells	BIOCARTA_ETS_PATHWAY
Bcells-BIOCARTA_MTOR_PATHWAY	Bcells	BIOCARTA_MTOR_PATHWAY
Bcells-BIOCARTA_IGF1R_PATHWAY	Bcells	BIOCARTA_IGF1R_PATHWAY
Bcells-BIOCARTA_NGF_PATHWAY	Bcells	BIOCARTA_NGF_PATHWAY
Bcells-BIOCARTA_VIP_PATHWAY	Bcells	BIOCARTA_VIP_PATHWAY
Bcells-BIOCARTA_NFAT_PATHWAY	Bcells	BIOCARTA_NFAT_PATHWAY
Bcells-BIOCARTA_NTHI_PATHWAY	Bcells	BIOCARTA_NTHI_PATHWAY
Bcells-BIOCARTA_NFKB_PATHWAY	Bcells	BIOCARTA_NFKB_PATHWAY
Bcells-BIOCARTA_NOS1_PATHWAY	Bcells	BIOCARTA_NOS1_PATHWAY
Bcells-BIOCARTA_NUCLEARRS_PATHWAY	Bcells	BIOCARTA_NUCLEARRS_PATHWAY
Bcells-BIOCARTA_P38MAPK_PATHWAY	Bcells	BIOCARTA_P38MAPK_PATHWAY
Bcells-BIOCARTA_PDGF_PATHWAY	Bcells	BIOCARTA_PDGF_PATHWAY
Bcells-BIOCARTA_CCR5_PATHWAY	Bcells	BIOCARTA_CCR5_PATHWAY
Bcells-BIOCARTA_PTDINS_PATHWAY	Bcells	BIOCARTA_PTDINS_PATHWAY
Bcells-BIOCARTA_AKAPCENTROSOME_PATHWAY	Bcells	BIOCARTA_AKAPCENTROSOME_PATHWAY
Bcells-BIOCARTA_RAB_PATHWAY	Bcells	BIOCARTA_RAB_PATHWAY
Bcells-BIOCARTA_RAS_PATHWAY	Bcells	BIOCARTA_RAS_PATHWAY
Bcells-BIOCARTA_NKCELLS_PATHWAY	Bcells	BIOCARTA_NKCELLS_PATHWAY
Bcells-BIOCARTA_EIF2_PATHWAY	Bcells	BIOCARTA_EIF2_PATHWAY
Bcells-BIOCARTA_EIF4_PATHWAY	Bcells	BIOCARTA_EIF4_PATHWAY
Bcells-BIOCARTA_P27_PATHWAY	Bcells	BIOCARTA_P27_PATHWAY
Bcells-BIOCARTA_PGC1A_PATHWAY	Bcells	BIOCARTA_PGC1A_PATHWAY
Bcells-BIOCARTA_PML_PATHWAY	Bcells	BIOCARTA_PML_PATHWAY
Bcells-BIOCARTA_RHO_PATHWAY	Bcells	BIOCARTA_RHO_PATHWAY
Bcells-BIOCARTA_CARDIACEGF_PATHWAY	Bcells	BIOCARTA_CARDIACEGF_PATHWAY
Bcells-BIOCARTA_HER2_PATHWAY	Bcells	BIOCARTA_HER2_PATHWAY
Bcells-BIOCARTA_ERK5_PATHWAY	Bcells	BIOCARTA_ERK5_PATHWAY
Bcells-BIOCARTA_MAL_PATHWAY	Bcells	BIOCARTA_MAL_PATHWAY
Bcells-BIOCARTA_MEF2D_PATHWAY	Bcells	BIOCARTA_MEF2D_PATHWAY
Bcells-BIOCARTA_MITOCHONDRIA_PATHWAY	Bcells	BIOCARTA_MITOCHONDRIA_PATHWAY
Bcells-BIOCARTA_TOB1_PATHWAY	Bcells	BIOCARTA_TOB1_PATHWAY
Bcells-BIOCARTA_IL1R_PATHWAY	Bcells	BIOCARTA_IL1R_PATHWAY
Bcells-BIOCARTA_MET_PATHWAY	Bcells	BIOCARTA_MET_PATHWAY
Bcells-BIOCARTA_GPCR_PATHWAY	Bcells	BIOCARTA_GPCR_PATHWAY
Bcells-BIOCARTA_IGF1MTOR_PATHWAY	Bcells	BIOCARTA_IGF1MTOR_PATHWAY
Bcells-BIOCARTA_SPRY_PATHWAY	Bcells	BIOCARTA_SPRY_PATHWAY
Bcells-BIOCARTA_STATHMIN_PATHWAY	Bcells	BIOCARTA_STATHMIN_PATHWAY
Bcells-BIOCARTA_TCR_PATHWAY	Bcells	BIOCARTA_TCR_PATHWAY
Bcells-BIOCARTA_TALL1_PATHWAY	Bcells	BIOCARTA_TALL1_PATHWAY
Bcells-BIOCARTA_TEL_PATHWAY	Bcells	BIOCARTA_TEL_PATHWAY
Bcells-BIOCARTA_CTLA4_PATHWAY	Bcells	BIOCARTA_CTLA4_PATHWAY
Bcells-BIOCARTA_LONGEVITY_PATHWAY	Bcells	BIOCARTA_LONGEVITY_PATHWAY
Bcells-BIOCARTA_STRESS_PATHWAY	Bcells	BIOCARTA_STRESS_PATHWAY
Bcells-BIOCARTA_TNFR1_PATHWAY	Bcells	BIOCARTA_TNFR1_PATHWAY
Bcells-BIOCARTA_TNFR2_PATHWAY	Bcells	BIOCARTA_TNFR2_PATHWAY
Bcells-BIOCARTA_TOLL_PATHWAY	Bcells	BIOCARTA_TOLL_PATHWAY
Bcells-BIOCARTA_TPO_PATHWAY	Bcells	BIOCARTA_TPO_PATHWAY
Bcells-BIOCARTA_CREB_PATHWAY	Bcells	BIOCARTA_CREB_PATHWAY
Bcells-BIOCARTA_TFF_PATHWAY	Bcells	BIOCARTA_TFF_PATHWAY
Bcells-BIOCARTA_TRKA_PATHWAY	Bcells	BIOCARTA_TRKA_PATHWAY
Bcells-BIOCARTA_ARF_PATHWAY	Bcells	BIOCARTA_ARF_PATHWAY
Bcells-BIOCARTA_UCALPAIN_PATHWAY	Bcells	BIOCARTA_UCALPAIN_PATHWAY
Bcells-BIOCARTA_EICOSANOID_PATHWAY	Bcells	BIOCARTA_EICOSANOID_PATHWAY
Bcells-BIOCARTA_CHREBP_PATHWAY	Bcells	BIOCARTA_CHREBP_PATHWAY
Bcells-BIOCARTA_HSWI_SNF_PATHWAY	Bcells	BIOCARTA_HSWI_SNF_PATHWAY
Bcells-BIOCARTA_PCAF_PATHWAY	Bcells	BIOCARTA_PCAF_PATHWAY
Bcells-BIOCARTA_AMAN_PATHWAY	Bcells	BIOCARTA_AMAN_PATHWAY
Bcells-BIOCARTA_PRC2_PATHWAY	Bcells	BIOCARTA_PRC2_PATHWAY
Bcells-BIOCARTA_SM_PATHWAY	Bcells	BIOCARTA_SM_PATHWAY
Bcells-BIOCARTA_RANBP2_PATHWAY	Bcells	BIOCARTA_RANBP2_PATHWAY
Bcells-BIOCARTA_NPC_PATHWAY	Bcells	BIOCARTA_NPC_PATHWAY
CD8Tcell-BIOCARTA_RELA_PATHWAY	CD8Tcell	BIOCARTA_RELA_PATHWAY
CD8Tcell-BIOCARTA_NO1_PATHWAY	CD8Tcell	BIOCARTA_NO1_PATHWAY
CD8Tcell-BIOCARTA_CSK_PATHWAY	CD8Tcell	BIOCARTA_CSK_PATHWAY
CD8Tcell-BIOCARTA_ARAP_PATHWAY	CD8Tcell	BIOCARTA_ARAP_PATHWAY
CD8Tcell-BIOCARTA_AKT_PATHWAY	CD8Tcell	BIOCARTA_AKT_PATHWAY
CD8Tcell-BIOCARTA_ALK_PATHWAY	CD8Tcell	BIOCARTA_ALK_PATHWAY
CD8Tcell-BIOCARTA_AT1R_PATHWAY	CD8Tcell	BIOCARTA_AT1R_PATHWAY
CD8Tcell-BIOCARTA_DNAFRAGMENT_PATHWAY	CD8Tcell	BIOCARTA_DNAFRAGMENT_PATHWAY
CD8Tcell-BIOCARTA_CHEMICAL_PATHWAY	CD8Tcell	BIOCARTA_CHEMICAL_PATHWAY
CD8Tcell-BIOCARTA_BCELLSURVIVAL_PATHWAY	CD8Tcell	BIOCARTA_BCELLSURVIVAL_PATHWAY
CD8Tcell-BIOCARTA_BCR_PATHWAY	CD8Tcell	BIOCARTA_BCR_PATHWAY
CD8Tcell-BIOCARTA_BIOPEPTIDES_PATHWAY	CD8Tcell	BIOCARTA_BIOPEPTIDES_PATHWAY
CD8Tcell-BIOCARTA_CDMAC_PATHWAY	CD8Tcell	BIOCARTA_CDMAC_PATHWAY
CD8Tcell-BIOCARTA_CARM_ER_PATHWAY	CD8Tcell	BIOCARTA_CARM_ER_PATHWAY
CD8Tcell-BIOCARTA_CASPASE_PATHWAY	CD8Tcell	BIOCARTA_CASPASE_PATHWAY
CD8Tcell-BIOCARTA_CCR3_PATHWAY	CD8Tcell	BIOCARTA_CCR3_PATHWAY
CD8Tcell-BIOCARTA_MCM_PATHWAY	CD8Tcell	BIOCARTA_MCM_PATHWAY
CD8Tcell-BIOCARTA_TID_PATHWAY	CD8Tcell	BIOCARTA_TID_PATHWAY
CD8Tcell-BIOCARTA_VDR_PATHWAY	CD8Tcell	BIOCARTA_VDR_PATHWAY
CD8Tcell-BIOCARTA_HDAC_PATHWAY	CD8Tcell	BIOCARTA_HDAC_PATHWAY
CD8Tcell-BIOCARTA_GCR_PATHWAY	CD8Tcell	BIOCARTA_GCR_PATHWAY
CD8Tcell-BIOCARTA_CTCF_PATHWAY	CD8Tcell	BIOCARTA_CTCF_PATHWAY
CD8Tcell-BIOCARTA_CTL_PATHWAY	CD8Tcell	BIOCARTA_CTL_PATHWAY
CD8Tcell-BIOCARTA_CXCR4_PATHWAY	CD8Tcell	BIOCARTA_CXCR4_PATHWAY
CD8Tcell-BIOCARTA_CELLCYCLE_PATHWAY	CD8Tcell	BIOCARTA_CELLCYCLE_PATHWAY
CD8Tcell-BIOCARTA_D4GDI_PATHWAY	CD8Tcell	BIOCARTA_D4GDI_PATHWAY
CD8Tcell-BIOCARTA_CALCINEURIN_PATHWAY	CD8Tcell	BIOCARTA_CALCINEURIN_PATHWAY
CD8Tcell-BIOCARTA_EGF_PATHWAY	CD8Tcell	BIOCARTA_EGF_PATHWAY
CD8Tcell-BIOCARTA_NDKDYNAMIN_PATHWAY	CD8Tcell	BIOCARTA_NDKDYNAMIN_PATHWAY
CD8Tcell-BIOCARTA_EPO_PATHWAY	CD8Tcell	BIOCARTA_EPO_PATHWAY
CD8Tcell-BIOCARTA_ECM_PATHWAY	CD8Tcell	BIOCARTA_ECM_PATHWAY
CD8Tcell-BIOCARTA_ERK_PATHWAY	CD8Tcell	BIOCARTA_ERK_PATHWAY
CD8Tcell-BIOCARTA_EIF_PATHWAY	CD8Tcell	BIOCARTA_EIF_PATHWAY
CD8Tcell-BIOCARTA_FCER1_PATHWAY	CD8Tcell	BIOCARTA_FCER1_PATHWAY
CD8Tcell-BIOCARTA_FMLP_PATHWAY	CD8Tcell	BIOCARTA_FMLP_PATHWAY
CD8Tcell-BIOCARTA_SET_PATHWAY	CD8Tcell	BIOCARTA_SET_PATHWAY
CD8Tcell-BIOCARTA_GH_PATHWAY	CD8Tcell	BIOCARTA_GH_PATHWAY
CD8Tcell-BIOCARTA_HIVNEF_PATHWAY	CD8Tcell	BIOCARTA_HIVNEF_PATHWAY
CD8Tcell-BIOCARTA_HCMV_PATHWAY	CD8Tcell	BIOCARTA_HCMV_PATHWAY
CD8Tcell-BIOCARTA_P53HYPOXIA_PATHWAY	CD8Tcell	BIOCARTA_P53HYPOXIA_PATHWAY
CD8Tcell-BIOCARTA_HIF_PATHWAY	CD8Tcell	BIOCARTA_HIF_PATHWAY
CD8Tcell-BIOCARTA_IGF1_PATHWAY	CD8Tcell	BIOCARTA_IGF1_PATHWAY
CD8Tcell-BIOCARTA_IL2_PATHWAY	CD8Tcell	BIOCARTA_IL2_PATHWAY
CD8Tcell-BIOCARTA_IL3_PATHWAY	CD8Tcell	BIOCARTA_IL3_PATHWAY
CD8Tcell-BIOCARTA_IL4_PATHWAY	CD8Tcell	BIOCARTA_IL4_PATHWAY
CD8Tcell-BIOCARTA_IL6_PATHWAY	CD8Tcell	BIOCARTA_IL6_PATHWAY
CD8Tcell-BIOCARTA_IL2RB_PATHWAY	CD8Tcell	BIOCARTA_IL2RB_PATHWAY
CD8Tcell-BIOCARTA_IL7_PATHWAY	CD8Tcell	BIOCARTA_IL7_PATHWAY
CD8Tcell-BIOCARTA_GSK3_PATHWAY	CD8Tcell	BIOCARTA_GSK3_PATHWAY
CD8Tcell-BIOCARTA_DEATH_PATHWAY	CD8Tcell	BIOCARTA_DEATH_PATHWAY
CD8Tcell-BIOCARTA_RACCYCD_PATHWAY	CD8Tcell	BIOCARTA_RACCYCD_PATHWAY
CD8Tcell-BIOCARTA_GLEEVEC_PATHWAY	CD8Tcell	BIOCARTA_GLEEVEC_PATHWAY
CD8Tcell-BIOCARTA_INSULIN_PATHWAY	CD8Tcell	BIOCARTA_INSULIN_PATHWAY
CD8Tcell-BIOCARTA_INTEGRIN_PATHWAY	CD8Tcell	BIOCARTA_INTEGRIN_PATHWAY
CD8Tcell-BIOCARTA_KERATINOCYTE_PATHWAY	CD8Tcell	BIOCARTA_KERATINOCYTE_PATHWAY
CD8Tcell-BIOCARTA_TCRA_PATHWAY	CD8Tcell	BIOCARTA_TCRA_PATHWAY
CD8Tcell-BIOCARTA_PYK2_PATHWAY	CD8Tcell	BIOCARTA_PYK2_PATHWAY
CD8Tcell-BIOCARTA_MAPK_PATHWAY	CD8Tcell	BIOCARTA_MAPK_PATHWAY
CD8Tcell-BIOCARTA_MCALPAIN_PATHWAY	CD8Tcell	BIOCARTA_MCALPAIN_PATHWAY
CD8Tcell-BIOCARTA_PPARA_PATHWAY	CD8Tcell	BIOCARTA_PPARA_PATHWAY
CD8Tcell-BIOCARTA_ETS_PATHWAY	CD8Tcell	BIOCARTA_ETS_PATHWAY
CD8Tcell-BIOCARTA_MTOR_PATHWAY	CD8Tcell	BIOCARTA_MTOR_PATHWAY
CD8Tcell-BIOCARTA_IGF1R_PATHWAY	CD8Tcell	BIOCARTA_IGF1R_PATHWAY
CD8Tcell-BIOCARTA_PITX2_PATHWAY	CD8Tcell	BIOCARTA_PITX2_PATHWAY
CD8Tcell-BIOCARTA_NGF_PATHWAY	CD8Tcell	BIOCARTA_NGF_PATHWAY
CD8Tcell-BIOCARTA_VIP_PATHWAY	CD8Tcell	BIOCARTA_VIP_PATHWAY
CD8Tcell-BIOCARTA_NFAT_PATHWAY	CD8Tcell	BIOCARTA_NFAT_PATHWAY
CD8Tcell-BIOCARTA_NTHI_PATHWAY	CD8Tcell	BIOCARTA_NTHI_PATHWAY
CD8Tcell-BIOCARTA_NFKB_PATHWAY	CD8Tcell	BIOCARTA_NFKB_PATHWAY
CD8Tcell-BIOCARTA_NOS1_PATHWAY	CD8Tcell	BIOCARTA_NOS1_PATHWAY
CD8Tcell-BIOCARTA_NO2IL12_PATHWAY	CD8Tcell	BIOCARTA_NO2IL12_PATHWAY
CD8Tcell-BIOCARTA_NUCLEARRS_PATHWAY	CD8Tcell	BIOCARTA_NUCLEARRS_PATHWAY
CD8Tcell-BIOCARTA_P38MAPK_PATHWAY	CD8Tcell	BIOCARTA_P38MAPK_PATHWAY
CD8Tcell-BIOCARTA_PDGF_PATHWAY	CD8Tcell	BIOCARTA_PDGF_PATHWAY
CD8Tcell-BIOCARTA_CCR5_PATHWAY	CD8Tcell	BIOCARTA_CCR5_PATHWAY
CD8Tcell-BIOCARTA_PTDINS_PATHWAY	CD8Tcell	BIOCARTA_PTDINS_PATHWAY
CD8Tcell-BIOCARTA_EDG1_PATHWAY	CD8Tcell	BIOCARTA_EDG1_PATHWAY
CD8Tcell-BIOCARTA_MYOSIN_PATHWAY	CD8Tcell	BIOCARTA_MYOSIN_PATHWAY
CD8Tcell-BIOCARTA_PS1_PATHWAY	CD8Tcell	BIOCARTA_PS1_PATHWAY
CD8Tcell-BIOCARTA_AKAPCENTROSOME_PATHWAY	CD8Tcell	BIOCARTA_AKAPCENTROSOME_PATHWAY
CD8Tcell-BIOCARTA_PTEN_PATHWAY	CD8Tcell	BIOCARTA_PTEN_PATHWAY
CD8Tcell-BIOCARTA_RAS_PATHWAY	CD8Tcell	BIOCARTA_RAS_PATHWAY
CD8Tcell-BIOCARTA_NKCELLS_PATHWAY	CD8Tcell	BIOCARTA_NKCELLS_PATHWAY
CD8Tcell-BIOCARTA_BAD_PATHWAY	CD8Tcell	BIOCARTA_BAD_PATHWAY
CD8Tcell-BIOCARTA_CK1_PATHWAY	CD8Tcell	BIOCARTA_CK1_PATHWAY
CD8Tcell-BIOCARTA_EIF2_PATHWAY	CD8Tcell	BIOCARTA_EIF2_PATHWAY
CD8Tcell-BIOCARTA_EIF4_PATHWAY	CD8Tcell	BIOCARTA_EIF4_PATHWAY
CD8Tcell-BIOCARTA_P27_PATHWAY	CD8Tcell	BIOCARTA_P27_PATHWAY
CD8Tcell-BIOCARTA_PGC1A_PATHWAY	CD8Tcell	BIOCARTA_PGC1A_PATHWAY
CD8Tcell-BIOCARTA_RHO_PATHWAY	CD8Tcell	BIOCARTA_RHO_PATHWAY
CD8Tcell-BIOCARTA_ATRBRCA_PATHWAY	CD8Tcell	BIOCARTA_ATRBRCA_PATHWAY
CD8Tcell-BIOCARTA_CARDIACEGF_PATHWAY	CD8Tcell	BIOCARTA_CARDIACEGF_PATHWAY
CD8Tcell-BIOCARTA_HER2_PATHWAY	CD8Tcell	BIOCARTA_HER2_PATHWAY
CD8Tcell-BIOCARTA_ERK5_PATHWAY	CD8Tcell	BIOCARTA_ERK5_PATHWAY
CD8Tcell-BIOCARTA_MAL_PATHWAY	CD8Tcell	BIOCARTA_MAL_PATHWAY
CD8Tcell-BIOCARTA_MEF2D_PATHWAY	CD8Tcell	BIOCARTA_MEF2D_PATHWAY
CD8Tcell-BIOCARTA_MITOCHONDRIA_PATHWAY	CD8Tcell	BIOCARTA_MITOCHONDRIA_PATHWAY
CD8Tcell-BIOCARTA_TOB1_PATHWAY	CD8Tcell	BIOCARTA_TOB1_PATHWAY
CD8Tcell-BIOCARTA_BARRESTIN_SRC_PATHWAY	CD8Tcell	BIOCARTA_BARRESTIN_SRC_PATHWAY
CD8Tcell-BIOCARTA_NKT_PATHWAY	CD8Tcell	BIOCARTA_NKT_PATHWAY
CD8Tcell-BIOCARTA_IL1R_PATHWAY	CD8Tcell	BIOCARTA_IL1R_PATHWAY
CD8Tcell-BIOCARTA_MET_PATHWAY	CD8Tcell	BIOCARTA_MET_PATHWAY
CD8Tcell-BIOCARTA_GPCR_PATHWAY	CD8Tcell	BIOCARTA_GPCR_PATHWAY
CD8Tcell-BIOCARTA_IGF1MTOR_PATHWAY	CD8Tcell	BIOCARTA_IGF1MTOR_PATHWAY
CD8Tcell-BIOCARTA_SPRY_PATHWAY	CD8Tcell	BIOCARTA_SPRY_PATHWAY
CD8Tcell-BIOCARTA_STATHMIN_PATHWAY	CD8Tcell	BIOCARTA_STATHMIN_PATHWAY
CD8Tcell-BIOCARTA_TCR_PATHWAY	CD8Tcell	BIOCARTA_TCR_PATHWAY
CD8Tcell-BIOCARTA_TCYTOTOXIC_PATHWAY	CD8Tcell	BIOCARTA_TCYTOTOXIC_PATHWAY
CD8Tcell-BIOCARTA_THELPER_PATHWAY	CD8Tcell	BIOCARTA_THELPER_PATHWAY
CD8Tcell-BIOCARTA_TALL1_PATHWAY	CD8Tcell	BIOCARTA_TALL1_PATHWAY
CD8Tcell-BIOCARTA_TEL_PATHWAY	CD8Tcell	BIOCARTA_TEL_PATHWAY
CD8Tcell-BIOCARTA_TGFB_PATHWAY	CD8Tcell	BIOCARTA_TGFB_PATHWAY
CD8Tcell-BIOCARTA_41BB_PATHWAY	CD8Tcell	BIOCARTA_41BB_PATHWAY
CD8Tcell-BIOCARTA_CTLA4_PATHWAY	CD8Tcell	BIOCARTA_CTLA4_PATHWAY
CD8Tcell-BIOCARTA_LONGEVITY_PATHWAY	CD8Tcell	BIOCARTA_LONGEVITY_PATHWAY
CD8Tcell-BIOCARTA_PAR1_PATHWAY	CD8Tcell	BIOCARTA_PAR1_PATHWAY
CD8Tcell-BIOCARTA_STRESS_PATHWAY	CD8Tcell	BIOCARTA_STRESS_PATHWAY
CD8Tcell-BIOCARTA_TOLL_PATHWAY	CD8Tcell	BIOCARTA_TOLL_PATHWAY
CD8Tcell-BIOCARTA_TPO_PATHWAY	CD8Tcell	BIOCARTA_TPO_PATHWAY
CD8Tcell-BIOCARTA_CREB_PATHWAY	CD8Tcell	BIOCARTA_CREB_PATHWAY
CD8Tcell-BIOCARTA_CARM1_PATHWAY	CD8Tcell	BIOCARTA_CARM1_PATHWAY
CD8Tcell-BIOCARTA_TFF_PATHWAY	CD8Tcell	BIOCARTA_TFF_PATHWAY
CD8Tcell-BIOCARTA_TRKA_PATHWAY	CD8Tcell	BIOCARTA_TRKA_PATHWAY
CD8Tcell-BIOCARTA_UCALPAIN_PATHWAY	CD8Tcell	BIOCARTA_UCALPAIN_PATHWAY
CD8Tcell-BIOCARTA_VEGF_PATHWAY	CD8Tcell	BIOCARTA_VEGF_PATHWAY
CD8Tcell-BIOCARTA_WNT_PATHWAY	CD8Tcell	BIOCARTA_WNT_PATHWAY
CD8Tcell-BIOCARTA_PDZS_PATHWAY	CD8Tcell	BIOCARTA_PDZS_PATHWAY
CD8Tcell-BIOCARTA_EICOSANOID_PATHWAY	CD8Tcell	BIOCARTA_EICOSANOID_PATHWAY
CD8Tcell-BIOCARTA_CHREBP_PATHWAY	CD8Tcell	BIOCARTA_CHREBP_PATHWAY
CD8Tcell-BIOCARTA_HSWI_SNF_PATHWAY	CD8Tcell	BIOCARTA_HSWI_SNF_PATHWAY
CD8Tcell-BIOCARTA_PCAF_PATHWAY	CD8Tcell	BIOCARTA_PCAF_PATHWAY
CD8Tcell-BIOCARTA_AMAN_PATHWAY	CD8Tcell	BIOCARTA_AMAN_PATHWAY
CD8Tcell-BIOCARTA_EFP_PATHWAY	CD8Tcell	BIOCARTA_EFP_PATHWAY
CD8Tcell-BIOCARTA_ERAD_PATHWAY	CD8Tcell	BIOCARTA_ERAD_PATHWAY
CD8Tcell-BIOCARTA_PRC2_PATHWAY	CD8Tcell	BIOCARTA_PRC2_PATHWAY
CD8Tcell-BIOCARTA_SM_PATHWAY	CD8Tcell	BIOCARTA_SM_PATHWAY
CD8Tcell-BIOCARTA_RANBP2_PATHWAY	CD8Tcell	BIOCARTA_RANBP2_PATHWAY
CD8Tcell-BIOCARTA_NPC_PATHWAY	CD8Tcell	BIOCARTA_NPC_PATHWAY
Den-BIOCARTA_CSK_PATHWAY	Den	BIOCARTA_CSK_PATHWAY
Den-BIOCARTA_ALK_PATHWAY	Den	BIOCARTA_ALK_PATHWAY
Den-BIOCARTA_AT1R_PATHWAY	Den	BIOCARTA_AT1R_PATHWAY
Den-BIOCARTA_CHEMICAL_PATHWAY	Den	BIOCARTA_CHEMICAL_PATHWAY
Den-BIOCARTA_BCR_PATHWAY	Den	BIOCARTA_BCR_PATHWAY
Den-BIOCARTA_BIOPEPTIDES_PATHWAY	Den	BIOCARTA_BIOPEPTIDES_PATHWAY
Den-BIOCARTA_CDMAC_PATHWAY	Den	BIOCARTA_CDMAC_PATHWAY
Den-BIOCARTA_CASPASE_PATHWAY	Den	BIOCARTA_CASPASE_PATHWAY
Den-BIOCARTA_MCM_PATHWAY	Den	BIOCARTA_MCM_PATHWAY
Den-BIOCARTA_VDR_PATHWAY	Den	BIOCARTA_VDR_PATHWAY
Den-BIOCARTA_HDAC_PATHWAY	Den	BIOCARTA_HDAC_PATHWAY
Den-BIOCARTA_GCR_PATHWAY	Den	BIOCARTA_GCR_PATHWAY
Den-BIOCARTA_CTL_PATHWAY	Den	BIOCARTA_CTL_PATHWAY
Den-BIOCARTA_CXCR4_PATHWAY	Den	BIOCARTA_CXCR4_PATHWAY
Den-BIOCARTA_D4GDI_PATHWAY	Den	BIOCARTA_D4GDI_PATHWAY
Den-BIOCARTA_CALCINEURIN_PATHWAY	Den	BIOCARTA_CALCINEURIN_PATHWAY
Den-BIOCARTA_NDKDYNAMIN_PATHWAY	Den	BIOCARTA_NDKDYNAMIN_PATHWAY
Den-BIOCARTA_EPO_PATHWAY	Den	BIOCARTA_EPO_PATHWAY
Den-BIOCARTA_ECM_PATHWAY	Den	BIOCARTA_ECM_PATHWAY
Den-BIOCARTA_ERK_PATHWAY	Den	BIOCARTA_ERK_PATHWAY
Den-BIOCARTA_EIF_PATHWAY	Den	BIOCARTA_EIF_PATHWAY
Den-BIOCARTA_FCER1_PATHWAY	Den	BIOCARTA_FCER1_PATHWAY
Den-BIOCARTA_FMLP_PATHWAY	Den	BIOCARTA_FMLP_PATHWAY
Den-BIOCARTA_SET_PATHWAY	Den	BIOCARTA_SET_PATHWAY
Den-BIOCARTA_HIVNEF_PATHWAY	Den	BIOCARTA_HIVNEF_PATHWAY
Den-BIOCARTA_IL2_PATHWAY	Den	BIOCARTA_IL2_PATHWAY
Den-BIOCARTA_IL3_PATHWAY	Den	BIOCARTA_IL3_PATHWAY
Den-BIOCARTA_IL6_PATHWAY	Den	BIOCARTA_IL6_PATHWAY
Den-BIOCARTA_IL10_PATHWAY	Den	BIOCARTA_IL10_PATHWAY
Den-BIOCARTA_IL12_PATHWAY	Den	BIOCARTA_IL12_PATHWAY
Den-BIOCARTA_IL7_PATHWAY	Den	BIOCARTA_IL7_PATHWAY
Den-BIOCARTA_DEATH_PATHWAY	Den	BIOCARTA_DEATH_PATHWAY
Den-BIOCARTA_INTEGRIN_PATHWAY	Den	BIOCARTA_INTEGRIN_PATHWAY
Den-BIOCARTA_KERATINOCYTE_PATHWAY	Den	BIOCARTA_KERATINOCYTE_PATHWAY
Den-BIOCARTA_TCRA_PATHWAY	Den	BIOCARTA_TCRA_PATHWAY
Den-BIOCARTA_PYK2_PATHWAY	Den	BIOCARTA_PYK2_PATHWAY
Den-BIOCARTA_MAPK_PATHWAY	Den	BIOCARTA_MAPK_PATHWAY
Den-BIOCARTA_MCALPAIN_PATHWAY	Den	BIOCARTA_MCALPAIN_PATHWAY
Den-BIOCARTA_PPARA_PATHWAY	Den	BIOCARTA_PPARA_PATHWAY
Den-BIOCARTA_MTOR_PATHWAY	Den	BIOCARTA_MTOR_PATHWAY
Den-BIOCARTA_NGF_PATHWAY	Den	BIOCARTA_NGF_PATHWAY
Den-BIOCARTA_NFAT_PATHWAY	Den	BIOCARTA_NFAT_PATHWAY
Den-BIOCARTA_NOS1_PATHWAY	Den	BIOCARTA_NOS1_PATHWAY
Den-BIOCARTA_NO2IL12_PATHWAY	Den	BIOCARTA_NO2IL12_PATHWAY
Den-BIOCARTA_NUCLEARRS_PATHWAY	Den	BIOCARTA_NUCLEARRS_PATHWAY
Den-BIOCARTA_ARENRF2_PATHWAY	Den	BIOCARTA_ARENRF2_PATHWAY
Den-BIOCARTA_CCR5_PATHWAY	Den	BIOCARTA_CCR5_PATHWAY
Den-BIOCARTA_PTDINS_PATHWAY	Den	BIOCARTA_PTDINS_PATHWAY
Den-BIOCARTA_RAB_PATHWAY	Den	BIOCARTA_RAB_PATHWAY
Den-BIOCARTA_RAS_PATHWAY	Den	BIOCARTA_RAS_PATHWAY
Den-BIOCARTA_NKCELLS_PATHWAY	Den	BIOCARTA_NKCELLS_PATHWAY
Den-BIOCARTA_BAD_PATHWAY	Den	BIOCARTA_BAD_PATHWAY
Den-BIOCARTA_EIF2_PATHWAY	Den	BIOCARTA_EIF2_PATHWAY
Den-BIOCARTA_EIF4_PATHWAY	Den	BIOCARTA_EIF4_PATHWAY
Den-BIOCARTA_PGC1A_PATHWAY	Den	BIOCARTA_PGC1A_PATHWAY
Den-BIOCARTA_ATRBRCA_PATHWAY	Den	BIOCARTA_ATRBRCA_PATHWAY
Den-BIOCARTA_MAL_PATHWAY	Den	BIOCARTA_MAL_PATHWAY
Den-BIOCARTA_MEF2D_PATHWAY	Den	BIOCARTA_MEF2D_PATHWAY
Den-BIOCARTA_BARRESTIN_SRC_PATHWAY	Den	BIOCARTA_BARRESTIN_SRC_PATHWAY
Den-BIOCARTA_MET_PATHWAY	Den	BIOCARTA_MET_PATHWAY
Den-BIOCARTA_GPCR_PATHWAY	Den	BIOCARTA_GPCR_PATHWAY
Den-BIOCARTA_STATHMIN_PATHWAY	Den	BIOCARTA_STATHMIN_PATHWAY
Den-BIOCARTA_TCR_PATHWAY	Den	BIOCARTA_TCR_PATHWAY
Den-BIOCARTA_TCYTOTOXIC_PATHWAY	Den	BIOCARTA_TCYTOTOXIC_PATHWAY
Den-BIOCARTA_THELPER_PATHWAY	Den	BIOCARTA_THELPER_PATHWAY
Den-BIOCARTA_TEL_PATHWAY	Den	BIOCARTA_TEL_PATHWAY
Den-BIOCARTA_CTLA4_PATHWAY	Den	BIOCARTA_CTLA4_PATHWAY
Den-BIOCARTA_TNFR1_PATHWAY	Den	BIOCARTA_TNFR1_PATHWAY
Den-BIOCARTA_TOLL_PATHWAY	Den	BIOCARTA_TOLL_PATHWAY
Den-BIOCARTA_TPO_PATHWAY	Den	BIOCARTA_TPO_PATHWAY
Den-BIOCARTA_CREB_PATHWAY	Den	BIOCARTA_CREB_PATHWAY
Den-BIOCARTA_UCALPAIN_PATHWAY	Den	BIOCARTA_UCALPAIN_PATHWAY
Den-BIOCARTA_WNT_PATHWAY	Den	BIOCARTA_WNT_PATHWAY
Den-BIOCARTA_HSWI_SNF_PATHWAY	Den	BIOCARTA_HSWI_SNF_PATHWAY
Den-BIOCARTA_PCAF_PATHWAY	Den	BIOCARTA_PCAF_PATHWAY
Den-BIOCARTA_EFP_PATHWAY	Den	BIOCARTA_EFP_PATHWAY
Den-BIOCARTA_SM_PATHWAY	Den	BIOCARTA_SM_PATHWAY
Den-BIOCARTA_NPC_PATHWAY	Den	BIOCARTA_NPC_PATHWAY
Monocyte-BIOCARTA_RELA_PATHWAY	Monocyte	BIOCARTA_RELA_PATHWAY
Monocyte-BIOCARTA_NO1_PATHWAY	Monocyte	BIOCARTA_NO1_PATHWAY
Monocyte-BIOCARTA_CSK_PATHWAY	Monocyte	BIOCARTA_CSK_PATHWAY
Monocyte-BIOCARTA_AGR_PATHWAY	Monocyte	BIOCARTA_AGR_PATHWAY
Monocyte-BIOCARTA_AKT_PATHWAY	Monocyte	BIOCARTA_AKT_PATHWAY
Monocyte-BIOCARTA_ALK_PATHWAY	Monocyte	BIOCARTA_ALK_PATHWAY
Monocyte-BIOCARTA_AT1R_PATHWAY	Monocyte	BIOCARTA_AT1R_PATHWAY
Monocyte-BIOCARTA_DNAFRAGMENT_PATHWAY	Monocyte	BIOCARTA_DNAFRAGMENT_PATHWAY
Monocyte-BIOCARTA_CHEMICAL_PATHWAY	Monocyte	BIOCARTA_CHEMICAL_PATHWAY
Monocyte-BIOCARTA_SPPA_PATHWAY	Monocyte	BIOCARTA_SPPA_PATHWAY
Monocyte-BIOCARTA_ATM_PATHWAY	Monocyte	BIOCARTA_ATM_PATHWAY
Monocyte-BIOCARTA_BCELLSURVIVAL_PATHWAY	Monocyte	BIOCARTA_BCELLSURVIVAL_PATHWAY
Monocyte-BIOCARTA_BCR_PATHWAY	Monocyte	BIOCARTA_BCR_PATHWAY
Monocyte-BIOCARTA_BIOPEPTIDES_PATHWAY	Monocyte	BIOCARTA_BIOPEPTIDES_PATHWAY
Monocyte-BIOCARTA_RANKL_PATHWAY	Monocyte	BIOCARTA_RANKL_PATHWAY
Monocyte-BIOCARTA_CDMAC_PATHWAY	Monocyte	BIOCARTA_CDMAC_PATHWAY
Monocyte-BIOCARTA_CARM_ER_PATHWAY	Monocyte	BIOCARTA_CARM_ER_PATHWAY
Monocyte-BIOCARTA_CASPASE_PATHWAY	Monocyte	BIOCARTA_CASPASE_PATHWAY
Monocyte-BIOCARTA_CCR3_PATHWAY	Monocyte	BIOCARTA_CCR3_PATHWAY
Monocyte-BIOCARTA_CD40_PATHWAY	Monocyte	BIOCARTA_CD40_PATHWAY
Monocyte-BIOCARTA_MCM_PATHWAY	Monocyte	BIOCARTA_MCM_PATHWAY
Monocyte-BIOCARTA_G2_PATHWAY	Monocyte	BIOCARTA_G2_PATHWAY
Monocyte-BIOCARTA_CERAMIDE_PATHWAY	Monocyte	BIOCARTA_CERAMIDE_PATHWAY
Monocyte-BIOCARTA_TID_PATHWAY	Monocyte	BIOCARTA_TID_PATHWAY
Monocyte-BIOCARTA_VDR_PATHWAY	Monocyte	BIOCARTA_VDR_PATHWAY
Monocyte-BIOCARTA_HDAC_PATHWAY	Monocyte	BIOCARTA_HDAC_PATHWAY
Monocyte-BIOCARTA_GCR_PATHWAY	Monocyte	BIOCARTA_GCR_PATHWAY
Monocyte-BIOCARTA_CTCF_PATHWAY	Monocyte	BIOCARTA_CTCF_PATHWAY
Monocyte-BIOCARTA_CTL_PATHWAY	Monocyte	BIOCARTA_CTL_PATHWAY
Monocyte-BIOCARTA_CXCR4_PATHWAY	Monocyte	BIOCARTA_CXCR4_PATHWAY
Monocyte-BIOCARTA_CELLCYCLE_PATHWAY	Monocyte	BIOCARTA_CELLCYCLE_PATHWAY
Monocyte-BIOCARTA_D4GDI_PATHWAY	Monocyte	BIOCARTA_D4GDI_PATHWAY
Monocyte-BIOCARTA_CALCINEURIN_PATHWAY	Monocyte	BIOCARTA_CALCINEURIN_PATHWAY
Monocyte-BIOCARTA_EGF_PATHWAY	Monocyte	BIOCARTA_EGF_PATHWAY
Monocyte-BIOCARTA_NDKDYNAMIN_PATHWAY	Monocyte	BIOCARTA_NDKDYNAMIN_PATHWAY
Monocyte-BIOCARTA_EPO_PATHWAY	Monocyte	BIOCARTA_EPO_PATHWAY
Monocyte-BIOCARTA_ECM_PATHWAY	Monocyte	BIOCARTA_ECM_PATHWAY
Monocyte-BIOCARTA_ERK_PATHWAY	Monocyte	BIOCARTA_ERK_PATHWAY
Monocyte-BIOCARTA_EIF_PATHWAY	Monocyte	BIOCARTA_EIF_PATHWAY
Monocyte-BIOCARTA_FAS_PATHWAY	Monocyte	BIOCARTA_FAS_PATHWAY
Monocyte-BIOCARTA_FCER1_PATHWAY	Monocyte	BIOCARTA_FCER1_PATHWAY
Monocyte-BIOCARTA_FMLP_PATHWAY	Monocyte	BIOCARTA_FMLP_PATHWAY
Monocyte-BIOCARTA_SET_PATHWAY	Monocyte	BIOCARTA_SET_PATHWAY
Monocyte-BIOCARTA_GH_PATHWAY	Monocyte	BIOCARTA_GH_PATHWAY
Monocyte-BIOCARTA_HIVNEF_PATHWAY	Monocyte	BIOCARTA_HIVNEF_PATHWAY
Monocyte-BIOCARTA_HCMV_PATHWAY	Monocyte	BIOCARTA_HCMV_PATHWAY
Monocyte-BIOCARTA_P53HYPOXIA_PATHWAY	Monocyte	BIOCARTA_P53HYPOXIA_PATHWAY
Monocyte-BIOCARTA_HIF_PATHWAY	Monocyte	BIOCARTA_HIF_PATHWAY
Monocyte-BIOCARTA_IGF1_PATHWAY	Monocyte	BIOCARTA_IGF1_PATHWAY
Monocyte-BIOCARTA_IL2_PATHWAY	Monocyte	BIOCARTA_IL2_PATHWAY
Monocyte-BIOCARTA_IL3_PATHWAY	Monocyte	BIOCARTA_IL3_PATHWAY
Monocyte-BIOCARTA_IL4_PATHWAY	Monocyte	BIOCARTA_IL4_PATHWAY
Monocyte-BIOCARTA_IL6_PATHWAY	Monocyte	BIOCARTA_IL6_PATHWAY
Monocyte-BIOCARTA_IL10_PATHWAY	Monocyte	BIOCARTA_IL10_PATHWAY
Monocyte-BIOCARTA_IL12_PATHWAY	Monocyte	BIOCARTA_IL12_PATHWAY
Monocyte-BIOCARTA_IL2RB_PATHWAY	Monocyte	BIOCARTA_IL2RB_PATHWAY
Monocyte-BIOCARTA_IL7_PATHWAY	Monocyte	BIOCARTA_IL7_PATHWAY
Monocyte-BIOCARTA_GSK3_PATHWAY	Monocyte	BIOCARTA_GSK3_PATHWAY
Monocyte-BIOCARTA_DEATH_PATHWAY	Monocyte	BIOCARTA_DEATH_PATHWAY
Monocyte-BIOCARTA_RACCYCD_PATHWAY	Monocyte	BIOCARTA_RACCYCD_PATHWAY
Monocyte-BIOCARTA_GLEEVEC_PATHWAY	Monocyte	BIOCARTA_GLEEVEC_PATHWAY
Monocyte-BIOCARTA_INSULIN_PATHWAY	Monocyte	BIOCARTA_INSULIN_PATHWAY
Monocyte-BIOCARTA_INTEGRIN_PATHWAY	Monocyte	BIOCARTA_INTEGRIN_PATHWAY
Monocyte-BIOCARTA_KERATINOCYTE_PATHWAY	Monocyte	BIOCARTA_KERATINOCYTE_PATHWAY
Monocyte-BIOCARTA_TCRA_PATHWAY	Monocyte	BIOCARTA_TCRA_PATHWAY
Monocyte-BIOCARTA_PYK2_PATHWAY	Monocyte	BIOCARTA_PYK2_PATHWAY
Monocyte-BIOCARTA_MAPK_PATHWAY	Monocyte	BIOCARTA_MAPK_PATHWAY
Monocyte-BIOCARTA_MCALPAIN_PATHWAY	Monocyte	BIOCARTA_MCALPAIN_PATHWAY
Monocyte-BIOCARTA_PPARA_PATHWAY	Monocyte	BIOCARTA_PPARA_PATHWAY
Monocyte-BIOCARTA_ETS_PATHWAY	Monocyte	BIOCARTA_ETS_PATHWAY
Monocyte-BIOCARTA_MTOR_PATHWAY	Monocyte	BIOCARTA_MTOR_PATHWAY
Monocyte-BIOCARTA_IGF1R_PATHWAY	Monocyte	BIOCARTA_IGF1R_PATHWAY
Monocyte-BIOCARTA_PITX2_PATHWAY	Monocyte	BIOCARTA_PITX2_PATHWAY
Monocyte-BIOCARTA_NGF_PATHWAY	Monocyte	BIOCARTA_NGF_PATHWAY
Monocyte-BIOCARTA_VIP_PATHWAY	Monocyte	BIOCARTA_VIP_PATHWAY
Monocyte-BIOCARTA_NFAT_PATHWAY	Monocyte	BIOCARTA_NFAT_PATHWAY
Monocyte-BIOCARTA_NTHI_PATHWAY	Monocyte	BIOCARTA_NTHI_PATHWAY
Monocyte-BIOCARTA_NFKB_PATHWAY	Monocyte	BIOCARTA_NFKB_PATHWAY
Monocyte-BIOCARTA_NOS1_PATHWAY	Monocyte	BIOCARTA_NOS1_PATHWAY
Monocyte-BIOCARTA_NO2IL12_PATHWAY	Monocyte	BIOCARTA_NO2IL12_PATHWAY
Monocyte-BIOCARTA_NUCLEARRS_PATHWAY	Monocyte	BIOCARTA_NUCLEARRS_PATHWAY
Monocyte-BIOCARTA_ARENRF2_PATHWAY	Monocyte	BIOCARTA_ARENRF2_PATHWAY
Monocyte-BIOCARTA_P38MAPK_PATHWAY	Monocyte	BIOCARTA_P38MAPK_PATHWAY
Monocyte-BIOCARTA_PDGF_PATHWAY	Monocyte	BIOCARTA_PDGF_PATHWAY
Monocyte-BIOCARTA_CCR5_PATHWAY	Monocyte	BIOCARTA_CCR5_PATHWAY
Monocyte-BIOCARTA_PTDINS_PATHWAY	Monocyte	BIOCARTA_PTDINS_PATHWAY
Monocyte-BIOCARTA_EDG1_PATHWAY	Monocyte	BIOCARTA_EDG1_PATHWAY
Monocyte-BIOCARTA_MYOSIN_PATHWAY	Monocyte	BIOCARTA_MYOSIN_PATHWAY
Monocyte-BIOCARTA_PS1_PATHWAY	Monocyte	BIOCARTA_PS1_PATHWAY
Monocyte-BIOCARTA_AKAPCENTROSOME_PATHWAY	Monocyte	BIOCARTA_AKAPCENTROSOME_PATHWAY
Monocyte-BIOCARTA_PTEN_PATHWAY	Monocyte	BIOCARTA_PTEN_PATHWAY
Monocyte-BIOCARTA_RAB_PATHWAY	Monocyte	BIOCARTA_RAB_PATHWAY
Monocyte-BIOCARTA_RAC1_PATHWAY	Monocyte	BIOCARTA_RAC1_PATHWAY
Monocyte-BIOCARTA_RAS_PATHWAY	Monocyte	BIOCARTA_RAS_PATHWAY
Monocyte-BIOCARTA_NKCELLS_PATHWAY	Monocyte	BIOCARTA_NKCELLS_PATHWAY
Monocyte-BIOCARTA_BAD_PATHWAY	Monocyte	BIOCARTA_BAD_PATHWAY
Monocyte-BIOCARTA_EIF2_PATHWAY	Monocyte	BIOCARTA_EIF2_PATHWAY
Monocyte-BIOCARTA_EIF4_PATHWAY	Monocyte	BIOCARTA_EIF4_PATHWAY
Monocyte-BIOCARTA_P27_PATHWAY	Monocyte	BIOCARTA_P27_PATHWAY
Monocyte-BIOCARTA_PGC1A_PATHWAY	Monocyte	BIOCARTA_PGC1A_PATHWAY
Monocyte-BIOCARTA_PML_PATHWAY	Monocyte	BIOCARTA_PML_PATHWAY
Monocyte-BIOCARTA_RHO_PATHWAY	Monocyte	BIOCARTA_RHO_PATHWAY
Monocyte-BIOCARTA_ATRBRCA_PATHWAY	Monocyte	BIOCARTA_ATRBRCA_PATHWAY
Monocyte-BIOCARTA_CARDIACEGF_PATHWAY	Monocyte	BIOCARTA_CARDIACEGF_PATHWAY
Monocyte-BIOCARTA_HER2_PATHWAY	Monocyte	BIOCARTA_HER2_PATHWAY
Monocyte-BIOCARTA_ERK5_PATHWAY	Monocyte	BIOCARTA_ERK5_PATHWAY
Monocyte-BIOCARTA_MAL_PATHWAY	Monocyte	BIOCARTA_MAL_PATHWAY
Monocyte-BIOCARTA_MEF2D_PATHWAY	Monocyte	BIOCARTA_MEF2D_PATHWAY
Monocyte-BIOCARTA_MITOCHONDRIA_PATHWAY	Monocyte	BIOCARTA_MITOCHONDRIA_PATHWAY
Monocyte-BIOCARTA_TOB1_PATHWAY	Monocyte	BIOCARTA_TOB1_PATHWAY
Monocyte-BIOCARTA_BARRESTIN_SRC_PATHWAY	Monocyte	BIOCARTA_BARRESTIN_SRC_PATHWAY
Monocyte-BIOCARTA_NKT_PATHWAY	Monocyte	BIOCARTA_NKT_PATHWAY
Monocyte-BIOCARTA_IL1R_PATHWAY	Monocyte	BIOCARTA_IL1R_PATHWAY
Monocyte-BIOCARTA_MET_PATHWAY	Monocyte	BIOCARTA_MET_PATHWAY
Monocyte-BIOCARTA_GPCR_PATHWAY	Monocyte	BIOCARTA_GPCR_PATHWAY
Monocyte-BIOCARTA_IGF1MTOR_PATHWAY	Monocyte	BIOCARTA_IGF1MTOR_PATHWAY
Monocyte-BIOCARTA_SPRY_PATHWAY	Monocyte	BIOCARTA_SPRY_PATHWAY
Monocyte-BIOCARTA_STATHMIN_PATHWAY	Monocyte	BIOCARTA_STATHMIN_PATHWAY
Monocyte-BIOCARTA_TCR_PATHWAY	Monocyte	BIOCARTA_TCR_PATHWAY
Monocyte-BIOCARTA_TCYTOTOXIC_PATHWAY	Monocyte	BIOCARTA_TCYTOTOXIC_PATHWAY
Monocyte-BIOCARTA_THELPER_PATHWAY	Monocyte	BIOCARTA_THELPER_PATHWAY
Monocyte-BIOCARTA_TEL_PATHWAY	Monocyte	BIOCARTA_TEL_PATHWAY
Monocyte-BIOCARTA_TGFB_PATHWAY	Monocyte	BIOCARTA_TGFB_PATHWAY
Monocyte-BIOCARTA_41BB_PATHWAY	Monocyte	BIOCARTA_41BB_PATHWAY
Monocyte-BIOCARTA_CTLA4_PATHWAY	Monocyte	BIOCARTA_CTLA4_PATHWAY
Monocyte-BIOCARTA_LONGEVITY_PATHWAY	Monocyte	BIOCARTA_LONGEVITY_PATHWAY
Monocyte-BIOCARTA_PAR1_PATHWAY	Monocyte	BIOCARTA_PAR1_PATHWAY
Monocyte-BIOCARTA_STRESS_PATHWAY	Monocyte	BIOCARTA_STRESS_PATHWAY
Monocyte-BIOCARTA_TNFR1_PATHWAY	Monocyte	BIOCARTA_TNFR1_PATHWAY
Monocyte-BIOCARTA_TNFR2_PATHWAY	Monocyte	BIOCARTA_TNFR2_PATHWAY
Monocyte-BIOCARTA_TOLL_PATHWAY	Monocyte	BIOCARTA_TOLL_PATHWAY
Monocyte-BIOCARTA_TPO_PATHWAY	Monocyte	BIOCARTA_TPO_PATHWAY
Monocyte-BIOCARTA_CREB_PATHWAY	Monocyte	BIOCARTA_CREB_PATHWAY
Monocyte-BIOCARTA_CARM1_PATHWAY	Monocyte	BIOCARTA_CARM1_PATHWAY
Monocyte-BIOCARTA_TFF_PATHWAY	Monocyte	BIOCARTA_TFF_PATHWAY
Monocyte-BIOCARTA_TRKA_PATHWAY	Monocyte	BIOCARTA_TRKA_PATHWAY
Monocyte-BIOCARTA_ARF_PATHWAY	Monocyte	BIOCARTA_ARF_PATHWAY
Monocyte-BIOCARTA_UCALPAIN_PATHWAY	Monocyte	BIOCARTA_UCALPAIN_PATHWAY
Monocyte-BIOCARTA_VEGF_PATHWAY	Monocyte	BIOCARTA_VEGF_PATHWAY
Monocyte-BIOCARTA_WNT_PATHWAY	Monocyte	BIOCARTA_WNT_PATHWAY
Monocyte-BIOCARTA_PDZS_PATHWAY	Monocyte	BIOCARTA_PDZS_PATHWAY
Monocyte-BIOCARTA_EICOSANOID_PATHWAY	Monocyte	BIOCARTA_EICOSANOID_PATHWAY
Monocyte-BIOCARTA_CHREBP_PATHWAY	Monocyte	BIOCARTA_CHREBP_PATHWAY
Monocyte-BIOCARTA_HSWI_SNF_PATHWAY	Monocyte	BIOCARTA_HSWI_SNF_PATHWAY
Monocyte-BIOCARTA_PCAF_PATHWAY	Monocyte	BIOCARTA_PCAF_PATHWAY
Monocyte-BIOCARTA_EFP_PATHWAY	Monocyte	BIOCARTA_EFP_PATHWAY
Monocyte-BIOCARTA_ERAD_PATHWAY	Monocyte	BIOCARTA_ERAD_PATHWAY
Monocyte-BIOCARTA_PRC2_PATHWAY	Monocyte	BIOCARTA_PRC2_PATHWAY
Monocyte-BIOCARTA_SM_PATHWAY	Monocyte	BIOCARTA_SM_PATHWAY
Monocyte-BIOCARTA_RANBP2_PATHWAY	Monocyte	BIOCARTA_RANBP2_PATHWAY
Monocyte-BIOCARTA_NPC_PATHWAY	Monocyte	BIOCARTA_NPC_PATHWAY
NK-BIOCARTA_RELA_PATHWAY	NK	BIOCARTA_RELA_PATHWAY
NK-BIOCARTA_CSK_PATHWAY	NK	BIOCARTA_CSK_PATHWAY
NK-BIOCARTA_AKT_PATHWAY	NK	BIOCARTA_AKT_PATHWAY
NK-BIOCARTA_ALK_PATHWAY	NK	BIOCARTA_ALK_PATHWAY
NK-BIOCARTA_AT1R_PATHWAY	NK	BIOCARTA_AT1R_PATHWAY
NK-BIOCARTA_DNAFRAGMENT_PATHWAY	NK	BIOCARTA_DNAFRAGMENT_PATHWAY
NK-BIOCARTA_CHEMICAL_PATHWAY	NK	BIOCARTA_CHEMICAL_PATHWAY
NK-BIOCARTA_SPPA_PATHWAY	NK	BIOCARTA_SPPA_PATHWAY
NK-BIOCARTA_ATM_PATHWAY	NK	BIOCARTA_ATM_PATHWAY
NK-BIOCARTA_BCELLSURVIVAL_PATHWAY	NK	BIOCARTA_BCELLSURVIVAL_PATHWAY
NK-BIOCARTA_BCR_PATHWAY	NK	BIOCARTA_BCR_PATHWAY
NK-BIOCARTA_BIOPEPTIDES_PATHWAY	NK	BIOCARTA_BIOPEPTIDES_PATHWAY
NK-BIOCARTA_RANKL_PATHWAY	NK	BIOCARTA_RANKL_PATHWAY
NK-BIOCARTA_CDMAC_PATHWAY	NK	BIOCARTA_CDMAC_PATHWAY
NK-BIOCARTA_CASPASE_PATHWAY	NK	BIOCARTA_CASPASE_PATHWAY
NK-BIOCARTA_CCR3_PATHWAY	NK	BIOCARTA_CCR3_PATHWAY
NK-BIOCARTA_CD40_PATHWAY	NK	BIOCARTA_CD40_PATHWAY
NK-BIOCARTA_CERAMIDE_PATHWAY	NK	BIOCARTA_CERAMIDE_PATHWAY
NK-BIOCARTA_TID_PATHWAY	NK	BIOCARTA_TID_PATHWAY
NK-BIOCARTA_VDR_PATHWAY	NK	BIOCARTA_VDR_PATHWAY
NK-BIOCARTA_HDAC_PATHWAY	NK	BIOCARTA_HDAC_PATHWAY
NK-BIOCARTA_GCR_PATHWAY	NK	BIOCARTA_GCR_PATHWAY
NK-BIOCARTA_CTCF_PATHWAY	NK	BIOCARTA_CTCF_PATHWAY
NK-BIOCARTA_CTL_PATHWAY	NK	BIOCARTA_CTL_PATHWAY
NK-BIOCARTA_CXCR4_PATHWAY	NK	BIOCARTA_CXCR4_PATHWAY
NK-BIOCARTA_CELLCYCLE_PATHWAY	NK	BIOCARTA_CELLCYCLE_PATHWAY
NK-BIOCARTA_D4GDI_PATHWAY	NK	BIOCARTA_D4GDI_PATHWAY
NK-BIOCARTA_CALCINEURIN_PATHWAY	NK	BIOCARTA_CALCINEURIN_PATHWAY
NK-BIOCARTA_EGF_PATHWAY	NK	BIOCARTA_EGF_PATHWAY
NK-BIOCARTA_NDKDYNAMIN_PATHWAY	NK	BIOCARTA_NDKDYNAMIN_PATHWAY
NK-BIOCARTA_EPO_PATHWAY	NK	BIOCARTA_EPO_PATHWAY
NK-BIOCARTA_ECM_PATHWAY	NK	BIOCARTA_ECM_PATHWAY
NK-BIOCARTA_ERK_PATHWAY	NK	BIOCARTA_ERK_PATHWAY
NK-BIOCARTA_EIF_PATHWAY	NK	BIOCARTA_EIF_PATHWAY
NK-BIOCARTA_FAS_PATHWAY	NK	BIOCARTA_FAS_PATHWAY
NK-BIOCARTA_FCER1_PATHWAY	NK	BIOCARTA_FCER1_PATHWAY
NK-BIOCARTA_FMLP_PATHWAY	NK	BIOCARTA_FMLP_PATHWAY
NK-BIOCARTA_SET_PATHWAY	NK	BIOCARTA_SET_PATHWAY
NK-BIOCARTA_GH_PATHWAY	NK	BIOCARTA_GH_PATHWAY
NK-BIOCARTA_HIVNEF_PATHWAY	NK	BIOCARTA_HIVNEF_PATHWAY
NK-BIOCARTA_HCMV_PATHWAY	NK	BIOCARTA_HCMV_PATHWAY
NK-BIOCARTA_P53HYPOXIA_PATHWAY	NK	BIOCARTA_P53HYPOXIA_PATHWAY
NK-BIOCARTA_HIF_PATHWAY	NK	BIOCARTA_HIF_PATHWAY
NK-BIOCARTA_IGF1_PATHWAY	NK	BIOCARTA_IGF1_PATHWAY
NK-BIOCARTA_IL2_PATHWAY	NK	BIOCARTA_IL2_PATHWAY
NK-BIOCARTA_IL3_PATHWAY	NK	BIOCARTA_IL3_PATHWAY
NK-BIOCARTA_IL4_PATHWAY	NK	BIOCARTA_IL4_PATHWAY
NK-BIOCARTA_IL6_PATHWAY	NK	BIOCARTA_IL6_PATHWAY
NK-BIOCARTA_IL10_PATHWAY	NK	BIOCARTA_IL10_PATHWAY
NK-BIOCARTA_IL12_PATHWAY	NK	BIOCARTA_IL12_PATHWAY
NK-BIOCARTA_IL2RB_PATHWAY	NK	BIOCARTA_IL2RB_PATHWAY
NK-BIOCARTA_IL7_PATHWAY	NK	BIOCARTA_IL7_PATHWAY
NK-BIOCARTA_GSK3_PATHWAY	NK	BIOCARTA_GSK3_PATHWAY
NK-BIOCARTA_DEATH_PATHWAY	NK	BIOCARTA_DEATH_PATHWAY
NK-BIOCARTA_RACCYCD_PATHWAY	NK	BIOCARTA_RACCYCD_PATHWAY
NK-BIOCARTA_GLEEVEC_PATHWAY	NK	BIOCARTA_GLEEVEC_PATHWAY
NK-BIOCARTA_INSULIN_PATHWAY	NK	BIOCARTA_INSULIN_PATHWAY
NK-BIOCARTA_INTEGRIN_PATHWAY	NK	BIOCARTA_INTEGRIN_PATHWAY
NK-BIOCARTA_KERATINOCYTE_PATHWAY	NK	BIOCARTA_KERATINOCYTE_PATHWAY
NK-BIOCARTA_TCRA_PATHWAY	NK	BIOCARTA_TCRA_PATHWAY
NK-BIOCARTA_PYK2_PATHWAY	NK	BIOCARTA_PYK2_PATHWAY
NK-BIOCARTA_MAPK_PATHWAY	NK	BIOCARTA_MAPK_PATHWAY
NK-BIOCARTA_MCALPAIN_PATHWAY	NK	BIOCARTA_MCALPAIN_PATHWAY
NK-BIOCARTA_PPARA_PATHWAY	NK	BIOCARTA_PPARA_PATHWAY
NK-BIOCARTA_ETS_PATHWAY	NK	BIOCARTA_ETS_PATHWAY
NK-BIOCARTA_MTOR_PATHWAY	NK	BIOCARTA_MTOR_PATHWAY
NK-BIOCARTA_IGF1R_PATHWAY	NK	BIOCARTA_IGF1R_PATHWAY
NK-BIOCARTA_PITX2_PATHWAY	NK	BIOCARTA_PITX2_PATHWAY
NK-BIOCARTA_NGF_PATHWAY	NK	BIOCARTA_NGF_PATHWAY
NK-BIOCARTA_NFAT_PATHWAY	NK	BIOCARTA_NFAT_PATHWAY
NK-BIOCARTA_NTHI_PATHWAY	NK	BIOCARTA_NTHI_PATHWAY
NK-BIOCARTA_NFKB_PATHWAY	NK	BIOCARTA_NFKB_PATHWAY
NK-BIOCARTA_NOS1_PATHWAY	NK	BIOCARTA_NOS1_PATHWAY
NK-BIOCARTA_NO2IL12_PATHWAY	NK	BIOCARTA_NO2IL12_PATHWAY
NK-BIOCARTA_NUCLEARRS_PATHWAY	NK	BIOCARTA_NUCLEARRS_PATHWAY
NK-BIOCARTA_ARENRF2_PATHWAY	NK	BIOCARTA_ARENRF2_PATHWAY
NK-BIOCARTA_P38MAPK_PATHWAY	NK	BIOCARTA_P38MAPK_PATHWAY
NK-BIOCARTA_PDGF_PATHWAY	NK	BIOCARTA_PDGF_PATHWAY
NK-BIOCARTA_CCR5_PATHWAY	NK	BIOCARTA_CCR5_PATHWAY
NK-BIOCARTA_PTDINS_PATHWAY	NK	BIOCARTA_PTDINS_PATHWAY
NK-BIOCARTA_EDG1_PATHWAY	NK	BIOCARTA_EDG1_PATHWAY
NK-BIOCARTA_AKAPCENTROSOME_PATHWAY	NK	BIOCARTA_AKAPCENTROSOME_PATHWAY
NK-BIOCARTA_PTEN_PATHWAY	NK	BIOCARTA_PTEN_PATHWAY
NK-BIOCARTA_RAB_PATHWAY	NK	BIOCARTA_RAB_PATHWAY
NK-BIOCARTA_RAS_PATHWAY	NK	BIOCARTA_RAS_PATHWAY
NK-BIOCARTA_NKCELLS_PATHWAY	NK	BIOCARTA_NKCELLS_PATHWAY
NK-BIOCARTA_RB_PATHWAY	NK	BIOCARTA_RB_PATHWAY
NK-BIOCARTA_BAD_PATHWAY	NK	BIOCARTA_BAD_PATHWAY
NK-BIOCARTA_EIF2_PATHWAY	NK	BIOCARTA_EIF2_PATHWAY
NK-BIOCARTA_EIF4_PATHWAY	NK	BIOCARTA_EIF4_PATHWAY
NK-BIOCARTA_P27_PATHWAY	NK	BIOCARTA_P27_PATHWAY
NK-BIOCARTA_PGC1A_PATHWAY	NK	BIOCARTA_PGC1A_PATHWAY
NK-BIOCARTA_PML_PATHWAY	NK	BIOCARTA_PML_PATHWAY
NK-BIOCARTA_RHO_PATHWAY	NK	BIOCARTA_RHO_PATHWAY
NK-BIOCARTA_CARDIACEGF_PATHWAY	NK	BIOCARTA_CARDIACEGF_PATHWAY
NK-BIOCARTA_HER2_PATHWAY	NK	BIOCARTA_HER2_PATHWAY
NK-BIOCARTA_ERK5_PATHWAY	NK	BIOCARTA_ERK5_PATHWAY
NK-BIOCARTA_MAL_PATHWAY	NK	BIOCARTA_MAL_PATHWAY
NK-BIOCARTA_MEF2D_PATHWAY	NK	BIOCARTA_MEF2D_PATHWAY
NK-BIOCARTA_MITOCHONDRIA_PATHWAY	NK	BIOCARTA_MITOCHONDRIA_PATHWAY
NK-BIOCARTA_TOB1_PATHWAY	NK	BIOCARTA_TOB1_PATHWAY
NK-BIOCARTA_BARRESTIN_SRC_PATHWAY	NK	BIOCARTA_BARRESTIN_SRC_PATHWAY
NK-BIOCARTA_NKT_PATHWAY	NK	BIOCARTA_NKT_PATHWAY
NK-BIOCARTA_IL1R_PATHWAY	NK	BIOCARTA_IL1R_PATHWAY
NK-BIOCARTA_MET_PATHWAY	NK	BIOCARTA_MET_PATHWAY
NK-BIOCARTA_GPCR_PATHWAY	NK	BIOCARTA_GPCR_PATHWAY
NK-BIOCARTA_IGF1MTOR_PATHWAY	NK	BIOCARTA_IGF1MTOR_PATHWAY
NK-BIOCARTA_SPRY_PATHWAY	NK	BIOCARTA_SPRY_PATHWAY
NK-BIOCARTA_STATHMIN_PATHWAY	NK	BIOCARTA_STATHMIN_PATHWAY
NK-BIOCARTA_HSP27_PATHWAY	NK	BIOCARTA_HSP27_PATHWAY
NK-BIOCARTA_TCR_PATHWAY	NK	BIOCARTA_TCR_PATHWAY
NK-BIOCARTA_TCYTOTOXIC_PATHWAY	NK	BIOCARTA_TCYTOTOXIC_PATHWAY
NK-BIOCARTA_THELPER_PATHWAY	NK	BIOCARTA_THELPER_PATHWAY
NK-BIOCARTA_TEL_PATHWAY	NK	BIOCARTA_TEL_PATHWAY
NK-BIOCARTA_TGFB_PATHWAY	NK	BIOCARTA_TGFB_PATHWAY
NK-BIOCARTA_TH1TH2_PATHWAY	NK	BIOCARTA_TH1TH2_PATHWAY
NK-BIOCARTA_41BB_PATHWAY	NK	BIOCARTA_41BB_PATHWAY
NK-BIOCARTA_CTLA4_PATHWAY	NK	BIOCARTA_CTLA4_PATHWAY
NK-BIOCARTA_LONGEVITY_PATHWAY	NK	BIOCARTA_LONGEVITY_PATHWAY
NK-BIOCARTA_PAR1_PATHWAY	NK	BIOCARTA_PAR1_PATHWAY
NK-BIOCARTA_STRESS_PATHWAY	NK	BIOCARTA_STRESS_PATHWAY
NK-BIOCARTA_TNFR1_PATHWAY	NK	BIOCARTA_TNFR1_PATHWAY
NK-BIOCARTA_TNFR2_PATHWAY	NK	BIOCARTA_TNFR2_PATHWAY
NK-BIOCARTA_TOLL_PATHWAY	NK	BIOCARTA_TOLL_PATHWAY
NK-BIOCARTA_TPO_PATHWAY	NK	BIOCARTA_TPO_PATHWAY
NK-BIOCARTA_CREB_PATHWAY	NK	BIOCARTA_CREB_PATHWAY
NK-BIOCARTA_CARM1_PATHWAY	NK	BIOCARTA_CARM1_PATHWAY
NK-BIOCARTA_TFF_PATHWAY	NK	BIOCARTA_TFF_PATHWAY
NK-BIOCARTA_TRKA_PATHWAY	NK	BIOCARTA_TRKA_PATHWAY
NK-BIOCARTA_ARF_PATHWAY	NK	BIOCARTA_ARF_PATHWAY
NK-BIOCARTA_UCALPAIN_PATHWAY	NK	BIOCARTA_UCALPAIN_PATHWAY
NK-BIOCARTA_VEGF_PATHWAY	NK	BIOCARTA_VEGF_PATHWAY
NK-BIOCARTA_PDZS_PATHWAY	NK	BIOCARTA_PDZS_PATHWAY
NK-BIOCARTA_EICOSANOID_PATHWAY	NK	BIOCARTA_EICOSANOID_PATHWAY
NK-BIOCARTA_CHREBP_PATHWAY	NK	BIOCARTA_CHREBP_PATHWAY
NK-BIOCARTA_HSWI_SNF_PATHWAY	NK	BIOCARTA_HSWI_SNF_PATHWAY
NK-BIOCARTA_PCAF_PATHWAY	NK	BIOCARTA_PCAF_PATHWAY
NK-BIOCARTA_ERAD_PATHWAY	NK	BIOCARTA_ERAD_PATHWAY
NK-BIOCARTA_SM_PATHWAY	NK	BIOCARTA_SM_PATHWAY
NK-BIOCARTA_RANBP2_PATHWAY	NK	BIOCARTA_RANBP2_PATHWAY
NK-BIOCARTA_NPC_PATHWAY	NK	BIOCARTA_NPC_PATHWAY
CD4Tcell-BIOCARTA_RELA_PATHWAY	CD4Tcell	BIOCARTA_RELA_PATHWAY
CD4Tcell-BIOCARTA_NO1_PATHWAY	CD4Tcell	BIOCARTA_NO1_PATHWAY
CD4Tcell-BIOCARTA_CSK_PATHWAY	CD4Tcell	BIOCARTA_CSK_PATHWAY
CD4Tcell-BIOCARTA_AKT_PATHWAY	CD4Tcell	BIOCARTA_AKT_PATHWAY
CD4Tcell-BIOCARTA_ALK_PATHWAY	CD4Tcell	BIOCARTA_ALK_PATHWAY
CD4Tcell-BIOCARTA_AT1R_PATHWAY	CD4Tcell	BIOCARTA_AT1R_PATHWAY
CD4Tcell-BIOCARTA_CHEMICAL_PATHWAY	CD4Tcell	BIOCARTA_CHEMICAL_PATHWAY
CD4Tcell-BIOCARTA_SPPA_PATHWAY	CD4Tcell	BIOCARTA_SPPA_PATHWAY
CD4Tcell-BIOCARTA_BCELLSURVIVAL_PATHWAY	CD4Tcell	BIOCARTA_BCELLSURVIVAL_PATHWAY
CD4Tcell-BIOCARTA_BCR_PATHWAY	CD4Tcell	BIOCARTA_BCR_PATHWAY
CD4Tcell-BIOCARTA_BIOPEPTIDES_PATHWAY	CD4Tcell	BIOCARTA_BIOPEPTIDES_PATHWAY
CD4Tcell-BIOCARTA_CDMAC_PATHWAY	CD4Tcell	BIOCARTA_CDMAC_PATHWAY
CD4Tcell-BIOCARTA_CARM_ER_PATHWAY	CD4Tcell	BIOCARTA_CARM_ER_PATHWAY
CD4Tcell-BIOCARTA_CASPASE_PATHWAY	CD4Tcell	BIOCARTA_CASPASE_PATHWAY
CD4Tcell-BIOCARTA_CD40_PATHWAY	CD4Tcell	BIOCARTA_CD40_PATHWAY
CD4Tcell-BIOCARTA_MCM_PATHWAY	CD4Tcell	BIOCARTA_MCM_PATHWAY
CD4Tcell-BIOCARTA_CERAMIDE_PATHWAY	CD4Tcell	BIOCARTA_CERAMIDE_PATHWAY
CD4Tcell-BIOCARTA_GCR_PATHWAY	CD4Tcell	BIOCARTA_GCR_PATHWAY
CD4Tcell-BIOCARTA_CTL_PATHWAY	CD4Tcell	BIOCARTA_CTL_PATHWAY
CD4Tcell-BIOCARTA_CXCR4_PATHWAY	CD4Tcell	BIOCARTA_CXCR4_PATHWAY
CD4Tcell-BIOCARTA_D4GDI_PATHWAY	CD4Tcell	BIOCARTA_D4GDI_PATHWAY
CD4Tcell-BIOCARTA_CALCINEURIN_PATHWAY	CD4Tcell	BIOCARTA_CALCINEURIN_PATHWAY
CD4Tcell-BIOCARTA_EGF_PATHWAY	CD4Tcell	BIOCARTA_EGF_PATHWAY
CD4Tcell-BIOCARTA_NDKDYNAMIN_PATHWAY	CD4Tcell	BIOCARTA_NDKDYNAMIN_PATHWAY
CD4Tcell-BIOCARTA_EPO_PATHWAY	CD4Tcell	BIOCARTA_EPO_PATHWAY
CD4Tcell-BIOCARTA_ECM_PATHWAY	CD4Tcell	BIOCARTA_ECM_PATHWAY
CD4Tcell-BIOCARTA_ERK_PATHWAY	CD4Tcell	BIOCARTA_ERK_PATHWAY
CD4Tcell-BIOCARTA_EIF_PATHWAY	CD4Tcell	BIOCARTA_EIF_PATHWAY
CD4Tcell-BIOCARTA_FAS_PATHWAY	CD4Tcell	BIOCARTA_FAS_PATHWAY
CD4Tcell-BIOCARTA_FCER1_PATHWAY	CD4Tcell	BIOCARTA_FCER1_PATHWAY
CD4Tcell-BIOCARTA_FMLP_PATHWAY	CD4Tcell	BIOCARTA_FMLP_PATHWAY
CD4Tcell-BIOCARTA_SET_PATHWAY	CD4Tcell	BIOCARTA_SET_PATHWAY
CD4Tcell-BIOCARTA_GH_PATHWAY	CD4Tcell	BIOCARTA_GH_PATHWAY
CD4Tcell-BIOCARTA_HIVNEF_PATHWAY	CD4Tcell	BIOCARTA_HIVNEF_PATHWAY
CD4Tcell-BIOCARTA_IGF1_PATHWAY	CD4Tcell	BIOCARTA_IGF1_PATHWAY
CD4Tcell-BIOCARTA_IL2_PATHWAY	CD4Tcell	BIOCARTA_IL2_PATHWAY
CD4Tcell-BIOCARTA_IL4_PATHWAY	CD4Tcell	BIOCARTA_IL4_PATHWAY
CD4Tcell-BIOCARTA_IL6_PATHWAY	CD4Tcell	BIOCARTA_IL6_PATHWAY
CD4Tcell-BIOCARTA_IL10_PATHWAY	CD4Tcell	BIOCARTA_IL10_PATHWAY
CD4Tcell-BIOCARTA_IL12_PATHWAY	CD4Tcell	BIOCARTA_IL12_PATHWAY
CD4Tcell-BIOCARTA_IL2RB_PATHWAY	CD4Tcell	BIOCARTA_IL2RB_PATHWAY
CD4Tcell-BIOCARTA_IL7_PATHWAY	CD4Tcell	BIOCARTA_IL7_PATHWAY
CD4Tcell-BIOCARTA_DEATH_PATHWAY	CD4Tcell	BIOCARTA_DEATH_PATHWAY
CD4Tcell-BIOCARTA_RACCYCD_PATHWAY	CD4Tcell	BIOCARTA_RACCYCD_PATHWAY
CD4Tcell-BIOCARTA_INTEGRIN_PATHWAY	CD4Tcell	BIOCARTA_INTEGRIN_PATHWAY
CD4Tcell-BIOCARTA_KERATINOCYTE_PATHWAY	CD4Tcell	BIOCARTA_KERATINOCYTE_PATHWAY
CD4Tcell-BIOCARTA_TCRA_PATHWAY	CD4Tcell	BIOCARTA_TCRA_PATHWAY
CD4Tcell-BIOCARTA_PYK2_PATHWAY	CD4Tcell	BIOCARTA_PYK2_PATHWAY
CD4Tcell-BIOCARTA_MAPK_PATHWAY	CD4Tcell	BIOCARTA_MAPK_PATHWAY
CD4Tcell-BIOCARTA_MCALPAIN_PATHWAY	CD4Tcell	BIOCARTA_MCALPAIN_PATHWAY
CD4Tcell-BIOCARTA_ETS_PATHWAY	CD4Tcell	BIOCARTA_ETS_PATHWAY
CD4Tcell-BIOCARTA_MTOR_PATHWAY	CD4Tcell	BIOCARTA_MTOR_PATHWAY
CD4Tcell-BIOCARTA_IGF1R_PATHWAY	CD4Tcell	BIOCARTA_IGF1R_PATHWAY
CD4Tcell-BIOCARTA_NGF_PATHWAY	CD4Tcell	BIOCARTA_NGF_PATHWAY
CD4Tcell-BIOCARTA_VIP_PATHWAY	CD4Tcell	BIOCARTA_VIP_PATHWAY
CD4Tcell-BIOCARTA_NFAT_PATHWAY	CD4Tcell	BIOCARTA_NFAT_PATHWAY
CD4Tcell-BIOCARTA_NFKB_PATHWAY	CD4Tcell	BIOCARTA_NFKB_PATHWAY
CD4Tcell-BIOCARTA_NOS1_PATHWAY	CD4Tcell	BIOCARTA_NOS1_PATHWAY
CD4Tcell-BIOCARTA_NO2IL12_PATHWAY	CD4Tcell	BIOCARTA_NO2IL12_PATHWAY
CD4Tcell-BIOCARTA_NUCLEARRS_PATHWAY	CD4Tcell	BIOCARTA_NUCLEARRS_PATHWAY
CD4Tcell-BIOCARTA_ARENRF2_PATHWAY	CD4Tcell	BIOCARTA_ARENRF2_PATHWAY
CD4Tcell-BIOCARTA_P38MAPK_PATHWAY	CD4Tcell	BIOCARTA_P38MAPK_PATHWAY
CD4Tcell-BIOCARTA_PDGF_PATHWAY	CD4Tcell	BIOCARTA_PDGF_PATHWAY
CD4Tcell-BIOCARTA_CCR5_PATHWAY	CD4Tcell	BIOCARTA_CCR5_PATHWAY
CD4Tcell-BIOCARTA_PTDINS_PATHWAY	CD4Tcell	BIOCARTA_PTDINS_PATHWAY
CD4Tcell-BIOCARTA_PS1_PATHWAY	CD4Tcell	BIOCARTA_PS1_PATHWAY
CD4Tcell-BIOCARTA_PTEN_PATHWAY	CD4Tcell	BIOCARTA_PTEN_PATHWAY
CD4Tcell-BIOCARTA_RAB_PATHWAY	CD4Tcell	BIOCARTA_RAB_PATHWAY
CD4Tcell-BIOCARTA_RAS_PATHWAY	CD4Tcell	BIOCARTA_RAS_PATHWAY
CD4Tcell-BIOCARTA_NKCELLS_PATHWAY	CD4Tcell	BIOCARTA_NKCELLS_PATHWAY
CD4Tcell-BIOCARTA_EIF2_PATHWAY	CD4Tcell	BIOCARTA_EIF2_PATHWAY
CD4Tcell-BIOCARTA_PGC1A_PATHWAY	CD4Tcell	BIOCARTA_PGC1A_PATHWAY
CD4Tcell-BIOCARTA_PML_PATHWAY	CD4Tcell	BIOCARTA_PML_PATHWAY
CD4Tcell-BIOCARTA_ATRBRCA_PATHWAY	CD4Tcell	BIOCARTA_ATRBRCA_PATHWAY
CD4Tcell-BIOCARTA_CARDIACEGF_PATHWAY	CD4Tcell	BIOCARTA_CARDIACEGF_PATHWAY
CD4Tcell-BIOCARTA_ERK5_PATHWAY	CD4Tcell	BIOCARTA_ERK5_PATHWAY
CD4Tcell-BIOCARTA_MAL_PATHWAY	CD4Tcell	BIOCARTA_MAL_PATHWAY
CD4Tcell-BIOCARTA_MEF2D_PATHWAY	CD4Tcell	BIOCARTA_MEF2D_PATHWAY
CD4Tcell-BIOCARTA_TOB1_PATHWAY	CD4Tcell	BIOCARTA_TOB1_PATHWAY
CD4Tcell-BIOCARTA_BARRESTIN_SRC_PATHWAY	CD4Tcell	BIOCARTA_BARRESTIN_SRC_PATHWAY
CD4Tcell-BIOCARTA_NKT_PATHWAY	CD4Tcell	BIOCARTA_NKT_PATHWAY
CD4Tcell-BIOCARTA_MET_PATHWAY	CD4Tcell	BIOCARTA_MET_PATHWAY
CD4Tcell-BIOCARTA_GPCR_PATHWAY	CD4Tcell	BIOCARTA_GPCR_PATHWAY
CD4Tcell-BIOCARTA_IGF1MTOR_PATHWAY	CD4Tcell	BIOCARTA_IGF1MTOR_PATHWAY
CD4Tcell-BIOCARTA_STATHMIN_PATHWAY	CD4Tcell	BIOCARTA_STATHMIN_PATHWAY
CD4Tcell-BIOCARTA_TCR_PATHWAY	CD4Tcell	BIOCARTA_TCR_PATHWAY
CD4Tcell-BIOCARTA_TCYTOTOXIC_PATHWAY	CD4Tcell	BIOCARTA_TCYTOTOXIC_PATHWAY
CD4Tcell-BIOCARTA_THELPER_PATHWAY	CD4Tcell	BIOCARTA_THELPER_PATHWAY
CD4Tcell-BIOCARTA_TEL_PATHWAY	CD4Tcell	BIOCARTA_TEL_PATHWAY
CD4Tcell-BIOCARTA_TH1TH2_PATHWAY	CD4Tcell	BIOCARTA_TH1TH2_PATHWAY
CD4Tcell-BIOCARTA_CTLA4_PATHWAY	CD4Tcell	BIOCARTA_CTLA4_PATHWAY
CD4Tcell-BIOCARTA_LONGEVITY_PATHWAY	CD4Tcell	BIOCARTA_LONGEVITY_PATHWAY
CD4Tcell-BIOCARTA_STRESS_PATHWAY	CD4Tcell	BIOCARTA_STRESS_PATHWAY
CD4Tcell-BIOCARTA_TNFR1_PATHWAY	CD4Tcell	BIOCARTA_TNFR1_PATHWAY
CD4Tcell-BIOCARTA_TNFR2_PATHWAY	CD4Tcell	BIOCARTA_TNFR2_PATHWAY
CD4Tcell-BIOCARTA_TPO_PATHWAY	CD4Tcell	BIOCARTA_TPO_PATHWAY
CD4Tcell-BIOCARTA_CREB_PATHWAY	CD4Tcell	BIOCARTA_CREB_PATHWAY
CD4Tcell-BIOCARTA_TRKA_PATHWAY	CD4Tcell	BIOCARTA_TRKA_PATHWAY
CD4Tcell-BIOCARTA_UCALPAIN_PATHWAY	CD4Tcell	BIOCARTA_UCALPAIN_PATHWAY
CD4Tcell-BIOCARTA_VEGF_PATHWAY	CD4Tcell	BIOCARTA_VEGF_PATHWAY
CD4Tcell-BIOCARTA_CHREBP_PATHWAY	CD4Tcell	BIOCARTA_CHREBP_PATHWAY
CD4Tcell-BIOCARTA_PCAF_PATHWAY	CD4Tcell	BIOCARTA_PCAF_PATHWAY
CD4Tcell-BIOCARTA_AMAN_PATHWAY	CD4Tcell	BIOCARTA_AMAN_PATHWAY
CD4Tcell-BIOCARTA_ERAD_PATHWAY	CD4Tcell	BIOCARTA_ERAD_PATHWAY
CD4Tcell-BIOCARTA_SM_PATHWAY	CD4Tcell	BIOCARTA_SM_PATHWAY
CD4Tcell-BIOCARTA_NPC_PATHWAY	CD4Tcell	BIOCARTA_NPC_PATHWAY
