# Supplementary material for: Deep autoencoder for interpretable tissue-adaptive deconvolution and cell-type-specific gene analysis
Source: Nat Commun. 2022 Nov 8;13:6735. doi: 10.1038/s41467-022-34550-9 (PMC9641692; doi:10.1038/s41467-022-34550-9)
Supplement: Supplementary file 4 — Source Data [file 41467_2022_34550_MOESM4_ESM.zip › Source Data/fig5/5c/Figure5c-Monocyte_upset.txt]

HIV BIOCARTA_RELA_PATHWAY BIOCARTA_CSK_PATHWAY BIOCARTA_AKT_PATHWAY BIOCARTA_AT1R_PATHWAY BIOCARTA_DNAFRAGMENT_PATHWAY BIOCARTA_CHEMICAL_PATHWAY BIOCARTA_BCELLSURVIVAL_PATHWAY BIOCARTA_BCR_PATHWAY BIOCARTA_BIOPEPTIDES_PATHWAY BIOCARTA_CDMAC_PATHWAY BIOCARTA_CASPASE_PATHWAY BIOCARTA_MCM_PATHWAY BIOCARTA_TID_PATHWAY BIOCARTA_GCR_PATHWAY BIOCARTA_CTL_PATHWAY BIOCARTA_CXCR4_PATHWAY BIOCARTA_D4GDI_PATHWAY BIOCARTA_EGF_PATHWAY BIOCARTA_EPO_PATHWAY BIOCARTA_ECM_PATHWAY BIOCARTA_ERK_PATHWAY BIOCARTA_EIF_PATHWAY BIOCARTA_FAS_PATHWAY BIOCARTA_FCER1_PATHWAY BIOCARTA_FMLP_PATHWAY BIOCARTA_SET_PATHWAY BIOCARTA_GH_PATHWAY BIOCARTA_HIVNEF_PATHWAY BIOCARTA_IGF1_PATHWAY BIOCARTA_IL2_PATHWAY BIOCARTA_IL3_PATHWAY BIOCARTA_IL4_PATHWAY BIOCARTA_IL6_PATHWAY BIOCARTA_IL10_PATHWAY BIOCARTA_IL2RB_PATHWAY BIOCARTA_DEATH_PATHWAY BIOCARTA_INSULIN_PATHWAY BIOCARTA_INTEGRIN_PATHWAY BIOCARTA_KERATINOCYTE_PATHWAY BIOCARTA_TCRA_PATHWAY BIOCARTA_PYK2_PATHWAY BIOCARTA_MAPK_PATHWAY BIOCARTA_ETS_PATHWAY BIOCARTA_MTOR_PATHWAY BIOCARTA_PITX2_PATHWAY BIOCARTA_NGF_PATHWAY BIOCARTA_NFKB_PATHWAY BIOCARTA_NO2IL12_PATHWAY BIOCARTA_NUCLEARRS_PATHWAY BIOCARTA_ARENRF2_PATHWAY BIOCARTA_PDGF_PATHWAY BIOCARTA_CCR5_PATHWAY BIOCARTA_MYOSIN_PATHWAY BIOCARTA_PTEN_PATHWAY BIOCARTA_RAS_PATHWAY BIOCARTA_EIF2_PATHWAY BIOCARTA_EIF4_PATHWAY BIOCARTA_PML_PATHWAY BIOCARTA_ATRBRCA_PATHWAY BIOCARTA_ERK5_PATHWAY BIOCARTA_MAL_PATHWAY BIOCARTA_MEF2D_PATHWAY BIOCARTA_TOB1_PATHWAY BIOCARTA_BARRESTIN_SRC_PATHWAY BIOCARTA_NKT_PATHWAY BIOCARTA_IL1R_PATHWAY BIOCARTA_MET_PATHWAY BIOCARTA_IGF1MTOR_PATHWAY BIOCARTA_SPRY_PATHWAY BIOCARTA_STATHMIN_PATHWAY BIOCARTA_TCR_PATHWAY BIOCARTA_TCYTOTOXIC_PATHWAY BIOCARTA_THELPER_PATHWAY BIOCARTA_CTLA4_PATHWAY BIOCARTA_TPO_PATHWAY BIOCARTA_TFF_PATHWAY BIOCARTA_UCALPAIN_PATHWAY BIOCARTA_VEGF_PATHWAY BIOCARTA_PCAF_PATHWAY BIOCARTA_ERAD_PATHWAY BIOCARTA_PRC2_PATHWAY BIOCARTA_SM_PATHWAY
HBV BIOCARTA_RELA_PATHWAY BIOCARTA_NO1_PATHWAY BIOCARTA_CSK_PATHWAY BIOCARTA_AKT_PATHWAY BIOCARTA_AT1R_PATHWAY BIOCARTA_DNAFRAGMENT_PATHWAY BIOCARTA_CHEMICAL_PATHWAY BIOCARTA_ATM_PATHWAY BIOCARTA_BCELLSURVIVAL_PATHWAY BIOCARTA_BCR_PATHWAY BIOCARTA_BIOPEPTIDES_PATHWAY BIOCARTA_RANKL_PATHWAY BIOCARTA_CDMAC_PATHWAY BIOCARTA_CASPASE_PATHWAY BIOCARTA_CD40_PATHWAY BIOCARTA_MCM_PATHWAY BIOCARTA_G2_PATHWAY BIOCARTA_CERAMIDE_PATHWAY BIOCARTA_TID_PATHWAY BIOCARTA_VDR_PATHWAY BIOCARTA_HDAC_PATHWAY BIOCARTA_GCR_PATHWAY BIOCARTA_CTCF_PATHWAY BIOCARTA_CTL_PATHWAY BIOCARTA_CXCR4_PATHWAY BIOCARTA_D4GDI_PATHWAY BIOCARTA_CALCINEURIN_PATHWAY BIOCARTA_EGF_PATHWAY BIOCARTA_NDKDYNAMIN_PATHWAY BIOCARTA_EPO_PATHWAY BIOCARTA_ECM_PATHWAY BIOCARTA_ERK_PATHWAY BIOCARTA_EIF_PATHWAY BIOCARTA_FCER1_PATHWAY BIOCARTA_FMLP_PATHWAY BIOCARTA_SET_PATHWAY BIOCARTA_GH_PATHWAY BIOCARTA_HIVNEF_PATHWAY BIOCARTA_HIF_PATHWAY BIOCARTA_IGF1_PATHWAY BIOCARTA_IL2_PATHWAY BIOCARTA_IL3_PATHWAY BIOCARTA_IL4_PATHWAY BIOCARTA_IL6_PATHWAY BIOCARTA_IL10_PATHWAY BIOCARTA_IL2RB_PATHWAY BIOCARTA_IL7_PATHWAY BIOCARTA_GSK3_PATHWAY BIOCARTA_DEATH_PATHWAY BIOCARTA_RACCYCD_PATHWAY BIOCARTA_GLEEVEC_PATHWAY BIOCARTA_INSULIN_PATHWAY BIOCARTA_INTEGRIN_PATHWAY BIOCARTA_KERATINOCYTE_PATHWAY BIOCARTA_TCRA_PATHWAY BIOCARTA_PYK2_PATHWAY BIOCARTA_MAPK_PATHWAY BIOCARTA_MCALPAIN_PATHWAY BIOCARTA_PPARA_PATHWAY BIOCARTA_ETS_PATHWAY BIOCARTA_MTOR_PATHWAY BIOCARTA_PITX2_PATHWAY BIOCARTA_NGF_PATHWAY BIOCARTA_VIP_PATHWAY BIOCARTA_NFAT_PATHWAY BIOCARTA_NTHI_PATHWAY BIOCARTA_NFKB_PATHWAY BIOCARTA_NOS1_PATHWAY BIOCARTA_NO2IL12_PATHWAY BIOCARTA_NUCLEARRS_PATHWAY BIOCARTA_ARENRF2_PATHWAY BIOCARTA_PDGF_PATHWAY BIOCARTA_CCR5_PATHWAY BIOCARTA_PTEN_PATHWAY BIOCARTA_RAB_PATHWAY BIOCARTA_RAS_PATHWAY BIOCARTA_EIF2_PATHWAY BIOCARTA_EIF4_PATHWAY BIOCARTA_PGC1A_PATHWAY BIOCARTA_PML_PATHWAY BIOCARTA_ATRBRCA_PATHWAY BIOCARTA_CARDIACEGF_PATHWAY BIOCARTA_HER2_PATHWAY BIOCARTA_ERK5_PATHWAY BIOCARTA_MAL_PATHWAY BIOCARTA_MEF2D_PATHWAY BIOCARTA_TOB1_PATHWAY BIOCARTA_BARRESTIN_SRC_PATHWAY BIOCARTA_NKT_PATHWAY BIOCARTA_IL1R_PATHWAY BIOCARTA_MET_PATHWAY BIOCARTA_GPCR_PATHWAY BIOCARTA_IGF1MTOR_PATHWAY BIOCARTA_STATHMIN_PATHWAY BIOCARTA_TCR_PATHWAY BIOCARTA_TCYTOTOXIC_PATHWAY BIOCARTA_THELPER_PATHWAY BIOCARTA_TEL_PATHWAY BIOCARTA_CTLA4_PATHWAY BIOCARTA_LONGEVITY_PATHWAY BIOCARTA_TOLL_PATHWAY BIOCARTA_TPO_PATHWAY BIOCARTA_CREB_PATHWAY BIOCARTA_TFF_PATHWAY BIOCARTA_UCALPAIN_PATHWAY BIOCARTA_VEGF_PATHWAY BIOCARTA_HSWI_SNF_PATHWAY BIOCARTA_PCAF_PATHWAY BIOCARTA_EFP_PATHWAY BIOCARTA_PRC2_PATHWAY BIOCARTA_SM_PATHWAY BIOCARTA_NPC_PATHWAY
SARS-CO-V2 BIOCARTA_RELA_PATHWAY BIOCARTA_CSK_PATHWAY BIOCARTA_AGR_PATHWAY BIOCARTA_AKT_PATHWAY BIOCARTA_ALK_PATHWAY BIOCARTA_AT1R_PATHWAY BIOCARTA_CHEMICAL_PATHWAY BIOCARTA_SPPA_PATHWAY BIOCARTA_ATM_PATHWAY BIOCARTA_BCELLSURVIVAL_PATHWAY BIOCARTA_BCR_PATHWAY BIOCARTA_BIOPEPTIDES_PATHWAY BIOCARTA_RANKL_PATHWAY BIOCARTA_CDMAC_PATHWAY BIOCARTA_CARM_ER_PATHWAY BIOCARTA_CASPASE_PATHWAY BIOCARTA_CCR3_PATHWAY BIOCARTA_MCM_PATHWAY BIOCARTA_CERAMIDE_PATHWAY BIOCARTA_TID_PATHWAY BIOCARTA_VDR_PATHWAY BIOCARTA_HDAC_PATHWAY BIOCARTA_GCR_PATHWAY BIOCARTA_CTCF_PATHWAY BIOCARTA_CTL_PATHWAY BIOCARTA_CXCR4_PATHWAY BIOCARTA_CELLCYCLE_PATHWAY BIOCARTA_D4GDI_PATHWAY BIOCARTA_CALCINEURIN_PATHWAY BIOCARTA_EGF_PATHWAY BIOCARTA_NDKDYNAMIN_PATHWAY BIOCARTA_EPO_PATHWAY BIOCARTA_ECM_PATHWAY BIOCARTA_ERK_PATHWAY BIOCARTA_EIF_PATHWAY BIOCARTA_FCER1_PATHWAY BIOCARTA_FMLP_PATHWAY BIOCARTA_SET_PATHWAY BIOCARTA_GH_PATHWAY BIOCARTA_HIVNEF_PATHWAY BIOCARTA_HCMV_PATHWAY BIOCARTA_P53HYPOXIA_PATHWAY BIOCARTA_HIF_PATHWAY BIOCARTA_IGF1_PATHWAY BIOCARTA_IL2_PATHWAY BIOCARTA_IL3_PATHWAY BIOCARTA_IL4_PATHWAY BIOCARTA_IL6_PATHWAY BIOCARTA_IL10_PATHWAY BIOCARTA_IL12_PATHWAY BIOCARTA_IL2RB_PATHWAY BIOCARTA_IL7_PATHWAY BIOCARTA_GSK3_PATHWAY BIOCARTA_DEATH_PATHWAY BIOCARTA_RACCYCD_PATHWAY BIOCARTA_GLEEVEC_PATHWAY BIOCARTA_INSULIN_PATHWAY BIOCARTA_INTEGRIN_PATHWAY BIOCARTA_KERATINOCYTE_PATHWAY BIOCARTA_TCRA_PATHWAY BIOCARTA_PYK2_PATHWAY BIOCARTA_MAPK_PATHWAY BIOCARTA_MCALPAIN_PATHWAY BIOCARTA_PPARA_PATHWAY BIOCARTA_ETS_PATHWAY BIOCARTA_MTOR_PATHWAY BIOCARTA_IGF1R_PATHWAY BIOCARTA_PITX2_PATHWAY BIOCARTA_NGF_PATHWAY BIOCARTA_VIP_PATHWAY BIOCARTA_NFAT_PATHWAY BIOCARTA_NTHI_PATHWAY BIOCARTA_NFKB_PATHWAY BIOCARTA_NOS1_PATHWAY BIOCARTA_NUCLEARRS_PATHWAY BIOCARTA_ARENRF2_PATHWAY BIOCARTA_P38MAPK_PATHWAY BIOCARTA_PDGF_PATHWAY BIOCARTA_CCR5_PATHWAY BIOCARTA_PTDINS_PATHWAY BIOCARTA_EDG1_PATHWAY BIOCARTA_MYOSIN_PATHWAY BIOCARTA_PS1_PATHWAY BIOCARTA_AKAPCENTROSOME_PATHWAY BIOCARTA_PTEN_PATHWAY BIOCARTA_RAB_PATHWAY BIOCARTA_RAC1_PATHWAY BIOCARTA_RAS_PATHWAY BIOCARTA_NKCELLS_PATHWAY BIOCARTA_BAD_PATHWAY BIOCARTA_EIF2_PATHWAY BIOCARTA_EIF4_PATHWAY BIOCARTA_P27_PATHWAY BIOCARTA_PGC1A_PATHWAY BIOCARTA_PML_PATHWAY BIOCARTA_RHO_PATHWAY BIOCARTA_ATRBRCA_PATHWAY BIOCARTA_CARDIACEGF_PATHWAY BIOCARTA_HER2_PATHWAY BIOCARTA_ERK5_PATHWAY BIOCARTA_MAL_PATHWAY BIOCARTA_MEF2D_PATHWAY BIOCARTA_MITOCHONDRIA_PATHWAY BIOCARTA_TOB1_PATHWAY BIOCARTA_BARRESTIN_SRC_PATHWAY BIOCARTA_IL1R_PATHWAY BIOCARTA_MET_PATHWAY BIOCARTA_GPCR_PATHWAY BIOCARTA_IGF1MTOR_PATHWAY BIOCARTA_SPRY_PATHWAY BIOCARTA_TCR_PATHWAY BIOCARTA_TCYTOTOXIC_PATHWAY BIOCARTA_THELPER_PATHWAY BIOCARTA_TEL_PATHWAY BIOCARTA_TGFB_PATHWAY BIOCARTA_41BB_PATHWAY BIOCARTA_CTLA4_PATHWAY BIOCARTA_LONGEVITY_PATHWAY BIOCARTA_PAR1_PATHWAY BIOCARTA_STRESS_PATHWAY BIOCARTA_TNFR1_PATHWAY BIOCARTA_TNFR2_PATHWAY BIOCARTA_TOLL_PATHWAY BIOCARTA_TPO_PATHWAY BIOCARTA_CREB_PATHWAY BIOCARTA_CARM1_PATHWAY BIOCARTA_TFF_PATHWAY BIOCARTA_TRKA_PATHWAY BIOCARTA_ARF_PATHWAY BIOCARTA_UCALPAIN_PATHWAY BIOCARTA_VEGF_PATHWAY BIOCARTA_WNT_PATHWAY BIOCARTA_PDZS_PATHWAY BIOCARTA_EICOSANOID_PATHWAY BIOCARTA_CHREBP_PATHWAY BIOCARTA_HSWI_SNF_PATHWAY BIOCARTA_PCAF_PATHWAY BIOCARTA_EFP_PATHWAY BIOCARTA_ERAD_PATHWAY BIOCARTA_PRC2_PATHWAY BIOCARTA_SM_PATHWAY BIOCARTA_RANBP2_PATHWAY BIOCARTA_NPC_PATHWAY
