# Supplementary material for: Deep autoencoder for interpretable tissue-adaptive deconvolution and cell-type-specific gene analysis
Source: Nat Commun. 2022 Nov 8;13:6735. doi: 10.1038/s41467-022-34550-9 (PMC9641692; doi:10.1038/s41467-022-34550-9)
Supplement: Supplementary file 4 — Source Data [file 41467_2022_34550_MOESM4_ESM.zip › Source Data/fig2/2c/rare.csv]

	CellType	Method	DataType	Tissue	CCC	L1error	abundant
0	skeletal muscle satellite cell	DWLS	umi2counts	Limb_Muscle	0.2098683334389449	0.0113995862399331	rare
2	endothelial cell	DWLS	umi2counts	Limb_Muscle	0.1011075837344794	0.0379498678567484	rare
6	skeletal muscle satellite cell	DWLS	counts2umi	Limb_Muscle	0.0033014296072036	0.1946750608574196	rare
8	endothelial cell	DWLS	counts2umi	Limb_Muscle	0.2606660511564015	0.0139271237671009	rare
17	T cell	DWLS	umi2counts	Lung	0.1094176736970141	0.0260502883776928	rare
20	ciliated columnar cell of tracheobronchial tree	DWLS	umi2counts	Lung	0.0222052775128377	0.0138126395582894	rare
26	T cell	DWLS	counts2umi	Lung	0.0096900279579088	0.0408131077914485	rare
29	ciliated columnar cell of tracheobronchial tree	DWLS	counts2umi	Lung	0.7929677453620221	0.0041605516153192	rare
30	hematopoietic precursor cell	DWLS	umi2counts	Marrow	0.0868065592087936	0.0121843300402195	rare
33	monocyte	DWLS	umi2counts	Marrow	0.2130409989299997	0.0160005909983104	rare
36	hematopoietic precursor cell	DWLS	counts2umi	Marrow	0.0044971065559022	0.0987328680968078	rare
39	monocyte	DWLS	counts2umi	Marrow	0.0312985927287532	0.0256555130673314	rare
42	skeletal muscle satellite cell	CIBERSORTx	counts2umi	Limb_Muscle	0.0001712571242662	0.3435099307204108	rare
44	endothelial cell	CIBERSORTx	counts2umi	Limb_Muscle	0.013376954396642	0.1011681469137612	rare
48	skeletal muscle satellite cell	CIBERSORTx	umi2counts	Limb_Muscle	0.0747787429657944	0.0345494564534592	rare
50	endothelial cell	CIBERSORTx	umi2counts	Limb_Muscle	0.0103975220266443	0.2025688023823549	rare
59	T cell	CIBERSORTx	counts2umi	Lung	0.0283959845666094	0.0246894500465351	rare
62	ciliated columnar cell of tracheobronchial tree	CIBERSORTx	counts2umi	Lung	0.2665466716724927	0.008709891006752	rare
68	T cell	CIBERSORTx	umi2counts	Lung	0.0069118842971001	0.0878985552239902	rare
71	ciliated columnar cell of tracheobronchial tree	CIBERSORTx	umi2counts	Lung	0.3093910359039988	0.0143144037978541	rare
72	hematopoietic precursor cell	CIBERSORTx	counts2umi	Marrow	0.0137460267487025	0.1237969819365989	rare
76	monocyte	CIBERSORTx	counts2umi	Marrow	0.1272435823265337	0.0272413150554785	rare
79	hematopoietic precursor cell	CIBERSORTx	umi2counts	Marrow	0.0067176568429523	0.1190690550572035	rare
83	monocyte	CIBERSORTx	umi2counts	Marrow	0.0022366488582758	0.2461781274555516	rare
87	skeletal muscle satellite cell	Scaden	counts2umi	Limb_Muscle	0.0083837007624343	0.0788344138142345	rare
91	endothelial cell	Scaden	counts2umi	Limb_Muscle	0.0131065643744801	0.0851645600760418	rare
93	skeletal muscle satellite cell	Scaden	umi2counts	Limb_Muscle	0.1882066430777011	0.027074225186713	rare
97	endothelial cell	Scaden	umi2counts	Limb_Muscle	0.2412234676551444	0.0238452331043267	rare
99	T cell	Scaden	counts2umi	Lung	0.01958889611734	0.0549478079751298	rare
103	ciliated columnar cell of tracheobronchial tree	Scaden	counts2umi	Lung	0.0826508172329567	0.0371860531434799	rare
108	T cell	Scaden	umi2counts	Lung	0.0379411992170571	0.0828856739080922	rare
112	ciliated columnar cell of tracheobronchial tree	Scaden	umi2counts	Lung	0.2134952290872367	0.0118952915776422	rare
120	monocyte	Scaden	counts2umi	Marrow	0.0174049753173542	0.0762208804012402	rare
121	hematopoietic precursor cell	Scaden	counts2umi	Marrow	0.0606020439072094	0.0326067056000989	rare
127	monocyte	Scaden	umi2counts	Marrow	0.1181794155276178	0.0326765964697255	rare
128	hematopoietic precursor cell	Scaden	umi2counts	Marrow	0.0034713483688107	0.27068933491142	rare
130	skeletal muscle satellite cell	MuSiC	counts2umi	Limb_Muscle	0.0286006761909647	0.0147014821442212	rare
132	endothelial cell	MuSiC	counts2umi	Limb_Muscle	0.2681871630657501	0.0155090993983252	rare
136	skeletal muscle satellite cell	MuSiC	umi2counts	Limb_Muscle		0.0135439385232869	rare
138	endothelial cell	MuSiC	umi2counts	Limb_Muscle	0.0070114698288021	0.1913934698588108	rare
147	T cell	MuSiC	counts2umi	Lung	0.0139943409892515	0.0564699806025091	rare
150	ciliated columnar cell of tracheobronchial tree	MuSiC	counts2umi	Lung	0.6123981132444336	0.009545173638429	rare
156	T cell	MuSiC	umi2counts	Lung		0.0137040948619077	rare
159	ciliated columnar cell of tracheobronchial tree	MuSiC	umi2counts	Lung	0.4759531873805999	0.0081622355719562	rare
160	hematopoietic precursor cell	MuSiC	counts2umi	Marrow	0.0135307065060522	0.1233955748437167	rare
164	monocyte	MuSiC	counts2umi	Marrow	0.1735721983615578	0.0131483596424646	rare
167	hematopoietic precursor cell	MuSiC	umi2counts	Marrow	9.369418094561671e-05	0.0141955738744655	rare
171	monocyte	MuSiC	umi2counts	Marrow	0.0166443693655449	0.0945995998065301	rare
176	endothelial cell	TAPE	counts2umi	Limb_Muscle	0.0249538318390147	0.0649648445960418	rare
179	skeletal muscle satellite cell	TAPE	counts2umi	Limb_Muscle	0.0024194382566504	0.0936343434042345	rare
182	endothelial cell	TAPE	umi2counts	Limb_Muscle	0.0585733279968216	0.0133121103432196	rare
185	skeletal muscle satellite cell	TAPE	umi2counts	Limb_Muscle	0.029961781690278	0.0132757864102869	rare
187	T cell	TAPE	counts2umi	Lung	0.0134499065381651	0.0764987192951298	rare
188	ciliated columnar cell of tracheobronchial tree	TAPE	counts2umi	Lung	0.2387614877528689	0.0294049482704799	rare
196	T cell	TAPE	umi2counts	Lung	0.145742799232205	0.011911364848781	rare
197	ciliated columnar cell of tracheobronchial tree	TAPE	umi2counts	Lung	0.0374920109416528	0.0927426081714606	rare
206	hematopoietic precursor cell	TAPE	counts2umi	Marrow	0.0460861639154442	0.0522119967100989	rare
210	monocyte	TAPE	counts2umi	Marrow	0.0155335424296711	0.0937315129312402	rare
213	hematopoietic precursor cell	TAPE	umi2counts	Marrow	0.0426414253281365	0.04618849119142	rare
217	monocyte	TAPE	umi2counts	Marrow	0.0774161131623571	0.0476582037947256	rare
220	endothelial cell	RNAsieve	counts2umi	Limb_Muscle	0.0023272310316127	0.1045717725710591	rare
223	skeletal muscle satellite cell	RNAsieve	counts2umi	Limb_Muscle	-0.0019879381804356	0.1804252253663646	rare
226	endothelial cell	RNAsieve	umi2counts	Limb_Muscle	-0.0029612890486808	0.1504485050649115	rare
229	skeletal muscle satellite cell	RNAsieve	umi2counts	Limb_Muscle	0.0065149876437322	0.0780918715872132	rare
231	T cell	RNAsieve	counts2umi	Lung	-0.0122775863657886	0.042163871418069	rare
232	ciliated columnar cell of tracheobronchial tree	RNAsieve	counts2umi	Lung	-0.0006977000266001	0.1916561700267442	rare
240	T cell	RNAsieve	umi2counts	Lung	-0.0823360049176854	0.0123027193373786	rare
241	ciliated columnar cell of tracheobronchial tree	RNAsieve	umi2counts	Lung	0.0075120029382364	0.064412113707208	rare
250	hematopoietic precursor cell	RNAsieve	counts2umi	Marrow	-0.0001994269027239	0.3090078774061203	rare
254	monocyte	RNAsieve	counts2umi	Marrow	-0.0096863804154466	0.0737991346722272	rare
257	hematopoietic precursor cell	RNAsieve	umi2counts	Marrow	0.0046076241263811	0.2445939048199048	rare
261	monocyte	RNAsieve	umi2counts	Marrow	0.0012505824545667	0.0848316738002028	rare
264	endothelial cell	Bisque	counts2umi	Limb_Muscle	-0.008684663572	0.0904901658461522	rare
267	skeletal muscle satellite cell	Bisque	counts2umi	Limb_Muscle	0.0113069535975148	0.0920541022892511	rare
270	endothelial cell	Bisque	umi2counts	Limb_Muscle	0.0135797653213299	0.1323128980224804	rare
273	skeletal muscle satellite cell	Bisque	umi2counts	Limb_Muscle	0.0052247065395885	0.1390234889319491	rare
275	T cell	Bisque	counts2umi	Lung	-0.0017463916334645	0.151724307053125	rare
276	ciliated columnar cell of tracheobronchial tree	Bisque	counts2umi	Lung	0.0446514228553503	0.0833920286253433	rare
284	T cell	Bisque	umi2counts	Lung	0.0078218047515563	0.0896836023177442	rare
285	ciliated columnar cell of tracheobronchial tree	Bisque	umi2counts	Lung	0.0228962086603445	0.0835144707297091	rare
294	hematopoietic precursor cell	Bisque	counts2umi	Marrow	0.0087645126529244	0.0964613123485676	rare
298	monocyte	Bisque	counts2umi	Marrow	0.0152118446614779	0.1407641637061862	rare
301	hematopoietic precursor cell	Bisque	umi2counts	Marrow	0.0129097167380775	0.0886112220891823	rare
305	monocyte	Bisque	umi2counts	Marrow	0.0093609714496975	0.1081682369082096	rare
