# Supplementary material for: Deep autoencoder for interpretable tissue-adaptive deconvolution and cell-type-specific gene analysis
Source: Nat Commun. 2022 Nov 8;13:6735. doi: 10.1038/s41467-022-34550-9 (PMC9641692; doi:10.1038/s41467-022-34550-9)
Supplement: Supplementary file 4 — Source Data [file 41467_2022_34550_MOESM4_ESM.zip › Source Data/fig2/2c/similar_transferring.csv]

	CellType	Method	DataType	MissingCell	CCC	L1error
5	Bcell_sum	DWLS	counts2umi	lpb	0.2524931155977122	0.2172306717389244
11	Bcell_sum	DWLS	umi2counts	lpb	0.8718583406151623	0.071476580693554
17	Bcell_sum	DWLS	counts2umi	ib	0.2480982683774551	0.2051932625909619
23	Bcell_sum	DWLS	umi2counts	ib	0.7402096909140932	0.0878547457086278
29	Bcell_sum	CIBERSORTx	counts2umi	lpb	0.2986157023710735	0.1536134838872151
35	Bcell_sum	CIBERSORTx	umi2counts	lpb	0.0492998603920243	0.2408323202692706
41	Bcell_sum	CIBERSORTx	counts2umi	ib	0.5132505220602058	0.1217788431865487
47	Bcell_sum	CIBERSORTx	umi2counts	ib	0.5846122002308413	0.1104675878160023
53	Bcell_sum	Scaden	counts2umi	lpb	0.4847337996192537	0.113631621305981
59	Bcell_sum	Scaden	umi2counts	lpb	0.2444495530725788	0.1644177198126908
65	Bcell_sum	Scaden	counts2umi	ib	0.4675848602758318	0.1253376882474698
71	Bcell_sum	Scaden	umi2counts	ib	0.5436706290846208	0.1062887213689841
77	Bcell_sum	MuSiC	counts2umi	lpb	0.6907579726001739	0.0961210956587895
83	Bcell_sum	MuSiC	umi2counts	lpb	0.0322655214230008	0.2672389804628884
89	Bcell_sum	MuSiC	counts2umi	ib	0.6904618489910481	0.0917005515849557
95	Bcell_sum	MuSiC	umi2counts	ib	0.1470125415608634	0.2175798906287506
101	Bcell_sum	TAPE	counts2umi	lpb	0.5757213374539496	0.1053606017046187
107	Bcell_sum	TAPE	umi2counts	lpb	0.620991312806901	0.0825161239195447
113	Bcell_sum	TAPE	counts2umi	ib	0.5499834312016649	0.1100407704699948
119	Bcell_sum	TAPE	umi2counts	ib	0.639217087731413	0.0891344362534031
125	Bcell_sum	RNAsieve	counts2umi	lpb	-0.0167963222145199	0.1851982484462398
131	Bcell_sum	RNAsieve	umi2counts	lpb	0.0372173276170389	0.1882094026575711
137	Bcell_sum	RNAsieve	counts2umi	ib	-0.0207535799891554	0.1828285588781752
143	Bcell_sum	RNAsieve	umi2counts	ib	-0.0239301555006092	0.1315507070557839
149	Bcell_sum	Bisque	counts2umi	lpb	0.203101858076155	0.232903635786876
155	Bcell_sum	Bisque	umi2counts	lpb	0.3006883577500432	0.1613955363414666
161	Bcell_sum	Bisque	counts2umi	ib	0.2557379770383137	0.2303227653038902
167	Bcell_sum	Bisque	umi2counts	ib	0.4685581948576838	0.1575102709847869
