# Supplementary material for: Deep autoencoder for interpretable tissue-adaptive deconvolution and cell-type-specific gene analysis
Source: Nat Commun. 2022 Nov 8;13:6735. doi: 10.1038/s41467-022-34550-9 (PMC9641692; doi:10.1038/s41467-022-34550-9)
Supplement: Supplementary file 4 — Source Data [file 41467_2022_34550_MOESM4_ESM.zip › Source Data/fig2/2c/pseudobulk_normal_overall.csv]

	Method	DataType	Tissue	overallCCC	overallMAE
0	DWLS	umi2counts	Limb_Muscle	0.8945386707903308	0.04799754023930173
1	DWLS	counts2umi	Limb_Muscle	0.7272874274757932	0.07468823379355774
2	DWLS	umi2counts	Lung	0.8386142934195051	0.04571704333091991
3	DWLS	counts2umi	Lung	0.5052266514346486	0.08319604318760133
4	DWLS	umi2counts	Marrow	0.7795710182518569	0.06001309738579431
5	DWLS	counts2umi	Marrow	0.4543181763214922	0.1078439511262394
6	CIBERSORTx	counts2umi	Limb_Muscle	0.47524852966018716	0.11671005876840368
7	CIBERSORTx	umi2counts	Limb_Muscle	0.7152981747576054	0.08694622603069274
8	CIBERSORTx	counts2umi	Marrow	0.5369343725306238	0.0937025925181088
9	CIBERSORTx	umi2counts	Marrow	0.42043130678199	0.10487655498334174
10	CIBERSORTx	counts2umi	Lung	0.3522135871310449	0.09876607686953107
11	CIBERSORTx	umi2counts	Lung	0.39422302612347265	0.09630670904225051
12	Scaden	counts2umi	Limb_Muscle	0.6799723895954861	0.06675216614529894
13	Scaden	umi2counts	Limb_Muscle	0.6404920250112583	0.0834770354980267
14	Scaden	counts2umi	Marrow	0.6296771940419169	0.06644264392744396
15	Scaden	umi2counts	Marrow	0.509264153963827	0.09208091381034762
16	Scaden	counts2umi	Lung	0.5125378111561595	0.05650391388290441
17	Scaden	umi2counts	Lung	0.461833074645025	0.0748965109543627
18	MuSiC	counts2umi	Limb_Muscle	0.5221398988451101	0.09722660156287667
19	MuSiC	umi2counts	Limb_Muscle	0.34139404294265335	0.1705815513062258
20	MuSiC	counts2umi	Marrow	0.7561548595239097	0.06664696783369477
21	MuSiC	umi2counts	Marrow	0.3801189372202612	0.1292157906035046
22	MuSiC	counts2umi	Lung	0.7402574496741555	0.05113080762290412
23	MuSiC	umi2counts	Lung	0.4808306295538735	0.09115091040578652
24	TAPE	counts2umi	Limb_Muscle	0.751867584624495	0.06259098550605578
25	TAPE	umi2counts	Limb_Muscle	0.624287411800573	0.09460585754115343
26	TAPE	counts2umi	Marrow	0.6699246261937719	0.06182561747154042
27	TAPE	umi2counts	Marrow	0.7502277123998063	0.054048945003830416
28	TAPE	counts2umi	Lung	0.5382008055790491	0.05470808668176381
29	TAPE	umi2counts	Lung	0.5020618350945063	0.07756001771498111
30	RNAsieve	counts2umi	Limb_Muscle	-0.08613166497815543	0.13975263633385515
31	RNAsieve	umi2counts	Limb_Muscle	0.04957713076792544	0.17155670760320052
32	RNAsieve	counts2umi	Lung	0.015245605914228277	0.10400740221121894
33	RNAsieve	umi2counts	Lung	0.01064119344433963	0.12530886421334228
34	RNAsieve	counts2umi	Marrow	-0.06760948595376821	0.11849058233751537
35	RNAsieve	umi2counts	Marrow	-0.031799470849238766	0.13039294759480397
36	Bisque	counts2umi	Limb_Muscle	0.4288483061580557	0.1313639161719458
37	Bisque	umi2counts	Limb_Muscle	0.040577510303471634	0.1568633401344293
38	Bisque	counts2umi	Lung	0.5111034101637131	0.095446831045892
39	Bisque	umi2counts	Lung	0.5150665263342571	0.09305574450402913
40	Bisque	counts2umi	Marrow	0.5321875073687794	0.11483061201744428
41	Bisque	umi2counts	Marrow	-0.03274640927552879	0.1492137253329333
