# Supplementary material for: Deep autoencoder for interpretable tissue-adaptive deconvolution and cell-type-specific gene analysis
Source: Nat Commun. 2022 Nov 8;13:6735. doi: 10.1038/s41467-022-34550-9 (PMC9641692; doi:10.1038/s41467-022-34550-9)
Supplement: Supplementary file 4 — Source Data [file 41467_2022_34550_MOESM4_ESM.zip › Source Data/fig2/2c/pseudobulk_normal_result.csv]

	CellType	Method	DataType	Tissue	CCC	L1error
0	skeletal muscle satellite cell	DWLS	umi2counts	Limb_Muscle	0.9760042875552315	0.026057983287901022
1	mesenchymal stem cell	DWLS	umi2counts	Limb_Muscle	0.9778454798887469	0.026112199123786546
2	endothelial cell	DWLS	umi2counts	Limb_Muscle	0.7354693873778012	0.10981466781134099
3	B cell	DWLS	umi2counts	Limb_Muscle	0.952402609929412	0.03278470382453775
4	macrophage	DWLS	umi2counts	Limb_Muscle	0.9559921471787035	0.027680091369471388
5	T cell	DWLS	umi2counts	Limb_Muscle	0.6998841152112443	0.06553559601877267
6	skeletal muscle satellite cell	DWLS	counts2umi	Limb_Muscle	0.4425168249334691	0.2100485405021844
7	mesenchymal stem cell	DWLS	counts2umi	Limb_Muscle	0.7605365769715674	0.0607582518269286
8	endothelial cell	DWLS	counts2umi	Limb_Muscle	0.8845251222593106	0.048045415242201184
9	B cell	DWLS	counts2umi	Limb_Muscle	0.896862636373518	0.03544827474662551
10	macrophage	DWLS	counts2umi	Limb_Muscle	0.8929434171323883	0.05150215627476259
11	T cell	DWLS	counts2umi	Limb_Muscle	0.8979150363874929	0.04232676416864416
12	lung endothelial cell	DWLS	umi2counts	Lung	0.7794864029793158	0.04465987855994524
13	stromal cell	DWLS	umi2counts	Lung	0.8750820556017453	0.046645395243603616
14	classical monocyte	DWLS	umi2counts	Lung	0.9067242665533088	0.0350567456458215
15	myeloid cell	DWLS	umi2counts	Lung	0.635044735323224	0.04800811871229626
16	B cell	DWLS	umi2counts	Lung	0.9707197311623216	0.019867106263039228
17	T cell	DWLS	umi2counts	Lung	0.8902146296541228	0.043041506610831434
18	natural killer cell	DWLS	umi2counts	Lung	0.8456563082498343	0.052485669511726146
19	leukocyte	DWLS	umi2counts	Lung	0.8577217206583965	0.048807770699909374
20	ciliated columnar cell of tracheobronchial tree	DWLS	umi2counts	Lung	0.4506177922444996	0.07288119873110639
21	lung endothelial cell	DWLS	counts2umi	Lung	0.7202697312734065	0.040823018984014484
22	stromal cell	DWLS	counts2umi	Lung	0.539921590346506	0.07490514445801388
23	classical monocyte	DWLS	counts2umi	Lung	0.4224625004595329	0.12944265554966455
24	myeloid cell	DWLS	counts2umi	Lung	0.5326819343218965	0.08775090244298679
25	B cell	DWLS	counts2umi	Lung	0.6297321792098018	0.08281050298992464
26	T cell	DWLS	counts2umi	Lung	0.3019399064796027	0.1775690825526536
27	natural killer cell	DWLS	counts2umi	Lung	0.7334437889626839	0.05468011128432648
28	leukocyte	DWLS	counts2umi	Lung	0.675869145417575	0.07074973887770074
29	ciliated columnar cell of tracheobronchial tree	DWLS	counts2umi	Lung	0.8795449563098584	0.030033231549126845
30	hematopoietic precursor cell	DWLS	umi2counts	Marrow	0.4415098155849031	0.09883025502924662
31	granulocyte	DWLS	umi2counts	Marrow	0.8915640094079486	0.04733061471046449
32	immature B cell	DWLS	umi2counts	Marrow	0.626990229009057	0.117353451000271
33	late pro-B cell	DWLS	umi2counts	Marrow	0.8124472876954889	0.05781324500098285
34	monocyte	DWLS	umi2counts	Marrow	0.9442784918891186	0.032146269922310136
35	macrophage	DWLS	umi2counts	Marrow	0.9343951701811997	0.029640438339497702
36	basophil	DWLS	umi2counts	Marrow	0.9081488187000529	0.03697740769778734
37	hematopoietic precursor cell	DWLS	counts2umi	Marrow	0.49688903272730883	0.10200112192055028
38	granulocyte	DWLS	counts2umi	Marrow	0.23981804274455273	0.15649824410434418
39	immature B cell	DWLS	counts2umi	Marrow	0.33650508797216966	0.11135889769940305
40	late pro-B cell	DWLS	counts2umi	Marrow	0.772619972765012	0.0614950920002676
41	monocyte	DWLS	counts2umi	Marrow	0.5243762681433917	0.1592441210863711
42	macrophage	DWLS	counts2umi	Marrow	0.4794725711345476	0.0858487942669753
43	basophil	DWLS	counts2umi	Marrow	0.4875605160575761	0.07846138680576434
44	skeletal muscle satellite cell	CIBERSORTx	counts2umi	Limb_Muscle	0.3673889361406984	0.24830563123135918
45	mesenchymal stem cell	CIBERSORTx	counts2umi	Limb_Muscle	0.8469413224765793	0.0586144758300519
46	endothelial cell	CIBERSORTx	counts2umi	Limb_Muscle	0.9032301985008714	0.045233719747675635
47	B cell	CIBERSORTx	counts2umi	Limb_Muscle	0.25619895030128503	0.09593787549250456
48	macrophage	CIBERSORTx	counts2umi	Limb_Muscle	0.38764713475484636	0.11689441052811295
49	T cell	CIBERSORTx	counts2umi	Limb_Muscle	0.17930003486383564	0.13527423978071773
50	skeletal muscle satellite cell	CIBERSORTx	umi2counts	Limb_Muscle	0.8551396795360497	0.04760503053927373
51	mesenchymal stem cell	CIBERSORTx	umi2counts	Limb_Muscle	0.7680914675405481	0.11951826128884106
52	endothelial cell	CIBERSORTx	umi2counts	Limb_Muscle	0.7253529907131867	0.11357487013476421
53	B cell	CIBERSORTx	umi2counts	Limb_Muscle	0.5898992649281495	0.09291455396551206
54	macrophage	CIBERSORTx	umi2counts	Limb_Muscle	0.5562881647016569	0.08488843698715808
55	T cell	CIBERSORTx	umi2counts	Limb_Muscle	0.6379943369157115	0.0631762032686074
56	hematopoietic precursor cell	CIBERSORTx	counts2umi	Marrow	0.4504989344059046	0.11963113358491148
57	granulocyte	CIBERSORTx	counts2umi	Marrow	0.4777651917184251	0.17054445748464886
58	immature B cell	CIBERSORTx	counts2umi	Marrow	0.47342938932710377	0.07534216580124328
59	late pro-B cell	CIBERSORTx	counts2umi	Marrow	0.8427015772391613	0.05158682855844236
60	monocyte	CIBERSORTx	counts2umi	Marrow	0.7706918530946278	0.0629281000249551
61	macrophage	CIBERSORTx	counts2umi	Marrow	0.677602849989454	0.06627113135734636
62	basophil	CIBERSORTx	counts2umi	Marrow	0.2023803273027051	0.10961433081521407
63	hematopoietic precursor cell	CIBERSORTx	umi2counts	Marrow	0.7121110717987827	0.06231027702127724
64	granulocyte	CIBERSORTx	umi2counts	Marrow	0.6678953771818076	0.07072549591909408
65	immature B cell	CIBERSORTx	umi2counts	Marrow	0.2726239971572014	0.09668214935683014
66	late pro-B cell	CIBERSORTx	umi2counts	Marrow	0.7773750759784583	0.06583195293062499
67	monocyte	CIBERSORTx	umi2counts	Marrow	0.23090391268201643	0.2440419928230221
68	macrophage	CIBERSORTx	umi2counts	Marrow	0.7384021477956061	0.05556304350603213
69	basophil	CIBERSORTx	umi2counts	Marrow	0.12388680769958789	0.13898097332651146
70	lung endothelial cell	CIBERSORTx	counts2umi	Lung	0.1956804615411041	0.2720651557017597
71	stromal cell	CIBERSORTx	counts2umi	Lung	0.567332177824051	0.1375690269242812
72	classical monocyte	CIBERSORTx	counts2umi	Lung	0.41591723331469443	0.07130217645915674
73	myeloid cell	CIBERSORTx	counts2umi	Lung	0.23596990884334276	0.08505969943436442
74	B cell	CIBERSORTx	counts2umi	Lung	0.6093534651735037	0.06960945686972031
75	T cell	CIBERSORTx	counts2umi	Lung	0.396885214874608	0.061083444103128215
76	natural killer cell	CIBERSORTx	counts2umi	Lung	0.26339704555453436	0.06533754849987762
77	leukocyte	CIBERSORTx	counts2umi	Lung	0.12896248518525077	0.09608325979472507
78	ciliated columnar cell of tracheobronchial tree	CIBERSORTx	counts2umi	Lung	0.8546905449543305	0.030784924038766294
79	lung endothelial cell	CIBERSORTx	umi2counts	Lung	0.7501919519760237	0.06480169541681222
80	stromal cell	CIBERSORTx	umi2counts	Lung	0.2983494014724477	0.2328604764313733
81	classical monocyte	CIBERSORTx	umi2counts	Lung	0.2751312626867051	0.084075376257296
82	myeloid cell	CIBERSORTx	umi2counts	Lung	0.3301664773576119	0.06308803021777719
83	B cell	CIBERSORTx	umi2counts	Lung	0.0853768318550444	0.10873081270897372
84	T cell	CIBERSORTx	umi2counts	Lung	0.7125925724136424	0.05237206736216295
85	natural killer cell	CIBERSORTx	umi2counts	Lung	0.5934105421410799	0.10574772574573917
86	leukocyte	CIBERSORTx	umi2counts	Lung	0.1861373433816553	0.0827175314421944
87	ciliated columnar cell of tracheobronchial tree	CIBERSORTx	umi2counts	Lung	0.3770827399745673	0.07236666579792567
88	mesenchymal stem cell	Scaden	counts2umi	Limb_Muscle	0.7080824079814466	0.05472284832735594
89	skeletal muscle satellite cell	Scaden	counts2umi	Limb_Muscle	0.7422479307745715	0.060362112281272265
90	T cell	Scaden	counts2umi	Limb_Muscle	0.582253307693696	0.06856563809392123
91	macrophage	Scaden	counts2umi	Limb_Muscle	0.6697143228172591	0.0768430517354349
92	B cell	Scaden	counts2umi	Limb_Muscle	0.5480795134070697	0.07620151907341159
93	endothelial cell	Scaden	counts2umi	Limb_Muscle	0.7596602294392828	0.06381782736039773
94	mesenchymal stem cell	Scaden	umi2counts	Limb_Muscle	0.6347645647250764	0.1386734277782198
95	skeletal muscle satellite cell	Scaden	umi2counts	Limb_Muscle	0.858439365654486	0.05339544392281161
96	T cell	Scaden	umi2counts	Limb_Muscle	0.7567953888382877	0.06016694747010849
97	macrophage	Scaden	umi2counts	Limb_Muscle	0.579971659882278	0.07035209132087597
98	B cell	Scaden	umi2counts	Limb_Muscle	0.3367718536871822	0.1355377429671249
99	endothelial cell	Scaden	umi2counts	Limb_Muscle	0.8781304312381415	0.042736559529019294
100	immature B cell	Scaden	counts2umi	Marrow	0.5794823002700698	0.07322268296499769
101	macrophage	Scaden	counts2umi	Marrow	0.7006596281488645	0.05232230586978128
102	hematopoietic precursor cell	Scaden	counts2umi	Marrow	0.5717364978366629	0.05543170054839006
103	granulocyte	Scaden	counts2umi	Marrow	0.5518704824546491	0.08963265453863585
104	basophil	Scaden	counts2umi	Marrow	0.5407772056001973	0.076703475788986
105	monocyte	Scaden	counts2umi	Marrow	0.6824816628300941	0.06129081163999885
106	late pro-B cell	Scaden	counts2umi	Marrow	0.7299738842162337	0.056494876141318026
107	immature B cell	Scaden	umi2counts	Marrow	0.19122534170850822	0.09531979296838937
108	late pro-B cell	Scaden	umi2counts	Marrow	0.740122008963677	0.07430095639514211
109	granulocyte	Scaden	umi2counts	Marrow	0.6558329795628913	0.0708943121126526
110	macrophage	Scaden	umi2counts	Marrow	0.8304532054050229	0.053392107680142686
111	basophil	Scaden	umi2counts	Marrow	0.1496917360819045	0.12432259683902315
112	monocyte	Scaden	umi2counts	Marrow	0.8979531650922107	0.03911493114309285
113	hematopoietic precursor cell	Scaden	umi2counts	Marrow	0.3571228053191082	0.1872216995339907
114	leukocyte	Scaden	counts2umi	Lung	0.4315592836843499	0.059102521572032
115	ciliated columnar cell of tracheobronchial tree	Scaden	counts2umi	Lung	0.8834798201299737	0.030399395235354194
116	T cell	Scaden	counts2umi	Lung	0.39320167789965643	0.05895732025136895
117	lung endothelial cell	Scaden	counts2umi	Lung	0.6793243830446422	0.03823786885959366
118	natural killer cell	Scaden	counts2umi	Lung	0.41668868057375325	0.06059872670167466
119	classical monocyte	Scaden	counts2umi	Lung	0.4938025251184939	0.07309840189067476
120	B cell	Scaden	counts2umi	Lung	0.3870455665256932	0.06135618425380021
121	stromal cell	Scaden	counts2umi	Lung	0.43848658174385996	0.06358974789721994
122	myeloid cell	Scaden	counts2umi	Lung	0.47512688012955323	0.06319505828442136
123	stromal cell	Scaden	umi2counts	Lung	0.3827259247097866	0.19555775747276072
124	lung endothelial cell	Scaden	umi2counts	Lung	0.8207128229307046	0.037037282784768075
125	B cell	Scaden	umi2counts	Lung	0.3879671448536056	0.07092430510837078
126	classical monocyte	Scaden	umi2counts	Lung	0.5309454554640763	0.05552285097588609
127	natural killer cell	Scaden	umi2counts	Lung	0.5328765987054233	0.047316595649921835
128	leukocyte	Scaden	umi2counts	Lung	0.34535145499335823	0.06469797135889671
129	ciliated columnar cell of tracheobronchial tree	Scaden	umi2counts	Lung	0.18412954720182403	0.07035327274942219
130	myeloid cell	Scaden	umi2counts	Lung	0.27841811860698706	0.05140011290736507
131	T cell	Scaden	umi2counts	Lung	0.5817838872073791	0.08125844958187281
132	skeletal muscle satellite cell	MuSiC	counts2umi	Limb_Muscle	0.7665687035436161	0.07168109752104854
133	mesenchymal stem cell	MuSiC	counts2umi	Limb_Muscle	0.8614893877931192	0.03937047406629357
134	endothelial cell	MuSiC	counts2umi	Limb_Muscle	0.8389577825416294	0.051976909750444014
135	B cell	MuSiC	counts2umi	Limb_Muscle	0.2055687750037023	0.2651778827740372
136	macrophage	MuSiC	counts2umi	Limb_Muscle	0.6534129359506036	0.07996093025824008
137	T cell	MuSiC	counts2umi	Limb_Muscle	0.7459108004297663	0.07519231500719667
138	skeletal muscle satellite cell	MuSiC	umi2counts	Limb_Muscle	0.057376299026767164	0.14881301061765212
139	mesenchymal stem cell	MuSiC	umi2counts	Limb_Muscle	0.7014118060254845	0.12629245962324062
140	endothelial cell	MuSiC	umi2counts	Limb_Muscle	0.21749798927322808	0.34963131375004564
141	B cell	MuSiC	umi2counts	Limb_Muscle	0.00508966788355735	0.17803470709342162
142	macrophage	MuSiC	umi2counts	Limb_Muscle	0.7732442117729611	0.06850571315155307
143	T cell	MuSiC	umi2counts	Limb_Muscle		0.15221210360144194
144	hematopoietic precursor cell	MuSiC	counts2umi	Marrow	0.5565466311764888	0.11371522903117955
145	granulocyte	MuSiC	counts2umi	Marrow	0.8648931634364192	0.05359450107788821
146	immature B cell	MuSiC	counts2umi	Marrow	0.6442580885675279	0.06885727979355381
147	late pro-B cell	MuSiC	counts2umi	Marrow	0.8763168640796797	0.05350327269707534
148	monocyte	MuSiC	counts2umi	Marrow	0.6911469889137549	0.0719650605895602
149	macrophage	MuSiC	counts2umi	Marrow	0.7826370451250851	0.05776087602084894
150	basophil	MuSiC	counts2umi	Marrow	0.8429878804298598	0.047132555625757286
151	hematopoietic precursor cell	MuSiC	umi2counts	Marrow	0.003894925333635089	0.14360929731023936
152	granulocyte	MuSiC	umi2counts	Marrow	0.7442884735063418	0.06358888581447235
153	immature B cell	MuSiC	umi2counts	Marrow	0.029127294691228767	0.13187388347214324
154	late pro-B cell	MuSiC	umi2counts	Marrow	0.462263505563708	0.08783031896517375
155	monocyte	MuSiC	umi2counts	Marrow	0.36052717133082146	0.2310904215794432
156	macrophage	MuSiC	umi2counts	Marrow	0.30177326724859	0.1959258432003211
157	basophil	MuSiC	umi2counts	Marrow	0.8644239168104966	0.050591883882739025
158	lung endothelial cell	MuSiC	counts2umi	Lung	0.9032402878004704	0.030911484187598114
159	stromal cell	MuSiC	counts2umi	Lung	0.5971116870778383	0.06403979598748953
160	classical monocyte	MuSiC	counts2umi	Lung	0.75074735228785	0.04284257253789353
161	myeloid cell	MuSiC	counts2umi	Lung	0.754174814507075	0.07438682611980313
162	B cell	MuSiC	counts2umi	Lung	0.7771119420458117	0.05809757574641027
163	T cell	MuSiC	counts2umi	Lung	0.7137343915468362	0.05166574405238416
164	natural killer cell	MuSiC	counts2umi	Lung	0.5817069957529618	0.04831543256487802
165	leukocyte	MuSiC	counts2umi	Lung	0.5982497073577389	0.058968888664870066
166	ciliated columnar cell of tracheobronchial tree	MuSiC	counts2umi	Lung	0.9347853220021873	0.030948948744810176
167	lung endothelial cell	MuSiC	umi2counts	Lung	0.32342612323480385	0.19719927961070088
168	stromal cell	MuSiC	umi2counts	Lung	0.7592554603013362	0.0755714798794872
169	classical monocyte	MuSiC	umi2counts	Lung	0.5909430079089655	0.1051482291451377
170	myeloid cell	MuSiC	umi2counts	Lung	0.48802004623807954	0.0638742445215344
171	B cell	MuSiC	umi2counts	Lung		0.1234990235215076
172	T cell	MuSiC	umi2counts	Lung		0.1225437027414633
173	natural killer cell	MuSiC	umi2counts	Lung	0.8146390060074826	0.046923208578352166
174	leukocyte	MuSiC	umi2counts	Lung	0.8310493356673329	0.038330870034254574
175	ciliated columnar cell of tracheobronchial tree	MuSiC	umi2counts	Lung	0.6615291289997539	0.04726815561964081
176	B cell	TAPE	counts2umi	Limb_Muscle	0.6212743526877997	0.0831250521361712
177	T cell	TAPE	counts2umi	Limb_Muscle	0.7671570389460269	0.06372248898748112
178	endothelial cell	TAPE	counts2umi	Limb_Muscle	0.826823867380789	0.0528996035984747
179	macrophage	TAPE	counts2umi	Limb_Muscle	0.8032011959700563	0.05780156816798629
180	mesenchymal stem cell	TAPE	counts2umi	Limb_Muscle	0.6588450150742708	0.06121219046459757
181	skeletal muscle satellite cell	TAPE	counts2umi	Limb_Muscle	0.7848693495127242	0.056785009681623755
182	B cell	TAPE	umi2counts	Limb_Muscle	0.25654446144325554	0.15211969562098865
183	T cell	TAPE	umi2counts	Limb_Muscle	0.8230133723426132	0.04934687130444018
184	endothelial cell	TAPE	umi2counts	Limb_Muscle	0.7955022128970235	0.05864953224583891
185	macrophage	TAPE	umi2counts	Limb_Muscle	0.7254693715093633	0.09752229555302035
186	mesenchymal stem cell	TAPE	umi2counts	Limb_Muscle	0.6270881097089719	0.1512243700182198
187	skeletal muscle satellite cell	TAPE	umi2counts	Limb_Muscle	0.7780612756972224	0.05877238050441272
188	basophil	TAPE	counts2umi	Marrow	0.5768388840579597	0.06674832248760824
189	granulocyte	TAPE	counts2umi	Marrow	0.6081113156470277	0.08310417468177274
190	hematopoietic precursor cell	TAPE	counts2umi	Marrow	0.6532971759376649	0.04675328672586356
191	immature B cell	TAPE	counts2umi	Marrow	0.47933030501920154	0.07316237719757904
192	late pro-B cell	TAPE	counts2umi	Marrow	0.8491016288441765	0.04657815137426929
193	macrophage	TAPE	counts2umi	Marrow	0.7442994921836964	0.051377587112284726
194	monocyte	TAPE	counts2umi	Marrow	0.7035938119489887	0.06505542272140535
195	basophil	TAPE	umi2counts	Marrow	0.6830130407011156	0.060467854656704734
196	granulocyte	TAPE	umi2counts	Marrow	0.8447621933815304	0.05045022981205317
197	hematopoietic precursor cell	TAPE	umi2counts	Marrow	0.49383587303900495	0.0671339533294202
198	immature B cell	TAPE	umi2counts	Marrow	0.6299279173682557	0.059841223873913156
199	late pro-B cell	TAPE	umi2counts	Marrow	0.8516082906582952	0.04392097552879357
200	macrophage	TAPE	umi2counts	Marrow	0.8075637756847256	0.04899101620849342
201	monocyte	TAPE	umi2counts	Marrow	0.8630913850740166	0.04753736161743472
202	B cell	TAPE	counts2umi	Lung	0.38826198570907056	0.06509729052735062
203	T cell	TAPE	counts2umi	Lung	0.42514416129446464	0.06074967203914725
204	ciliated columnar cell of tracheobronchial tree	TAPE	counts2umi	Lung	0.79599379125263	0.03139581003130727
205	classical monocyte	TAPE	counts2umi	Lung	0.542775341224658	0.06446397789914657
206	leukocyte	TAPE	counts2umi	Lung	0.46089418142744726	0.06145051435163259
207	lung endothelial cell	TAPE	counts2umi	Lung	0.7072488239620803	0.03702513998296861
208	myeloid cell	TAPE	counts2umi	Lung	0.5411531677517127	0.05823667168431183
209	natural killer cell	TAPE	counts2umi	Lung	0.4434674748464586	0.05592766594951762
210	stromal cell	TAPE	counts2umi	Lung	0.5282846067488741	0.05802603767049198
211	B cell	TAPE	umi2counts	Lung	0.3919860038918194	0.07678104734483845
212	T cell	TAPE	umi2counts	Lung	0.6079165261322531	0.05667833288331962
213	ciliated columnar cell of tracheobronchial tree	TAPE	umi2counts	Lung	0.6100032620863437	0.07519545378158096
214	classical monocyte	TAPE	umi2counts	Lung	0.5227888870746557	0.05930439226058543
215	leukocyte	TAPE	umi2counts	Lung	0.0660711867917317	0.10447351176219394
216	lung endothelial cell	TAPE	umi2counts	Lung	0.6820666220035527	0.07123038660013883
217	myeloid cell	TAPE	umi2counts	Lung	0.41461193775290167	0.08441848432373539
218	natural killer cell	TAPE	umi2counts	Lung	0.5267861165575053	0.06212921662587858
219	stromal cell	TAPE	umi2counts	Lung	0.6348108285731058	0.10782933385255868
220	B cell	RNAsieve	counts2umi	Limb_Muscle	-0.05217479442930318	0.09617921816544626
221	T cell	RNAsieve	counts2umi	Limb_Muscle	0.007726519834219899	0.11550263546199029
222	endothelial cell	RNAsieve	counts2umi	Limb_Muscle	-0.05833643833594874	0.11583985371479535
223	macrophage	RNAsieve	counts2umi	Limb_Muscle	0.03394118257843762	0.1338871902102639
224	mesenchymal stem cell	RNAsieve	counts2umi	Limb_Muscle	-0.03978330583066194	0.2523303172890422
225	skeletal muscle satellite cell	RNAsieve	counts2umi	Limb_Muscle	-0.16558016873083345	0.12477660316159296
226	B cell	RNAsieve	umi2counts	Limb_Muscle	0.020870763280518134	0.15172458909865247
227	T cell	RNAsieve	umi2counts	Limb_Muscle	-0.01766664725078846	0.1326706615122065
228	endothelial cell	RNAsieve	umi2counts	Limb_Muscle	-0.03606717062916058	0.22724072726348601
229	macrophage	RNAsieve	umi2counts	Limb_Muscle	0.007252604410748308	0.12640029706094025
230	mesenchymal stem cell	RNAsieve	umi2counts	Limb_Muscle	-0.008728963555063236	0.2771778858832545
231	skeletal muscle satellite cell	RNAsieve	umi2counts	Limb_Muscle	0.09222369954084005	0.1141260848006633
232	B cell	RNAsieve	counts2umi	Lung	0.06331259045351673	0.08114017859646624
233	T cell	RNAsieve	counts2umi	Lung	-0.0292019430039943	0.07808187690404772
234	ciliated columnar cell of tracheobronchial tree	RNAsieve	counts2umi	Lung	0.010848963380656022	0.129761189367152
235	classical monocyte	RNAsieve	counts2umi	Lung	0.0635805024657339	0.08103500931601833
236	leukocyte	RNAsieve	counts2umi	Lung	0.030085771165892346	0.10809349667130823
237	lung endothelial cell	RNAsieve	counts2umi	Lung	-0.02183297741227859	0.07853173466319961
238	myeloid cell	RNAsieve	counts2umi	Lung	-0.1478269644286368	0.09644219860540422
239	natural killer cell	RNAsieve	counts2umi	Lung	0.011592621117904116	0.08230027352743495
240	stromal cell	RNAsieve	counts2umi	Lung	0.04888626479008073	0.20068066224993913
241	B cell	RNAsieve	umi2counts	Lung	0.038478237645807004	0.12018393128884793
242	T cell	RNAsieve	umi2counts	Lung	-0.0011496985851094565	0.12120520243739387
243	ciliated columnar cell of tracheobronchial tree	RNAsieve	umi2counts	Lung	0.03738432417491863	0.14190255193449502
244	classical monocyte	RNAsieve	umi2counts	Lung	-0.016241505758441185	0.11322597618168748
245	leukocyte	RNAsieve	umi2counts	Lung	-0.011983341137527392	0.08330808016167845
246	lung endothelial cell	RNAsieve	umi2counts	Lung	0.008528519978759282	0.09554676279514158
247	myeloid cell	RNAsieve	umi2counts	Lung	-0.05388845417061391	0.06430162739862683
248	natural killer cell	RNAsieve	umi2counts	Lung	-0.035580931753229586	0.07421603386324638
249	stromal cell	RNAsieve	umi2counts	Lung	-0.0030923642875014	0.31388961185896297
250	basophil	RNAsieve	counts2umi	Marrow	-0.03386470538586542	0.10052988234462447
251	granulocyte	RNAsieve	counts2umi	Marrow	0.03185752781216046	0.0937818694474892
252	hematopoietic precursor cell	RNAsieve	counts2umi	Marrow	-0.044146171479777216	0.20396771724334908
253	immature B cell	RNAsieve	counts2umi	Marrow	-0.02544273989650925	0.10359387121144012
254	late pro-B cell	RNAsieve	counts2umi	Marrow	0.0013849335903377334	0.10813425003400175
255	macrophage	RNAsieve	counts2umi	Marrow	-0.07496370478850212	0.11098167618650759
256	monocyte	RNAsieve	counts2umi	Marrow	-0.0537357306885844	0.1084448098951955
257	basophil	RNAsieve	umi2counts	Marrow	-0.0378770875421729	0.1395474735565822
258	granulocyte	RNAsieve	umi2counts	Marrow	0.03807056197464473	0.17202154511532186
259	hematopoietic precursor cell	RNAsieve	umi2counts	Marrow	0.028951522021338445	0.16023138386216357
260	immature B cell	RNAsieve	umi2counts	Marrow	-0.005757508936284543	0.11113534363100269
261	late pro-B cell	RNAsieve	umi2counts	Marrow	-0.09801561943499898	0.11993135019338878
262	macrophage	RNAsieve	umi2counts	Marrow	0.05239295728428447	0.09208279901336557
263	monocyte	RNAsieve	umi2counts	Marrow	-0.09088880892278207	0.11780073779180335
264	B cell	Bisque	counts2umi	Limb_Muscle	0.2541713032063255	0.1374000758286966
265	T cell	Bisque	counts2umi	Limb_Muscle	-0.008837100162274647	0.1968337030885855
266	endothelial cell	Bisque	counts2umi	Limb_Muscle	0.5265673719970987	0.10705511369946728
267	macrophage	Bisque	counts2umi	Limb_Muscle	0.5596698205267701	0.11389835931116556
268	mesenchymal stem cell	Bisque	counts2umi	Limb_Muscle	0.5899582299300722	0.13003130528486728
269	skeletal muscle satellite cell	Bisque	counts2umi	Limb_Muscle	0.64930882981949	0.10296493981889249
270	B cell	Bisque	umi2counts	Limb_Muscle	-0.007064506160824312	0.20511631301341254
271	T cell	Bisque	umi2counts	Limb_Muscle	0.05816279103704077	0.14772314612794632
272	endothelial cell	Bisque	umi2counts	Limb_Muscle	0.12874011135066507	0.12435673917154574
273	macrophage	Bisque	umi2counts	Limb_Muscle	0.002243262757178382	0.14056174676650704
274	mesenchymal stem cell	Bisque	umi2counts	Limb_Muscle	-0.019782771044107327	0.1797408048621974
275	skeletal muscle satellite cell	Bisque	umi2counts	Limb_Muscle	-0.021722831412888274	0.14368129086496678
276	B cell	Bisque	counts2umi	Lung	0.627109075392396	0.08972033129051123
277	T cell	Bisque	counts2umi	Lung	0.2112185861730496	0.136251974859119
278	ciliated columnar cell of tracheobronchial tree	Bisque	counts2umi	Lung	0.7568016813578083	0.06920637795320844
279	classical monocyte	Bisque	counts2umi	Lung	0.5996134654180653	0.10445520520902617
280	leukocyte	Bisque	counts2umi	Lung	0.7536591174279859	0.0614741145004602
281	lung endothelial cell	Bisque	counts2umi	Lung	0.16744718119489177	0.1603679254978342
282	myeloid cell	Bisque	counts2umi	Lung	0.6487594018505651	0.0881454056958527
283	natural killer cell	Bisque	counts2umi	Lung	0.6190254327947748	0.06690524753359404
284	stromal cell	Bisque	counts2umi	Lung	0.6105158860401046	0.08249489687342194
285	B cell	Bisque	umi2counts	Lung	0.32989179946452163	0.11142865291541942
286	T cell	Bisque	umi2counts	Lung	0.5255881541643744	0.08913128377367291
287	ciliated columnar cell of tracheobronchial tree	Bisque	umi2counts	Lung	0.6170300789229731	0.07764844895081961
288	classical monocyte	Bisque	umi2counts	Lung	0.6811855456203276	0.08106380395086955
289	leukocyte	Bisque	umi2counts	Lung	0.5762678869713191	0.09337753821273614
290	lung endothelial cell	Bisque	umi2counts	Lung	0.5216312459604896	0.07977636579046811
291	myeloid cell	Bisque	umi2counts	Lung	0.2966748329903067	0.12591707538551292
292	natural killer cell	Bisque	umi2counts	Lung	0.7172421268768535	0.07726613822124309
293	stromal cell	Bisque	umi2counts	Lung	0.3627366757915645	0.10189239333552039
294	basophil	Bisque	counts2umi	Marrow	0.7072327212093311	0.09450628420712544
295	granulocyte	Bisque	counts2umi	Marrow	0.7339295172319479	0.09007072421303125
296	hematopoietic precursor cell	Bisque	counts2umi	Marrow	0.1821336934271977	0.13430900550400873
297	immature B cell	Bisque	counts2umi	Marrow	0.4191329651831835	0.11078114017894868
298	late pro-B cell	Bisque	counts2umi	Marrow	0.4665857183276455	0.12636300419954127
299	macrophage	Bisque	counts2umi	Marrow	0.3753424267921086	0.14603250931007777
300	monocyte	Bisque	counts2umi	Marrow	0.6748914838316654	0.1017516165093767
301	basophil	Bisque	umi2counts	Marrow	-0.09332153185365537	0.16098010398806437
302	granulocyte	Bisque	umi2counts	Marrow	0.02468424126373395	0.16209521090044673
303	hematopoietic precursor cell	Bisque	umi2counts	Marrow	0.22959893869474632	0.11380039900987372
304	immature B cell	Bisque	umi2counts	Marrow	0.07202819221106403	0.15870595288122083
305	late pro-B cell	Bisque	umi2counts	Marrow	-0.21994161235568035	0.1614027374392479
306	macrophage	Bisque	umi2counts	Marrow	-0.07397318773510408	0.13837313609739246
307	monocyte	Bisque	umi2counts	Marrow	-0.1208180264249962	0.14913853701428725
