# Supplementary material for: Deep autoencoder for interpretable tissue-adaptive deconvolution and cell-type-specific gene analysis
Source: Nat Commun. 2022 Nov 8;13:6735. doi: 10.1038/s41467-022-34550-9 (PMC9641692; doi:10.1038/s41467-022-34550-9)
Supplement: Supplementary file 4 — Source Data [file 41467_2022_34550_MOESM4_ESM.zip › Source Data/fig2/2c/pseudobulk_similar_result.csv]

	CellType	Method	DataType	MissingCell	CCC	L1error
0	hematopoietic precursor cell	DWLS	counts2umi	lpb	0.3107238608331995	0.16322229549626144
1	granulocyte	DWLS	counts2umi	lpb	0.056566001251268594	0.24652473653230575
2	monocyte	DWLS	counts2umi	lpb	0.6620086250265291	0.09691570330517152
3	macrophage	DWLS	counts2umi	lpb	0.3828030290192958	0.09401554699834751
4	basophil	DWLS	counts2umi	lpb	0.5047764852436746	0.07667533504597586
5	Bcell_sum	DWLS	counts2umi	lpb	0.2524931155977122	0.2172306717389244
6	hematopoietic precursor cell	DWLS	umi2counts	lpb	0.28654184513502445	0.12177136807842531
7	granulocyte	DWLS	umi2counts	lpb	0.8631601015960537	0.054436758992915786
8	monocyte	DWLS	umi2counts	lpb	0.937786737793234	0.03099055027159868
9	macrophage	DWLS	umi2counts	lpb	0.9448406788052316	0.02724442860823655
10	basophil	DWLS	umi2counts	lpb	0.897471885279012	0.03808033572119039
11	Bcell_sum	DWLS	umi2counts	lpb	0.8718583406151623	0.07147658069355403
12	hematopoietic precursor cell	DWLS	counts2umi	ib	0.238142842461991	0.14534517963620747
13	granulocyte	DWLS	counts2umi	ib	0.7190709449600601	0.06978406873704215
14	monocyte	DWLS	counts2umi	ib	0.2920337267322951	0.2604958723019804
15	macrophage	DWLS	counts2umi	ib	0.5800393559353514	0.07358552354627589
16	basophil	DWLS	counts2umi	ib	0.541908046539546	0.07064948822207319
17	Bcell_sum	DWLS	counts2umi	ib	0.24809826837745516	0.20519326259096196
18	hematopoietic precursor cell	DWLS	umi2counts	ib	0.31176082595946764	0.12505144054451667
19	granulocyte	DWLS	umi2counts	ib	0.7760132736392338	0.08844838052058178
20	monocyte	DWLS	umi2counts	ib	0.8572597756577454	0.0639728869770276
21	macrophage	DWLS	umi2counts	ib	0.8493004147910755	0.061675085921948786
22	basophil	DWLS	umi2counts	ib	0.9646010883940055	0.023024848191404393
23	Bcell_sum	DWLS	umi2counts	ib	0.7402096909140932	0.08785474570862785
24	hematopoietic precursor cell	CIBERSORTx	counts2umi	lpb	0.3005509695812479	0.13757356530006548
25	granulocyte	CIBERSORTx	counts2umi	lpb	0.3048060793036115	0.2323095043109085
26	monocyte	CIBERSORTx	counts2umi	lpb	0.7157603464314098	0.07699118866561756
27	macrophage	CIBERSORTx	counts2umi	lpb	0.745506575826885	0.056149695676604924
28	basophil	CIBERSORTx	counts2umi	lpb	0.14091639460234834	0.11398527377235514
29	Bcell_sum	CIBERSORTx	counts2umi	lpb	0.29861570237107354	0.15361348388721519
30	hematopoietic precursor cell	CIBERSORTx	umi2counts	lpb	0.43608732801356503	0.14888047499280532
31	granulocyte	CIBERSORTx	umi2counts	lpb	0.6169996666323799	0.0730256516502513
32	monocyte	CIBERSORTx	umi2counts	lpb	0.20168284432285846	0.27089149034676085
33	macrophage	CIBERSORTx	umi2counts	lpb	0.701276095464639	0.06606951273824982
34	basophil	CIBERSORTx	umi2counts	lpb	0.47093552008581646	0.08833974384658962
35	Bcell_sum	CIBERSORTx	umi2counts	lpb	0.049299860392024386	0.24083232026927068
36	hematopoietic precursor cell	CIBERSORTx	counts2umi	ib	0.3335425826276768	0.1554801428169713
37	granulocyte	CIBERSORTx	counts2umi	ib	0.4338371852947785	0.1805842362124693
38	monocyte	CIBERSORTx	counts2umi	ib	0.7125029605729541	0.062982061363466
39	macrophage	CIBERSORTx	counts2umi	ib	0.5605909204543176	0.0752035829176083
40	basophil	CIBERSORTx	counts2umi	ib	0.27608382081503124	0.10248861051426768
41	Bcell_sum	CIBERSORTx	counts2umi	ib	0.5132505220602058	0.12177884318654876
42	hematopoietic precursor cell	CIBERSORTx	umi2counts	ib	0.711709735984698	0.06639937731221915
43	granulocyte	CIBERSORTx	umi2counts	ib	0.643010504961726	0.07242051451818568
44	monocyte	CIBERSORTx	umi2counts	ib	0.19979147227755314	0.2791300453983739
45	macrophage	CIBERSORTx	umi2counts	ib	0.7132683652118375	0.06183162942534736
46	basophil	CIBERSORTx	umi2counts	ib	0.2077646846329988	0.12305601310673919
47	Bcell_sum	CIBERSORTx	umi2counts	ib	0.5846122002308413	0.11046758781600235
48	hematopoietic precursor cell	Scaden	counts2umi	lpb	0.6322801286342727	0.050871817351695346
49	macrophage	Scaden	counts2umi	lpb	0.7321068822026273	0.05406032281177143
50	granulocyte	Scaden	counts2umi	lpb	0.5643860305498546	0.09010950872572547
51	basophil	Scaden	counts2umi	lpb	0.5656758750974001	0.07586981273184314
52	monocyte	Scaden	counts2umi	lpb	0.6198451105772361	0.07201224832141637
53	Bcell_sum	Scaden	counts2umi	lpb	0.4847337996192537	0.11363162130598108
54	hematopoietic precursor cell	Scaden	umi2counts	lpb	0.1853200897915757	0.3115918444372165
55	macrophage	Scaden	umi2counts	lpb	0.8432105418306616	0.05000013403109823
56	granulocyte	Scaden	umi2counts	lpb	0.7565919525934884	0.05605095966191115
57	basophil	Scaden	umi2counts	lpb	0.2602247596837927	0.10630220193889334
58	monocyte	Scaden	umi2counts	lpb	0.8699455909787727	0.03909327598897663
59	Bcell_sum	Scaden	umi2counts	lpb	0.24444955307257887	0.16441771981269082
60	hematopoietic precursor cell	Scaden	counts2umi	ib	0.5900192211201628	0.05111283358161971
61	macrophage	Scaden	counts2umi	ib	0.7623697499466954	0.051547047284135186
62	granulocyte	Scaden	counts2umi	ib	0.4483036585743137	0.11782010361636505
63	basophil	Scaden	counts2umi	ib	0.522784047464821	0.07772073471184313
64	monocyte	Scaden	counts2umi	ib	0.6077962782604075	0.07654084106479275
65	Bcell_sum	Scaden	counts2umi	ib	0.46758486027583185	0.12533768824746988
66	hematopoietic precursor cell	Scaden	umi2counts	ib	0.2468846193311499	0.2624572120372165
67	macrophage	Scaden	umi2counts	ib	0.8302535863939023	0.04221598610586707
68	granulocyte	Scaden	umi2counts	ib	0.7780619941002221	0.056581012585988785
69	basophil	Scaden	umi2counts	ib	0.207092586594551	0.11889927594951026
70	monocyte	Scaden	umi2counts	ib	0.9030951824999262	0.03957943667975086
71	Bcell_sum	Scaden	umi2counts	ib	0.5436706290846208	0.1062887213689841
72	hematopoietic precursor cell	MuSiC	counts2umi	lpb	0.31608686770456623	0.17502261123339177
73	granulocyte	MuSiC	counts2umi	lpb	0.8243839652456953	0.06043402636845816
74	monocyte	MuSiC	counts2umi	lpb	0.6659180746664995	0.07547848502889118
75	macrophage	MuSiC	counts2umi	lpb	0.7042954270242255	0.06937563994515589
76	basophil	MuSiC	counts2umi	lpb	0.9125861328349171	0.032561913313387404
77	Bcell_sum	MuSiC	counts2umi	lpb	0.6907579726001739	0.09612109565878958
78	hematopoietic precursor cell	MuSiC	umi2counts	lpb	0.02471090217225072	0.141271508566594
79	granulocyte	MuSiC	umi2counts	lpb	0.7362406795685773	0.06508516753706668
80	monocyte	MuSiC	umi2counts	lpb	0.3452943586076141	0.23516773695155224
81	macrophage	MuSiC	umi2counts	lpb	0.2346867767709785	0.22158027414120088
82	basophil	MuSiC	umi2counts	lpb	0.8056917683654227	0.0634736361105607
83	Bcell_sum	MuSiC	umi2counts	lpb	0.0322655214230008	0.26723898046288846
84	hematopoietic precursor cell	MuSiC	counts2umi	ib	0.5182540234101883	0.13842744173535787
85	granulocyte	MuSiC	counts2umi	ib	0.8500867701011816	0.05629626031977474
86	monocyte	MuSiC	counts2umi	ib	0.7071737919253182	0.06964763695001423
87	macrophage	MuSiC	counts2umi	ib	0.7144845651540727	0.07395922737377549
88	basophil	MuSiC	counts2umi	ib	0.8512238920358818	0.045995933082038004
89	Bcell_sum	MuSiC	counts2umi	ib	0.6904618489910481	0.0917005515849557
90	hematopoietic precursor cell	MuSiC	umi2counts	ib	0.003488218892610081	0.14366725475664255
91	granulocyte	MuSiC	umi2counts	ib	0.7345234966511807	0.06486349259109597
92	monocyte	MuSiC	umi2counts	ib	0.359407380665379	0.2301716781436858
93	macrophage	MuSiC	umi2counts	ib	0.2926061711870957	0.20009716908780883
94	basophil	MuSiC	umi2counts	ib	0.8627420066102903	0.05046963029350668
95	Bcell_sum	MuSiC	umi2counts	ib	0.1470125415608634	0.2175798906287506
96	basophil	TAPE	counts2umi	lpb	0.5992026752938825	0.06409033652730463
97	granulocyte	TAPE	counts2umi	lpb	0.7033180527801082	0.06669383578739839
98	hematopoietic precursor cell	TAPE	counts2umi	lpb	0.7512606538474369	0.04797597221804934
99	macrophage	TAPE	counts2umi	lpb	0.7247153424893769	0.05921088921801339
100	monocyte	TAPE	counts2umi	lpb	0.6836960568334455	0.07876247938702421
101	Bcell_sum	TAPE	counts2umi	lpb	0.5757213374539496	0.1053606017046187
102	basophil	TAPE	umi2counts	lpb	0.6324211007272181	0.06402627743782864
103	granulocyte	TAPE	umi2counts	lpb	0.85780194939005	0.04485062562746307
104	hematopoietic precursor cell	TAPE	umi2counts	lpb	0.5075042277638879	0.09006029097498064
105	macrophage	TAPE	umi2counts	lpb	0.7787120805560726	0.060888936235256166
106	monocyte	TAPE	umi2counts	lpb	0.8607737086813609	0.040228270596731584
107	Bcell_sum	TAPE	umi2counts	lpb	0.620991312806901	0.08251612391954476
108	basophil	TAPE	counts2umi	ib	0.5623415687002926	0.06736257498115662
109	granulocyte	TAPE	counts2umi	ib	0.5842744937162303	0.09062429744511279
110	hematopoietic precursor cell	TAPE	counts2umi	ib	0.7914179221647176	0.04623693673144094
111	macrophage	TAPE	counts2umi	ib	0.7319697911111616	0.05421070260874914
112	monocyte	TAPE	counts2umi	ib	0.7174825896301465	0.07191550108316182
113	Bcell_sum	TAPE	counts2umi	ib	0.5499834312016649	0.1100407704699948
114	basophil	TAPE	umi2counts	ib	0.678754089039974	0.060685742984708864
115	granulocyte	TAPE	umi2counts	ib	0.8608769359591054	0.04531433930784507
116	hematopoietic precursor cell	TAPE	umi2counts	ib	0.6662998163409277	0.06196745338627342
117	macrophage	TAPE	umi2counts	ib	0.7512583312444304	0.06640262273536746
118	monocyte	TAPE	umi2counts	ib	0.8281506444602625	0.06261347050309846
119	Bcell_sum	TAPE	umi2counts	ib	0.639217087731413	0.08913443625340318
120	basophil	RNAsieve	counts2umi	lpb	-0.01283000366976816	0.10040375765892325
121	granulocyte	RNAsieve	counts2umi	lpb	0.04128805307510485	0.09365923523182282
122	hematopoietic precursor cell	RNAsieve	counts2umi	lpb	-0.030780485605456414	0.26780037198814005
123	macrophage	RNAsieve	counts2umi	lpb	-0.02542714943214439	0.11497920963461793
124	monocyte	RNAsieve	counts2umi	lpb	0.03793269347681882	0.10896227575285682
125	Bcell_sum	RNAsieve	counts2umi	lpb	-0.01679632221451993	0.1851982484462398
126	basophil	RNAsieve	umi2counts	lpb	-0.0675639443609261	0.14766048392949663
127	granulocyte	RNAsieve	umi2counts	lpb	-0.027688996791698915	0.13842943089193283
128	hematopoietic precursor cell	RNAsieve	umi2counts	lpb	0.026781092685300177	0.29052209822176644
129	macrophage	RNAsieve	umi2counts	lpb	0.028618978548266588	0.14945976432239275
130	monocyte	RNAsieve	umi2counts	lpb	-0.16515260241122284	0.11946194910556322
131	Bcell_sum	RNAsieve	umi2counts	lpb	0.03721732761703895	0.18820940265757113
132	basophil	RNAsieve	counts2umi	ib	-0.02572711758311503	0.10154075882425272
133	granulocyte	RNAsieve	counts2umi	ib	-0.010666971026913354	0.09510668436590379
134	hematopoietic precursor cell	RNAsieve	counts2umi	ib	-0.02229966623426376	0.22231102829000393
135	macrophage	RNAsieve	counts2umi	ib	-0.03246909179565488	0.1200069134287341
136	monocyte	RNAsieve	counts2umi	ib	-0.04962249567145217	0.10451707385024585
137	Bcell_sum	RNAsieve	counts2umi	ib	-0.020753579989155477	0.18282855887817523
138	basophil	RNAsieve	umi2counts	ib	0.006416586884245994	0.1363089694378076
139	granulocyte	RNAsieve	umi2counts	ib	-0.006101043739360889	0.16816669383196495
140	hematopoietic precursor cell	RNAsieve	umi2counts	ib	0.07094033657108954	0.16136550601980182
141	macrophage	RNAsieve	umi2counts	ib	0.09215650260746254	0.11048956582875132
142	monocyte	RNAsieve	umi2counts	ib	-0.05505521268902343	0.12767218795015825
143	Bcell_sum	RNAsieve	umi2counts	ib	-0.023930155500609212	0.13155070705578395
144	basophil	Bisque	counts2umi	lpb	0.6858881631155442	0.10075361926005721
145	granulocyte	Bisque	counts2umi	lpb	0.7094144391420409	0.0991015608283241
146	hematopoietic precursor cell	Bisque	counts2umi	lpb	0.2997820644343948	0.1353446281592577
147	macrophage	Bisque	counts2umi	lpb	0.3252093569342155	0.17099736574993613
148	monocyte	Bisque	counts2umi	lpb	0.6332746499078205	0.11355189127879477
149	Bcell_sum	Bisque	counts2umi	lpb	0.20310185807615505	0.23290363578687606
150	basophil	Bisque	umi2counts	lpb	0.7058731058603398	0.09689305050784863
151	granulocyte	Bisque	umi2counts	lpb	0.6521437685336886	0.11230716869788417
152	hematopoietic precursor cell	Bisque	umi2counts	lpb	0.4593228187125628	0.11992610661118049
153	macrophage	Bisque	umi2counts	lpb	0.5791395398587954	0.09732222522037967
154	monocyte	Bisque	umi2counts	lpb	0.6222461220739837	0.1166155680541964
155	Bcell_sum	Bisque	umi2counts	lpb	0.30068835775004327	0.1613955363414666
156	basophil	Bisque	counts2umi	ib	0.6846166666390567	0.10072719180391378
157	granulocyte	Bisque	counts2umi	ib	0.7110370503857646	0.0970672921019355
158	hematopoietic precursor cell	Bisque	counts2umi	ib	0.21264912831902044	0.14087408501381682
159	macrophage	Bisque	counts2umi	ib	0.364975207670616	0.15543359028301507
160	monocyte	Bisque	counts2umi	ib	0.6372800187496186	0.11167124172617679
161	Bcell_sum	Bisque	counts2umi	ib	0.25573797703831375	0.23032276530389023
162	basophil	Bisque	umi2counts	ib	0.6960386200464758	0.10033914530199942
163	granulocyte	Bisque	umi2counts	ib	0.6535959706947864	0.11134486804390964
164	hematopoietic precursor cell	Bisque	umi2counts	ib	0.6596660558030891	0.08205927985117971
165	macrophage	Bisque	umi2counts	ib	0.6214278045952372	0.09215110679831641
166	monocyte	Bisque	umi2counts	ib	0.6365506294772374	0.116926088969592
167	Bcell_sum	Bisque	umi2counts	ib	0.46855819485768385	0.1575102709847869
