# Supplementary material for: Deep autoencoder for interpretable tissue-adaptive deconvolution and cell-type-specific gene analysis
Source: Nat Commun. 2022 Nov 8;13:6735. doi: 10.1038/s41467-022-34550-9 (PMC9641692; doi:10.1038/s41467-022-34550-9)
Supplement: Supplementary file 4 — Source Data [file 41467_2022_34550_MOESM4_ESM.zip › Source Data/fig2/2c/similar_distinguishment.csv]

	CellType	Method	DataType	Tissue	CCC	L1error
33	late pro-B cell	DWLS	umi2counts	Marrow	0.8124472876954889	0.0578132450009828
40	late pro-B cell	DWLS	counts2umi	Marrow	0.772619972765012	0.0614950920002676
59	late pro-B cell	CIBERSORTx	counts2umi	Marrow	0.8427015772391613	0.0515868285584423
66	late pro-B cell	CIBERSORTx	umi2counts	Marrow	0.7773750759784583	0.0658319529306249
106	late pro-B cell	Scaden	counts2umi	Marrow	0.7299738842162337	0.056494876141318
108	late pro-B cell	Scaden	umi2counts	Marrow	0.740122008963677	0.0743009563951421
147	late pro-B cell	MuSiC	counts2umi	Marrow	0.8763168640796797	0.0535032726970753
154	late pro-B cell	MuSiC	umi2counts	Marrow	0.462263505563708	0.0878303189651737
192	late pro-B cell	TAPE	counts2umi	Marrow	0.8491016288441765	0.0465781513742692
199	late pro-B cell	TAPE	umi2counts	Marrow	0.8516082906582952	0.0439209755287935
254	late pro-B cell	RNAsieve	counts2umi	Marrow	0.0013849335903377	0.1081342500340017
261	late pro-B cell	RNAsieve	umi2counts	Marrow	-0.0980156194349989	0.1199313501933887
298	late pro-B cell	Bisque	counts2umi	Marrow	0.4665857183276455	0.1263630041995412
305	late pro-B cell	Bisque	umi2counts	Marrow	-0.2199416123556803	0.1614027374392479
32	immature B cell	DWLS	umi2counts	Marrow	0.626990229009057	0.117353451000271
39	immature B cell	DWLS	counts2umi	Marrow	0.3365050879721696	0.111358897699403
58	immature B cell	CIBERSORTx	counts2umi	Marrow	0.4734293893271037	0.0753421658012432
65	immature B cell	CIBERSORTx	umi2counts	Marrow	0.2726239971572014	0.0966821493568301
100	immature B cell	Scaden	counts2umi	Marrow	0.5794823002700698	0.0732226829649976
107	immature B cell	Scaden	umi2counts	Marrow	0.1912253417085082	0.0953197929683893
146	immature B cell	MuSiC	counts2umi	Marrow	0.6442580885675279	0.0688572797935538
153	immature B cell	MuSiC	umi2counts	Marrow	0.0291272946912287	0.1318738834721432
191	immature B cell	TAPE	counts2umi	Marrow	0.4793303050192015	0.073162377197579
198	immature B cell	TAPE	umi2counts	Marrow	0.6299279173682557	0.0598412238739131
253	immature B cell	RNAsieve	counts2umi	Marrow	-0.0254427398965092	0.1035938712114401
260	immature B cell	RNAsieve	umi2counts	Marrow	-0.0057575089362845	0.1111353436310026
297	immature B cell	Bisque	counts2umi	Marrow	0.4191329651831835	0.1107811401789486
304	immature B cell	Bisque	umi2counts	Marrow	0.072028192211064	0.1587059528812208
