# Supplementary material for: Deep autoencoder for interpretable tissue-adaptive deconvolution and cell-type-specific gene analysis
Source: Nat Commun. 2022 Nov 8;13:6735. doi: 10.1038/s41467-022-34550-9 (PMC9641692; doi:10.1038/s41467-022-34550-9)
Supplement: Supplementary file 4 — Source Data [file 41467_2022_34550_MOESM4_ESM.zip › Source Data/fig2/2c/pseudobulk_rare_result.csv]

	CellType	Method	DataType	Tissue	CCC	L1error	abundant
0	skeletal muscle satellite cell	DWLS	umi2counts	Limb_Muscle	0.20986833343894493	0.011399586239933163	rare
1	mesenchymal stem cell	DWLS	umi2counts	Limb_Muscle	0.9736375027521955	0.03967475195916457	normal
2	endothelial cell	DWLS	umi2counts	Limb_Muscle	0.10110758373447945	0.03794986785674846	rare
3	B cell	DWLS	umi2counts	Limb_Muscle	0.978186765683159	0.031466259654188165	normal
4	macrophage	DWLS	umi2counts	Limb_Muscle	0.9718147353970602	0.03498825681261426	normal
5	T cell	DWLS	umi2counts	Limb_Muscle	0.892410574932403	0.0627553668988799	normal
6	skeletal muscle satellite cell	DWLS	counts2umi	Limb_Muscle	0.0033014296072036223	0.19467506085741962	rare
7	mesenchymal stem cell	DWLS	counts2umi	Limb_Muscle	0.8599201813861705	0.07167195639168245	normal
8	endothelial cell	DWLS	counts2umi	Limb_Muscle	0.26066605115640157	0.013927123767100981	rare
9	B cell	DWLS	counts2umi	Limb_Muscle	0.9078248904894217	0.05618664255196801	normal
10	macrophage	DWLS	counts2umi	Limb_Muscle	0.8920952182223566	0.06554632414434096	normal
11	T cell	DWLS	counts2umi	Limb_Muscle	0.9239889221312471	0.04729136147245077	normal
12	lung endothelial cell	DWLS	umi2counts	Lung	0.875181064595168	0.0574695693588439	normal
13	stromal cell	DWLS	umi2counts	Lung	0.910362979189639	0.04825059768219881	normal
14	classical monocyte	DWLS	umi2counts	Lung	0.8970906361418926	0.04971128811572756	normal
15	myeloid cell	DWLS	umi2counts	Lung	0.7247078267069289	0.06576163987170941	normal
16	B cell	DWLS	umi2counts	Lung	0.9599706338300088	0.02681312947875704	normal
17	T cell	DWLS	umi2counts	Lung	0.10941767369701415	0.026050288377692896	rare
18	natural killer cell	DWLS	umi2counts	Lung	0.3666667561077125	0.014891106426851083	normal
19	leukocyte	DWLS	umi2counts	Lung	0.7954446411804502	0.08704175324192058	normal
20	ciliated columnar cell of tracheobronchial tree	DWLS	umi2counts	Lung	0.022205277512837754	0.013812639558289451	rare
21	lung endothelial cell	DWLS	counts2umi	Lung	0.8040296433362799	0.05868450194620131	normal
22	stromal cell	DWLS	counts2umi	Lung	0.42208845483215474	0.10064993214110865	normal
23	classical monocyte	DWLS	counts2umi	Lung	0.4256890475460937	0.1774143742808783	normal
24	myeloid cell	DWLS	counts2umi	Lung	0.5634438953491322	0.10252680901559395	normal
25	B cell	DWLS	counts2umi	Lung	0.7841572353768973	0.1083668931508885	normal
26	T cell	DWLS	counts2umi	Lung	0.00969002795790886	0.04081310779144856	rare
27	natural killer cell	DWLS	counts2umi	Lung	0.34851194891409587	0.008955278555345433	normal
28	leukocyte	DWLS	counts2umi	Lung	0.7824486429743425	0.07197022878814606	normal
29	ciliated columnar cell of tracheobronchial tree	DWLS	counts2umi	Lung	0.7929677453620221	0.004160551615319215	rare
30	hematopoietic precursor cell	DWLS	umi2counts	Marrow	0.08680655920879368	0.012184330040219585	rare
31	granulocyte	DWLS	umi2counts	Marrow	0.9609086776839634	0.029722025063764885	normal
32	immature B cell	DWLS	umi2counts	Marrow	0.7239437691519471	0.1248888850277473	normal
33	monocyte	DWLS	umi2counts	Marrow	0.21304099892999973	0.016000590998310495	rare
34	macrophage	DWLS	umi2counts	Marrow	0.9626307487781697	0.029205966988072603	normal
35	basophil	DWLS	umi2counts	Marrow	0.9046330257882294	0.05175637864213333	normal
36	hematopoietic precursor cell	DWLS	counts2umi	Marrow	0.004497106555902201	0.09873286809680788	rare
37	granulocyte	DWLS	counts2umi	Marrow	0.18326895986775843	0.31945020654515954	normal
38	immature B cell	DWLS	counts2umi	Marrow	0.4091986796355333	0.13975527454168096	normal
39	monocyte	DWLS	counts2umi	Marrow	0.031298592728753204	0.02565551306733146	rare
40	macrophage	DWLS	counts2umi	Marrow	0.5044409161526051	0.11187981758416671	normal
41	basophil	DWLS	counts2umi	Marrow	0.3463335391964265	0.11200329276699625	normal
42	skeletal muscle satellite cell	CIBERSORTx	counts2umi	Limb_Muscle	0.00017125712426621344	0.34350993072041086	rare
43	mesenchymal stem cell	CIBERSORTx	counts2umi	Limb_Muscle	0.7928481587954801	0.0789087503885278	normal
44	endothelial cell	CIBERSORTx	counts2umi	Limb_Muscle	0.013376954396642016	0.10116814691376122	rare
45	B cell	CIBERSORTx	counts2umi	Limb_Muscle	0.24921159871105988	0.1662581155070458	normal
46	macrophage	CIBERSORTx	counts2umi	Limb_Muscle	0.4186095824274919	0.14612749314254006	normal
47	T cell	CIBERSORTx	counts2umi	Limb_Muscle	0.4285769988316785	0.1479268913642616	normal
48	skeletal muscle satellite cell	CIBERSORTx	umi2counts	Limb_Muscle	0.07477874296579447	0.03454945645345927	rare
49	mesenchymal stem cell	CIBERSORTx	umi2counts	Limb_Muscle	0.6771923420336917	0.1832970031308506	normal
50	endothelial cell	CIBERSORTx	umi2counts	Limb_Muscle	0.01039752202664434	0.20256880238235492	rare
51	B cell	CIBERSORTx	umi2counts	Limb_Muscle	0.41405003565250276	0.17527201031288428	normal
52	macrophage	CIBERSORTx	umi2counts	Limb_Muscle	0.6432813044335948	0.11230225990050516	normal
53	T cell	CIBERSORTx	umi2counts	Limb_Muscle	0.38644740052333165	0.1507546973273319	normal
54	lung endothelial cell	CIBERSORTx	counts2umi	Lung	0.5810755531624389	0.1609167458405383	normal
55	stromal cell	CIBERSORTx	counts2umi	Lung	0.6681869204437147	0.11822961532204687	normal
56	classical monocyte	CIBERSORTx	counts2umi	Lung	0.2951527114006952	0.09301086736606377	normal
57	myeloid cell	CIBERSORTx	counts2umi	Lung	0.5985905616251247	0.06361772932906193	normal
58	B cell	CIBERSORTx	counts2umi	Lung	0.4938793515314935	0.11338080966680181	normal
59	T cell	CIBERSORTx	counts2umi	Lung	0.02839598456660946	0.024689450046535107	rare
60	natural killer cell	CIBERSORTx	counts2umi	Lung	0.10963712893222331	0.03465044422516263	normal
61	leukocyte	CIBERSORTx	counts2umi	Lung	0.4476331361985399	0.07927471769299523	normal
62	ciliated columnar cell of tracheobronchial tree	CIBERSORTx	counts2umi	Lung	0.26654667167249274	0.00870989100675206	rare
63	lung endothelial cell	CIBERSORTx	umi2counts	Lung	0.9574819609894651	0.0291834237237858	normal
64	stromal cell	CIBERSORTx	umi2counts	Lung	0.5679231728711203	0.16012397224845182	normal
65	classical monocyte	CIBERSORTx	umi2counts	Lung	0.14966820249126458	0.1509129747694858	normal
66	myeloid cell	CIBERSORTx	umi2counts	Lung	0.5265634712352982	0.07268483655692622	normal
67	B cell	CIBERSORTx	umi2counts	Lung	0.06644705450418394	0.12788856773593976	normal
68	T cell	CIBERSORTx	umi2counts	Lung	0.0069118842971001146	0.0878985552239902	rare
69	natural killer cell	CIBERSORTx	umi2counts	Lung	0.008629595737295345	0.13356278933746696	normal
70	leukocyte	CIBERSORTx	umi2counts	Lung	0.5785982783603619	0.07751722826312973	normal
71	ciliated columnar cell of tracheobronchial tree	CIBERSORTx	umi2counts	Lung	0.30939103590399886	0.014314403797854145	rare
72	hematopoietic precursor cell	CIBERSORTx	counts2umi	Marrow	0.013746026748702574	0.1237969819365989	rare
73	granulocyte	CIBERSORTx	counts2umi	Marrow	0.48584383798116065	0.1878916082621789	normal
74	immature B cell	CIBERSORTx	counts2umi	Marrow	0.5522221270835355	0.09384715843444638	normal
75	late pro-B cell	CIBERSORTx	counts2umi	Marrow	0.8987554341021313	0.04369920494040245	normal
76	monocyte	CIBERSORTx	counts2umi	Marrow	0.12724358232653374	0.02724131505547857	rare
77	macrophage	CIBERSORTx	counts2umi	Marrow	0.591736788977285	0.09646430160656706	normal
78	basophil	CIBERSORTx	counts2umi	Marrow	0.10818313653480581	0.15152161741571632	normal
79	hematopoietic precursor cell	CIBERSORTx	umi2counts	Marrow	0.006717656842952333	0.1190690550572035	rare
80	granulocyte	CIBERSORTx	umi2counts	Marrow	0.6595229095671451	0.07524150266907274	normal
81	immature B cell	CIBERSORTx	umi2counts	Marrow	0.0653744675356554	0.1803102827986879	normal
82	late pro-B cell	CIBERSORTx	umi2counts	Marrow	0.8260825735053972	0.0736619864367138	normal
83	monocyte	CIBERSORTx	umi2counts	Marrow	0.0022366488582758757	0.24617812745555168	rare
84	macrophage	CIBERSORTx	umi2counts	Marrow	0.8332359974841957	0.060493311206548175	normal
85	basophil	CIBERSORTx	umi2counts	Marrow	0.2830737309611907	0.16531183809773173	normal
86	mesenchymal stem cell	Scaden	counts2umi	Limb_Muscle	0.5976401706998938	0.10240715073076295	normal
87	skeletal muscle satellite cell	Scaden	counts2umi	Limb_Muscle	0.008383700762434318	0.0788344138142345	rare
88	T cell	Scaden	counts2umi	Limb_Muscle	0.5515606054205789	0.09703507274064627	normal
89	macrophage	Scaden	counts2umi	Limb_Muscle	0.6374508106927168	0.10208577211664029	normal
90	B cell	Scaden	counts2umi	Limb_Muscle	0.5464776572491933	0.10250276852332726	normal
91	endothelial cell	Scaden	counts2umi	Limb_Muscle	0.013106564374480103	0.0851645600760418	rare
92	mesenchymal stem cell	Scaden	umi2counts	Limb_Muscle	0.7653590631689795	0.13772202306188785	normal
93	skeletal muscle satellite cell	Scaden	umi2counts	Limb_Muscle	0.18820664307770116	0.02707422518671303	rare
94	T cell	Scaden	umi2counts	Limb_Muscle	0.7426992903585786	0.0944644948405245	normal
95	macrophage	Scaden	umi2counts	Limb_Muscle	0.550109554428985	0.10881717642890014	normal
96	B cell	Scaden	umi2counts	Limb_Muscle	0.48865693297102913	0.1464206331902701	normal
97	endothelial cell	Scaden	umi2counts	Limb_Muscle	0.2412234676551444	0.023845233104326707	rare
98	myeloid cell	Scaden	counts2umi	Lung	0.39836191133426324	0.07388670342814495	normal
99	T cell	Scaden	counts2umi	Lung	0.019588896117340056	0.05494780797512984	rare
100	classical monocyte	Scaden	counts2umi	Lung	0.516489401903835	0.08063766818528487	normal
101	leukocyte	Scaden	counts2umi	Lung	0.47476183440859404	0.0789331301198035	normal
102	natural killer cell	Scaden	counts2umi	Lung	0.007155222455008888	0.08446535179964222	normal
103	ciliated columnar cell of tracheobronchial tree	Scaden	counts2umi	Lung	0.08265081723295674	0.03718605314347997	rare
104	B cell	Scaden	counts2umi	Lung	0.3613990652947562	0.11165164597776829	normal
105	stromal cell	Scaden	counts2umi	Lung	0.38872434476135914	0.08308492527231531	normal
106	lung endothelial cell	Scaden	counts2umi	Lung	0.7150791313915935	0.05856238785157112	normal
107	myeloid cell	Scaden	umi2counts	Lung	0.2469809934703016	0.08761068530759779	normal
108	T cell	Scaden	umi2counts	Lung	0.0379411992170571	0.08288567390809222	rare
109	classical monocyte	Scaden	umi2counts	Lung	0.6335862778877664	0.07746868538981623	normal
110	leukocyte	Scaden	umi2counts	Lung	0.2397956463996429	0.10976508377684523	normal
111	natural killer cell	Scaden	umi2counts	Lung	0.3267757313204184	0.009983717019983612	normal
112	ciliated columnar cell of tracheobronchial tree	Scaden	umi2counts	Lung	0.2134952290872367	0.01189529157764226	rare
113	B cell	Scaden	umi2counts	Lung	0.1659022977067899	0.11335581953297691	normal
114	stromal cell	Scaden	umi2counts	Lung	0.4772133032723363	0.18911706736715572	normal
115	lung endothelial cell	Scaden	umi2counts	Lung	0.8014595294372596	0.055941429430524804	normal
116	immature B cell	Scaden	counts2umi	Marrow	0.6176601289912481	0.08494380753529338	normal
117	granulocyte	Scaden	counts2umi	Marrow	0.755670337703556	0.07801339635392102	normal
118	late pro-B cell	Scaden	counts2umi	Marrow	0.7920491438865337	0.056669937759210705	normal
119	macrophage	Scaden	counts2umi	Marrow	0.6878965674044227	0.07325163142054103	normal
120	monocyte	Scaden	counts2umi	Marrow	0.017404975317354222	0.07622088040124025	rare
121	hematopoietic precursor cell	Scaden	counts2umi	Marrow	0.06060204390720943	0.03260670560009894	rare
122	basophil	Scaden	counts2umi	Marrow	0.5503555082823719	0.07160891903323367	normal
123	immature B cell	Scaden	umi2counts	Marrow	0.210316092662602	0.13243636272954107	normal
124	granulocyte	Scaden	umi2counts	Marrow	0.6854403900624264	0.07988546004452166	normal
125	late pro-B cell	Scaden	umi2counts	Marrow	0.7445752204938583	0.06654962365633893	normal
126	macrophage	Scaden	umi2counts	Marrow	0.893697607333696	0.05227402886053992	normal
127	monocyte	Scaden	umi2counts	Marrow	0.11817941552761782	0.032676596469725594	rare
128	hematopoietic precursor cell	Scaden	umi2counts	Marrow	0.0034713483688107827	0.27068933491142005	rare
129	basophil	Scaden	umi2counts	Marrow	0.3435126768649243	0.13476901405650515	normal
130	skeletal muscle satellite cell	MuSiC	counts2umi	Limb_Muscle	0.028600676190964732	0.014701482144221218	rare
131	mesenchymal stem cell	MuSiC	counts2umi	Limb_Muscle	0.7761861893289466	0.08656730320208654	normal
132	endothelial cell	MuSiC	counts2umi	Limb_Muscle	0.2681871630657501	0.015509099398325206	rare
133	B cell	MuSiC	counts2umi	Limb_Muscle	0.36728657037755424	0.2368313216200278	normal
134	macrophage	MuSiC	counts2umi	Limb_Muscle	0.5730152019820544	0.12293106365737184	normal
135	T cell	MuSiC	counts2umi	Limb_Muscle	0.7986351815950237	0.07816059947383394	normal
136	skeletal muscle satellite cell	MuSiC	umi2counts	Limb_Muscle		0.013543938523286968	rare
137	mesenchymal stem cell	MuSiC	umi2counts	Limb_Muscle	0.6815081273164351	0.19096208199310205	normal
138	endothelial cell	MuSiC	umi2counts	Limb_Muscle	0.0070114698288021035	0.19139346985881087	rare
139	B cell	MuSiC	umi2counts	Limb_Muscle	0.042982226165096005	0.23218032797606677	normal
140	macrophage	MuSiC	umi2counts	Limb_Muscle	0.6107935169455005	0.15967770355138206	normal
141	T cell	MuSiC	umi2counts	Limb_Muscle	0.032094325546645604	0.23038149076110995	normal
142	lung endothelial cell	MuSiC	counts2umi	Lung	0.9618370103853626	0.030224815729847688	normal
143	stromal cell	MuSiC	counts2umi	Lung	0.48814261803112474	0.08491784895592551	normal
144	classical monocyte	MuSiC	counts2umi	Lung	0.7832054019769356	0.04864681344880885	normal
145	myeloid cell	MuSiC	counts2umi	Lung	0.7357357778093793	0.09029560620752129	normal
146	B cell	MuSiC	counts2umi	Lung	0.9044243438138526	0.05859716823377753	normal
147	T cell	MuSiC	counts2umi	Lung	0.013994340989251564	0.056469980602509164	rare
148	natural killer cell	MuSiC	counts2umi	Lung	0.6099727331512773	0.005945732295910516	normal
149	leukocyte	MuSiC	counts2umi	Lung	0.5027694079324434	0.08766257851046148	normal
150	ciliated columnar cell of tracheobronchial tree	MuSiC	counts2umi	Lung	0.6123981132444336	0.009545173638429032	rare
151	lung endothelial cell	MuSiC	umi2counts	Lung	0.6927169301424592	0.13011834710714565	normal
152	stromal cell	MuSiC	umi2counts	Lung	0.7845520042662749	0.08227595072894962	normal
153	classical monocyte	MuSiC	umi2counts	Lung	0.6937571610548083	0.1254289377930199	normal
154	myeloid cell	MuSiC	umi2counts	Lung	0.49719407395213444	0.10730265605587652	normal
155	B cell	MuSiC	umi2counts	Lung		0.15212552396616802	normal
156	T cell	MuSiC	umi2counts	Lung		0.013704094861907776	rare
157	natural killer cell	MuSiC	umi2counts	Lung	0.24598205354834926	0.012434094313035464	normal
158	leukocyte	MuSiC	umi2counts	Lung	0.8986398466871659	0.04503558791700777	normal
159	ciliated columnar cell of tracheobronchial tree	MuSiC	umi2counts	Lung	0.47595318738059994	0.008162235571956273	rare
160	hematopoietic precursor cell	MuSiC	counts2umi	Marrow	0.01353070650605225	0.12339557484371673	rare
161	granulocyte	MuSiC	counts2umi	Marrow	0.895353140330364	0.05706810789373926	normal
162	immature B cell	MuSiC	counts2umi	Marrow	0.4789273038575038	0.1271337514160195	normal
163	late pro-B cell	MuSiC	counts2umi	Marrow	0.908528661015185	0.050645596373544766	normal
164	monocyte	MuSiC	counts2umi	Marrow	0.17357219836155788	0.013148359642464628	rare
165	macrophage	MuSiC	counts2umi	Marrow	0.8943647752008567	0.047759755830763355	normal
166	basophil	MuSiC	counts2umi	Marrow	0.7694234256462009	0.06388547325576677	normal
167	hematopoietic precursor cell	MuSiC	umi2counts	Marrow	9.369418094561673e-05	0.014195573874465598	rare
168	granulocyte	MuSiC	umi2counts	Marrow	0.8112932891655981	0.077386097285088	normal
169	immature B cell	MuSiC	umi2counts	Marrow	0.043629236552437875	0.19453832879787591	normal
170	late pro-B cell	MuSiC	umi2counts	Marrow	0.4838477797184246	0.11375416177175668	normal
171	monocyte	MuSiC	umi2counts	Marrow	0.01664436936554499	0.09459959980653014	rare
172	macrophage	MuSiC	umi2counts	Marrow	0.2692294025337797	0.2634092612412282	normal
173	basophil	MuSiC	umi2counts	Marrow	0.8889537070192083	0.06438005559474722	normal
174	B cell	TAPE	counts2umi	Limb_Muscle	0.6771016856740762	0.09019884102876473	normal
175	T cell	TAPE	counts2umi	Limb_Muscle	0.7224038273575647	0.08748681156178037	normal
176	endothelial cell	TAPE	counts2umi	Limb_Muscle	0.024953831839014763	0.06496484459604181	rare
177	macrophage	TAPE	counts2umi	Limb_Muscle	0.6870282347011684	0.09085006147190292	normal
178	mesenchymal stem cell	TAPE	counts2umi	Limb_Muscle	0.5446792127745246	0.12675059662073493	normal
179	skeletal muscle satellite cell	TAPE	counts2umi	Limb_Muscle	0.0024194382566504243	0.09363434340423452	rare
180	B cell	TAPE	umi2counts	Limb_Muscle	0.29157408679934327	0.1894499808629648	normal
181	T cell	TAPE	umi2counts	Limb_Muscle	0.8097267856725934	0.07489246648531556	normal
182	endothelial cell	TAPE	umi2counts	Limb_Muscle	0.05857332799682168	0.013312110343219665	rare
183	macrophage	TAPE	umi2counts	Limb_Muscle	0.7826638404232358	0.099153437409252	normal
184	mesenchymal stem cell	TAPE	umi2counts	Limb_Muscle	0.7678484871857149	0.14365115267930675	normal
185	skeletal muscle satellite cell	TAPE	umi2counts	Limb_Muscle	0.029961781690278064	0.013275786410286969	rare
186	B cell	TAPE	counts2umi	Lung	0.4166958509739628	0.1061303462677936	normal
187	T cell	TAPE	counts2umi	Lung	0.013449906538165128	0.07649871929512982	rare
188	ciliated columnar cell of tracheobronchial tree	TAPE	counts2umi	Lung	0.23876148775286893	0.029404948270479965	rare
189	classical monocyte	TAPE	counts2umi	Lung	0.512214740738373	0.0855452411111076	normal
190	leukocyte	TAPE	counts2umi	Lung	0.4463209459274877	0.07845558142051656	normal
191	lung endothelial cell	TAPE	counts2umi	Lung	0.638282859341392	0.06088568784957883	normal
192	myeloid cell	TAPE	counts2umi	Lung	0.5360105350425931	0.06365376532028032	normal
193	natural killer cell	TAPE	counts2umi	Lung	0.005562434029078634	0.09073604268964221	normal
194	stromal cell	TAPE	counts2umi	Lung	0.5305430194895864	0.07022818729959783	normal
195	B cell	TAPE	umi2counts	Lung	0.270456734440177	0.1082912078858347	normal
196	T cell	TAPE	umi2counts	Lung	0.145742799232205	0.011911364848781072	rare
197	ciliated columnar cell of tracheobronchial tree	TAPE	umi2counts	Lung	0.03749201094165287	0.09274260817146063	rare
198	classical monocyte	TAPE	umi2counts	Lung	0.41453464354008435	0.10458748641275192	normal
199	leukocyte	TAPE	umi2counts	Lung	0.10986049676506054	0.1400210232824599	normal
200	lung endothelial cell	TAPE	umi2counts	Lung	0.8534127068872653	0.0495689278835077	normal
201	myeloid cell	TAPE	umi2counts	Lung	0.3397138641887397	0.1355223848134001	normal
202	natural killer cell	TAPE	umi2counts	Lung	0.03915448100389753	0.014072783454682738	normal
203	stromal cell	TAPE	umi2counts	Lung	0.5409016501269325	0.15411849488075213	normal
204	basophil	TAPE	counts2umi	Marrow	0.5512320398950361	0.0717591394778431	normal
205	granulocyte	TAPE	counts2umi	Marrow	0.8738219118567264	0.04339227558879413	normal
206	hematopoietic precursor cell	TAPE	counts2umi	Marrow	0.04608616391544428	0.05221199671009895	rare
207	immature B cell	TAPE	counts2umi	Marrow	0.5600665683403241	0.08967320385755143	normal
208	late pro-B cell	TAPE	counts2umi	Marrow	0.8837645449520106	0.04512012989489993	normal
209	macrophage	TAPE	counts2umi	Marrow	0.6471528749067336	0.07985561127623582	normal
210	monocyte	TAPE	counts2umi	Marrow	0.015533542429671135	0.09373151293124024	rare
211	basophil	TAPE	umi2counts	Marrow	0.6376670215953593	0.08786748230383502	normal
212	granulocyte	TAPE	umi2counts	Marrow	0.8799307006200866	0.044204607161514795	normal
213	hematopoietic precursor cell	TAPE	umi2counts	Marrow	0.04264142532813656	0.046188491191420065	rare
214	immature B cell	TAPE	umi2counts	Marrow	0.6105652968031509	0.08181771715041862	normal
215	late pro-B cell	TAPE	umi2counts	Marrow	0.7600271596378523	0.06645264731464459	normal
216	macrophage	TAPE	umi2counts	Marrow	0.7956985999321634	0.0606761816348698	normal
217	monocyte	TAPE	umi2counts	Marrow	0.07741611316235716	0.0476582037947256	rare
218	B cell	RNAsieve	counts2umi	Limb_Muscle	-0.00037588734980622423	0.16133691003836367	normal
219	T cell	RNAsieve	counts2umi	Limb_Muscle	-0.056404160581935765	0.16809842928340976	normal
220	endothelial cell	RNAsieve	counts2umi	Limb_Muscle	0.002327231031612719	0.10457177257105915	rare
221	macrophage	RNAsieve	counts2umi	Limb_Muscle	0.00810104333249131	0.18862652109520062	normal
222	mesenchymal stem cell	RNAsieve	counts2umi	Limb_Muscle	-0.08457129397600593	0.20932594219522255	normal
223	skeletal muscle satellite cell	RNAsieve	counts2umi	Limb_Muscle	-0.0019879381804356606	0.18042522536636463	rare
224	B cell	RNAsieve	umi2counts	Limb_Muscle	0.012926342925721073	0.23201999450503333	normal
225	T cell	RNAsieve	umi2counts	Limb_Muscle	-0.05666774166088341	0.18545779050367805	normal
226	endothelial cell	RNAsieve	umi2counts	Limb_Muscle	-0.002961289048680854	0.1504485050649115	rare
227	macrophage	RNAsieve	umi2counts	Limb_Muscle	-0.10145756352223305	0.17669605436648936	normal
228	mesenchymal stem cell	RNAsieve	umi2counts	Limb_Muscle	0.08358292156707957	0.1998234586076371	normal
229	skeletal muscle satellite cell	RNAsieve	umi2counts	Limb_Muscle	0.006514987643732272	0.07809187158721322	rare
230	B cell	RNAsieve	counts2umi	Lung	0.025863936885345596	0.1531752630721215	normal
231	T cell	RNAsieve	counts2umi	Lung	-0.012277586365788677	0.04216387141806904	rare
232	ciliated columnar cell of tracheobronchial tree	RNAsieve	counts2umi	Lung	-0.0006977000266001007	0.19165617002674423	rare
233	classical monocyte	RNAsieve	counts2umi	Lung	0.08309945882577353	0.09467054786762823	normal
234	leukocyte	RNAsieve	counts2umi	Lung	0.019703964364462395	0.146316299714349	normal
235	lung endothelial cell	RNAsieve	counts2umi	Lung	-0.07295883671858275	0.115338146445703	normal
236	myeloid cell	RNAsieve	counts2umi	Lung	-0.17873828849488904	0.11364059809253328	normal
237	natural killer cell	RNAsieve	counts2umi	Lung	0.007755707403310606	0.016966601677873085	normal
238	stromal cell	RNAsieve	counts2umi	Lung	0.09336901216382312	0.15158857082599428	normal
239	B cell	RNAsieve	umi2counts	Lung	0.013254483008104168	0.1500328452108496	normal
240	T cell	RNAsieve	umi2counts	Lung	-0.08233600491768547	0.012302719337378643	rare
241	ciliated columnar cell of tracheobronchial tree	RNAsieve	umi2counts	Lung	0.007512002938236426	0.064412113707208	rare
242	classical monocyte	RNAsieve	umi2counts	Lung	-0.02963200397896467	0.1682394107678071	normal
243	leukocyte	RNAsieve	umi2counts	Lung	0.007553053594804766	0.139273085918265	normal
244	lung endothelial cell	RNAsieve	umi2counts	Lung	0.00033565844745803055	0.22787752301022515	normal
245	myeloid cell	RNAsieve	umi2counts	Lung	-0.03504597949195949	0.1065825410848176	normal
246	natural killer cell	RNAsieve	umi2counts	Lung	-0.005051107170817625	0.053590783932038644	normal
247	stromal cell	RNAsieve	umi2counts	Lung	-0.02443187709970838	0.2434623791707916	normal
248	basophil	RNAsieve	counts2umi	Marrow	-0.03380478610579887	0.11750322253390504	normal
249	granulocyte	RNAsieve	counts2umi	Marrow	0.0617726269235257	0.12015233235047605	normal
250	hematopoietic precursor cell	RNAsieve	counts2umi	Marrow	-0.00019942690272391883	0.30900787740612035	rare
251	immature B cell	RNAsieve	counts2umi	Marrow	-0.011664392077105115	0.14229822132162032	normal
252	late pro-B cell	RNAsieve	counts2umi	Marrow	-0.038123988470665705	0.12369801134468203	normal
253	macrophage	RNAsieve	counts2umi	Marrow	-0.050729129715979364	0.1308544184713989	normal
254	monocyte	RNAsieve	counts2umi	Marrow	-0.009686380415446685	0.07379913467222723	rare
255	basophil	RNAsieve	umi2counts	Marrow	-0.030548734740445095	0.1951399377877818	normal
256	granulocyte	RNAsieve	umi2counts	Marrow	0.08114946366461515	0.13347158387253164	normal
257	hematopoietic precursor cell	RNAsieve	umi2counts	Marrow	0.00460762412638118	0.24459390481990487	rare
258	immature B cell	RNAsieve	umi2counts	Marrow	0.01753076766237012	0.17736770079258438	normal
259	late pro-B cell	RNAsieve	umi2counts	Marrow	-0.06398375949448101	0.130583018565753	normal
260	macrophage	RNAsieve	umi2counts	Marrow	0.03587853278657603	0.11972182378496848	normal
261	monocyte	RNAsieve	umi2counts	Marrow	0.001250582454566773	0.08483167380020287	rare
262	B cell	Bisque	counts2umi	Limb_Muscle	0.3673702345183654	0.17141217180053567	normal
263	T cell	Bisque	counts2umi	Limb_Muscle	0.09879098035057535	0.20573876301483085	normal
264	endothelial cell	Bisque	counts2umi	Limb_Muscle	-0.008684663572000081	0.0904901658461522	rare
265	macrophage	Bisque	counts2umi	Limb_Muscle	0.4466007306879527	0.1507767109868971	normal
266	mesenchymal stem cell	Bisque	counts2umi	Limb_Muscle	0.6987723070383831	0.10897370991607057	normal
267	skeletal muscle satellite cell	Bisque	counts2umi	Limb_Muscle	0.011306953597514803	0.0920541022892511	rare
268	B cell	Bisque	umi2counts	Limb_Muscle	0.6941454472744921	0.12177734193830209	normal
269	T cell	Bisque	umi2counts	Limb_Muscle	0.6081634572140582	0.1425151473956853	normal
270	endothelial cell	Bisque	umi2counts	Limb_Muscle	0.013579765321329904	0.13231289802248047	rare
271	macrophage	Bisque	umi2counts	Limb_Muscle	0.746394787733039	0.109840541405929	normal
272	mesenchymal stem cell	Bisque	umi2counts	Limb_Muscle	0.8242205412048572	0.08867235954962069	normal
273	skeletal muscle satellite cell	Bisque	umi2counts	Limb_Muscle	0.005224706539588554	0.13902348893194913	rare
274	B cell	Bisque	counts2umi	Lung	0.49313144863541797	0.14114586042354277	normal
275	T cell	Bisque	counts2umi	Lung	-0.0017463916334645284	0.151724307053125	rare
276	ciliated columnar cell of tracheobronchial tree	Bisque	counts2umi	Lung	0.044651422855350335	0.08339202862534333	rare
277	classical monocyte	Bisque	counts2umi	Lung	0.5725261991404632	0.11356679861497927	normal
278	leukocyte	Bisque	counts2umi	Lung	0.6180032482177296	0.08954133460885987	normal
279	lung endothelial cell	Bisque	counts2umi	Lung	-0.059972789794211626	0.1934873014909662	normal
280	myeloid cell	Bisque	counts2umi	Lung	0.5491528083330559	0.09824830264730372	normal
281	natural killer cell	Bisque	counts2umi	Lung	0.04766035387403459	0.05902798710963829	normal
282	stromal cell	Bisque	counts2umi	Lung	0.6981060295985051	0.0805483510527551	normal
283	B cell	Bisque	umi2counts	Lung	0.36355906307701785	0.11675945552092674	normal
284	T cell	Bisque	umi2counts	Lung	0.00782180475155631	0.08968360231774428	rare
285	ciliated columnar cell of tracheobronchial tree	Bisque	umi2counts	Lung	0.022896208660344593	0.08351447072970913	rare
286	classical monocyte	Bisque	umi2counts	Lung	0.7734280679538919	0.07760161830133422	normal
287	leukocyte	Bisque	umi2counts	Lung	0.6998407788369713	0.0895015988475838	normal
288	lung endothelial cell	Bisque	umi2counts	Lung	0.3918013364880222	0.12276452753203708	normal
289	myeloid cell	Bisque	umi2counts	Lung	0.4740202568525939	0.1136518076147175	normal
290	natural killer cell	Bisque	umi2counts	Lung	0.028035744511760108	0.10475034545198379	normal
291	stromal cell	Bisque	umi2counts	Lung	0.5683180076540948	0.08578803928462024	normal
292	basophil	Bisque	counts2umi	Marrow	0.6720622535602269	0.10753413660233108	normal
293	granulocyte	Bisque	counts2umi	Marrow	0.7717193149912617	0.09688739503467855	normal
294	hematopoietic precursor cell	Bisque	counts2umi	Marrow	0.008764512652924474	0.09646131234856765	rare
295	immature B cell	Bisque	counts2umi	Marrow	0.3962113519421126	0.14905667334366157	normal
296	late pro-B cell	Bisque	counts2umi	Marrow	0.6609802106419029	0.11225930673438707	normal
297	macrophage	Bisque	counts2umi	Marrow	0.5073343940820976	0.146301744181295	normal
298	monocyte	Bisque	counts2umi	Marrow	0.01521184466147792	0.14076416370618622	rare
299	basophil	Bisque	umi2counts	Marrow	0.8380063870835531	0.08867064392298218	normal
300	granulocyte	Bisque	umi2counts	Marrow	0.7062417973490309	0.11338382047856822	normal
301	hematopoietic precursor cell	Bisque	umi2counts	Marrow	0.012909716738077587	0.08861122208918239	rare
302	immature B cell	Bisque	umi2counts	Marrow	0.4594686452049351	0.12501929132887127	normal
303	late pro-B cell	Bisque	umi2counts	Marrow	0.7626294591236524	0.09292293213942193	normal
304	macrophage	Bisque	umi2counts	Marrow	0.46156606482968315	0.12549065656632466	normal
305	monocyte	Bisque	umi2counts	Marrow	0.009360971449697572	0.10816823690820968	rare
