# Supplementary material for: Deep autoencoder for interpretable tissue-adaptive deconvolution and cell-type-specific gene analysis
Source: Nat Commun. 2022 Nov 8;13:6735. doi: 10.1038/s41467-022-34550-9 (PMC9641692; doi:10.1038/s41467-022-34550-9)
Supplement: Supplementary file 4 — Source Data [file 41467_2022_34550_MOESM4_ESM.zip › Source Data/fig2/2d/ROSMAP_result.csv]

	CellType	Method	Dataset	CCC	L1error
0	Astrocytes	CIBERSORTx	ROSMAPh	0.04396988828437935	0.11093338042667927
1	Endothelial	CIBERSORTx	ROSMAPh	-0.0014668232804236176	0.11062548882083331
2	Microglia	CIBERSORTx	ROSMAPh	0.038508878202581594	0.053221099229056865
3	Neurons	CIBERSORTx	ROSMAPh	0.16515365878701002	0.12067696494998394
4	Oligodendrocytes	CIBERSORTx	ROSMAPh	0.09600954150254444	0.06456969296789707
5	Astrocytes	CIBERSORTx	ROSMAPm	0.14023378675653	0.07196366896017481
6	Endothelial	CIBERSORTx	ROSMAPm	0.03179539751276226	0.043939174256544665
7	Microglia	CIBERSORTx	ROSMAPm	0.3017153764353881	0.01709377211386307
8	Neurons	CIBERSORTx	ROSMAPm	0.19944902775073997	0.11827456180143657
9	Oligodendrocytes	CIBERSORTx	ROSMAPm	0.15083772129544104	0.038703029250132574
10	Astrocytes	Scaden	ROSMAPh	0.1214345818565734	0.06977795839881193
11	Endothelial	Scaden	ROSMAPh	-0.011132530953462592	0.061969462597113924
12	Microglia	Scaden	ROSMAPh	0.2181061634183932	0.022088704314709027
13	Neurons	Scaden	ROSMAPh	0.354842709932177	0.06146029502582312
14	Oligodendrocytes	Scaden	ROSMAPh	0.0632727731024251	0.052853754527264235
15	Astrocytes	Scaden	ROSMAPm	0.20204779101137849	0.057057675552330565
16	Endothelial	Scaden	ROSMAPm	0.00506779084929337	0.06196889515192427
17	Microglia	Scaden	ROSMAPm	0.2048470247613895	0.035076458033302366
18	Neurons	Scaden	ROSMAPm	0.2822340514453198	0.08691562002999612
19	Oligodendrocytes	Scaden	ROSMAPm	0.0365207858780865	0.04861215069915695
20	Astrocytes	DWLS	ROSMAPh	0.18854747332526672	0.07429834840638444
21	Endothelial	DWLS	ROSMAPh	-0.0002696824826358103	0.1409106896189059
22	Microglia	DWLS	ROSMAPh	0.004994778952560849	0.08509789039978836
23	Neurons	DWLS	ROSMAPh	0.01060182400971249	0.32573809426197925
24	Oligodendrocytes	DWLS	ROSMAPh	-0.033149553850885645	0.0788915785352429
25	Astrocytes	DWLS	ROSMAPm	0.19213613579657338	0.058515905704933105
26	Endothelial	DWLS	ROSMAPm	0.06257373367625275	0.03743531496852443
27	Microglia	DWLS	ROSMAPm	0.22228934909116296	0.026312361341584958
28	Neurons	DWLS	ROSMAPm	0.28767830364643887	0.07465098827179306
29	Oligodendrocytes	DWLS	ROSMAPm	0.17046529586399786	0.037696368111137094
30	Astrocytes	Bisque	ROSMAPh	-0.0443453162424838	0.07734763216537001
31	Endothelial	Bisque	ROSMAPh	0.06874833607276451	0.07434920186677121
32	Microglia	Bisque	ROSMAPh	0.09032836996376137	0.08224349155340817
33	Neurons	Bisque	ROSMAPh	0.14473507381546316	0.21417727740382878
34	Oligodendrocytes	Bisque	ROSMAPh	0.1097317054817926	0.14388202044612286
35	Astrocytes	Bisque	ROSMAPm	0.04484478461661632	0.19013232492686244
36	Endothelial	Bisque	ROSMAPm	0.0457368168790268	0.11005093046956642
37	Microglia	Bisque	ROSMAPm	-0.07473600691023737	0.0661581055113474
38	Neurons	Bisque	ROSMAPm	0.12356900878359768	0.2300283966187263
39	Oligodendrocytes	Bisque	ROSMAPm	0.10055501631430487	0.17601760371082978
40	Astrocytes	RNAsieve	ROSMAPh	0.1464067129633227	0.08825085243438668
41	Endothelial	RNAsieve	ROSMAPh	0.0036093480536426264	0.060768269324769766
42	Microglia	RNAsieve	ROSMAPh	0.05585842815788365	0.06321580816066337
43	Neurons	RNAsieve	ROSMAPh	0.20563625447866976	0.1236808216760328
44	Oligodendrocytes	RNAsieve	ROSMAPh	-0.03358870382933009	0.07020775326434861
45	Astrocytes	RNAsieve	ROSMAPm	0.13730803095829824	0.08693508276125114
46	Endothelial	RNAsieve	ROSMAPm	0.0060830209612978345	0.10712914267901516
47	Microglia	RNAsieve	ROSMAPm	0.13945480934515803	0.04001053432325089
48	Neurons	RNAsieve	ROSMAPm	0.36262483444875465	0.07690301233507585
49	Oligodendrocytes	RNAsieve	ROSMAPm	0.3744359674936673	0.03091806502899236
50	Astrocytes	MuSiC	ROSMAPh	0.021503103590000336	0.12937632876514807
51	Endothelial	MuSiC	ROSMAPh	0.10268742506996456	0.04969354457648056
52	Microglia	MuSiC	ROSMAPh	0.11568033691722879	0.04605414021695234
53	Neurons	MuSiC	ROSMAPh	0.22256924361830935	0.10068016463607382
54	Oligodendrocytes	MuSiC	ROSMAPh	0.14241004089578077	0.07350023842406023
55	Astrocytes	MuSiC	ROSMAPm	0.008649902593525263	0.1344056272586414
56	Endothelial	MuSiC	ROSMAPm	0.015481512437737165	0.049033933377644084
57	Microglia	MuSiC	ROSMAPm	-0.014728226304350982	0.06335103411157114
58	Neurons	MuSiC	ROSMAPm	0.025948243205144862	0.27089172333112355
59	Oligodendrocytes	MuSiC	ROSMAPm	0.09373695708681258	0.08448911991438636
60	Astrocytes	TAPE	ROSMAPh	0.21303197601144064	0.027765978402507583
61	Endothelial	TAPE	ROSMAPh	-0.003644350319158575	0.02837938442679451
62	Neurons	TAPE	ROSMAPh	0.23241183726792436	0.06927834799980777
63	Oligodendrocytes	TAPE	ROSMAPh	0.10042005938051196	0.03957147477127085
64	Microglia	TAPE	ROSMAPh	0.14044390872987744	0.0298810005520346
65	Astrocytes	TAPE	ROSMAPm	0.20191058386893115	0.04440118002694391
66	Endothelial	TAPE	ROSMAPm	0.03488024670264445	0.06489073156139706
67	Neurons	TAPE	ROSMAPm	0.3894572698430964	0.05450568679964364
68	Oligodendrocytes	TAPE	ROSMAPm	0.06520263942199986	0.0327271484434682
69	Microglia	TAPE	ROSMAPm	0.23848901006384762	0.030430636881178613
