# Supplementary material for: Deep autoencoder for interpretable tissue-adaptive deconvolution and cell-type-specific gene analysis
Source: Nat Commun. 2022 Nov 8;13:6735. doi: 10.1038/s41467-022-34550-9 (PMC9641692; doi:10.1038/s41467-022-34550-9)
Supplement: Supplementary file 4 — Source Data [file 41467_2022_34550_MOESM4_ESM.zip › Source Data/fig2/2d/PBMCseries_real_result.csv]

	CellType	Method	Dataset	CCC	L1error
0	Monocytes	TAPE	sdy67	0.20758398767691852	0.12545293838899846
1	Unknown	TAPE	sdy67	0.40514826488937944	0.023516487322982293
2	CD4Tcells	TAPE	sdy67	0.6267128561105988	0.06176906772997428
3	Bcells	TAPE	sdy67	0.0411621523517373	0.041575766842044316
4	NK	TAPE	sdy67	0.23280404302587543	0.04371163079674143
5	CD8Tcells	TAPE	sdy67	0.31782430943704887	0.07629799365775776
6	Monocytes	TAPE	monaco	0.3204531536752421	0.08798682574828108
7	Unknown	TAPE	monaco	0.005022239897282396	0.04905610415474319
8	CD4Tcells	TAPE	monaco	0.48433104597901444	0.03580340328898978
9	Bcells	TAPE	monaco	0.7743721001568544	0.01620330626542767
10	NK	TAPE	monaco	0.29032899184010735	0.03538517663894864
11	CD8Tcells	TAPE	monaco	0.45154008483596186	0.03743582707566056
12	Monocytes	TAPE	microarray	0.2912097831427858	0.15147381103023394
13	Unknown	TAPE	microarray	-0.10144652467688198	0.06004425223096288
14	CD4Tcells	TAPE	microarray	0.46546239045328347	0.10835349865349467
15	Bcells	TAPE	microarray	0.40470697879006595	0.03666111923508249
16	NK	TAPE	microarray	0.3940239917820722	0.04463803464917702
17	CD8Tcells	TAPE	microarray	0.37792251929055637	0.0657533323888778
18	Monocytes	Scaden	sdy67	0.12123688986337232	0.20511744915500826
19	Unknown	Scaden	sdy67	0.3575456508259157	0.01825201348013276
20	CD4Tcells	Scaden	sdy67	0.33965246981201314	0.1270810185568543
21	Bcells	Scaden	sdy67	0.113046646552901	0.025971849130002934
22	NK	Scaden	sdy67	0.4129717776670163	0.04140941693213759
23	CD8Tcells	Scaden	sdy67	0.38853302511067067	0.08795012781172899
24	Monocytes	Scaden	monaco	0.19597962628928947	0.16729245421727576
25	Unknown	Scaden	monaco	-0.009246648786545861	0.10724714573452467
26	CD4Tcells	Scaden	monaco	0.2420226252330783	0.07181361214333948
27	Bcells	Scaden	monaco	0.904979500855778	0.011847113767931053
28	NK	Scaden	monaco	0.4109487431590544	0.038239770309315906
29	CD8Tcells	Scaden	monaco	0.455439248524654	0.04472666472127579
30	Monocytes	Scaden	microarray	0.3825301041717198	0.17245863679948242
31	Unknown	Scaden	microarray	-0.03458171600298839	0.05066351363402537
32	CD4Tcells	Scaden	microarray	0.6776946267568845	0.11922481438271801
33	Bcells	Scaden	microarray	0.3892686888798095	0.041720436544158655
34	NK	Scaden	microarray	0.49315223701060257	0.05609880693301635
35	CD8Tcells	Scaden	microarray	0.6265700208175701	0.07236919159148454
36	Bcells	CIBERSORTx	sdy67	0.26721965261145414	0.03632108830716241
37	CD4Tcells	CIBERSORTx	sdy67	0.6941133734059387	0.07798886215006785
38	CD8Tcells	CIBERSORTx	sdy67	0.20407345127419751	0.2117934964143656
39	Monocytes	CIBERSORTx	sdy67	0.15235690364909818	0.22733888427459029
40	NK	CIBERSORTx	sdy67	0.12484406065631427	0.08026587962865891
41	Bcells	CIBERSORTx	monaco	0.12092630290120158	0.06847459822418651
42	CD4Tcells	CIBERSORTx	monaco	0.5504369741678727	0.05194308292016562
43	CD8Tcells	CIBERSORTx	monaco	0.40711423133394653	0.07509409533382515
44	Monocytes	CIBERSORTx	monaco	0.6751707167210047	0.0650607265385804
45	NK	CIBERSORTx	monaco	0.24495754407014347	0.06084308719200857
46	Bcells	CIBERSORTx	microarray	0.44933235904862695	0.04049140944026637
47	CD4Tcells	CIBERSORTx	microarray	0.708030093388508	0.08459635900414314
48	CD8Tcells	CIBERSORTx	microarray	0.13968639837474855	0.1547250173927443
49	Monocytes	CIBERSORTx	microarray	0.2542870302870023	0.2168131523494985
50	NK	CIBERSORTx	microarray	0.5881373719236881	0.04615163264551209
51	Bcells	RNAsieve	sdy67	0.3619555622043822	0.023936231570267263
52	CD4Tcells	RNAsieve	sdy67	0.03117084191285468	0.32168664795096974
53	CD8Tcells	RNAsieve	sdy67	0.0005393210690332068	0.3005931421469367
54	Monocytes	RNAsieve	sdy67	0.09045051132135266	0.27839566219631595
55	NK	RNAsieve	sdy67	-0.014523866200952609	0.3678203594718577
56	Bcells	RNAsieve	monaco	0.10852539043352956	0.05228274684413792
57	CD4Tcells	RNAsieve	monaco		0.2815206428174017
58	CD8Tcells	RNAsieve	monaco	0.04716081875739108	0.1618242188253836
59	Monocytes	RNAsieve	monaco	0.3363465576844246	0.09034148767459878
60	NK	RNAsieve	monaco	0.004297499475738	0.38894135393886026
61	Bcells	RNAsieve	microarray	0.03473168990620866	0.06749137621401131
62	CD4Tcells	RNAsieve	microarray		0.40615645180515203
63	CD8Tcells	RNAsieve	microarray	0.05575382873819019	0.13884017855890327
64	Monocytes	RNAsieve	microarray	0.21175685950886491	0.056688090394951506
65	NK	RNAsieve	microarray	0.0004072864148828575	0.5099782131476112
66	Bcells	MuSiC	sdy67		0.04541028503978592
67	CD4Tcells	MuSiC	sdy67		0.33160531343666727
68	CD8Tcells	MuSiC	sdy67		0.33385051283236905
69	Monocytes	MuSiC	sdy67	0.46432705396387347	0.0866972180772863
70	NK	MuSiC	sdy67	-0.015080514216300574	0.6798622887826373
71	Bcells	MuSiC	monaco		0.10690489669878124
72	CD4Tcells	MuSiC	monaco		0.2815206428174017
73	CD8Tcells	MuSiC	monaco		0.21303287818884123
74	Monocytes	MuSiC	monaco	0.5359871055573046	0.06806015874406139
75	NK	MuSiC	monaco	0.003784785272170729	0.6657892789171717
76	Bcells	MuSiC	microarray		0.08963935247203315
77	CD4Tcells	MuSiC	microarray		0.40615645180515203
78	CD8Tcells	MuSiC	microarray		0.20430723572003
79	Monocytes	MuSiC	microarray	-0.026962392910342987	0.14587242545195242
80	NK	MuSiC	microarray	0.0016481893819640817	0.8437970114116657
81	Bcells	Bisque	sdy67	-0.01076885020145522	0.15695406466485687
82	CD4Tcells	Bisque	sdy67	-0.05704188910671699	0.3216518388301492
83	CD8Tcells	Bisque	sdy67	-0.06556183873369517	0.33850804340899104
84	Monocytes	Bisque	sdy67	0.25115876935766673	0.18461275778880193
85	NK	Bisque	sdy67	-0.20007931272284835	0.17343957250293374
86	Bcells	Bisque	monaco	0.16955702154655272	0.09442192714747305
87	CD4Tcells	Bisque	monaco	0.0597375922163288	0.30352608816049503
88	CD8Tcells	Bisque	monaco	-0.07205547186122142	0.21860677665347752
89	Monocytes	Bisque	monaco	0.34934134119159327	0.1461776103466722
90	NK	Bisque	monaco	-0.09379331903518004	0.22579751402134388
91	Bcells	Bisque	microarray	0.244086651633147	0.10943299896846792
92	CD4Tcells	Bisque	microarray	0.30894795525411195	0.29643293328393133
93	CD8Tcells	Bisque	microarray	0.2469627179736071	0.20101119881365545
94	Monocytes	Bisque	microarray	0.5434039864306235	0.11069392355857541
95	NK	Bisque	microarray	0.1521065385870467	0.11611591757230136
96	Bcells	DWLS	sdy67	0.594048981118509	0.016290920199902543
97	CD4Tcells	DWLS	sdy67	0.5279612487192495	0.11199626284438431
98	CD8Tcells	DWLS	sdy67	0.3448682481092949	0.1789269971770361
99	Monocytes	DWLS	sdy67	0.15464568197908013	0.256050719303045
100	NK	DWLS	sdy67	0.3103524543831974	0.05658572317988855
101	Bcells	DWLS	monaco	0.1642401252890698	0.0631488123111141
102	CD4Tcells	DWLS	monaco	0.21436288171271556	0.1442110666370692
103	CD8Tcells	DWLS	monaco	0.4456414613284246	0.07766046153173194
104	Monocytes	DWLS	monaco	0.18561141269987272	0.20004409202081744
105	NK	DWLS	monaco	0.3472011544433938	0.04952949885254638
106	Bcells	DWLS	microarray	0.20976275510206335	0.06951006751355185
107	CD4Tcells	DWLS	microarray	0.464979351502063	0.1995856403715737
108	CD8Tcells	DWLS	microarray	0.032067362522163204	0.19344926796108874
109	Monocytes	DWLS	microarray	0.4331655478784287	0.1508996706213559
110	NK	DWLS	microarray	0.6451618553716008	0.06434078918535066
