# Supplementary material for: Deep autoencoder for interpretable tissue-adaptive deconvolution and cell-type-specific gene analysis
Source: Nat Commun. 2022 Nov 8;13:6735. doi: 10.1038/s41467-022-34550-9 (PMC9641692; doi:10.1038/s41467-022-34550-9)
Supplement: Supplementary file 4 — Source Data [file 41467_2022_34550_MOESM4_ESM.zip › Source Data/fig2/2b/time_consumption.xlsx]

## Sheet: Sheet1
tested on Lung umi2counts	100	200	300	400	500	600	700	800
TAPE	112.724	107.583	110.446	106.561	114.79	146.632	157.504	122.819
Scaden	340.162	352.713	358.823	353.4	347.193	351.964	393.231	342.947
RNAsieve	120.2	158.519	198.177	231.025	275.395	315.85	348.132	398.682
CIBERSORTx (web)	821.68	1664.05	2595.24	NA	NA	NA	NA	NA
DWLS	267.849	530.958	839.188	1064.65	1314.96	1581.76	1913.18	2133.69
MuSiC	14.735	17.2128	21.1971	26.1324	28.7277	34.148	39.2321	44.0247
Bisque	12.3935	12.4225	12.8113	13.4531	13.8746	14.67	14.9883	15.1371
BLADE (Lung umi2counts)	79620	NA	NA	NA	NA	NA	NA	NA
