# Supplementary material for: Deep autoencoder for interpretable tissue-adaptive deconvolution and cell-type-specific gene analysis
Source: Nat Commun. 2022 Nov 8;13:6735. doi: 10.1038/s41467-022-34550-9 (PMC9641692; doi:10.1038/s41467-022-34550-9)
Supplement: Supplementary file 4 — Source Data [file 41467_2022_34550_MOESM4_ESM.zip › Source Data/fig3/3c/COVIDpbmcpred_bisque.csv]

lnc_10	lnc_11	lnc_13	lnc_14	lnc_15	lnc_16	lnc_17	lnc_18	lnc_19	lnc_20	lnc_21	lnc_23	lnc_24	lnc_25	lnc_26	lnc_27	lnc_28	lnc_29	lnc_30	lnc_31	lnc_33	lnc_34	lnc_35	lnc_36	lnc_37	lnc_38	lnc_39	lnc_40	lnc_41	lnc_44	lnc_45	lnc_46	lnc_47	lnc_5	lnc_6	lnc_7	lnc_8	lnc_9
Bcells	0.330793987662336	0.198058319798815	0.0641838466139224	0.024585498635617	0.22995875867553	0.203489712853153	0.321632423327082	0.44162162909471	0	0	0.0438512407257791	0.0404299161807324	0	0.501288652967433	0.476090792440858	0.616468921103551	0.509363734517034	0.106985359733808	0.0984638919866514	0.156085130693876	0.187905564362538	0	0.0590263226247492	0.0155149124459093	0	0.120981728394105	0.00807018777594926	0	0.159550200686383	0.0510796761430251	0.261642671573489	0.243672059887464	0.130749909706296	0.274361365027862	0.145832783139709	0.13497389433693	0.127227094895337	0.231092163453074
CD4Tcells	0.669206012337664	0.089231702480112	0	0.230918454212608	0.252561386508444	0.0294596819777375	0.357492599440386	0.256934141965283	0.651961010876237	0.775533234169066	0.0190542525983499	0	0.316502382853724	0.086940827018661	0.314759801826673	0	0.0510601977965196	0.31633387753624	0.141693220269331	0.677306372401065	0.343037356260289	0.109041290003065	0.0114727207735538	0	0.0452623423334073	0	0.31858618639329	0.390018749529571	0	0	0	0.0784467841114015	0	0	0	0.234645191761559	0	0.408242828652101
CD8Tcells	0	0.259490283562695	0	0.061528304121405	0.308507670479019	0	0	0.169398383816603	0	0	0.311062803498538	0.344775468096776	0.406895842916419	0.404758529433733	0	0.295438217878189	0.403911918329331	0	0.125892217747173	0.052260622880124	0.149697910187499	0	0	0.270288125780661	0.133117077322729	0.0386498632287342	0	0	0.328693408536073	0	0.242135429419581	0	0	0.225772274120901	0.149731567466924	0.219405562085846	0.104834280380553	0.011411717782153
Dendritics	0	0.15542543266501	0.552504230078806	0	0	0.283997810858627	0	0.0850729646297486	0	0	0.234746261150321	0.383320276797039	0	0	0.017634481419767	0.0630079018703781	0	0.0418475308292331	0	0.114347874024934	0.219997318209255	0	0.0885462235034244	0.134795347892972	0.19932392085112	0.303578670215924	0.183690187410611	0	0.297158329839766	0.0657128808013389	0.42262533140343	0.1316700835695	0.452232752591326	0.38260084408515	0.0401013390659792	0.204272117847755	0.62960921555608	0.0589998121260097
Monocytes	0	0.213323003778812	0.365758010711879	0.478653425559622	0.208972184337007	0	0	0	0.29168851237577	0.224466765830932	0.313086831140923	0.110549677090402	0.242230804422898	0	0	0	0	0.288911692421442	0.506016803203339	0	0.0993618509804182	0.410582330090655	0.366142920579913	0.312452706085964	0.13981890236473	0.0194394162795261	0	0.609981250470429	0.0783214219362637	0.791040601342552	0.0735965676034996	0	0.367100561542492	0.0255317886867815	0.236150664439378	0.202457839902201	0.138329409168029	0.290253477986662
NK	0	0.0844712577145552	0.0175539125953928	0.204314317470747	0	0.483052794310483	0.320874977232532	0.0469728804936548	0.0563504767479927	0	0.0781986108860885	0.12092466183505	0.0343709698069583	0.00701199058017316	0.191514924312702	0.0250849591478814	0.0356641493571158	0.245921539479276	0.127933866793505	0	0	0.480376379906279	0.474811812518359	0.266948907794493	0.482477757128013	0.517350321881711	0.489653438420149	0	0.136276639001513	0.0921668417130834	0	0.546211072431634	0.049916776159885	0.0917337280793044	0.42818364588801	0.00424539406570917	0	0
