# Supplementary material for: Deep autoencoder for interpretable tissue-adaptive deconvolution and cell-type-specific gene analysis
Source: Nat Commun. 2022 Nov 8;13:6735. doi: 10.1038/s41467-022-34550-9 (PMC9641692; doi:10.1038/s41467-022-34550-9)
Supplement: Supplementary file 4 — Source Data [file 41467_2022_34550_MOESM4_ESM.zip › Source Data/fig3/3c/COVIDpbmcpred_scaden.csv]

	Bcells	CD4Tcells	CD8Tcells	Dendritics	Monocytes	NK
lnc_10	0.20503503	0.22945295	0.19213107	0.032239955	0.26980293	0.07133813
lnc_11	0.18137944	0.20565669	0.11190566	0.038830657	0.3573916	0.10483599
lnc_13	0.27458954	0.048950836	0.029725343	0.058801748	0.48471785	0.10321465
lnc_14	0.28335652	0.14601293	0.041692883	0.031854253	0.37009603	0.12698743
lnc_15	0.17376092	0.25324875	0.11471628	0.024411395	0.2991458	0.1347169
lnc_16	0.28148422	0.16420981	0.037423015	0.051794834	0.3113112	0.15377691
lnc_17	0.22054067	0.19593243	0.12674803	0.028456865	0.19351667	0.23480533
lnc_18	0.20418224	0.19845907	0.14215477	0.02606101	0.26490483	0.16423814
lnc_19	0.14237395	0.1826421	0.18442969	0.035716794	0.30574378	0.14909375
lnc_20	0.09438583	0.251697	0.20538786	0.04774223	0.31964415	0.081143
lnc_21	0.18483472	0.15020704	0.1231672	0.03384944	0.3691466	0.13879505
lnc_23	0.043233983	0.256464	0.15560822	0.058044177	0.3546002	0.13204944
lnc_24	0.047363818	0.28779742	0.17193314	0.055571146	0.32566944	0.11166507
lnc_25	0.27884448	0.20712322	0.20687906	0.04152541	0.18680607	0.07882175
lnc_26	0.26729947	0.11745131	0.19785342	0.048535205	0.21577105	0.15308963
lnc_27	0.26864108	0.18968916	0.19989029	0.034516357	0.22929332	0.07796985
lnc_28	0.17661427	0.2509038	0.18858168	0.03611958	0.19067006	0.1571107
lnc_29	0.14664184	0.13256842	0.1229231	0.042476654	0.35100955	0.2043805
lnc_30	0.24893826	0.08719989	0.086329326	0.03466191	0.4208414	0.12202927
lnc_31	0.1679877	0.27801466	0.15566547	0.04338458	0.25425336	0.100694224
lnc_33	0.1346075	0.221661	0.18753192	0.03735218	0.31595996	0.10288751
lnc_34	0.072416574	0.10103028	0.10883063	0.039690264	0.41690665	0.26112562
lnc_35	0.111028664	0.09789043	0.11218296	0.035336897	0.4266731	0.21688795
lnc_36	0.13800916	0.12101655	0.1278348	0.033075035	0.4168559	0.1632086
lnc_37	0.10387458	0.1577808	0.15194586	0.032007366	0.33902192	0.21536951
lnc_38	0.16002867	0.054746084	0.17165415	0.031978823	0.33297542	0.24861687
lnc_39	0.10347741	0.11542189	0.21891859	0.02791109	0.26208326	0.27218774
lnc_40	0.15224838	0.11445922	0.14501703	0.041516654	0.4561059	0.09065284
lnc_41	0.1749271	0.0640125	0.1677736	0.04151687	0.35042128	0.20134865
lnc_44	0.21909684	0.029229045	0.04391582	0.06416321	0.5056007	0.13799447
lnc_45	0.21819106	0.17653084	0.15685406	0.042505406	0.34600744	0.059911236
lnc_46	0.21052411	0.060309213	0.19118306	0.034376502	0.27272213	0.230885
lnc_47	0.19258842	0.06693306	0.0979332	0.044286057	0.460119	0.1381403
lnc_5	0.18884358	0.118191086	0.14966556	0.044567775	0.36158615	0.13714589
lnc_6	0.19892308	0.13461906	0.10703149	0.028875988	0.32181495	0.20873547
lnc_7	0.11909144	0.20516604	0.14257956	0.042736214	0.34246373	0.14796305
lnc_8	0.1439499	0.14162658	0.17626789	0.03592341	0.34668335	0.15554892
lnc_9	0.15671234	0.21366602	0.11560494	0.023522016	0.37327135	0.11722335
