# Supplementary material for: Deep autoencoder for interpretable tissue-adaptive deconvolution and cell-type-specific gene analysis
Source: Nat Commun. 2022 Nov 8;13:6735. doi: 10.1038/s41467-022-34550-9 (PMC9641692; doi:10.1038/s41467-022-34550-9)
Supplement: Supplementary file 4 — Source Data [file 41467_2022_34550_MOESM4_ESM.zip › Source Data/fig3/3c/COVIDpbmc_csx.csv]

Mixture	Bcells	CD4Tcells	CD8Tcells	Dendritics	Monocytes	NK	P-value	Correlation	RMSE
lnc_10	0.190554612982742	0.381560601921799	0.193773664395865	0.0874506567819717	0.114263489704088	0.0323969742135339	0	0.376189597212656	0.928628819658655
lnc_11	0.1386245020737	0.39680838003555	0.138234657747184	0.141392263447392	0.140731070830941	0.0442091258652334	0	0.356013953911597	0.941826985419546
lnc_13	0.255579429437965	0.121803047409205	0.0789399601558206	0.123321987008476	0.388399013602769	0.0319565623857636	0	0.467145034055748	0.991697471769036
lnc_14	0.295667772371197	0.187267447098864	0.15647223527621	0.0873655156840267	0.231624304107906	0.0416027254617966	0	0.447596641566646	0.915348860326034
lnc_15	0.15226852784428	0.310856849829949	0.242598756926456	0.104475102633482	0.140413960650104	0.0493868021157275	0	0.405918383941813	0.916434447909811
lnc_16	0.409512816690532	0.205219123343564	0.114090451810625	0.173698912546206	0.062824927348458	0.0346537682606154	0	0.539197782656798	0.845662309794296
lnc_17	0.326122316556135	0.310821714786251	0.149818276108743	0.0978092607632423	0	0.115428431785628	0	0.365851509475285	0.930957265704656
lnc_18	0.190241240596806	0.31688337896855	0.234254442587277	0.136236733045772	0.0648608430158054	0.057523361785789	0	0.39334748803918	0.91967837434697
lnc_19	0.114718239990104	0.307563651476694	0.178172259476107	0.10365350920151	0.187312135650263	0.108580204205322	0	0.315589728404869	0.977722787091643
lnc_20	0.0724598595479254	0.360476908413409	0.229285925022157	0.110435920160498	0.192876448023373	0.0344649388326379	0	0.285940025180125	0.994728346941733
lnc_21	0.146148269543259	0.338564343862635	0.148815104986392	0.149542376819391	0.159948713380789	0.0569811914075333	0	0.508488299154594	0.860955289187957
lnc_23	0	0.35704105947641	0.26562876000907	0.183463747495106	0.146793425843738	0.0470730071756758	0	0.40681405635268	0.917170020059566
lnc_24	0.0166495121820893	0.368994501767546	0.256253090560588	0.131790211433041	0.179598524814693	0.0467141592420419	0	0.364757399539383	0.946642436680928
lnc_25	0.335965511562497	0.379658831936321	0.153250341174849	0.109289054461037	0	0.0218362608652955	0	0.434342664241205	0.904075845366888
lnc_26	0.256656811388724	0.30851258050296	0.201928410582967	0.124126414233451	0.0251903198748129	0.0835854634170861	0	0.326372260823632	0.945997288322351
lnc_27	0.27173231859143	0.389726372179043	0.182003267645798	0.116169689096871	0.016628517465679	0.02373983502118	0	0.422640080443592	0.909963410173681
lnc_28	0.149837146019706	0.483498797562072	0.184644752048457	0.0954503080258931	0	0.0865689963438716	0	0.308985883812973	0.951723750664061
lnc_29	0.158119377525775	0.19165366222453	0.207005054551536	0.148000629021757	0.133290897754034	0.161930378922368	0	0.332581279844487	0.955307125066781
lnc_30	0.38530629541017	0.105676574297294	0.143891865183595	0.114841485236587	0.187640078082336	0.062643701790018	0	0.465522824229808	0.895873728641586
lnc_31	0.22163060700498	0.387270343302639	0.198438411057905	0.106410380491252	0.0659777750164527	0.0202724831267707	0	0.353530805578276	0.936172016091901
lnc_33	0.0982863949951179	0.41468484681735	0.168863950613971	0.133918983563383	0.133432876780111	0.0508129472300668	0	0.39973863744574	0.918578106449208
lnc_34	0.0344969369664145	0.242695125336309	0.0888010613442786	0.147953046074149	0.277418002071072	0.208635828207776	0	0.371325907685794	0.993590931895982
lnc_35	0.082889046610787	0.28316787124927	0.124616588433335	0.18919526989364	0.201698105979994	0.118433117832975	0	0.420559621403923	0.922021272826745
lnc_36	0.107635062720728	0.267875270667001	0.238309672957756	0.150987463552182	0.153099845524888	0.0820926845774442	0	0.397066399863976	0.923330952885682
lnc_37	0.057231498954289	0.353030733346572	0.211937223602456	0.165703484131951	0.118589344784319	0.0935077151804132	0	0.437875630671696	0.898984086902878
lnc_38	0.19245791356099	0.228695597633556	0.189353688362949	0.160311542762824	0.0795152785559007	0.149665979123781	0	0.516468311794254	0.862074196713314
lnc_39	0.0713501464451886	0.146790980255273	0.312836578814304	0.135865306045587	0.0493159922174723	0.283840996222174	0	0.323774198158064	0.949649704542571
lnc_40	0.139150878948787	0.257856367561006	0.165230173686886	0.132794436282299	0.276467008628432	0.028501134892589	0	0.376260973877915	0.982450514295521
lnc_41	0.18974684250904	0.270530182052698	0.200748163073685	0.151344121445838	0.110264791717485	0.0773658992012545	0	0.477148635204251	0.879397805855605
lnc_44	0.264869401281867	0.0606961432588135	0.0736672391057815	0.113158944121273	0.419586036169803	0.0680222360624622	0	0.459083287948467	1.0279107089232
lnc_45	0.266914338166961	0.295638115107708	0.156884248709904	0.130871888054908	0.149691409960519	0	0	0.581615426817813	0.816768946177301
lnc_46	0.267945860848585	0.180826033784112	0.234985980924952	0.151070840579685	0.0348086027913504	0.130362681071315	0	0.497172474249162	0.874832981424044
lnc_47	0.164142677262726	0.253592425895959	0.137969179429002	0.210206312841367	0.178180502341721	0.0559089022292259	0	0.402590649177734	0.927036283963154
lnc_5	0.241640785269106	0.303685398751742	0.125329596629223	0.146888519961303	0.111758956029022	0.0706967433596036	0	0.372882196691574	0.931305184781879
lnc_6	0.319804790549141	0.222027113263205	0.0858986371494217	0.101025841623858	0.146880037527787	0.124363579886588	0	0.310868908786576	0.974457589743058
lnc_7	0.0961225066820039	0.340433874155417	0.21181104794203	0.164692399792024	0.140537836320988	0.0464023351075373	0	0.446301339246386	0.895288206351638
lnc_8	0.0820644094424544	0.372595282618992	0.166098276374912	0.139831914772164	0.173728968929596	0.0656811478618809	0	0.325677075270433	0.966334742375487
lnc_9	0.107957920708505	0.324789653222331	0.214160106049937	0.130983122672741	0.180766226171312	0.0413429711751744	0	0.453639530483299	0.894950733218211
