# Supplementary material for: Deep autoencoder for interpretable tissue-adaptive deconvolution and cell-type-specific gene analysis
Source: Nat Commun. 2022 Nov 8;13:6735. doi: 10.1038/s41467-022-34550-9 (PMC9641692; doi:10.1038/s41467-022-34550-9)
Supplement: Supplementary file 4 — Source Data [file 41467_2022_34550_MOESM4_ESM.zip › Source Data/fig3/3c/COVIDpbmcpred_rnasieve.csv]

	Bcells	CD4Tcells	CD8Tcells	Dendritics	Monocytes	NK
Bulk 0	0.08603978390041589	0.0	0.044931198059108016	0.3098369658715915	0.06770841371233839	0.4914836384565461
Bulk 1	0.06460164478747576	0.0	0.0	0.3319336488217324	0.07727647309974062	0.5261882332910511
Bulk 2	0.05630153515007434	0.0	0.0	0.3338390089766016	0.09639156915927913	0.5134678867140449
Bulk 3	0.08090366040449065	0.0	0.0037980803984922155	0.31599357918882753	0.0926057369573064	0.5066989430508833
Bulk 4	0.09255085739359206	0.0	0.026308918773361886	0.33984517794870495	0.06877284976163653	0.47252219612270446
Bulk 5	0.09242308706942949	0.0	0.0029697857406072686	0.30884060558594484	0.08247686985001108	0.5132896517540073
Bulk 6	0.08481867938798898	0.0	0.021491535701871366	0.32873891395539634	0.06306820113913075	0.5018826698156126
Bulk 7	0.08566449442477729	0.0	0.017085240062546442	0.3294471601011615	0.0692071139378608	0.49859599147365397
Bulk 8	0.07845644360360855	0.0	0.01517921899922369	0.326504536495582	0.07055024157172453	0.5093095593298612
Bulk 9	0.07498232980623631	0.0	0.010248484713844609	0.31694725497036397	0.06573788613407099	0.5320840443754841
Bulk 10	0.07591172553428094	0.0	0.0	0.339200676370481	0.0829005082796795	0.5019870898155585
Bulk 11	0.074732001967168	0.0	0.031425801220118274	0.33238506572921844	0.07310073469388903	0.4883563963896062
Bulk 12	0.07439486719390663	0.0	0.05259902330839847	0.31850779640207744	0.07275182593142966	0.4817464871641879
Bulk 13	0.08534303867160885	0.0	0.0022982216314904025	0.33371901988371355	0.06069800587083241	0.5179417139423549
Bulk 14	0.07150190630842174	0.0	0.04804262346033081	0.3194729443125908	0.05799056921881216	0.5029919566998445
Bulk 15	0.07627856201062061	0.0	0.0071539619318054335	0.3397225619844318	0.0663352998910437	0.5105096141820985
Bulk 16	0.053812209200118366	0.0	0.0	0.3645220667388936	0.04419038256838637	0.5374753414926016
Bulk 17	0.0743579560852309	0.0	0.0007327322044528546	0.33523194658701766	0.061224062173039544	0.528453302950259
Bulk 18	0.07983433023876634	0.0	0.0019033422532886918	0.3084053422615063	0.07984444837477726	0.5300125368716615
Bulk 19	0.08224387699781499	0.0	0.03483409877614885	0.3137026745547043	0.061660179977268	0.5075591696940638
Bulk 20	0.08978572972705492	0.0	0.011064946983202838	0.3242823269158714	0.07253409162025379	0.5023329047536171
Bulk 21	0.07859772634465673	0.0	0.0	0.3364159136801078	0.07753289251314334	0.507453467462092
Bulk 22	0.07700747999700555	0.0	0.0	0.34424421525814636	0.07913800874663385	0.4996102959982141
Bulk 23	0.06527061767044351	0.0	0.047669092445211114	0.3148965461057209	0.08474982797591762	0.487413915802707
Bulk 24	0.06163357491137863	0.0	0.04121272175207895	0.33401943327443506	0.07432522206406054	0.48880904799804686
Bulk 25	0.09210530278285982	0.0	0.01188016993718421	0.33479486432633454	0.07499887826623028	0.48622078468739105
Bulk 26	0.06131067553441917	0.0	0.0	0.3740423883287925	0.061568934123999206	0.5030780020127891
Bulk 27	0.07225742712731256	0.0	0.04739878457029874	0.3197037064560098	0.07700405013560474	0.48363603171077424
Bulk 28	0.057480833440859594	0.0	0.0	0.35876028512848285	0.07413164899032101	0.5096272324403364
Bulk 29	0.07199670381704934	0.0	0.0069406433696281924	0.32813770243682927	0.06750782613335592	0.5254171242431372
Bulk 30	0.06085836716496554	0.0	0.07696428935407347	0.30961148629121654	0.06939405543010103	0.48317180175964336
Bulk 31	0.07741196191625879	0.0	0.054699249818704436	0.3141744526177742	0.07587411531817798	0.4778402203290844
Bulk 32	0.05336184407163481	0.0	0.0	0.3508101333793455	0.0719645118126707	0.523863510736349
Bulk 33	0.06920647921846894	0.0	0.0016188789408444599	0.3484144469540377	0.055829647180107106	0.5249305477065418
Bulk 34	0.04311356717203568	0.0	0.0	0.36004314023020373	0.08033267794160616	0.5165106146561546
Bulk 35	0.08502799010264436	0.0	0.030430150854446097	0.32329852483446353	0.07286141994492909	0.48838191426351685
Bulk 36	0.02636297278907006	0.0	0.0	0.3632669335467647	0.09547520483722637	0.5148948888269389
Bulk 37	0.06069055166880661	0.0	0.0	0.34888346492554	0.0779423778324391	0.5124836055732142
