# Supplementary material for: Deep autoencoder for interpretable tissue-adaptive deconvolution and cell-type-specific gene analysis
Source: Nat Commun. 2022 Nov 8;13:6735. doi: 10.1038/s41467-022-34550-9 (PMC9641692; doi:10.1038/s41467-022-34550-9)
Supplement: Supplementary file 4 — Source Data [file 41467_2022_34550_MOESM4_ESM.zip › Source Data/fig3/3c/COVIDpbmcpred_music.csv]

Bcells	CD4Tcells	CD8Tcells	Dendritics	Monocytes	NK
lnc_10	0.0593884852052287	0	0.326080510822218	0.00260419439209081	0.268061066895886	0.343865742684576
lnc_11	0	0	0	0.00384609228827256	0.337347499160654	0.658806408551074
lnc_13	0	0	0	0.00220794667665825	0.588000430081892	0.40979162324145
lnc_14	0	0	0	0	0.386351069532938	0.613648930467062
lnc_15	0.0224910400029597	0	0.0718826373611231	0	0.328903841784949	0.576722480850968
lnc_16	0.00123262985393769	0	0	0.0682765296726265	0.255606506828495	0.67488433364494
lnc_17	0.16118165774244	0	0.00145653156871055	0.0716623271039534	0.104199732165786	0.66149975141911
lnc_18	0.0606855394943104	0	0.110434872628261	0.0171360092304932	0.240225963940108	0.571517614706828
lnc_19	0.00149967358573629	0	0.00162155549001205	0.00394722740097451	0.393222555128286	0.599708988394991
lnc_20	0.00210467582753588	0	0.151774917072216	0	0.394356020922551	0.451764386177697
lnc_21	0	0	0	0	0.402146246339392	0.597853753660608
lnc_23	0.00173894893886723	0	0.00101022356822611	0.0233744368663644	0.303250933762527	0.670625456864015
lnc_24	0	0	0.035404948038359	0	0.344004115026115	0.620590936935526
lnc_25	0.218088512945217	0	0	0.123132861079653	0.092051066931777	0.566727559043354
lnc_26	0.134235045275683	0	0	0	0.214285869993111	0.651479084731206
lnc_27	0.15365547542504	0	0.0007215101663068	0.0033125875856137	0.184919522566448	0.657390904256592
lnc_28	0.12179954359747	0.130426064371619	0	0.0309122779420495	0.0689686398588841	0.647893474229978
lnc_29	0	0	0	0	0.341361722451456	0.658638277548544
lnc_30	0	0	0	0.00413736238271282	0.419951776106861	0.575910861510426
lnc_31	0.0799822645714012	0.079149072348824	0.0306024814184745	0.110232233335169	0.214514543227506	0.485519405098625
lnc_33	0	0	0.0661682572266518	0	0.363725319239603	0.570106423533746
lnc_34	0	0	0	0	0.303892713562942	0.696107286437058
lnc_35	0	0	0	0	0.351880217436511	0.648119782563489
lnc_36	0	0	0	0	0.389713398045769	0.610286601954231
lnc_37	0	0	0	0	0.309562466415911	0.690437533584089
lnc_38	0	0	0	0	0.27901936774492	0.72098063225508
lnc_39	0.00131046814756562	0	0.0012025924174761	0.00239131094733439	0.249992563572866	0.745103064914758
lnc_40	0	0	0.000746513525731294	0.0368986733552676	0.485702872528874	0.476651940590127
lnc_41	0	0	0	0.071607876991564	0.299427659259933	0.628964463748503
lnc_44	0	0	0	0	0.542671196322083	0.457328803677917
lnc_45	0.0245584805048986	0	0.00745765488211031	0.00512870721024222	0.354930098315945	0.607925059086804
lnc_46	0	0	0	0.0386691819355461	0.209361631178895	0.751969186885559
lnc_47	0	0	0	0	0.401417133890763	0.598582866109237
lnc_5	0.0492027433720399	0	0	0.0385976346236687	0.338245137650014	0.573954484354277
lnc_6	0	0	0	0.00816997675584203	0.260342787116267	0.731487236127891
lnc_7	0.00936737005036773	0	0	0.0400520448540397	0.351127741575812	0.59945284351978
lnc_8	0	0	0	0.00300656854354471	0.324241426143761	0.672752005312694
lnc_9	0	0	0	0	0.34707313492989	0.65292686507011
