# Supplementary material for: Deep autoencoder for interpretable tissue-adaptive deconvolution and cell-type-specific gene analysis
Source: Nat Commun. 2022 Nov 8;13:6735. doi: 10.1038/s41467-022-34550-9 (PMC9641692; doi:10.1038/s41467-022-34550-9)
Supplement: Supplementary file 4 — Source Data [file 41467_2022_34550_MOESM4_ESM.zip › Source Data/fig3/3c/COVIDpbmcpred_tape.csv]

	Bcells	CD4Tcells	CD8Tcells	Dendritics	Monocytes	NK
lnc_10	0.25001076	0.20059289	0.18508905	0.018408325	0.24211136	0.10378764
lnc_11	0.23776382	0.16261376	0.13923405	0.029479558	0.3020594	0.12884939
lnc_13	0.2696736	0.059026062	0.08087944	0.08154891	0.37691465	0.13195735
lnc_14	0.28146836	0.12051669	0.10401058	0.041213885	0.30812445	0.14466615
lnc_15	0.22137216	0.20345931	0.13533694	0.007154215	0.27825293	0.15442449
lnc_16	0.29347238	0.124040216	0.10256	0.060833633	0.26429513	0.15479861
lnc_17	0.2679448	0.16022444	0.15705518	0.023025973	0.1684365	0.22331317
lnc_18	0.26068783	0.16980517	0.15459451	0.019730318	0.2278721	0.1673101
lnc_19	0.21311393	0.14951292	0.16799346	0.024769774	0.28570998	0.15890001
lnc_20	0.15639544	0.21296228	0.19011489	0.032871135	0.30311936	0.10453684
lnc_21	0.23413664	0.1337224	0.12909916	0.03089014	0.32384574	0.14830595
lnc_23	0.098647445	0.19425063	0.1706151	0.042248555	0.35316914	0.1410691
lnc_24	0.11561117	0.22793661	0.17957038	0.032405283	0.31640014	0.12807648
lnc_25	0.30778238	0.169247	0.20658807	0.045040846	0.15634651	0.11499517
lnc_26	0.29061735	0.117350765	0.19467568	0.051825542	0.18042952	0.16510114
lnc_27	0.2947479	0.15706998	0.19564357	0.03773788	0.19182386	0.122976854
lnc_28	0.22092828	0.24139522	0.16949883	0.029933471	0.16393329	0.17431086
lnc_29	0.20060652	0.12601352	0.11592157	0.037195057	0.3240773	0.196186
lnc_30	0.27121505	0.10584495	0.11393162	0.034582254	0.33438486	0.14004128
lnc_31	0.23395507	0.22199968	0.1614313	0.030138163	0.2289249	0.12355094
lnc_33	0.19678158	0.18766621	0.17123687	0.028373668	0.29172358	0.12421805
lnc_34	0.14272113	0.106330775	0.11851471	0.033233404	0.36353603	0.23566392
lnc_35	0.18073179	0.099035315	0.118144915	0.033307843	0.3659951	0.20278506
lnc_36	0.19993392	0.10962087	0.13863198	0.018423991	0.3615355	0.17185377
lnc_37	0.15636481	0.13280717	0.15222469	0.01708762	0.3292102	0.21230555
lnc_38	0.21814877	0.085774265	0.15262347	0.024638483	0.28720787	0.2316071
lnc_39	0.17813344	0.10638142	0.20655316	0.012446595	0.22652939	0.26995596
lnc_40	0.21589199	0.12034022	0.13810565	0.031885352	0.37897217	0.11480465
lnc_41	0.23029526	0.080581814	0.14690991	0.043298423	0.30284864	0.19606596
lnc_44	0.25040847	0.049046475	0.06889826	0.076587796	0.40160123	0.1534577
lnc_45	0.25281197	0.15935431	0.14885819	0.04751353	0.30330998	0.08815203
lnc_46	0.25335148	0.06992793	0.18672131	0.03457844	0.2363654	0.21905546
lnc_47	0.23313363	0.08974601	0.113382004	0.045821995	0.36946017	0.1484562
lnc_5	0.22530675	0.12232044	0.1318925	0.046091497	0.32056004	0.1538288
lnc_6	0.25982916	0.11176558	0.14181118	0.027245775	0.26456037	0.19478796
lnc_7	0.18539438	0.16644827	0.14881821	0.029794225	0.32481778	0.1447272
lnc_8	0.21292329	0.12274531	0.17116782	0.02138456	0.3091991	0.16257991
lnc_9	0.23022828	0.16736276	0.14144902	0.0044817575	0.32982546	0.12665264
