# Supplementary material for: Deep autoencoder for interpretable tissue-adaptive deconvolution and cell-type-specific gene analysis
Source: Nat Commun. 2022 Nov 8;13:6735. doi: 10.1038/s41467-022-34550-9 (PMC9641692; doi:10.1038/s41467-022-34550-9)
Supplement: Supplementary file 4 — Source Data [file 41467_2022_34550_MOESM4_ESM.zip › Source Data/fig3/3d/COVIDisletpred_scaden.csv]

	alpha	beta	delta	epsilon	gamma
S_2_mock_5dpi_S70002	0.45227417	0.25007606	0.26873142	0.0223416	0.00657681
S_3_mock_5dpi_S69997	0.46768674	0.23894286	0.2698136	0.017777456	0.0057794168
S_2_SARS_5dpi_S70003	0.53511924	0.19024646	0.23995201	0.030636027	0.0040463675
S_3_SARS_5dpi_S69996	0.48923427	0.22167705	0.26519853	0.020218272	0.0036719185
S_2_Rem_5dpi_S70001	0.50627583	0.21877639	0.24697635	0.023048377	0.0049231257
S_3_Rem_5dpi_S69995	0.47889185	0.25700843	0.23229271	0.025557421	0.006249587
