# Supplementary material for: Deep autoencoder for interpretable tissue-adaptive deconvolution and cell-type-specific gene analysis
Source: Nat Commun. 2022 Nov 8;13:6735. doi: 10.1038/s41467-022-34550-9 (PMC9641692; doi:10.1038/s41467-022-34550-9)
Supplement: Supplementary file 4 — Source Data [file 41467_2022_34550_MOESM4_ESM.zip › Source Data/fig3/3d/COVIDisletpred_tape.csv]

	alpha	beta	delta	epsilon	gamma
S_2_mock_5dpi_S70002	0.453971	0.29142103	0.18687797	0.020045115	0.047684923
S_3_mock_5dpi_S69997	0.4498819	0.26750433	0.2175768	0.017479997	0.04755692
S_2_SARS_5dpi_S70003	0.5148114	0.24545969	0.17180914	0.024348151	0.04357169
S_3_SARS_5dpi_S69996	0.49224812	0.23537332	0.20968619	0.020312652	0.042379737
S_2_Rem_5dpi_S70001	0.47897175	0.27855247	0.17810176	0.019096093	0.045277968
S_3_Rem_5dpi_S69995	0.462001	0.27199802	0.19263457	0.023203397	0.05016296
