# Supplementary material for: Deep autoencoder for interpretable tissue-adaptive deconvolution and cell-type-specific gene analysis
Source: Nat Commun. 2022 Nov 8;13:6735. doi: 10.1038/s41467-022-34550-9 (PMC9641692; doi:10.1038/s41467-022-34550-9)
Supplement: Supplementary file 4 — Source Data [file 41467_2022_34550_MOESM4_ESM.zip › Source Data/fig3/3d/COVIDisletpred_music.csv]

alpha	beta	gamma	epsilon	delta
S_2_mock_5dpi_S70002	0.509557737740502	0.124241921337871	0.0373086312936706	0.324344734566423	0.00454697506153366
S_3_mock_5dpi_S69997	0.696891859050728	0.0218915778485925	0.023114519098454	0.25634336077324	0.00175868322898496
S_2_SARS_5dpi_S70003	0.679632595572374	0.129853479922239	0.0351938644490567	0.153994600339965	0.00132545971636489
S_3_SARS_5dpi_S69996	0.253300341553543	0.0529467932704792	0.022669101500434	0.67000431242841	0.00107945124713352
S_2_Rem_5dpi_S70001	0.56457663677389	0.157813744554206	0.0424284367036076	0.232119285231537	0.00306189673675962
S_3_Rem_5dpi_S69995	0.629100865822316	0.0638099386671228	0.0380342413898932	0.267039227043858	0.00201572707680995
