# Supplementary material for: Deep autoencoder for interpretable tissue-adaptive deconvolution and cell-type-specific gene analysis
Source: Nat Commun. 2022 Nov 8;13:6735. doi: 10.1038/s41467-022-34550-9 (PMC9641692; doi:10.1038/s41467-022-34550-9)
Supplement: Supplementary file 4 — Source Data [file 41467_2022_34550_MOESM4_ESM.zip › Source Data/fig3/3d/COVIDisletpred_bisque.csv]

S_2_mock_5dpi_S70002	S_3_mock_5dpi_S69997	S_2_SARS_5dpi_S70003	S_3_SARS_5dpi_S69996	S_2_Rem_5dpi_S70001	S_3_Rem_5dpi_S69995
alpha	0	0.543311895538641	0.480463688921697	0.0118277005876647	0.177977520553027	0.0340559447634297
beta	0.327302180905889	0	0.397257330023472	0.0528824328277426	0.604257019268419	0.0366515391377896
delta	0.188028916070234	0.456688104461359	0	0.734423403958887	0	0.244196074382155
epsilon	0.10558262034493	0	0.031302380075541	0.200866462625706	0	0.0305490433996568
gamma	0.379086282678947	0	0.0909766009792902	0	0.217765460178554	0.654547398316968
