# Supplementary material for: Deep autoencoder for interpretable tissue-adaptive deconvolution and cell-type-specific gene analysis
Source: Nat Commun. 2022 Nov 8;13:6735. doi: 10.1038/s41467-022-34550-9 (PMC9641692; doi:10.1038/s41467-022-34550-9)
Supplement: Supplementary file 4 — Source Data [file 41467_2022_34550_MOESM4_ESM.zip › Source Data/fig3/3d/COVIDisletpred_csx.csv]

Mixture	alpha	beta	gamma	epsilon	delta	P-value	Correlation	RMSE
S_2_mock_5dpi_S70002	0.669801539998928	0.182774588930348	0.0531240582746288	0.0942998127960951	0	0	0.59170939152127	0.83725267529862
S_3_mock_5dpi_S69997	0.876171536723403	0	0.0454051685158761	0.0670987022638044	0.0113245924969168	0	0.19875742701323	0.983191512945062
S_2_SARS_5dpi_S70003	0.645694879061374	0.220057942087586	0.0501857725382833	0.0840614063127573	0	0	0.514480340077267	0.867213627467696
S_3_SARS_5dpi_S69996	0.811293720183919	0.0615205597526042	0.037183708770914	0.0731280214617105	0.0168739898308527	0	0.258023498385613	0.966845599115731
S_2_Rem_5dpi_S70001	0.58014475281982	0.276447937586995	0.0499954717239595	0.093411837869226	0	0	0.658044266482684	0.786011709438767
S_3_Rem_5dpi_S69995	0.81907477313153	0.0569308687837444	0.0539674760706544	0.0700268820140707	0	0	0.226533350661159	0.975819665455591
