# Supplementary material for: Deep autoencoder for interpretable tissue-adaptive deconvolution and cell-type-specific gene analysis
Source: Nat Commun. 2022 Nov 8;13:6735. doi: 10.1038/s41467-022-34550-9 (PMC9641692; doi:10.1038/s41467-022-34550-9)
Supplement: Supplementary file 4 — Source Data [file 41467_2022_34550_MOESM4_ESM.zip › Source Data/fig3/3d/COVIDisletpred_dwls.txt]

	alpha	beta	delta	epsilon	gamma
0	0.0036994541544225984	0.14712304498383594	0.05894964072539597	0.05379112992084368	0.7364367302155017
1	0.0891419371888718	0.0928381450261785	0.283659046830847	0.0047756670361698	0.529585203917933
2	0.10857033221130888	0.12309301506924586	0.07694940323537712	0.10141099349577089	0.5899762559882973
3	0.009312735434691898	0.11858106793181297	0.014609715412340697	7.431416635866628e-05	0.8574221670547958
4	0.11689290115780705	0.12148502572614306	0.06818561731407642	0.09452834452339424	0.5989081112785792
5	0.17885371207709283	0.17892034075323182	8.448215315035112e-05	0.015640320337857685	0.6265011446786675
