# Supplementary material for: Deep autoencoder for interpretable tissue-adaptive deconvolution and cell-type-specific gene analysis
Source: Nat Commun. 2022 Nov 8;13:6735. doi: 10.1038/s41467-022-34550-9 (PMC9641692; doi:10.1038/s41467-022-34550-9)
Supplement: Supplementary file 4 — Source Data [file 41467_2022_34550_MOESM4_ESM.zip › Source Data/fig3/3d/COVIDisletpred_rnasieve.csv]

	alpha	beta	delta	epsilon	gamma
Bulk 0	0.006856148909734335	0.050015067350024436	0.39751973821329195	0.2690944526361914	0.27651459289075797
Bulk 1	0.0	0.032205337138629296	0.5107888610603456	0.3253517819117104	0.13165401988931477
Bulk 2	0.0	0.04284283096804217	0.4000219677458791	0.3864263172956993	0.1707088839903794
Bulk 3	0.047902084067149284	0.07718255747547817	0.5784508451275391	0.287824634052648	0.008639879277185574
Bulk 4	0.0	0.08496120423702813	0.4205955814894283	0.29397097206913764	0.20047224220440582
Bulk 5	0.0	0.09524793418745003	0.46468956913172293	0.2946486262366048	0.14541387044422227
