# Supplementary material for: Deep autoencoder for interpretable tissue-adaptive deconvolution and cell-type-specific gene analysis
Source: Nat Commun. 2022 Nov 8;13:6735. doi: 10.1038/s41467-022-34550-9 (PMC9641692; doi:10.1038/s41467-022-34550-9)
Supplement: Supplementary file 4 — Source Data [file 41467_2022_34550_MOESM4_ESM.zip › Source Data/fig3/3ab/ROSMAPpred_scaden.txt]

	Unknown	Endothelial	InNeurons	OPC	Microglia	Oligodendrocytes	Astrocytes	ExNeurons
01_120405.Salmon.count.data	0.051762506	0.11284221	0.175797	0.043370884	0.10020258	0.19436073	0.20565659	0.116007514
02_120405.Salmon.count.data	0.04320569	0.07817169	0.26500455	0.041557197	0.0637527	0.15147112	0.15516771	0.20166929
03_120405.Salmon.count.data	0.048444677	0.087433375	0.25652856	0.04283357	0.06781015	0.112501316	0.2057497	0.17869861
04_120405.Salmon.count.data	0.036652543	0.08810257	0.25548947	0.03647251	0.06096826	0.11250168	0.1946701	0.21514292
05_120405.Salmon.count.data	0.055082437	0.100744545	0.18915205	0.05415349	0.06928252	0.17334448	0.20946734	0.14877315
07_120410.Salmon.count.data	0.05666356	0.10315224	0.2172427	0.047411557	0.0777049	0.13729943	0.21725039	0.14327523
08_120410.Salmon.count.data	0.051267173	0.103655696	0.19285615	0.04442255	0.06580844	0.19201791	0.2358193	0.11415278
100_120417.Salmon.count.data	0.04211651	0.087277114	0.24447091	0.03874764	0.05837759	0.1741596	0.21887536	0.13597533
101_120418.Salmon.count.data	0.047009766	0.08905995	0.2477351	0.03330351	0.062470313	0.13514096	0.21913034	0.16615005
102_120418.Salmon.count.data	0.034274217	0.097636394	0.24197225	0.042841136	0.080452	0.1865664	0.112015	0.20424265
103_120418.Salmon.count.data	0.047113325	0.11273569	0.21243198	0.044580255	0.06543473	0.1610056	0.22920263	0.12749577
104_120418.Salmon.count.data	0.042613905	0.10674433	0.21140198	0.03418058	0.06036928	0.15057583	0.2506493	0.14346482
108_120418.Salmon.count.data	0.042489443	0.0888517	0.2447309	0.04179758	0.06682323	0.16890858	0.18358596	0.16281253
109_120418.Salmon.count.data	0.045941997	0.086472265	0.2579699	0.035326183	0.05971208	0.12529944	0.18223597	0.2070422
111_120418.Salmon.count.data	0.045432746	0.08827868	0.21523023	0.035989195	0.06158644	0.16189265	0.2401943	0.15139572
11_120410.Salmon.count.data	0.0484747	0.1256696	0.19412117	0.046471775	0.08108578	0.17450786	0.228956	0.10071313
112_120418.Salmon.count.data	0.033717725	0.08288465	0.29303896	0.031282995	0.0645515	0.122856684	0.16349132	0.20817615
113_120418.Salmon.count.data	0.038223688	0.07937599	0.25990996	0.03631388	0.058007706	0.118400596	0.20900416	0.200764
115_120418.Salmon.count.data	0.04785492	0.098540105	0.26390743	0.04718094	0.06682852	0.12855794	0.18859671	0.15853344
116_120418.Salmon.count.data	0.045181435	0.08918011	0.22509784	0.041510347	0.0628578	0.17524524	0.22269215	0.1382351
118_120418.Salmon.count.data	0.06521081	0.10734273	0.17929105	0.056044716	0.0698255	0.17040284	0.22953998	0.122342326
119_120418.Salmon.count.data	0.04012281	0.10358992	0.19748612	0.036216784	0.079850264	0.1655582	0.24971794	0.12745796
120_120418.Salmon.count.data	0.04411274	0.13583773	0.17289972	0.04181513	0.06749695	0.19921605	0.23352982	0.10509183
121_120418.Salmon.count.data	0.043681785	0.095911644	0.25231585	0.044740733	0.06651727	0.14396097	0.17591472	0.17695703
12_120410.Salmon.count.data	0.044182867	0.096442066	0.2198342	0.043967556	0.06735647	0.18822466	0.21895123	0.12104101
122_120418.Salmon.count.data	0.038213853	0.09420916	0.22463346	0.0341853	0.05740747	0.1689489	0.25455794	0.12784393
124_120419.Salmon.count.data	0.043252137	0.11724063	0.1879555	0.0388667	0.069305964	0.15729626	0.25833553	0.12774728
125_120419.Salmon.count.data	0.03616466	0.08233539	0.2604173	0.032879878	0.06117453	0.13203563	0.23072016	0.16427246
126_120419.Salmon.count.data	0.04718337	0.10306823	0.2084256	0.039399266	0.06453201	0.16842735	0.21604224	0.15292193
128_120419.Salmon.count.data	0.03782082	0.082145564	0.2638905	0.03215721	0.06243022	0.14582051	0.19642842	0.17930675
129_120419.Salmon.count.data	0.03542639	0.0813516	0.27156308	0.037118357	0.051272284	0.12533085	0.20863903	0.18929844
130_120419.Salmon.count.data	0.045456875	0.0872337	0.24535163	0.04067148	0.054218348	0.15193814	0.22185576	0.15327406
131_120419.Salmon.count.data	0.04653352	0.09388745	0.22858243	0.03762627	0.06596371	0.15340357	0.22646026	0.14754283
132_120419.Salmon.count.data	0.044295356	0.1042321	0.2501435	0.04249319	0.06252993	0.14361805	0.1904472	0.1622407
133_120419.Salmon.count.data	0.054034922	0.10034255	0.21891421	0.047436297	0.06386352	0.17625241	0.2017674	0.13738866
134_120419.Salmon.count.data	0.04875994	0.14249848	0.20527096	0.04593541	0.08234993	0.124025404	0.19443111	0.15672879
136_120419.Salmon.count.data	0.036402732	0.08420142	0.25209606	0.036225792	0.05390938	0.15798704	0.20093834	0.17823921
138_120419.Salmon.count.data	0.04474398	0.079037964	0.25928017	0.03469177	0.053935606	0.14402615	0.21641357	0.16787083
140_120419.Salmon.count.data	0.042603616	0.09828975	0.20776923	0.044360455	0.061341997	0.16043852	0.23996417	0.14523228
141_120419.Salmon.count.data	0.034754623	0.07213354	0.28058612	0.032996528	0.050233323	0.15719052	0.17309837	0.19900692
14_120410.Salmon.count.data	0.047435835	0.1034354	0.1911691	0.044759065	0.070278354	0.17207617	0.24536495	0.12548113
142_120419.Salmon.count.data	0.041891187	0.09165	0.21274221	0.039151948	0.06888992	0.14250153	0.19014232	0.21303089
145_120419.Salmon.count.data	0.037796333	0.08925897	0.21009599	0.039901692	0.05216514	0.18624096	0.2722589	0.112282015
146_120419.Salmon.count.data	0.039578464	0.075065605	0.28307346	0.0374043	0.04948915	0.150193	0.16423216	0.2009639
149_120419.Salmon.count.data	0.038751025	0.11967962	0.23663478	0.04213178	0.07198793	0.16102226	0.1741045	0.15568812
150_120419_0_merged.Salmon.count.data	0.030518869	0.085506044	0.27557895	0.03182428	0.054476976	0.13930964	0.19551401	0.18727128
150_120419.Salmon.count.data	0.030623348	0.08551633	0.2751777	0.031918105	0.054409023	0.13935941	0.1954783	0.1875178
15_120410.Salmon.count.data	0.059249718	0.11491761	0.17920423	0.054316867	0.06787391	0.17870916	0.2161212	0.12960732
152_120419.Salmon.count.data	0.043688696	0.12981759	0.21926457	0.038693387	0.10491371	0.1379716	0.17538475	0.1502657
153_120423.Salmon.count.data	0.040365554	0.08127437	0.23901503	0.040206794	0.05620705	0.16237938	0.22318488	0.15736686
154_120423.Salmon.count.data	0.04044496	0.08765597	0.22425032	0.0385993	0.06364913	0.16053621	0.24370469	0.14115937
155_120423.Salmon.count.data	0.046830043	0.11705417	0.19040461	0.04659471	0.077033736	0.1539676	0.2538565	0.114258565
158_120423.Salmon.count.data	0.039567724	0.08341613	0.25535467	0.03321217	0.050978426	0.17322703	0.22357094	0.14067292
159_120423.Salmon.count.data	0.053181052	0.10209039	0.18783534	0.04525836	0.06877593	0.17977297	0.23650448	0.12658148
160_120423.Salmon.count.data	0.04255511	0.11807164	0.19796784	0.04318815	0.07808281	0.15103747	0.22889419	0.14020278
162_120423.Salmon.count.data	0.038552344	0.079545885	0.271223	0.034392875	0.052916136	0.13668074	0.1717729	0.21491612
164_120423.Salmon.count.data	0.039048728	0.08382056	0.25779128	0.035392687	0.046539236	0.13759325	0.20757799	0.19223632
165_120423.Salmon.count.data	0.057230335	0.09183439	0.257732	0.05208086	0.058446396	0.17990841	0.14060143	0.16216616
166_120423.Salmon.count.data	0.035869785	0.084747374	0.24704933	0.03549531	0.049435716	0.1668958	0.20916492	0.17134173
168_120423.Salmon.count.data	0.036657084	0.075412735	0.28783485	0.03639312	0.040982794	0.15193053	0.15561908	0.21516983
170_120423.Salmon.count.data	0.04081416	0.107097805	0.23445696	0.03691071	0.07376168	0.15364443	0.19499202	0.15832232
171_120423.Salmon.count.data	0.03845096	0.06764134	0.2627705	0.035756666	0.049197942	0.1868292	0.173422	0.1859314
173_120424.Salmon.count.data	0.038942788	0.10225477	0.21207827	0.039569233	0.076482356	0.16469921	0.22899139	0.13698198
174_120424.Salmon.count.data	0.046288937	0.117555946	0.17522764	0.047741752	0.0906431	0.17190619	0.23647644	0.11416002
176_120424.Salmon.count.data	0.0347384	0.08986039	0.2649345	0.03688635	0.04661451	0.15043823	0.1763169	0.20021074
177_120424.Salmon.count.data	0.034399524	0.072046705	0.29188612	0.039486926	0.05208544	0.16406323	0.16590013	0.1801319
179_120424.Salmon.count.data	0.04204838	0.092758395	0.22829692	0.0376243	0.05761421	0.15710014	0.22663887	0.15791877
180_120424.Salmon.count.data	0.044429135	0.08936215	0.26020455	0.041582443	0.06217098	0.12650518	0.19550572	0.1802398
181_120424.Salmon.count.data	0.041128576	0.09413988	0.22519533	0.041500326	0.06786013	0.19315435	0.1795758	0.15744561
182_120424.Salmon.count.data	0.036729675	0.07797756	0.29821447	0.03765883	0.040746678	0.12694518	0.13637902	0.24534859
183_120424.Salmon.count.data	0.04914934	0.098160155	0.18255155	0.042718302	0.07446749	0.19869399	0.22672014	0.12753904
185_120424.Salmon.count.data	0.039724175	0.08720557	0.25004435	0.036352135	0.058548953	0.15251048	0.19688052	0.17873383
186_120424.Salmon.count.data	0.051791962	0.10375301	0.18944372	0.050199296	0.07582469	0.1791398	0.2229232	0.12692434
187_120424.Salmon.count.data	0.035328016	0.076445945	0.26076666	0.032701932	0.05508901	0.14821403	0.2261159	0.1653385
188_120424.Salmon.count.data	0.031269453	0.082657516	0.3060479	0.03621221	0.045291245	0.14264809	0.15500619	0.20086737
190_120424.Salmon.count.data	0.044095967	0.07356754	0.24388796	0.035602797	0.057731252	0.12530737	0.26694202	0.15286511
191_120424.Salmon.count.data	0.041806523	0.07725948	0.2450285	0.03488155	0.059353575	0.13463326	0.2476909	0.15934621
19_120411.Salmon.count.data	0.039766494	0.106663205	0.20463233	0.038830698	0.074710965	0.15584752	0.23780183	0.14174695
193_120424.Salmon.count.data	0.04044782	0.08428892	0.2755116	0.03468278	0.049618404	0.15487549	0.18594877	0.17462619
196_120424.Salmon.count.data	0.042031705	0.10779524	0.20374282	0.039848108	0.06559387	0.17987268	0.22995771	0.13115788
197_120424.Salmon.count.data	0.041057047	0.08352805	0.23165493	0.04150112	0.06888267	0.14746937	0.21612929	0.16977751
200_120424.Salmon.count.data	0.038226824	0.090592325	0.23963773	0.03323349	0.06726235	0.16363232	0.2137871	0.15362787
201_120424.Salmon.count.data	0.045083404	0.12358876	0.20470877	0.042284876	0.084179364	0.16369972	0.22105764	0.11539742
20_120411.Salmon.count.data	0.03514758	0.1011861	0.23032664	0.033680093	0.07726523	0.14278488	0.2045731	0.17503637
202_120424.Salmon.count.data	0.04168159	0.11011275	0.17976673	0.04009043	0.072267585	0.18553792	0.23445046	0.13609248
203_120424.Salmon.count.data	0.04128646	0.093777634	0.2102594	0.04314256	0.059716474	0.16463959	0.24399365	0.14318417
204_120424.Salmon.count.data	0.052429903	0.1088626	0.17105238	0.045756478	0.057588324	0.18386738	0.2586976	0.12174537
206_120424.Salmon.count.data	0.036789536	0.0763068	0.26362583	0.039684717	0.053500537	0.14790751	0.19172601	0.19045901
207_120424.Salmon.count.data	0.04938619	0.13320182	0.19870241	0.044460323	0.07303667	0.1615336	0.23121715	0.10846189
21_120411.Salmon.count.data	0.03904834	0.121941686	0.20523973	0.03628701	0.09152918	0.13603339	0.20384468	0.16607593
212_120424.Salmon.count.data	0.037769735	0.08911041	0.23605295	0.040509354	0.06876993	0.15930732	0.17733337	0.1911469
213_120425.Salmon.count.data	0.037925545	0.10261217	0.20728056	0.038974952	0.07658817	0.14376922	0.22880578	0.16404358
214_120425.Salmon.count.data	0.04968627	0.09327667	0.22863679	0.04500704	0.060682148	0.15228148	0.2125938	0.1578358
215_120425.Salmon.count.data	0.03451288	0.08120183	0.27105215	0.035516124	0.051117122	0.14195715	0.18991184	0.19473083
216_120425.Salmon.count.data	0.037825927	0.10137742	0.2305386	0.03744309	0.0610436	0.17089398	0.2338805	0.12699683
218_120425.Salmon.count.data	0.03403189	0.08678373	0.25888878	0.03785646	0.04727687	0.14380729	0.19598137	0.19537364
219_120425.Salmon.count.data	0.03824817	0.101334095	0.26370993	0.036115974	0.071828954	0.13592549	0.2213471	0.13149026
220_120425.Salmon.count.data	0.034157164	0.07614563	0.2744682	0.03293105	0.050692186	0.13994296	0.19960159	0.19206123
221_120425.Salmon.count.data	0.03832442	0.09485427	0.25312373	0.034507003	0.06575877	0.11231931	0.22162955	0.17948289
222_120425.Salmon.count.data	0.047381807	0.14691222	0.15066332	0.05001657	0.06956244	0.17499949	0.23840702	0.12205712
224_120425.Salmon.count.data	0.03961903	0.07748161	0.2682594	0.040794156	0.056520596	0.1388892	0.18973482	0.18870117
227_120425.Salmon.count.data	0.05896658	0.13431267	0.17669992	0.051910628	0.08626706	0.17726652	0.2093422	0.10523447
228_120425.Salmon.count.data	0.04156509	0.118032545	0.22321749	0.042596202	0.06815168	0.1738304	0.19893044	0.13367619
229_120425.Salmon.count.data	0.051296335	0.107574366	0.24872279	0.04550375	0.058980983	0.1580659	0.18616377	0.14369208
231_120425.Salmon.count.data	0.037851512	0.09152322	0.2430346	0.039001483	0.058547422	0.14502703	0.2216654	0.16334935
23_120411.Salmon.count.data	0.0449135	0.09215886	0.21302544	0.03905395	0.064185105	0.15948093	0.21239613	0.17478609
232_120425.Salmon.count.data	0.033663843	0.085160136	0.28355786	0.034461986	0.058356613	0.13527726	0.1626326	0.20688969
234_120425.Salmon.count.data	0.042827737	0.074715726	0.27682802	0.039417624	0.055335086	0.14017521	0.15954849	0.21115214
236_120425.Salmon.count.data	0.045879025	0.10229369	0.187922	0.043919798	0.062391073	0.18739559	0.23962748	0.1305713
237_120426.Salmon.count.data	0.03514646	0.07655104	0.2968487	0.03344057	0.056741815	0.14657634	0.17530425	0.1793908
238_120426.Salmon.count.data	0.045768637	0.10005522	0.1872759	0.038930416	0.06098482	0.16808166	0.25298777	0.14591561
240_120426.Salmon.count.data	0.037274107	0.09373345	0.23098777	0.037929	0.058942225	0.19515686	0.19107668	0.1548999
241_120426.Salmon.count.data	0.037592053	0.095221914	0.24813731	0.030703941	0.067942984	0.1550479	0.20238452	0.1629694
24_120411.Salmon.count.data	0.03443455	0.10865986	0.2582158	0.031238087	0.064185396	0.14686906	0.19883282	0.15756437
242_120426.Salmon.count.data	0.042546656	0.08867493	0.2615464	0.04376333	0.055672403	0.11381456	0.19512798	0.19885375
243_120426.Salmon.count.data	0.04188916	0.09572401	0.22402133	0.03935646	0.072982796	0.1659881	0.2048729	0.15516521
244_120426.Salmon.count.data	0.04257335	0.14623995	0.18059562	0.036021173	0.09510449	0.16277686	0.21968986	0.116998695
245_120426.Salmon.count.data	0.044952985	0.09402589	0.26095173	0.040040344	0.05769529	0.12571166	0.21618848	0.16043364
246_120426.Salmon.count.data	0.05680381	0.17454587	0.11502262	0.051440466	0.13014609	0.20884383	0.16727214	0.09592522
248_120426.Salmon.count.data	0.040032282	0.10385245	0.20794548	0.03964891	0.07050019	0.1686217	0.23789525	0.13150369
250_120426.Salmon.count.data	0.03383462	0.11211854	0.2134857	0.03466225	0.07286609	0.17771204	0.21321678	0.14210391
251_120426.Salmon.count.data	0.045083147	0.106442966	0.1618544	0.039898638	0.06765961	0.21160002	0.26283184	0.10462934
25_120411.Salmon.count.data	0.04256438	0.079669796	0.25517485	0.040778648	0.05218306	0.15441978	0.20269056	0.17251892
252_120426.Salmon.count.data	0.03266458	0.07443053	0.27370736	0.03160073	0.054021437	0.15566407	0.21027263	0.16763872
253_120426.Salmon.count.data	0.041637424	0.09918756	0.2417956	0.039300438	0.06642675	0.15383299	0.21211559	0.14570369
254_120426.Salmon.count.data	0.040223744	0.10390693	0.19288284	0.039571643	0.08102111	0.17916505	0.24955922	0.11366945
255_120426.Salmon.count.data	0.03700922	0.08886456	0.26211616	0.035573334	0.058403313	0.16318278	0.21659632	0.1382543
256_120426.Salmon.count.data	0.053782564	0.16190632	0.14588375	0.054592818	0.10495565	0.18202634	0.2154303	0.08142223
257_120426.Salmon.count.data	0.049924314	0.09114641	0.18421827	0.041501578	0.07851938	0.20145483	0.24397743	0.10925782
258_120426.Salmon.count.data	0.0390718	0.09362581	0.26188758	0.033427678	0.061806027	0.15425958	0.19359158	0.16233
259_120426.Salmon.count.data	0.050533947	0.12752265	0.18658273	0.045758624	0.08083805	0.15470171	0.2160254	0.13803697
260_120426.Salmon.count.data	0.037872363	0.09892371	0.23632193	0.04035905	0.06695122	0.14702453	0.22671056	0.14583659
26_120411.Salmon.count.data	0.047964748	0.11103984	0.21345328	0.043297946	0.06936971	0.14036183	0.23639683	0.13811588
266_120430.Salmon.count.data	0.046564262	0.0855862	0.22482403	0.04071016	0.06699063	0.17006022	0.2349037	0.13036078
267_120430.Salmon.count.data	0.047456507	0.10050887	0.23695596	0.039529096	0.06049551	0.13498093	0.22498684	0.15508623
269_120430.Salmon.count.data	0.055592272	0.14288682	0.15512665	0.05354506	0.09464008	0.14985543	0.23757946	0.11077422
270_120430.Salmon.count.data	0.042339396	0.113898896	0.20206708	0.04370747	0.06733475	0.15896146	0.23790373	0.13378723
271_120430.Salmon.count.data	0.04917271	0.08684232	0.29819715	0.040794563	0.054944646	0.17857288	0.11341747	0.17805831
272_120430.Salmon.count.data	0.058259133	0.12290203	0.17130814	0.05416861	0.08095774	0.18163115	0.23078983	0.09998339
273_120430.Salmon.count.data	0.05249831	0.13127685	0.16413166	0.044726655	0.086770244	0.16357806	0.23825912	0.11875913
274_120430.Salmon.count.data	0.038578615	0.13074727	0.19105327	0.03445664	0.087023415	0.15006451	0.23115008	0.13692622
276_120430.Salmon.count.data	0.038718242	0.088294	0.23990847	0.03881095	0.05636267	0.16495287	0.20283516	0.17011766
277_120430.Salmon.count.data	0.035456195	0.097551376	0.25293183	0.038543966	0.051686898	0.149463	0.20431502	0.17005171
279_120430.Salmon.count.data	0.041879773	0.10525191	0.21019752	0.03938188	0.08576251	0.15901136	0.22027355	0.13824147
280_120430.Salmon.count.data	0.042711947	0.10189136	0.24712317	0.03824548	0.066065975	0.15734154	0.20599508	0.14062545
281_120430.Salmon.count.data	0.049615066	0.10473148	0.19920756	0.047485795	0.06667645	0.1620205	0.22030805	0.1499551
28_120411.Salmon.count.data	0.042611305	0.10644934	0.23699385	0.036614344	0.071033955	0.13846296	0.17216869	0.19566558
283_120430.Salmon.count.data	0.04358277	0.08196182	0.26545146	0.043422896	0.052373454	0.13187034	0.16933767	0.21199954
284_120430.Salmon.count.data	0.040048786	0.11171553	0.18262102	0.034490287	0.07483775	0.15296406	0.26998284	0.1333397
285_120430.Salmon.count.data	0.04371268	0.082767256	0.23403053	0.04252809	0.055806953	0.16247539	0.22025959	0.1584195
286_120430.Salmon.count.data	0.035575274	0.078775704	0.26384762	0.03846097	0.061541166	0.15455545	0.14558488	0.22165895
287_120430.Salmon.count.data	0.035956707	0.09411803	0.23337863	0.038884137	0.053892147	0.15519814	0.22327851	0.16529371
288_120430.Salmon.count.data	0.04361706	0.091362454	0.22973888	0.040070277	0.058871794	0.22020876	0.1927039	0.12342686
289_120430.Salmon.count.data	0.043143522	0.09451135	0.22563744	0.047086835	0.05740658	0.15677266	0.2279371	0.1475045
290_120430.Salmon.count.data	0.03864958	0.13001029	0.2268614	0.038864393	0.075898275	0.109599136	0.23335297	0.14676392
291_120430.Salmon.count.data	0.035237405	0.09997386	0.23951598	0.037055466	0.060506012	0.14279224	0.20336317	0.18155597
29_120416.Salmon.count.data	0.048818573	0.11505739	0.18541838	0.04960234	0.0799173	0.158504	0.24379045	0.118891574
292_120430.Salmon.count.data	0.047005843	0.10867124	0.19051193	0.040800918	0.059694935	0.19683684	0.23125982	0.1252185
294_120430.Salmon.count.data	0.049964223	0.098581225	0.20618623	0.03778619	0.06499346	0.16999708	0.21572451	0.15676711
296_120430.Salmon.count.data	0.03601495	0.087848805	0.2674621	0.032898106	0.053018015	0.15921412	0.19438504	0.16915888
298_120430.Salmon.count.data	0.044389427	0.10140836	0.20333612	0.037311714	0.06613892	0.20431413	0.22375011	0.11935117
299_120430.Salmon.count.data	0.048771415	0.10467575	0.1957161	0.040887974	0.073133595	0.16253544	0.25282314	0.12145654
300_120430.Salmon.count.data	0.037725523	0.11329662	0.24142544	0.03651146	0.08878272	0.14980526	0.17999308	0.15245993
30_120416.Salmon.count.data	0.04447445	0.08976627	0.24132018	0.04173558	0.05405626	0.1707793	0.19341029	0.16445768
302_120430.Salmon.count.data	0.052033067	0.112005554	0.16853814	0.047579233	0.07659859	0.19149548	0.23872124	0.113028705
303_120430.Salmon.count.data	0.051712956	0.11682429	0.2078697	0.046665054	0.088615656	0.15214361	0.21259338	0.12357535
304_120430.Salmon.count.data	0.042805593	0.082919665	0.22948726	0.04265906	0.0637593	0.13320243	0.19874461	0.20642209
305_120430.Salmon.count.data	0.038816813	0.10680741	0.25545868	0.03524782	0.06326575	0.13578652	0.19551758	0.1690994
306_120430.Salmon.count.data	0.04463467	0.092867404	0.2370344	0.0367285	0.057231247	0.19227503	0.20542723	0.1338015
307_120430.Salmon.count.data	0.048510823	0.10339088	0.1992774	0.042573854	0.070011154	0.17224056	0.20987637	0.1541189
309_120430.Salmon.count.data	0.046896543	0.11535787	0.22912987	0.047314364	0.06788817	0.14980696	0.20152682	0.14207943
310_120430.Salmon.count.data	0.048343938	0.12668066	0.15277863	0.04594934	0.0866999	0.18276386	0.25654265	0.10024104
312_120430.Salmon.count.data	0.047319088	0.10005208	0.16077656	0.043444548	0.062415972	0.19083191	0.28911552	0.10604436
314_120501.Salmon.count.data	0.0419188	0.10826399	0.22138543	0.03609984	0.06832542	0.17565747	0.1995995	0.14874953
315_120501.Salmon.count.data	0.049438242	0.097441524	0.23872286	0.04106715	0.07059893	0.12701751	0.21262665	0.1630871
316_120501.Salmon.count.data	0.03744253	0.10406495	0.2879196	0.030861199	0.055349436	0.1390983	0.1800823	0.16518165
318_120501.Salmon.count.data	0.04479755	0.122727685	0.20210387	0.039663423	0.06771316	0.17693621	0.23678039	0.1092777
321_120501.Salmon.count.data	0.038874272	0.09104692	0.22794105	0.03572125	0.054344505	0.14707871	0.2216867	0.18330653
32_120416.Salmon.count.data	0.038508277	0.08825693	0.2778999	0.0353408	0.054187685	0.11937014	0.20894729	0.17748897
322_120501.Salmon.count.data	0.0410748	0.11391845	0.19787687	0.04393734	0.06217821	0.17829633	0.2536528	0.109065175
323_120501.Salmon.count.data	0.0407618	0.09267932	0.24879484	0.036658682	0.05779155	0.17206152	0.19661689	0.15463537
325_120501.Salmon.count.data	0.042233575	0.10912772	0.19767678	0.039260745	0.085087895	0.15539746	0.23201896	0.13919686
326_120501.Salmon.count.data	0.04733443	0.10452995	0.23027276	0.042064577	0.058353364	0.16657571	0.19752033	0.15334885
327_120501.Salmon.count.data	0.035568196	0.11813488	0.23268716	0.03295592	0.09181154	0.13082026	0.19707312	0.16094896
328_120501.Salmon.count.data	0.038820688	0.0885368	0.27112302	0.036218893	0.054461583	0.14631069	0.18207711	0.18245114
329_120501.Salmon.count.data	0.05143981	0.11675913	0.19243903	0.049355645	0.08315024	0.14667346	0.2253918	0.13479085
331_120501.Salmon.count.data	0.044678804	0.10295203	0.22425391	0.04176427	0.07778448	0.1501113	0.1849376	0.17351763
33_120416.Salmon.count.data	0.041273158	0.089471914	0.23938243	0.03842846	0.052618057	0.17545098	0.20267399	0.16070098
332_120501.Salmon.count.data	0.03590927	0.0737916	0.28203642	0.038550045	0.05341005	0.14133605	0.14849979	0.22646682
334_120501.Salmon.count.data	0.039872143	0.11471582	0.2363981	0.0355368	0.074561335	0.12731685	0.2326182	0.13898073
335_120501.Salmon.count.data	0.044712413	0.097110294	0.22249587	0.040315833	0.059347168	0.14246859	0.2324874	0.16106246
336_120501.Salmon.count.data	0.04674316	0.09325355	0.18405382	0.044079755	0.07230394	0.18405734	0.23804201	0.13746645
337_120501.Salmon.count.data	0.04237406	0.096449405	0.2724221	0.03693596	0.05925182	0.12483352	0.16952224	0.19821085
339_120501.Salmon.count.data	0.049507663	0.11569697	0.19516098	0.04941392	0.084242284	0.17357291	0.2121362	0.12026904
340_120501.Salmon.count.data	0.04143401	0.11981288	0.23716591	0.04140706	0.081053115	0.16503657	0.12708926	0.18700118
34_120416.Salmon.count.data	0.038085442	0.11927712	0.19463702	0.046760548	0.06589576	0.15777962	0.2505121	0.12705243
344_120501.Salmon.count.data	0.048849612	0.10876276	0.17085087	0.04649368	0.080418445	0.19925666	0.23812775	0.10724022
345_120501.Salmon.count.data	0.04513429	0.08287042	0.22728758	0.038354147	0.055951178	0.15245356	0.22240992	0.17553894
347_120501.Salmon.count.data	0.035433244	0.09089356	0.24993539	0.03530419	0.06378794	0.15235808	0.20544326	0.1668443
349_120501.Salmon.count.data	0.04666622	0.0892823	0.26137003	0.03784262	0.070405684	0.13358556	0.20900548	0.15184212
350_120501.Salmon.count.data	0.041478366	0.10495838	0.17691022	0.040866252	0.064301595	0.20231183	0.26173428	0.10743907
351_120501.Salmon.count.data	0.055200946	0.13771804	0.19999182	0.044447925	0.071300976	0.16678278	0.20674133	0.11781618
35_120416.Salmon.count.data	0.05085796	0.08342451	0.20831174	0.0445995	0.06636074	0.16200493	0.2263435	0.15809715
352_120501.Salmon.count.data	0.050520387	0.14731961	0.15836667	0.043206036	0.09216032	0.18932736	0.2255375	0.093562104
353_120501.Salmon.count.data	0.04331313	0.13988326	0.1853934	0.042572156	0.08579302	0.16194618	0.23644824	0.10465064
354_120501.Salmon.count.data	0.04169841	0.10175204	0.2418483	0.04133103	0.07607964	0.16186745	0.17593682	0.15948634
355_120501.Salmon.count.data	0.04309137	0.0952385	0.23902686	0.044612017	0.06540598	0.17951386	0.19238697	0.14072444
356_120501.Salmon.count.data	0.036567528	0.08453151	0.28160563	0.03897224	0.059097078	0.12267051	0.16070387	0.21585166
358_120502.Salmon.count.data	0.048328485	0.10577483	0.20351255	0.04749149	0.07674607	0.16936202	0.22341037	0.12537418
359_120502.Salmon.count.data	0.04066338	0.08949366	0.24956103	0.042597055	0.059796005	0.1382236	0.2000028	0.17966245
360_120502.Salmon.count.data	0.04264021	0.110287726	0.20506577	0.039937094	0.064387225	0.15857957	0.2518142	0.12728828
36_120416.Salmon.count.data	0.043553475	0.09457284	0.2238108	0.046972007	0.06688907	0.17803586	0.17778528	0.16838068
363_120502.Salmon.count.data	0.03782979	0.09412414	0.21770377	0.035767615	0.0637658	0.18554346	0.2390889	0.1261766
364_120502.Salmon.count.data	0.045158565	0.101517744	0.19189978	0.04447941	0.060699593	0.18372965	0.25211447	0.12040087
366_120502.Salmon.count.data	0.039602507	0.1000331	0.22770923	0.04406556	0.07198936	0.16043468	0.19725312	0.15891244
367_120502.Salmon.count.data	0.056470405	0.09383155	0.18193246	0.041010138	0.06141144	0.15916474	0.27608213	0.13009717
368_120502.Salmon.count.data	0.040036805	0.090744935	0.23447685	0.040260922	0.05923511	0.12995212	0.21434635	0.19094688
369_120502.Salmon.count.data	0.035224732	0.0880993	0.28374264	0.034044325	0.064201236	0.117791176	0.18972357	0.18717307
370_120502.Salmon.count.data	0.04150711	0.10391616	0.22399598	0.04623143	0.060299862	0.17778347	0.23556574	0.11070023
371_120502.Salmon.count.data	0.04261784	0.10653949	0.2390291	0.03817609	0.06296491	0.14240481	0.21626876	0.15199904
37_120416.Salmon.count.data	0.046322912	0.10560905	0.18875158	0.044405043	0.07168004	0.17540334	0.24366926	0.12415876
372_120502.Salmon.count.data	0.036742702	0.106476724	0.20155102	0.04237015	0.069876224	0.16332255	0.26431832	0.11534234
375_120502.Salmon.count.data	0.04472011	0.09614485	0.22967291	0.037054624	0.06778147	0.15373616	0.22790956	0.1429803
377_120503.Salmon.count.data	0.0276831	0.06666932	0.33142337	0.028645685	0.035330962	0.10963518	0.1625858	0.23802654
378_120503.Salmon.count.data	0.038581576	0.09917573	0.2514123	0.032392506	0.07058754	0.1482533	0.2136	0.14599705
380_120503.Salmon.count.data	0.05112562	0.08410642	0.19798148	0.03791495	0.06788299	0.17363201	0.22173007	0.16562645
381_120503.Salmon.count.data	0.054618686	0.13339822	0.14183927	0.04618609	0.101006456	0.20805751	0.214149	0.10074482
38_120416.Salmon.count.data	0.05608493	0.12655231	0.17199014	0.053682666	0.0768308	0.17414983	0.24435921	0.09635013
383_120503.Salmon.count.data	0.028635107	0.07680541	0.30107093	0.029946474	0.046950717	0.13459533	0.20545577	0.17654024
384_120503.Salmon.count.data	0.04182818	0.10243216	0.24514969	0.0432205	0.06375403	0.15118027	0.17591523	0.17651995
385_120503.Salmon.count.data	0.0487679	0.10173857	0.23766673	0.042492863	0.07587726	0.16989423	0.15543675	0.16812567
386_120503.Salmon.count.data	0.046642527	0.109661065	0.21273138	0.040607017	0.07139311	0.15627982	0.23146828	0.13121681
388_120503.Salmon.count.data	0.038829885	0.08782003	0.25786945	0.033615906	0.06498973	0.15312554	0.17476769	0.18898179
389_120503.Salmon.count.data	0.046981152	0.07398193	0.25659013	0.038963478	0.06569297	0.15473829	0.19350578	0.16954629
390_120503.Salmon.count.data	0.043409735	0.0808346	0.25695735	0.036330912	0.053244	0.1860242	0.1554248	0.18777438
391_120503.Salmon.count.data	0.04977208	0.089585595	0.21227293	0.03831652	0.061197374	0.19086881	0.22613747	0.13184923
39_120416.Salmon.count.data	0.03818375	0.07762099	0.26806453	0.035039444	0.052726626	0.10188767	0.21329504	0.21318196
392_120503.Salmon.count.data	0.04556166	0.113268636	0.21652658	0.036499944	0.08421918	0.15863587	0.18862581	0.15666234
393_120503.Salmon.count.data	0.04022712	0.098348714	0.21010752	0.039982833	0.07293299	0.18120928	0.22269273	0.13449882
394_120503.Salmon.count.data	0.05484153	0.10904854	0.16099264	0.045514192	0.07214012	0.19597481	0.25879136	0.10269686
396_120503.Salmon.count.data	0.036678802	0.07648987	0.25405118	0.03691727	0.06320379	0.14868778	0.2021216	0.18184972
397_120503.Salmon.count.data	0.042972714	0.087018274	0.21776724	0.041266143	0.06511352	0.14094226	0.23093553	0.17398429
398_120503.Salmon.count.data	0.034665782	0.10964224	0.18915963	0.03647348	0.06053189	0.19120628	0.26147416	0.116846554
399_120503.Salmon.count.data	0.03490719	0.091155864	0.26739433	0.037121966	0.058936387	0.16157025	0.1782732	0.17064078
40_120416.Salmon.count.data	0.04742297	0.1071088	0.23652469	0.03972142	0.0655409	0.16539802	0.20729558	0.13098764
402_120503.Salmon.count.data	0.046892136	0.11354969	0.17493665	0.041458867	0.06577959	0.21117216	0.21240802	0.1338029
403_120503.Salmon.count.data	0.044711616	0.08200025	0.21830536	0.035032272	0.065767206	0.16781683	0.21916606	0.16720037
405_120503.Salmon.count.data	0.039170776	0.07719314	0.25878438	0.04311986	0.0521061	0.14447334	0.17091127	0.21424113
406_120503.Salmon.count.data	0.03980696	0.1243492	0.21688743	0.04212593	0.06935033	0.17098434	0.22734605	0.10914975
407_120503.Salmon.count.data	0.05160978	0.10108805	0.18478136	0.04346324	0.062448997	0.16612805	0.24142729	0.14905329
408_120503.Salmon.count.data	0.04059625	0.120638914	0.2219187	0.04570249	0.064990334	0.15520327	0.21564196	0.13530804
410_120503.Salmon.count.data	0.049797226	0.09161899	0.19255215	0.046257343	0.060804527	0.19397072	0.24096926	0.124029815
411_120503.Salmon.count.data	0.038361233	0.085829444	0.24341564	0.040957365	0.054955047	0.14785515	0.21339555	0.1752306
412_120503.Salmon.count.data	0.043835122	0.13871114	0.18633783	0.04629465	0.07809933	0.14037478	0.24633157	0.120015554
413_120503.Salmon.count.data	0.044545412	0.08846814	0.24649328	0.03730693	0.05514409	0.16302575	0.18995629	0.17506011
414_120503.Salmon.count.data	0.040306043	0.09543797	0.25334778	0.039664906	0.05562382	0.16361995	0.20246625	0.14953326
415_120503.Salmon.count.data	0.035595376	0.08739492	0.28792012	0.035045013	0.06847814	0.11483004	0.17929931	0.19143707
416_120503.Salmon.count.data	0.031753298	0.08692261	0.27646542	0.032745276	0.04588786	0.12873542	0.21932851	0.17816162
418_120507.Salmon.count.data	0.038912416	0.09319073	0.20877457	0.04037641	0.06036639	0.17162065	0.22268736	0.16407152
419_120507.Salmon.count.data	0.04130651	0.09010918	0.2164027	0.0380549	0.064826176	0.22300427	0.20194358	0.12435275
420_120507.Salmon.count.data	0.040226474	0.11201135	0.19309746	0.037194803	0.06542657	0.19401073	0.2370367	0.12099592
423_120507.Salmon.count.data	0.036680833	0.09991821	0.24846745	0.034658074	0.06409489	0.14830667	0.21960093	0.14827293
424_120507.Salmon.count.data	0.046756554	0.120354615	0.17174496	0.040090907	0.06888794	0.21398224	0.22649725	0.11168554
425_120507.Salmon.count.data	0.043585718	0.0951728	0.21703637	0.038794696	0.05591765	0.19359171	0.21872199	0.13717908
426_120507.Salmon.count.data	0.034762178	0.08201096	0.24974804	0.03653955	0.05745314	0.14037372	0.20418604	0.19492638
427_120507.Salmon.count.data	0.048551828	0.135303	0.17520525	0.04837212	0.09033811	0.21917035	0.17374651	0.10931278
428_120507.Salmon.count.data	0.045871187	0.12209643	0.1725889	0.04226773	0.0786811	0.20768946	0.22226465	0.10854062
429_120507.Salmon.count.data	0.04236434	0.08389697	0.26063505	0.04098774	0.056206197	0.13330452	0.1983726	0.1842326
430_120507.Salmon.count.data	0.036877666	0.10178551	0.26981294	0.03973936	0.08780246	0.12565248	0.1273292	0.2110004
431_120507.Salmon.count.data	0.039078575	0.08261765	0.25215185	0.038016286	0.053795878	0.17526335	0.18205233	0.17702407
433_120507.Salmon.count.data	0.044890344	0.099063165	0.2200077	0.04318377	0.06480681	0.17454684	0.2136746	0.13982682
434_120507.Salmon.count.data	0.039415523	0.08780828	0.26190022	0.03202134	0.056786325	0.16571443	0.17907692	0.17727697
435_120507.Salmon.count.data	0.05658027	0.12619506	0.17551017	0.052799303	0.06999592	0.20666508	0.20162748	0.110626705
437_120507.Salmon.count.data	0.035734292	0.08031235	0.27688378	0.03995194	0.05280694	0.16067936	0.16080917	0.1928222
438_120507.Salmon.count.data	0.034250803	0.10113985	0.27478108	0.0385873	0.06642615	0.120652534	0.15688246	0.20727976
440_120507.Salmon.count.data	0.039241835	0.089141466	0.26735878	0.039114248	0.056777984	0.14271107	0.20526862	0.16038601
44_120416.Salmon.count.data	0.041567106	0.07840705	0.25515047	0.030358642	0.055533424	0.15169092	0.20510934	0.18218298
443_120507.Salmon.count.data	0.04610311	0.08504418	0.24670494	0.041034233	0.052622166	0.14374594	0.20463562	0.18010978
444_120507.Salmon.count.data	0.04051883	0.09704731	0.19581187	0.03920668	0.06225346	0.18858902	0.2453335	0.13123934
445_120507.Salmon.count.data	0.04237606	0.10213337	0.18242316	0.0427023	0.068498954	0.20721684	0.24917595	0.10547337
448_120507.Salmon.count.data	0.04583007	0.107830755	0.21312177	0.04801179	0.0767527	0.171345	0.2116253	0.12548263
449_120507.Salmon.count.data	0.036855	0.06844525	0.2696238	0.040133253	0.050853655	0.12671034	0.215661	0.19171768
450_120507.Salmon.count.data	0.040259536	0.09820283	0.21040507	0.035138708	0.05825001	0.18682194	0.25403732	0.11688463
451_120507.Salmon.count.data	0.037358265	0.10246953	0.23668797	0.034058392	0.07182322	0.1336573	0.24241889	0.14152643
45_120416.Salmon.count.data	0.040174216	0.10052904	0.23306711	0.034204233	0.061603695	0.1633374	0.22655463	0.14052966
452_120507.Salmon.count.data	0.043989163	0.09553363	0.24147274	0.045189455	0.05913818	0.16766687	0.18120797	0.16580202
453_120507.Salmon.count.data	0.046100143	0.11311826	0.19914784	0.04645576	0.0871349	0.19155848	0.17530648	0.14117815
456_120507.Salmon.count.data	0.039546426	0.113111615	0.17738318	0.043407094	0.06654511	0.18080486	0.2556503	0.12355139
458_120507.Salmon.count.data	0.042086005	0.08154882	0.20797499	0.037675325	0.0649895	0.20680279	0.22961803	0.12930451
459_120514.Salmon.count.data	0.04335913	0.1005088	0.1966229	0.050680254	0.06348467	0.1853634	0.22486077	0.13512014
460_120514.Salmon.count.data	0.03853448	0.10211284	0.23139997	0.040338974	0.07086486	0.16606681	0.20709015	0.14359187
461_120514.Salmon.count.data	0.038640887	0.094414376	0.24631417	0.036924146	0.061823577	0.17872055	0.18748808	0.15567423
46_120416.Salmon.count.data	0.041895274	0.07756007	0.26440936	0.03852709	0.04949535	0.15977068	0.16012537	0.2082168
462_120514.Salmon.count.data	0.04003808	0.09921511	0.22269058	0.042568322	0.05887163	0.1910661	0.20162676	0.14392339
463_120514.Salmon.count.data	0.049140003	0.10379714	0.1912512	0.045559883	0.06316913	0.20132858	0.22045873	0.12529539
464_120514.Salmon.count.data	0.058409173	0.12340941	0.17661418	0.04808822	0.07302593	0.19517423	0.23790847	0.08737034
466_120514.Salmon.count.data	0.04215463	0.09063354	0.25155404	0.034477297	0.058965277	0.15635835	0.22277606	0.1430808
468_120514.Salmon.count.data	0.040226065	0.1352825	0.21352607	0.03901343	0.075693734	0.15399365	0.21304421	0.12922035
469_120514.Salmon.count.data	0.049478438	0.13495791	0.15278727	0.052367393	0.090355754	0.1965863	0.2067705	0.11669644
470_120514.Salmon.count.data	0.038142934	0.06846855	0.28997672	0.037336733	0.0471514	0.1284987	0.16390005	0.22652495
471_120514.Salmon.count.data	0.040789373	0.09510393	0.2309375	0.03375311	0.066395946	0.17692254	0.210294	0.14580357
47_120416.Salmon.count.data	0.036299296	0.086833715	0.2541374	0.037989255	0.049500555	0.18493257	0.16199994	0.18830729
472_120514.Salmon.count.data	0.044815358	0.09883129	0.20873672	0.042427525	0.059930842	0.16855471	0.23036878	0.14633478
473_120514.Salmon.count.data	0.034628075	0.08039501	0.2775906	0.035012454	0.052064326	0.14207785	0.18402815	0.1942036
474_120514.Salmon.count.data	0.03939983	0.089929424	0.24052505	0.0362083	0.054638732	0.16667084	0.18800081	0.18462698
475_120514.Salmon.count.data	0.052315414	0.099948324	0.1523514	0.039328676	0.077749215	0.26591578	0.21366219	0.098728955
476_120514.Salmon.count.data	0.043588553	0.08791977	0.19710122	0.040783454	0.05844511	0.2373153	0.21564735	0.11919924
477_120514.Salmon.count.data	0.0345335	0.09022518	0.26122245	0.034659024	0.06378395	0.13546436	0.1970403	0.1830713
478_120514.Salmon.count.data	0.053391974	0.13267572	0.17371766	0.046098907	0.085808	0.14174938	0.2545524	0.11200594
479_120514.Salmon.count.data	0.06199695	0.12811565	0.14432372	0.04667342	0.091325305	0.19225	0.20981605	0.12549897
480_120514.Salmon.count.data	0.03668933	0.08655154	0.24696529	0.03859131	0.055084273	0.12894715	0.21103156	0.19613959
481_120514.Salmon.count.data	0.049149394	0.12810563	0.22408201	0.048985142	0.06962475	0.17022699	0.17138754	0.13843857
482_120514.Salmon.count.data	0.04556672	0.09839145	0.23305292	0.040060755	0.05648573	0.13053343	0.22827041	0.16763858
483_120515.Salmon.count.data	0.033759467	0.08083769	0.28942826	0.033906292	0.040915687	0.13487862	0.16716008	0.21911384
484_120515.Salmon.count.data	0.03996941	0.102862485	0.22706409	0.039354663	0.06352825	0.19268948	0.18624823	0.14828335
485_120515.Salmon.count.data	0.04090902	0.120215274	0.22472145	0.035292383	0.10113003	0.14089835	0.17089492	0.16593859
486_120515.Salmon.count.data	0.05386928	0.16096461	0.14128937	0.052776765	0.09916821	0.19310175	0.20638049	0.09244958
487_120515.Salmon.count.data	0.037315007	0.10580101	0.25027338	0.03589505	0.056472152	0.13371293	0.20615928	0.17437117
488_120515.Salmon.count.data	0.038379434	0.08827034	0.25675866	0.03954975	0.055933412	0.18303679	0.17594124	0.16213034
489_120515.Salmon.count.data	0.035587516	0.091743834	0.24938858	0.03890024	0.057811636	0.12931336	0.20368399	0.1935709
491_120515.Salmon.count.data	0.04359823	0.10721142	0.21055043	0.042342752	0.066804916	0.20113623	0.20973094	0.11862505
492_120515.Salmon.count.data	0.030667229	0.055579383	0.3006401	0.032016274	0.052099746	0.14773816	0.14838213	0.23287702
493_120515.Salmon.count.data	0.0423384	0.1006761	0.21307765	0.04052451	0.060147647	0.1873646	0.23019028	0.12568085
494_120515.Salmon.count.data	0.037374914	0.08167852	0.24344255	0.03110942	0.06585115	0.20911312	0.15621103	0.17521928
495_120515.Salmon.count.data	0.038132265	0.09156582	0.25323352	0.033036318	0.058303263	0.13384403	0.19747609	0.19440873
496_120515.Salmon.count.data	0.035000823	0.09306487	0.23663907	0.03269272	0.05712256	0.14623858	0.23214455	0.16709684
497_120515.Salmon.count.data	0.041066166	0.10342815	0.2219882	0.038916588	0.06410354	0.16235854	0.22662346	0.14151537
498_120515.Salmon.count.data	0.037543576	0.08896681	0.26930088	0.033793155	0.060366873	0.15045087	0.19681108	0.16276678
500_120515.Salmon.count.data	0.04945449	0.122955345	0.15166624	0.039450508	0.062289923	0.20155574	0.27316734	0.09946039
501_120515.Salmon.count.data	0.05406143	0.11002761	0.18466063	0.040397514	0.069325775	0.19622721	0.23814051	0.10715934
502_120515.Salmon.count.data	0.042544413	0.07830956	0.26001862	0.042344797	0.057062816	0.14911889	0.15874624	0.2118547
505_120515.Salmon.count.data	0.042369723	0.12851089	0.17199266	0.03613599	0.097877584	0.16055797	0.22970213	0.13285305
506_120515.Salmon.count.data	0.051072646	0.134475	0.18553452	0.04330434	0.08521678	0.188438	0.20346631	0.108492434
507_120515.Salmon.count.data	0.040933635	0.111704886	0.16817695	0.036787163	0.07124867	0.19699848	0.24555337	0.12859684
508_120515.Salmon.count.data	0.03469431	0.08106571	0.29542074	0.036545113	0.0626596	0.13665974	0.1538529	0.19910188
509_120515.Salmon.count.data	0.046547417	0.09423178	0.18443675	0.040000927	0.06825982	0.17908694	0.2574663	0.12997006
510_120515.Salmon.count.data	0.041436803	0.104136854	0.19219367	0.037166618	0.08494842	0.16331245	0.22990346	0.1469018
511_120515.Salmon.count.data	0.042368654	0.10946619	0.23241813	0.03645831	0.07564282	0.16188778	0.20841926	0.13333888
51_120416.Salmon.count.data	0.041616637	0.09864996	0.23809719	0.03627566	0.06497951	0.13057543	0.22832017	0.16148543
513_120515.Salmon.count.data	0.041380614	0.09471998	0.2330781	0.039412465	0.065259695	0.15811521	0.21890156	0.14913236
515_120515.Salmon.count.data	0.042376157	0.08681337	0.24131839	0.042216923	0.05551256	0.16207148	0.18799812	0.18169297
516_120515.Salmon.count.data	0.032962125	0.095361	0.23198111	0.040341858	0.063232355	0.14557938	0.19470103	0.19584113
517_120515.Salmon.count.data	0.039666392	0.09647105	0.22810282	0.032201067	0.058042526	0.14959766	0.25516942	0.14074908
520_120515.Salmon.count.data	0.039710518	0.08313679	0.2503542	0.039191667	0.051322673	0.14741413	0.19644605	0.19242392
521_120515.Salmon.count.data	0.05505696	0.14778443	0.15125865	0.04581381	0.073372364	0.20120132	0.23331052	0.092201926
52_120416.Salmon.count.data	0.04365315	0.13216212	0.16004896	0.04131872	0.08613957	0.19458352	0.25102833	0.09106564
522_120515.Salmon.count.data	0.03469524	0.09893969	0.2657483	0.03581795	0.07953932	0.11754308	0.11850161	0.24921481
523_120515.Salmon.count.data	0.04382126	0.114075996	0.18943818	0.04198161	0.066225305	0.16604912	0.24549036	0.13291818
524_120515.Salmon.count.data	0.043304	0.09324721	0.23760211	0.03594812	0.05864774	0.15161942	0.21398737	0.16564395
525_120515.Salmon.count.data	0.035524774	0.093759485	0.263245	0.03512704	0.052110206	0.11250761	0.24070334	0.16702259
526_120515.Salmon.count.data	0.04000001	0.093467735	0.19175339	0.03232881	0.06836547	0.17905338	0.24972035	0.14531083
528_120515.Salmon.count.data	0.04067919	0.08590791	0.24615522	0.040041514	0.06018511	0.15594707	0.17741482	0.19366916
530_120515.Salmon.count.data	0.035594363	0.091260314	0.24080811	0.033814322	0.056310844	0.15226413	0.22050361	0.16944432
531_120516.Salmon.count.data	0.046787173	0.121223874	0.1975788	0.04057057	0.06990752	0.2120391	0.18866779	0.12322519
53_120417.Salmon.count.data	0.045369312	0.11268138	0.17308486	0.04224366	0.09842723	0.17036642	0.24144983	0.1163773
532_120516.Salmon.count.data	0.04216486	0.123449445	0.19107759	0.03884111	0.075255774	0.165313	0.22289361	0.14100464
533_120516.Salmon.count.data	0.041982327	0.10670344	0.21518572	0.037426874	0.06798885	0.16190585	0.22653158	0.14227535
534_120516.Salmon.count.data	0.03717819	0.0992646	0.1565746	0.040612593	0.06447444	0.2202758	0.25967348	0.12194625
535_120516.Salmon.count.data	0.05865142	0.10166999	0.1757646	0.04936664	0.077915706	0.20617728	0.21083869	0.11961568
536_120516.Salmon.count.data	0.043429706	0.10026983	0.2281294	0.035951372	0.0644839	0.1613829	0.20433314	0.16201974
537_120516.Salmon.count.data	0.039328374	0.13689823	0.1778646	0.037659436	0.094105534	0.17377949	0.19408767	0.14627671
538_120516.Salmon.count.data	0.049889397	0.14682718	0.1807539	0.047294114	0.08592514	0.16622467	0.22214454	0.10094104
539_120516.Salmon.count.data	0.044637818	0.106062226	0.22169654	0.042130824	0.07507426	0.15846664	0.22154808	0.13038361
540_120516.Salmon.count.data	0.039127246	0.10285554	0.23401113	0.033078495	0.082942724	0.16350216	0.1967119	0.14777084
541_120516.Salmon.count.data	0.037921224	0.09248235	0.23556189	0.03981916	0.059924383	0.1402806	0.20133585	0.19267456
54_120417.Salmon.count.data	0.04164602	0.09697733	0.23664808	0.033985715	0.064965315	0.15286793	0.21078241	0.16212718
542_120516.Salmon.count.data	0.05242991	0.12903114	0.18268226	0.055812865	0.072493106	0.18967348	0.15249719	0.16538006
543_120516.Salmon.count.data	0.039266933	0.09696142	0.2612383	0.039693456	0.06488026	0.17842956	0.16739674	0.15213339
544_120516.Salmon.count.data	0.04297178	0.11475881	0.19009644	0.035902757	0.07119917	0.17401975	0.23816884	0.13288248
545_120516.Salmon.count.data	0.05049866	0.11357873	0.19999917	0.04589357	0.08009405	0.20599665	0.18718934	0.116749845
547_120516.Salmon.count.data	0.03706774	0.07492655	0.26645532	0.0410064	0.058897775	0.16991103	0.15584068	0.19589454
548_120516.Salmon.count.data	0.042299647	0.11270032	0.20343216	0.034300696	0.07250783	0.17851762	0.22556315	0.13067855
549_120517.Salmon.count.data	0.04879794	0.12196389	0.17404568	0.04567315	0.07345207	0.21678825	0.21994494	0.0993341
550_120517.Salmon.count.data	0.036720082	0.10557864	0.22849621	0.03820538	0.070934184	0.16517794	0.21526082	0.13962674
551_120517.Salmon.count.data	0.03448459	0.09007618	0.2822426	0.033617172	0.050678104	0.14655083	0.1866825	0.17566805
553_120517.Salmon.count.data	0.04884222	0.09985738	0.17348826	0.04506753	0.06179509	0.2161435	0.24587996	0.108926035
554_120517.Salmon.count.data	0.041834056	0.113866694	0.23031361	0.042145025	0.062355924	0.18596725	0.18676277	0.13675463
555_120517.Salmon.count.data	0.0434005	0.10208839	0.17994308	0.04150557	0.059666693	0.19265233	0.26714075	0.113602675
556_120517.Salmon.count.data	0.047331903	0.120610416	0.19007856	0.03926691	0.10323694	0.17830461	0.2099307	0.11123993
557_120517.Salmon.count.data	0.041868288	0.07568281	0.26179045	0.029397795	0.06372123	0.17445005	0.19598143	0.15710793
559_120517.Salmon.count.data	0.03424947	0.07201045	0.26827672	0.035814833	0.049774528	0.15400566	0.15480353	0.23106478
560_120517.Salmon.count.data	0.03595363	0.09328294	0.20661604	0.034322996	0.057927806	0.17568898	0.25455284	0.14165474
561_120517.Salmon.count.data	0.05078565	0.12639464	0.18979855	0.043663263	0.09532088	0.17297651	0.19814634	0.12291411
56_120417.Salmon.count.data	0.049634133	0.09899998	0.20228183	0.04444459	0.058959942	0.18568659	0.20451947	0.15547344
562_120517.Salmon.count.data	0.04026369	0.094094746	0.24478334	0.04200913	0.06022775	0.1205791	0.22621976	0.1718225
563_120517.Salmon.count.data	0.032258853	0.10573429	0.24245942	0.040660877	0.066334955	0.17696422	0.18818937	0.14739797
564_120517.Salmon.count.data	0.03856954	0.07802978	0.22316663	0.030959835	0.05185616	0.1851219	0.2211225	0.17117362
565_120517.Salmon.count.data	0.037812218	0.08347275	0.25242713	0.040280253	0.06008801	0.12870455	0.19052021	0.2066949
567_120521.Salmon.count.data	0.03443941	0.08079922	0.26097584	0.031039601	0.04906248	0.17089914	0.20647363	0.16631073
568_120521.Salmon.count.data	0.04085517	0.112769105	0.18521912	0.039537758	0.06986912	0.21041317	0.23979807	0.10153848
569_120521.Salmon.count.data	0.04566874	0.14360696	0.16094927	0.04747047	0.08668354	0.20455061	0.23419468	0.0768757
571_120521.Salmon.count.data	0.04569139	0.12552696	0.19371103	0.047736287	0.07333002	0.15734307	0.22264047	0.13402072
57_120417.Salmon.count.data	0.062114954	0.11124026	0.18966442	0.047119737	0.06958618	0.16762727	0.23678048	0.11586672
572_120521.Salmon.count.data	0.04315625	0.105971314	0.18349552	0.03748652	0.09043652	0.19742268	0.22581933	0.11621189
573_120521.Salmon.count.data	0.04151303	0.10478417	0.255865	0.03899142	0.075676225	0.15027025	0.1835248	0.1493751
574_120521.Salmon.count.data	0.03605051	0.10230338	0.24587257	0.032487035	0.069980696	0.16286428	0.22078902	0.12965252
575_120521.Salmon.count.data	0.035840016	0.08324718	0.26448444	0.03801885	0.056697886	0.16151662	0.17005931	0.19013566
576_120521.Salmon.count.data	0.03517583	0.1165488	0.19598156	0.034364946	0.07955002	0.1708302	0.2659588	0.10158982
577_120521.Salmon.count.data	0.04823019	0.07162314	0.24657534	0.03943321	0.04859739	0.155544	0.19809794	0.19189875
578_120521.Salmon.count.data	0.044413194	0.08563294	0.23428082	0.03723644	0.054960385	0.16647227	0.21158509	0.16541885
580_120521.Salmon.count.data	0.040688705	0.09970272	0.21352744	0.03410277	0.063784845	0.17921181	0.20930481	0.15967697
581_120521.Salmon.count.data	0.05365755	0.15097426	0.13855459	0.047638714	0.07728379	0.17912956	0.2518482	0.1009134
58_120417.Salmon.count.data	0.03903443	0.08403331	0.27852696	0.036342207	0.049092066	0.11718699	0.18646757	0.20931645
582_120521.Salmon.count.data	0.059863236	0.15383188	0.1457258	0.04841386	0.10087266	0.1813386	0.21649732	0.09345666
583_120522.Salmon.count.data	0.030640999	0.07981163	0.2696635	0.033073816	0.053974915	0.14573641	0.20531102	0.18178768
584_120522.Salmon.count.data	0.035035055	0.08833554	0.27872285	0.042259734	0.05735453	0.13348241	0.14275329	0.22205655
586_120522.Salmon.count.data	0.042257458	0.116920434	0.20910294	0.041091416	0.0799748	0.17452623	0.18567388	0.15045282
587_120522.Salmon.count.data	0.04248747	0.08447463	0.23171806	0.03826152	0.04967953	0.18092649	0.22428735	0.148165
588_120522.Salmon.count.data	0.039594475	0.10270796	0.22278745	0.03608014	0.06395468	0.1253978	0.23388042	0.17559706
589_120522.Salmon.count.data	0.040701758	0.11427086	0.22265708	0.036344904	0.06656589	0.16628079	0.2335871	0.11959157
590_120522.Salmon.count.data	0.034584906	0.087690376	0.25038925	0.040803075	0.055000227	0.15397954	0.2007329	0.17681968
591_120522.Salmon.count.data	0.03890599	0.099672	0.23944266	0.04138547	0.060360495	0.1352175	0.21209991	0.17291601
593_120522.Salmon.count.data	0.0405271	0.080339395	0.23628063	0.039860565	0.051780876	0.19249666	0.20510115	0.15361361
594_120522.Salmon.count.data	0.062444955	0.12902184	0.1616767	0.050607976	0.078821175	0.18400107	0.2338577	0.099568546
595_120522.Salmon.count.data	0.038922098	0.09042075	0.22108798	0.04185243	0.061233968	0.20906611	0.19558735	0.14182934
596_120522.Salmon.count.data	0.037295144	0.082143016	0.2742068	0.038288597	0.058251113	0.13458243	0.14325084	0.23198211
599_120523.Salmon.count.data	0.033982355	0.097426645	0.22592862	0.037868846	0.06428829	0.14167272	0.25234497	0.14648758
600_120523.Salmon.count.data	0.042185698	0.080586664	0.25310755	0.038218327	0.04808158	0.16164185	0.20887639	0.16730194
60_120417.Salmon.count.data	0.05134582	0.11394748	0.16684417	0.044726517	0.07755229	0.18139149	0.255244	0.10894823
602_120523.Salmon.count.data	0.034303114	0.096055806	0.24822749	0.03730264	0.06570146	0.12360843	0.19789831	0.19690275
603_120523.Salmon.count.data	0.035791542	0.07765111	0.28986922	0.03547821	0.052181065	0.13293602	0.16839254	0.20770025
604_120523.Salmon.count.data	0.033235904	0.06746668	0.27892625	0.034622315	0.061459225	0.17970037	0.17068423	0.17390503
605_120523.Salmon.count.data	0.039796352	0.09404176	0.24965201	0.029019214	0.06637144	0.1555492	0.19769126	0.16787875
606_120523.Salmon.count.data	0.055769477	0.11251324	0.17867327	0.04680447	0.07947669	0.18412368	0.22317499	0.119464196
607_120523.Salmon.count.data	0.0444833	0.11007241	0.21621214	0.044368226	0.062569715	0.16679369	0.2099073	0.14559318
608_120523.Salmon.count.data	0.04195827	0.110155046	0.20054011	0.0416968	0.069830425	0.18499984	0.22709496	0.12372454
610_120523.Salmon.count.data	0.037202287	0.08598118	0.21410382	0.0372757	0.05879132	0.16702996	0.243683	0.15593268
613_120523.Salmon.count.data	0.044649467	0.12386926	0.17069352	0.04729912	0.08238935	0.16865979	0.24765752	0.114781976
614_120523.Salmon.count.data	0.04057747	0.08380979	0.249789	0.036096066	0.04317486	0.18887584	0.17768097	0.17999597
616_120524.Salmon.count.data	0.041367784	0.10668015	0.23798752	0.03592358	0.080396324	0.16921596	0.18392648	0.14450221
617_120524.Salmon.count.data	0.052435663	0.11402085	0.17313378	0.042865988	0.088987105	0.20641978	0.21600056	0.10613626
618_120524.Salmon.count.data	0.042655546	0.09894838	0.26573595	0.045529306	0.0741605	0.10854655	0.15998298	0.20444082
619_120524.Salmon.count.data	0.0380488	0.09863336	0.17979574	0.03590002	0.07070594	0.21961391	0.24529773	0.112004496
620_120524.Salmon.count.data	0.04823045	0.12861626	0.20330639	0.052188847	0.07011915	0.13398422	0.24522428	0.11833037
624_120524.Salmon.count.data	0.059532125	0.145771	0.13957267	0.055796474	0.090566576	0.17970572	0.2238984	0.10515704
625_120524.Salmon.count.data	0.042402383	0.09138284	0.24754857	0.03973007	0.058590394	0.16943413	0.18629481	0.16461682
626_120524.Salmon.count.data	0.040098187	0.089799784	0.24278998	0.03555018	0.06392031	0.1533152	0.24075283	0.13377357
628_120524.Salmon.count.data	0.04299889	0.119442314	0.2199219	0.043359112	0.07066362	0.16926026	0.18720977	0.14714414
629_120524.Salmon.count.data	0.046494324	0.08856827	0.20652227	0.034092028	0.06418756	0.19712149	0.21592124	0.14709282
630_120524.Salmon.count.data	0.0406784	0.12021572	0.19457442	0.034968074	0.067199685	0.20864713	0.23258181	0.10113475
631_120524.Salmon.count.data	0.03741133	0.08427129	0.26998913	0.042509332	0.05514137	0.13191155	0.17345868	0.20530735
632_120524.Salmon.count.data	0.043077886	0.090574645	0.20642932	0.03730857	0.061805468	0.18171124	0.241614	0.13747884
633_120524.Salmon.count.data	0.045362547	0.1031813	0.20812285	0.03639792	0.057699505	0.16262536	0.23953612	0.14707442
634_120524.Salmon.count.data	0.04506002	0.099995196	0.24794956	0.040593904	0.058615383	0.15724765	0.17959501	0.17094328
635_120524.Salmon.count.data	0.05755575	0.1445244	0.12849796	0.050209567	0.08648165	0.21365355	0.2223767	0.09670048
636_120524.Salmon.count.data	0.042659223	0.10521352	0.21528137	0.040315125	0.07000973	0.16358283	0.22168368	0.1412545
637_120524.Salmon.count.data	0.03684431	0.0728587	0.24911743	0.034239996	0.050382692	0.19225186	0.18011777	0.18418723
638_120524.Salmon.count.data	0.042745918	0.097171664	0.21456182	0.03606641	0.059716616	0.18618234	0.24097387	0.122581325
641_120524.Salmon.count.data	0.04709987	0.080831766	0.23324804	0.043052018	0.07230705	0.17379268	0.21192305	0.13774557
64_120417.Salmon.count.data	0.03796121	0.0881918	0.2600501	0.037854806	0.054217707	0.14124078	0.18094884	0.19953473
643_120524.Salmon.count.data	0.045639258	0.10702752	0.20124526	0.047926363	0.06673136	0.19208787	0.20132355	0.13801879
644_120524.Salmon.count.data	0.047704548	0.12120536	0.19228671	0.04655559	0.071318276	0.17142533	0.22950125	0.12000299
646_120524.Salmon.count.data	0.040537894	0.12810223	0.22201169	0.033977732	0.08267626	0.13505034	0.21866162	0.13898224
647_120529.Salmon.count.data	0.034399476	0.08908051	0.2723317	0.037815496	0.049676124	0.118397824	0.20668758	0.19161125
648_120529.Salmon.count.data	0.040207114	0.10291033	0.23475282	0.040606454	0.06916336	0.17325328	0.21049309	0.12861353
649_120529.Salmon.count.data	0.037559707	0.10617936	0.20219441	0.03708595	0.07430079	0.16848053	0.27316475	0.101034455
65_120417.Salmon.count.data	0.047629435	0.083410256	0.28487405	0.042820852	0.047340382	0.10674549	0.18225129	0.20492823
653_120529.Salmon.count.data	0.03945644	0.11128167	0.21317302	0.036316555	0.07737506	0.17221606	0.21518092	0.1350003
654_120529.Salmon.count.data	0.047264785	0.15009671	0.15649335	0.04333082	0.07805106	0.19662206	0.23398751	0.09415368
656_120529.Salmon.count.data	0.06230687	0.13972129	0.13609733	0.052908454	0.08187523	0.17290454	0.24726073	0.10692557
657_120529.Salmon.count.data	0.039034486	0.09767041	0.26939425	0.042606026	0.06478017	0.16027492	0.12393441	0.20230533
660_120530.Salmon.count.data	0.03362928	0.08092199	0.29348716	0.03590718	0.05574059	0.16523927	0.15966101	0.17541355
66_120417.Salmon.count.data	0.043891486	0.08608507	0.24770172	0.042932928	0.058855746	0.16034198	0.1911359	0.16905518
662_120530.Salmon.count.data	0.038853873	0.08550328	0.23904121	0.039446976	0.061293166	0.16110574	0.1744119	0.20034383
663_120530.Salmon.count.data	0.0396027	0.12383572	0.1817242	0.03802826	0.06931005	0.15912223	0.22062401	0.16775282
664_120530.Salmon.count.data	0.047668267	0.0933666	0.20487748	0.043440957	0.0637085	0.18304175	0.2152855	0.14861096
665_120530.Salmon.count.data	0.04321514	0.10724074	0.1594013	0.043964084	0.08665943	0.19851275	0.24811798	0.1128886
666_120530.Salmon.count.data	0.0366481	0.088065736	0.220746	0.0334603	0.07710692	0.17985417	0.21590321	0.14821555
668_120530.Salmon.count.data	0.048487023	0.12341746	0.16984124	0.036781434	0.07204395	0.15984727	0.2702401	0.11934147
669_120530.Salmon.count.data	0.0417038	0.102206804	0.20186855	0.040462065	0.056602288	0.17123592	0.2643207	0.12159985
670_120530.Salmon.count.data	0.05366833	0.13628055	0.16140553	0.055577587	0.07944654	0.16475493	0.22609252	0.12277404
671_120530.Salmon.count.data	0.0403468	0.10042385	0.21805376	0.046609927	0.06914694	0.16449957	0.22801556	0.13290362
672_120530.Salmon.count.data	0.045014113	0.09150327	0.21128814	0.043022722	0.05546615	0.16458179	0.2286139	0.16050988
673_120530.Salmon.count.data	0.040319975	0.08913838	0.2147761	0.035685062	0.047492374	0.18020423	0.24340998	0.1489739
674_120530.Salmon.count.data	0.038129088	0.11870558	0.19691916	0.040593196	0.06037128	0.15752828	0.2534831	0.13427036
675_120604.Salmon.count.data	0.046561506	0.11544319	0.20723794	0.044325557	0.07458476	0.16149838	0.21802264	0.132326
676_120604.Salmon.count.data	0.06271207	0.13465445	0.14608206	0.05029249	0.098771006	0.18434745	0.2182117	0.1049288
677_120604.Salmon.count.data	0.056611236	0.12297752	0.17109025	0.047333926	0.08404394	0.1518137	0.2479039	0.118225515
678_120604.Salmon.count.data	0.03993227	0.09030614	0.19938374	0.04389019	0.05292492	0.19889061	0.24395294	0.13071923
679_120604.Salmon.count.data	0.04404953	0.11069334	0.19530922	0.04335514	0.07274712	0.1733998	0.21799797	0.1424479
680_120604.Salmon.count.data	0.04112421	0.10059916	0.20633012	0.045098882	0.06419084	0.17229629	0.2267163	0.14364411
681_120604.Salmon.count.data	0.03930945	0.06648856	0.28071523	0.04111669	0.053854868	0.14777441	0.1274413	0.2432995
68_120417.Salmon.count.data	0.039859373	0.08551089	0.2581045	0.035901356	0.06486217	0.13968752	0.17770338	0.19837077
682_120604.Salmon.count.data	0.041694846	0.10593033	0.20058227	0.04562253	0.07166022	0.17348374	0.21498059	0.14604549
683_120604.Salmon.count.data	0.045255322	0.13000065	0.19284554	0.043075636	0.071908094	0.17992532	0.23362745	0.103362
684_120604.Salmon.count.data	0.036245387	0.07525511	0.25818446	0.037223518	0.050656457	0.16329278	0.22030811	0.1588341
685_120604.Salmon.count.data	0.038507342	0.09253893	0.20728205	0.04049489	0.074243225	0.19007872	0.20531102	0.15154386
687_120604.Salmon.count.data	0.054140702	0.12141973	0.14923918	0.047769785	0.06792522	0.22801037	0.22991316	0.10158178
688_120604.Salmon.count.data	0.052659255	0.1255654	0.1992919	0.04833104	0.074155234	0.15602326	0.21091814	0.13305575
689_120604.Salmon.count.data	0.036880575	0.09882888	0.19714831	0.036659967	0.0568452	0.18002646	0.2560089	0.13760178
690_120604.Salmon.count.data	0.04656351	0.13315094	0.18614714	0.04787813	0.08477652	0.16414754	0.22637554	0.11096066
691_120605.Salmon.count.data	0.039276347	0.103677034	0.22180967	0.044329572	0.06496386	0.18703318	0.22189908	0.1170113
69_120417.Salmon.count.data	0.044498224	0.11571244	0.20447756	0.0390375	0.07189817	0.18067968	0.21773358	0.12596281
693_120605.Salmon.count.data	0.036872208	0.070848145	0.29944652	0.03783853	0.045420457	0.12428824	0.1710278	0.21425812
694_120605.Salmon.count.data	0.044741068	0.10520661	0.18374135	0.04145677	0.06389967	0.20756848	0.24033685	0.11304912
695_120605.Salmon.count.data	0.0395184	0.091290094	0.22066896	0.033853948	0.05730794	0.18174465	0.24835473	0.12726131
697_120605.Salmon.count.data	0.049073607	0.11830775	0.19617267	0.043980625	0.06590712	0.19801223	0.20546667	0.12307936
698_120605.Salmon.count.data	0.037360888	0.112534195	0.2359236	0.0391583	0.06070012	0.14305419	0.2320861	0.13918258
699_120605.Salmon.count.data	0.04151895	0.08024042	0.22641994	0.041041974	0.0588221	0.18343203	0.19392236	0.17460226
700_120605.Salmon.count.data	0.030328818	0.083659925	0.25099573	0.032250382	0.048251595	0.14107594	0.24714868	0.16628896
701_120605.Salmon.count.data	0.04576698	0.10560366	0.18295711	0.04412614	0.06358951	0.17177509	0.2815514	0.104630135
70_120417.Salmon.count.data	0.05277805	0.09931927	0.21776348	0.050515592	0.06314871	0.15827091	0.21886842	0.13933556
702_120605.Salmon.count.data	0.036846127	0.086968005	0.2798599	0.044272006	0.048854094	0.14671127	0.16931029	0.18717833
703_120605.Salmon.count.data	0.03926843	0.11394451	0.22499496	0.04134694	0.078782804	0.1682949	0.19242038	0.14094706
704_120605.Salmon.count.data	0.03570765	0.10382191	0.18233557	0.04115325	0.060208414	0.2157336	0.24716718	0.11387237
705_120605.Salmon.count.data	0.046950042	0.09205711	0.20986049	0.044218466	0.06581403	0.1881364	0.21871503	0.1342484
706_120605.Salmon.count.data	0.051282372	0.12972528	0.12492793	0.052491847	0.0806875	0.21207565	0.26464745	0.08416196
707_120531.Salmon.count.data	0.042058453	0.10477823	0.22240885	0.03623949	0.06264333	0.18786795	0.21125573	0.13274802
708_120531.Salmon.count.data	0.040583234	0.074400395	0.24277657	0.04212818	0.05834697	0.18353568	0.18373348	0.17449553
709_120531.Salmon.count.data	0.05110429	0.13282558	0.16316836	0.051659912	0.08362045	0.19829158	0.22039922	0.09893056
710_120531.Salmon.count.data	0.050960053	0.13755961	0.18188517	0.046761658	0.07848785	0.17410295	0.22080909	0.10943363
711_120531.Salmon.count.data	0.04749419	0.11511021	0.19719851	0.044341862	0.0602621	0.17700958	0.22832386	0.13025974
713_120531.Salmon.count.data	0.033966217	0.1000965	0.26574838	0.03431585	0.050790053	0.14762016	0.19722305	0.1702398
714_120531.Salmon.count.data	0.060488317	0.1311099	0.114540726	0.057482887	0.07635552	0.22243814	0.26098993	0.07659466
715_120531.Salmon.count.data	0.057553515	0.11285186	0.17638129	0.050244864	0.072250776	0.18115889	0.23445147	0.115107335
716_120531.Salmon.count.data	0.061226457	0.15475863	0.12672953	0.060599137	0.07807172	0.19567852	0.24862123	0.07431477
718_120531.Salmon.count.data	0.038869802	0.08058625	0.24022432	0.031495094	0.055441916	0.12444967	0.22555149	0.20338142
720_120531.Salmon.count.data	0.044927508	0.13170484	0.1586905	0.04235998	0.07321019	0.23019432	0.21799833	0.10091434
721_120531.Salmon.count.data	0.054806616	0.12879118	0.1305234	0.05001114	0.07830646	0.20505154	0.26205757	0.09045204
72_120417.Salmon.count.data	0.04664312	0.09057567	0.22913234	0.039179318	0.062750705	0.1612788	0.20023239	0.17020766
722_120531.Salmon.count.data	0.031331792	0.07548246	0.28922972	0.036393497	0.055891287	0.11157522	0.1550719	0.24502413
724_120605.Salmon.count.data	0.04794265	0.12902473	0.15878098	0.04214236	0.0764017	0.19124667	0.26813725	0.08632373
73_120417.Salmon.count.data	0.041614793	0.094662584	0.22378618	0.04154532	0.07607909	0.14236033	0.22296272	0.15698898
74_120417.Salmon.count.data	0.03806513	0.08746385	0.25027424	0.035048988	0.058377746	0.12826735	0.19111638	0.21138637
75_120417.Salmon.count.data	0.04353158	0.098694324	0.22573061	0.03407057	0.06984902	0.16286044	0.23584116	0.12942232
76_120417.Salmon.count.data	0.036965568	0.115294635	0.20518297	0.03973944	0.08041262	0.17850949	0.19401668	0.14987864
763_130520.Salmon.count.data	0.057221632	0.11299793	0.17327094	0.041672338	0.05699992	0.24615474	0.22473115	0.08695132
764_130520.Salmon.count.data	0.06075253	0.11678312	0.18849774	0.035983037	0.060228873	0.18417661	0.23676927	0.116808824
767_130523.Salmon.count.data	0.06299075	0.119585484	0.16981779	0.045270484	0.06473494	0.19475436	0.25466746	0.088178724
768_130523.Salmon.count.data	0.045194346	0.09607712	0.24821068	0.052771192	0.064832166	0.14275306	0.16186725	0.18829417
769_130523.Salmon.count.data	0.058336318	0.19056763	0.12327192	0.043820772	0.10358562	0.17313056	0.23202074	0.075266436
770_130523.Salmon.count.data	0.048969846	0.09576839	0.24734943	0.03363413	0.0558219	0.13269182	0.2212901	0.16447441
77_120417.Salmon.count.data	0.04666494	0.09691945	0.21143001	0.039138097	0.082173035	0.17447256	0.2172929	0.13190897
775_130528.Salmon.count.data	0.043691337	0.115733884	0.20599188	0.050451398	0.06880982	0.20772128	0.16591209	0.14168836
776_130528.Salmon.count.data	0.043547224	0.08904895	0.2411222	0.04328872	0.05969431	0.169477	0.18607813	0.16774352
777_130528.Salmon.count.data	0.043781236	0.1017668	0.24238117	0.04849951	0.06820067	0.16711062	0.1789391	0.14932083
778_130528.Salmon.count.data	0.05476831	0.10852336	0.18736406	0.040540863	0.08330396	0.19829822	0.22329949	0.103901744
781_130528.Salmon.count.data	0.04520328	0.10838517	0.21134716	0.033360377	0.06310142	0.18823057	0.23427176	0.11610023
78_120417.Salmon.count.data	0.0468366	0.10639883	0.18337779	0.05243422	0.07886992	0.15929116	0.23327015	0.13952135
786_130530.Salmon.count.data	0.053398162	0.11741239	0.26875257	0.03649701	0.07533933	0.13448632	0.15839632	0.1557179
787_130530.Salmon.count.data	0.041592408	0.1313024	0.23381387	0.051435333	0.0789553	0.12653834	0.1861298	0.1502326
790_130530.Salmon.count.data	0.050350294	0.09823853	0.25070617	0.035327114	0.050696936	0.16576324	0.18751943	0.1613983
791_130530.Salmon.count.data	0.047118742	0.11834693	0.24145168	0.03534132	0.06278582	0.11860055	0.2001595	0.17619546
79_120417.Salmon.count.data	0.034963984	0.08470309	0.3224634	0.03333051	0.04458667	0.1307214	0.11074608	0.23848484
792_130530.Salmon.count.data	0.07809772	0.13822542	0.15234797	0.05154642	0.07002125	0.19866921	0.21095733	0.10013463
793_130530.Salmon.count.data	0.048222903	0.110806145	0.20258093	0.03476848	0.060616504	0.16532658	0.24437909	0.13329943
796_130701.Salmon.count.data	0.052827537	0.10472163	0.2577716	0.0378809	0.059427414	0.14447956	0.18889318	0.1539982
797_130701.Salmon.count.data	0.050479364	0.14187923	0.19762494	0.042501654	0.08124562	0.13020408	0.22480972	0.13125537
799_130701.Salmon.count.data	0.057983484	0.12975174	0.15640905	0.041137267	0.0638206	0.2217285	0.25351474	0.07565464
800_130701.Salmon.count.data	0.04436059	0.093541354	0.23476322	0.043922137	0.07960708	0.17742598	0.17145081	0.1549288
80_120417.Salmon.count.data	0.045604598	0.093261935	0.21398868	0.042864576	0.06435725	0.13796057	0.22323696	0.17872547
803_130701.Salmon.count.data	0.04706857	0.10624927	0.24617751	0.048806865	0.059939295	0.13877581	0.2266541	0.12632857
805_130701.Salmon.count.data	0.043580223	0.1263179	0.24771787	0.045310747	0.06759206	0.17722498	0.12404078	0.16821541
807_130701.Salmon.count.data	0.050532326	0.14808346	0.20410831	0.03932278	0.06927008	0.15317357	0.20795739	0.1275521
809_130702.Salmon.count.data	0.05547377	0.10225762	0.22750412	0.03760444	0.056230515	0.17720103	0.22040613	0.12332237
810_130702.Salmon.count.data	0.04521644	0.12220741	0.16066779	0.04761009	0.0790172	0.21948056	0.21826792	0.10753261
811_130702.Salmon.count.data	0.061941583	0.10547588	0.17672437	0.04226203	0.06014702	0.20116472	0.22235262	0.12993173
81_120417.Salmon.count.data	0.041029233	0.09323451	0.24483252	0.03487284	0.05562626	0.13888003	0.2454015	0.14612305
812_130702.Salmon.count.data	0.050177824	0.13106291	0.18621548	0.06288924	0.1109426	0.14992058	0.16482627	0.14396511
813_130702.Salmon.count.data	0.0489827	0.10144564	0.23684831	0.05382807	0.06613621	0.14636599	0.15312736	0.19326575
815_130702.Salmon.count.data	0.04364286	0.09766742	0.24823725	0.031818297	0.05721699	0.15922908	0.18889923	0.17328887
820_130725.Salmon.count.data	0.04542163	0.108398736	0.24096902	0.035381433	0.05977803	0.1529991	0.21524723	0.14180483
821_130725.Salmon.count.data	0.0487701	0.108774	0.22413318	0.054288	0.067996584	0.16621642	0.20529252	0.124529205
82_120417.Salmon.count.data	0.044569384	0.10120052	0.23607902	0.036421683	0.075426914	0.13271642	0.22294295	0.1506431
824_130725.Salmon.count.data	0.05062474	0.12690477	0.2058235	0.036207	0.07124282	0.17517495	0.21052323	0.123498976
826_130725.Salmon.count.data	0.04059673	0.10149047	0.23538841	0.056979876	0.061141808	0.14911328	0.17270213	0.18258727
829_130725.Salmon.count.data	0.046457466	0.10805283	0.24743925	0.05138828	0.0703919	0.12947823	0.17677636	0.17001568
831_130725.Salmon.count.data	0.042038064	0.10588577	0.23411863	0.050754577	0.06644692	0.13842995	0.19984995	0.16247617
83_120417.Salmon.count.data	0.04494063	0.07602311	0.27363148	0.03810994	0.051455006	0.16006993	0.1816936	0.17407633
833_130729.Salmon.count.data	0.0574718	0.13482021	0.16848926	0.041352883	0.06770132	0.21013422	0.23717302	0.08285729
834_130729.Salmon.count.data	0.048087765	0.10160452	0.21792538	0.04636516	0.08084473	0.17652099	0.21013482	0.11851665
84_120417.Salmon.count.data	0.0384024	0.09110091	0.22525676	0.036567315	0.06832329	0.16896403	0.22898133	0.14240396
844_130830.Salmon.count.data	0.05974808	0.10381333	0.17417997	0.041349236	0.06542895	0.19806123	0.2558379	0.1015813
845_130830.Salmon.count.data	0.046078507	0.10061079	0.24437606	0.03443856	0.06968174	0.16908564	0.16885865	0.1668701
846_130830.Salmon.count.data	0.0539878	0.12724747	0.19044602	0.040341005	0.07799012	0.14837094	0.22088528	0.14073138
847_130830.Salmon.count.data	0.05366084	0.13755067	0.22219436	0.036138874	0.06439956	0.14846057	0.21198015	0.12561497
857_130905.Salmon.count.data	0.04840353	0.1094775	0.2194242	0.040932428	0.0675953	0.15853487	0.20227039	0.15336177
861_130911.Salmon.count.data	0.046749365	0.08895109	0.24802423	0.05213404	0.06486431	0.14837684	0.14934492	0.2015552
862_130911.Salmon.count.data	0.04685797	0.14173283	0.1711881	0.03872018	0.08640819	0.2072128	0.21735549	0.09052452
864_130911.Salmon.count.data	0.04902659	0.14425462	0.18339819	0.041180346	0.06267634	0.18153341	0.23884977	0.09908077
865_130911.Salmon.count.data	0.05054262	0.11814245	0.19768138	0.037728418	0.054329813	0.17411572	0.25942633	0.10803334
871_130911.Salmon.count.data	0.047593083	0.11654208	0.23985155	0.03402101	0.05062993	0.15844327	0.22284622	0.13007285
876_130918.Salmon.count.data	0.041015267	0.11812347	0.25026977	0.033819	0.07379576	0.14853331	0.20487995	0.12956351
879_130918.Salmon.count.data	0.041566964	0.105562784	0.23077859	0.047376264	0.06729889	0.13977826	0.16743107	0.20020716
881_130918.Salmon.count.data	0.048595775	0.08711147	0.23907454	0.03677726	0.048217356	0.17665178	0.21575189	0.14781998
88_120417.Salmon.count.data	0.035835594	0.08362629	0.2576532	0.045066018	0.05400471	0.17219597	0.15882671	0.1927915
882_130918.Salmon.count.data	0.06362355	0.11711708	0.20085211	0.03742188	0.062107626	0.15828879	0.24689673	0.11369225
884_130923.Salmon.count.data	0.043160614	0.12915552	0.22672212	0.039913286	0.067897156	0.15483254	0.21107106	0.1272477
885_130923.Salmon.count.data	0.04196738	0.13134284	0.21977223	0.035115868	0.077992864	0.1471656	0.2134397	0.1332035
887_130923.Salmon.count.data	0.046647858	0.10802636	0.21102734	0.050915863	0.071480684	0.14476259	0.2092675	0.15787178
889_130923.Salmon.count.data	0.042910937	0.12263223	0.22815071	0.04780789	0.09109197	0.13693525	0.17149137	0.15897962
89_120417.Salmon.count.data	0.04961892	0.08528629	0.24895285	0.040246367	0.06167702	0.14978278	0.19580252	0.16863327
892_130923.Salmon.count.data	0.039780002	0.11959284	0.24678828	0.047007453	0.066636644	0.10393027	0.20257773	0.17368674
893_130923.Salmon.count.data	0.05320211	0.12656367	0.21687752	0.041652717	0.06707665	0.20429213	0.1682479	0.12208732
894_130923.Salmon.count.data	0.048112568	0.107835986	0.21261494	0.048225164	0.06985267	0.1783761	0.16911006	0.1658725
895_130923.Salmon.count.data	0.056541994	0.12782694	0.1755052	0.052729804	0.083381854	0.17380196	0.2158949	0.11431738
899_131010.Salmon.count.data	0.04560126	0.15140812	0.17935432	0.03232874	0.08943907	0.18182462	0.1995045	0.120539345
900_131010.Salmon.count.data	0.04510658	0.11910504	0.22562729	0.03557831	0.057462443	0.19718654	0.19607057	0.12386319
901_131010.Salmon.count.data	0.052913684	0.10651603	0.19912724	0.045157257	0.07596157	0.16512747	0.17652117	0.17867558
90_120417.Salmon.count.data	0.03644799	0.09955042	0.26183128	0.03367287	0.06764658	0.13662119	0.19872446	0.16550522
905_131010.Salmon.count.data	0.052680384	0.11257956	0.20191859	0.035037164	0.068616666	0.18769176	0.23379953	0.107676275
909_131031.Salmon.count.data	0.048703145	0.118013	0.2371828	0.039518233	0.06858787	0.12787153	0.17574854	0.18437485
911_131031.Salmon.count.data	0.041044775	0.117252864	0.18659729	0.035842586	0.07558526	0.19760527	0.24546246	0.1006095
922_131031.Salmon.count.data	0.053737063	0.103100985	0.2205335	0.033775177	0.0669994	0.14950794	0.21221279	0.16013311
923_131031.Salmon.count.data	0.047553957	0.11581532	0.19840156	0.036709405	0.06072426	0.18840425	0.24838914	0.104002096
924_131031.Salmon.count.data	0.044249594	0.09301015	0.23446538	0.051816672	0.062092904	0.15112026	0.1599856	0.2032594
925_131031.Salmon.count.data	0.044807374	0.085686535	0.25193527	0.054303702	0.062660865	0.14719367	0.15900208	0.19441052
926_131031.Salmon.count.data	0.04619947	0.10054099	0.22078706	0.047034215	0.064508	0.14544766	0.19901974	0.17646284
927_131031.Salmon.count.data	0.043075815	0.0930245	0.2471075	0.035484355	0.04734409	0.1534019	0.20682748	0.17373435
929_131031.Salmon.count.data	0.056623947	0.15523155	0.16529672	0.059183106	0.0833939	0.16130233	0.21249206	0.10647639
93_120417.Salmon.count.data	0.039921496	0.08574437	0.23401904	0.035365414	0.056500494	0.15414412	0.22789557	0.16640943
932_131101.Salmon.count.data	0.046752606	0.10974586	0.23026003	0.034813624	0.059106063	0.21471043	0.17540641	0.12920491
934_131101.Salmon.count.data	0.05198646	0.13154946	0.18116413	0.036342353	0.07173371	0.20027263	0.21064778	0.116303496
935_131101.Salmon.count.data	0.04659499	0.11589059	0.18778713	0.05671693	0.066816844	0.17244373	0.21731283	0.13643694
936_131101.Salmon.count.data	0.05354396	0.11241901	0.19469686	0.057731997	0.068879835	0.19910397	0.18983938	0.123785
937_131101.Salmon.count.data	0.040570397	0.11013949	0.23879147	0.048707247	0.09031994	0.1341867	0.16562067	0.17166407
938_131101.Salmon.count.data	0.04513071	0.119260885	0.22541086	0.050078463	0.08258935	0.15131724	0.18329984	0.14291269
939_131101.Salmon.count.data	0.0477055	0.0951288	0.25126764	0.05281143	0.060676455	0.1660936	0.15557273	0.17074384
940_131101.Salmon.count.data	0.04990691	0.10682844	0.22114164	0.038330164	0.060294192	0.1811109	0.20601785	0.13636985
941_131101.Salmon.count.data	0.055162724	0.11403382	0.19843394	0.065317445	0.07968604	0.16180067	0.16630395	0.15926139
94_120417.Salmon.count.data	0.04480804	0.08590838	0.25986636	0.03315815	0.056446817	0.15419833	0.21309479	0.15251909
942_131101.Salmon.count.data	0.049858388	0.09779457	0.17485337	0.05438679	0.08084184	0.17927347	0.21364616	0.14934546
943_131101.Salmon.count.data	0.052602004	0.1148096	0.20198293	0.0389577	0.0756009	0.16454017	0.21898176	0.13252495
944_131107.Salmon.count.data	0.053271193	0.10674721	0.1857601	0.042060968	0.069983095	0.20817794	0.20198943	0.13201006
945_131107.Salmon.count.data	0.05028236	0.14892524	0.17347531	0.04812041	0.08820277	0.16695796	0.19805573	0.12598023
946_131107.Salmon.count.data	0.048737723	0.11056722	0.20236517	0.05624945	0.07208129	0.18532966	0.18647061	0.13819891
949_131107.Salmon.count.data	0.04489495	0.11630764	0.21039121	0.035019286	0.054805275	0.15777396	0.28046015	0.10034754
950_131107.Salmon.count.data	0.045947883	0.101129435	0.24103464	0.051441163	0.065964855	0.14636703	0.1812265	0.16688852
951_131107.Salmon.count.data	0.05225544	0.11568079	0.24253052	0.057621438	0.060007703	0.17433272	0.14168394	0.15588747
952_131107.Salmon.count.data	0.04380453	0.121731095	0.23431759	0.05026585	0.07335945	0.13876271	0.18128769	0.15647109
954_131107.Salmon.count.data	0.063107766	0.12873523	0.145567	0.04624185	0.07603264	0.18765016	0.25292787	0.09973753
956_131107.Salmon.count.data	0.06504905	0.1353672	0.17685719	0.042604085	0.074269034	0.15200928	0.251308	0.10253623
957_131107.Salmon.count.data	0.041500986	0.09692222	0.24241269	0.053089738	0.060364485	0.14576116	0.1663131	0.19363563
958_131107.Salmon.count.data	0.0521763	0.10405451	0.18634982	0.038996223	0.06359496	0.20799397	0.23239486	0.114439346
96_120417.Salmon.count.data	0.05998388	0.09159628	0.16284285	0.040541798	0.072283804	0.22634345	0.23171741	0.114690505
97_120417.Salmon.count.data	0.054812323	0.094311334	0.20207553	0.045172364	0.057360265	0.17741998	0.21893317	0.149915
98_120417.Salmon.count.data	0.047955427	0.093632005	0.2348034	0.040075567	0.06702516	0.1599871	0.18877627	0.1677451
R24_131017.Salmon.count.data	0.049320787	0.09566041	0.24311376	0.03206299	0.05279172	0.1879974	0.20281611	0.1362368
redo4_140501.Salmon.count.data	0.040509522	0.10299351	0.23803997	0.033083376	0.05940644	0.164928	0.23109262	0.12994659
