# Supplementary material for: Deep autoencoder for interpretable tissue-adaptive deconvolution and cell-type-specific gene analysis
Source: Nat Commun. 2022 Nov 8;13:6735. doi: 10.1038/s41467-022-34550-9 (PMC9641692; doi:10.1038/s41467-022-34550-9)
Supplement: Supplementary file 4 — Source Data [file 41467_2022_34550_MOESM4_ESM.zip › Source Data/fig3/3ab/ROSMAP_IHC_fractions.csv]

	Astrocytes	Endothelial	Microglia	Neurons	Oligodendrocytes
10101589	0.236416959636552	0.23255507053106	0.108653139056698	0.329411607207013	0.0929632235686784
10203224	0.13339692923248	0.152464972590876	0.0998593323180336	0.523510867224262	0.0907678986343486
10222853	0.167241733911354	0.18979936906965	0.074478062562088	0.435093149372131	0.133387685084778
10249336	0.142442102607469	0.158293232856948	0.081900169021887	0.484768307776498	0.132596187737198
10253148	0.187323571878821	0.145793529172061	0.081077264534768	0.465661510050413	0.120144124363937
10260309	0.113416260083963	0.144914893323132	0.0834512647168723	0.47616372371434	0.182053858161693
10288185	0.113596222459651	0.235672918852672	0.0825620601522011	0.47813307097817	0.0900357275573059
10290427	0.22653711143518	0.143960512582017	0.130202453345206	0.429138119056369	0.0701618035812283
10345561	0.213801952315265	0.136394094550658	0.086826005234139	0.477193213946283	0.0857847339536557
10383017	0.123239824527199	0.249611670174194	0.0654907836534403	0.449789082031775	0.111868639613392
10394182	0.119681390916351	0.169877002691023	0.0919131920241681	0.474479057894207	0.144049356474252
10395197	0.164677668012068	0.136421670988301	0.0922608565194436	0.458018907774535	0.148620896705652
10436131	0.147382421366896	0.214014137917644	0.0916397823758023	0.456891086946097	0.0900725713935612
10460587	0.179592616308502	0.137558086593041	0.061909255932434	0.513539863471384	0.107400177694638
10473384	0.167387465375609	0.204731588333727	0.099227013939738	0.418718644719451	0.109935287631476
10478041	0.152428905329375	0.167763620504078	0.0811917230427897	0.525448320824092	0.0731674302996651
10480383	0.193758443912483	0.133849298952589	0.0823335749287562	0.45244634196742	0.137612340238752
10490993	0.113836350010522	0.162325097853432	0.0692714019932258	0.540606540129128	0.113960610013692
10502798	0.130225273228585	0.157623975795022	0.121597188549103	0.424130200783289	0.166423361644002
10510090	0.235573201461289	0.15009709147726	0.118266754781252	0.404472951374055	0.0915900009061429
10516762	0.167601111797986	0.145664401181767	0.0469956824282104	0.465257256039284	0.174481548552753
10551157	0.105494496372137	0.194252174723889	0.0897593689092821	0.423546676884417	0.186947283110275
10557081	0.143096152524817	0.158881240778563	0.0623317138964034	0.468933945174231	0.166756947625985
10669174	0.154296372291336	0.172736670443227	0.0855043539448192	0.459698231669686	0.127764371650932
10684501	0.161419522375	0.176397812951725	0.0791370214855335	0.440452958712479	0.142592684475263
10850171	0.19747180293821	0.173389739696697	0.0798389404292664	0.44943938901283	0.0998601279229973
10885370	0.148984017085487	0.196541053955732	0.121171325143921	0.437683229532461	0.0956203742823989
10901987	0.138884917400525	0.177854197058284	0.121013696411487	0.374452468501334	0.18779472062837
10929637	0.16179704684652	0.144948773392053	0.0616573140548285	0.498068657506736	0.133528208199863
11157783	0.15176351465861	0.14065824243455	0.102950867157941	0.464318809959806	0.140308565789093
11200645	0.146156521759546	0.170142367803585	0.154455010118525	0.395720347511658	0.133525752806687
11259716	0.162142766722373	0.146729262412411	0.0653637216928896	0.453051997998128	0.172712251174199
11302830	0.152590650732816	0.174363466904574	0.112911978176038	0.426635654117874	0.133498250068698
11326252	0.121583594230444	0.166061873614081	0.0856490294090642	0.457335852369391	0.16936965037702
11327005	0.19012768975094	0.17047024060228	0.0610036025579197	0.504115406001416	0.0742830610874437
11336574	0.187552624806686	0.166977294592231	0.0635420232218233	0.465260953120733	0.116667104258526
11342432	0.191248421878242	0.15138121353646	0.0953940130312276	0.467345490627093	0.0946308609269775
11395417	0.101960582661532	0.150212172185572	0.0585166275151633	0.556896013274902	0.132414604362831
11430815	0.150323218165037	0.14125280399543	0.078809601042086	0.50666153121438	0.122952845583067
11440263	0.191677756642349	0.146669788735183	0.109788366555704	0.481434422922262	0.0704296651445017
11453772	0.167412068020616	0.171836081541455	0.0655221776387585	0.485129386501058	0.110100286298112
