# Supplementary material for: Deep autoencoder for interpretable tissue-adaptive deconvolution and cell-type-specific gene analysis
Source: Nat Commun. 2022 Nov 8;13:6735. doi: 10.1038/s41467-022-34550-9 (PMC9641692; doi:10.1038/s41467-022-34550-9)
Supplement: Supplementary file 4 — Source Data [file 41467_2022_34550_MOESM4_ESM.zip › Source Data/fig3/3ab/ROSMAPpred_rnasieve.csv]

	Astrocytes	Endothelial	ExNeurons	InNeurons	Microglia	OPC	Oligodendrocytes	Unknown
Bulk 0	0.20707009260348874	0.18307741072308753	0.007140363762075725	0.3813024036375289	0.09311414775087916	0.0	0.12743983670924056	0.0008557448136993728
Bulk 1	0.14515661380000008	0.07356642813388031	0.01221229505790363	0.6912098675219219	0.018230363723552728	0.0	0.05920055476760463	0.00042387699513670633
Bulk 2	0.16326583657783708	0.07938034710105878	0.10074984022368101	0.6041895707509686	0.0	0.0	0.051997430304247486	0.00041697504220707435
Bulk 3	0.16902226072966767	0.07655219133411734	0.036409119371165505	0.6479453911805152	0.029446927706072174	0.0	0.04061877987721596	5.329801246336921e-06
Bulk 4	0.22633720607377392	0.12166576933677985	0.05548700398412479	0.51290372766296	0.0	0.0	0.08260784796754143	0.0009984449748199772
Bulk 5	0.207093056539853	0.09528577016411575	0.09337449800295135	0.5186062390927466	0.0	0.0	0.08352012529317294	0.002120310907160267
Bulk 6	0.2572261154346344	0.14892835828643503	0.03376691491232877	0.4377583747739598	0.01587656855256732	0.0	0.10461549815783597	0.0018281698822387076
Bulk 7	0.24636553642958847	0.14483976771559962	0.0	0.5339713026447331	0.0	0.0	0.07396894539681642	0.0008544478132624038
Bulk 8	0.2687262374552913	0.061686449716506345	0.0034581695212746095	0.5995297991595839	0.0	0.0	0.04865736348379662	0.017941980663547265
Bulk 9	0.2584731914160189	0.07596897031327686	0.09573723750159012	0.4983378144352292	0.014298089005006153	0.0	0.051890069628126395	0.005294627700752432
Bulk 10	0.21319635217942898	0.15912988264050232	0.0	0.5370051061080412	0.0	0.0	0.05757690693425707	0.03309175213777039
Bulk 11	0.27834706314490026	0.14292143480052008	0.03699308867854039	0.4743890298182276	0.011462734879201901	0.0	0.0558029350238508	8.371365475889431e-05
Bulk 12	0.17275936588934118	0.08938052574030583	0.01545838192661618	0.6166700588448522	0.04308923084769147	0.0	0.04638885546886349	0.016253581282329694
Bulk 13	0.2312618246726496	0.0	0.04633013804269793	0.5675268090947377	0.0	0.0	0.15488122818991476	0.0
Bulk 14	0.26743257974029344	0.1308431822217799	0.026107340614060417	0.48980776591450825	0.0062630740736968555	0.0	0.07762199443637136	0.0019240629992898477
Bulk 15	0.3202308167588213	0.19742744973481177	0.0	0.32283714008910663	0.03323578095056469	0.05246765948186302	0.07230165936963753	0.0014994936151949655
Bulk 16	0.1558867363470776	0.06344594157918551	0.03682261398632185	0.651939732420393	0.027536444487698344	0.0	0.06415917843108863	0.0002093527482350382
Bulk 17	0.20311959001859192	0.055173553814529284	0.002533756798720151	0.6450947437929643	0.0	0.0	0.07793255082998338	0.01614580474521104
Bulk 18	0.20614459200491417	0.05241211483028957	0.0892582977318102	0.49592042764433153	0.0	0.0	0.14467399703108053	0.011590570757574017
Bulk 19	0.2665186391872488	0.09550059749217434	0.0380145589823439	0.49347322398426097	0.058729543966262565	0.0	0.041959466808666405	0.005803969579043018
Bulk 20	0.3530453591311254	0.15363236911055225	0.003571631957700471	0.39086940379893736	0.015222596413789011	0.0	0.08262196379362492	0.0010366757942706032
Bulk 21	0.29881151391683913	0.12296306502347895	0.05422062950511724	0.38182122171150057	0.10447379342705541	0.0	0.03727107146572839	0.0004387049502803625
Bulk 22	0.25482934841288396	0.1932287926580535	0.03547329739222643	0.3947933271228312	0.011807147333585215	0.019320867525934437	0.08971326798393671	0.0008339515705486006
Bulk 23	0.2306200752250011	0.04392302049157027	0.02650722370713749	0.6378019302806079	0.01560838529388959	0.0	0.03025114258704034	0.015288222414753269
Bulk 24	0.2583586818383303	0.1279263825464775	0.005179678188515734	0.5229314431330555	0.02244844502608566	0.0	0.063008073320876	0.00014729594665930916
Bulk 25	0.24569377962226524	0.14381012200370014	0.00844800460795293	0.5038887883460325	0.00696434510484069	0.0	0.09066168461064937	0.000533275704559201
Bulk 26	0.35295976775673155	0.160780060597235	0.012282997281288144	0.3897571131928136	0.025401277181625936	0.0	0.05856337081480498	0.0002554131755009192
Bulk 27	0.19960858857940597	0.09003175757372524	0.0	0.611495020729222	0.0	0.0	0.08096880255908269	0.017895830558564096
Bulk 28	0.2080741564461502	0.16475948202007176	0.0	0.5179168948071365	0.0	0.0	0.10751245880836277	0.0017370079182786218
Bulk 29	0.1616093462737967	0.0668301500015813	0.014371669908632326	0.5429256095811796	0.0	0.0	0.2139012402209561	0.00036198401385387354
Bulk 30	0.21885990555010035	0.06729591923471083	0.013072304982081877	0.6459065290834678	0.01678111734726219	0.0	0.025455513035837634	0.012628710766539328
Bulk 31	0.18144764169843292	0.10746035625639096	0.05931539183748333	0.5547526490083056	0.0	0.0	0.08285155841095818	0.014172402788429246
Bulk 32	0.2404871719546207	0.11380581526919743	0.0	0.5613626405894524	0.0	0.0	0.05378717434875117	0.03055719783797829
Bulk 33	0.21301338720459798	0.09071689804694734	0.03295349905732787	0.6200957034765008	0.01035080507504692	0.0	0.03174024587755421	0.0011294612620248775
Bulk 34	0.19463557280778515	0.12476467125373325	0.10538664602449939	0.4812377199415788	0.0	0.0	0.08246979972886997	0.011505590243533498
Bulk 35	0.2408808131136518	0.1753288343892626	0.06978023594545184	0.389706184829586	0.0354541867739798	0.01165241768585196	0.06540838443630824	0.011788942825907645
Bulk 36	0.2163327245606189	0.09113113030132888	0.026057706053372123	0.5960931495855764	0.016801693083668905	0.0	0.05337969311486497	0.0002039033005699811
Bulk 37	0.20308307896322672	0.11688993539326692	0.0	0.6138266831266483	0.0	0.0	0.045116167559887566	0.02108413495697049
Bulk 38	0.17672725691960214	0.10705073380369577	0.05030549369495196	0.5417551912823262	0.0	0.0	0.1124434339575477	0.011717890341876388
Bulk 39	0.2480972386864745	0.04484778492510047	0.052610736116669166	0.6199341064317404	0.009843753019728067	0.0	0.022282595774235258	0.0023837850460520548
Bulk 40	0.37897765769535513	0.10985252835016483	0.03160660409850928	0.3699944351029938	0.05561367763445974	0.0	0.05363285556148769	0.00032224155702950127
Bulk 41	0.21048889618698507	0.11427909804376425	0.10611120890805405	0.5410122346330962	0.004266673129068766	0.005688047568722507	0.0166674429047381	0.001486398625571157
Bulk 42	0.3047321029180124	0.16148143931771694	0.0	0.4143872639854204	0.0012129239466535263	0.0	0.10744558029312154	0.010740689539075124
Bulk 43	0.15755283147378787	0.07506046033117217	0.07833711208419075	0.6461498305697116	0.004406462908350395	0.0	0.03849330263278724	0.0
Bulk 44	0.21511142386589785	0.13908571255316707	0.00819682377693036	0.517240332335475	0.04789918536488423	0.0	0.07225034824126783	0.0002161738623777511
Bulk 45	0.17954768153268655	0.11909479128739697	0.036200784754058024	0.5709841650423326	0.048854680051349623	0.0	0.044694889074500935	0.0006230082576753767
Bulk 46	0.17961852266557018	0.11902910414550408	0.036136246346083485	0.5710283335712444	0.048856380469774904	0.0	0.04470852261612876	0.0006228901856943134
Bulk 47	0.19554896076447895	0.17009722415145695	0.01393001215551772	0.5061684526178104	0.0	0.0	0.11123059475809766	0.003024755552638374
Bulk 48	0.20498280769245342	0.18601612422585012	0.06690655822316842	0.4234024971266849	0.11207463621711275	0.0	0.003826513256185067	0.0027908632585453945
Bulk 49	0.2657696581663294	0.09818758166327782	0.04132357120222338	0.4981462069083875	0.03853014263840968	0.0	0.05782771938789499	0.00021512003347714718
Bulk 50	0.3092200080293441	0.1134887226246898	0.015192408766373143	0.4791344281328631	0.04071328683132614	0.0	0.042207484048221784	4.36615671819848e-05
Bulk 51	0.36967307260845644	0.1499362527220683	0.032904819494319615	0.3433607049313414	0.04721688543115735	0.0	0.05690826481265686	0.0
Bulk 52	0.23204324683293256	0.08993613427194982	0.053252567823870174	0.5371084662016828	0.03203408327076283	0.0	0.055536773276740975	8.872832206076961e-05
Bulk 53	0.35124409925010003	0.15154921616193914	0.024801624985021833	0.3804067473362438	0.03055894344954593	0.0	0.061438939448046855	4.2936910242561077e-07
Bulk 54	0.2453422320000352	0.16643991209383133	0.064132789090046	0.41572070064203004	0.061167475754428935	0.008770623154249502	0.03833099891711587	9.526834826320608e-05
Bulk 55	0.1928308514219005	0.07188089856246146	0.08030558283815543	0.5907409303906003	0.029213137274477306	0.0	0.034919969952658794	0.00010862955974623078
Bulk 56	0.22893120202762718	0.07584281602578616	0.04677995479495835	0.5994159289169042	0.030529322676277046	0.0	0.017732483564313964	0.0007682919941330767
Bulk 57	0.11214273901861252	0.12322330052381496	0.10246204308951502	0.5621851754953483	0.0	0.0	0.07262955280952874	0.02735718906318048
Bulk 58	0.23561352298933166	0.11297272177761379	0.013395353914961073	0.5571544607524731	0.00931178326819634	0.0	0.07133634027010607	0.00021581702731800732
Bulk 59	0.1228071581442275	0.05186712789280332	0.058284337096936846	0.7192086677449673	0.0018406522368746886	0.0	0.04598420967797612	7.847206214287308e-06
Bulk 60	0.19220572866718624	0.14194002179098905	0.04214754339616765	0.5289206180630722	0.005460399017225734	0.0	0.08780429784285583	0.0015213912225034319
Bulk 61	0.22858410225994197	0.05110088108681749	0.06261819826146259	0.5734319392452197	0.019662368060022844	0.0	0.06409780534398378	0.0005047057425514309
Bulk 62	0.25138333593222145	0.13816631100772053	0.00835678280823001	0.4883482523711442	0.03409763565200043	0.0	0.07723137694971124	0.002416305278972138
Bulk 63	0.3080011287318125	0.15889759534318643	0.003684143935605724	0.37678326500377785	0.05416728416758787	0.0	0.09775405674069916	0.0007125260773304068
Bulk 64	0.18746339981940824	0.08935009020565289	0.04513617621852672	0.6024370150585538	0.031838705039994766	0.0	0.04284203322261265	0.0009325804352508559
Bulk 65	0.15314527778658663	0.0474605763710501	0.02412320635426632	0.7306439327494685	0.004775290830889706	0.0	0.039829630993400894	2.2084914337930575e-05
Bulk 66	0.20156988847700422	0.11549856204336702	0.02662179806209196	0.574524118596079	0.0	0.0	0.07808511786766945	0.0037005149537883593
Bulk 67	0.23899326983540256	0.04995509718097874	0.02076343110055362	0.5445900523814862	0.0	0.0	0.135157393295521	0.010540756206057753
Bulk 68	0.2057087605566177	0.10067401482917084	0.0590359459070422	0.5177808810522985	0.04852777074361241	0.0	0.06645886083719865	0.0018137660740596803
Bulk 69	0.14289991810060815	0.05535704502955653	0.05621178870852727	0.7086044833262979	0.002246165588372294	0.0	0.03468059924663798	0.0
Bulk 70	0.2908897818150104	0.13669408391830293	0.045971958825458376	0.35301516714958503	0.06106707498000106	0.0	0.09844848995805613	0.013913443353586042
Bulk 71	0.239942920289221	0.0719762531138905	0.019718865461147463	0.6070050781063316	0.03529170785986106	0.0	0.025787897533989596	0.0002772776355587796
Bulk 72	0.2279019307425886	0.14083200057852258	0.011957003037455245	0.5021584824318626	0.0	0.0	0.11697047548209781	0.0001801077274733903
Bulk 73	0.22358059185000434	0.07744645564613438	0.013246560491461935	0.6262703289366371	0.007246625237082412	0.0	0.052209437838679755	0.0
Bulk 74	0.1621439967854744	0.06138450524197354	0.04038186566653507	0.6986388905638481	0.005272118177320827	0.0	0.031493473661734925	0.0006851499031131406
Bulk 75	0.25185366195515074	0.05714849902076697	0.03570286308470749	0.5232770830972922	0.004117767170005415	0.0	0.12243804878604449	0.0054620768860327955
Bulk 76	0.1826943355181849	0.14848001159028018	0.0	0.5864720852741355	0.0	0.0	0.04519829916361483	0.03715526845378451
Bulk 77	0.1980830442468335	0.1546603607697122	0.015354803457156183	0.5008652219520604	0.0	0.0	0.11318978873247983	0.017846780841757958
Bulk 78	0.1970119424454477	0.05930270160181515	0.009048947358312428	0.6663917971786804	0.015964791799815765	0.0	0.0501494377681271	0.002130381847801471
Bulk 79	0.2645531658768313	0.14965930620514242	0.028874422409471027	0.43929085303721116	0.04373120706228699	0.0	0.073450934592211	0.0004401108168461361
Bulk 80	0.27159321628411437	0.07516872783020159	0.02294676208087424	0.5669826731382989	0.02870960528912487	0.0	0.03325655186338029	0.0013424635140056771
Bulk 81	0.2503656536243528	0.13748824263065335	0.023758220732335005	0.4820261116316821	0.042209268094397394	0.0	0.06388766811203966	0.0002648351745395035
Bulk 82	0.2665907582309095	0.17057103883495225	0.0302836176018829	0.41138425825675395	0.06046293950031338	0.0	0.04926378761092681	0.011443599964261182
Bulk 83	0.21524019584498053	0.10207233177656361	0.05452628161381404	0.5179003278293401	0.08306382801654943	0.0	0.02621535863133818	0.000981676287414071
Bulk 84	0.2438589927239485	0.16351350506758675	0.014798818271418915	0.4360310020465397	0.051327752400423705	0.0	0.08876478293981097	0.001705146550271363
Bulk 85	0.30137582686789527	0.13095754442172444	0.01730435983505663	0.4619238261716564	0.012340712009433588	0.0	0.07585199268355011	0.00024573801068358874
Bulk 86	0.37309936618293266	0.16427543311008605	0.011793395353773271	0.35653230583893847	0.017629637997446573	0.0	0.07588728683333582	0.0007825746834872594
Bulk 87	0.19360123083195713	0.10873122244516728	0.05771264998922861	0.584553552274902	0.004769982884540539	0.0	0.05022576653043912	0.00040559504376526796
Bulk 88	0.3154009036292253	0.19434555769983905	0.007941834584990617	0.39113929157001937	0.035288389218408794	0.0	0.05580128360329481	8.27396942222269e-05
Bulk 89	0.19312849904867455	0.1941428701190855	0.044881980401626664	0.469484302411646	0.07055636616658094	0.0	0.027018429126432153	0.0007875527259541703
Bulk 90	0.22711084384782573	0.10443063408636942	0.0581203543074469	0.5399364843228956	0.006279919347559876	0.0	0.06262433290837996	0.0014974311795224776
Bulk 91	0.2571523445429887	0.1130331523282673	0.03677220958350122	0.5000905986868583	0.058137978547306804	0.0	0.03478984368159702	2.3872629480578805e-05
Bulk 92	0.22946031553125465	0.10323382963798133	0.017141880764274517	0.5682249899515547	0.0	0.0017070314020457475	0.07712446769156771	0.003107485021321495
Bulk 93	0.20014751515229434	0.06718938052065457	0.04903099900204742	0.6351691759502612	0.0031493162395127934	0.0	0.04378937596257545	0.001524237172654178
Bulk 94	0.3282328245179135	0.12440964731414444	0.027461576934490542	0.4367093904592454	0.03160666163167405	0.0	0.05122808888819533	0.00035181025433670153
Bulk 95	0.22298082848068262	0.06918351528993179	0.056690782986219025	0.6184648477364038	0.0022001642450441266	0.0	0.030479861261718835	0.0
Bulk 96	0.2612984141531572	0.12931962532256558	0.012724265619588674	0.5428938126659892	0.028845467487058466	0.0	0.023902377640256944	0.0010160371113838765
Bulk 97	0.19774710016552302	0.06446969071152779	0.0181328962278717	0.6803352028195591	0.015530516930156182	0.0	0.023772735417580362	1.185772778198919e-05
Bulk 98	0.2244419659597777	0.12590449620806898	0.020634982952819052	0.5618745323099731	0.0414451512119772	0.0	0.02167504216069028	0.0040238291966937755
Bulk 99	0.3397209666439021	0.2225978558144238	0.027542481294886907	0.26918978799601095	0.03061919539440818	0.007271385069358579	0.10279597896975182	0.0002623488172576591
Bulk 100	0.1812244644448092	0.050432997072009336	0.030919897352565097	0.633063037578755	0.03228671176669501	0.004369445084021491	0.06537332030105676	0.0023301264000880843
Bulk 101	0.29466205927301664	0.2242889957160934	0.018834159729004638	0.29615586562832164	0.038627487930088765	0.04898019823091277	0.07771552270050898	0.0007357107920532447
Bulk 102	0.2154828333736234	0.16474298402036577	0.03296634688984696	0.4629234768382195	0.03883136137519316	0.0	0.08310630908899948	0.0019466884137518561
Bulk 103	0.16669921460135714	0.10719266997067325	0.08548200742275724	0.5768006552534348	0.0	0.0	0.04833267489087725	0.015492777860900453
Bulk 104	0.22077424009167762	0.08889459896740932	0.05041351361542345	0.5473277100761231	0.0	0.0	0.08913703649441819	0.003452900754948375
Bulk 105	0.27954213662157623	0.12632772217896585	0.03187510101671066	0.5108143051901246	0.0069493520650452485	0.0	0.04392473102372336	0.0005666519038540881
Bulk 106	0.2454296228166035	0.03074002816266826	0.07884832905934476	0.5972466267102207	0.009364702001339743	0.0	0.038129574069218866	0.00024111718060422643
Bulk 107	0.12835182277131524	0.0728139572159709	0.03957478047243458	0.6972519566449913	0.0033455846348674355	0.03951852282090508	0.0189500478364592	0.00019332760305635456
Bulk 108	0.278092630507081	0.16642933734709892	0.004842985519959583	0.45714136555139506	0.021799290900166954	0.0	0.0713863917418907	0.0003079984324077872
Bulk 109	0.18504619430017202	0.06293016709430165	0.0747701022617618	0.6539381868319029	0.004388665217011093	0.0	0.0174056033774489	0.0015210809174016013
Bulk 110	0.30199891551827374	0.13036237586856325	0.04977852692418983	0.4192343876897522	0.05931183323296877	0.0	0.03931396076625232	0.0
Bulk 111	0.1923962583525806	0.10338572306207007	0.054440185438599416	0.5455220444635738	0.04863481329507439	0.0	0.05489267059255832	0.0007283047955433402
Bulk 112	0.21098788572150506	0.08477577899315106	0.05303547411817637	0.5449360222740605	0.06438086384660252	0.0	0.04158813054074662	0.0002958445057577669
Bulk 113	0.20867034915364532	0.12200225124553764	0.03855849786672773	0.5729027604855723	0.005258941785266261	0.0	0.05197111172170618	0.0006360877415444774
Bulk 114	0.19921768039084378	0.08322997632136933	0.05198113176591341	0.6242314327540553	0.03061002463638122	0.0	0.010624820339797137	0.00010493379163981691
Bulk 115	0.24098170682112266	0.13284567682098697	0.028087807969817427	0.5292164938388775	0.026482708477631064	0.0	0.03989012512347183	0.0024954809480925173
Bulk 116	0.2348009507519934	0.2662380641274363	0.056108463611066396	0.26390754263093713	0.09708793848411236	0.0	0.06267887878932978	0.019178161605124762
Bulk 117	0.23512401201324296	0.0802579543649871	0.03520953621343895	0.6063921984983938	0.011341011218066794	0.0	0.02943068265618177	0.0022446050356886146
Bulk 118	0.1817244886559315	0.3091682537454004	0.025542441335700567	0.19248573379569509	0.15289966281311124	0.006776104723797021	0.12689487969709984	0.00450843523326416
Bulk 119	0.26028793332140926	0.14118453966850855	0.021545122892666215	0.4582962378636379	0.01852640180780994	0.0	0.09546079494472014	0.004698969501247905
Bulk 120	0.23518224334023383	0.16579599206740023	0.029265262015539296	0.4464126448595028	0.07248349343607027	0.0	0.05086036428125366	0.0
Bulk 121	0.3501402011420534	0.17009541436083772	0.023190424651451543	0.30653548599396724	0.03592101051658744	0.0	0.11356603642099605	0.0005514269141065806
Bulk 122	0.23645490345068657	0.07299375948078368	0.018571955242305548	0.6285099783676324	0.0	0.0	0.03478850001785926	0.008680903440732437
Bulk 123	0.24223569710808107	0.10061151897167285	0.05236175370070329	0.5515312474457837	0.0049261834141413165	0.0	0.0483335993596178	0.0
Bulk 124	0.2199409120528551	0.11275512010233667	0.03750405562958639	0.5482492521043005	0.029330571186367428	0.0	0.047083205886723	0.005136883037830935
Bulk 125	0.3167207115639575	0.18173453849618185	0.007776263254045386	0.34226355034953626	0.07846479013304118	0.0	0.07256665144268229	0.00047349476055547556
Bulk 126	0.2069669672349546	0.12571449025238937	0.0	0.5801844837375943	0.009562554699711085	0.0	0.07595346301717742	0.0016180410581731744
Bulk 127	0.26434725619937677	0.25748262111192477	0.04230980425347983	0.2737417185415014	0.07612925611111943	0.0	0.07910417363954783	0.006885170143049922
Bulk 128	0.28210191166860715	0.15010165350463175	0.02048719868487903	0.4415294718268581	0.012251562807664693	0.0	0.08985764773795056	0.003670553769408899
Bulk 129	0.19204131581561706	0.11279608526218597	0.02852294895635192	0.5719499069166345	0.0252807501486874	0.0	0.06693282137533609	0.0024761715251871673
Bulk 130	0.262040787991526	0.17201036117653973	0.04154751210251126	0.3917356316733328	0.043815949766506275	0.0	0.08692019426958732	0.001929563019996654
Bulk 131	0.26590265979067645	0.11083300253273172	0.023108025878105298	0.49750201332731747	0.059025672900704644	0.0	0.04126118763715028	0.0023674379333142323
Bulk 132	0.25821784629152705	0.11258807929132063	0.0	0.5425401839880575	0.01627793297669176	0.0	0.039445886452851894	0.03093007099955123
Bulk 133	0.2493731550310786	0.12152615839032528	0.001674372649035975	0.5249297590003253	0.01189547989391101	0.0	0.062376550222120006	0.028224524813203953
Bulk 134	0.25425069451682236	0.11998189663149014	0.015013704730906028	0.5595589587836178	0.031498721336552564	0.0	0.015111033855244694	0.004584990145366412
Bulk 135	0.3339227784077081	0.20067848585774672	0.01745621824530883	0.30955201582476116	0.07739409691976404	0.0	0.06033130612863101	0.0006650986160802047
Bulk 136	0.23479380530358288	0.15442442244657645	0.005880810605971182	0.5394675254735386	0.004773610505399987	0.0	0.06059392723523633	6.589842969455992e-05
Bulk 137	0.11793999362829402	0.05807551639251688	0.07837976820566944	0.7144530708828025	0.0037197189656115555	0.0	0.023253397515470627	0.004178534409634839
Bulk 138	0.29505253088176575	0.19141448212080073	0.0	0.37931383867109275	0.04579112048014388	0.0	0.08750579459304166	0.0009222332531552565
Bulk 139	0.3323346519950897	0.18787507500801165	0.013361099999661603	0.34491248923649437	0.05930672822754576	0.0	0.06080350693607738	0.0014064485971195544
Bulk 140	0.2953682933369188	0.17084237349371537	0.05583379692115467	0.38213592301771776	0.062490802914781526	0.0	0.03289321305835531	0.0004355972573566058
Bulk 141	0.26168263551781956	0.09607492290843428	0.030720878086053685	0.5491186593564001	0.0028652889229880555	0.018478529770629293	0.03939513685929414	0.001663948578380756
Bulk 142	0.1916034391342465	0.08836987812482977	0.03834124347600386	0.638012053792918	0.0	0.0	0.04367338547200199	0.0
Bulk 143	0.2522921370030983	0.15398880693579975	0.017807929968585632	0.4716886243734903	0.054885060593429354	0.004153003125491856	0.045103373283884654	8.106471622006734e-05
Bulk 144	0.20527447503814628	0.12810892667320226	0.012446993335805451	0.5956819269937558	0.0013915507978035544	0.0	0.055506023255262105	0.0015901039060244712
Bulk 145	0.23934937943712625	0.1479038475052505	0.016770434717180475	0.45486260777394133	0.007127633919997391	0.032264687785387366	0.09902758092588959	0.002693827935227053
Bulk 146	0.14424520971053942	0.12749752949454532	0.10273706032750635	0.5422920690003734	0.034732771678205786	0.0	0.047341002745647606	0.001154357043182204
Bulk 147	0.2341565736838512	0.0	0.03396596885595385	0.6811824454525428	0.017756015319043812	0.0	0.03293899668860842	0.0
Bulk 148	0.33455361800260436	0.15357710135057848	0.008864199446197452	0.38263871372605895	0.03535323349117803	0.009872449160473445	0.07479110285564272	0.00034958196726643124
Bulk 149	0.23188051947740207	0.08766406114822835	0.007039665344196541	0.5878823386646929	0.0	0.0	0.06482877354400277	0.020704641821477535
Bulk 150	0.13541751162799515	0.06859063578052894	0.029814790074074313	0.7309282420018549	0.007219212882082793	0.0	0.02733730252649829	0.0006923051069657548
Bulk 151	0.2840202491137152	0.11208539057761503	0.04097009637010789	0.5071373530112467	0.03454331467118834	0.0	0.021243596256126793	0.0
Bulk 152	0.18692143050180374	0.14645049089858955	0.006217373368908121	0.529954898604405	0.013556691541256525	0.0	0.11507110250221941	0.0018280125828176595
Bulk 153	0.22769260858411905	0.11762121578208251	0.051313924838659646	0.5270414279724135	0.0	0.0	0.07440936201228175	0.0019214608104436116
Bulk 154	0.2638100507306909	0.18218947689997209	0.03372053501528533	0.43634015449290214	0.059239320600734224	0.0	0.023192983958978865	0.0015074783014363956
Bulk 155	0.26035194938474077	0.10850362338367024	0.02385978475952999	0.5564618595870056	0.00616768884302883	0.0	0.04465509404202467	0.0
Bulk 156	0.394085064620602	0.1499581116890677	0.0	0.3496061338500133	0.020092861129036094	0.0057332141394840705	0.08033898847119572	0.00018562610060110762
Bulk 157	0.27122450334320836	0.17530513526555888	0.0	0.4470095017262729	0.004361897713854155	0.0	0.10088800026766355	0.0012109616834420957
Bulk 158	0.22824579887771457	0.14929698623813814	0.04090409965843315	0.5197377622274011	0.014514653092633823	0.0	0.046818816552480595	0.00048188335319879796
Bulk 159	0.193629601850589	0.10840117363825559	0.03055896265006911	0.5832592390763247	0.017034718511221597	0.0	0.06487267184982817	0.0022436324237117356
Bulk 160	0.2378922915745365	0.15081813401607466	0.0	0.4983077445992533	0.0	0.0	0.1117665466660444	0.0012152831440912645
Bulk 161	0.25608516379841956	0.1037041658510069	0.008440451837150892	0.3959649546179197	0.0	0.0	0.2356467496133516	0.00015851428215141815
Bulk 162	0.16051894743273457	0.19455221656169774	0.018767604491006507	0.4941041106204556	0.05355485857778362	0.0	0.07608609988511378	0.0024161624312082253
Bulk 163	0.1916484983972231	0.1201454989054541	0.004000101523147311	0.6060281225355062	0.0	0.0	0.05304172691682664	0.025136051721842623
Bulk 164	0.3712379500970119	0.14125921075944203	0.05237910784236188	0.2921154831917584	0.03699364878540934	0.020924948559395546	0.08502864753554228	6.10032290786385e-05
Bulk 165	0.1807994610955238	0.17372054454051108	0.030494784661226414	0.4944274882493771	0.0	0.04282391773000362	0.07465347093335745	0.0030803327900006056
Bulk 166	0.21833797309866762	0.07678156449140791	0.0615330718374102	0.5635591751547806	0.06234751150813149	0.0	0.016787481708657053	0.000653222200945187
Bulk 167	0.23366297670139877	0.09333765909780369	0.03878048707860346	0.5612912679554719	0.05125297352042561	0.0	0.02096691072739676	0.0007077249188999103
Bulk 168	0.25581245361841337	0.08555699126130321	0.007278281370387877	0.5532886235403448	0.03287382965520431	0.0	0.04190982450410177	0.0232799960502447
Bulk 169	0.22586324994031048	0.12110273521801519	0.02657185430552898	0.5135611348179066	0.015792467114943917	0.0	0.06517904136282482	0.03192951724047
Bulk 170	0.22749529842423846	0.1545989488656585	0.031873553825958245	0.50225811765105	0.019517310995593326	0.0	0.06390748925381512	0.000349280983686215
Bulk 171	0.3601723665971707	0.18631968330862336	0.0	0.2843950511484913	0.049918932168020264	0.02190055008990466	0.09569090142447188	0.0016025152633178908
Bulk 172	0.447223424836353	0.16677074924864552	0.026286453804426086	0.24940429710110917	0.01827712007344082	0.0	0.09203795493602548	0.0
Bulk 173	0.23901579684740037	0.14007115514967994	0.039387240235337066	0.48808831602004604	0.04025835217657505	0.0	0.05169080037393345	0.0014883391970281546
Bulk 174	0.17908741593221103	0.09388268288207069	0.08480756674898801	0.5345530308069242	0.0	0.009209488931322224	0.09406868571418082	0.0043911289843031505
Bulk 175	0.17059288082813207	0.10337725634444213	0.05778861375340926	0.6179321863612846	0.004077437041098149	0.0	0.04512511945109973	0.001106506220534006
Bulk 176	0.29188870448682025	0.1725309921478221	0.037754186608785434	0.3951815743927435	0.03343607102111848	0.0	0.0684457616896383	0.0007627096530717956
Bulk 177	0.23190518205448152	0.09068712677279034	0.020773605693227	0.5965584881765056	0.028490415096049753	0.0	0.031223192371826254	0.0003619898351196743
Bulk 178	0.1777527748086129	0.07489173805667834	0.05275973316936675	0.6466661237206744	0.01370638960079957	0.0	0.03330447793187577	0.0009187627119922794
Bulk 179	0.3312776537332739	0.17951554676930737	0.01709617181281122	0.37123954281522714	0.008014135546992752	0.0	0.09220132267634228	0.0006556266460454428
Bulk 180	0.25439009728618783	0.10817562509761477	0.04799213680845853	0.51647059432148	0.0017699460960256186	0.0	0.06643802464732904	0.004763575742904273
Bulk 181	0.21434420649476063	0.1738973338247591	0.0	0.46029972082344217	0.02698509701856732	0.0	0.12189333717615525	0.0025803046623154836
Bulk 182	0.18796452035450692	0.12783742564450265	0.06303190118197491	0.5763985430813289	0.010505971894234436	0.0	0.03332510281694225	0.0009365350265098998
Bulk 183	0.20970855238566335	0.19520439243187218	0.0027376025919781505	0.45438456880218997	0.08234480949486986	0.0	0.03378873018469376	0.021831344108732612
Bulk 184	0.2080517589115302	0.09806113604491726	0.06561056000108165	0.585546645677162	0.0037085539045138938	0.0065916683826004255	0.03236840556277851	6.127151541610627e-05
Bulk 185	0.27963443260339216	0.15189242166254602	0.01636465099492982	0.4648793969008737	0.03267920158215804	0.0	0.05212236963638013	0.0024275266197200268
Bulk 186	0.2208037762949294	0.1307301723154596	0.06276258319139924	0.49350067188219976	0.04436953985427075	0.0	0.04628225108241105	0.0015510053793303213
Bulk 187	0.1843320268416414	0.11357027294148465	0.051634465469710254	0.5778330145493022	0.0	0.0	0.06864399655861306	0.003986223639248424
Bulk 188	0.1528710127732411	0.060746981104327046	0.05133059026554197	0.7093999052839141	0.004459645369632591	0.0	0.020347035955549132	0.0008448292477939681
Bulk 189	0.28109076620068196	0.13185765037998431	0.008993999497339839	0.5051044599201521	0.040964823984151626	0.0	0.03170257638445733	0.0002857236332327728
Bulk 190	0.2267624910343943	0.1106232270422843	0.015239606407090912	0.5757552514442323	0.029283695620095924	0.0	0.03976570947795613	0.002570018973946127
Bulk 191	0.23528448715940653	0.15144217900087203	0.034292176391319394	0.49091956628802214	0.006671505712124284	0.0	0.08050591607331348	0.0008841693749421025
Bulk 192	0.26852759376596214	0.04275863644242203	0.012474330625551474	0.6481341699053186	0.01265984202105505	0.0	0.010454625303312594	0.004990801936378191
Bulk 193	0.27833838166393166	0.16110543975481498	0.01457106207578573	0.4100397463501263	0.045701578451985074	0.006005284451418881	0.08209930755224731	0.002139199699690051
Bulk 194	0.13179906775762848	0.17244652727151322	0.06010134567809643	0.5389790438458689	0.037729067391686064	0.0	0.05855032624957044	0.00039462180563635423
Bulk 195	0.253458942502956	0.1676859506583118	0.03457329651728223	0.44865181244344804	0.0	0.0	0.07544837034934071	0.020181627528661313
Bulk 196	0.33594951991107297	0.16628746212223172	0.01069450938612737	0.34283804256516304	0.05712432154137471	0.0	0.08646234957083328	0.0006437949031968239
Bulk 197	0.2252984102711376	0.07967049299196861	0.0557560140070969	0.5536572753168393	0.04343139024946243	0.0	0.03834256381275693	0.0038438533507381546
Bulk 198	0.23932507936146452	0.09565113878720352	0.03238200512496964	0.5329921547349046	0.03538783180807051	0.0	0.06380734441557863	0.0004544457678086577
Bulk 199	0.2522425173666098	0.09614509060114836	0.02396413054382384	0.5441363449455481	0.0	0.0	0.06329187186656769	0.020220044676302163
Bulk 200	0.33276212886943063	0.16512119494954705	0.017769657705147827	0.3201394816218541	0.04546912087037382	0.0	0.11873841598364654	0.0
Bulk 201	0.23414517055176878	0.19526030254201407	0.00969133159535138	0.4671995678135167	0.014486805110537824	0.0	0.07817899381594276	0.0010378285708685724
Bulk 202	0.20298473689146906	0.14638078796655282	0.015479518770819241	0.541677707248902	0.0	0.0	0.08888033684522992	0.004596912277026996
Bulk 203	0.28949273237102024	0.20515227285310655	0.006945254748322891	0.26309910409090587	0.0542269383325019	0.06464887341127258	0.11335303726053308	0.0030817869323368956
Bulk 204	0.26936392173935364	0.1589433023608308	0.030328456536219257	0.30516709605006564	0.02539170638473753	0.0	0.20956113770148863	0.0012443792273044375
Bulk 205	0.1702903289878791	0.12142227539837605	0.06272771009801974	0.5607630302081564	0.035662171349224045	0.0	0.04741168689540292	0.0017227970629416923
Bulk 206	0.23096318088565962	0.12247623017940729	0.01648913048474228	0.5109303773197035	0.04341649752656763	0.0	0.0746265838363573	0.0010979997675624358
Bulk 207	0.14920212442050157	0.05383521828482165	0.05879277720975295	0.6843611119144564	0.010349506355741243	0.0	0.04345926181472614	0.0
Bulk 208	0.23289336556861392	0.1489719421106917	0.06357226066242187	0.4633024534457331	0.0	0.0	0.09055387662425904	0.0007061015882802348
Bulk 209	0.19551236102636424	0.09690581289545146	0.020942251291911348	0.6481370136674094	0.005739260519690216	0.008380670652323955	0.02255937922611152	0.0018232507207378227
Bulk 210	0.298829832437123	0.15228323965822252	0.0	0.47032479925716875	0.018436881483910404	0.0	0.059643471125542996	0.0004817760380322721
Bulk 211	0.18414623457147603	0.1332016981348576	0.02310292471725472	0.569308543177033	0.0	0.0	0.08807910188196107	0.0021614975174175525
Bulk 212	0.3141081386594626	0.13811940922745528	0.0238110956528826	0.409291745101216	0.037785258399441676	0.0	0.07621184130571029	0.0006725116538316001
Bulk 213	0.3178792800953773	0.13810065047073505	0.014444885212339437	0.4234582757210678	0.029577226254875504	0.0	0.07309922352521164	0.0034404587203931956
Bulk 214	0.2575712055030489	0.11932067985437421	0.05588595111709514	0.45011971024867	0.06760878060931347	0.0	0.04943685797742656	5.681469007166418e-05
Bulk 215	0.3882352866854863	0.12182755344991714	0.0	0.43331308466507956	0.0036896796500608484	0.0	0.04347982549410223	0.009454570055354097
Bulk 216	0.2235101931012371	0.08525859450026503	0.025520074840122108	0.5547937943228071	0.0	0.0	0.1099904914689345	0.0009268517666341465
Bulk 217	0.1811176046430773	0.08571015929010015	0.0663886605435371	0.6102993341207296	0.05009661539074067	0.0	0.006247321925891145	0.00014030408592412136
Bulk 218	0.2919949371355541	0.14313689568707622	0.024238755029393245	0.4481674938030778	0.03195659031744393	0.0	0.059276908793622435	0.0012284192338321619
Bulk 219	0.23869643417102246	0.12023414056675776	0.03160424006889112	0.569398523782094	0.014792811094154423	0.0	0.0223276848591369	0.002946165457943323
Bulk 220	0.27422475865568796	0.1569251207306005	0.02735524114750488	0.45474506820395577	0.0	0.0	0.08671019719678649	3.961406546439138e-05
Bulk 221	0.319785431904333	0.1560484158332085	0.0	0.417981625038153	0.02847971184810054	0.0	0.0771793832725026	0.0005254321037024652
Bulk 222	0.25116671033927096	0.12057707397789143	0.01558957193896338	0.5428983358830067	0.034494503123515784	0.0	0.03391526663866225	0.001358538098689423
Bulk 223	0.15435816420967444	0.04690036357434572	0.0623018286733161	0.6860541337895496	0.01877189428698184	0.0	0.03144923650470294	0.00016437896142922472
Bulk 224	0.20088948669320753	0.13605639099057829	0.03799927848741935	0.5257017822014037	0.02870048956113028	0.0	0.07023213001872748	0.00042044204753332166
Bulk 225	0.22125103169724597	0.06589987986442605	0.0	0.6443577003129071	0.006237721269783421	0.0	0.03172188273624239	0.03053178411939522
Bulk 226	0.2712434825506309	0.19533617787788807	0.04228638653706916	0.24679362174393887	0.10435321801027393	0.0	0.13883728111204136	0.001149832168157728
Bulk 227	0.354780356887919	0.20849296027986453	0.0	0.29828436508215567	0.04441459297470088	0.003266638692583968	0.048240211027010836	0.04252087505576508
Bulk 228	0.16829754436609298	0.08166788209210249	0.027434292793258475	0.6578167030646729	0.03426569915172475	0.0	0.0303911049296456	0.00012677360250290515
Bulk 229	0.20379324392343226	0.13120253550181832	0.03590568632487114	0.5292404005283272	0.03005236145495899	0.0	0.06843147902603795	0.00137429324055407
Bulk 230	0.24220624696090534	0.08391442834481638	0.05526227490219436	0.565301546900159	0.007361496742047785	0.0	0.040320398822946246	0.005633607326931027
Bulk 231	0.24527581597147885	0.13914507027457562	0.004294374791010088	0.51367677353733	0.002801553269615846	0.027999724859378513	0.06562692494719544	0.0011797623494156433
Bulk 232	0.17473323298248092	0.09243703886715383	0.03805678820322819	0.600778469447564	0.04103079805675306	0.0	0.052963672442820055	0.0
Bulk 233	0.18431410239904514	0.09955395255805262	0.0	0.6617739291101898	0.0	0.0	0.053365341863169755	0.0009926740695426985
Bulk 234	0.15612792730752056	0.09521293374204752	0.027248555293549984	0.6768245348450289	0.0	0.0	0.041487249570798926	0.0030987992410542228
Bulk 235	0.2228202026984759	0.12216731518631176	0.02179169804537736	0.48799025221228803	0.0	0.0	0.14253998424353412	0.0026905476140127362
Bulk 236	0.2817678426342226	0.03205470443365241	0.032026267449338945	0.5805686661336452	0.0	0.0	0.0735825193491407	0.0
Bulk 237	0.23597970930739093	0.15771056804185943	0.061157970794554255	0.43249606855795214	0.043744014980668856	0.0	0.06379028384765545	0.0051213844699191146
Bulk 238	0.2794270480074047	0.13412053395784826	0.008842453929898509	0.45937799919750866	0.0785127679247296	0.0	0.03893317338134894	0.0007860236012612391
Bulk 239	0.3973501190810833	0.13970169175212035	0.0	0.3150451793311462	0.02205007375334338	0.0	0.0935999616367201	0.03225297444558672
Bulk 240	0.24055435301459077	0.08187502529168374	0.06227886702336202	0.5280228297876426	0.051317525595386826	0.0	0.0354619375472995	0.0004894617400345532
Bulk 241	0.28145285578603396	0.08986499053139874	0.04240861420094175	0.5032728918929387	0.04632777775909393	0.0	0.03124496110401367	0.005427908725579269
Bulk 242	0.35849281115494336	0.17481060652939415	0.02919294798874016	0.29975314889963056	0.03298272209515871	0.0	0.10370728599621051	0.001060477335922543
Bulk 243	0.2026722714822727	0.0843329201238426	0.029639801683100885	0.6422738751797114	0.004069321450226487	0.0	0.03597809643161387	0.0010337136492320459
Bulk 244	0.2812181001752872	0.14070926318392282	0.011079096444215931	0.48963973044612097	0.006462053862994252	0.0	0.06985563334046517	0.0010361225469935301
Bulk 245	0.23470407471938326	0.1898931351034073	0.021074203214108016	0.41290667590246843	0.026119618755530136	0.0	0.11196962348744541	0.003332668817657393
Bulk 246	0.21803369274893256	0.10568815079404509	0.010632649195786742	0.5578524940498782	0.0474312505312923	0.0	0.038265677515085104	0.022096085164979913
Bulk 247	0.15600180535326363	0.06216393067928581	0.06727388469909515	0.6458270665142926	0.03579498329976479	0.0	0.032312700573893946	0.0006256288804042438
Bulk 248	0.24799527826782353	0.23235470695523072	0.011987956999556423	0.3835734732347915	0.03000111995950751	0.0	0.09243116652876156	0.0016562980543287237
Bulk 249	0.2735735392454483	0.13453442735162655	0.058259845411030534	0.4076151251335724	0.0	0.013704832323744509	0.11068456337050403	0.0016276671640736548
Bulk 250	0.2614637356690913	0.17018630360570453	0.02183378145264443	0.4801187520413803	0.023860998530081164	0.0	0.04172355237037687	0.0008128763307215303
Bulk 251	0.30518255887631657	0.14846681943830528	0.012348816374108848	0.43926202022467087	0.012576285718003314	0.0	0.08189473803554276	0.0002687613330524171
Bulk 252	0.20471454348145435	0.07662073789182687	0.03925792800207915	0.6101787841640082	0.045478248077715895	0.0	0.020594905103601496	0.0031548532793140662
Bulk 253	0.3308107042333549	0.19187154735741035	0.021182605973958792	0.3788913214668784	0.036012906110780986	0.0	0.03879399731300289	0.002436917544613815
Bulk 254	0.17262028806473104	0.12378301051895896	0.022021765761311953	0.6198693749804897	0.0	0.0	0.06086272622883116	0.0008428344456772456
Bulk 255	0.2173866263253132	0.09747132337637253	0.011773801705659406	0.6184708696084563	0.021981895108171712	0.0	0.03291548387602694	0.0
Bulk 256	0.17000082208132475	0.09350507858735024	0.05723532681394578	0.6012324262413077	0.04773011137391622	0.0	0.026671527634496116	0.0036247072676592012
Bulk 257	0.21270192897523915	0.09800392098734045	0.018921424043626338	0.6067316591217727	0.026771995549253184	0.0	0.03608179074608045	0.0007872805766877022
Bulk 258	0.26113372120421635	0.14353780181217132	0.03406479532931734	0.48165721559908603	0.028134150357933537	0.0	0.05095573928873692	0.000516576408538458
Bulk 259	0.23084812108198982	0.14308338390209402	0.011406928478989723	0.4866337645036694	0.03164613118657222	0.0	0.09567029040974623	0.0007113804369384974
Bulk 260	0.29403351635587416	0.19040002502449746	0.0	0.37297359521064694	0.0317608375749598	0.0	0.1020861045562481	0.00874592127777348
Bulk 261	0.25650736514344064	0.1315395592225779	0.040152832562850925	0.48883724247760396	0.05066757367717058	0.0	0.030497406954874677	0.00179801996148119
Bulk 262	0.3144281543462956	0.17702279491798187	0.011737272171101461	0.35574138645578135	0.013308045216901246	0.0	0.12646018015611288	0.0013021667358253997
Bulk 263	0.2820312214572876	0.11599034218987674	0.04083790673485651	0.4228866232711851	0.0491242769957179	0.0	0.08506917088376208	0.004060458467314087
Bulk 264	0.21223496994359625	0.0859294277495289	0.04252651868831983	0.6252922064162014	0.006253725816175941	0.0	0.02719033872761315	0.0005728126585646558
Bulk 265	0.2192632360889711	0.20101094920864754	0.014909988204484432	0.3373804787041069	0.058672311359190744	0.012447309616969864	0.15346580556119332	0.0028499212564361133
Bulk 266	0.2797813794222151	0.18752036094392208	0.028459346908794494	0.3296513005094658	0.009799164391654023	0.01989850593369041	0.14479128132038005	9.86605698781556e-05
Bulk 267	0.27879772092554905	0.055913056956364074	0.00890011795530108	0.617127376614626	0.0	0.0	0.0236836399768764	0.01557808757128341
Bulk 268	0.1468719743003809	0.033012712129241485	0.1261502437017881	0.5931590581219907	0.08440677906897219	0.0	0.011198338932892514	0.005200893744734223
Bulk 269	0.21935094656920812	0.08791148696431775	0.033104335799466436	0.5800849642590675	0.029622646755579143	0.0	0.049453112556921475	0.00047250709543961324
Bulk 270	0.24803673756127476	0.1600881650807438	0.022496345771764018	0.46380256161218447	0.04800076431223916	0.0	0.05714499857484616	0.00043042708694760026
Bulk 271	0.21441202719101934	0.08427519038883774	0.048818007546172236	0.5696589009152865	0.03494527752188158	0.0	0.04781257184535848	7.802459144414505e-05
Bulk 272	0.23554883437820734	0.17912313966439325	0.04597980333109338	0.37927110881421966	0.02545501728729826	0.0	0.1342631295310819	0.00035896699370639707
Bulk 273	0.15511892179868997	0.0727625427527708	0.0389029848167066	0.6777364379734235	0.004957033893601073	0.0	0.049788485110719635	0.0007335936540883525
Bulk 274	0.15570529740905742	0.1048869634846029	0.04766763865968443	0.6020914029458238	0.06048543422896075	0.0	0.02818347883835589	0.0009797844335148772
Bulk 275	0.22891022314706955	0.0900367032338057	0.027019333243322445	0.585197949743905	0.0077632485548085415	0.0	0.06034909748027009	0.0007234445968188
Bulk 276	0.19455353313937776	0.10107627011838893	0.04817158367169637	0.5759801031735532	0.028504666005879264	0.0	0.04792441392155341	0.003789429969550981
Bulk 277	0.21346087906325395	0.10967279699613641	0.03283254459198421	0.5730011800461575	0.005691481370247329	0.0	0.06457484326826995	0.0007662746639505704
Bulk 278	0.3122318056246915	0.15647910223172856	0.00585899501227392	0.4080096132490247	0.013241752666579442	0.0	0.10356250553997975	0.000616225675722187
Bulk 279	0.3570988436518078	0.1456538538986682	0.03556874293754155	0.3172453454777569	0.034692254086954775	0.0	0.10971815834659475	2.2801600676131496e-05
Bulk 280	0.25868676323461093	0.12638471184576752	0.045984559907441144	0.4168102148964245	0.06913699196538056	0.0	0.08260913580594	0.00038762234443534495
Bulk 281	0.21182784460952764	0.06598092732448124	0.07331558689770275	0.5938825538477391	0.024261020493844182	0.0	0.030270881027331928	0.00046118579937317336
Bulk 282	0.3523730265939827	0.1602717251828249	0.008746695222407893	0.39370814033861934	0.03728334628551314	0.0	0.04642359348069926	0.0011934728959526845
Bulk 283	0.24074161838451752	0.08367813116926298	0.0	0.5928704698204604	0.03205796359206769	0.0	0.03330341419008655	0.017348402843604907
Bulk 284	0.24429846439795153	0.11587649862199981	0.06100891858107292	0.501593501805516	0.02357484193818617	0.0	0.052518496069593974	0.001129278585679714
Bulk 285	0.1726466060757764	0.11742981642916017	0.01572199678922768	0.6159986321940958	0.018965579945650537	0.0	0.058581310706187814	0.0006560578599015602
Bulk 286	0.22809359965383844	0.12892848183614689	0.048620559494664865	0.45569181756456395	0.06856613550256316	0.0	0.07006946029521455	2.9945653008017064e-05
Bulk 287	0.33608838813392206	0.15219084037509406	0.036659556581094696	0.3424221128992346	0.04127775066898889	0.0	0.09115209612730724	0.0002092552143585008
Bulk 288	0.2650480583204259	0.13009767308358175	0.06144641225833921	0.4242124763967041	0.04772356522171865	0.0	0.07110659798908844	0.0003652167301419194
Bulk 289	0.29824005929053793	0.14267340416923294	0.011834818236621128	0.4106723033962036	0.039750260786072085	0.0	0.09494913795230885	0.0018800161690234497
Bulk 290	0.3055934141806686	0.10660251585650359	0.009163576622157834	0.4857031157211235	0.03627700309674774	0.0	0.047061741979769464	0.009598632543029307
Bulk 291	0.21183221941988634	0.10890894192038961	0.030183592351388594	0.5797769601306172	0.010597458306721017	0.0	0.05394133046443011	0.004759497406567145
Bulk 292	0.17827380246136343	0.07384148609128711	0.07569587998510344	0.6250227605201507	0.004550516393178202	0.0	0.04240836134218061	0.00020719320673639053
Bulk 293	0.22334660715540042	0.1451009444397111	0.03152827865857851	0.5180165027649947	0.017263691718134185	0.0	0.0630942705088681	0.0016497047543129477
Bulk 294	0.29821715979498664	0.1523328087567048	0.019469530342092686	0.3927346783214987	0.01971290729801363	0.0	0.11674461513156614	0.0007883003551373273
Bulk 295	0.37342022516064055	0.16051766851796886	0.01083625915855062	0.28773525116852294	0.04120988585893973	0.02024743912526145	0.10603327101011592	0.0
Bulk 296	0.20209842248818186	0.11050244652935222	0.02357624610932918	0.5919824133016596	0.0	0.0	0.07044280401332974	0.0013976675581473268
Bulk 297	0.21039604175229706	0.16795939629014783	0.021561892251672723	0.5042329823385028	0.044918421201521154	0.0	0.050726179816404586	0.00020508634945376724
Bulk 298	0.26281161586635793	0.18631213504129446	0.028015456581198778	0.3496059773171801	0.04386747625383921	0.007845472068346165	0.12091674298554439	0.0006251238862390703
Bulk 299	0.14780445175073084	0.03391740315491042	0.05245736206585343	0.7344265140175956	0.002746913752361106	0.0	0.028274317024911785	0.0003730382336368474
Bulk 300	0.21268542102495924	0.12591577504852342	0.009678934238406317	0.5664203329687862	0.02473252266980675	0.0	0.06045022462180973	0.00011678942770834336
Bulk 301	0.1451179731141648	0.09039103981750442	0.046964068310254674	0.6149064995176948	0.04215474192868445	0.0	0.05952109294184946	0.0009445843698474268
Bulk 302	0.2280150647982481	0.1451373619689369	0.05081291514562062	0.5120337720176893	0.0044523437607065595	0.0	0.057833529140625894	0.0017150131681726182
Bulk 303	0.17295484644276446	0.07938227156625526	0.06079909069790655	0.6152577970958264	0.04055191822691562	0.0	0.03067159489554558	0.00038248107478616294
Bulk 304	0.20864050148599603	0.09776714126150109	0.03897434922109249	0.5644762258610901	0.030639396140599635	0.0	0.058487147938966956	0.0010152380907535873
Bulk 305	0.22417766621911095	0.18710731350298407	0.0	0.3342171367383884	0.03815254490010759	0.0	0.21232639743819098	0.004018941201218072
Bulk 306	0.24766274372281896	0.14469310158861562	0.0	0.44798296639394275	0.011989652907055628	0.0	0.14402527004995302	0.003646265337613985
Bulk 307	0.1951945038047354	0.08879666979376612	0.026076702327594608	0.6013413358919536	0.050635862320645535	0.0	0.03650023486217774	0.0014546909991270342
Bulk 308	0.3661995082297822	0.1854709655721881	0.0	0.31028068256008645	0.06253074542430184	0.006600033929870034	0.06633120912447861	0.0025868551592929485
Bulk 309	0.27068102232320695	0.20295180589456727	0.03130690790214223	0.32655411372151344	0.07255316884403577	0.004650310883758414	0.08945085762182832	0.0018518128089476996
Bulk 310	0.20153374370335186	0.08384268107931507	0.07608239701515812	0.6049931794116242	0.0030632196941239843	0.0	0.029955566736440016	0.0005292123599867451
Bulk 311	0.12817466825091672	0.13511453840170515	0.10086198607513237	0.573110926049955	0.0	0.006315212439804876	0.053186716198234216	0.0032359525842515853
Bulk 312	0.25779447379971393	0.10175002037451657	0.06089551959739846	0.5054984019364817	0.01641208451572188	0.0	0.05708486689618336	0.0005646328799841951
Bulk 313	0.16051649686777578	0.05959459420144591	0.06036090839086092	0.6880673371905244	0.002591922276355245	0.0	0.028805536397078203	6.320467595971957e-05
Bulk 314	0.2084469911164644	0.13684710718958376	0.03139664517182153	0.5095974175601651	0.024238376002377337	0.0	0.08743386305940684	0.0020395999001810504
Bulk 315	0.21094927575854364	0.10752341944327432	0.04629358124436568	0.5337608011995439	0.05363656755946039	0.0	0.042755937848325154	0.005080416946486892
Bulk 316	0.291810923290582	0.24478791196686447	9.062089258664888e-05	0.27001392603515006	0.0863253229075403	0.0	0.10544064142154087	0.0015306534857354533
Bulk 317	0.17196237702587866	0.1453348158740092	0.02378535156479782	0.5833486833884877	0.0	0.02022736555332326	0.05396992465408982	0.0013714819394134885
Bulk 318	0.19462286372341928	0.09444951307395662	0.029988717458656278	0.6012448143207684	0.018766273672027586	0.0	0.06092781775117191	0.0
Bulk 319	0.2113955637442474	0.12565474489493408	0.055955478715751523	0.5547785200551448	0.02376699838920379	0.0	0.027716926215715622	0.000731767985002983
Bulk 320	0.23032792279896494	0.16712184179150044	0.0326904777170151	0.445726499929499	0.029514524939530624	0.0	0.09324890586387129	0.0013698269596187083
Bulk 321	0.10042449476729683	0.047004559561926555	0.07936263482281608	0.6916922660131798	0.037136304817122816	0.0	0.04437974001765815	0.0
Bulk 322	0.2608732379039056	0.1451076027899998	0.025365036600632537	0.46614761091165985	0.0003266206276293446	0.0	0.10053367367111836	0.0016462174950545787
Bulk 323	0.1753909572144447	0.0769256997281003	0.0632939959811137	0.5244769617806692	0.07281783159179496	0.0	0.08560693822424147	0.0014876154796356546
Bulk 324	0.2256526000769876	0.10936190689394103	0.04804390725413163	0.5445347088110722	0.04485256329793618	0.0	0.026863669422359123	0.0006906442435721782
Bulk 325	0.24724450519276475	0.1197904529228631	0.035846082257569425	0.5209490503437855	0.030206034787542323	0.0	0.04572353240109928	0.0002403420943756725
Bulk 326	0.3109708475736784	0.12518159327343187	0.030842328937069886	0.4620397613021414	0.03096969667749556	0.0	0.03960941407610574	0.00038635816007693603
Bulk 327	0.23301319127884557	0.04967059856634506	0.07558419216974821	0.6159195585563039	0.006436744362264946	0.0	0.01757835652522466	0.0017973585412677487
Bulk 328	0.4403324278194637	0.20107675253033333	0.0	0.2496433410905159	0.027584148164505398	0.0	0.08118468401198127	0.0001786463832004154
Bulk 329	0.2684613638237925	0.1909065615346159	0.019619180068559977	0.409833085261981	0.016377643220914943	0.0	0.09419052660841229	0.0006116394817236039
Bulk 330	0.18292111816816864	0.024154973257091306	0.07217720169871704	0.7045292767190913	0.003775714003997739	0.0	0.012441716152933909	0.0
Bulk 331	0.310617593904573	0.21988637999005192	0.035282913333344594	0.30031899170480986	0.0802356601190097	0.0	0.051447155845516214	0.0022113051026947084
Bulk 332	0.2597466695002493	0.19004651293301322	0.011587651564181475	0.3965629793037768	0.06356221947785408	0.002752712475948855	0.06773735110601772	0.008003903638958372
Bulk 333	0.33130015997698464	0.15671210578915912	0.01469241877647567	0.3191968930989072	0.05302174896619873	0.0	0.12449376299847724	0.0005829103937973238
Bulk 334	0.16594968050575243	0.07024552832893827	0.05357502019599906	0.6617544065964787	0.006608524114894001	0.002176787729740513	0.03955586041232998	0.00013419211586705574
Bulk 335	0.30451185795602576	0.13077693807714885	0.029093222927662313	0.4303524243629983	0.03668816724829637	0.0	0.068523426125701	5.39633021674267e-05
Bulk 336	0.26003376080409607	0.15756057956972336	0.029830618343439422	0.41136154803502795	0.07346447110162008	0.0	0.06046666247195033	0.007282359674142777
Bulk 337	0.2071898822516153	0.14402115223743	0.03792586149827077	0.49297431789263213	0.04145126659834953	0.0	0.06956959574800636	0.0068679237736958285
Bulk 338	0.27647837662018154	0.09499635685367493	0.01513361618449864	0.5303494162324512	0.06787140469797963	0.0	0.014840245806333965	0.00033058360488007606
Bulk 339	0.25436064792799207	0.11623116285241959	0.038893761723751016	0.526174412857908	0.03485416245407272	0.0	0.029359407875045047	0.00012644430881160676
Bulk 340	0.16395652243414227	0.11065175611794949	0.039334273162427116	0.6323654746058938	0.0	0.01123978112514703	0.03875402734810491	0.0036981652063353236
Bulk 341	0.23094708891546945	0.09762475504092089	0.051465654450218695	0.541920827806294	0.051783046242626314	0.0	0.026197443442416788	6.118410205390636e-05
Bulk 342	0.2826807916721349	0.11847274819876284	0.01602425213640639	0.49844131513116047	0.03343237313361432	0.0	0.04989819572870278	0.0010503239992183022
Bulk 343	0.21136448331095642	0.08808720485650326	0.048258407583103693	0.5908934662534185	0.02780577117750206	0.0	0.03356383700589286	2.6829812623090644e-05
Bulk 344	0.3577553134264928	0.21649425981532286	0.0	0.25788192791087555	0.04160663579667733	0.0	0.12371970988711001	0.002542153163521311
Bulk 345	0.35428962113343854	0.2009840589529104	0.006569236914517361	0.2735334348892532	0.05922292642096644	0.007132056731124899	0.0974467803251428	0.0008218846326464069
Bulk 346	0.06526683408720803	0.12682315117240558	0.1322728212922078	0.5752971333520732	0.06901632699352075	0.0	0.03097350886653634	0.0003502242360483142
Bulk 347	0.33791075963545425	0.16718308434036042	0.0	0.42417382014209637	0.024905152376669237	0.0	0.04381927491738864	0.002007908588031233
Bulk 348	0.23146731108730798	0.1105883920720076	0.04454888512941668	0.5372214579158634	0.0422264314804392	0.0	0.03204781363005752	0.0018997086849075696
Bulk 349	0.2407860264219294	0.13192693875149694	0.03495677271374882	0.5294675814316276	0.033724848658439985	0.0	0.029137832022757167	0.0
Bulk 350	0.2785384293352784	0.14950471558911346	0.024240226580098456	0.44435642578889517	0.03924620090424566	0.0	0.0638330277218087	0.0002809740805601669
Bulk 351	0.19717656143256757	0.07642494443608795	0.05303337563864027	0.6207031128170286	0.005545693410376835	0.0	0.04700033057492857	0.00011598169037026192
Bulk 352	0.2212327428879187	0.12941608935777954	0.03463963994199067	0.5188047698984356	0.029132545410423497	0.0	0.06479524748866121	0.001978965014790732
Bulk 353	0.21848581603635792	0.18885192176944254	0.03041010680913966	0.43567705959952024	0.02074364089219184	0.0	0.10393662157267367	0.0018948333206741878
Bulk 354	0.329017851499746	0.1744477783109964	0.012548211669669015	0.3297272452717356	0.08371883077390224	0.0	0.06894326813982221	0.0015968143341286497
Bulk 355	0.28569390513442544	0.1684140729580848	0.02539530392965475	0.404276815003211	0.060575259539329976	0.0	0.05487277955522291	0.0007718638800711068
Bulk 356	0.3436133812680244	0.1255996643637845	0.02125530619182867	0.4034971511920974	0.06059150523892386	0.0	0.04452703997026674	0.0009159517750743822
Bulk 357	0.34853070888567483	0.15880659509966333	0.0004986371937463667	0.33456399486397664	0.032825851029143295	0.0	0.12382686873194161	0.000947344195853812
Bulk 358	0.21660179329047846	0.18049259675202026	0.027630532224038433	0.3946605162727856	0.029924208069290876	0.044260118851988724	0.09689166408889757	0.009538570450500102
Bulk 359	0.248652711862826	0.13612666478280183	0.04405484600014743	0.4943738648320384	0.028187348482316903	0.0	0.04822702282944296	0.0003775412104265025
Bulk 360	0.2457743070725898	0.2037437852006823	0.03416161676889494	0.3673231971793706	0.08166976312860333	0.0	0.06732733064985906	0.0
Bulk 361	0.30087604791075995	0.22465344822232833	0.0	0.3444587948926328	0.030199968047858537	0.0	0.0992675153551287	0.0005442255712916882
Bulk 362	0.23528794414568305	0.14831215633631126	0.04516642842058217	0.47844109238862265	0.012397563426364186	0.0	0.06321068777087599	0.017184127511560766
Bulk 363	0.17290030495883194	0.14006809459092728	0.03982640316154322	0.5263404867559689	0.035749244894393205	0.0	0.08355095242892281	0.0015645132094126199
Bulk 364	0.24580050942067674	0.11058026935201584	0.03568868576894329	0.5523197411981623	0.02859773347478731	0.0	0.026292872316461418	0.0007201884689529671
Bulk 365	0.20848516859854663	0.09572778058670581	0.02650525950077053	0.5787328857584757	0.05344678339605837	0.0	0.0323838833998205	0.0047182387596225285
Bulk 366	0.20143566263279908	0.18338720618167287	0.057983254728674605	0.4664568812477756	0.020036877286889666	0.0	0.0693786732588659	0.0013214446633223352
Bulk 367	0.17087743050368173	0.13050534039265246	0.034190782878690304	0.5753641996124931	0.005856169881371256	0.0	0.08303965576435816	0.0001664209667529155
Bulk 368	0.23954720262404403	0.20382843059484038	0.008192034920472364	0.41415130819981477	0.05829036637329145	0.0	0.07587576674410618	0.0001148905434308359
Bulk 369	0.1565973314590605	0.1355331212508085	0.06352531721177408	0.5149436566481567	0.02488741513234743	0.0	0.1042147164267035	0.00029844187114935576
Bulk 370	0.20072851395909067	0.019674756955879384	0.07039109663021752	0.6773581537910949	0.0051491538603931795	0.0	0.023026169604003558	0.003672155199320764
Bulk 371	0.21004544461631222	0.155595750810819	0.03343709158952002	0.5091896223030882	0.008764644035354579	0.0	0.07959436126695105	0.0033730853779549153
Bulk 372	0.30228762456918035	0.17314350458701494	0.02205544656478567	0.3424157676572512	0.02298771604277483	0.003534739797316998	0.13328057398997067	0.0002946267917052683
Bulk 373	0.26657368890891847	0.1543242830411286	0.027166476806786077	0.41976671036381796	0.04151135878057345	0.0	0.08847480033168965	0.0021826817670857618
Bulk 374	0.1936779302495272	0.019565821447945133	0.052929855437348905	0.6665382225823937	0.026996421683956856	0.0	0.04029174859882822	0.0
Bulk 375	0.3117109229320549	0.17598727177209594	0.0026832666344200617	0.3835196097264679	0.0223936124980838	0.0	0.09995471103541119	0.00375060540146617
Bulk 376	0.18712596342321566	0.14861301691589587	0.04073274498627255	0.5325927936422852	0.02606129936497487	0.0	0.06368735260837137	0.0011868290589844936
Bulk 377	0.3746726124012479	0.1551937186018578	0.012727494647949004	0.3649964842741414	0.026263558021305998	0.0054701316819587165	0.05942833860480557	0.001247661766733556
Bulk 378	0.2451083354828927	0.18357342396555165	0.04447035196588062	0.39336919571265583	0.06500333243534824	0.0007896911389656239	0.06684450080380967	0.000841168494895681
Bulk 379	0.30570163611935613	0.1105333771754432	0.03323559303947012	0.478295630265537	0.016603120388340907	0.0	0.03506515696737276	0.020565486044479896
Bulk 380	0.13806247053223136	0.07068286185752377	0.07080469182000952	0.6356278784608483	0.03211399084525202	0.0	0.052708106484134966	0.0
Bulk 381	0.28001751441603195	0.160954766211869	0.011242302851014218	0.4526550481578189	0.02991439982395956	0.0	0.06464474036087794	0.0005712281784286044
Bulk 382	0.2526063315089182	0.16087835392052097	0.009638768537931561	0.3992495336001903	0.05095388666836187	0.01808173400668752	0.10705063626453043	0.0015407554928591357
Bulk 383	0.20746319438774782	0.1451288124204228	0.01498779654328619	0.513494201846379	0.0	0.0	0.11828756798641021	0.0006384268157540058
Bulk 384	0.2556148968573192	0.1136352251005623	0.021346854680022804	0.5502076896226281	0.02261462052857094	0.0	0.03540820877317257	0.001172504437724155
Bulk 385	0.21235587106854115	0.14633493095830896	0.03025913799523974	0.5124992169048329	0.010180698880517258	0.02781575525682763	0.059802729514133846	0.0007516594215985153
Bulk 386	0.23774901799951823	0.1017024580718075	0.07176773237785385	0.502649334856782	0.017653591533174917	0.0	0.06803105335546089	0.0004468118054026949
Bulk 387	0.2047046181213189	0.08589744838991746	0.04298063085696184	0.5973512933729089	0.030520693805611277	0.0	0.0381787490091226	0.00036656644415912753
Bulk 388	0.23026889897450073	0.09542604783403917	0.023926506063220807	0.610425559431752	0.003095089508615464	0.0	0.03602962811038892	0.000828270077482825
Bulk 389	0.2707261315677191	0.1786918698872211	0.022710850766813354	0.37232492782415577	0.035301025163930896	0.0	0.11981327462088824	0.0004319201692714584
Bulk 390	0.2885816738922679	0.24275140322231673	0.003591585368396336	0.28745006000387086	0.07093343704147921	0.0	0.10353034134502097	0.003161499126648033
Bulk 391	0.31592650910592857	0.16529266388331634	0.028961450000627213	0.37678817925077174	0.032451338894101525	0.02031199779913163	0.0601900053939473	7.785567217578257e-05
Bulk 392	0.32059921543176007	0.15980530775166663	0.003514418178831721	0.4257287904981882	0.0	0.0	0.08774706017231167	0.0026052079672417004
Bulk 393	0.2824573039945079	0.17203091275853766	0.006801925327473724	0.34561439228086765	0.0913207966425023	0.0	0.10111467398130897	0.0006599950148017325
Bulk 394	0.1638490334183788	0.13766959274969226	0.053701810909466324	0.5505793019137358	0.040263760944533544	0.0	0.05321711501909091	0.0007193850451023254
Bulk 395	0.21960342625762894	0.12343312811273813	0.033770815806397826	0.5134016312578997	0.07290522944044549	0.0	0.03657995546059739	0.0003058136642924511
Bulk 396	0.18452959752227266	0.10531175410572699	0.042280123757838274	0.6025816362699854	0.02438133239034679	0.0	0.04091555595382992	0.0
Bulk 397	0.38460302769678884	0.18056743277630136	0.02078165456806971	0.2812780629137722	0.06589726360394721	0.0	0.06673858897261362	0.0001339694685070564
Bulk 398	0.21238429780583748	0.10506432456374415	0.021189043984383777	0.6054654296338601	0.010035955980064522	0.0	0.030367771737442015	0.015493176294668043
Bulk 399	0.2705881000058764	0.06653336860342936	0.02993781231088288	0.5992101993509394	0.015542936847300487	0.0	0.017273555550266575	0.0009140273313047652
Bulk 400	0.268887803401509	0.13689985369955832	0.03619347431708713	0.4419111110317672	0.03604017831064954	0.0	0.07959834348190967	0.0004692357575191706
Bulk 401	0.4028551125696323	0.21686880875607326	0.006339241205328698	0.22898149788276292	0.04558205151350945	0.016223394689650027	0.08004929324974372	0.00310060013329968
Bulk 402	0.18555590714502843	0.0717382592560652	0.02992342157865546	0.6782090776985839	0.0056523008912577714	0.0	0.015874039461004092	0.013046993969405275
Bulk 403	0.29154524316629804	0.25391190438129313	0.0	0.2553579378853111	0.08558930819125239	0.0	0.10116724484829899	0.012428361527546262
Bulk 404	0.23254742026835176	0.11192901129665017	0.058803099493875716	0.5447783370547461	0.0045172006400609355	0.0	0.046675421814499685	0.0007495094318154984
Bulk 405	0.1408007775146344	0.06040931740770906	0.0697512561969385	0.7101518905405805	0.0038181238981514487	0.0	0.015068634441986086	0.0
Bulk 406	0.24709300052219785	0.15301881851956298	0.0	0.4795811144016267	0.05249168400354618	0.0	0.06106299443776726	0.0067523881152990435
Bulk 407	0.2135701524094037	0.1287814244725795	0.011083579450876254	0.5488193552995382	0.0	0.0	0.09758274728088545	0.00016274108671698225
Bulk 408	0.2693230482748448	0.13979852190296108	0.04595680577167791	0.48493771606379327	0.028620482632944668	0.0	0.029318261380383855	0.002045163973394334
Bulk 409	0.34818423494967016	0.13406657399070013	0.004628286103527038	0.41897022207709217	0.031670417613177675	0.0	0.06164210792033957	0.0008381573454933736
Bulk 410	0.2213976425884308	0.11760076574442019	0.05574340647479084	0.5491070617452151	0.021173674460770838	0.0	0.034710995320222225	0.00026645366615004793
Bulk 411	0.23266399198669602	0.10571718082121095	0.028271911340990892	0.5585929568928156	0.030063175941000424	0.0	0.04416681367750658	0.0005239693397793717
Bulk 412	0.21957074857299544	0.09401221508604125	0.045637756976694234	0.540304996182187	0.030099762955070046	0.0	0.06994359218553428	0.0004309280414777822
Bulk 413	0.36893856347819404	0.20476979187710556	0.020782771433745132	0.2866580561307085	0.03416558529469004	0.013978819037812491	0.07023900275216564	0.00046740999557861863
Bulk 414	0.21631739448622847	0.11331139278048974	0.05627391316556773	0.4910968471531069	0.052757949467683384	0.0	0.06976893478975119	0.0004735681571725745
Bulk 415	0.20250627565863408	0.036288760936608065	0.06600443675018548	0.689233556385713	0.005966970268859326	0.0	0.0	0.0
Bulk 416	0.28747645728819876	0.12991123789726455	0.05165415943687901	0.4427554165234768	0.046602209955077446	0.0	0.040414773874783705	0.001185745024319831
Bulk 417	0.23181679695594415	0.09645088441068367	0.052749503571565166	0.57430680313314	0.003067656874059417	0.0	0.03374823872665513	0.007860116327952606
Bulk 418	0.37564479235712234	0.15332673451788922	0.0029016836095778135	0.3486900728060095	0.03673134217133089	0.015455108618319249	0.06589042627500073	0.0013598396447502775
Bulk 419	0.21860313801599457	0.10666709531239771	0.042295109046967115	0.5472650610611959	0.02474254503684472	0.0	0.05913465430293239	0.0012923972236676172
Bulk 420	0.19403461331673216	0.06416584721590445	0.08513194168412799	0.6294316612960664	0.004519076149201874	0.0	0.022622773398672996	9.408693929400304e-05
Bulk 421	0.14938157216915993	0.0938705922733856	0.05710081642921784	0.6073015191023619	0.0389480848562703	0.0	0.05252310380617852	0.0008743113634259923
Bulk 422	0.212503818078008	0.1457938370715077	0.0	0.5205778756628857	0.018521605869326933	0.005553058594908086	0.09557879944353677	0.0014710052798268727
Bulk 423	0.2979734255534573	0.1699560118382826	0.040759153052558804	0.3782127359220462	0.03750197512821878	0.0	0.07451305112518092	0.0010836473802554507
Bulk 424	0.1912742451486806	0.142193334799784	0.011647432420780687	0.552303941606896	0.015240333358767098	0.0	0.07934557481592242	0.007995137849169217
Bulk 425	0.30117185331670315	0.1459531598429272	0.04685294370307636	0.40262674855457853	0.04320318892788501	0.0	0.05970211881054242	0.0004899868442874191
Bulk 426	0.2735899334613921	0.13877253292550476	0.03242787539598296	0.45565917059397043	0.04178151548085152	0.0	0.057099935451843796	0.0006690366904543456
Bulk 427	0.29920881342272965	0.19156446100829028	0.0	0.3777988649850055	0.042232307630565555	0.0	0.08645662012703956	0.0027389328263694697
Bulk 428	0.19422831849160868	0.10429891452895572	0.043274647012691105	0.5890351159004228	0.003869484533612516	0.0	0.06455942745278433	0.0007340920799248761
Bulk 429	0.20484115441280942	0.16350555265391495	0.03781686864968579	0.48974321110390756	0.055390741137783805	0.0	0.04661593468245762	0.0020865373594408567
Bulk 430	0.3514459520589239	0.17975568066519232	0.011659765003410504	0.2964333173851359	0.04657009256123905	0.0	0.11286446263937831	0.0012707296867198285
Bulk 431	0.29256525031693803	0.032325867822899	0.02278497378140986	0.6168739009767454	0.0	0.0	0.035450007102007665	0.0
Bulk 432	0.33388770794906025	0.1533341772604947	0.02349754103970273	0.34458458359638117	0.03195193872588456	0.0	0.11262440774428263	0.00011964368419396333
Bulk 433	0.31060598270701456	0.1582268306946334	0.010874447550397346	0.4095073529516913	0.02856158146252499	0.05530555894844841	0.02370390862087035	0.003214337064419809
Bulk 434	0.3513723694519845	0.17988028272806322	0.0	0.24065137558563754	0.08077242826904665	0.011763815921889168	0.13497467520566625	0.0005850528377125816
Bulk 435	0.24770642066081983	0.0833212230785496	0.03927277685238286	0.5924143788575783	0.0	0.0	0.034946889542631136	0.0023383110080382433
Bulk 436	0.2723469093485733	0.12391933491979878	0.029436158709987587	0.4952760805897549	0.03020767071258404	0.0	0.04847720966730524	0.00033663605199623855
Bulk 437	0.22073408098165573	0.13313518601629293	0.04738275708065984	0.4721626215429885	0.0	0.0	0.1210686681068121	0.005516686271590917
Bulk 438	0.21815627209337313	0.1576939241071266	0.0	0.47596210907285147	0.018061308528806715	0.0	0.09765044277341457	0.03247594342442742
Bulk 439	0.2603062605623509	0.2055447876199255	0.005234764870603885	0.3750533644344561	0.01783310996202565	0.0	0.13123771213326985	0.0047900004173682025
Bulk 440	0.17753981897835447	0.06305605463039302	0.04257557982421163	0.6685659966136254	0.005751585808727773	0.0	0.04192955373196265	0.0005814104127249113
Bulk 441	0.2837090906128573	0.1283127358440176	0.03527094135851426	0.44439799342265685	0.02842397163943931	0.0	0.07910322887135385	0.0007820382511609783
Bulk 442	0.2693376627262615	0.15413000006695174	0.03144314506785781	0.47039018883070066	0.02549983632256614	0.0	0.04829730614957795	0.0009018608360841402
Bulk 443	0.17482488028792462	0.10103227398884432	0.027322266804903177	0.5712489699830035	0.0	0.00330958269543057	0.12201953000781035	0.0002424962320834784
Bulk 444	0.3094358085487824	0.22178093825116568	0.03216291167639757	0.24094606727363868	0.059578901345243254	0.0	0.135807617522352	0.00028775538242036284
Bulk 445	0.26618836800406787	0.16571601544969894	0.01567746812939017	0.4641976329313504	0.04869557539517651	0.0	0.03809383207418175	0.0014311080161343737
Bulk 446	0.22775273319422087	0.0944678646767949	0.04349333596980107	0.5536292862189347	0.0035809994771874463	0.0	0.07707578046306109	0.0
Bulk 447	0.27822927507414086	0.12665938138788288	0.0	0.5029207948264733	0.020001843717423546	0.0	0.06856951882109796	0.003619186172981319
Bulk 448	0.25390199919108764	0.07860753476024752	0.058359395810028254	0.5434005756424135	0.03126036548213519	0.0	0.02623962286805203	0.008230506246035912
Bulk 449	0.16686351816720826	0.06133694803461007	0.0	0.6372028226598697	0.0	0.025241272553894238	0.1085114332641803	0.0008440053202373855
Bulk 450	0.21265703187073784	0.15701352126851942	0.014115430142777852	0.4856191204577139	0.032834573164404086	0.0	0.09708854515067618	0.0006717779451706826
Bulk 451	0.3005104960593874	0.1434360522749077	0.0	0.45786585228634763	0.02790305992755358	0.012246862707669455	0.0576286194588769	0.00040905728525731766
Bulk 452	0.296368599577694	0.19428850327619426	0.03237723566618043	0.3875754031065619	0.06933635948478825	0.0	0.02005389888858107	0.0
Bulk 453	0.18964343309841925	0.06517012489122184	0.049617690592226545	0.6194670435767147	0.029944003206440705	0.0	0.044915965713320495	0.0012417389216562865
Bulk 454	0.257185613575722	0.1384011724929658	0.04299596973479733	0.47491488829390827	0.045400757737927115	0.0	0.04047204674355746	0.0006295514211220582
Bulk 455	0.36643481553028784	0.1593716305972421	0.0	0.3557929934216032	0.06321406684495964	0.0	0.05472652033648646	0.00045997326942077055
Bulk 456	0.21574737096918672	0.013898129217895652	0.06208103675449344	0.6790409688744047	0.002603859376186947	0.0	0.02074480457288464	0.005883830234947992
Bulk 457	0.2268138226968889	0.13756664876575916	0.04518809756392092	0.4843634832640284	0.05134223569608255	0.0	0.05244532906817353	0.0022803829451465965
Bulk 458	0.36226146140557086	0.20205858421950337	0.02388467720467311	0.2615992225547142	0.04072633836315252	0.011681511623908913	0.09567693083123904	0.0021112737972378464
Bulk 459	0.38599561581810593	0.20484577021456224	0.0	0.28724794840251183	0.041281964572040586	0.004419991705190898	0.07021166542905122	0.0059970438585374205
Bulk 460	0.16351717066231317	0.0	0.07278097507570526	0.7165719015725207	0.02309773396691946	0.0	0.02403221872254131	0.0
Bulk 461	0.2093339051090858	0.03731098579104202	0.06792699822399507	0.6402712635798578	0.0055748157360729625	0.0	0.03925892995195721	0.00032310160798923405
Bulk 462	0.17911817666361243	0.09445632727985083	0.07884360192300228	0.5470869600501742	0.0	0.0	0.09412174895205462	0.006373185131305511
Bulk 463	0.1755035712492332	0.10440903751030371	0.09496120081427065	0.5428288008607577	0.02223516679796982	0.0	0.05774932917322556	0.002312893594239346
Bulk 464	0.2610745345019381	0.1798397420721888	0.04775789080680137	0.4411558513143831	0.020200947210159213	0.0	0.0499661129431885	4.921151340911517e-06
Bulk 465	0.1914483660834286	0.13236430610210895	0.012689301276617892	0.5724356905709762	0.007752528779509528	0.0	0.08222085904492286	0.0010889481424358252
Bulk 466	0.3248238205117221	0.16453398829563626	0.017198374531746743	0.3294647489251454	0.0596985950740769	0.0	0.1026917611418559	0.0015887115198167303
Bulk 467	0.23089769247923525	0.14927165579994245	0.0	0.5078230147131797	0.03399474609102549	0.0	0.07748192338504631	0.0005309675315707739
Bulk 468	0.37933077878934945	0.18301225779510777	0.02701947177446894	0.3090957726565506	0.05953222812205118	0.011181780796755008	0.030371969827654496	0.0004557402380626439
Bulk 469	0.3770870613816202	0.14944210421809948	0.007947949780755165	0.3663695123067318	0.012969318226133683	0.0	0.08528366651170985	0.0009003875749497657
Bulk 470	0.3322448455361856	0.17322820436433237	0.028586672625689778	0.3175347661218904	0.01885000590997831	0.006337535929337627	0.11737113308647637	0.005846836426109492
Bulk 471	0.2490206839533181	0.1285031823563555	0.01954553157630393	0.49739136945049633	0.027915541529682057	0.0	0.07656344977869696	0.00106024135514701
Bulk 472	0.25553472310877157	0.1011388485425023	0.03453030926402236	0.5316982679286999	0.0424001741698649	0.0	0.032946631861700715	0.001751045124438285
Bulk 473	0.30038170751467963	0.141076362942596	0.026783789053540955	0.4324606502298094	0.0	0.014942097178285593	0.08386119042266878	0.000494202658419649
Bulk 474	0.3557069038919438	0.15902360286606868	0.020951703260009856	0.40096976664065753	0.015333429667095918	0.0	0.047715558538610696	0.00029903513561356683
Bulk 475	0.2766788342110975	0.17011379553306735	0.04989133473605638	0.42546721292268047	0.023105866436411937	0.0	0.052119118069749004	0.0026238380909373877
Bulk 476	0.3200601710696745	0.19241569555508384	0.04216226945862071	0.26405567292812476	0.07097747409384954	0.01902409197808724	0.09130462491655941	0.0
Bulk 477	0.38251394856829407	0.15839193453694037	0.013484361157849676	0.3373961130304046	0.0703294671706052	0.0	0.031772488704023494	0.006111686831882658
Bulk 478	0.2849429908462963	0.14715059961689664	0.022807339775497905	0.4499256105902497	0.003790250861546891	0.0	0.09130551611273244	7.769219678003273e-05
Bulk 479	0.28709946299520145	0.15710417295000853	0.038635427221726956	0.42617849004635905	0.041166864068268263	0.009927732467411163	0.03979538469134227	9.246555968239403e-05
Bulk 480	0.26903977294088227	0.13096446955395735	0.04576560276610943	0.45195363717994874	0.03749124523471188	0.0	0.06399679780378674	0.0007884745206035703
Bulk 481	0.19615569832276844	0.0	0.0849997977949996	0.7011895295892969	0.0038647296871638062	0.0	0.002754859460625934	0.011035385145145326
Bulk 482	0.16139594781829644	0.09902159363549966	0.04726679912331785	0.595365077809935	0.025932402831531313	0.0	0.07005954184729679	0.0009586369341229029
Bulk 483	0.3064152213645378	0.12588554320164394	0.04596586379417361	0.40080588478490453	0.05828274124200104	0.0	0.061527605580647945	0.0011171400320912008
Bulk 484	0.30886673975890794	0.17256888141470084	0.025946421378139586	0.3588409704686844	0.0406557330752321	0.0	0.0920096289120597	0.0011116249922753217
Bulk 485	0.20976059244684528	0.10186706569788681	0.044375094580104614	0.5617465205453765	0.02444215532205189	0.0	0.057452714013783844	0.00035585739395093964
Bulk 486	0.23411325153276455	0.14998122887863685	0.05557075525951478	0.4267667187297095	0.0423182843514093	0.0	0.09083417558671585	0.0004155856612491503
Bulk 487	0.38394514087942455	0.142253819278954	0.05836970461959951	0.24679659559820166	0.042114057693140194	0.0	0.1264869063572147	3.377557346542534e-05
Bulk 488	0.2913442041797976	0.15853509300535937	0.033883616656714285	0.38742991554164125	0.012085948195234302	0.02824538110880167	0.08806622604197002	0.00040961527048150433
Bulk 489	0.3103471398156649	0.1323971286293631	0.06137633194320799	0.40697634380385356	0.0023628512336439813	0.005418892610458563	0.08046578404307567	0.000655527920732206
Bulk 490	0.27744740204678986	0.12741808771184843	0.012987216293447653	0.46688017709738827	0.06992644060099873	0.0	0.04494056464625129	0.00040011160327577106
Bulk 491	0.32069460273871736	0.10854700826428025	0.000822681832339861	0.45407377640260815	0.032309304128585105	0.0	0.06526259712144121	0.018290029512027944
Bulk 492	0.2105328269275405	0.1690418570648944	0.03508265904727204	0.4683565397042515	0.0	0.0	0.11126087321824937	0.00572524403779218
Bulk 493	0.16111682878894762	0.03783752024538245	0.05130257202046751	0.725212035564883	0.0030991956012199617	0.0	0.02143184777909952	0.0
Bulk 494	0.30376847776368215	0.15309154158860358	0.0120108001027917	0.3735304621752667	0.041795708172063184	0.0011592554680622006	0.11330200388310152	0.0013417508464290315
Bulk 495	0.28091752464895164	0.12576560611556317	0.025230655450631537	0.48351999812100543	0.031141029303261413	0.0	0.053257702703725804	0.0001674836568610478
Bulk 496	0.23272514551369708	0.17841813988212196	0.00919699805185045	0.4677857024821215	0.008700461166768767	0.0	0.10206751716604343	0.0011060357373968693
Bulk 497	0.25117433572271647	0.13532523542923428	0.025264228327935595	0.5137254678210149	0.04167327285476018	0.0	0.03273597643392162	0.00010148341041700686
Bulk 498	0.17912811183566524	0.13170716446942798	0.04776489153698721	0.5255672298215256	0.016787507541559287	0.0037785356433243096	0.09505213783030965	0.00021442132120084423
Bulk 499	0.2561283108761095	0.11252379155645532	0.0324129458935568	0.5397862806525151	0.03367319284497884	0.0	0.02539220663869705	8.327153768735225e-05
Bulk 500	0.43391349655012457	0.1504865500108172	0.04071964604254282	0.29225602170699727	0.003850246536783651	0.0	0.0779391461078603	0.000834893044874145
Bulk 501	0.22564138620574395	0.12766984127510483	0.05332483563941461	0.4637015100599257	0.0	0.02790853528750574	0.10055097818661372	0.0012029133456914424
Bulk 502	0.17846572643868236	0.07116199476983749	0.03405281156101169	0.6440116568934299	0.03157147539433926	0.0	0.04070791228469647	2.842265800286733e-05
Bulk 503	0.2118335745002397	0.1490803763279307	0.029885554343024194	0.4780802698810629	0.04277920936093629	0.0	0.08638623223093572	0.0019547833558705126
Bulk 504	0.3375775338986309	0.1625379190610095	0.03093103321480756	0.3255122950929259	0.04385412074757336	0.0	0.09946069635875708	0.0001264016262955428
Bulk 505	0.259579312017728	0.13623160738181214	0.025586154508761647	0.4812371837142054	0.025267445655811224	0.0	0.07186503187350099	0.00023326484818054677
Bulk 506	0.4338002708330237	0.17969774027551916	0.0	0.18659806468747597	0.04844028099907564	0.05796161369300048	0.0929984991523552	0.0005035303595497743
Bulk 507	0.3000362102194047	0.14797656397837827	0.03800016941309559	0.4122978745770581	0.021607172118506008	0.0	0.0798869515439932	0.00019505814956416475
Bulk 508	0.20453823607529267	0.0855940528149926	0.045820338502014196	0.5918794817674854	0.02609837386537348	0.0	0.045329629066877805	0.0007398879079637648
Bulk 509	0.2959500167254323	0.18070459527478955	0.03268083962894442	0.33211864939096325	0.060699935295541824	0.0	0.09461885195197761	0.0032271117323511584
Bulk 510	0.3047740276237077	0.1627268935144627	0.0	0.41580063037947895	0.035043938298784764	0.0	0.07712577184947697	0.0045287383340890264
Bulk 511	0.27618518376000956	0.18768582912205178	0.03702126078832292	0.37198123054788346	0.015435288924894588	0.03427784749735164	0.07681687023681313	0.0005964891226730356
Bulk 512	0.20082575960983165	0.11523188019141493	0.008012202371990164	0.5986855022230922	0.007695273381560014	0.010570645403149571	0.05757063334622901	0.001408103472732333
Bulk 513	0.44056378050924794	0.1695163890196104	0.004307440182604846	0.2245542292301443	0.05212239941962022	0.002570854677893216	0.10211419167335954	0.00425071528751962
Bulk 514	0.2936822764013746	0.18478349385171586	0.01455831944294478	0.3544808808336764	0.029662673519624934	0.019483525525810647	0.10306648204955786	0.00028234837529485626
Bulk 515	0.408202827879867	0.22245726842498684	0.0034405064568922327	0.19291074114661663	0.04423557647450088	0.04404515748201983	0.08292894846382039	0.0017789736712962216
Bulk 516	0.22764108392317278	0.11841216064997862	0.03713300721466529	0.5516607250174198	0.024644529088373328	0.0	0.03952719205745347	0.000981302048936612
Bulk 517	0.333933228311353	0.18512475750173507	0.031201381872207945	0.2643614489829479	0.040945189219776065	0.0	0.14251854313964857	0.0019154509723314135
Bulk 518	0.4056382080846379	0.19822439302796918	0.013002602466510013	0.23250191608462623	0.04740434328707214	0.00042108975723573324	0.10262926308908062	0.00017818420286818727
Bulk 519	0.3065979735949503	0.05195414072210181	0.01092868681099611	0.5837860851918308	0.0030496884486341503	0.0	0.030359239666031556	0.013324185565455317
Bulk 520	0.1645189870805996	0.07712670895678884	0.04717375513294084	0.6771536187740326	0.006029994574588776	0.0	0.0253008881169169	0.002696047364132522
Bulk 521	0.3628505614722139	0.2233926343350303	0.0	0.2570881614955205	0.06099839040850108	0.0	0.0947422691442057	0.0009279831445284697
Bulk 522	0.21416601960978845	0.10403741500816165	0.03534841215583297	0.46922783579777716	0.0	0.0	0.1772203174284397	0.0
Bulk 523	0.17147944536172488	0.0870101422102099	0.05011413296804123	0.6177190761471305	0.025153238198316295	0.0	0.04789306408900136	0.0006309010255757295
Bulk 524	0.268925438797048	0.14373575951813386	0.015560508026885562	0.4608168374803166	0.05825052068736595	0.0	0.051805074115273665	0.0009058613749764517
Bulk 525	0.21684292587665374	0.15984563282200148	0.03301598003499937	0.4592657560082714	0.02925563744828543	0.0	0.10106621948753267	0.0007078483222557693
Bulk 526	0.3306149845104729	0.16673257883214337	0.01107746856182138	0.23104055661297476	0.030293554499185422	0.0	0.22904445110812982	0.0011964058752724574
Bulk 527	0.31477094793887067	0.19772888570249392	0.010237923418976133	0.3762810740425657	0.00960830228528994	0.0	0.09106067009907091	0.00031219651273251567
Bulk 528	0.4349867825568192	0.1627401412975435	0.02230352359293154	0.243450359662341	0.05322838081920681	0.0	0.08305393829339401	0.00023687377776406124
Bulk 529	0.1937087876089855	0.09275551035208962	0.029220942878642013	0.5929317732609751	0.013059580776543265	0.012144145222369744	0.06425255821240049	0.001926701687994155
Bulk 530	0.3440259927540703	0.3234356967109198	0.0	0.11748462983518533	0.10474342113849161	0.0	0.10746343957412303	0.0028468199872098156
Bulk 531	0.23091963362298681	0.12007048288357529	0.0	0.5606703090661904	0.007033971894269802	0.0	0.047425691192934244	0.03387991134004352
Bulk 532	0.20660116181630359	0.185163415538975	0.0	0.4557209709880652	0.02472178959695692	0.0	0.10155917404471966	0.026233488014979576
Bulk 533	0.21255178340502928	0.12083075995721282	0.017964381442441234	0.4855222551670552	0.03401008640462143	0.0	0.12720053440204845	0.001920199221591459
Bulk 534	0.19797499696447055	0.062341305046741784	0.040051930819306275	0.5084805632084686	0.0	0.0	0.18896598036097598	0.002185223600036795
Bulk 535	0.24064189108127673	0.11562735460394959	0.054503611189065576	0.4692467316617618	0.024556727860403884	0.0	0.09452058770929438	0.0009030958942481617
Bulk 536	0.30108647621673307	0.1707887100100283	0.008092264516275505	0.3124946655208261	0.07742729307755182	0.0	0.12896442178767062	0.0011461688709146747
Bulk 537	0.23254728428955096	0.16930814522676255	0.0	0.4385779123891301	0.039838932160796134	0.0	0.08758920349079144	0.03213852244296876
Bulk 538	0.2846498619138016	0.14508038154261996	0.013385249661016592	0.45491038161714215	0.04152048138293425	0.0	0.0560609744754795	0.004392669407005887
Bulk 539	0.1728766762838388	0.14418943118800714	0.0	0.5806046808899864	0.01063792909462793	0.0	0.046640179670420674	0.04505110287311897
Bulk 540	0.24199794809661415	0.11435638502411864	0.062041871207675604	0.4491452673982081	0.04065307556213742	0.0	0.08921368091524114	0.0025917717960048455
Bulk 541	0.2187921202079397	0.13430858080737118	0.0	0.546867652135813	0.0021607712549458953	0.0	0.06185708020531372	0.036013795388616494
Bulk 542	0.22305274276342169	0.11803533925536455	0.0	0.568972461987257	0.006661349402126286	0.0	0.04942083018077615	0.033857276411054286
Bulk 543	0.16067732143761754	0.027421396971811722	0.08155379826286126	0.7016470042821844	0.010841567847939014	0.0	0.01785891119758608	0.0
Bulk 544	0.4012408676661007	0.20318736527706946	0.0024479471545019813	0.2603017956091596	0.0013750056664386266	0.0068476526519098205	0.124294257275465	0.0003051086993547467
Bulk 545	0.3055563260981982	0.16146188657236255	0.0	0.4281962944555842	0.050713416265132656	0.0	0.0532679732388176	0.0008041033699046566
Bulk 546	0.19260610320588625	0.13570859020455134	0.0	0.5861253693888364	0.005479978401363779	0.0	0.051658342347075864	0.028421616452286382
Bulk 547	0.3445189568019429	0.1903142311874022	0.0	0.3886025192472317	0.008950122520154327	0.002683962225974961	0.03364804409366939	0.03128216392362469
Bulk 548	0.4423050048540741	0.18822173224507782	0.014774474831555333	0.20587494205567788	0.002525754150411867	0.0	0.1458004949809662	0.0004975968822367851
Bulk 549	0.20182148932443764	0.11308918584186213	0.02717799761088458	0.5199004178990748	0.04638970148861859	0.0	0.08554940164604476	0.006071806189077494
Bulk 550	0.1416819399884913	0.13476437002579703	0.018943011728076563	0.5899019575526468	0.0	0.0	0.09439370581380885	0.02031501489117953
Bulk 551	0.22947242336026638	0.08677818227396032	0.01604582405011214	0.49313376034145306	0.0	0.0	0.1735784630381119	0.0009913469360960556
Bulk 552	0.12814516519672195	0.13490597516220396	0.037853395067580946	0.5789734020471274	0.021690839882614405	0.0	0.09671667589790016	0.001714546745851106
Bulk 553	0.25822716881378427	0.1985685522416985	0.02990839491991065	0.43735398296686606	0.0042019646866203655	0.0	0.07052159563299105	0.0012183407381288367
Bulk 554	0.2708784118174945	0.13360095205298797	0.017196374634068097	0.4943138657963406	0.004606529684629492	0.0	0.07908020673818708	0.000323659276292185
Bulk 555	0.3155370617054259	0.181436194248986	0.006690981573888674	0.29609277736994977	0.05346805986295851	0.016334281023574416	0.12969862303888977	0.0007420211763269971
Bulk 556	0.34461805258343403	0.18143012341702533	0.011862343041910422	0.36348948572496975	0.003988289720415486	0.0	0.09273862477546238	0.0018730807367825534
Bulk 557	0.22795429790386848	0.11941785181926129	0.017115276081472425	0.5631728118852252	0.0	0.0	0.0716056765066101	0.0007340858035624717
Bulk 558	0.19766044978005953	0.15012613548973713	0.014681689882589917	0.4330504469611679	0.08538236160758642	0.0	0.11743423592064213	0.001664680358216959
Bulk 559	0.1538073425310289	0.09887220018925373	0.06441065259265628	0.5801588524767012	0.017894351762447455	0.0021843003812078185	0.08219512406966181	0.00047717599704271763
Bulk 560	0.1996273199195977	0.127717674270511	0.0063561715678548715	0.5867303219966031	0.00488938428155946	0.0	0.052563455782829394	0.022115672181044387
Bulk 561	0.2586995187992298	0.15650228951560805	0.0	0.4733826039975437	0.006138382569704288	0.0	0.07135749676753739	0.03391970835037681
Bulk 562	0.2520517761574265	0.11521997189186739	0.03856156071622429	0.4336698258035828	0.015132676575542315	0.0	0.1441004108589129	0.0012637779964437964
Bulk 563	0.22113060043538713	0.10553899142281767	0.018016694573814364	0.5143954154404966	0.00928126923446083	0.0	0.12561614124008025	0.006020887652943078
Bulk 564	0.2967517654920149	0.18232289934793502	0.0	0.4015996512386627	0.006107173272393805	0.0	0.07339156552006373	0.03982694512893002
Bulk 565	0.22092622795167827	0.092091454732288	0.061720083732189075	0.5188208903053025	0.017845867008630768	0.0	0.08859547626991124	0.0
Bulk 566	0.17350272940737652	0.07299385054025025	0.10970641449961256	0.5152131387665968	0.009510309715855321	0.0	0.11851549511032924	0.0005580619599792489
Bulk 567	0.20472381646692747	0.0637762510704473	0.08017828246401432	0.5278150544703665	0.01861626653976509	0.0	0.10276475590838845	0.0021255730800907664
Bulk 568	0.21022344516268	0.034489987644304956	0.027390324925864316	0.683378924362013	0.0017380239658043289	0.0	0.042187180676148496	0.0005921132631848934
Bulk 569	0.3885608741202477	0.19329730740624948	0.027607922663051142	0.2395166952254175	0.003880223899150525	0.0	0.14538160443578171	0.0017553722501019529
Bulk 570	0.2450837709210989	0.12195510437645907	0.0	0.4139177304145119	0.033849856892861574	0.0	0.18290514438832614	0.0022883930067422935
Bulk 571	0.2909326638024172	0.11564771876293772	0.0	0.49131162415733387	0.05277075181246188	0.0	0.046316444996850704	0.003020796467998664
Bulk 572	0.45829180694708993	0.14322497380439667	0.0	0.244917766747437	0.03841638262730924	0.0	0.09259735237518141	0.0225517174985856
Bulk 573	0.19338977040368727	0.14821748335696083	0.0	0.5200959128220756	0.005648587259997536	0.04209828780155485	0.061813934890073446	0.02873602346565039
Bulk 574	0.31598551823299015	0.14886066229597317	0.017095515640818675	0.3839607763745858	0.06902369057691951	0.0	0.06466335225464818	0.0004104846240645168
Bulk 575	0.2483985655864692	0.2150497741249353	0.013608594325865815	0.4244287141020237	0.027979189984844503	0.0	0.06957628087422804	0.0009588810016333654
Bulk 576	0.2548756307129114	0.13063880807027903	0.018535513804384497	0.5228061385401016	0.0030558632828506945	0.0	0.04417297448199638	0.025915071107476526
Bulk 577	0.19277846544069696	0.06125967754032865	0.07284623129768286	0.5590414731930635	0.007604101345052247	0.0	0.10616194273756538	0.00030810844561032514
Bulk 578	0.3239050839794887	0.21590689713678185	0.006392933158592177	0.29765411867320124	0.0068201086886275335	0.00859559747865198	0.1403250029317584	0.0004002579528980045
Bulk 579	0.4316533778421104	0.20448769376757453	0.0	0.2692091828553744	0.004740338986986094	0.0004121887423836021	0.0870737970930459	0.002423420712525179
Bulk 580	0.3647572165147405	0.1681107170188022	0.0	0.34650590205890175	0.0035877396534876814	0.0	0.08297514187633123	0.03406328287773647
Bulk 581	0.2890688408347255	0.12708791934725025	0.043708818432493295	0.5061255158975139	0.0018266157346359013	0.0	0.03187756823222784	0.00030472152115334144
Bulk 582	0.2906223922412447	0.1634687853513199	0.01798408086451989	0.46560617959121403	0.009335231100502269	0.0	0.052695900269128695	0.00028743058207043014
Bulk 583	0.2037475983388333	0.08961713659625731	0.07562702931122223	0.5168345292332488	0.016459165536543655	0.023360082219726474	0.07340335241911265	0.0009511063450556848
Bulk 584	0.26990105129269604	0.13384381364144537	0.0037548354782472354	0.5022574869971789	0.002081618988951024	0.0	0.06079809993368053	0.027363093667800976
Bulk 585	0.1597706026946961	0.07992670660978246	0.04930315625920203	0.5993672765234839	0.0321603768294045	0.0	0.07918494100932522	0.00028694007410584794
Bulk 586	0.39132398101101684	0.14276333769069505	0.023415849910716838	0.3174618807943866	0.05125806637828488	0.0	0.07116555204285144	0.0026113321720485166
Bulk 587	0.21453028866311166	0.14956273747023424	0.0	0.4950258054197513	0.05733100918952158	0.0	0.05312563723791624	0.030424522019465064
Bulk 588	0.23880906186398332	0.15246611552161451	0.012586554224923835	0.42183020582904374	0.08063141761099153	0.0	0.06857388919276373	0.025102755756679324
Bulk 589	0.2561558060960291	0.11237931508532119	0.07411355071424187	0.4560924665406626	0.04075328352668455	0.006296745348758158	0.05284151538717981	0.0013673173011227928
Bulk 590	0.18005143918751784	0.12987028493303945	0.048127005680430386	0.5005987864811571	0.02648463371877668	0.0	0.11461452912000918	0.00025332087906942226
Bulk 591	0.21640616578976724	0.05219620594844561	0.07507009762966832	0.5931357171211795	0.0	0.0	0.06152557441469077	0.0016662390962484644
Bulk 592	0.21194949846085312	0.0905116301745082	0.05321532645107122	0.559748324058619	0.019172536692662275	0.0	0.06353911741613472	0.0018635667461515254
Bulk 593	0.2029788992858015	0.17361276530210665	0.0	0.38441713449026743	0.06770376221617452	0.0	0.13976564382588433	0.03152179487976572
Bulk 594	0.20443433929436117	0.12116089636147884	0.07742781581358284	0.4914008964124388	0.02390530965730635	0.0	0.08114924079183407	0.0005215016689978372
Bulk 595	0.32248442766553803	0.14583304529315166	0.0	0.3238530572204322	0.03396419207759048	0.03685585082724461	0.12966392773669694	0.0073454991793461925
Bulk 596	0.2659447229333363	0.19792671209721407	0.0	0.3068976901654226	0.1029754403465322	0.0	0.10532934380683703	0.020926090650657734
Bulk 597	0.23434855762763035	0.1622312465316551	0.04622810182686825	0.43896725983450013	0.004135518718062623	0.0	0.11390390672123465	0.00018540874004891096
Bulk 598	0.2302629914544926	0.1180437660953035	0.047762083257086745	0.5048195981845656	0.05395838577089796	0.0	0.04448282436320446	0.0006703508744492784
Bulk 599	0.18179806953570787	0.053618691371749856	0.019813693179432875	0.6486685278325324	0.05662129760486882	0.0	0.039370068753617316	0.00010965172209081321
Bulk 600	0.39754441631659565	0.16716311819947396	0.006865475288272397	0.2750174201726092	0.06657817956274341	0.0	0.08647413610585834	0.0003572543544469688
Bulk 601	0.19451931985066465	0.12323109243845089	0.04241521743670468	0.523321404504184	0.05486705412875311	0.0	0.06014991342637053	0.0014959982148722815
Bulk 602	0.3313536396907223	0.180406964517814	0.0	0.359152237711513	0.007795960371667575	0.0	0.12019780317534229	0.0010933945329409179
Bulk 603	0.21693963027576915	0.15986469035310186	0.01956335515898748	0.5017411934032633	0.006140277066150817	0.039296673854709786	0.0550102193164162	0.0014439605716013923
Bulk 604	0.36426409280673616	0.1807964180615996	0.0005219170737962888	0.3269447356713601	0.004672923464385113	0.0	0.121633841144672	0.001166071777450675
Bulk 605	0.16996668582650884	0.044711343272695235	0.052777898874578594	0.6138317219597275	0.049162960331894254	0.0	0.06800824595192657	0.0015411437826690392
Bulk 606	0.18850975510870926	0.06485061401949695	0.03573751148136364	0.5746496305846226	0.017295572742981897	0.0	0.11747510448005948	0.0014818115827662348
Bulk 607	0.21030927313464987	0.06307448385897048	0.04169799025456084	0.4889918351282559	0.01943706036704129	0.0	0.17427701085906358	0.002212346397458097
Bulk 608	0.2231689449799947	0.12131825419502644	0.0	0.5693874186811749	0.004344512590242692	0.0	0.061717502636955	0.020063366916606245
Bulk 609	0.2865098120797028	0.1975246038945698	0.02575407712215401	0.28057528998940584	0.05257222474676791	0.03889866814710669	0.11390254807832298	0.0042627759419698276
Bulk 610	0.19478817938177015	0.09844937788522504	0.001467819019391966	0.63600770503822	0.008662925108938131	0.0	0.058477904714044945	0.002146088852409843
Bulk 611	0.18249339945443127	0.17023272355094862	0.0	0.5036800563755695	0.006286188082730071	0.0	0.1047101308253572	0.03259750171096319
Bulk 612	0.26133935531183666	0.19324135395715325	0.027629148262448663	0.29824940225319846	0.05760170610526083	0.018714379663018723	0.1409488462133887	0.0022758082336946876
Bulk 613	0.2283730980446971	0.14046682827501072	0.050160936826172155	0.4440510056826596	0.034441364563492165	0.0	0.09746577282813423	0.005040993779833942
Bulk 614	0.2596544356488183	0.15010526374607897	0.04749672834896814	0.35950749957060624	0.02926122978543686	0.03192551474502727	0.11912148759754035	0.002927840557523953
Bulk 615	0.1747434431657718	0.11979208938858184	0.07642791828413042	0.4640567869484919	0.05609138087392517	0.004091859057125883	0.10307607710648396	0.001720445175489047
Bulk 616	0.2571494074056399	0.11393905660399924	0.02725643065804956	0.41780034473840566	0.05856215959477355	0.0	0.11910109260277055	0.006191508396361544
Bulk 617	0.19982496724596108	0.10017566242920148	0.06603781358358086	0.5295539112892474	0.02439111109684175	0.0	0.07852304651222443	0.0014934878429429775
Bulk 618	0.306353543591255	0.1419669133694278	0.03469240224082324	0.4183269110298403	0.005694472171489887	0.0	0.09223500823744353	0.0007307493597201247
Bulk 619	0.2167352043962833	0.0915318238190389	0.07408446603471389	0.43896762891815844	0.02887153051918677	0.0	0.1473661027256243	0.0024432435869944104
Bulk 620	0.16561772335019953	0.04227635503890668	0.03170843861989871	0.5310200472556449	0.0	0.0	0.22800174901723227	0.0013756867181178613
Bulk 621	0.32098120369772215	0.111866112347463	0.027108922405578526	0.35775458099439306	0.03858316916409228	0.03049724047292613	0.11197294021056306	0.0012358307072617223
Bulk 622	0.2687806788738212	0.17518074958297025	0.0	0.36998397421310936	0.08190270016990456	0.0	0.07774649127826527	0.02640540588192923
Bulk 623	0.24324028657267394	0.17300176580026144	0.029224644023538988	0.43028169222425455	0.025943966724244687	0.0	0.09665405433919276	0.0016535903158335762
Bulk 624	0.2755634328523909	0.20522937565271157	0.050404372965359	0.3644094517270512	0.008330051730705387	0.0	0.096063315071782	0.0
Bulk 625	0.2662355248140393	0.11942173703091258	0.056711604648982374	0.42812317531286714	0.025891342541410695	0.0	0.09960911649202099	0.004007499159767
Bulk 626	0.39835970989123237	0.17023062234895822	0.025380482777047457	0.33668645441420775	0.0036725670949392737	0.0	0.06531763353785308	0.0003525299357619067
Bulk 627	0.2277479397749889	0.08988407214760732	0.0701561276212534	0.5115257214931825	0.03241774949706913	0.0	0.06606324871625881	0.0022051407496398927
Bulk 628	0.19361333263887612	0.10264472143766912	0.04716887967346349	0.5553781485391132	0.018615182187423508	0.0	0.081355344513833	0.0012243910096216492
Bulk 629	0.22785651863656944	0.10534968955792523	0.054203073832049115	0.4425476949953256	0.02714909326051291	0.0	0.13919816370254828	0.0036957660150693334
Bulk 630	0.4907571314378559	0.08677608398230997	0.05712584858391435	0.2882821801871202	0.002527043647982795	0.0	0.07318820995280517	0.0013435022080116616
Bulk 631	0.4581203647998787	0.24088163436905627	0.0	0.20428165685899158	0.0030393669092399086	0.027154465807038897	0.06568858250818164	0.0008339287476130426
Bulk 632	0.1726836180899407	0.06670902606450928	0.0606484191489611	0.599339873130839	0.039974590692242226	0.0	0.06008455199147824	0.0005599208820294374
Bulk 633	0.3715112296274308	0.17291244122900665	0.02951729227700858	0.2969239810786438	0.005241962480294712	0.0	0.12335666463538968	0.0005364286722256466
Bulk 634	0.24719646361246897	0.1463808104431302	0.01893931598646501	0.418515693515796	0.0050733772511622815	0.0	0.1632049988712216	0.0006893403197560416
Bulk 635	0.21356303530627568	0.12912028941172668	0.06366278289287598	0.49097828630734364	0.0	0.0	0.09937444164540403	0.0033011644363740707
Bulk 636	0.19559001236453413	0.12717268900977835	0.0233067746317813	0.5782841665507427	0.02198117422850037	0.0	0.049714925239801054	0.003950257974862132
Bulk 637	0.25393264559042644	0.1478450401846457	0.0	0.48172481801546874	0.004146160031055583	0.0	0.08221533640284612	0.030135999775557427
Bulk 638	0.28815457000217803	0.15586708756679768	0.023337303495197703	0.4528799592636978	0.004668587745904127	0.0	0.07298555639391002	0.002106935532314629
