# Supplementary material for: Deep autoencoder for interpretable tissue-adaptive deconvolution and cell-type-specific gene analysis
Source: Nat Commun. 2022 Nov 8;13:6735. doi: 10.1038/s41467-022-34550-9 (PMC9641692; doi:10.1038/s41467-022-34550-9)
Supplement: Supplementary file 4 — Source Data [file 41467_2022_34550_MOESM4_ESM.zip › Source Data/fig3/3ab/ROSMAPpred_music.csv]

InNeurons	Astrocytes	Oligodendrocytes	Endothelial	ExNeurons	OPC	Microglia	Unknown
X01_120405.Salmon.count.data	0.355100515284044	0.229815821678212	0.0253800456970825	0.214142489225026	0	0	0.164446778989978	0.0111143491256574
X02_120405.Salmon.count.data	0.676564178245904	0.0827888043178946	0.00117777853826828	0.199696892904714	0	0	0.0388310190152031	0.000941326978016108
X03_120405.Salmon.count.data	0.636031052015795	0.180493792158772	0.000964445785120877	0.1367353514269	0	0	0.0454684810734701	0.000306877539942967
X04_120405.Salmon.count.data	0.566633722446701	0.195057390335546	0.00780835543789978	0.201252716700363	0	0	0.029247815079491	0
X05_120405.Salmon.count.data	0.531540180020801	0.223056439174983	0.000912742987971358	0.148765436557296	0	0	0.0957252012589487	0
X07_120410.Salmon.count.data	0.580125364031217	0.198392046157582	0.00057759988248481	0.098064865220046	0	0	0.12179251782056	0.00104760688811016
X08_120410.Salmon.count.data	0.391232424850081	0.261963075046771	0.0698016207177136	0.179834467124395	0	0	0.097168412261039	0
X100_120417.Salmon.count.data	0.490938136193695	0.228402342418797	0.00463681067371996	0.221879392651999	0.0181757546594069	0	0.0359675634023821	0
X101_120418.Salmon.count.data	0.475267162019639	0.211592270414456	0.0198091480849551	0.228936239195659	0.029564913146365	0	0.0348302671389259	0
X102_120418.Salmon.count.data	0.527058346734011	0.0260183911835377	0.196391699030328	0.215807625437194	0	0	0.0347239376149292	0
X103_120418.Salmon.count.data	0.459423528221406	0.166941434075059	0.0108056625087377	0.168271080039742	0.0876954224824154	0	0.105887943889663	0.000974928782977348
X104_120418.Salmon.count.data	0.323473083026444	0.275427717087922	0.0596173598528117	0.253961097756455	0	0	0.0875207422763674	0
X108_120418.Salmon.count.data	0.47287125923151	0.250176575886674	0.0339127887351293	0.18994697907938	0	0	0.0530923970673066	0
X109_120418.Salmon.count.data	0.665200844518782	0.133517553724011	0.00550665322528526	0.1573187916355	0	0	0.0368595111114951	0.00159664578492699
X111_120418.Salmon.count.data	0.464787207089298	0.229195529167737	0.018073260572294	0.217259407558506	0	0	0.0705556528133459	0.000128942798819118
X11_120410.Salmon.count.data	0.253489303698707	0.361357077529348	0.00894760234296906	0.29369814817023	0	0	0.0825078682587454	0
X112_120418.Salmon.count.data	0.478947771486164	0.297719781784622	0.00951958568348489	0.166547891079582	0.0184675561977247	0	0.0273960712085187	0.00140134255990404
X113_120418.Salmon.count.data	0.584796595139446	0.225110057959993	0	0.143982132542281	0	0	0.0461112143582796	0
X115_120418.Salmon.count.data	0.677434384320004	0.0481856669249529	0.00701271358856628	0.134269623219324	0.103952940077405	0	0.0291446718697481	0
X116_120418.Salmon.count.data	0.469118695293202	0.25797834824301	0.0519652312135896	0.198501120689492	0	0	0.0224366045607068	0
X118_120418.Salmon.count.data	0.281709502888712	0.383216241274996	0.0281667758978499	0.270845301031544	0	0	0.0350428383200309	0.00101934058686803
X119_120418.Salmon.count.data	0.0731667744381918	0.510064258104852	0.116405886922738	0.265184656770186	0	0.00126996382773877	0.0339084599362931	0
X120_120418.Salmon.count.data	0.270707628502258	0.317724695192369	0.076587491963393	0.266708773285038	0	0	0.0682714110569417	0
X121_120418.Salmon.count.data	0.599885891296425	0.121709096272039	0.0499099198556865	0.195096178998634	0	0	0.0333989135772152	0
X12_120410.Salmon.count.data	0.480443124991386	0.196284433735416	0.0319813986115117	0.230110804079537	0.0232835667089791	0	0.0378966718731711	0
X122_120418.Salmon.count.data	0.510888157233899	0.206309141648363	0.00931750121003942	0.195898331448887	0	0	0.0768533607621005	0.00073350769671114
X124_120419.Salmon.count.data	0.30179419896915	0.395653712836504	0.00142198006483389	0.233751018618156	0	0	0.0673790895113563	0
X125_120419.Salmon.count.data	0.581495809596954	0.171273975582012	0	0.16621892381596	0	0	0.0810112910050732	0
X126_120419.Salmon.count.data	0.44294776116425	0.229430291347589	0	0.225914727337617	0	0	0.101707220150544	0
X128_120419.Salmon.count.data	0.514442470558898	0.233965157532128	0.00129045952878726	0.216582965671302	0	0	0.033113305496403	0.000605641212481758
X129_120419.Salmon.count.data	0.558007232604302	0.183666977889265	0.015854524752809	0.211728526299859	0	0.000435459574614737	0.029936690425285	0.000370588453865573
X130_120419.Salmon.count.data	0.680618571578681	0.159608006358009	0.00210116038623806	0.0403368356838325	0	0	0.11733542599324	0
X131_120419.Salmon.count.data	0.525401176998726	0.188971334622343	0.00183138216506221	0.170289329273222	0.000940556748780557	0	0.112566220191866	0
X132_120419.Salmon.count.data	0.588720265478545	0.150588005512779	0	0.228480337704935	0	0	0.0322113913037403	0
X133_120419.Salmon.count.data	0.605186634732488	0.118151270063641	0.018639759456411	0.10188845555687	0.0469786483121927	0	0.109155231878397	0
X134_120419.Salmon.count.data	0.448604957439826	0.103027327830823	0	0.282444861332999	0.0637938637308349	0	0.096624807290601	0.00550418237491685
X136_120419.Salmon.count.data	0.466293561793592	0.298392566023724	0.0360924073429252	0.175977825257102	0.00111921389893482	0	0.0216132453298239	0.000511180353897745
X138_120419.Salmon.count.data	0.483839658781152	0.143122804034007	0	0.130302810239251	0.182223180073834	0	0.0593759845379032	0.0011355623338541
X140_120419.Salmon.count.data	0.604214079171746	0.166146939115644	0	0.116809348462378	0	0	0.112829633250232	0
X141_120419.Salmon.count.data	0.517318813005052	0.127004088520633	0.0386581183291719	0.224375255477375	0	0	0.0926437246677691	0
X14_120410.Salmon.count.data	0.0724338652934746	0.604708491708331	0.118519871443861	0.180237236398645	0	0	0.0241005351556892	0
X142_120419.Salmon.count.data	0.350684698235758	0.387475188299627	0.0432167170202637	0.184250044160952	0	0	0.0343733522834007	0
X145_120419.Salmon.count.data	0.285932473624918	0.376790282036621	0.028107641454128	0.183095340090269	0	0	0.126074262794065	0
X146_120419.Salmon.count.data	0.291228941387686	0.52757648573453	0.0513467431968137	0.124407977372386	0	0	0.00543985230858508	0
X149_120419.Salmon.count.data	0.355693313112714	0.216626119086685	0.0929760790841361	0.253261411261438	0	0	0.0814430774550261	0
X150_120419_0_merged.Salmon.count.data	0.439416238981148	0.261274305895114	0.0299887097830761	0.241616118681997	0	0	0.0277046266586639	0
X150_120419.Salmon.count.data	0.430500942278001	0.269982592929885	0.0282791636140107	0.246287573629712	0	0	0.0249497275483913	0
X15_120410.Salmon.count.data	0.547267658428056	0.159250399166594	0.0237198112604489	0.189548194570536	0	0	0.0802139365743659	0
X152_120419.Salmon.count.data	0.066839036174513	0.534466570952153	0.081020802005267	0.240575085021594	0	0	0.0770985058464737	0
X153_120423.Salmon.count.data	0.259574830929874	0.443916838650857	0.0991643612646282	0.173360048225591	0	0	0.0239839209290502	0
X154_120423.Salmon.count.data	0.286559177203598	0.400595913809252	0.0573908432442779	0.224654705477135	0	0	0.0307993602657367	0
X155_120423.Salmon.count.data	0.286393152903201	0.403588649181521	0.0354165244189287	0.236215379897115	0	0	0.0383862935992345	0
X158_120423.Salmon.count.data	0.453758087427617	0.269247441544631	0.0832022384946672	0.172459017875894	0	0	0.0213332146571914	0
X159_120423.Salmon.count.data	0.246286473817812	0.431445987109728	0.0979262138914086	0.200800823811508	0	0	0.0235405013695433	0
X160_120423.Salmon.count.data	0.306367897546195	0.339786987735342	0.0399044307451009	0.261079858384786	0	0	0.0528608255885762	0
X162_120423.Salmon.count.data	0.483815860470243	0.307939016638177	0.0551444927436124	0.139547239064643	0	0	0.0135533910833255	0
X164_120423.Salmon.count.data	0.406871457054494	0.32769629735527	0.0173782291465828	0.225174468222141	0	0	0.0228795482215126	0
X165_120423.Salmon.count.data	0.486124022306789	0.13185437421529	0.0886127881672704	0.14429763829351	0.102747051002248	0	0.046364126014893	0
X166_120423.Salmon.count.data	0.438493678214252	0.229539589163759	0.0518795870359316	0.198066413709547	0	0	0.0814444931600258	0.000576238716484592
X168_120423.Salmon.count.data	0.449230572686371	0.284150468520405	0.0944692104977388	0.170763697638889	0	0	0.00138605065659684	0
X170_120423.Salmon.count.data	0.53625082131742	0.190430500407478	0.000627221339032382	0.198387535225566	0	0	0.0742343716376002	6.95500729035892e-05
X171_120423.Salmon.count.data	0.599300630361978	0.118169684793913	0.0820981972206214	0.168718635716472	0	0	0.0305196972664284	0.00119315464058743
X173_120424.Salmon.count.data	0.306342487638219	0.356002907510006	0.0160241060819229	0.252850762393254	0	0	0.0687797363765976	0
X174_120424.Salmon.count.data	0.215008835629017	0.401914943633596	0.0280421877161653	0.241391500354774	0	0.000297508215222858	0.113345024451224	0
X176_120424.Salmon.count.data	0.391128929054097	0.398129778080209	0.0348817091592033	0.144952425729065	0	0	0.0309071579774252	0
X177_120424.Salmon.count.data	0.595887554408438	0.210707830105685	0.0472048276405393	0.134041590524442	0	0	0.012158197320896	0
X179_120424.Salmon.count.data	0.562404779621412	0.21813490611535	0	0.133397701951936	0.000873937087164893	0	0.0851886752241366	0
X180_120424.Salmon.count.data	0.692334690879557	0.118991183897062	0.00066614713623905	0.120766930490374	0	0	0.0672410475967685	0
X181_120424.Salmon.count.data	0.444027340019955	0.241492396646858	0.100931091402231	0.180958182320916	0	0	0.0325909896100394	0
X182_120424.Salmon.count.data	0.464108998126504	0.32145172708663	0.0384956211723217	0.169527223713589	0	0	0.00641642990095496	0
X183_120424.Salmon.count.data	0.249257539771303	0.268677682194689	0.132110091946305	0.290894067721198	0	0	0.0590606183665049	0
X185_120424.Salmon.count.data	0.511080712998775	0.191614869652492	0.048496540998706	0.193878012622176	0	0	0.0549298637278512	0
X186_120424.Salmon.count.data	0.516929019529453	0.225626379037002	0.0262286021082715	0.161246893478015	0	0	0.0699691058472579	0
X187_120424.Salmon.count.data	0.437427237660464	0.348076951549924	0.0222898868603184	0.161787750527949	0	0	0.0304181734013446	0
X188_120424.Salmon.count.data	0.620183373216019	0.140847136309833	0.0397221695583769	0.185950450499184	0	0	0.0132968704165881	0
X190_120424.Salmon.count.data	0.53683704558056	0.230834866458855	0	0.181601722316043	0	0	0.0507263656445412	0
X191_120424.Salmon.count.data	0.597552556962666	0.110917532886696	0	0.126557802255917	0.00115660001856975	0	0.163109235407995	0.000706272468155916
X19_120411.Salmon.count.data	0.442201398364905	0.289603550677053	0.0059853251815588	0.170265468633961	0.000214571900319668	0	0.0917296852422027	0
X193_120424.Salmon.count.data	0.563721713305197	0.235522176700679	0.0307525299206824	0.154617307865292	0	0	0.0153862722081497	0
X196_120424.Salmon.count.data	0.295247048103672	0.374613539593163	0.0639237880434338	0.214583313519334	0.000809807957040113	0	0.0495233350845259	0.00129916769883002
X197_120424.Salmon.count.data	0.467626237056543	0.203418556661527	0.0464609280480479	0.243389812176309	0	0	0.0381693893059768	0.000935076751595544
X200_120424.Salmon.count.data	0.353719484019966	0.300176615404335	0.0515797789595677	0.195503509590096	0	0	0.0990206120260353	0
X201_120424.Salmon.count.data	0.457178513132844	0.0977573333316716	0.0612627041786368	0.280761439746793	0.0408250739103868	0	0.0622149356996683	0
X20_120411.Salmon.count.data	0.324533028714749	0.272140619066348	0.0195279330247437	0.316572291336933	0	0	0.0672261278572258	0
X202_120424.Salmon.count.data	0.358572549101771	0.269325476370903	0.0998789660138406	0.238117132639339	0	0	0.033678322750308	0.00042755312383876
X203_120424.Salmon.count.data	0.367256505266813	0.32259522591215	0.0594074873491662	0.155602703783188	0	0	0.094894492255019	0.000243585433663326
X204_120424.Salmon.count.data	0.211429126420897	0.39079341375847	0.110316578237586	0.270115774707138	0	0	0.0173451068759082	0
X206_120424.Salmon.count.data	0.31645959787819	0.366620709395135	0.114877133875205	0.188548903076762	0	0	0.0134936557747075	0
X207_120424.Salmon.count.data	0.165822247359547	0.379365142019276	0.0991095390511402	0.312537991332434	0	0	0.0431650802376031	0
X21_120411.Salmon.count.data	0.461591389870732	0.139968998568671	0.0153621794358482	0.333145127480967	0	0	0.0499323046437824	0
X212_120424.Salmon.count.data	0.208920549073838	0.520018556278113	0.0806984200823783	0.168495371696128	0	0	0.021867102869543	0
X213_120425.Salmon.count.data	0.455144269447042	0.225322704584466	0.0499295681806994	0.226820369890984	0	0	0.0427830878968085	0
X214_120425.Salmon.count.data	0.573154488570851	0.234926489971862	0.00196720747993002	0.130185776607079	0	0	0.0597660373702773	0
X215_120425.Salmon.count.data	0.508217419167488	0.240631667297567	0.00487968167049111	0.215036350111229	0	0	0.0298147207903829	0.0014201609628425
X216_120425.Salmon.count.data	0.252485775589345	0.40545494131597	0.0952407296561987	0.216306496430213	0	0	0.0305120570082732	0
X218_120425.Salmon.count.data	0.433601506273363	0.38888446455545	0.0479040917210177	0.122607135882687	0	0	0.0070028015674822	0
X219_120425.Salmon.count.data	0.518449454114242	0.26530194033866	0.0168609831540257	0.148247698303473	0	0	0.0511399240895992	0
X220_120425.Salmon.count.data	0.640970475312011	0.150303650455286	0.02017387806958	0.174161866636179	0	0	0.0143901295269436	0
X221_120425.Salmon.count.data	0.425922871567623	0.263955188974851	0.0249094668042769	0.24757707046114	0	0	0.0366393018460413	0.000996100346067451
X222_120425.Salmon.count.data	0.122486736310301	0.515585422038089	0.100593255745526	0.224763214092463	0	0	0.0365713718136208	0
X224_120425.Salmon.count.data	0.577436793174776	0.246329651168378	0.00740094837288781	0.137868530617279	0	0	0.0309640766666783	0
X227_120425.Salmon.count.data	0.217889723778022	0.40187579506996	0.0345049359612619	0.268420675524501	0	0	0.0773088696662552	0
X228_120425.Salmon.count.data	0.337041473998544	0.25964048158453	0.106105950525329	0.263788626617591	0	0	0.0326324640802988	0.000791003193707741
X229_120425.Salmon.count.data	0.667244486185375	0.0665967453366705	0.000230188676385525	0.177189541566922	0.00546238461042522	0	0.0832766536242213	0
X231_120425.Salmon.count.data	0.623975336444215	0.217283270634517	0.000393611726369671	0.101912963510056	0	0	0.0564348176848428	0
X23_120411.Salmon.count.data	0.181223284772751	0.556897414324582	0.0561039062353738	0.184490659314057	0	0	0.0212847353532361	0
X232_120425.Salmon.count.data	0.595185519095971	0.123506577790708	0.0270735143205344	0.138862130276203	0.0843085705439314	0	0.0310636879726532	0
X234_120425.Salmon.count.data	0.463989329180816	0.215004823580143	0.108413838221459	0.195782001220593	0	0	0.016243272678873	0.000566735118115819
X236_120425.Salmon.count.data	0.56364797100982	0.222077699801852	0.0255811576368177	0.166185168305457	0	0	0.0222062684376098	0.000301734808444
X237_120426.Salmon.count.data	0.48019682479514	0.184046819973564	0.0568366243680701	0.22652831734569	0	0	0.052391413517536	0
X238_120426.Salmon.count.data	0.324390905277722	0.323158442009565	0.0836624651187074	0.25125191945479	0	0	0.0175362681392151	0
X240_120426.Salmon.count.data	0.479098294215394	0.161905135669073	0.0782103454359432	0.221056684080273	0.0381725800534456	0	0.0207551217327537	0.000801838813117081
X241_120426.Salmon.count.data	0.319033580010054	0.36950922163698	0.099804712508517	0.175552485694225	0	0	0.0361000001502248	0
X24_120411.Salmon.count.data	0.393542812796465	0.296147360231378	0.081614468152589	0.192975503936395	0	0	0.0350058442578054	0.000714010625366827
X242_120426.Salmon.count.data	0.416741608524002	0.363030937561556	0.0282295689163362	0.179823874946966	0	0	0.0121740100511403	0
X243_120426.Salmon.count.data	0.513708374720115	0.180805480025649	0.0438117168473013	0.232326168419762	0	0	0.0293482599871718	0
X244_120426.Salmon.count.data	0.236771461446495	0.254477952128538	0.0572414957555202	0.339364344765092	0	0	0.112111370850949	3.337505340498e-05
X245_120426.Salmon.count.data	0.568822004498667	0.178954594217955	0.00541287953525282	0.211611006211036	0	0	0.0351995155370888	0
X246_120426.Salmon.count.data	0.0949089016029483	0.267922891516412	0.0588668646501628	0.420727313197247	0	0	0.15757402903323	0
X248_120426.Salmon.count.data	0.464784892821646	0.278334976055997	0.000632768459501222	0.193210004326073	0	0	0.0630373583367827	0
X250_120426.Salmon.count.data	0.332989342412016	0.276236715996141	0.0692703322599123	0.282330814835547	0	0	0.0391727944963838	0
X251_120426.Salmon.count.data	0.120782511421598	0.436565254164813	0.120148296116751	0.26795574521214	0	0	0.0545481930846989	0
X25_120411.Salmon.count.data	0.671863922385272	0.0922242313786284	0.0162728369598218	0.136201866020984	0.0662075757653343	0	0.0136186341199897	0.00361093336996974
X252_120426.Salmon.count.data	0.456962852795363	0.269527599218763	0.0816005735169924	0.178732202224295	0	0	0.0131767722445876	0
X253_120426.Salmon.count.data	0.516049432975846	0.223815627332956	0.00659417336603032	0.203980302272615	0	0	0.0495604640525528	0
X254_120426.Salmon.count.data	0.276788241478582	0.249182485308916	0.103539665256322	0.266654190080891	0.000266874387672503	0	0.103568543487617	0
X255_120426.Salmon.count.data	0.376097611735799	0.293481479142067	0.0400255217847267	0.253206962189438	0	0	0.0371884251479695	0
X256_120426.Salmon.count.data	0.1689903236655	0.337310613774523	0.0694520667361371	0.325261664684775	0	0	0.0989853311390645	0
X257_120426.Salmon.count.data	0.416187664257569	0.289757532477906	0.057534325329451	0.19045169114681	0	0	0.0460687867882641	0
X258_120426.Salmon.count.data	0.428806501509817	0.276568070500708	0.0465387558859996	0.207709260433179	0	0	0.0403774116702959	0
X259_120426.Salmon.count.data	0.313351812065735	0.350687933259499	0.0237285676988565	0.271901512821698	0	0	0.0403301741542114	0
X260_120426.Salmon.count.data	0.279667388140825	0.418319359689393	0.04765287384133	0.220604845922385	0	0	0.0337555324060669	0
X26_120411.Salmon.count.data	0.652905103001558	0.108843008536371	0.0392965724307005	0.169809243418633	0	0	0.0288979310795534	0.000248141533184077
X266_120430.Salmon.count.data	0.485135933406838	0.238454342058825	0.00527108675911133	0.207137563772421	0	0	0.0640010740028054	0
X267_120430.Salmon.count.data	0.510634799872783	0.256247902104071	0.00676480143193977	0.189830047901408	0	0	0.0365224486897984	0
X269_120430.Salmon.count.data	0.310134221842437	0.306394195099773	0.0201065296719287	0.270672754614584	0	0	0.0926922987712772	0
X270_120430.Salmon.count.data	0.439084637769369	0.167608677219034	0.0222997645009246	0.249334995139383	0.0572964922317797	0	0.0643754331395087	0
X271_120430.Salmon.count.data	0.702275947597555	0.0387032880951719	0.102056168730996	0.137877689943712	0	0	0.0188560237752597	0.000230881857305271
X272_120430.Salmon.count.data	0.278811579121801	0.316284221447647	0.063315212944157	0.255161815659814	0	0	0.0864271708265808	0
X273_120430.Salmon.count.data	0.21393118022127	0.384705692185595	0.0715683265056989	0.260781340226464	0	0	0.0680713833703447	0.000942077490627941
X274_120430.Salmon.count.data	0.0750041732998225	0.557890530793838	0.0954207436377582	0.232655589267346	0	0	0.0390039339920474	2.5029009188491e-05
X276_120430.Salmon.count.data	0.186178075190866	0.541249475867063	0.102394452805567	0.14690359398999	0	0	0.0232744021465139	0
X277_120430.Salmon.count.data	0.615433735746501	0.116613276212935	0.0150357411427487	0.196225670836147	0	0	0.0566915760616678	0
X279_120430.Salmon.count.data	0.373971391716022	0.253199369560918	0.0491044585440005	0.246387914051216	0.0109961781359939	0	0.0663406879918493	0
X280_120430.Salmon.count.data	0.568899248660328	0.163185256198393	0.0196761904065718	0.191185223113787	0	0	0.0570540816209205	0
X281_120430.Salmon.count.data	0.439040446091284	0.295100864722519	0.00493652795017798	0.206202498757914	0	0	0.0547196624781058	0
X28_120411.Salmon.count.data	0.474485568919998	0.146672379779957	0.0416503389714342	0.238419670308114	0.0766999277931558	0	0.0207594340429974	0.00131268018434392
X283_120430.Salmon.count.data	0.786017505416039	0.0393299854031315	0.0148190056287745	0.141149615894199	0	0	0.0186838876578566	0
X284_120430.Salmon.count.data	0.320219444314597	0.344926798334327	0.0366546021686184	0.229398787191984	0	0	0.0688003679904733	0
X285_120430.Salmon.count.data	0.554753296270026	0.200176387603659	0.00949114435188619	0.139242516933102	0	0	0.0963366548413264	0
X286_120430.Salmon.count.data	0.436512496386373	0.305544629242435	0.0737012321760734	0.166025296759237	0	0	0.0182163454358821	0
X287_120430.Salmon.count.data	0.23520679105618	0.481023746679892	0.0590486328625948	0.186888462108833	0	0	0.0378323672925007	0
X288_120430.Salmon.count.data	0.555218297763248	0.120447484169312	0.0656293898067992	0.207428582436277	0	0	0.0501192746208385	0.0011569712035251
X289_120430.Salmon.count.data	0.435975775228173	0.281861529226732	0.000788466013375565	0.172077221571114	0.0565359512471174	0	0.0527610567134884	0
X290_120430.Salmon.count.data	0.322521970332148	0.367804386068462	0.00969421397759935	0.258518387981336	0	0	0.041461041640455	0
X291_120430.Salmon.count.data	0.264791146572859	0.479948308079851	0.0844606924517191	0.144350206869235	0	0	0.026449646026336	0
X29_120416.Salmon.count.data	0.25678349464015	0.392427085579931	0.000599309186194521	0.258974660071805	0	0	0.0912154505219195	0
X292_120430.Salmon.count.data	0.37720743769959	0.272198787713699	0.0630978584346832	0.245573649797535	0	0	0.0419222663544924	0
X294_120430.Salmon.count.data	0.512528226167266	0.144022333342109	0.013264494234674	0.251077556305603	0.000347976989847899	0	0.0782622557792572	0.000497157181243969
X296_120430.Salmon.count.data	0.465861411463794	0.133788139127615	0.0342404684153679	0.223005083482814	0.10230742784085	0	0.0402401984007347	0.000557271268824828
X298_120430.Salmon.count.data	0.506522491283872	0.206876307232637	0.0456744803776803	0.17989701548485	0	0	0.0601837579212297	0.000845947699730899
X299_120430.Salmon.count.data	0.360661918440205	0.310646877223511	0.0110917313159436	0.227888927233963	0	0	0.089710545786378	0
X300_120430.Salmon.count.data	0.526041109137858	0.127626052834366	0	0.224978800641172	0	0	0.120974588913731	0.000379448472873077
X30_120416.Salmon.count.data	0.630697228326346	0.181769192917431	0	0.135394894972143	0	0	0.0521386837840788	0
X302_120430.Salmon.count.data	0.0997987265208584	0.520044943778158	0.192374817762306	0.165519799656641	0	0	0.0222617122820367	0
X303_120430.Salmon.count.data	0.515844923868946	0.20945278634364	0.0189508316772099	0.164389886866142	0	0	0.0913615712440618	0
X304_120430.Salmon.count.data	0.258077950948353	0.522343133617682	0.0553910551907615	0.149800043853838	0	0	0.0143878163893642	0
X305_120430.Salmon.count.data	0.237284877295228	0.49050190146702	0.0373088525882297	0.193632667710616	0	0	0.0412717009389063	0
X306_120430.Salmon.count.data	0.604411213085605	0.10197512130819	0.110854746662755	0.150194751992253	0	0	0.0325641669511963	0
X307_120430.Salmon.count.data	0.464985199079171	0.139001665520455	0.0328426151084421	0.263231872714575	0	0	0.0999386475773575	0
X309_120430.Salmon.count.data	0.509713851199427	0.219380736131567	0.00883096553853326	0.186736765554559	0	0	0.0753376815759148	0
X310_120430.Salmon.count.data	0.0986327279782495	0.451296791577459	0.0718216260913933	0.298549561772658	0	0	0.0792200945372879	0.000479198042953114
X312_120430.Salmon.count.data	0.0728384512502321	0.599915126097064	0.111156856099955	0.205695061422739	0	0	0.0103945051300108	0
X314_120501.Salmon.count.data	0.305104344649974	0.356001649854431	0.0514895376066784	0.244233225596638	0	0	0.0423544909075581	0.000816751384720462
X315_120501.Salmon.count.data	0.675160414574376	0.0711156470221712	0	0.11746857449072	0.0552826497363886	0	0.0760577196701958	0.0049149945061483
X316_120501.Salmon.count.data	0.570001225388616	0.147084449456323	0.0352565101909225	0.2144951827361	0.0183528354531278	0	0.0148097967749113	0
X318_120501.Salmon.count.data	0.27290403386965	0.348377506312491	0.0149564849248876	0.293405926905861	0	0	0.0703560479871099	0
X321_120501.Salmon.count.data	0.57716088854544	0.17614687107785	0.0232039208873315	0.208229873895217	0.000278001007036261	0	0.0149804445871245	0
X32_120416.Salmon.count.data	0.514376294629123	0.224006236139008	0.00582210902301322	0.200862616850206	0	0	0.0549327433586509	0
X322_120501.Salmon.count.data	0.261625974024035	0.392145369008225	0.0421360657578315	0.24427910041475	0	0	0.0598134907951597	0
X323_120501.Salmon.count.data	0.28511614068537	0.474664272597685	0.0751696973772542	0.154087176084642	0	0	0.0109627132550488	0
X325_120501.Salmon.count.data	0.353856558188569	0.355029189777121	0	0.203960950161359	0	0	0.087153301872952	0
X326_120501.Salmon.count.data	0.580188445906506	0.154089051666957	0.0291659139513577	0.197066916032112	0	0.00159483919030507	0.0378948332527618	0
X327_120501.Salmon.count.data	0.456519206610945	0.125510345148895	0.0218398830432881	0.299990823058151	0	0	0.0956486369188954	0.000491105219825086
X328_120501.Salmon.count.data	0.265903258122392	0.489977860013331	0.036948319846579	0.181011351073752	0	0	0.0261592109439462	0
X329_120501.Salmon.count.data	0.458677674750405	0.205394825624419	0.00400988835044168	0.26894357359862	0.00131247527610688	0	0.0616615624000077	0
X331_120501.Salmon.count.data	0.357566627532998	0.327438903877647	0.0636113581326023	0.2212325130564	0	0	0.0301505974003536	0
X33_120416.Salmon.count.data	0.603863788863019	0.150371483464076	0.00677803487670769	0.150819788420106	0	0	0.0881669043760915	0
X332_120501.Salmon.count.data	0.526242587677601	0.258081279601019	0.0212676992019644	0.176384550008368	0	0	0.0179105965267261	0.000113286984320935
X334_120501.Salmon.count.data	0.265821573186922	0.476701669470293	0.0254215551448637	0.209798079096561	0	0	0.0222571231013605	0
X335_120501.Salmon.count.data	0.501629426484429	0.203465603000794	0.0598822333349224	0.209809896595784	0	0	0.0252128405840714	0
X336_120501.Salmon.count.data	0.485850834404684	0.22629868408513	0.0734804798152785	0.132822908853633	0	0	0.0815470928412743	0
X337_120501.Salmon.count.data	0.631712196597565	0.132738068583765	0.022964088420516	0.186222480464361	0	0	0.0258751921509541	0.000487973782838844
X339_120501.Salmon.count.data	0.307030906012455	0.291707138640386	0.0602477074043765	0.239757432171136	0	0	0.10004565790768	0.00121115786396644
X340_120501.Salmon.count.data	0.507103770311307	0.0495694410777623	0.102867769838506	0.247119515798124	0.0383883981767002	0.00022033360271222	0.0534295779919692	0.00130119320291928
X34_120416.Salmon.count.data	0.489549684766062	0.206317434219164	0	0.179629191112933	0.000859326319600455	0	0.123644363582241	0
X344_120501.Salmon.count.data	0.309016105843453	0.257693654463459	0.13138322492743	0.25732437707664	0	0	0.0445826376890176	0
X345_120501.Salmon.count.data	0.344835990520178	0.449800849480488	0.0309732381726064	0.150402599739939	0	0	0.0239873220867883	0
X347_120501.Salmon.count.data	0.345912151857608	0.29413649816193	0.0919358482634284	0.229018030512832	0	0	0.0389974712042002	0
X349_120501.Salmon.count.data	0.62014467568386	0.171229598438131	0	0.13117316966421	0	0	0.0772410508024213	0.000211505411377413
X350_120501.Salmon.count.data	0.0667705640708574	0.534801316786091	0.108157968956203	0.269243883869894	0	0	0.0210262663169542	0
X351_120501.Salmon.count.data	0.390958346238235	0.242906264557034	0	0.224778979437699	0.00216564616249031	0	0.138753798534202	0.000436965070339211
X35_120416.Salmon.count.data	0.584482262547736	0.208406075250231	0.000843580894689273	0.122616268113154	0	0	0.0836518131941898	0
X352_120501.Salmon.count.data	0.141495609029618	0.443852895172394	0.0889730234793269	0.258044192784127	0	0	0.0676342795345339	0
X353_120501.Salmon.count.data	0.325308681818442	0.253914194378052	0.0113796044627678	0.329547684447862	0	0	0.0796817169534568	0.000168117939420216
X354_120501.Salmon.count.data	0.4405897535671	0.214882619800765	0.0814381236493804	0.181885424230875	0.0438655315978756	0	0.0373385471540046	0
X355_120501.Salmon.count.data	0.329559092639416	0.336185214145692	0.0954792862353529	0.206543107856225	0	0	0.0322332991233138	0
X356_120501.Salmon.count.data	0.571756886057703	0.258197806048108	0.00505943892116682	0.151530996843876	0	0	0.0134548721291451	0
X358_120502.Salmon.count.data	0.560071715604398	0.152846524189256	0	0.166745121282112	0.0118453253888521	0	0.108491313535381	0
X359_120502.Salmon.count.data	0.507098463977661	0.239919515012168	0.0520870629680035	0.174412736045034	0	0	0.0262905480687441	0.000191673928389224
X360_120502.Salmon.count.data	0.439542098548106	0.245568152171985	0.00960368152290761	0.243068496636893	0	0	0.0622175711201085	0
X36_120416.Salmon.count.data	0.49139211788757	0.217922296504899	0.0125326517906132	0.162663456089916	0.0510092468848495	0	0.0644802308421527	0
X363_120502.Salmon.count.data	0.239361262198054	0.397650469713603	0.0902913576724271	0.242849828241859	0	0.00103795038236945	0.0280231174207824	0.000786014370905112
X364_120502.Salmon.count.data	0.299894259383814	0.320071339511355	0.0584607745215432	0.280727637207036	0	0	0.0408459893762526	0
X366_120502.Salmon.count.data	0.313245626530098	0.403464795154994	0.087002290387119	0.183563280768093	0	0	0.0127240071596961	0
X367_120502.Salmon.count.data	0.509041600554137	0.263034557344202	0.0342648063974235	0.166659978043459	0	0	0.0269990576607785	0
X368_120502.Salmon.count.data	0.558645962419767	0.213214130229691	0.0131900541300811	0.176816276856991	0	0	0.0375750051881524	0.000558571175316656
X369_120502.Salmon.count.data	0.378378365272407	0.405988565904674	0.0181204297213424	0.180121862225223	0	0	0.0173907768763539	0
X370_120502.Salmon.count.data	0.361941919166384	0.313198830685218	0.0637058303668565	0.224437594585105	0	0	0.0367158251964365	0
X371_120502.Salmon.count.data	0.445949401655668	0.331217432128483	0.0179284725121455	0.175074657163795	0	0	0.0298300365399076	0
X37_120416.Salmon.count.data	0.348710942055137	0.328005517492011	0.0478707815630186	0.186051662105778	0	0	0.0893610967840558	0
X372_120502.Salmon.count.data	0.328404792152036	0.341721945204681	0.017096844103372	0.241129824536938	0	0	0.0716465940029727	0
X375_120502.Salmon.count.data	0.399141683450608	0.337894660100846	0.0245010810715117	0.206366374805593	0	0	0.0320962005714404	0
X377_120503.Salmon.count.data	0.592571345965819	0.213621815023467	0.0261326268817832	0.152034531655362	0	0	0.0156396804735686	0
X378_120503.Salmon.count.data	0.339812780578466	0.193593280214161	0.0133343088392928	0.282894218199244	0.0964984745185939	0	0.0730530702306769	0.00081386741956668
X380_120503.Salmon.count.data	0.692402238462484	0.0604518423269762	0.000163066644275698	0.0780037609053718	0.120896126750751	0	0.00714019051597057	0.0409427743941709
X381_120503.Salmon.count.data	0.132588314684348	0.36953413947976	0.137678140583675	0.271891301634438	0	0	0.0881968567760528	0.000111246841726541
X38_120416.Salmon.count.data	0.354988290474222	0.143533655542326	0.0618460742673509	0.358354712959621	0	0	0.0812772667564799	0
X383_120503.Salmon.count.data	0.491517144215646	0.28448801935355	0.0198738477168745	0.180860910869735	0	0	0.0232600778441947	0
X384_120503.Salmon.count.data	0.45159281192506	0.251017423090746	0.047269741609603	0.216420574781229	0.00217158898389462	0	0.0315278596094679	0
X385_120503.Salmon.count.data	0.57191043513609	0.115025935690381	0.0889731126918047	0.194076125504835	0	0	0.0300143909768889	0
X386_120503.Salmon.count.data	0.373662521471376	0.313420051749319	0.0266469596508761	0.211156958968856	0.0295161485824657	0	0.045597359577107	0
X388_120503.Salmon.count.data	0.37742300269772	0.2732949388948	0.0959304521648066	0.234893237082853	0	0	0.0184583691598203	0
X389_120503.Salmon.count.data	0.615569423730231	0.146292175606671	0.0181337396251163	0.167891493479868	0	0	0.0521131675581141	0
X390_120503.Salmon.count.data	0.640737090742478	0.0995797655569032	0.0279013087255109	0.202112546864879	0.00382288548035789	0	0.0258464026298714	0
X391_120503.Salmon.count.data	0.524682190292602	0.202900611292525	0.0173907535940228	0.224781399250574	0	0	0.0302450455702762	0
X39_120416.Salmon.count.data	0.574018022164622	0.137499567620757	0	0.199069723446184	0	0	0.089412686768436	0
X392_120503.Salmon.count.data	0.281500433706356	0.33864332369432	0.0777379341184842	0.254759547236005	0	0	0.0473587612448353	0
X393_120503.Salmon.count.data	0.184851989096489	0.400803160690101	0.100245889329193	0.262938198712848	0	0	0.0511607621713701	0
X394_120503.Salmon.count.data	0.203763889742199	0.397396166696285	0.108705169398973	0.232317887315777	0	0	0.0578168868467656	0
X396_120503.Salmon.count.data	0.320691967814232	0.450943817640638	0.0738417980335429	0.133710013133884	0	0	0.020812403377703	0
X397_120503.Salmon.count.data	0.249100174601077	0.454698026131575	0.103561025772537	0.162572505456222	0	0	0.030068268038588	0
X398_120503.Salmon.count.data	0.14480644366112	0.452100540706895	0.153582610449344	0.232234621195469	0	0	0.017275783987171	0
X399_120503.Salmon.count.data	0.49939610110698	0.249227764518409	0.033818337312728	0.196392209155388	0	0	0.0204063662909715	0.000759221615523686
X40_120416.Salmon.count.data	0.495568016482656	0.220309479605312	0.0209139107899684	0.211202591195197	0	0	0.0520060019268661	0
X402_120503.Salmon.count.data	0.272495709489203	0.249533638911903	0.144699152037196	0.287253640721025	0.000849337580293844	0	0.0451685212603787	0
X403_120503.Salmon.count.data	0.576656295357652	0.168230548411145	0.034902777184592	0.195949910324597	0	0	0.0242604687220138	0
X405_120503.Salmon.count.data	0.634127882291369	0.109715277159837	0.0548519250323718	0.197452836069807	0	0	0.00385207944661491	0
X406_120503.Salmon.count.data	0.327120032235609	0.241662281253447	0.0235252281462741	0.289729374428932	0	0	0.117963083935738	0
X407_120503.Salmon.count.data	0.361481589556009	0.356138275617464	0.0571424908574379	0.153294515255985	0.0458475057545963	0	0.0260956229585086	0
X408_120503.Salmon.count.data	0.428227996426589	0.190313757167692	0.0340705226980319	0.227694953416909	0.0868257615010513	0	0.0328670087897274	0
X410_120503.Salmon.count.data	0.45805296078893	0.26317271831662	0.0190545026147058	0.206960196364951	0	0	0.0527596219147936	0
X411_120503.Salmon.count.data	0.517557730584724	0.271248771691279	0.0327862484644958	0.156195204128902	0	0	0.0218609729691548	0.000351072161444042
X412_120503.Salmon.count.data	0.293031490015129	0.408561000050826	0.0193689790990416	0.240398739118696	0	0	0.038639791716308	0
X413_120503.Salmon.count.data	0.5382114131181	0.209697592705997	0.0140895659854075	0.192659795274884	0.000504280329120982	0	0.0448373525864914	0
X414_120503.Salmon.count.data	0.584058806602418	0.202238147176565	0.00713265785981921	0.181126946367734	0	0	0.0254434419934636	0
X415_120503.Salmon.count.data	0.367091114609197	0.357359636401348	0.0533861121521667	0.190780775125249	0	0	0.0313823617120388	0
X416_120503.Salmon.count.data	0.437740621504482	0.251520658681332	0.0117230620289305	0.28516943588925	3.97558463729756e-05	0	0.0138064660496326	0
X418_120507.Salmon.count.data	0.337942077032253	0.303043386823705	0.115321406088278	0.204103296868951	0.000361334384399742	0	0.0392284988024135	0
X419_120507.Salmon.count.data	0.405046342758968	0.218040763222235	0.113714957639115	0.232311312832709	0	0	0.0291297587898543	0.00175686475711877
X420_120507.Salmon.count.data	0.342306611815785	0.275113344159402	0.108067147487307	0.23409579332389	0	0	0.0404171032136155	0
X423_120507.Salmon.count.data	0.471017532039359	0.23651142457391	0.014184680436835	0.260376436766587	0	0	0.0179099261833089	0
X424_120507.Salmon.count.data	0.284888747095129	0.342120357136957	0.0824212871331719	0.236691520685774	0	0	0.0538780879489685	0
X425_120507.Salmon.count.data	0.245137972401629	0.392487277545192	0.147000817095065	0.181234301910037	0	0	0.0341396310480769	0
X426_120507.Salmon.count.data	0.288462821988016	0.549809887094451	0.0430760844402307	0.111995283854073	0	0	0.00665592262322944	0
X427_120507.Salmon.count.data	0.238782163166073	0.267306142350257	0.165231337949407	0.255428840536878	0	0	0.0732515159973851	0
X428_120507.Salmon.count.data	0.306000592243942	0.2869467446461	0.0681867248276219	0.262024225390698	0	0	0.0768417128916379	0
X429_120507.Salmon.count.data	0.622382666570733	0.164283767425804	0	0.166551849586831	0	0	0.0467237765628528	5.79398537790728e-05
X430_120507.Salmon.count.data	0.590884573987341	0.0654949075264518	0.0601300674861349	0.25423483697859	0	0	0.0292556140214816	0
X431_120507.Salmon.count.data	0.554022508322553	0.160425795526817	0.047996531608109	0.204592861313461	0	0	0.0329623032290605	0
X433_120507.Salmon.count.data	0.373758490225634	0.295938105749592	0.0713937523748135	0.233366208865019	0	0	0.0255434427849424	0
X434_120507.Salmon.count.data	0.432072231475918	0.25461168102687	0.0943120437484354	0.204029677181018	0	0	0.0149743665677581	0
X435_120507.Salmon.count.data	0.295720880862087	0.198075357565156	0.0792102500700559	0.327735009595484	0	0	0.0992585019072166	0
X437_120507.Salmon.count.data	0.495341523796402	0.273997846121319	0.0877145071552337	0.134063037744251	0	0	0.008883085182794	0
X438_120507.Salmon.count.data	0.278207652293059	0.403598598196547	0.0649778635650012	0.205258617436895	6.29456806915896e-05	0	0.047894322827806	0
X440_120507.Salmon.count.data	0.55677467003803	0.236107431756839	0.021754675290181	0.162240693133396	0	0	0.0228465382915562	0.000275991489997611
X44_120416.Salmon.count.data	0.463614589342997	0.266895413957228	0.0604977917246424	0.198220858634484	0	0	0.0107713463406486	0
X443_120507.Salmon.count.data	0.47639581865935	0.112621675391322	0.0491626433223017	0.182489199386268	0.166709678091539	0	0.0126209851492188	0
X444_120507.Salmon.count.data	0.419799831831366	0.295821861940582	0.0409841491056235	0.206033820644289	0	0	0.0373603364781396	0
X445_120507.Salmon.count.data	0.217274087077762	0.401403845431378	0.132535642040961	0.212197392011519	0	0	0.0365890334383806	0
X448_120507.Salmon.count.data	0.111655968898297	0.5453844795866	0.134164691693558	0.176184325905731	0	0	0.0326105339158136	0
X449_120507.Salmon.count.data	0.504948286120669	0.220354963271057	0.0359170673061724	0.213277435438885	0	0	0.0255022478632157	0
X450_120507.Salmon.count.data	0.271171420081195	0.397266839432121	0.0196805058471892	0.279533157462109	0	0	0.032348077177386	0
X451_120507.Salmon.count.data	0.555850412368173	0.138073836131095	0.022261647187165	0.220366980438424	0	0	0.0634471238751435	0
X45_120416.Salmon.count.data	0.385681702958363	0.182445411448397	0.068907836100157	0.232348778355091	0	0	0.130616271137992	0
X452_120507.Salmon.count.data	0.544893776840121	0.0681940782233143	0.0699927991138558	0.208641541747611	0.08286602080245	0	0.0242901634374091	0.0011216198352393
X453_120507.Salmon.count.data	0.444994934651001	0.128614708643528	0.100383671805562	0.249446977521966	0.0172165428918022	0	0.0593431644861415	0
X456_120507.Salmon.count.data	0.186406487274073	0.411485192279553	0.0959795657761854	0.274789520905141	0	0	0.0313392337650471	0
X458_120507.Salmon.count.data	0.277449652803731	0.415682550010723	0.0833801609284952	0.190135605571322	0	0	0.0333520306857277	0
X459_120514.Salmon.count.data	0.115816029857834	0.522028826674958	0.131966701613056	0.213791530368119	0	0	0.0163969114860323	0
X460_120514.Salmon.count.data	0.41881934393212	0.12075842710138	0.0636799897021308	0.208475581922487	0.153225154845289	0	0.0350415024965932	0
X461_120514.Salmon.count.data	0.729808373413324	0.0761448319054325	0.00529275756316933	0.169759807745249	0	0	0.0189942293728255	0
X46_120416.Salmon.count.data	0.447698570632114	0.358565198132328	0.0477196694939039	0.135822721029069	0	0	0.0101938407125845	0
X462_120514.Salmon.count.data	0.446776973712863	0.210359948591763	0.0582159497409216	0.259827048357635	0	0	0.0248200795968168	0
X463_120514.Salmon.count.data	0.29959408836452	0.296311929786774	0.065859480110738	0.285123015142756	0	0	0.053111486595212	0
X464_120514.Salmon.count.data	0.0768459681114138	0.450650671789542	0.170819718775604	0.25985427250088	0	0	0.0418293688225607	0
X466_120514.Salmon.count.data	0.608357744442993	0.0995677275522802	0.00400440191089681	0.229313707691799	0	0	0.0586801231825983	7.62952194320012e-05
X468_120514.Salmon.count.data	0.446008322765624	0.201688795975422	0.0469450596252352	0.252737802644811	0.0146493238776518	0	0.0379512574615963	1.94376496589869e-05
X469_120514.Salmon.count.data	0.161283298719075	0.316632827762468	0.117350069865029	0.332098459928649	0	0.000213214428376041	0.0724221292964023	0
X470_120514.Salmon.count.data	0.552656636161626	0.223785684453692	0.0210943505827082	0.181981345224045	0	0	0.0204819835779297	0
X471_120514.Salmon.count.data	0.472792140974834	0.224028889643461	0.0324446674309074	0.214703576651507	0.0176914660241559	0	0.0383392592751359	0
X47_120416.Salmon.count.data	0.456843251982115	0.229486123561179	0.107288634940466	0.170342101058008	0	0	0.0349762619281131	0.00106362653011961
X472_120514.Salmon.count.data	0.528411811541782	0.169034363350445	0.0404056804951876	0.18258568750648	0.0202967472130373	0	0.0592657098930685	0
X473_120514.Salmon.count.data	0.466575986169423	0.229993369381279	0.0775698462958561	0.201394867287888	0	0	0.0244659308655536	0
X474_120514.Salmon.count.data	0.384553544778205	0.327650280862772	0.0739367278387277	0.177454948294438	0	0	0.0364044982258579	0
X475_120514.Salmon.count.data	0.249726943173152	0.270410918035979	0.122392952356925	0.254161959123797	0	0	0.096510012160068	0.00679721515007887
X476_120514.Salmon.count.data	0.422610255896482	0.207278339755411	0.104122185117615	0.218022719326036	0	0	0.0479664999044558	0
X477_120514.Salmon.count.data	0.451325645447558	0.258856191251407	0.0460111802515893	0.189033371139047	0	0	0.0541424383909502	0.000631173519449398
X478_120514.Salmon.count.data	0.32045463366865	0.340769160507568	0.00456114321480646	0.275128014748036	0	0	0.0590870478609386	0
X479_120514.Salmon.count.data	0.207547415962938	0.310075273029462	0.0857312222067061	0.302152202732716	0	0	0.0944938860681784	0
X480_120514.Salmon.count.data	0.407714328794013	0.367815042773401	0.0327528393797776	0.173543966431339	0	0	0.0181738226214686	0
X481_120514.Salmon.count.data	0.465622057781757	0.163992161803841	0.0535462922718888	0.22617187418838	0.0362160503821956	0	0.0544515635719372	0
X482_120514.Salmon.count.data	0.453440985661093	0.328660735629931	0	0.190642320065385	0	0	0.0267518407722208	0.000504117871369756
X483_120515.Salmon.count.data	0.529987725736824	0.263122572987407	0.0268816670454374	0.167514563198794	0	0	0.0124934710315374	0
X484_120515.Salmon.count.data	0.372848722801769	0.167417037822183	0.123735174637064	0.242872669072147	0.0783727255037583	0	0.0137871464598283	0.000966523703250155
X485_120515.Salmon.count.data	0.498735035332372	0.0615564202282057	0.0694414991847557	0.260731578828852	0.0412363874144514	0	0.0671415675534335	0.00115751145793007
X486_120515.Salmon.count.data	0.147703553677547	0.339728103527123	0.0848737906791938	0.339503615161994	0	0	0.0881909369541423	0
X487_120515.Salmon.count.data	0.603215906818143	0.113204675782141	0.0152938544839501	0.164862744127536	0.069736452913721	0	0.0336863658745089	0
X488_120515.Salmon.count.data	0.529212752345447	0.189242944916015	0.0696464185665577	0.185527154081002	0	0	0.0263707300909782	0
X489_120515.Salmon.count.data	0.451787400637844	0.299756485377647	0.0434934926288642	0.19135279016839	0	0	0.0135002621950337	0.000109568992221562
X491_120515.Salmon.count.data	0.370310035179763	0.192309144857542	0.138897330535567	0.195591718223658	0.0670804512136066	0	0.0352301317083644	0.000581188281499282
X492_120515.Salmon.count.data	0.253295503806938	0.526940331813353	0.102434894506699	0.110818353863103	0	0	0.00651091600990613	0
X493_120515.Salmon.count.data	0.460916809287027	0.141963212906613	0.0494933822066664	0.291344082197978	0.00542186625665867	0	0.0495793749657852	0.0012812721792713
X494_120515.Salmon.count.data	0.534918260614813	0.155509880773986	0.0861802809748276	0.174527494214704	0	0	0.0488640834216705	0
X495_120515.Salmon.count.data	0.395624350256478	0.319530360421207	0.0537693840011566	0.195794804982699	0	0	0.0350004031355971	0.000280697202863302
X496_120515.Salmon.count.data	0.227307457150923	0.48817015375029	0.0810873599565093	0.188608902380946	0	0	0.0148261267613318	0
X497_120515.Salmon.count.data	0.186486080561671	0.511219535675417	0.121282908558492	0.175116015086147	0	0	0.00589546011827242	0
X498_120515.Salmon.count.data	0.642192465826999	0.137038148717315	0.0225955675941825	0.171353650151942	0	0	0.0268201677095612	0
X500_120515.Salmon.count.data	0.13247267584759	0.635411241504608	0	0.211035639374872	0	0	0.0210804432729307	0
X501_120515.Salmon.count.data	0.344378285985434	0.224030122081319	0.0672395145524793	0.280552224996725	0	0	0.0837998523840422	0
X502_120515.Salmon.count.data	0.589056239652925	0.177289362038531	0.034119788315385	0.17268558355379	0	0.0011912667052289	0.0256577597341406	0
X505_120515.Salmon.count.data	0.0270617700100688	0.531314577004381	0.0672996415888294	0.262176350390833	0	0	0.111827494579929	0.000320166425958163
X506_120515.Salmon.count.data	0.238956465589962	0.283114835806183	0.0788219440319643	0.286199871454043	0	0	0.112906883117847	0
X507_120515.Salmon.count.data	0.31953422397774	0.344940869115462	0.0672875639957642	0.244046521692451	0	0	0.0241908212185833	0
X508_120515.Salmon.count.data	0.332630338019041	0.481329864307437	0.0367310409564689	0.138832509917896	0	0	0.0104762467991565	0
X509_120515.Salmon.count.data	0.273229807502726	0.324878052936827	0.125192408969127	0.209999371847308	0	0	0.0667003587440121	0
X510_120515.Salmon.count.data	0.325379739907391	0.32569628941929	0.0628484751467493	0.244028854361521	0	0	0.0420466411650493	0
X511_120515.Salmon.count.data	0.348935235657761	0.274467018966033	0.0201339497829838	0.269861521786143	0.00958604665937284	0	0.0770162271477065	0
X51_120416.Salmon.count.data	0.283378822221711	0.388419750869755	0.0247949083987561	0.244153060310081	0	0	0.0592534581996976	0
X513_120515.Salmon.count.data	0.499742360822896	0.241892686195931	0.0414090445096414	0.199438058715397	0	0	0.0175178497561351	0
X515_120515.Salmon.count.data	0.628320307659403	0.159085648498002	0	0.16521781195584	0	0	0.0473762318867548	0
X516_120515.Salmon.count.data	0.377479825875935	0.338241237305152	0.063612322972821	0.199567159581979	0	0	0.0210994542641127	0
X517_120515.Salmon.count.data	0.392373115938582	0.282431354933245	0.028075774922869	0.25606847788025	0.01519174386597	0	0.0255856060986757	0.000273926360408576
X520_120515.Salmon.count.data	0.467163209090656	0.328692304589857	0.0241749375065786	0.161921875226375	0	0	0.0170495225883643	0.000998150998168312
X521_120515.Salmon.count.data	0.134544532341864	0.431639090071215	0.157213254793011	0.233416549265438	0	0	0.0431865735284727	0
X52_120416.Salmon.count.data	0.0690898513836126	0.436115459170499	0.064544987834294	0.338040140878678	0	0	0.0920932411387308	0.000116319594185845
X522_120515.Salmon.count.data	0.353843350025886	0.334013272692815	0.0447721849970001	0.219760197188165	0	0	0.0476109950961341	0
X523_120515.Salmon.count.data	0.329459334982534	0.322165730897622	0.0472904343801018	0.240358256726719	0.0180873434317286	0	0.0426388995812945	0
X524_120515.Salmon.count.data	0.46927511670569	0.266347328267965	0.030072996390762	0.214116350677433	0	0	0.0196368381027126	0.000551369855437053
X525_120515.Salmon.count.data	0.193615353281848	0.507790946668015	0.0426387893457632	0.239767357515388	0	0	0.0161875531889858	0
X526_120515.Salmon.count.data	0.291233613177985	0.270259731273707	0.0770693171294161	0.28161561689867	0.0174427131261098	0	0.0623790083941123	0
X528_120515.Salmon.count.data	0.315165120282178	0.408821643347556	0.078093003960554	0.173433404926282	0	0	0.0244868274834302	0
X530_120515.Salmon.count.data	0.429736670394321	0.261244051621119	0.0570500484700846	0.217961753145228	0	0	0.0324511137570583	0.00155636261218845
X531_120516.Salmon.count.data	0.418780913413904	0.139727238114795	0.143182466235846	0.249071961527316	0	0	0.048191717045383	0.00104570366275677
X53_120417.Salmon.count.data	0.232425532380676	0.360109717676746	0.0640998189545671	0.250245990630969	0	0	0.093118940357042	0
X532_120516.Salmon.count.data	0.208510558726448	0.342396547795828	0.0935784007537135	0.273269623679953	0	0	0.082054616584592	0.000190252459465344
X533_120516.Salmon.count.data	0.0833685805291644	0.642874665220729	0.0675498497267203	0.179065673565581	0	0	0.0271412309578052	0
X534_120516.Salmon.count.data	0.197320750108419	0.3339189533702	0.153934009738921	0.245019060912093	0	0	0.0698072258703665	0
X535_120516.Salmon.count.data	0.391522697943756	0.202075655035808	0.0522445282586252	0.249107497581338	0	9.20728435141265e-05	0.104957548336959	0
X536_120516.Salmon.count.data	0.390486821474121	0.269597976595649	0.0829141409596853	0.227198540969271	0	0	0.0298025200012736	0
X537_120516.Salmon.count.data	0.165721597753332	0.358884204144384	0.160396290730997	0.267456401881313	0	0	0.0475415054899739	0
X538_120516.Salmon.count.data	0.275772492279475	0.301655519532599	0.0249288848212355	0.328554888018087	0	0	0.0690882153486036	0
X539_120516.Salmon.count.data	0.496436722921286	0.166111008350373	0.0132025442827249	0.251971668568733	0.00109555550654761	0	0.0711825003703362	0
X540_120516.Salmon.count.data	0.417773240825485	0.141388438727476	0.0396329815674423	0.287145734038659	0	0	0.114059604840937	0
X541_120516.Salmon.count.data	0.47622827540097	0.304929208718123	0.0112698345807112	0.184545731753321	0	0	0.0230269495468747	0
X54_120417.Salmon.count.data	0.419726286252317	0.272671397932132	0.00365579802640413	0.222347927741941	0.057693700753617	0	0.0239048892935888	0
X542_120516.Salmon.count.data	0.47147821808489	0.0758414354910948	0.0976385285358022	0.320115060063775	0.00305425041549923	0	0.0318725074089391	0
X543_120516.Salmon.count.data	0.438955534977442	0.260372270023179	0.00581199195547335	0.231254653341143	0	0	0.0636055497027625	0
X544_120516.Salmon.count.data	0.307649072461283	0.236643815107486	0.03097332434657	0.31672143897631	0	0	0.108012349108351	0
X545_120516.Salmon.count.data	0.479843274320966	0.156445462554366	0.0882228284086178	0.233623342349185	0	0	0.0418650923668658	0
X547_120516.Salmon.count.data	0.637892978862782	0.0956075289384806	0.094704010138982	0.134742580874314	0	0	0.0358637420073181	0.00118915917812336
X548_120516.Salmon.count.data	0.532162459635796	0.202802240492206	0.00541530242997179	0.194037541369823	0	0	0.0649926171028397	0.000589838969364
X549_120517.Salmon.count.data	0.262707030080821	0.292493703270117	0.093144749679046	0.274492223744281	0	0	0.0771622932257349	0
X550_120517.Salmon.count.data	0.315600555623191	0.280043914959879	0.088247757235321	0.257157606919826	0	0	0.0587377389517995	0.000212426309983523
X551_120517.Salmon.count.data	0.62987087085317	0.138045245998353	0.0202046390874957	0.183130492259029	0	0	0.0287487518019526	0
X553_120517.Salmon.count.data	0.348464756618306	0.277252203557779	0.0659538916928245	0.247324469084496	0	0	0.0610046790465938	0
X554_120517.Salmon.count.data	0.480628984019329	0.120618239893075	0.0664814080850991	0.258099863576821	0.0148873898800572	0	0.0592841145456188	0
X555_120517.Salmon.count.data	0.206212374083444	0.450878640208577	0.0779124650914577	0.237362780531528	0	0	0.0276337400849931	0
X556_120517.Salmon.count.data	0.436444272542618	0.130927463208092	0.0769735933035005	0.23782398540939	0	0	0.1178306855364	0
X557_120517.Salmon.count.data	0.523017829195165	0.070771166530099	0.0548223224850753	0.259307694421009	0.00125328886529455	0	0.090309790683525	0.000517907819831382
X559_120517.Salmon.count.data	0.504949159467111	0.240523966813312	0.0971465546980224	0.148540332564624	0	0	0.00883998645693042	0
X560_120517.Salmon.count.data	0.359257433736527	0.26684348356176	0.0775916724265421	0.27130178225469	0	0	0.0250056280204804	0
X561_120517.Salmon.count.data	0.32923712841383	0.342176382974218	0	0.21612931522433	0	0	0.112457173387622	0
X56_120417.Salmon.count.data	0.481074664076697	0.201428079661023	0.0228125248898054	0.164086212383976	0.103923165979196	0	0.0266753530093029	0
X562_120517.Salmon.count.data	0.410089043900574	0.346002705820198	0.0279715128951249	0.201197987649568	0	0	0.0147387497345347	0
X563_120517.Salmon.count.data	0.295632017031007	0.393898220352758	0.0931997760581585	0.183661515041764	0	0	0.033608471516313	0
X564_120517.Salmon.count.data	0.49707407467121	0.247184453281061	0.0544428786686919	0.171496063784276	0.0101427055032061	0	0.0196598240915544	0
X565_120517.Salmon.count.data	0.497309803816925	0.271936112567988	0.041633419438216	0.177546814793014	0	0	0.0115738493838577	0
X567_120521.Salmon.count.data	0.462986950967656	0.230389531951442	0.0885602568655708	0.19160521592555	0	0	0.0252221543007427	0.00123588998903887
X568_120521.Salmon.count.data	0.2427460989703	0.288581115359879	0.10979073139232	0.309630580811828	0	0	0.049251473465673	0
X569_120521.Salmon.count.data	0.182915970382095	0.245903538582238	0.106651017509783	0.333980279748119	0	0	0.130549193777766	0
X571_120521.Salmon.count.data	0.192944081880363	0.452599893203886	0.0922280212997145	0.211437618029293	0	0	0.0507903855867424	0
X57_120417.Salmon.count.data	0.514287689422008	0.187983663623169	0	0.190911632192211	0.032781979115099	0	0.0740350356475135	0
X572_120521.Salmon.count.data	0.249645326731446	0.293369552262203	0.128757084969613	0.261817529106953	0.000482390677817169	0	0.0659281162519675	0
X573_120521.Salmon.count.data	0.415584333565849	0.225031066578648	0.0746003635489251	0.23461944653573	0	0	0.0501647897708482	0
X574_120521.Salmon.count.data	0.326970963450656	0.364354741035903	0.0636435187128576	0.219519938299949	0	0	0.025510838500634	0
X575_120521.Salmon.count.data	0.483502642093023	0.19356401708821	0.0656586543907821	0.187707556824868	0.0483711366974229	0.000803513034164843	0.0203924798715289	0
X576_120521.Salmon.count.data	0.045757485417203	0.557476327227302	0.0994780823099371	0.265451562457633	0	0	0.0318365425879248	0
X577_120521.Salmon.count.data	0.542596453792227	0.210251568934621	0.0463304577756606	0.175158438765657	0	0	0.0248409050674601	0.000822175664374119
X578_120521.Salmon.count.data	0.571067596456671	0.0705722235832841	0.0337728522948341	0.181530825379138	0.127329442227922	0	0.0157270600581508	0
X580_120521.Salmon.count.data	0.387312490595861	0.22477057645831	0.101175393188191	0.26570691689446	0	0	0.0210346228631782	0
X581_120521.Salmon.count.data	0.122220732697957	0.357810885170022	0.133947407405806	0.349841128288081	0	0	0.0361798464381332	0
X58_120417.Salmon.count.data	0.529633734304167	0.230814480895648	0.0630679779366175	0.161517595917225	0	0	0.0134548982980151	0.00151131264832717
X582_120521.Salmon.count.data	0.139731258421973	0.433099086675804	0.0330089815749432	0.293243278628838	0	0	0.100917394698442	0
X583_120522.Salmon.count.data	0.260309847773129	0.444464188058514	0.0637311404323523	0.207632578370919	0	0.00263404509185445	0.0212282002732304	0
X584_120522.Salmon.count.data	0.519657990140275	0.241102159908596	0.0355577205203745	0.170119660564703	0	0	0.0335624688660512	0
X586_120522.Salmon.count.data	0.200881481241007	0.443005678289714	0.11956178662995	0.19161696100829	0	0	0.0449340928310388	0
X587_120522.Salmon.count.data	0.487284188372137	0.264294548428121	0.0561913981946772	0.143509731637381	0	0	0.0487201333676844	0
X588_120522.Salmon.count.data	0.410001027868709	0.33554639139202	0.0390900149096228	0.177983516145102	0	0	0.0373790496845466	0
X589_120522.Salmon.count.data	0.231908122778783	0.428544175562311	0.120029036468038	0.197828602899079	0	0	0.0216900622917894	0
X590_120522.Salmon.count.data	0.432562071525853	0.311311218614255	0.0438157101046358	0.187309310663731	0.0143559819672032	0	0.0091904304831016	0.0014552766412205
X591_120522.Salmon.count.data	0.573168413871649	0.17070513888841	0.0240771687602268	0.19789519411303	0.0199297666096261	0	0.0136989694610532	0.000525348296005327
X593_120522.Salmon.count.data	0.496681057817579	0.172966764820849	0.0861755475069088	0.21634599605179	0.00114065718417738	0	0.0266899766186963	0
X594_120522.Salmon.count.data	0.193870871066226	0.374277387235467	0.0463014890149212	0.324268145410193	0	0	0.0612821072731924	0
X595_120522.Salmon.count.data	0.326794179759952	0.312395474571407	0.0657254035898511	0.245634773251434	0	0.00103186057886952	0.048418308248487	0
X596_120522.Salmon.count.data	0.672185580016013	0	0.0526714478686448	0.121145096931468	0.140087064645513	0	0.0139108105383615	0
X599_120523.Salmon.count.data	0.256934172610972	0.426947209751184	0.0544407324399108	0.20747611046745	0	0	0.0539601913994225	0.000241583331060977
X600_120523.Salmon.count.data	0.456576962450394	0.250506932799576	0.0665458348889603	0.194794975881798	0	0	0.0315752939792717	0
X60_120417.Salmon.count.data	0.245731250711157	0.434001726362507	0.0483311496472569	0.230586757515858	0	0	0.0412080849311518	0.000141030832069921
X602_120523.Salmon.count.data	0.363688965158075	0.269976972368682	0.0614992237211202	0.273304099912459	0	0	0.0300275326792022	0.00150320616046095
X603_120523.Salmon.count.data	0.394514022200795	0.448039394820316	0.0238175206770569	0.127289469216267	0	0	0.00633959308556442	0
X604_120523.Salmon.count.data	0.524362618610445	0.207378764145179	0.0544457848937919	0.175681761491542	0	0	0.0367813906501489	0.00134968020889264
X605_120523.Salmon.count.data	0.368211016099274	0.328441942542505	0	0.241435382730633	0	0	0.0619116586275882	0
X606_120523.Salmon.count.data	0.298605173114535	0.291352216872041	0.091340092126736	0.265250597518701	0	0	0.0534519203679871	0
X607_120523.Salmon.count.data	0.495057923335191	0.165422224434744	0.0341963922384155	0.227026702106787	0.0292737713754041	0	0.0490229865094579	0
X608_120523.Salmon.count.data	0.290209893073748	0.343355977223655	0.095210397541372	0.237523361386815	0	0	0.0337003707744094	0
X610_120523.Salmon.count.data	0.347461310189302	0.317002684429584	0.112357080953333	0.202004580634324	0	0	0.0211743437934571	0
X613_120523.Salmon.count.data	0.327132170427019	0.245433329900325	0.0694585022713749	0.279804754206501	0	0	0.0781712431947802	0
X614_120523.Salmon.count.data	0.447441850554833	0.219912831782025	0.120660805638819	0.209162444225587	5.30238050139807e-05	0	0.00276904399372168	0
X616_120524.Salmon.count.data	0.398633122655348	0.235320230909297	0.0921011228162646	0.238772103885522	0	0	0.0341532791234246	0.00102014061014316
X617_120524.Salmon.count.data	0.139596470372338	0.464052206160315	0.0688310031261033	0.26837860331383	0	0	0.0580409875296709	0.00110072949774314
X618_120524.Salmon.count.data	0.634472811467417	0.140581556007793	0	0.191729960177889	0	0	0.0312875857565472	0.00192808659035333
X619_120524.Salmon.count.data	0.27461749014922	0.334592748103145	0.128506834155794	0.227126464172597	0	0	0.0351564634192437	0
X620_120524.Salmon.count.data	0.297669265809733	0.373002903012837	0.0405205622081702	0.224821723751994	0	0	0.0627038006055751	0.00128174461169007
X624_120524.Salmon.count.data	0.134274529679907	0.433162260395495	0.0331475036158022	0.245425439278961	0	0	0.153694652582255	0.000295614447579704
X625_120524.Salmon.count.data	0.622115085249709	0.154318215759653	0.0253455316526937	0.166117471929256	0	0	0.0317402495850529	0.000363445823636066
X626_120524.Salmon.count.data	0.359687963175457	0.326487823008446	0.0732127174765958	0.206665770317855	0	0	0.0339457260216461	0
X628_120524.Salmon.count.data	0.39069723488504	0.235237438403169	0.0117142717006162	0.201845477785205	0.133297202589701	0	0.027208374636268	0
X629_120524.Salmon.count.data	0.303697518204987	0.409450966422456	0	0.199513063364727	0	0	0.0873384520078296	0
X630_120524.Salmon.count.data	0.355879643769964	0.235394738920503	0.10146744314981	0.239537528153741	0	0	0.0677206460059828	0
X631_120524.Salmon.count.data	0.488538592060426	0.203663500197907	0.0108488005414068	0.192224158593216	0.0761569129087715	0	0.0280037625612064	0.000564273137066767
X632_120524.Salmon.count.data	0.33148269268703	0.310116992052504	0.0905779842029384	0.234126292823807	0	0.000289569591385773	0.0324862368722383	0.000920231770096561
X633_120524.Salmon.count.data	0.277690194103609	0.361189598484499	0.0873163474704808	0.252286137349634	0	0	0.021517722591777	0
X634_120524.Salmon.count.data	0.477701016362321	0.251979466421637	0.0332965866129301	0.223804413371623	0	0	0.013218517231489	0
X635_120524.Salmon.count.data	0.136636061808631	0.241690261584705	0.20839227784925	0.354953906823515	0	0	0.0583274919338984	0
X636_120524.Salmon.count.data	0.344294465545258	0.282180466861553	0.0437789180697425	0.273535503296955	0	0	0.056210646226491	0
X637_120524.Salmon.count.data	0.413895510076229	0.254881603262183	0.1087223605411	0.197156399569591	0	0	0.0253441265508967	0
X638_120524.Salmon.count.data	0.477699362202748	0.207126076931549	0.032160635675336	0.239111570083475	0	0	0.0434686173643106	0.000433737742582077
X641_120524.Salmon.count.data	0.51469180497498	0.0597948957119402	0.0357258695882884	0.240789621669786	0.112675419826499	0	0.0360681296189429	0.000254258609563224
X64_120417.Salmon.count.data	0.527799401157635	0.232895333318861	0.0103911653559506	0.207666736836967	0	0	0.0212473633305869	0
X643_120524.Salmon.count.data	0.438367343367696	0.214993206162701	0.0588771007592235	0.212187213755142	0	0	0.0755751359552374	0
X644_120524.Salmon.count.data	0.416415385729672	0.249279464040273	0.0106937112889783	0.232279240809955	0	0	0.09056626825142	0.000765929879702234
X646_120524.Salmon.count.data	0.0518492798023951	0.688303287591605	0.039105864165693	0.18894181665585	0	0	0.0317997517844562	0
X647_120529.Salmon.count.data	0.570569748001271	0.233510699095402	0.00731562256944624	0.176078795517433	0	0	0.0125251348164474	0
X648_120529.Salmon.count.data	0.424356936267694	0.229408656202397	0.0647005074633175	0.253560031376961	0	0	0.0279738686896307	0
X649_120529.Salmon.count.data	0.121280606229325	0.514740943620501	0.100599273963009	0.234304125954344	0	7.29065227054653e-05	0.0290021437101149	0
X65_120417.Salmon.count.data	0.56896058833462	0.165334509229113	0.0294958115086738	0.156818470029154	0.0524713531227709	0	0.0269192677756683	0
X653_120529.Salmon.count.data	0.435276082272997	0.275125628791571	0.041754001647787	0.216306838779826	0	0	0.0315374485078186	0
X654_120529.Salmon.count.data	0.117402777032634	0.388312172347642	0.110675407101194	0.326753592034104	0	0	0.0568560514844251	0
X656_120529.Salmon.count.data	0.209015225600834	0.419875503091288	0.039821693962679	0.289134354568637	0	0.000352154313204785	0.0418010684633575	0
X657_120529.Salmon.count.data	0.652260385899047	0.122783744648406	0.0170579282174759	0.172066325152498	0	0	0.0357968908235737	3.47252589996578e-05
X660_120530.Salmon.count.data	0.581171981910212	0.135944224726665	0.0692125552425081	0.177892868275847	0	0	0.0357783698447685	0
X66_120417.Salmon.count.data	0.621920687950686	0.133235386301517	0.000448736542505952	0.139430252972454	0	0	0.104964936232837	0
X662_120530.Salmon.count.data	0.470025200525776	0.223827364657553	0.0749627789738197	0.19697139263776	0	0	0.0342132632050908	0
X663_120530.Salmon.count.data	0.363136093128344	0.271657108727137	0.0463474118362158	0.262448137672427	0	0	0.0564112486358764	0
X664_120530.Salmon.count.data	0.479715632853403	0.0704301406673155	0.0316426864813756	0.223025298043178	0.163073829569539	0	0.0321124123851893	0
X665_120530.Salmon.count.data	0.265329034323528	0.318861298851199	0.129285225967364	0.243129987552535	0	0	0.0433944533053731	0
X666_120530.Salmon.count.data	0.41651814290049	0.25491318035704	0.0377809147812433	0.16476115293461	0	0	0.126026609026617	0
X668_120530.Salmon.count.data	0.0754460089049639	0.601819970402806	0.0874422961403378	0.223840590910983	0	0	0.0114511336409094	0
X669_120530.Salmon.count.data	0.37306022131188	0.344771967127711	0.0605135637972479	0.204361571781015	0	0	0.0172926759821468	0
X670_120530.Salmon.count.data	0.23721639505673	0.394718256325827	0.0454320586316192	0.241748787982085	0	0	0.0807562287142598	0.000128273289478287
X671_120530.Salmon.count.data	0.400752072834823	0.219871018474288	0.111298089917565	0.212356468287096	0	0	0.0557223504862283	0
X672_120530.Salmon.count.data	0.368739163194892	0.349290552758932	0.0731615746313704	0.188484479675774	0	0	0.0203242297390325	0
X673_120530.Salmon.count.data	0.453430830552642	0.279032430459597	0.0544413220555716	0.189747791194746	0.000599454740843762	0	0.0227481709965993	0
X674_120530.Salmon.count.data	0.26850726250807	0.386712878742771	0.104730757752242	0.22478858625477	0.000794697465550818	0	0.0144658172765967	0
X675_120604.Salmon.count.data	0.345845621740632	0.313490138025698	0.038570334273954	0.254595985439641	0	0	0.0474979205200755	0
X676_120604.Salmon.count.data	0.116974736165736	0.366878455725355	0.115406747262394	0.317320279257772	0	0.000420096269909738	0.0829996853188331	0
X677_120604.Salmon.count.data	0.129448787568978	0.52562326134827	0.0634591206022131	0.244389616939564	0	0	0.0362600559407798	0.000819157600195869
X678_120604.Salmon.count.data	0.380568587329698	0.244961617319232	0.0950053055499534	0.221424701212954	0.0197950931850867	0	0.0382446954030761	0
X679_120604.Salmon.count.data	0.268322377647913	0.352371576685691	0.0950266742064468	0.231026811907077	0	0	0.0531766880477824	7.58715050894139e-05
X680_120604.Salmon.count.data	0.274384189488699	0.371372323843748	0.0955377943753485	0.230936976663622	0	0	0.0277687156285814	0
X681_120604.Salmon.count.data	0.619379202996545	0.187459034679427	0.0282833658704952	0.143294657433893	0	0	0.0215837390196401	0
X68_120417.Salmon.count.data	0.444783298497025	0.188797561740508	0.0207147352828504	0.179408686052731	0.13005394915733	0	0.0362417692695558	0
X682_120604.Salmon.count.data	0.127658707821753	0.515600676637364	0.104362610354581	0.213465060551382	0	0	0.0389129446349199	0
X683_120604.Salmon.count.data	0.240521517468962	0.304791052981754	0.136705732057953	0.289521143910805	0	0	0.0284605535805253	0
X684_120604.Salmon.count.data	0.476200336858585	0.22143334433791	0.0690046600494506	0.21525001509748	0.00662416428581139	0	0.0104794896400733	0.00100798973069018
X685_120604.Salmon.count.data	0.281109524601017	0.275830393918669	0.154561754474847	0.220291699173209	0.0285964579291719	0	0.0393228219843843	0.000287347918702122
X687_120604.Salmon.count.data	0	0.569961823098632	0.178932888668084	0.219288750714239	0.00023012906754515	0	0.0315864084514995	0
X688_120604.Salmon.count.data	0.362517680261576	0.33686817995842	0.0354427554259372	0.234458083357921	0	0	0.0307133009961469	0
X689_120604.Salmon.count.data	0.239100347817231	0.438360522479192	0.0771332312972264	0.218993664639118	0	0	0.0264122337672338	0
X690_120604.Salmon.count.data	0.469669789261757	0.176175566722079	0.059797786161094	0.256832600761653	0	0	0.0372855531681032	0.000238703925314035
X691_120605.Salmon.count.data	0.395093639094217	0.167759915595241	0.128529187624878	0.253658007702874	0.00872784674700187	0	0.0455657884422876	0.000665614793501426
X69_120417.Salmon.count.data	0.404698886001555	0.217213353412153	0.0224779479158633	0.207026797541043	0.0312779493832213	0	0.117305065746164	0
X693_120605.Salmon.count.data	0.444172522445356	0.35569470137508	0.033997020897706	0.147687787155159	0	0	0.018447968126699	0
X694_120605.Salmon.count.data	0.229865979983181	0.325634321225397	0.18808431382492	0.224509547929894	0.0137390332624091	0	0.0181668037741994	0
X695_120605.Salmon.count.data	0.400690354037293	0.240727141457058	0.072428682942633	0.249643727872723	0	0	0.0365100936902927	0
X697_120605.Salmon.count.data	0.279146632497113	0.328604484234375	0.0931398134692127	0.253789433274603	0	0	0.0446841116585072	0.000635524866189795
X698_120605.Salmon.count.data	0.376313925750254	0.361391622924867	0.0795717815138594	0.169758197913908	0	0	0.0128240418291577	0.00014043006795374
X699_120605.Salmon.count.data	0.449940049495231	0.185484585760728	0.159228024197201	0.188621585771123	0	0	0.0155004956425231	0.00122525913319469
X700_120605.Salmon.count.data	0.383008950214776	0.259665175344345	0.0483375196944663	0.229395154199766	0	0	0.0795932005466467	0
X701_120605.Salmon.count.data	0.0814460963333065	0.503206894536787	0.142980272490566	0.24760081389122	0	0	0.0247659227481199	0
X70_120417.Salmon.count.data	0.505261454165051	0.304791619366921	0.00522910738245384	0.120692326325227	0	0	0.0640254927603476	0
X702_120605.Salmon.count.data	0.374665332348418	0.423918653137364	0.0704081598057014	0.122853431166272	0	0	0.00815442354224408	0
X703_120605.Salmon.count.data	0.36039096087748	0.224375963681845	0.0654230697619533	0.287542140916526	0	0	0.0619369633592775	0.000330901402918524
X704_120605.Salmon.count.data	0.167003813859793	0.429086975621106	0.0954225446516585	0.279190526896899	0	0	0.0292961389705429	0
X705_120605.Salmon.count.data	0.325595829944089	0.337778930145703	0.0942551148603177	0.210233972539362	0	0	0.0321361525105283	0
X706_120605.Salmon.count.data	0.00748047188792563	0.563745491876217	0.0698803283736665	0.311030640206171	0	0	0.0478630676560202	0
X707_120531.Salmon.count.data	0.220177973733486	0.444086944907959	0.0986128767236667	0.21611275152296	0	0	0.0210094531119281	0
X708_120531.Salmon.count.data	0.47288840982504	0.293973429600823	0.0448438910057332	0.174484097514224	0	0	0.0138101720541797	0
X709_120531.Salmon.count.data	0.215654733830673	0.308897894658512	0.121538107193736	0.304121068435992	0.000645637075361261	0	0.0491425588057264	0
X710_120531.Salmon.count.data	0.403146820829905	0.206312049954524	0.0785522212668368	0.272608547505109	0	0	0.0393803604436258	0
X711_120531.Salmon.count.data	0.275106146108477	0.277014770970922	0.17436832658281	0.238431931122281	0	0	0.0350788252155104	0
X713_120531.Salmon.count.data	0.474204286453892	0.239598472539645	0.0278837130192968	0.197993278158788	0	0	0.060320249828377	0
X714_120531.Salmon.count.data	0	0.671051618737519	0.124479517604017	0.198367181151859	0	0	0.0061016825066058	0
X715_120531.Salmon.count.data	0.134569969686317	0.415308950704719	0.15218307113951	0.279091946776064	0	0	0.0188460616933896	0
X716_120531.Salmon.count.data	0.0369983841457483	0.474957525553045	0.134400685394249	0.32111726786095	0	0	0.0325261370460069	0
X718_120531.Salmon.count.data	0.458903790165993	0.256679259034293	0.0534918026101805	0.202894869031062	0	0	0.0280302791584718	0
X720_120531.Salmon.count.data	0.0998297783929959	0.35574779333328	0.187052883208575	0.327203602626302	0	0	0.0301659424388477	0
X721_120531.Salmon.count.data	0.114261266921747	0.438254774501321	0.129740908419442	0.277774249949077	0	0	0.0399688002084127	0
X72_120417.Salmon.count.data	0.569246425924562	0.199412873779977	0.0276821789542637	0.186128122172655	0	0	0.0175303991685426	0
X722_120531.Salmon.count.data	0.336735897014246	0.375044318269211	0.0868056504952837	0.174353565430907	0	0	0.0270605687903512	0
X724_120605.Salmon.count.data	0.0899242030184719	0.372542671435768	0.0837103506104371	0.381345478313013	0	0	0.0724772966223091	0
X73_120417.Salmon.count.data	0.564727446299877	0.0936497122105386	0.000734756834490939	0.0609182267336369	0.168784249283682	0.000806192320999106	0.110379416316775	0
X74_120417.Salmon.count.data	0.46492993485515	0.325686026646784	0.04311123786129	0.143422021100721	0	0	0.0228507795360544	0
X75_120417.Salmon.count.data	0.377456611594107	0.273520976428924	0.056710805146379	0.262004138943727	0	0	0.0288076599164825	0.00149980797038092
X76_120417.Salmon.count.data	0.398991021264136	0.16372856898071	0.0742941432046092	0.242610308998451	0.0674096049062701	0	0.0520527984351772	0.00091355421064606
X763_130520.Salmon.count.data	0.134902481698213	0.380337547047438	0.203345445825122	0.247798869242888	0	0	0.033615656186339	0
X764_130520.Salmon.count.data	0.233054715883469	0.460769564569919	0.0700917276578746	0.210633755374898	0	0	0.0254502365138397	0
X767_130523.Salmon.count.data	0.0332273225573274	0.540821940207303	0.0610189641906743	0.297841581049787	0	0	0.0670901919949085	0
X768_130523.Salmon.count.data	0.469109678894395	0.239596085570316	0	0.235780905686072	0.000151405633481971	0	0.0553619242157354	0
X769_130523.Salmon.count.data	0	0.418755521280819	0.119257496717274	0.403554188709487	0	0	0.0584327932924192	0
X770_130523.Salmon.count.data	0.356709470346475	0.347046044878394	0.0789228584208366	0.197280014627469	0	0	0.020041611726825	0
X77_120417.Salmon.count.data	0.384203032095181	0.310575482798955	0	0.192034337923453	0	0	0.11318714718241	0
X775_130528.Salmon.count.data	0.446223743361629	0.224170885964172	0.0455952926900468	0.227516844579285	0.0220699015311544	0	0.033627220465826	0.000796111407886362
X776_130528.Salmon.count.data	0.484970759465629	0.33552402766065	0.00207763883995215	0.157041164942891	0	0	0.0194399860372148	0.000946423053663239
X777_130528.Salmon.count.data	0.467108058519799	0.218142112439961	0.0490669823409687	0.226711237661001	0.000922792229652569	0	0.0380488168086187	0
X778_130528.Salmon.count.data	0.125644090522234	0.366563470545374	0.0856637095017491	0.355074485055311	0	0	0.0670542443753316	0
X781_130528.Salmon.count.data	0.299756747273447	0.338130798654613	0.0935426035861	0.233377244156729	0	0	0.0351926063291111	0
X78_120417.Salmon.count.data	0.404229532686394	0.281313897133337	0.0205976683585928	0.201295367982697	0.0348065014884771	0	0.0577570323505021	0
X786_130530.Salmon.count.data	0.478057043607362	0.163890352862548	0.0191108344312073	0.287928859955489	0	0	0.0459634625059732	0.00504944663742061
X787_130530.Salmon.count.data	0.338091820899257	0.345963736862711	0.0398973821107862	0.231119986773499	0	0	0.0449270733537481	0
X790_130530.Salmon.count.data	0.353686435342955	0.278720211637355	0.0986776403406831	0.239310214759298	0	0	0.0158580163220517	0.0137474815976566
X791_130530.Salmon.count.data	0.426219057066589	0.333547419219881	0.0273343516027562	0.18779888288308	0	0	0.0251002892276933	0
X79_120417.Salmon.count.data	0.614838585743204	0.106009122283534	0.0483622692450168	0.21169571500626	0	0	0.0190943077219843	0
X792_130530.Salmon.count.data	0.184377491075753	0.353493369924185	0.162354068550801	0.282623945798843	0	0	0.0171511246504179	0
X793_130530.Salmon.count.data	0.142461539410873	0.506188282660846	0.0412454253780389	0.265919975989353	0	0	0.0438071744927426	0.000377602068146634
X796_130701.Salmon.count.data	0.431977910726238	0.269814577574678	0.0653936540774114	0.195505442510081	0	0	0.0370056645953848	0.000302750516207021
X797_130701.Salmon.count.data	0.205879209749096	0.454119098305981	0.0624949494509859	0.208581439389893	0	0	0.0689253031040443	0
X799_130701.Salmon.count.data	0.0712319939053234	0.412573799795573	0.218864313325659	0.283412093763354	0	0	0.0139177992100905	0
X800_130701.Salmon.count.data	0.551022027982905	0.178698913466817	0.0288866991410919	0.179211929439788	0.00117645997982846	0	0.0610039699895698	0
X80_120417.Salmon.count.data	0.605519984456037	0.195654095794163	0	0.105794587980013	0	0	0.0930313317697877	0
X803_130701.Salmon.count.data	0.42952327482046	0.284008370874812	0.000483869418489798	0.201097001064338	0.0461244220081149	0	0.0387630618137854	0
X805_130701.Salmon.count.data	0.579157566924838	0.10671886878823	0.0809558115688218	0.215628244242946	0.00894339781745494	0	0.00859611065771016	0
X807_130701.Salmon.count.data	0.141144028913897	0.491701036740217	0.0745006403260245	0.272697179989687	0	0	0.0194532485805354	0.000503865449638986
X809_130702.Salmon.count.data	0.376541241192478	0.36196875050345	0.034485030846294	0.187903066398795	0	0	0.0391019110589821	0
X810_130702.Salmon.count.data	0.191936286141735	0.32927934538557	0.110490928272848	0.276240755552619	0	0	0.0920526846472286	0
X811_130702.Salmon.count.data	0.118446488262263	0.465522564271669	0.203394573448946	0.193971942980963	0	0	0.0186644310361592	0
X81_120417.Salmon.count.data	0.562035694673386	0.188213871935998	0	0.192168123891394	0	0	0.0575823094992229	0
X812_130702.Salmon.count.data	0.319202341416271	0.321522016232504	0.0174024112280016	0.241641912512312	0	0	0.100231318610911	0
X813_130702.Salmon.count.data	0.507397530827066	0.187018062700727	0.0197968745714125	0.255463193299846	0.00654774476969043	0	0.023230595727303	0.000545998103953973
X815_130702.Salmon.count.data	0.315729531831059	0.292814393701043	0.131340233055506	0.248778766466799	0	0	0.011025748827651	0.000311326117940657
X820_130725.Salmon.count.data	0.214869037619519	0.430793811147554	0.204826399682583	0.130113786816225	0	0	0.0182783595041423	0.00111860522997785
X821_130725.Salmon.count.data	0.372537884322859	0.229447461808709	0.0346903822007878	0.310526545893474	0	0	0.0527977257741702	0
X82_120417.Salmon.count.data	0.596013702470295	0.164748257516018	0	0.157769813443248	0	0	0.0810381669367988	0.000430059633639755
X824_130725.Salmon.count.data	0.304674399942899	0.229098158485278	0.111872322260854	0.311650622502747	0	0	0.0427044968082217	0
X826_130725.Salmon.count.data	0.396011859836081	0.280061668972657	0.0374655595387241	0.231078415924541	0.00128553641070077	0	0.0540969593172964	0
X829_130725.Salmon.count.data	0.495965489772747	0.2434520514732	0	0.223297366705118	0.013480679088129	0	0.0238044129608067	0
X831_130725.Salmon.count.data	0.538531952512311	0.233740759692539	0.0369616245862377	0.169877440537387	0	0	0.0206126629917177	0.000275559679807265
X83_120417.Salmon.count.data	0.678739521294385	0.133485339848872	0.00234415449837417	0.143315981581291	0	0	0.041207825929544	0.00090717684753408
X833_130729.Salmon.count.data	0.109051689097131	0.405720777784416	0.186792054953103	0.278405851875923	0	0	0.0200296262894266	0
X834_130729.Salmon.count.data	0.42128185111288	0.29976127223244	0.0158806177804358	0.184225537516934	0	0	0.0777404156083947	0.00111030574891554
X84_120417.Salmon.count.data	0.202618827531005	0.527334571495658	0.0515012625784596	0.196545571929003	0	0	0.0219997664658747	0
X844_130830.Salmon.count.data	0.0787088667884864	0.439359834779101	0.148794373737281	0.284643615878449	0	0	0.0484933088166828	0
X845_130830.Salmon.count.data	0.223881396995089	0.394046821295302	0.180397586988815	0.181123633765133	0	0	0.0205505609556609	0
X846_130830.Salmon.count.data	0.106558612777442	0.570886856288064	0.0497558086233537	0.239321286456624	0	0	0.0334774358545163	0
X847_130830.Salmon.count.data	0.235826593771041	0.434924963657768	0.048044171018521	0.261319272270206	0	0	0.0198849992824637	0
X857_130905.Salmon.count.data	0.288964367781658	0.440193328193267	0.0960230805140811	0.170658757475967	0	0	0.00416046603502785	0
X861_130911.Salmon.count.data	0.487845692807562	0.311766719890041	0.0252648991961126	0.164679659879419	0	0	0.0104430282268655	0
X862_130911.Salmon.count.data	0.0536717767475398	0.392427678758292	0.250534210968248	0.259007922227219	0	0.000799799344376461	0.0435586119543245	0
X864_130911.Salmon.count.data	0.0452158765225674	0.536820485257317	0.155742432494817	0.236393883804445	0	0	0.0258273219208535	0
X865_130911.Salmon.count.data	0.0716150301846624	0.47933699888483	0.113520557322909	0.304648982108307	0	0	0.0308784314992914	0
X871_130911.Salmon.count.data	0.26917964088527	0.51443317236385	0.0575238707840078	0.153679865951224	0	0	0.00372976054132784	0.001453689474321
X876_130918.Salmon.count.data	0.136879053354212	0.524265750465401	0.0950825117448513	0.204001017976861	0	0	0.0397716664586748	0
X879_130918.Salmon.count.data	0.162415951127911	0.661019209614827	0.0363868789414388	0.128582783230145	0	0	0.0115951770856781	0
X881_130918.Salmon.count.data	0.128752536567243	0.563565242062782	0.120032600704746	0.175116200488106	0	0	0.011088657730176	0.00144476244694695
X88_120417.Salmon.count.data	0.38205346348921	0.332977392368543	0.0944308399928058	0.171101130805311	0	0.00127548560342194	0.0181616877407081	0
X882_130918.Salmon.count.data	0.136737174578577	0.528695235572945	0.103257611887294	0.200113160192659	0	0	0.031196817768526	0
X884_130923.Salmon.count.data	0.397878865618585	0.250182024084952	0.0751686836677655	0.240321109929468	0	0	0.0354522788211553	0.000997037878073902
X885_130923.Salmon.count.data	0.340589073693672	0.234479047438473	0.0808317495054665	0.310050722732652	0	0	0.0340494066297368	0
X887_130923.Salmon.count.data	0.269949705602238	0.4512085936378	0.0382711575854953	0.218178084316112	0	0	0.02145227099246	0.000940187865894299
X889_130923.Salmon.count.data	0.350566190733381	0.290752754833796	0.0282697754734971	0.28583300904705	0	0	0.0445782699122762	0
X89_120417.Salmon.count.data	0.640110270820314	0.109225933874758	0.0338074513915928	0.175273632232105	0.0120756271930301	0	0.0295070844882	0
X892_130923.Salmon.count.data	0.542018919037262	0.245764340531846	0	0.173888363479477	0	0	0.0374798390151921	0.000848537936223569
X893_130923.Salmon.count.data	0.335738928844945	0.131497888249927	0.239166402435723	0.257725474496069	0	0	0.0358713059733355	0
X894_130923.Salmon.count.data	0.461275116102074	0.230323052777739	0.0543911900014778	0.227613566762102	0.000352629291221118	0	0.0249704761825301	0.0010739688828556
X895_130923.Salmon.count.data	0.315260117033417	0.307962086776778	0.00408798623009994	0.303347949612302	0	0	0.0693418603474026	0
X899_131010.Salmon.count.data	0.100181516882168	0.350843160692682	0.198281060900991	0.294238299933359	0	0	0.0564559615907991	0
X900_131010.Salmon.count.data	0.0888892046163806	0.394748153661447	0.260788668173694	0.203162599256121	0	0	0.0524113742923572	0
X901_131010.Salmon.count.data	0.35087100456648	0.402320009723355	0.0294480139624588	0.188110765730061	0	0.00116713203960482	0.0279540806181804	0.00012899335985981
X90_120417.Salmon.count.data	0.506852942565169	0.206191222268925	0.0209541554364092	0.22946486474244	0	0	0.0365368149870572	0
X905_131010.Salmon.count.data	0.0796140812614564	0.50411357477569	0.13022193452302	0.237670782147387	0	0	0.0483796272924466	0
X909_131031.Salmon.count.data	0.298782384946117	0.481660215602616	0.0109021064804423	0.189920656204447	0	0	0.0187346367663786	0
X911_131031.Salmon.count.data	0.141967968846837	0.406583414338946	0.253865374170385	0.179074241117839	0	0	0.0185090015259938	0
X922_131031.Salmon.count.data	0.336817343437531	0.26017117564704	0.133925371980818	0.231692986349848	0	0	0.0373931225847614	0
X923_131031.Salmon.count.data	0.0708629068915011	0.504732465316456	0.17251220459176	0.217238671623002	0	0	0.0346537515772802	0
X924_131031.Salmon.count.data	0.44245428566603	0.255653007006873	0.0139601107955831	0.236702342387506	0	0	0.0512302541440076	0
X925_131031.Salmon.count.data	0.494289564385051	0.276332547432175	0.0217744991470907	0.17580177161978	0	0	0.0318016174159033	0
X926_131031.Salmon.count.data	0.498371690610921	0.314164138916352	0.0001982456043514	0.155929171582987	0	0	0.0313367532853883	0
X927_131031.Salmon.count.data	0.122876044033628	0.579154792402902	0.0262275016846425	0.223376483724055	0	0	0.0483651781547733	0
X929_131031.Salmon.count.data	0.278861396516787	0.387464374122163	0.0255929450482285	0.243368063194377	0	0	0.0647132211184456	0
X93_120417.Salmon.count.data	0.646706715611845	0.137216995069716	0.000774834414234947	0.196142522518821	0	0	0.0187414280626281	0.00041750432275534
X932_131101.Salmon.count.data	0.37473913807669	0.148955818417296	0.168250421871485	0.268372787645729	0	0	0.0392370141695308	0.000444819819270173
X934_131101.Salmon.count.data	0.187854335007517	0.396844440210861	0.165729488140307	0.229437944625863	0	0	0.0200455185859099	8.82734295418108e-05
X935_131101.Salmon.count.data	0.394209325576114	0.228445294388073	0.0583339927234671	0.270492781378122	0	0	0.0485186059342239	0
X936_131101.Salmon.count.data	0.284059355226427	0.304303262016581	0.133889956646321	0.225515460739896	0	0	0.0515747955194122	0.000657169851362252
X937_131101.Salmon.count.data	0.422531403158303	0.223619407283901	0.0545799174960015	0.212230309089177	0.0491174226950728	0	0.0374613447467168	0.00046019553082816
X938_131101.Salmon.count.data	0.368527213674203	0.325715779401614	0.0259692256911833	0.232621053988593	0	0	0.0461588635209998	0.00100786372340738
X939_131101.Salmon.count.data	0.539049448904371	0.217181815686218	0.0150450172141384	0.198817136542853	0	0	0.0299065816524185	0
X940_131101.Salmon.count.data	0.0859394835089691	0.559194022426835	0.231421063643018	0.100531754662367	0	0	0.0229136757588107	0
X941_131101.Salmon.count.data	0.335550839688383	0.45262954496728	0.018245378119989	0.157788441571127	0	0	0.0357857956532211	0
X94_120417.Salmon.count.data	0.662386790814422	0.205521790376262	0	0.105083398526222	0	0	0.0254190727786469	0.00158894750444689
X942_131101.Salmon.count.data	0.323407638450506	0.438940090666124	0.0397044057500229	0.153044097127302	0	0	0.0449037680060454	0
X943_131101.Salmon.count.data	0.246194959016995	0.395317330155181	0.105068737134756	0.207592967065813	0	0	0.0458260066272551	0
X944_131107.Salmon.count.data	0.405284665940226	0.225514830043431	0.038805396160793	0.286197638943438	0	0	0.044197468912113	0
X945_131107.Salmon.count.data	0.0955516604090104	0.364793367446577	0.208523548196562	0.293847099496308	0	0	0.037284324451542	0
X946_131107.Salmon.count.data	0.394508672526552	0.291269534760482	0.0954379658737281	0.195072926850107	0	0	0.023350583450809	0.000360316538321513
X949_131107.Salmon.count.data	0.121924580521041	0.462658865210995	0.106614126657549	0.281865315342438	0	0	0.026937112267976	0
X950_131107.Salmon.count.data	0.481836633852891	0.28006281621939	0.0347185763275895	0.176827687494239	0	0	0.0265542861058907	0
X951_131107.Salmon.count.data	0.489754721163499	0.207759235861248	0.0379769660485775	0.211327081073548	0.0295136950334795	0	0.0227154164008626	0.00095288441878495
X952_131107.Salmon.count.data	0.50130509730038	0.233691561035648	0.0231082480815666	0.205820540574854	0	0	0.0349323217516681	0.0011422312558837
X954_131107.Salmon.count.data	0.114020048309604	0.417301036093489	0.148092983410379	0.295209093728321	0	0	0.0229753388218508	0.00240149963635611
X956_131107.Salmon.count.data	0.065521308089778	0.676169439361915	0.0455627643373828	0.197642034632936	0	0	0.0151044535779882	0
X957_131107.Salmon.count.data	0.414226118152099	0.250311574077884	0.011863806464048	0.286255818040332	0.012868432540123	0	0.0244742507255132	0
X958_131107.Salmon.count.data	0.0329728422043212	0.502579946155416	0.195717383892681	0.239384678813251	0	0	0.0293451489343314	0
X96_120417.Salmon.count.data	0.390580482769836	0.295105766877927	0.0548380101200855	0.219577667119335	0	0	0.0398980731128171	0
X97_120417.Salmon.count.data	0.562213987038433	0.151489770813384	0.000917040333143305	0.154933198633226	0.0151290784677548	0	0.11531692471406	0
X98_120417.Salmon.count.data	0.521026006600363	0.229152086583601	0.00588097177108967	0.194516762576053	0	0	0.0494241724688931	0
R24_131017.Salmon.count.data	0.176798237637065	0.376526149192529	0.149028915684536	0.266969954228544	0	0	0.030676743257326	0
redo4_140501.Salmon.count.data	0.158492424167844	0.436378195187705	0.155872931441493	0.215350987888415	0	0	0.033905461314543	0
