# Supplementary material for: Deep autoencoder for interpretable tissue-adaptive deconvolution and cell-type-specific gene analysis
Source: Nat Commun. 2022 Nov 8;13:6735. doi: 10.1038/s41467-022-34550-9 (PMC9641692; doi:10.1038/s41467-022-34550-9)
Supplement: Supplementary file 4 — Source Data [file 41467_2022_34550_MOESM4_ESM.zip › Source Data/fig3/3ab/ROSMAPpred_csx.csv]

Mixture	InNeurons	Astrocytes	Oligodendrocytes	Endothelial	ExNeurons	OPC	Microglia	Unknown	P-value	Correlation	RMSE
01_120405.Salmon.count.data	0.300194860598395	0.184481977143049	0.0991208954606567	0.0620063423014808	0.241067000409284	0.023568407713532	0.0722336665627183	0.0173268498108845	0	0.538772545873285	0.855728816593989
02_120405.Salmon.count.data	0.419684988124146	0.111178464606573	0.0630306772858295	0.0413386625047371	0.281555624599436	0.0343776371048837	0.0308159273292835	0.018018018445111	0	0.649859372972081	0.824881087866674
03_120405.Salmon.count.data	0.496318007340705	0.157895180065357	0	0.0283433080898847	0.244703301466325	0.0319750943763372	0.016393753570822	0.0243713550905698	0	0.635341181774936	0.845711228627419
04_120405.Salmon.count.data	0.376068272294147	0.22933688903967	0.0296223407941349	0.0406702019151982	0.240612698622606	0.0162981887720907	0.0405508207017574	0.0268405878603956	0	0.736009301949709	0.794727520859998
05_120405.Salmon.count.data	0.395097929259079	0.183968259441005	0.0558623180150029	0.0360988231227736	0.27174943591504	0.0215271173453383	0.0230927584683129	0.0126033584334492	0	0.592380308516523	0.846962300146504
07_120410.Salmon.count.data	0.417156291004434	0.192098589316318	0.0238195314332509	0.0364243180320789	0.255987049676843	0.0219869068224314	0.0324602390249852	0.020067074689658	0	0.583852159509402	0.858070846282506
08_120410.Salmon.count.data	0.337126664749248	0.245974199577219	0.108459851792526	0.0307681371899166	0.232845043150337	0.0116307670462244	0.0198696578703079	0.0133256786242214	0	0.548282924398789	0.848539641922437
100_120417.Salmon.count.data	0.310595347909546	0.277569508890473	0.0770720046483501	0.0417572223765922	0.211975709173942	0.0310288387763159	0.0283779231120431	0.0216234451127381	0	0.604565076158338	0.827638443321821
101_120418.Salmon.count.data	0.375715181998643	0.243941382799069	0.0300209022814077	0.0327563785953926	0.230214700681316	0.0389829918631539	0.0300669225036454	0.0183015392773713	0	0.682000008880596	0.813591822091022
102_120418.Salmon.count.data	0.369966903299796	0.112055427001704	0.121546699219476	0.0528611093351153	0.266058894627339	0.0164058254044052	0.0475414342073863	0.0135637069047785	0	0.656643920042857	0.794397495792284
103_120418.Salmon.count.data	0.341136428824222	0.220751879712068	0.0318038181734797	0.0505805221671515	0.24741170285692	0.0446256915597273	0.0402673492482056	0.0234226074582254	0	0.607284713970108	0.844434388736255
104_120418.Salmon.count.data	0.293300148144571	0.334671918814198	0.0503467572253883	0.0570160313159677	0.184856899451062	0.0192903540148112	0.0359205172645473	0.0245973737694546	0	0.723449675128277	0.772336878407639
108_120418.Salmon.count.data	0.326774726986467	0.275917708520663	0.08267238320883	0.0345284205577851	0.202862474637006	0.0222769626893198	0.0372091393699418	0.0177581840299874	0	0.710705343516731	0.775186592558627
109_120418.Salmon.count.data	0.422951977238684	0.212799538138722	0.0277668266427583	0.0223087822802783	0.257438478311065	0.0199133617243571	0.0233968276043361	0.0134242080597993	0	0.674339325502958	0.822000966037086
111_120418.Salmon.count.data	0.328716593952546	0.29354525897684	0.0417611326534916	0.0525523928427578	0.198813556527957	0.0283417866346845	0.0316082453709791	0.0246610330407444	0	0.644525906365412	0.817572761796321
11_120410.Salmon.count.data	0.245694643164654	0.327740406259629	0.0709319375303303	0.0612931220041181	0.173418505218536	0.0527514859639149	0.04119869258363	0.0269712072751882	0	0.604459999264891	0.822893134833273
112_120418.Salmon.count.data	0.392826460408242	0.198742356106519	0.0307248846141992	0.0648414604352249	0.252687102590093	0.01370789531631	0.0292821445226596	0.0171876960067521	0	0.699670167156122	0.808937451064679
113_120418.Salmon.count.data	0.459341730219709	0.166434419714366	0.028816025584827	0.0258484726210662	0.246147479179853	0.0264896945376384	0.0223076108326443	0.0246145673098961	0	0.655988556532678	0.831630447330989
115_120418.Salmon.count.data	0.440982873435344	0.153645946338117	0.051582074537722	0.036174273200313	0.253394757292228	0.0294270828984499	0.0237839992965198	0.0110089930013066	0	0.608908267667573	0.84209897669453
116_120418.Salmon.count.data	0.350279006730057	0.294993280827875	0.0508165151844807	0.0394539384928795	0.183863159840182	0.0287008525678856	0.0322049020106216	0.0196883443460185	0	0.737824079852777	0.772328439965838
118_120418.Salmon.count.data	0.279468738203443	0.340085829388919	0.0704249051946546	0.0597485233927294	0.145040458663889	0.0454764023573603	0.0302473904388391	0.0295077523601658	0	0.543451353208765	0.850960131274279
119_120418.Salmon.count.data	0.265979313006615	0.341233656685472	0.0687920083534423	0.078067060238216	0.173665935832691	0.00895680649409896	0.0400556979167532	0.0232495214727117	0	0.777377449679096	0.731711849544002
120_120418.Salmon.count.data	0.238090570313074	0.295024192338305	0.137119978952545	0.077322371952671	0.177995176801618	0.0300709224077068	0.0260017880318378	0.0183749992022428	0	0.613360549241586	0.802208968085733
121_120418.Salmon.count.data	0.424514507599833	0.181458989178541	0.0462258719583929	0.0352524366133537	0.21941834580642	0.0386243763116713	0.0317147838017568	0.0227906887300312	0	0.645879021148189	0.82710791385105
12_120410.Salmon.count.data	0.377907074168265	0.23096502174728	0.0579502122576237	0.0644608123719647	0.187157611375823	0.0334084584558648	0.030319508841304	0.0178313007818746	0	0.657344270814335	0.810280137488271
122_120418.Salmon.count.data	0.40238270587328	0.194570283381884	0.0577996101943732	0.047480285144138	0.207476801297066	0.0315920897167867	0.0378883942855633	0.0208098301069093	0	0.592260605226152	0.843082061548717
124_120419.Salmon.count.data	0.29178552553061	0.343782497712019	0.0502596397211536	0.0507829014966132	0.187783219995764	0.0169455970203677	0.034271115210365	0.0243895033131083	0	0.699862480010183	0.783449186175919
125_120419.Salmon.count.data	0.447116277319769	0.173637158223987	0.0356186603368539	0.0388272119465147	0.237803391490391	0.0182471650122368	0.0330069691446601	0.0157431665255868	0	0.603919452144701	0.847482888868362
126_120419.Salmon.count.data	0.398705317720635	0.185687648137018	0.0293403271784996	0.0645146362789278	0.254815396082634	0.0188057878433625	0.0339434917582689	0.014187395000654	0	0.553637034294272	0.866098006872172
128_120419.Salmon.count.data	0.430950468301862	0.226962718206403	0.0359980423194715	0.0198139802106947	0.224173596644773	0.010914944545055	0.0328382144201466	0.0183480353515948	0	0.672564269322865	0.817604419874538
129_120419.Salmon.count.data	0.416360471885777	0.231773207496954	0.00612131132491405	0.0553803471454086	0.220817969150474	0.0280814474281428	0.0194670129220933	0.0219982326462367	0	0.750758804513503	0.791234881762122
130_120419.Salmon.count.data	0.450421901379864	0.154276956116582	0.0330434501129588	0.0253828598371386	0.245910580174266	0.0333822473941666	0.0329062025061215	0.0246758024789027	0	0.537907664132676	0.874285089667095
131_120419.Salmon.count.data	0.405563717600199	0.190149054731177	0.0395973400685805	0.0431477362587868	0.218943709663152	0.0426457990083443	0.0370273529932791	0.022925289676481	0	0.649564224993963	0.826948659837845
132_120419.Salmon.count.data	0.404197179960473	0.184991245220248	0.0330949785011249	0.0353788155355471	0.266013638854368	0.0391108523764573	0.0247278266108999	0.0124854629408828	0	0.670361719358203	0.823799468148274
133_120419.Salmon.count.data	0.43681796631112	0.178439347628997	0.0369097801879623	0.0391590384924808	0.2514216528599	0.0266364190519581	0.014214451495387	0.0164013439721949	0	0.540653250177453	0.870470048280954
134_120419.Salmon.count.data	0.32143680321473	0.284227920443967	0.01482809733943	0.0545627205008605	0.243425970917517	0.0271132067807346	0.0313099317473257	0.0230953490554349	0	0.543101593860743	0.866731128057171
136_120419.Salmon.count.data	0.330983867019432	0.271463793839194	0.0407185388368781	0.0686636592810645	0.227259615226204	0.0180286575564362	0.0243671767543909	0.0185146914864011	0	0.741637874163576	0.776722796079902
138_120419.Salmon.count.data	0.472838903524941	0.200805424656404	0.0388091294488842	0.0377028439335749	0.197884048928051	0.0131829766820324	0.0205183459976122	0.0182583268285004	0	0.623963197485673	0.834854719120869
140_120419.Salmon.count.data	0.44217554176897	0.164961871877064	0.0189817864204938	0.0431764290097306	0.270346437733411	0.0237336024876189	0.0298997139883811	0.0067246167143312	0	0.557381143449509	0.869311220932353
141_120419.Salmon.count.data	0.419646407182945	0.199277453562048	0.0504465181118942	0.0400949694239477	0.21889556689212	0.0165172297392764	0.035549893434334	0.0195719616534351	0	0.703047537731394	0.800563981981141
14_120410.Salmon.count.data	0.276420568497919	0.398997342882097	0.059370780242522	0.0500134546115785	0.154954716299454	0.0100773700357246	0.0343986852292875	0.0157670822014176	0	0.807077955764344	0.71203588857375
142_120419.Salmon.count.data	0.340160652862258	0.295010305664203	0.0147085727351243	0.0473383890814309	0.236678005522512	0.0175897919050633	0.0326594573375314	0.0158548248918772	0	0.781070296241798	0.769070664051969
145_120419.Salmon.count.data	0.341639514818637	0.198442523953313	0.123352355315878	0.0502453400684211	0.202070261301816	0.0380751693796774	0.0242500049534149	0.0219248302088419	0	0.536713515071904	0.851129502402577
146_120419.Salmon.count.data	0.40178256456393	0.239255309803758	0.0338586958277031	0.0421348349769102	0.218883544091703	0.0332525286862017	0.0213274460503796	0.00950507599941469	0	0.737041247010923	0.787395678677069
149_120419.Salmon.count.data	0.326318361506516	0.217200215818069	0.0996270281008984	0.0564962841291714	0.217179268817152	0.0224153744192736	0.0451460874273578	0.0156173797815617	0	0.666804087942935	0.792730614560236
150_120419_0_merged.Salmon.count.data	0.363736138570793	0.173554083970134	0.050734077994014	0.0569435766471226	0.2898891532805	0.0139206547530465	0.0338101389182512	0.0174121758661385	0	0.691009973392574	0.810094554392675
150_120419.Salmon.count.data	0.362187125874786	0.172215484627866	0.050666929064416	0.0567288468615441	0.29152932609962	0.0149840655907093	0.0335331587372657	0.0181550631437926	0	0.690464840134762	0.810595646284443
15_120410.Salmon.count.data	0.417100137273093	0.155888273400791	0.0743527378662096	0.0467216096319496	0.264719139172814	0	0.0248893852027363	0.0163287174524065	0	0.500855140498252	0.878932390612994
152_120419.Salmon.count.data	0.372910527011522	0.209843239332789	0.028082348231395	0.0855797608990552	0.209163522860432	0.00964800574368616	0.0655392986061422	0.0192332973149787	0	0.419330177793934	0.912374922813456
153_120423.Salmon.count.data	0.329945350532729	0.286641105630487	0.0934631811994471	0.0420966437091843	0.17934666375662	0.0147980089015313	0.0362613033691557	0.0174477429008451	0	0.809984512089245	0.71297314856094
154_120423.Salmon.count.data	0.329533432460464	0.266425747846885	0.0316433705344229	0.0542772199283009	0.242981157835778	0.0218182009477399	0.0416492748655642	0.0116715955808451	0	0.750608345816147	0.780496872191832
155_120423.Salmon.count.data	0.291277951356419	0.376994233573396	0.0195271063417208	0.0533246614661337	0.178549173192531	0.0223562213679474	0.0346328912585861	0.0233377614432653	0	0.770833684658081	0.752115748897698
158_120423.Salmon.count.data	0.33816763272258	0.24242365099774	0.06707476603238	0.0403418687369744	0.229937283008689	0.0399305035499309	0.0263650153267822	0.0157592796249242	0	0.685044130854615	0.797675968312989
159_120423.Salmon.count.data	0.259852608740061	0.384131832095583	0.0623756875358818	0.0520587659277163	0.156440219552564	0.0284924968794282	0.0336450775075443	0.0230033117612203	0	0.761965760052124	0.738511506572954
160_120423.Salmon.count.data	0.254956901217907	0.330417221677887	0.0423547074145608	0.0707072558389391	0.211816961392989	0.0247593473443702	0.0465666391105967	0.0184209660027501	0	0.77903426512026	0.748181776973323
162_120423.Salmon.count.data	0.409213378947894	0.219305477169062	0.0478709017069191	0.0464594720637751	0.219367625045005	0.015376019309468	0.0265917848133916	0.0158153409444844	0	0.775196135342365	0.767434768750353
164_120423.Salmon.count.data	0.368672969581963	0.273152374972394	0.0224396076362727	0.0511198006834816	0.218650686179411	0.0227283751634311	0.0221418480972468	0.0210943376858004	0	0.724086992037809	0.792448379803683
165_120423.Salmon.count.data	0.43769627951252	0.0921496881996798	0.0806083995288932	0.0238684452521284	0.282644285692568	0.0348301345396319	0.0251094801468094	0.0230932871277689	0	0.590099814964572	0.843640816999798
166_120423.Salmon.count.data	0.394315961938945	0.243417951196146	0.0397530055877764	0.0401687941410572	0.210360080962206	0.0288219084343615	0.0258471520181759	0.0173151457213311	0	0.736476881097636	0.785301753019179
168_120423.Salmon.count.data	0.399898864598472	0.189691380069331	0.0805664467464609	0.0411965555240548	0.230011780161187	0.0214553778245852	0.0160374945360677	0.0211421005398416	0	0.699839699228869	0.788866483339915
170_120423.Salmon.count.data	0.401280204679669	0.175392577128196	0.0582185922944816	0.0361890528632193	0.254370269891049	0.0326280771851069	0.0323145284679106	0.00960669749036674	0	0.559831095181778	0.858748754786659
171_120423.Salmon.count.data	0.335045312058235	0.202215318595203	0.125100050705307	0.0259218449077344	0.254816306856008	0.0144361190945906	0.0262622097371059	0.016202838045815	0	0.703461363568718	0.766405750186721
173_120424.Salmon.count.data	0.340289216604632	0.26308906570365	0.0745907246180139	0.0507558681642273	0.174358837811692	0.0299754872759639	0.0456611751492882	0.0212796246725326	0	0.629267361490044	0.81610662471498
174_120424.Salmon.count.data	0.216639405416987	0.328973695286663	0.0984501116782827	0.0630577329645188	0.199366998752318	0.0266845114461361	0.0461577203678893	0.0206698240872043	0	0.561167383085168	0.838912168468823
176_120424.Salmon.count.data	0.382059273589789	0.236666344229653	0.0707146052512665	0.0326177859646535	0.205589532008825	0.0294599549415961	0.0226281889307595	0.0202643150834582	0	0.702334484319856	0.788205408526529
177_120424.Salmon.count.data	0.410757923076227	0.232073996929156	0.053937648735134	0.0375048878749107	0.198649844379002	0.021102948574802	0.0261931844180538	0.0197795660127144	0	0.7234033385017	0.785846440027475
179_120424.Salmon.count.data	0.422157094973236	0.180287487110316	0.0221568132755779	0.031731102792831	0.265932074832618	0.0364379240906368	0.025427789211674	0.0158697137131104	0	0.598210481861617	0.854250598732152
180_120424.Salmon.count.data	0.453140830487462	0.162821885191029	0.0248426749820109	0.0363862489505188	0.241516729167837	0.0306020900423168	0.0292910123084398	0.0213985288703861	0	0.6032204832247	0.851603878310394
181_120424.Salmon.count.data	0.337196531588841	0.192494582836982	0.0947325578332541	0.060671665024213	0.244397002296579	0.0147813866576853	0.0355318104699584	0.0201944632924866	0	0.737033388509536	0.762659802718149
182_120424.Salmon.count.data	0.418703224148658	0.195063031593698	0.0463958959951348	0.0497948329004879	0.244603546559687	0.0132318525127531	0.0157652404628471	0.0164423758267341	0	0.722676143907134	0.794107971254918
183_120424.Salmon.count.data	0.235772031742574	0.299267659491704	0.149177671767618	0.0451791755759647	0.170296524753671	0.0313209975811728	0.0427288813523305	0.0262570577349644	0	0.681818311520054	0.758508966965461
185_120424.Salmon.count.data	0.327836825254944	0.277412074359912	0.0761305276155663	0.0435950458277321	0.195806828385359	0.028982927979037	0.0307298825370048	0.0195058880404448	0	0.702856813767565	0.780463405151878
186_120424.Salmon.count.data	0.448561261856556	0.173248260115268	0.0644741172931992	0.0287621194411462	0.244074895079892	0.00942583939369871	0.0270305974360781	0.00442290938416092	0	0.543018090907342	0.863478701024094
187_120424.Salmon.count.data	0.368732641926302	0.273726822646553	0.051681967624347	0.0274161165406571	0.201505626204922	0.019433529843538	0.0345715608519724	0.022931734361708	0	0.744723948004252	0.774299138209217
188_120424.Salmon.count.data	0.425715949585228	0.172725584418183	0.0609035637766321	0.0424689449774819	0.225325859062648	0.0209754129553504	0.0346029009117509	0.0172817843127256	0	0.712916525393732	0.793537863008085
190_120424.Salmon.count.data	0.398731587700024	0.219053354025084	0.0242806979855783	0.0310005434757689	0.24002696927588	0.0470243305115834	0.0206805134935146	0.0192020035325663	0	0.64811094954499	0.831109313903858
191_120424.Salmon.count.data	0.471825718924705	0.173272074523445	0.0217580483132455	0.0474172910327755	0.214350422632969	0.0287259668016764	0.025713236481435	0.0169372412897482	0	0.630108991736584	0.839259067947471
19_120411.Salmon.count.data	0.396946278055502	0.175260343771699	0.0839604244506008	0.0463213798940197	0.219048498621079	0.0182512938276268	0.0390039443387204	0.0212078370407525	0	0.553727848182892	0.853336276534631
193_120424.Salmon.count.data	0.367451519438199	0.205724771994419	0.0628806744670963	0.0356366395887856	0.254237140110692	0.0246254520191427	0.0251075255876486	0.0243362767940168	0	0.671909300227525	0.810474818901647
196_120424.Salmon.count.data	0.252420940969562	0.321379984455258	0.0699140663335844	0.0725077732505726	0.205692099261963	0.0280701003766037	0.0314263344968629	0.0185887008555926	0	0.790098596002616	0.729456520256604
197_120424.Salmon.count.data	0.313193006492112	0.221216519265477	0.0579409857673138	0.0448458038321791	0.274304490231839	0.0345192692885893	0.0350156414911619	0.0189642836313278	0	0.705600347717276	0.797178793065982
200_120424.Salmon.count.data	0.354535245812939	0.238425262266413	0.0435707468947572	0.0610819087042564	0.215289031781238	0.0198056157457227	0.045710574954049	0.0215816138406252	0	0.695225670727132	0.801143055879894
201_120424.Salmon.count.data	0.310531389462243	0.205623486177932	0.0751271535085239	0.0633357577355205	0.251816446769796	0.0335994033199333	0.0458631503138948	0.0141032127121557	0	0.597758813012661	0.83531655601791
20_120411.Salmon.count.data	0.321962262551709	0.262660778691225	0.0680930037717835	0.0558927154333062	0.19187680708969	0.0305014973652698	0.04269063618447	0.0263222989125468	0	0.694831486311119	0.788256440480736
202_120424.Salmon.count.data	0.340486111410017	0.254069907122111	0.0917535398663587	0.0774015978889599	0.160368230862967	0.0154907623746045	0.0403352206721407	0.020094629802841	0	0.760808572370376	0.739133963539491
203_120424.Salmon.count.data	0.328487535978713	0.317747071771571	0.0724708266980576	0.0389253750346317	0.16460133419781	0.0193230975422693	0.0326226884644861	0.0258220703124613	0	0.743377696817115	0.756283762072135
204_120424.Salmon.count.data	0.27271956162308	0.366291606061628	0.0619659500233791	0.099311586598814	0.138790744450252	0.023947103233367	0.0162118542671533	0.0207615937423263	0	0.723116330276713	0.754381666046474
206_120424.Salmon.count.data	0.404633916332415	0.236998553241274	0.0611611345747816	0.0489586581328232	0.182235140219651	0.0181953593993649	0.0282818363880208	0.0195354017116699	0	0.760173286343516	0.76277331682894
207_120424.Salmon.count.data	0.222241175857941	0.373148119246888	0.0661837106422798	0.0703454587981	0.172083165152827	0.0438915263448801	0.0289644025021425	0.0231424414549417	0	0.748731434416093	0.743545115683328
21_120411.Salmon.count.data	0.332468939958275	0.219872687646843	0.0512219625736075	0.0849331126247856	0.202849595818568	0.0245930148404862	0.0585520981511726	0.0255085883862624	0	0.638179754990825	0.821151427901041
212_120424.Salmon.count.data	0.328689123304666	0.263950922589754	0.07712838471382	0.0448608908943253	0.198747112850469	0.0253130598319251	0.0396948361485914	0.0216156696664495	0	0.784710324553789	0.740937815931661
213_120425.Salmon.count.data	0.31312085599564	0.311989639994914	0.0243079547483084	0.0617803479370559	0.196803323420662	0.0272572038969323	0.0439212475775786	0.0208194264289092	0	0.787669246422135	0.755297762391698
214_120425.Salmon.count.data	0.369324522995498	0.248674381596142	0.0298603644754013	0.0351174785533147	0.245173461850682	0.0303466538585158	0.0248344025879778	0.0166687340824682	0	0.620443535439078	0.837988793183785
215_120425.Salmon.count.data	0.374704546766519	0.235875489887603	0.0401619503227136	0.054135091403234	0.229781161508885	0.0233796933290607	0.0200384866162154	0.0219235801657691	0	0.70679677101941	0.798540037177697
216_120425.Salmon.count.data	0.33281219236193	0.308904639609517	0.0479196552633293	0.0467119072600496	0.190712035786987	0.0271457423728851	0.0315498001955815	0.0142440271497206	0	0.748139353392621	0.765986473403094
218_120425.Salmon.count.data	0.372216125975031	0.271602336991959	0.0525793937538251	0.0448719114904647	0.207265617622091	0.0154739752460065	0.0192914557404581	0.0166991831801646	0	0.754734254454221	0.76711923913583
219_120425.Salmon.count.data	0.37755746101956	0.266356847648067	0.0314842510470243	0.0477219972754354	0.203763018823281	0.0241646751753227	0.0373189264681588	0.011632822543151	0	0.747565431799888	0.77969779239327
220_120425.Salmon.count.data	0.420207646788439	0.188468045319733	0.0456307546463297	0.0374199446830432	0.236658756174343	0.0249166431498029	0.0237086819876375	0.0229895272506707	0	0.716466076742864	0.799047407386326
221_120425.Salmon.count.data	0.350799795528173	0.254590146089751	0.0203054179032473	0.0734758346365541	0.209160761155628	0.036085155054102	0.0352517379223146	0.0203311517102303	0	0.715733387061111	0.795916596013846
222_120425.Salmon.count.data	0.179402186664002	0.398085908891678	0.113599596210315	0.10296121710817	0.127275433082978	0.014105458821855	0.0369920285885152	0.0275781706324869	0	0.589687207104993	0.81437837888987
224_120425.Salmon.count.data	0.371687031121729	0.199484644351173	0.0242142381761039	0.0332822375672678	0.2878633514081	0.041272692252108	0.0183014993058284	0.0238943058176893	0	0.64002933750844	0.838545995913484
227_120425.Salmon.count.data	0.245125524096873	0.30383729012398	0.0597403008836161	0.0829755345592055	0.192250251314489	0.0488950992323437	0.048913526067497	0.0182624737219961	0	0.592196059948924	0.831888741730565
228_120425.Salmon.count.data	0.2862777803767	0.228651245382832	0.106460613044898	0.0731684864206227	0.203628243184718	0.0435774813499662	0.03488376559272	0.0233523846475424	0	0.723277408732878	0.756387537830409
229_120425.Salmon.count.data	0.433695534076924	0.14984308995536	0.0348217456366047	0.0441232792814389	0.278379257861256	0.0317757053030885	0.0190655570608801	0.00829583082444712	0	0.557594229305687	0.866507642464283
231_120425.Salmon.count.data	0.417371092127998	0.200642047154189	0.0351166251967311	0.0324623681964715	0.247418975493818	0.0299590932325254	0.022541927190428	0.0144878714078396	0	0.652165661036052	0.828093567424361
23_120411.Salmon.count.data	0.307864189891053	0.312592116538117	0.0717097043841609	0.0478306899738251	0.186516929576793	0.0149217429228386	0.0366237233473576	0.0219409033658546	0	0.771537829609184	0.743063891799264
232_120425.Salmon.count.data	0.379216542867335	0.165151797272002	0.0173272358708011	0.0548917674129778	0.316041592622451	0.0221887746257122	0.0315857679612669	0.0135965213674546	0	0.691073301808509	0.824810916983563
234_120425.Salmon.count.data	0.31565174608168	0.217848585397243	0.0583432099141563	0.0417476087456448	0.299647948174097	0.0182255154818162	0.0306329682376093	0.0179024179677525	0	0.725214002405474	0.790845229298029
236_120425.Salmon.count.data	0.345290243546596	0.29407849702113	0.0762059675356189	0.0436570736472268	0.174326604804423	0.0276436958639795	0.0245619428718625	0.0142359747091634	0	0.640339468534843	0.807983791106549
237_120426.Salmon.count.data	0.385865709232762	0.179589727852155	0.0656118778039898	0.040558492602903	0.255926337993655	0.0269812826476953	0.0287550282511635	0.0167115436156758	0	0.667014015177624	0.812499481350353
238_120426.Salmon.count.data	0.253981423921681	0.359489142832689	0.0507797521947397	0.0653365934041606	0.196267188730425	0.0154569787291752	0.0390691741701489	0.0196197460169811	0	0.789688910331402	0.733681914230525
240_120426.Salmon.count.data	0.342525546431734	0.196334833206901	0.0974143170196518	0.0565622388824343	0.224769894008147	0.0296571814583211	0.0361141670272749	0.016621821965536	0	0.734074317552663	0.761236784349781
241_120426.Salmon.count.data	0.381966150074452	0.241948922270376	0.0614061181489914	0.0502523367507303	0.188592858739419	0.0231359944274588	0.0357863846635577	0.0169112349250149	0	0.75456061775118	0.765174098443669
24_120411.Salmon.count.data	0.331576702100164	0.238827600011648	0.0717759266415101	0.0588512680798119	0.227285206585124	0.0208590100471907	0.0303201785424845	0.0205041079920674	0	0.746440808339052	0.765680846892474
242_120426.Salmon.count.data	0.392484010163623	0.26409920484247	0	0.050154453529642	0.218417522213975	0.0392090309929098	0.013831056609043	0.0218047216483376	0	0.782656328361956	0.774907016318938
243_120426.Salmon.count.data	0.320937313609306	0.252612420066391	0.0737384713945792	0.046344257246767	0.218680977141293	0.0277098493838475	0.0394536617819893	0.0205230493758273	0	0.663427522546222	0.803613250337311
244_120426.Salmon.count.data	0.303156017273666	0.286377948813837	0.0572639707103862	0.101097400942628	0.147377142744371	0.0178470493057661	0.0666390844301679	0.0202413857791771	0	0.671215594815783	0.793385462314491
245_120426.Salmon.count.data	0.377371118453101	0.233000892108756	0.0463113712433087	0.0444595293185335	0.224260852474656	0.0280655264789462	0.0226517776749626	0.0238789322477359	0	0.696806816914209	0.801577541850054
246_120426.Salmon.count.data	0.143219341939718	0.225040103095509	0.183713875376944	0.121740709619762	0.195236602317881	0.0237605090481551	0.0845339363572718	0.0227549222447589	0	0.456525852590235	0.893819352423757
248_120426.Salmon.count.data	0.329774529779161	0.225199183773394	0.0908007804640293	0.0443574914438839	0.230026944402527	0.0293264896547775	0.03464619518554	0.0158683852966865	0	0.584200281607528	0.836267852375188
250_120426.Salmon.count.data	0.323580025061242	0.240594483994004	0.0681088505563424	0.0752124572594215	0.197571578691684	0.0295623736847143	0.0483543014825636	0.0170159292700284	0	0.749968932897859	0.761371147468982
251_120426.Salmon.count.data	0.244937810312633	0.322332928266897	0.128119371415899	0.0697673799926793	0.163954797833812	0.0147175564292785	0.0331221658607316	0.0230479898880702	0	0.726181587983828	0.735480665829708
25_120411.Salmon.count.data	0.44325319968276	0.17814169071844	0.0409406235383561	0.0325015510996075	0.223484259157592	0.0326610297982898	0.0252646544077088	0.0237529915972462	0	0.625089133776341	0.837378334737447
252_120426.Salmon.count.data	0.33406720513164	0.261878059042962	0.0626306020211667	0.0470170928624567	0.212921870403396	0.0264255017234776	0.0357250551324654	0.0193346136824353	0	0.768517479308988	0.757813542837806
253_120426.Salmon.count.data	0.36473949481256	0.229578146784291	0.0543681918007833	0.0479687625072281	0.210983128878387	0.0304077255538318	0.0382871558441087	0.0236673938188098	0	0.629726598174274	0.826759295341472
254_120426.Salmon.count.data	0.242697045996938	0.356786237855283	0.0750630481958009	0.0528055537231741	0.172494597517611	0.026292205923738	0.0527784497192969	0.0210828610681586	0	0.775810717291465	0.730584412900661
255_120426.Salmon.count.data	0.362882893092138	0.229642627432297	0.0617359890351406	0.0471525675608337	0.222269711168214	0.0227262950467722	0.0311563935082023	0.0224335231564025	0	0.7072945207407	0.790809366020689
256_120426.Salmon.count.data	0.205347941399182	0.28096809803353	0.0876251956056042	0.112018470107043	0.191107358536615	0.0383826504629943	0.0585093516784877	0.0260409341765428	0	0.666142864967347	0.785615434585534
257_120426.Salmon.count.data	0.374098027212124	0.240656804804595	0.0941397031873327	0.037462837424331	0.212109691839596	0.0121329118341453	0.0130158851254039	0.0163841385724721	0	0.577644299151078	0.837392518075043
258_120426.Salmon.count.data	0.311942563354985	0.214024872430608	0.100855458559357	0.0431880383612733	0.235878048411793	0.03690196986	0.036445660497324	0.0207633885246604	0	0.631847076576664	0.811314915434284
259_120426.Salmon.count.data	0.285232980067344	0.269003852865352	0.0675228699630487	0.0661049146253397	0.203190514957008	0.0308503553062279	0.0558172370556529	0.0222772751600261	0	0.597927942238842	0.832100168812195
260_120426.Salmon.count.data	0.300027433029426	0.252707931320234	0.0431222629104904	0.0732417782148622	0.229297150077027	0.0376549905025463	0.0461975984953967	0.0177508554500172	0	0.750600350350165	0.773948835276628
26_120411.Salmon.count.data	0.39937015679309	0.257497051007892	0.046295779006347	0.0439373122369414	0.154108083520052	0.0368684759724712	0.0352167413080765	0.0267064001551302	0	0.671051577690198	0.806631916445127
266_120430.Salmon.count.data	0.389509505602269	0.261049968536067	0.0480926596028535	0.0405218762501902	0.205277021917388	0.00516229215579451	0.0312421752412916	0.0191445006941473	0	0.695621648496382	0.797924021922413
267_120430.Salmon.count.data	0.368859703540427	0.257211194738696	0.0140353383542886	0.0573963093412442	0.218482964927523	0.0327078017773564	0.0266513958687465	0.0246552914517184	0	0.730169750653247	0.794205924838987
269_120430.Salmon.count.data	0.240768612430895	0.351173711750908	0.042062047995726	0.0762303039037293	0.186053256735954	0.0314403808020172	0.0520684939431387	0.0202031924376308	0	0.62652702535706	0.816741482644553
270_120430.Salmon.count.data	0.346715392866246	0.23241480719619	0.0624491443125892	0.0674311399485616	0.218648930961411	0.0184537739919891	0.0345378409019227	0.0193489698210898	0	0.65146402675086	0.812790007841461
271_120430.Salmon.count.data	0.409545686079639	0.0715056776356689	0.0588955953358756	0.0399273033291524	0.32492334175314	0.0478297512274036	0.0224694882566425	0.0249031563824782	0	0.622542504271358	0.840206288169718
272_120430.Salmon.count.data	0.283671298790555	0.316965615996969	0.062012195875355	0.0801531148029317	0.169869994018016	0.021913236046632	0.0429486795193563	0.022465864950185	0	0.582564227411866	0.835024279256424
273_120430.Salmon.count.data	0.250378661450648	0.340860016345684	0.0541756391279514	0.0835734327490571	0.16637114559036	0.0307178657211047	0.0438483337290902	0.0300749052861042	0	0.736026155905219	0.75872414193929
274_120430.Salmon.count.data	0.289288112579266	0.291894351927316	0.0396586870651793	0.0745340753891837	0.223097705123433	0.0207879897520087	0.0450616531608707	0.015677425002742	0	0.737979457671499	0.775195872502371
276_120430.Salmon.count.data	0.286186594025745	0.321114230374262	0.0404888103701514	0.0701841878912758	0.221703302483694	0.0203684614932299	0.0210102462368179	0.0189441671248247	0	0.780347226491185	0.749986893929252
277_120430.Salmon.count.data	0.404504126022694	0.171040152841853	0.061159220139923	0.0411189770080943	0.268505093462452	0.0153616440871145	0.0225349676680377	0.0157758187698322	0	0.651327886925192	0.821755879659173
279_120430.Salmon.count.data	0.288377776973941	0.346506446868283	0.0339056613328538	0.0690620732814494	0.177095220396563	0.0227034042907936	0.0439873856168299	0.0183620312392863	0	0.760800336574293	0.755751473574673
280_120430.Salmon.count.data	0.434148233195913	0.176776291831797	0.0343878936608323	0.0497721716245451	0.23631121099042	0.00979664261060565	0.0373213492664883	0.0214862068193982	0	0.651544894870781	0.829216004997899
281_120430.Salmon.count.data	0.312443699908726	0.217831809351024	0.0287240683934309	0.0569326923967764	0.297292095205678	0.041493662156224	0.0321184945515859	0.0131634780365546	0	0.570606669861365	0.860147973631063
28_120411.Salmon.count.data	0.387998603958771	0.209974254352862	0.0149234088609973	0.0525472192952148	0.261072722473364	0.0184213014383267	0.0385461932973062	0.0165162963231585	0	0.717071038291156	0.808756016777283
283_120430.Salmon.count.data	0.460927204744558	0.168053532631603	0.00196071030823741	0.0302090790043894	0.274449159974499	0.0370899203574023	0.0118335672444012	0.0154768257349098	0	0.613850220764977	0.85326326621896
284_120430.Salmon.count.data	0.291661326384189	0.327658622192273	0.019348276290835	0.07444424302831	0.188054268885667	0.0395565543167733	0.0443187837714281	0.0149579251305239	0	0.785873626280813	0.751328373726234
285_120430.Salmon.count.data	0.418014501156813	0.173718907676852	0.0588858336427006	0.0302506187951842	0.237293342975482	0.0283308044233733	0.0270213495214742	0.0264846418081209	0	0.64051743383123	0.826540081100775
286_120430.Salmon.count.data	0.430660373085123	0.168378730457177	0.0323237795738072	0.0557700410477243	0.234059085984646	0.0201035409994966	0.034390953455855	0.0243134953961716	0	0.719804158581548	0.803377351951093
287_120430.Salmon.count.data	0.301979251618118	0.297761822294564	0.0470114874396647	0.0633766736370679	0.207016655749299	0.037459555251487	0.024252017552146	0.0211425364576531	0	0.719554526913561	0.780136806823106
288_120430.Salmon.count.data	0.358899873750696	0.135869398838583	0.142775371266939	0.0463622895106821	0.239283844043054	0.0277855316950784	0.0299042248585048	0.0191194660364626	0	0.602979333827287	0.814080301774755
289_120430.Salmon.count.data	0.362242987283423	0.243962956352791	0.053222803164002	0.0399221493222871	0.222950739493411	0.0336786595779653	0.027656565325294	0.0163631394808267	0	0.649820053266299	0.818106704593286
290_120430.Salmon.count.data	0.357306936851273	0.283954990185139	0.0103672228353603	0.0685900662521226	0.205786665201468	0.0100839556731913	0.0428360956779105	0.0210740673235353	0	0.746088698145269	0.782742267370844
291_120430.Salmon.count.data	0.355361898068122	0.246077128092629	0.0359423522910644	0.0535407967180134	0.207564814880597	0.0339838264167047	0.0423929788574938	0.0251362046753763	0	0.765211918768421	0.773555686790131
29_120416.Salmon.count.data	0.206204971054561	0.431293784774229	0.035261752772782	0.058302160143698	0.182447150935306	0.0330432095968793	0.030267223590948	0.0231797471315962	0	0.705977053795954	0.769971053166507
292_120430.Salmon.count.data	0.338229487727807	0.209200714278674	0.111176884174069	0.0523876714487202	0.208025413021867	0.0321110921564971	0.0277892225436733	0.021079514648692	0	0.609140431130158	0.817608748611325
294_120430.Salmon.count.data	0.357104651022956	0.260285122267272	0.0366358992153566	0.0605271546403345	0.223693697476639	0.0173552507506431	0.0286106685441097	0.0157875560826893	0	0.743053101402093	0.780223356760563
296_120430.Salmon.count.data	0.36515324310217	0.194269657219833	0.0646279199883174	0.0493765298240688	0.254032848483879	0.0152537851206283	0.0346952752764154	0.0225907409846888	0	0.711392978184314	0.792583488754561
298_120430.Salmon.count.data	0.313025196614395	0.238982436115487	0.116240509921023	0.0501557061669986	0.192041604131037	0.0331923012868322	0.0350864177235147	0.0212758280407129	0	0.645393983330462	0.795445142054714
299_120430.Salmon.count.data	0.32222372687848	0.253020080465228	0.0626397918022465	0.0460447838475222	0.214606064254385	0.040615122882103	0.0398473611414414	0.0210030687285934	0	0.603112819998367	0.833988775155809
300_120430.Salmon.count.data	0.40201237937632	0.200349819882964	0.0318032084295652	0.0492494800437837	0.221482757508039	0.0245052951916009	0.0486009309931945	0.0219961285745319	0	0.50237815889882	0.883959248381482
30_120416.Salmon.count.data	0.479368090428441	0.176065873052417	0.0237020621683838	0.0396620111821557	0.22449670082574	0.0194183049896668	0.0164406473076231	0.0208463100455721	0	0.626745197444459	0.840650965899179
302_120430.Salmon.count.data	0.23870612374347	0.356787385739079	0.0706281729087722	0.0787798815238104	0.157274169629615	0.0362101152704742	0.0393181649173465	0.0222959862674333	0	0.826789797846601	0.697582148069961
303_120430.Salmon.count.data	0.431861456836896	0.159198621161173	0.0661403474810594	0.0546891245368709	0.219467369470556	0.0310199293836624	0.0329186789164772	0.00470447221330485	0	0.568683314929803	0.85104732662378
304_120430.Salmon.count.data	0.399513550546009	0.227571382298121	0.0242315916602337	0.0470928569330214	0.219893860135539	0.0247701856729616	0.0403785620360539	0.0165480107180605	0	0.759112248572233	0.784495355283457
305_120430.Salmon.count.data	0.377969290437468	0.244390949604939	0.0310484627606635	0.0608274397470656	0.19919013863445	0.0350951795129207	0.0328283640393837	0.0186501752631096	0	0.759734164025444	0.77563870482313
306_120430.Salmon.count.data	0.349140827577062	0.263778200615758	0.0974641433165206	0.0511204100242119	0.162343656630079	0.0235537545308546	0.0268353013790133	0.0257637059265003	0	0.73127502343021	0.754676146671163
307_120430.Salmon.count.data	0.309416013912122	0.23818539777601	0.0936415985574022	0.0441367109475881	0.228596713595097	0.0314464576985095	0.0340160949674409	0.02056101254583	0	0.653438891085455	0.80196713166515
309_120430.Salmon.count.data	0.345749528423974	0.19714794752503	0.0766377831594369	0.0532801716630739	0.226680258671767	0.0447781385698107	0.0361777653484707	0.0195484066384364	0	0.655522768921184	0.809339941977852
310_120430.Salmon.count.data	0.157801044773719	0.408105513746965	0.11674009920093	0.0648867622424655	0.160015079135732	0.0245341111884001	0.0443675417538116	0.0235498479579776	0	0.665421240365263	0.770305035922388
312_120430.Salmon.count.data	0.1545846815398	0.508340454081243	0.0846828453810898	0.0495837989080202	0.136561484169491	0.0168504509664011	0.0276085013883759	0.0217877835655795	0	0.541961007349158	0.842982029620033
314_120501.Salmon.count.data	0.311037686717367	0.261727106530238	0.0697796712235342	0.0640132391009545	0.211946675894424	0.0257135439828406	0.0369451452746034	0.0188369312760385	0	0.786398976390866	0.742537776026784
315_120501.Salmon.count.data	0.460485783324656	0.166867444681902	0.0227067741056378	0.0336383069012909	0.239633609504529	0.0244958721612166	0.0293659499398416	0.0228062593809253	0	0.588799337660186	0.85715175396122
316_120501.Salmon.count.data	0.43984577951532	0.2014890841814	0.0285470390636811	0.0539380315311195	0.209344248448678	0.0172430183709813	0.0276509329078717	0.0219418659809484	0	0.747700621156271	0.788403750762985
318_120501.Salmon.count.data	0.268983597976456	0.277347634235837	0.0690194134274295	0.0660335901406265	0.22042485534626	0.0453322441688471	0.0315690521603457	0.0212896125441982	0	0.678508450778325	0.793636066945229
321_120501.Salmon.count.data	0.343708210794765	0.285622151621803	0.0384151480686365	0.0430333495745419	0.212995371970333	0.0298559408046046	0.0286013975909066	0.0177684295744105	0	0.719760526486916	0.787891069724202
32_120416.Salmon.count.data	0.444047402379591	0.218269528696032	0.0117076774517433	0.031882632953222	0.221720394797212	0.0185729448995246	0.0313469526926912	0.0224524661299837	0	0.738024946544667	0.799571399403083
322_120501.Salmon.count.data	0.204596334920561	0.416375851277577	0.0764075511800284	0.0542126149123168	0.167639352581864	0.0238022212191878	0.0334906406686545	0.0234754332398109	0	0.644391687423497	0.794044298688959
323_120501.Salmon.count.data	0.315389375490011	0.278191297824462	0.0739887540664539	0.0481261871146913	0.213996862624152	0.0262038850424666	0.0241584597530724	0.0199451780846914	0	0.726513451828012	0.770166230823894
325_120501.Salmon.count.data	0.40399207428055	0.199352292923797	0.0691773109645502	0.0456443204688713	0.184287338753341	0.0327584357514159	0.0463030745946617	0.0184851522628127	0	0.57999466151529	0.843918057382083
326_120501.Salmon.count.data	0.358109976147249	0.168816358194484	0.0610191619371794	0.072483134911066	0.242779090418352	0.0428871297617571	0.0292375206952588	0.024667627934654	0	0.6757247998662	0.807639401822253
327_120501.Salmon.count.data	0.355605859680842	0.24733179705439	0.0374087533484446	0.0415117480193713	0.202573826917037	0.0353745343715441	0.0600130348768797	0.0201804457314915	0	0.542902301165896	0.865265548607813
328_120501.Salmon.count.data	0.349993764679537	0.261695850157031	0.0497978807222986	0.0566492630454325	0.216989340810466	0.0215547176233002	0.0258585847595824	0.0174605982023514	0	0.74404414407185	0.774102025468715
329_120501.Salmon.count.data	0.286945586769007	0.332364233338018	0.0553078440339225	0.0488477591120435	0.178329836553138	0.0445451505533746	0.0379368123154277	0.0157227773250696	0	0.65552941110597	0.803455579295652
331_120501.Salmon.count.data	0.324226922649569	0.28350554677115	0.0479656127882758	0.0538882713143245	0.200860530638957	0.0375182854883959	0.0334832302002897	0.0185516001490377	0	0.755924716839139	0.765839703693348
33_120416.Salmon.count.data	0.382535432123884	0.211222620071879	0.0571384954717692	0.0316792408761743	0.254425095608155	0.0176538831025517	0.0284379159466929	0.0169073167988938	0	0.669062960040331	0.813645639347859
332_120501.Salmon.count.data	0.441039105653655	0.222415647477194	0.0267999666189308	0.0379231152042221	0.185390606084554	0.0300318944979073	0.035123410794527	0.0212762536690111	0	0.719527726679365	0.798574379413493
334_120501.Salmon.count.data	0.358581378740772	0.272254469157907	0.0174773717414646	0.0500838917169972	0.22923853609233	0.0302310408379469	0.0272601967962252	0.0148731149163563	0	0.738258210950432	0.788819846640265
335_120501.Salmon.count.data	0.256099218367722	0.333448560880854	0.0498921784961095	0.0423585221729696	0.241708671689969	0.0297253240977725	0.0255163879914115	0.0212511363031917	0	0.702423727963096	0.78678328572224
336_120501.Salmon.count.data	0.366235210603278	0.184094781358342	0.0970637014569814	0.0392529450950066	0.221689429259373	0.035191879294204	0.0330266223931774	0.023445430539638	0	0.593562569936468	0.831789291594471
337_120501.Salmon.count.data	0.421683878112882	0.13746157754131	0.0218591086871574	0.0498092561121019	0.302362664756758	0.022937989666731	0.0287768224649471	0.0151087026581124	0	0.682311627286836	0.827835172912951
339_120501.Salmon.count.data	0.260632225552318	0.283083944923852	0.090551990669624	0.0451817391648144	0.217025325388805	0.0420024790471434	0.0439880645091604	0.0175342307442829	0	0.693960293865568	0.778667237280907
340_120501.Salmon.count.data	0.354395737074982	0.13730605617496	0.10201350475223	0.0776573712105888	0.239122173623659	0.0201382289943195	0.0574509360411313	0.0119159921281297	0	0.707357173505794	0.773743403320963
34_120416.Salmon.count.data	0.362004628784391	0.237398002730659	0.0470911655171395	0.044415891958207	0.234183321833378	0.0247773374952526	0.0352664463620353	0.0148632053189374	0	0.551776030999956	0.860860932111979
344_120501.Salmon.count.data	0.268303275066284	0.366311395384647	0.071717976901012	0.0619592772127413	0.154209143492819	0.0210408975500574	0.0344086408227056	0.0220493935697326	0	0.760461467302899	0.736797856627643
345_120501.Salmon.count.data	0.342331188670113	0.273269127835123	0.0703515119687808	0.0433414080324549	0.199443405153943	0.0132930518652457	0.034420399354669	0.023549907119671	0	0.709269956817126	0.781058182759801
347_120501.Salmon.count.data	0.271110128846175	0.296764331654699	0.0796736185580161	0.062071437962518	0.222229315939259	0.0123769969067253	0.0355304461341347	0.0202437239984721	0	0.770936512112605	0.74148813161875
349_120501.Salmon.count.data	0.443583569984353	0.15371172599665	0.030993351072648	0.0307889579245103	0.269086661117467	0.0204917764569728	0.0354518276383941	0.0158921298090042	0	0.551215364417467	0.870552274429546
350_120501.Salmon.count.data	0.263210037060534	0.293159486656344	0.140138803037352	0.0586955217620693	0.158163711631463	0.0304047441719411	0.0301711952597135	0.0260565004205838	0	0.708964906019559	0.743866568079546
351_120501.Salmon.count.data	0.353602606570966	0.223898878261136	0.0463381123390743	0.0687329096894602	0.229171946117669	0.0327493513253306	0.028570735845186	0.0169354598511781	0	0.579910059174404	0.848550649860907
35_120416.Salmon.count.data	0.403019130259198	0.222345264615265	0.0451073770533076	0.0356514647690709	0.232834961246477	0.0268086132785977	0.0242458423084099	0.00998734646967403	0	0.531098305696736	0.870073959205679
352_120501.Salmon.count.data	0.264768235962725	0.247742646760308	0.122845323446957	0.0932021056169566	0.190998708030626	0.0127511553706224	0.0446485950818315	0.0230432297299723	0	0.634523401513434	0.795568585529439
353_120501.Salmon.count.data	0.320939142039764	0.241464823524445	0.0636861026642556	0.0705679411573595	0.187209817752757	0.0372178479405019	0.0559555696725477	0.0229587552483694	0	0.61785809945874	0.825114654837388
354_120501.Salmon.count.data	0.365794086425043	0.175589374733301	0.0596968406155184	0.0553219738997547	0.256995609741961	0.026759140389073	0.047553934129395	0.0122890400659544	0	0.716885089012715	0.793099691445435
355_120501.Salmon.count.data	0.333676282403203	0.229691674272612	0.0917954045293312	0.0540069535930144	0.207633858406372	0.0171942465797149	0.0392646863413071	0.0267368938744459	0	0.747429057600926	0.755045195606079
356_120501.Salmon.count.data	0.451331259340574	0.205520222263229	0.0158204817866734	0.0402210300872874	0.212010930301872	0.0277517688325808	0.0307847505130241	0.0165595568747598	0	0.720355294095366	0.804710651983521
358_120502.Salmon.count.data	0.357608076341526	0.215088455038749	0.046113082067788	0.0477094225045673	0.261327431356366	0.0267936932109705	0.0297035572874832	0.0156562821925493	0	0.566952462365124	0.85709342506244
359_120502.Salmon.count.data	0.359773420330536	0.257905601457245	0.0459724390704071	0.042332677294738	0.20967260487865	0.0281300938467506	0.0332634916058444	0.0229496715158281	0	0.721232142576542	0.788170762865743
360_120502.Salmon.count.data	0.239423040446246	0.37805683120525	0.0544619112415745	0.049956315768055	0.188439394819017	0.0371410655603424	0.0291800240906022	0.0233414168689126	0	0.712273627169174	0.770482516732461
36_120416.Salmon.count.data	0.398701453257848	0.172924121067317	0.0508597067663717	0.0433571565581948	0.276207763290242	0.0262028336639453	0.0237857161567119	0.00796124923936974	0	0.599551763363823	0.845730679303369
363_120502.Salmon.count.data	0.286816577220895	0.281791104964947	0.0990147851921261	0.0624867743395421	0.199101012523327	0.0225531345301835	0.0280476635133472	0.020188947715632	0	0.746240264031243	0.744377249452696
364_120502.Salmon.count.data	0.248764019077641	0.345056033902098	0.0973113239311695	0.061586108835698	0.182988897233064	0.0117427524211501	0.0279460391601932	0.0246048254389863	0	0.722069674076226	0.751485163769042
366_120502.Salmon.count.data	0.268101770635263	0.294319336256225	0.0962210374538871	0.061017735128296	0.19223835361898	0.0303467950874741	0.0370391332211242	0.0207158385987511	0	0.752756404086507	0.740627260059848
367_120502.Salmon.count.data	0.36583171940275	0.367094277247149	0.041485613072689	0.0560595091121534	0.130960899436152	0	0.0211820810405714	0.0173859006885355	0	0.505250532459362	0.870873425115733
368_120502.Salmon.count.data	0.401406968347081	0.257575481803823	0.00766365312330943	0.0376787528327549	0.234898701994297	0.0129573299858392	0.0336009074509405	0.0142182044619556	0	0.759090921214615	0.787293009845291
369_120502.Salmon.count.data	0.383261165832562	0.235711250768545	0	0.0605815580994872	0.250041126897312	0.0198970946209716	0.0371833903231142	0.0133244134580075	0	0.768593055279669	0.787365918787625
370_120502.Salmon.count.data	0.313826526610085	0.341186121419971	0.0510039240227354	0.0507107841491849	0.170780228426786	0.0209378824175434	0.0265594711715013	0.024995061782193	0	0.76369702704046	0.750687942674303
371_120502.Salmon.count.data	0.364294489160235	0.262476456562611	0.0228230108740015	0.0415629277415072	0.223934738576502	0.0392380449929189	0.026326821247925	0.0193435108442997	0	0.725242201691107	0.794701476703273
37_120416.Salmon.count.data	0.352209467436394	0.214233950503587	0.110154075559534	0.0393342065198292	0.209198385844629	0.0313285980855307	0.0271558450378969	0.0163854710125989	0	0.576320581487081	0.834612539338075
372_120502.Salmon.count.data	0.272401456882705	0.304510919973176	0.060180980501583	0.055489490550294	0.203329803351758	0.0387763701698665	0.0453071144131351	0.0200038641574827	0	0.656924230199261	0.805000343228968
375_120502.Salmon.count.data	0.289529200498917	0.339257634110988	0.02652280008336	0.0638977123741373	0.206304246905211	0.0248840804549621	0.0304323866698632	0.0191719389025611	0	0.742224998881628	0.770579079236038
377_120503.Salmon.count.data	0.383966134585326	0.238436561648231	0.0324596503046032	0.0314147569161066	0.242121919391633	0.0270231556966803	0.0223441906552676	0.0222336308021533	0	0.736416773645672	0.792100924812154
378_120503.Salmon.count.data	0.411161096929625	0.161065778999531	0.0545721713281887	0.0568177833227498	0.232184603954134	0.0284987280023957	0.035140580497545	0.020559256965831	0	0.709217985320681	0.798092133684455
380_120503.Salmon.count.data	0.377497023848099	0.316070468038805	0.0131178292780628	0.0794044794524491	0.201218685264666	0	0.00373701234214778	0.00895450177576984	0	0.326682304375006	0.94600940293477
381_120503.Salmon.count.data	0.195601445055584	0.294756122053363	0.147106897849809	0.0696784930410868	0.187213085490563	0.0261859223337053	0.0566442938909318	0.022813740284957	0	0.646088666605988	0.780530868213505
38_120416.Salmon.count.data	0.323500928416038	0.266739723010472	0.0619103174749316	0.0622185746595577	0.172420612183552	0.0555768601966799	0.0357219994750534	0.021910984583715	0	0.533959645683643	0.86068725633711
383_120503.Salmon.count.data	0.402855475017366	0.208558815447123	0.0340982526299472	0.0274935470902643	0.267248737454304	0.0139900030694098	0.0321696240936672	0.0135855451979191	0	0.740138500356956	0.795339494304523
384_120503.Salmon.count.data	0.311607487737523	0.227201484718834	0.0466731826544868	0.0595097643024021	0.262903412039216	0.0321991855942638	0.0346385811617149	0.0252669017915591	0	0.704121134318194	0.800053749289709
385_120503.Salmon.count.data	0.334193826067439	0.170873796328416	0.0651415022569355	0.0639496003382565	0.291663815285842	0.0302062344490987	0.0329951823028972	0.0109760429711151	0	0.644892227579327	0.821994290351942
386_120503.Salmon.count.data	0.324089419567754	0.298927609705973	0.025537451863596	0.0742022994085983	0.201279253286669	0.0194442323904384	0.0321890676852825	0.0243306660916877	0	0.701742161179649	0.7941355641644
388_120503.Salmon.count.data	0.431712041271037	0.17993076972201	0.0565275928514247	0.0365412377755452	0.22589441627166	0.0181994186835317	0.0360943258361526	0.0151001975886379	0	0.773917594265702	0.769162713674743
389_120503.Salmon.count.data	0.426320202165657	0.197680106718044	0.0486651132053881	0.0328887096917203	0.210760311747642	0.0388049617693332	0.0250102333581015	0.0198703613441151	0	0.695213272934637	0.80416188475502
390_120503.Salmon.count.data	0.439029591805577	0.144480149451327	0.0649662382282346	0.0408846730790021	0.236460834119566	0.0258143834021909	0.0301376997098919	0.018226430204211	0	0.685709255529385	0.805478461957333
391_120503.Salmon.count.data	0.411736827330925	0.161946025724259	0.0595659940954849	0.0429355036900666	0.251603139650882	0.0307827317380073	0.0298523281617036	0.011577449608671	0	0.578009031877217	0.851280377227426
39_120416.Salmon.count.data	0.471066737879455	0.202162933112427	0	0.0316828291945529	0.213029570283212	0.0230420517187202	0.0354808843272132	0.0235349934844199	0	0.709958424726243	0.814430473852453
392_120503.Salmon.count.data	0.281152405598286	0.266258240397352	0.047311383832483	0.0727487322911175	0.230079673439779	0.0303807465684732	0.0499428203403515	0.022125997532157	0	0.713113427321124	0.787857595422151
393_120503.Salmon.count.data	0.301795967026985	0.284507972449517	0.0521251063139178	0.0602062323686393	0.207545053279339	0.0272706460730956	0.0447028271302599	0.0218461953582471	0	0.774647909010043	0.755158589453741
394_120503.Salmon.count.data	0.240074975113161	0.421261667315046	0.0767740925882072	0.0500240808225021	0.15083103676281	0.0200265336455127	0.0167750204390921	0.0242325933136686	0	0.672385092877468	0.77770872190908
396_120503.Salmon.count.data	0.379486863868713	0.218385596189015	0.0497178399907809	0.0467115999355797	0.228076368514002	0.0177295499152656	0.0407369407820473	0.0191552408045973	0	0.760011695509556	0.774929367163657
397_120503.Salmon.count.data	0.271828666376685	0.329238713387853	0.0462603323182612	0.0595017627542302	0.208282145786076	0.0364484997287416	0.0301455709629862	0.0182943086851666	0	0.750634777970801	0.761615158579937
398_120503.Salmon.count.data	0.213096010056661	0.362163248207521	0.0973533873957268	0.0873362073728941	0.159346775402493	0.0191053063958872	0.0390613111591871	0.0225377540096287	0	0.781082689821848	0.70881127576557
399_120503.Salmon.count.data	0.377101574215857	0.210864585461033	0.0437816019763843	0.0625426061132784	0.227859380620195	0.0241672924943314	0.0340327495875142	0.0196502095314067	0	0.727938455756614	0.789994673323852
40_120416.Salmon.count.data	0.306383614092321	0.292627026741923	0.072607091130052	0.0578690833979645	0.184928125049043	0.0374410802829188	0.028046116190746	0.0200978631150312	0	0.634715588434575	0.811349013321426
402_120503.Salmon.count.data	0.325148583657415	0.170491264131598	0.139798213972421	0.0661831193953286	0.214195322163106	0.0234192094750653	0.0402557305027912	0.0205085567022744	0	0.691355431556049	0.762612331226464
403_120503.Salmon.count.data	0.353885082259414	0.228493288828205	0.0718286529197475	0.0395933508141708	0.221711529291129	0.0129037355412673	0.0454448739147603	0.0261394864313057	0	0.723112955470378	0.780336470157333
405_120503.Salmon.count.data	0.382705448403892	0.199180033636538	0.040013478482897	0.0528352185146807	0.253004670952935	0.0299855857823193	0.0271731046834546	0.0151024595432829	0	0.745680585993889	0.787766344027782
406_120503.Salmon.count.data	0.353646785618561	0.157835800505984	0.132503987135612	0.064125490875248	0.204360313297066	0.0279424320899695	0.0427249606465708	0.0168602298309891	0	0.466654502957678	0.885089223357322
407_120503.Salmon.count.data	0.334143335344796	0.232451032293641	0.0451333195648129	0.046845146331552	0.271405972056006	0.0311335157494107	0.0257318763188906	0.0131558023408914	0	0.595990983290091	0.845101294730312
408_120503.Salmon.count.data	0.290024908857737	0.348318522814137	0.0312215131011631	0.0756056681695645	0.18290383021709	0.0195105601145915	0.0346376014537404	0.0177773952719767	0	0.749253830140298	0.761043646528658
410_120503.Salmon.count.data	0.306720429058076	0.290398925400908	0.0985850327376518	0.0464060503604825	0.183486797191263	0.0265386602919154	0.028221571118839	0.0196425338408649	0	0.60078003871244	0.821388844206734
411_120503.Salmon.count.data	0.395936167909298	0.186504236632871	0.0596595519890528	0.0519194381107605	0.228111873873933	0.034139026617871	0.0264458710345645	0.0172838338316491	0	0.702075193026675	0.796806449415817
412_120503.Salmon.count.data	0.315045139731638	0.252857833460219	0.040673531220315	0.0731284507267091	0.202137431441822	0.0512773923094278	0.0369656100107008	0.0279146110991685	0	0.693541028490556	0.798493359297364
413_120503.Salmon.count.data	0.362473609157112	0.162873094778394	0.0585900234343305	0.0629339707562662	0.281581509333051	0.022689370426689	0.0255983555678551	0.0232600665463018	0	0.555884524564448	0.86051637932126
414_120503.Salmon.count.data	0.374103561156779	0.226252601308707	0.0657779800491544	0.0565609602115383	0.214197760074104	0.0171634908988477	0.0278714624211726	0.0180721838796967	0	0.66539415351919	0.806475608644838
415_120503.Salmon.count.data	0.436444202312906	0.16575024017728	0.0228867696815612	0.0515360697330277	0.254622612578265	0.0217907676349257	0.0344071519849172	0.0125621858971166	0	0.734369525884981	0.802680365116094
416_120503.Salmon.count.data	0.350787968284319	0.300851908728792	0.0236518641925076	0.0608093632517055	0.190075821464171	0.0230232992667827	0.0277890203504964	0.0230107544612253	0	0.748254961568736	0.774614094595923
418_120507.Salmon.count.data	0.328888863599148	0.26018387006637	0.0428982860991724	0.0636556722839326	0.218226624122491	0.0258943372611061	0.0377060190471298	0.0225463275206512	0	0.691885316480797	0.800105462650324
419_120507.Salmon.count.data	0.295546554388113	0.262170241236504	0.13622192735742	0.0561110988149013	0.178258723459099	0.0134314677735276	0.0425508530699611	0.0157091339004748	0	0.719310634262878	0.742419250154564
420_120507.Salmon.count.data	0.258985817947317	0.303370546629139	0.0846886016554022	0.0755833262578376	0.186250741475702	0.0359885703538058	0.0364031695340055	0.0187292261467914	0	0.681189589933691	0.781239989384942
423_120507.Salmon.count.data	0.301813288457842	0.264376184396114	0.0630209405666225	0.0641470773840776	0.233549056040139	0.0239592302601428	0.0270438049887284	0.0220904179063332	0	0.705872513479998	0.785882018030736
424_120507.Salmon.count.data	0.233188919851638	0.305885341975772	0.132198483327848	0.0664410155709849	0.167269795223869	0.0394864674380732	0.0311927588140919	0.0243372177977235	0	0.624627992900173	0.796744411097855
425_120507.Salmon.count.data	0.293009651977719	0.260251828826404	0.11335698809772	0.0700733212504261	0.191419556638646	0.0277848099927386	0.0270047510352693	0.0170990921810769	0	0.700826443575214	0.763036004373321
426_120507.Salmon.count.data	0.435908868443976	0.209983531488274	0.031158329261681	0.0500455384636527	0.205021517482661	0.0177578950471933	0.030154200041735	0.0199701197708267	0	0.745428791264255	0.787562824443199
427_120507.Salmon.count.data	0.233021283215629	0.191477461064832	0.187152808446543	0.0934586505155728	0.201153210936941	0.0314459774991966	0.0405662408194276	0.0217243675018576	0	0.726260066828707	0.714357649524478
428_120507.Salmon.count.data	0.231224887556304	0.302006303629552	0.160611918522539	0.0581103004031619	0.175794284364479	0.0207727360478884	0.0295490906722994	0.0219304788037773	0	0.600956431366893	0.805570872150506
429_120507.Salmon.count.data	0.351089435352842	0.232191031832134	0.0390441057926752	0.0323900424995516	0.267175909163668	0.0294403324672447	0.0238770696077834	0.0247920732841009	0	0.625374811210745	0.836571062445456
430_120507.Salmon.count.data	0.417198037234941	0.102659626648134	0.0557548597197475	0.0604053500920624	0.2586414433567	0.0192135880005247	0.0654771108871836	0.0206499840607065	0	0.637304995981335	0.831131922208429
431_120507.Salmon.count.data	0.321061502554767	0.264106164240953	0.0711008448103859	0.0469952565769261	0.215557487795027	0.0278580051076246	0.0336452668685103	0.0196754720458063	0	0.739504946386758	0.767271018433536
433_120507.Salmon.count.data	0.30671542257546	0.252563473557694	0.0725725822503087	0.0528380590215796	0.228399358335667	0.0249099102095402	0.039582381082566	0.0224188129671849	0	0.725590189636035	0.77491077132021
434_120507.Salmon.count.data	0.329158369717883	0.241673117154737	0.0516333413877135	0.0467180743139164	0.259891153795961	0.0184895518117198	0.0357205120477109	0.0167158797703584	0	0.767691219118315	0.769850006622787
435_120507.Salmon.count.data	0.236501708529394	0.160754459723738	0.197281177237773	0.0724068392340899	0.23504631413898	0.0387447997445694	0.0314275432382106	0.0278371581532453	0	0.567583863299555	0.823992311837088
437_120507.Salmon.count.data	0.440906259074534	0.135511717032378	0.0703689580453874	0.0551746296042373	0.235008598146252	0.0216057754532888	0.0240777860317837	0.0173462766121397	0	0.73662699527041	0.779221554489977
438_120507.Salmon.count.data	0.422941779694669	0.193406069025665	0.0245426781329821	0.0721956501593272	0.197752055769318	0.0137534515982895	0.0596766142444779	0.0157317013752711	0	0.716254125662508	0.801092384868151
440_120507.Salmon.count.data	0.338920358358489	0.299513641964886	0.027138908439377	0.0343733329212972	0.222216489384829	0.0281735022222465	0.0278461171428785	0.0218176495659965	0	0.723677645902607	0.789742712203163
44_120416.Salmon.count.data	0.382032826495931	0.19634690968444	0.0479102459820061	0.0565822963150426	0.249592049430829	0.00628712481541642	0.0346659814845525	0.0265825657917833	0	0.689757395660907	0.808164133674337
443_120507.Salmon.count.data	0.398760745898525	0.186434307218013	0.0535366371444078	0.032446815512353	0.230311549978668	0.0423698333341111	0.0339633782176373	0.0221767326962851	0	0.654162971834421	0.821664657109214
444_120507.Salmon.count.data	0.253568339839831	0.375738297592705	0.0795664849554436	0.0565161654478534	0.161399306970881	0.0200689401088624	0.0304960301099153	0.0226464349745083	0	0.718984195543456	0.756319569485843
445_120507.Salmon.count.data	0.23192887981758	0.412350198503574	0.087154684848496	0.0768869026547248	0.130451159954555	0.0104877260874052	0.0397014269447075	0.0110390211889574	0	0.793762251811323	0.698074011679074
448_120507.Salmon.count.data	0.294931252351163	0.260520755062562	0.101546199340159	0.0657491938339961	0.195882792004038	0.0251336881292724	0.0395026577362365	0.016733461542573	0	0.748495779428606	0.743231395591255
449_120507.Salmon.count.data	0.406335110923238	0.228944610449442	0.017128255656177	0.0457101164024746	0.225181663617431	0.032293999571477	0.0211129408955474	0.0232933024842129	0	0.753817542769816	0.7888684647458
450_120507.Salmon.count.data	0.255859582329934	0.33964596535747	0.0439006441287725	0.0825971601436134	0.207195453079394	0.0224462547814717	0.0324913232318143	0.0158636169475297	0	0.727969600897984	0.76857087733559
451_120507.Salmon.count.data	0.389461670646742	0.237630325291602	0.0216022516571011	0.0391832423807307	0.224655184941782	0.0313861005156566	0.0361437740528504	0.0199374505135357	0	0.692429142505722	0.812232554184332
45_120416.Salmon.count.data	0.382215315279924	0.247198387694058	0.0444948144971838	0.0447058503502898	0.198821058621945	0.0153902293544934	0.0457115096945159	0.0214628345075897	0	0.735662311881777	0.78314903336832
452_120507.Salmon.count.data	0.37142957526294	0.181048111779254	0.097121508409451	0.0554529028015638	0.222625501890251	0.0258811223973226	0.0289731079264211	0.0174681695327964	0	0.688752688869794	0.785102398832128
453_120507.Salmon.count.data	0.282069986619147	0.204583170482031	0.0973684595530063	0.0655639602277529	0.238775915012466	0.0380841328209529	0.0506295566604315	0.0229248186242114	0	0.711853284787817	0.771915728286552
456_120507.Salmon.count.data	0.241267174532576	0.325672815168964	0.0909567179881022	0.0676127906753505	0.192916851880751	0.0274315175034306	0.0336636007239518	0.0204785315268744	0	0.800603641072906	0.711058528246834
458_120507.Salmon.count.data	0.302308875630169	0.245548530849007	0.0988875142679779	0.0519905636222894	0.214212452708352	0.0292541186713791	0.0388151228575982	0.0189828213932277	0	0.752720611457365	0.746697345974661
459_120514.Salmon.count.data	0.289910027326456	0.270460486073332	0.105849189111406	0.0645171489506377	0.185274541455972	0.0227047352813331	0.0375757641610565	0.0237081076398071	0	0.730147983159182	0.750184418426054
460_120514.Salmon.count.data	0.277383341510166	0.236562182445877	0.0886265826387444	0.0475749736540436	0.239516695856233	0.0393212561145718	0.0504316488134953	0.0205833189668685	0	0.642879353727213	0.809233932600789
461_120514.Salmon.count.data	0.377944658582677	0.231262040637524	0.0385963741442789	0.0430657304519573	0.235071625291168	0.0252937513293621	0.0310913692091738	0.0176744503538584	0	0.687861627925315	0.809181764592552
46_120416.Salmon.count.data	0.365620214886133	0.232477950964299	0.0556989469859795	0.0374777421778402	0.232213709270723	0.0353496555113395	0.0231124635019641	0.0180493167017217	0	0.747314763178314	0.776350925131315
462_120514.Salmon.count.data	0.315261453725018	0.29200136265049	0.071567246978264	0.0506834376224626	0.200182833780632	0.0192133148536889	0.0318447320425831	0.019245618346861	0	0.719369554047371	0.772460905246856
463_120514.Salmon.count.data	0.228185820714925	0.3616816287236	0.120807364101176	0.0483424808103749	0.149004953619655	0.0413923563777476	0.0269647121804613	0.0236206834720595	0	0.670667501021253	0.770136075024676
464_120514.Salmon.count.data	0.172723960980834	0.434593123936383	0.0942771952705478	0.0618019260119506	0.151582553083078	0.0297223007829114	0.0310682368989623	0.0242307030353333	0	0.799871238760442	0.68986062144297
466_120514.Salmon.count.data	0.429086096841364	0.216718867453362	0.0227207181295706	0.0480576100387834	0.214951693929533	0.0207227294937259	0.0286302143016055	0.0191120698120555	0	0.705113025231173	0.807077154539053
468_120514.Salmon.count.data	0.327367852697254	0.228821981330385	0.0600604919636146	0.0815472133151386	0.213166750243647	0.0263342172788328	0.0443940317647555	0.0183074614063715	0	0.748982501479186	0.767287228969158
469_120514.Salmon.count.data	0.255218361762527	0.275454937684098	0.100666152025691	0.0708675246344802	0.185886234691765	0.0432544215047889	0.0478911352543851	0.0207612324422641	0	0.644710880505701	0.797151734662655
470_120514.Salmon.count.data	0.443855673116385	0.2130407965748	0.0301913665221172	0.0259464416946255	0.229702415850412	0.0199307805086941	0.0173517236699383	0.0199808020630284	0	0.747861181185274	0.789946144927297
471_120514.Salmon.count.data	0.364017275443644	0.204957351137008	0.0641358588752561	0.0635540066805838	0.216435181659856	0.0259267718266682	0.0359921922152438	0.0249813621617401	0	0.673821180699848	0.80479461337114
47_120416.Salmon.count.data	0.361026309387495	0.178335921562025	0.0854150891177549	0.0628217289068211	0.231867694871227	0.0251180797706894	0.0354008407638716	0.0200143356201158	0	0.754957896507275	0.758948546056791
472_120514.Salmon.count.data	0.333957752254189	0.259010445176789	0.0662016496369484	0.0432247117123222	0.213400232947336	0.0289201822974278	0.0351058716074198	0.0201791543675675	0	0.631064035424243	0.820408959906241
473_120514.Salmon.count.data	0.379158245367088	0.216266781007267	0.0538952219491921	0.0480115723460571	0.226534021537692	0.0199410814449673	0.0318000808524518	0.0243929954952841	0	0.720207447585594	0.790223079804938
474_120514.Salmon.count.data	0.364418532401213	0.179523126489925	0.0786429408292971	0.0504138699084836	0.253400265673151	0.0272549479847905	0.026198558884769	0.0201477578283709	0	0.715303045904785	0.784130512967657
475_120514.Salmon.count.data	0.251467594728513	0.176822945643252	0.214353107964114	0.0624366230908634	0.234347025131953	0.00389393250682613	0.0347474594936228	0.021931311440857	0	0.560462708068178	0.828231313129537
476_120514.Salmon.count.data	0.301241765240258	0.235074587548893	0.164297063110487	0.0453391390526448	0.176412237071156	0.0261881396979905	0.0283672021433954	0.0230798661351751	0	0.663475916742114	0.767863204189521
477_120514.Salmon.count.data	0.419319822270915	0.18459520283513	0.0246401338213308	0.0452787186905287	0.247202458104255	0.0182028923458412	0.0435313370750414	0.0172294348569587	0	0.729204539211782	0.803383994312427
478_120514.Salmon.count.data	0.218246797927636	0.343671949917875	0.049625472038612	0.0705234181285535	0.187692072554741	0.0432334961045241	0.0613324844396124	0.0256743088884464	0	0.573637143260448	0.840788315891819
479_120514.Salmon.count.data	0.288616887103534	0.292356778733672	0.100236692088613	0.0649214360802936	0.182192509032929	0.00976325109641624	0.0416010254936198	0.0203114203709227	0	0.655534512746441	0.79143264762083
480_120514.Salmon.count.data	0.361166158473154	0.275473586921225	0.0353207371651539	0.0362601635440243	0.222722512293642	0.0188808456080625	0.0295041129111092	0.0206718830836304	0	0.776656707380175	0.767152339468204
481_120514.Salmon.count.data	0.315648541617488	0.223701083700909	0.062650171640365	0.0714021755090505	0.231020525147269	0.0355075075458597	0.0391074746480621	0.0209625201909974	0	0.639536111250149	0.818682781638457
482_120514.Salmon.count.data	0.328293603774034	0.342345810943242	0.00873485098940832	0.0636420489154196	0.188236054725217	0.0213767749933237	0.0245451274482408	0.0228257282111149	0	0.784675101892364	0.753919999489559
483_120515.Salmon.count.data	0.433144726551913	0.19589232065796	0.0327545331989749	0.0478498938504956	0.241290237871979	0.0148601849313129	0.0215597401652676	0.0126483627720964	0	0.707950109826663	0.80546870240854
484_120515.Salmon.count.data	0.290829428636509	0.222276224369258	0.0988726652404759	0.0609089172932458	0.22526625356191	0.0453213524251135	0.0336344881888582	0.0228906702846303	0	0.722717330808377	0.763748103956558
485_120515.Salmon.count.data	0.316814006740638	0.161500434033945	0.0624929061076464	0.0700908059882264	0.254052039039703	0.042653657894764	0.0673835622955472	0.0250125878995297	0	0.613347505022567	0.834951315677422
486_120515.Salmon.count.data	0.182945195906104	0.296857184151511	0.122915112413435	0.118684006268531	0.159265588176943	0.0351445974343381	0.0578858754967444	0.0263024401523929	0	0.626591216342578	0.794373638438391
487_120515.Salmon.count.data	0.45429463901248	0.190779519686221	0	0.0427506771643166	0.250239961599696	0.0191223692473145	0.0218144852203439	0.020998348069627	0	0.674212322252123	0.829425463583317
488_120515.Salmon.count.data	0.348829811903219	0.186601601193592	0.0858551393188015	0.0520195115321625	0.252402255654263	0.0190748245703619	0.0283650165042843	0.0268518393233155	0	0.698158823081968	0.788247802257334
489_120515.Salmon.count.data	0.370459283905745	0.246977851696078	0.0181231304706767	0.0591327283128842	0.227116534386535	0.0239756483668946	0.0329353389338752	0.0212794839273104	0	0.743563143523795	0.789457532595928
491_120515.Salmon.count.data	0.305751301917248	0.243561674569086	0.103020377811907	0.0666781791577618	0.201451879005651	0.0257737489857003	0.0355742802723457	0.0181885582803003	0	0.758573747852609	0.738597395902808
492_120515.Salmon.count.data	0.462388041553882	0.149418105412016	0.0651449194848304	0.0354973371750838	0.214116954176659	0.0238907810450522	0.0320385060349434	0.0175053551175339	0	0.690588745109866	0.801990894104615
493_120515.Salmon.count.data	0.277213272315961	0.299900266056856	0.111705568490217	0.0427786871627783	0.19562059897072	0.0255888574482924	0.0245756547655789	0.0226170947895963	0	0.683727748265049	0.773249678596224
494_120515.Salmon.count.data	0.294765917277462	0.181749143998799	0.106785034911947	0.0711728363404647	0.262267177441199	0.0144206946928339	0.0460286828260765	0.0228105125112173	0	0.688922050612402	0.781133751952649
495_120515.Salmon.count.data	0.392355057478973	0.243115156217623	0.0102773257731894	0.0613207353003358	0.231515654792303	0.0146216468871275	0.0305997756440693	0.0161946479063791	0	0.794024628437676	0.771136714160817
496_120515.Salmon.count.data	0.361004899227862	0.260304412449061	0.0376238328976619	0.0510588768222622	0.236190062835099	0.0132667898547301	0.0258550479009772	0.014696078012347	0	0.743165302664532	0.78171901392494
497_120515.Salmon.count.data	0.292564519816983	0.345519931806227	0.0476889898966079	0.062266364761259	0.176674743162762	0.0341346222914648	0.019599866348155	0.0215509619165416	0	0.772633345865972	0.744695300584508
498_120515.Salmon.count.data	0.365750077157904	0.190270599503387	0.0868500728673236	0.0544700929049456	0.213120012747113	0.0235948406005891	0.0429694505916905	0.0229748536270467	0	0.65230821112576	0.806832809657295
500_120515.Salmon.count.data	0.249420869306073	0.494602384044718	0.0557137301504803	0.109878831857581	0.0349804700855028	0	0.0218709885272534	0.0335327260283916	0	0.410550041993487	0.914166817581288
501_120515.Salmon.count.data	0.329046502599644	0.206918899352166	0.120815410248815	0.0657424034662729	0.188015950598886	0.0382887530471604	0.0338328242896421	0.0173392563974134	0	0.505037486522365	0.866468753848723
502_120515.Salmon.count.data	0.451782682554095	0.172084414864075	0.0253645705201485	0.0457893965921279	0.244369475820099	0.0145765082373351	0.0274713845059899	0.0185615669061285	0	0.723136890438695	0.805334832382907
505_120515.Salmon.count.data	0.240185599834233	0.328684971130041	0.0612226605934279	0.0767497913590905	0.166288198804562	0.0417093329759495	0.0612534590970626	0.0239059862056333	0	0.664699837762671	0.794577036439725
506_120515.Salmon.count.data	0.269785840936209	0.295562004087652	0.0772426943512228	0.0887103778774525	0.173433881993226	0.0201303257549483	0.0490556616557657	0.0260792133435242	0	0.702910937823243	0.772063622695285
507_120515.Salmon.count.data	0.227128116251618	0.329409288264784	0.111269435140834	0.0939972300280666	0.169841438056165	0.0230084466397305	0.0310641016182701	0.0142819440005325	0	0.510928305984587	0.861449629008049
508_120515.Salmon.count.data	0.356944245226249	0.236420540431397	0.0326268124044726	0.053182516236914	0.244117474835992	0.0270306348650131	0.0313293870819499	0.0183483889180132	0	0.745200237758097	0.786681531112373
509_120515.Salmon.count.data	0.277035837770204	0.346080934432293	0.0723755817165627	0.0604131041749295	0.152765951921206	0.028308845991398	0.0406759527208212	0.0223437912725853	0	0.790949426984733	0.722719739080619
510_120515.Salmon.count.data	0.270036053493117	0.266071534616539	0.0441215727950841	0.0790110818144157	0.2400003297492	0.0262384458621853	0.0517234467411626	0.0227975349282967	0	0.724008832042891	0.783958108821558
511_120515.Salmon.count.data	0.317846149648835	0.253420107973337	0.05734461937796	0.0658161918463698	0.219798866222231	0.0142515537560469	0.0474093717868696	0.0241131393883513	0	0.66921299996387	0.805694577358934
51_120416.Salmon.count.data	0.316729927806915	0.347847851789904	0.0106509861399097	0.0617371874534399	0.179554459300531	0.0236768293718814	0.037496493447009	0.0223062646904104	0	0.758100575801223	0.765202817230748
513_120515.Salmon.count.data	0.338007341411324	0.260171188180527	0.044046716783478	0.0576079388330594	0.211345436808861	0.0336684323438595	0.0334021192593401	0.0217508263795507	0	0.72747123938678	0.784083039829346
515_120515.Salmon.count.data	0.380245949406831	0.223213890518311	0.0179283372556401	0.054109179585834	0.264549315960434	0.012195759137195	0.0294662483028106	0.0182913198329433	0	0.66642045069094	0.825496526247874
516_120515.Salmon.count.data	0.287468476053395	0.260679715628484	0.0525503407228828	0.0633250131968454	0.266289372439203	0.0204496363904378	0.0305773727424373	0.0186600728263142	0	0.743886931993636	0.775544001489754
517_120515.Salmon.count.data	0.337319369751076	0.278288173968606	0.0284356691440769	0.0530655494096021	0.2304958871709	0.017867915950127	0.0370849324492369	0.0174425021563743	0	0.730351701628019	0.788223008794857
520_120515.Salmon.count.data	0.333825337437402	0.319874881217457	0.0375026069228549	0.0383827211393665	0.206881447055279	0.0203532870779276	0.0233739781962169	0.0198057409534952	0	0.749185358332091	0.769997624197839
521_120515.Salmon.count.data	0.176353425494368	0.402133376126368	0.111858068408826	0.0813596107479787	0.146478910100029	0.021232127917751	0.0367715173864377	0.02381296381824	0	0.737624132327143	0.724729174555636
52_120416.Salmon.count.data	0.218089351510231	0.349033078276206	0.118633250339781	0.0822960072367182	0.154933113145619	0.0135981318118438	0.0445902568455376	0.0188268108340636	0	0.728789869811877	0.733651178728262
522_120515.Salmon.count.data	0.463575085265871	0.135193959155274	0.0223041365383862	0.0504261225384203	0.252185610490143	0.0177565404222155	0.0475129168640717	0.0110456287256186	0	0.686183486935878	0.823189247253249
523_120515.Salmon.count.data	0.27783459259083	0.323708984683968	0.0460869819179221	0.067945053599814	0.195078716787377	0.035500727971372	0.0305050765666616	0.0233398658820553	0	0.682030224527177	0.793772230573689
524_120515.Salmon.count.data	0.288817796180428	0.245599236047733	0.0334470264917026	0.0633708422273807	0.281952268489373	0.035344956232738	0.0340985162415059	0.0173693580891378	0	0.770102877138914	0.775614527964966
525_120515.Salmon.count.data	0.320386386931399	0.28225450063327	0.0213745511067678	0.0565247946806902	0.270930976956216	0.0138997462987984	0.0181191979986052	0.0165098453942534	0	0.712652885254211	0.798474177478269
526_120515.Salmon.count.data	0.304183758397939	0.292123359254338	0.0558279866635293	0.0616490059748501	0.200951382199045	0.0174079032839232	0.0473757790246403	0.0204808252017345	0	0.68884378600741	0.792665365178052
528_120515.Salmon.count.data	0.413887344590877	0.20214206500458	0.045058638189659	0.0440381312505362	0.219102976062556	0.0191812664945108	0.0333055624859348	0.0232840159213468	0	0.700730347432466	0.803344899124027
530_120515.Salmon.count.data	0.31835613210844	0.236068997198248	0.05822428749518	0.06256158220426	0.248999259785652	0.019649265199872	0.0333934384343345	0.0227470375740138	0	0.557783264197345	0.855529028620465
531_120516.Salmon.count.data	0.293885916690486	0.231995157915302	0.123656681638563	0.0616363201001162	0.220652754158823	0.0102284412814196	0.0386307281715436	0.0193140000437461	0	0.699395317329485	0.763581454610461
53_120417.Salmon.count.data	0.235825899735492	0.319140277341923	0.0680559564072318	0.0826816735676544	0.176881883361309	0.0400318790942092	0.0530344342909768	0.0243479962012042	0	0.665277500756117	0.792751953620311
532_120516.Salmon.count.data	0.281488135731384	0.266795297866478	0.0445508211636989	0.0817580484246205	0.209216435109661	0.0390729714503942	0.0532741124838695	0.0238441777698947	0	0.755656354158519	0.766595319476736
533_120516.Salmon.count.data	0.267829661410075	0.369687626301842	0.0659869003195642	0.06417904264105	0.160927555256172	0.0167526612532947	0.0372382041203493	0.0173983486976528	0	0.78032577954295	0.727763351632711
534_120516.Salmon.count.data	0.211378312619444	0.346039687798674	0.118266980584709	0.0667638758171843	0.180992938898174	0.0201709908699269	0.0346765658074448	0.0217106476044433	0	0.759562120900527	0.717651676660194
535_120516.Salmon.count.data	0.338870322131271	0.174415796697604	0.130163190922608	0.0496113292737031	0.242481759511596	0.0123526371005266	0.0309212847307863	0.0211836796319042	0	0.53847155515149	0.850308244367316
536_120516.Salmon.count.data	0.3138135988122	0.259911382118313	0.046775671254864	0.0562806996369573	0.255908757159328	0.0172373538412595	0.0375649470249462	0.0125075901521313	0	0.729037341983406	0.785125551375796
537_120516.Salmon.count.data	0.235605974569821	0.315010265468338	0.0763994844231247	0.0861746576832744	0.186157686284579	0.0196781139078874	0.0556171009597794	0.0253567167031955	0	0.780270303728431	0.729461900549016
538_120516.Salmon.count.data	0.262713112459853	0.277780837451329	0.0709359862784944	0.0839800086326548	0.215881063449255	0.0425808835842169	0.0367224445229747	0.00940566362122277	0	0.581163429486831	0.836502613245901
539_120516.Salmon.count.data	0.311799871997516	0.330075362772065	0.0440702581566736	0.0461995151499929	0.185352775010453	0.0269635155427968	0.0351141682314535	0.0204245331390498	0	0.674875668876394	0.799087751639554
540_120516.Salmon.count.data	0.315338032151973	0.205951491373804	0.0585789045477466	0.0786594639696057	0.244444961910253	0.0219790564279308	0.0487488797875578	0.0262992098311287	0	0.671833776113947	0.807810476226385
541_120516.Salmon.count.data	0.343322971340243	0.259686585396404	0.0431320870254307	0.0455347271454931	0.227763685913222	0.0314958958280419	0.0297134098710875	0.0193506374800771	0	0.7019971434715	0.79786899470619
54_120417.Salmon.count.data	0.425349031808222	0.171382661068812	0.0591755814243606	0.0630048759601479	0.18493116048581	0.0312125275411558	0.0385955364037389	0.026348625307753	0	0.650200394810411	0.817423667048658
542_120516.Salmon.count.data	0.350386132823153	0.183126420668958	0.0932762733843794	0.105594252243283	0.193121496283354	0.0314485383165016	0.0260417018721326	0.0170051844082388	0	0.733902636079834	0.755403897680657
543_120516.Salmon.count.data	0.397538911773557	0.134220812170271	0.0870722317221461	0.0461574372864912	0.257939418338328	0.0277553598002826	0.0323236335355821	0.0169921953733429	0	0.610145823334441	0.830044989632084
544_120516.Salmon.count.data	0.322326546287418	0.277645522880595	0.0408643269131361	0.096298258073365	0.179912221019459	0.0150161188592022	0.0473970864539095	0.0205399195129151	0	0.623724961233848	0.823109815614115
545_120516.Salmon.count.data	0.381103682459794	0.167400747586452	0.115287213848376	0.0389374156522385	0.19918884947243	0.0308569759532079	0.0520370584746781	0.0151880565528233	0	0.569180205872251	0.837782664574938
547_120516.Salmon.count.data	0.423322159205361	0.143069979300373	0.062624875670833	0.0319649453670998	0.259725813051878	0.0225848130783038	0.0324712019793102	0.0242362123468405	0	0.699723504376534	0.803412438698862
548_120516.Salmon.count.data	0.380726086195296	0.201302720748008	0.0760716318814002	0.0543636468286002	0.196533760455064	0.0270916220294011	0.0429487358175033	0.020961796044728	0	0.606931459356874	0.830052273941054
549_120517.Salmon.count.data	0.255003435722637	0.330089493080228	0.105773617023818	0.061021074785355	0.16777840033122	0.0192056773330675	0.0405967283995718	0.0205315733241017	0	0.671872101345007	0.777266156318041
550_120517.Salmon.count.data	0.311667401879451	0.253721031239818	0.0735947802961534	0.0759480681247801	0.191858432132331	0.0217236320985998	0.0475267664152294	0.0239598878136373	0	0.737452829668954	0.763392341612053
551_120517.Salmon.count.data	0.413904549435618	0.201698498667812	0.0200750495095963	0.0488108029322153	0.25426527884566	0.0190268350897312	0.0247999039968519	0.0174190815225147	0	0.719644924531336	0.806192571174486
553_120517.Salmon.count.data	0.245460822295177	0.384168342274599	0.103669057055539	0.0709016536911638	0.121217861540753	0.0122299874026782	0.0396891620371714	0.0226631137029183	0	0.656870426587056	0.779886223979418
554_120517.Salmon.count.data	0.32872790641279	0.230835666319688	0.0611497389610039	0.0700753379181642	0.220249995143662	0.0293900079741415	0.0396413925883194	0.0199299546822312	0	0.699055070883135	0.791824308257425
555_120517.Salmon.count.data	0.187680156595605	0.396500087167465	0.0678906923390329	0.073368927861278	0.19716818565371	0.0207424499581015	0.0369121551558465	0.01973734526896	0	0.79886837987139	0.711644059981653
556_120517.Salmon.count.data	0.260592504314255	0.277095638620221	0.0766374925404946	0.0604690468954695	0.196967190700419	0.0446301604631971	0.0641074657167629	0.0195005007491807	0	0.667234865208196	0.795929631500023
557_120517.Salmon.count.data	0.355485511908804	0.215064324396058	0.0512119265335706	0.05024344611661	0.249696345083851	0.0203695646996445	0.0326479698633152	0.0252809113981467	0	0.61708073457348	0.83565086876447
559_120517.Salmon.count.data	0.435276593734011	0.181609390062852	0.0643738281699854	0.0463771643417647	0.216181571792058	0.0138613225913704	0.0280154714744363	0.0143046578335217	0	0.751879905319389	0.772385286853241
560_120517.Salmon.count.data	0.272441640105291	0.311132111677255	0.0673046436377426	0.0559376091545737	0.210859252671107	0.0184186502018418	0.0427512834715107	0.0211548090806784	0	0.708209994597552	0.77777558889427
561_120517.Salmon.count.data	0.285000885366423	0.272549220906856	0.0470957525147362	0.0601940648767861	0.208962900194816	0.0435394146193386	0.0638944563732474	0.0187633051477966	0	0.60626870120558	0.834246723682682
56_120417.Salmon.count.data	0.337573056631893	0.206614954736191	0.0628105078094585	0.0431322094895739	0.255340274000771	0.035841012497517	0.030738677556984	0.0279493072776115	0	0.600669567981575	0.839861485817758
562_120517.Salmon.count.data	0.335404704112031	0.276611280047837	0.0291332154466917	0.0484928553491268	0.227671088269763	0.0372579629741878	0.0254351670653324	0.0199937267350305	0	0.691374845119614	0.804566046814453
563_120517.Salmon.count.data	0.301184262601874	0.221610499219603	0.078555942927337	0.0762392445833504	0.226527946408279	0.0275841637103121	0.0482466647897189	0.0200512757595259	0	0.759178704587495	0.754979161936646
564_120517.Salmon.count.data	0.336839628671703	0.257063272716018	0.0564169420347314	0.0471633702835508	0.24521254249766	0.00971292543039758	0.0290896271694796	0.0185016911964599	0	0.740125399587099	0.776843248057518
565_120517.Salmon.count.data	0.360035635650721	0.237854635913566	0.0243523254807651	0.0561736382069213	0.246753057277928	0.022057490174831	0.0351795990564817	0.0175936182387854	0	0.761874932654867	0.782749912815728
567_120521.Salmon.count.data	0.396761373023785	0.253399233914678	0.044976874105866	0.0597816085646846	0.176013911960659	0.016064964117048	0.0275511580186088	0.0254508762946705	0	0.711480252972014	0.789183865752952
568_120521.Salmon.count.data	0.236143686206461	0.278572656384639	0.139475278475196	0.0700288924618187	0.194411127710883	0.0110294212410429	0.0457483377460541	0.0245905997739049	0	0.670287872007962	0.769595556002433
569_120521.Salmon.count.data	0.222933381744138	0.309971318240171	0.109633716557421	0.0812213524422134	0.166277319396006	0.0374120863832558	0.0539155185626756	0.0186353066741187	0	0.594378586161582	0.818140410391813
571_120521.Salmon.count.data	0.249913560797001	0.36030507270034	0.035435671546351	0.0772490015814387	0.174385645119324	0.0378316351084993	0.0409013777909846	0.0239780353560609	0	0.811737246356674	0.724413839560296
57_120417.Salmon.count.data	0.272449772687585	0.331136694389659	0.0397867909979342	0.0511543529782561	0.215649882118679	0.0360014326314611	0.0327597855264648	0.0210612886699612	0	0.566966733389788	0.848622117432271
572_120521.Salmon.count.data	0.268531085942566	0.267047496248429	0.0788687556192979	0.0743329623417627	0.200500270663148	0.0222065243977485	0.0638676628879339	0.0246452418991146	0	0.769471612631512	0.743517564520938
573_120521.Salmon.count.data	0.376222562726949	0.163629539743419	0.0737565867231414	0.0494475802547509	0.262272021276173	0.00809104123695349	0.0501760374768328	0.0164046305617811	0	0.622556294563761	0.829000258218682
574_120521.Salmon.count.data	0.385497301045209	0.200640068976493	0.0450139339976059	0.0700799777050297	0.217594830727946	0.019748455668794	0.04106533924545	0.0203600926334715	0	0.727097803852432	0.789349967491982
575_120521.Salmon.count.data	0.373182309436045	0.186251073845391	0.0681297341239964	0.0527064143266037	0.236366701373894	0.0265462863961779	0.0360819063657251	0.0207355741321666	0	0.702710621446286	0.79366703265056
576_120521.Salmon.count.data	0.172771693653597	0.412420687903188	0.0619239390835512	0.0864662283526015	0.164961884538009	0.0342971843818213	0.0449248408949739	0.0222335411922573	0	0.76181837620581	0.728738049009891
577_120521.Salmon.count.data	0.368462024442579	0.288443832611267	0.0459505462026872	0.031603128676734	0.197747753800664	0.023117724730372	0.0220585567488218	0.0226164327868743	0	0.74206765802243	0.77475899987134
578_120521.Salmon.count.data	0.364843727327082	0.283604407433135	0.0434993842199464	0.0357649764205311	0.201360410638598	0.0273326228694012	0.0237249984167326	0.0198694726745743	0	0.708919758998332	0.791020311195033
580_120521.Salmon.count.data	0.275793016579851	0.325618993630284	0.0859527871061349	0.0561777496234817	0.18238508875796	0.0190685493103332	0.0350458269136283	0.0199579880783275	0	0.795256004252877	0.718632091375419
581_120521.Salmon.count.data	0.181953502633094	0.491067702266443	0.0607894892400642	0.090139329316714	0.107234396839361	0.0205784417388181	0.0339660573632987	0.0142710806022079	0	0.733522354344731	0.730433459250382
58_120417.Salmon.count.data	0.366455165051432	0.286107095677513	0.0247409479092743	0.0466371524496683	0.201828585476134	0.0273804214773737	0.0248626544849822	0.0219879774736225	0	0.752520406115468	0.777120478278981
582_120521.Salmon.count.data	0.229650670404356	0.241462420653316	0.0928791483885498	0.117934188907278	0.172773619195822	0.0415996218000478	0.0750023824119846	0.0286979482386454	0	0.509727733679008	0.864850329492624
583_120522.Salmon.count.data	0.360445775708841	0.236900662162863	0.0464500426543396	0.0637663846045436	0.206616427092157	0.0220181074707303	0.0379943749990295	0.0258082253074964	0	0.753076519943249	0.773837254793047
584_120522.Salmon.count.data	0.399655051777447	0.180400013665813	0.0213937237420257	0.0420492641598854	0.250048536317916	0.0466743746485429	0.0398086897929307	0.0199703458954394	0	0.733493818855987	0.803861878344785
586_120522.Salmon.count.data	0.295799696224275	0.258385631284911	0.0657332317382396	0.0789377403905029	0.205393394032537	0.0167703830371248	0.0571386303091062	0.0218412929833042	0	0.639818671666923	0.813368763126053
587_120522.Salmon.count.data	0.392954793580178	0.204433378307598	0.0738646966448321	0.0381779983987378	0.218344661650935	0.0226082361633202	0.0280324100570724	0.0215838251973267	0	0.605880615442558	0.832846908722589
588_120522.Salmon.count.data	0.305972755707528	0.278993960100497	0.0187941551019423	0.0553076366590375	0.271183543716575	0.0103567309150361	0.0374783045845539	0.0219129132148307	0	0.715412634888106	0.799954546469458
589_120522.Salmon.count.data	0.259364869807097	0.361693810725149	0.0701002449538721	0.0723550440253774	0.161615401459378	0.0293726424446527	0.0272429087036161	0.0182550778808583	0	0.784549685201742	0.722878091970279
590_120522.Salmon.count.data	0.353879304202647	0.279223633630858	0.0313255220581555	0.0527617868776653	0.19923563868675	0.0283251706073945	0.0309251900654765	0.0243237538710538	0	0.746388373801887	0.77802159301422
591_120522.Salmon.count.data	0.347129744142709	0.256288625156696	0.0219943096090012	0.0654613843376199	0.222866578229387	0.0330219302221292	0.0286599761036696	0.0245774521987881	0	0.764713671978653	0.776543121920749
593_120522.Salmon.count.data	0.309562349823806	0.275869077772318	0.108928080683591	0.0501405603606855	0.198246221656838	0.0139132898017412	0.0231296438078822	0.0202107760931383	0	0.715910984186313	0.758195870926245
594_120522.Salmon.count.data	0.217239288134873	0.334197119553843	0.0623165224360465	0.0932136802409807	0.190750215549526	0.0315143557198608	0.0458448635009751	0.0249239548638946	0	0.619076426130123	0.815332581367017
595_120522.Salmon.count.data	0.35153738913562	0.24111110356879	0.0664024717871594	0.0699431087024849	0.199431926210805	0.0168478516743826	0.0344824876987117	0.0202436612220467	0	0.757667525916082	0.759517131699111
596_120522.Salmon.count.data	0.419765794328026	0.124036922434692	0.042667386756362	0.0365192767313401	0.290478597529678	0.0333620268672494	0.0333487954190318	0.0198211999336204	0	0.65759401459203	0.830792705491231
599_120523.Salmon.count.data	0.321768094749576	0.291468144900273	0.0425600607317756	0.0595922151996602	0.208217717433759	0.01634081913334	0.0409644854208089	0.019088462430808	0	0.730794696160005	0.778945071232157
600_120523.Salmon.count.data	0.324465842252465	0.295591100011245	0.0494766501719902	0.0472679625046456	0.223230415447055	0.0223026955997521	0.0157215184581382	0.021943815554709	0	0.750126854059182	0.768230194931888
60_120417.Salmon.count.data	0.240726283367157	0.354376416562367	0.0668631971332422	0.0515661547343583	0.178974755526087	0.0428261693699518	0.0403488402630861	0.0243181830437503	0	0.648101788779563	0.801369315958871
602_120523.Salmon.count.data	0.329161684045802	0.241648460180048	0.0234300829724027	0.0654557953831224	0.254662203943126	0.0243349665415531	0.0406295924919056	0.0206772144420404	0	0.74158683277718	0.7905421220521
603_120523.Salmon.count.data	0.363035216421387	0.259515128745734	0.0209366086076133	0.0433633530266814	0.262917390280141	0.0172529219477163	0.0170891376574409	0.0158902433132868	0	0.770240444748897	0.779015496596851
604_120523.Salmon.count.data	0.390015563336196	0.153217582645897	0.0723868930137454	0.0430468588285937	0.258931889669543	0.0243853692140723	0.0413365745375257	0.0166792687544273	0	0.731928773027119	0.78288408466718
605_120523.Salmon.count.data	0.405563710848631	0.253073883282178	0.0240932750001989	0.0635060266599638	0.180212003395913	0.00410477881258205	0.0415706054472604	0.0278757165532725	0	0.580523310577807	0.85042351188448
606_120523.Salmon.count.data	0.192758776576998	0.405020563421655	0.0540945755875442	0.0713564552395221	0.187990283082204	0.0334534715808116	0.0341788298944187	0.0211470446168466	0	0.754475920280817	0.74081705862381
607_120523.Salmon.count.data	0.344019598230713	0.211563019585445	0.0636973573195065	0.0496695367275117	0.234932603420262	0.0389438758124911	0.0373101693067265	0.0198638395973439	0	0.669022711966351	0.808620775732932
608_120523.Salmon.count.data	0.299259727412714	0.348545703606775	0.0853809897488853	0.0543630396321639	0.133932270541231	0.0279518995631338	0.0297270219585034	0.0208393475365943	0	0.767712359468582	0.72833497592953
610_120523.Salmon.count.data	0.279989203936258	0.310033994864179	0.0737224258260594	0.0567314275757876	0.200844650027118	0.0212862446515933	0.0400677051645535	0.0173243479544515	0	0.72542334963996	0.765639888600831
613_120523.Salmon.count.data	0.254808601268973	0.31735968200664	0.0913792522152648	0.0594806741638225	0.206541068777038	0.00925033865893529	0.0440250146615747	0.0171553682477508	0	0.635899825426956	0.803996974094713
614_120523.Salmon.count.data	0.369348031150686	0.205541999286481	0.0698220443627318	0.057581088129471	0.245572060350468	0.0187155200451766	0.0173921667661038	0.0160270899088824	0	0.769667339201885	0.759706797999798
616_120524.Salmon.count.data	0.336326324516509	0.241703730114824	0.0695900447675043	0.0612375620149552	0.204953363703089	0.0287848963921399	0.0390733634754973	0.0183307150154818	0	0.739860501202632	0.767879460132408
617_120524.Salmon.count.data	0.217069236226089	0.338852861846363	0.106470414065381	0.0759086663980247	0.164908397141303	0.0363971189306548	0.0391629258255699	0.0212303795666142	0	0.676876785978126	0.771478594103914
618_120524.Salmon.count.data	0.477883160920427	0.127157757144474	0.00404948473357951	0.0307148463451798	0.270946241146242	0.0380951086210736	0.0353406170488771	0.0158127840401474	0	0.684921272303443	0.831935378649381
619_120524.Salmon.count.data	0.225701172366853	0.331663269746725	0.106959970276651	0.0662436221483336	0.180532546674925	0.0275909433543072	0.0366630651287892	0.024645410303417	0	0.735575731553481	0.739678932163094
620_120524.Salmon.count.data	0.229634527730499	0.388279855530769	0.0271650232736863	0.0709797088186198	0.201406368506754	0.0279240202149192	0.0302819075325017	0.0243285883922518	0	0.781409248304594	0.740248665471654
624_120524.Salmon.count.data	0.164612934822067	0.368356224209172	0.0609436506101109	0.0804716722330003	0.196798203972425	0.0397900566047018	0.066297016802117	0.022730240746406	0	0.637003816114542	0.804852520207594
625_120524.Salmon.count.data	0.343909030593857	0.198311078922309	0.071224892025324	0.0446358106269776	0.26452262579351	0.0265278039817205	0.0281361054292694	0.0227326526270316	0	0.681402854781444	0.803110781045663
626_120524.Salmon.count.data	0.355301264575965	0.284354294685865	0.0277954931492916	0.0562218147235491	0.205817479681855	0.0147643536868529	0.0377414188153356	0.0180038806812861	0	0.791509004025375	0.758418310446944
628_120524.Salmon.count.data	0.391515779861448	0.177728303377625	0.0535546544883579	0.0587295798310704	0.234941914207324	0.0331056174688874	0.0253294902630488	0.0250946605022373	0	0.630291811029665	0.830062608557979
629_120524.Salmon.count.data	0.372632844240476	0.258037496871941	0.0586121380870018	0.0580190249684673	0.174086600355408	0.010101909241998	0.0412029120965704	0.0273070741381372	0	0.53237321125838	0.863221538740084
630_120524.Salmon.count.data	0.28036246154033	0.250996645014676	0.134811174771451	0.068897332125111	0.183418623821322	0.0213280041468305	0.0367850748702247	0.0234006837100545	0	0.631459223017347	0.795001510324779
631_120524.Salmon.count.data	0.441672557180021	0.192998334659879	0.0205425055832761	0.0271320537367597	0.259058441870958	0.0105443343458278	0.0285160517652948	0.0195357208579847	0	0.743991883405419	0.799990989068592
632_120524.Salmon.count.data	0.31659110560973	0.292635811268502	0.0929978013165574	0.0448522413684724	0.171030887180428	0.0260070502077761	0.0377211373282718	0.0181639657202624	0	0.732381954071133	0.754481087509922
633_120524.Salmon.count.data	0.311700268155882	0.27249173751813	0.0478437474238212	0.0760731176129498	0.213862292044674	0.0308081741503776	0.0258896223531208	0.0213310407410449	0	0.751090992300859	0.767149755420083
634_120524.Salmon.count.data	0.404499596837675	0.196643884047824	0.0421837605816978	0.05723456061195	0.225007047000556	0.0214024041841272	0.0316634261133361	0.0213653206228339	0	0.718689381309841	0.796377116475367
635_120524.Salmon.count.data	0.194178123534077	0.349297851359237	0.127782719422143	0.0942021633072286	0.142400812381743	0.0153134549438095	0.0489271473044736	0.0278977277472885	0	0.731839587904489	0.725737317451602
636_120524.Salmon.count.data	0.270556600178793	0.339626166089658	0.0441869333921301	0.0586812501027915	0.203211833452086	0.0200291267176535	0.0462117403994061	0.017496349667482	0	0.796754783445317	0.738421584287479
637_120524.Salmon.count.data	0.30620353751133	0.255228081076426	0.108014378994715	0.0461054367568496	0.20861855448071	0.0292627519469948	0.0258795024790635	0.0206877567539117	0	0.757000791878917	0.738331677678875
638_120524.Salmon.count.data	0.341343500605701	0.293727580040043	0.073827016286286	0.0464084256137701	0.163257335200328	0.0268667639348549	0.0318808307874616	0.022688547531555	0	0.714340300636859	0.772189038577529
641_120524.Salmon.count.data	0.327684950065212	0.249102249138328	0.0569457762481575	0.0472194791579024	0.224156257191106	0.0463412497662509	0.0290019550372282	0.0195480833958157	0	0.602859814760185	0.835975644171395
64_120417.Salmon.count.data	0.417824917739829	0.17884831015205	0.027472160892499	0.0406818462602405	0.265901372553338	0.01805153061988	0.0295495984468019	0.0216702633353608	0	0.694350044684733	0.817559010319715
643_120524.Salmon.count.data	0.291125278946989	0.31736757557968	0.0773508739917031	0.0660367422285707	0.159771944408478	0.0286665787838332	0.0369590615087793	0.0227219445519668	0	0.756139015563357	0.743244687879927
644_120524.Salmon.count.data	0.326579944574833	0.301980922124785	0.0481817222942222	0.0468694170087937	0.189860259412752	0.0371981184994399	0.0307595783448341	0.0185700377403404	0	0.70168787671232	0.788610431216652
646_120524.Salmon.count.data	0.293065194301598	0.301626015784114	0.00750304043152816	0.0974673866358558	0.207881707596942	0.0180944077716056	0.0606310550905654	0.0137311923877905	0	0.755001712864875	0.771473436996392
647_120529.Salmon.count.data	0.37281992876909	0.231255313562855	0.0143839468443489	0.0457637938496869	0.265849806539396	0.0133709081656986	0.0349758236341161	0.0215804786348087	0	0.752457869402218	0.793971157700511
648_120529.Salmon.count.data	0.311635567260084	0.273469978504259	0.0648758145161274	0.0570082604893907	0.199077773014769	0.0342771440055301	0.0423611055001607	0.0172943567096787	0	0.766594389004765	0.75358410919164
649_120529.Salmon.count.data	0.213660551189687	0.359953262793602	0.0561250498523173	0.0709812159113772	0.193525243340904	0.0385681288502612	0.0471465782267285	0.0200399698351229	0	0.767756601326122	0.741143060278264
65_120417.Salmon.count.data	0.434913391144154	0.19434220023269	0.00687509676810454	0.0232087344023295	0.275845155259651	0.0288588194832272	0.0134392475155793	0.0225173551942638	0	0.695062081382707	0.822792632721299
653_120529.Salmon.count.data	0.316518084377313	0.247042796665973	0.0496293729265871	0.0606961357965396	0.241987348295319	0.0126835290299893	0.0601600888113023	0.0112826440969764	0	0.697621946095077	0.798203771246914
654_120529.Salmon.count.data	0.185027330199182	0.432997086763043	0.0737653937566925	0.0945487298425276	0.131392628213306	0.0198893690013312	0.0380926701858264	0.0242867920380911	0	0.783297470324881	0.704410917376865
656_120529.Salmon.count.data	0.207770563553544	0.399379442168375	0.0401183107168806	0.100194566323854	0.166327487789639	0.0385190150569172	0.0302134329936173	0.0174771813971729	0	0.641126257458333	0.800866249543303
657_120529.Salmon.count.data	0.443009722978709	0.0961009511908351	0.0717405237896692	0.0369960594977555	0.281969221027558	0.0169476311339278	0.0324085698401564	0.020827320541389	0	0.670833383720209	0.813255810032049
660_120530.Salmon.count.data	0.399721706414202	0.160320242982199	0.0800619327234149	0.0587092001636009	0.219138173357288	0.0233455725795288	0.0376087097397415	0.0210944620400254	0	0.701741771755832	0.788176763821788
66_120417.Salmon.count.data	0.415776362275505	0.144324093577702	0.0622900184242023	0.0247841763943078	0.253907757794572	0.0409444573307579	0.0346250266179358	0.0233481075850167	0	0.556016384402004	0.861059317402376
662_120530.Salmon.count.data	0.318979228455481	0.176837640044911	0.0682255267296351	0.0673883007555767	0.294464023998563	0.015858585914564	0.0349963153141296	0.0232503787871394	0	0.716676324126415	0.790090345907177
663_120530.Salmon.count.data	0.34670891556508	0.281854509029599	0.0582004095696496	0.0721512197697632	0.173138186081259	0.0199786693890089	0.0279940371302748	0.0199740534653659	0	0.717392252037021	0.775944270584087
664_120530.Salmon.count.data	0.411897554773148	0.165110880624189	0.074083771457371	0.0426221438504244	0.239037146657024	0.0132849638347105	0.0339711836842241	0.0199923551189087	0	0.631938829827062	0.824063801417954
665_120530.Salmon.count.data	0.240207993792769	0.344965740627396	0.0859683479828678	0.0620987471548341	0.175646467658061	0.0263071140588374	0.0442927932560254	0.0205127954692098	0	0.737374033911328	0.747267622087482
666_120530.Salmon.count.data	0.41432423909722	0.215895809660255	0.0719689581027286	0.0524130083839831	0.176674496094772	0.00944302846564664	0.0395064461370559	0.019774014058339	0	0.675486579633529	0.798876636098318
668_120530.Salmon.count.data	0.328008764672149	0.269200355914295	0.0188622770996196	0.076179944289634	0.214707867468203	0.0337444047662061	0.0459110255637342	0.0133853602261596	0	0.700126565941938	0.800957561281498
669_120530.Salmon.count.data	0.285144720807378	0.390747964953759	0.0403960451191297	0.0623881031892358	0.153185802183329	0.0183723627887631	0.026650181873259	0.0231148190851467	0	0.770657135786451	0.739557123392721
670_120530.Salmon.count.data	0.270456926406272	0.315934840651186	0.0477426971173264	0.0693375333822332	0.19699682757707	0.0279647891327095	0.0412761081096755	0.0302902776235273	0	0.656485291157648	0.806572072607505
671_120530.Salmon.count.data	0.293966223588577	0.253586023269688	0.0812631007706895	0.064656903147547	0.223862155869834	0.0266272285990374	0.0355821490037696	0.0204562157508583	0	0.673216103150913	0.794240573419297
672_120530.Salmon.count.data	0.326287850903455	0.328584314395561	0.0260775930605564	0.0438154592384962	0.206875177309135	0.0291902566055213	0.021954519491497	0.0172148289957794	0	0.81650298278631	0.739941166854428
673_120530.Salmon.count.data	0.291450318341586	0.314876863961896	0.0787219576108942	0.0616638424409577	0.182333210293487	0.0265518507125173	0.0243058328384284	0.0200961238002325	0	0.756796095282839	0.74414174775854
674_120530.Salmon.count.data	0.269229817947766	0.395620836558464	0.0408164017722084	0.0855601707842492	0.165172069712139	0.0102989345693594	0.0271868529858234	0.00611491566999053	0	0.804945710635646	0.715391309578453
675_120604.Salmon.count.data	0.247160339259758	0.306929452396146	0.0753791340659413	0.0696933285757369	0.215779851997851	0.0280485664708519	0.0367933193196432	0.0202160079140713	0	0.625769198006584	0.813924163375848
676_120604.Salmon.count.data	0.181355642239709	0.359483322134773	0.0775732469959939	0.101461540408043	0.173780567009871	0.0269833936656242	0.0545931442162246	0.0247691433297612	0	0.756535684976887	0.731754042770562
677_120604.Salmon.count.data	0.24719142686308	0.43753084543123	0.0322808205518538	0.0612466220351797	0.125175137879731	0.025576122291274	0.044699166381281	0.026299858566371	0	0.76626190010953	0.734569963666345
678_120604.Salmon.count.data	0.258177558455797	0.346480894313265	0.0994265938702473	0.0505250430547394	0.17635860817949	0.0219686605708299	0.027926813771422	0.0191358277842093	0	0.707130021945081	0.759453930592134
679_120604.Salmon.count.data	0.345928506590848	0.310206723473772	0.0349651370420176	0.0666045727359444	0.158536001460238	0.0131310160499582	0.0555311447620043	0.0150968978852171	0	0.787489225108792	0.748027382846245
680_120604.Salmon.count.data	0.271140200275998	0.243310824592759	0.0759020101778032	0.0583285621315386	0.257037744218525	0.0372466290638352	0.0385175864608276	0.0185164430787138	0	0.77969987767655	0.748250136194839
681_120604.Salmon.count.data	0.442894270441058	0.124994016719246	0.028362074882423	0.0384767731614466	0.293160613249911	0.0285444862256041	0.0307074108286396	0.0128603544916705	0	0.6511413424898	0.837570609464433
68_120417.Salmon.count.data	0.428826266799587	0.211627866394168	0.0385161782084688	0.0377566601100446	0.227285502244673	0.00527580241270369	0.0370332860304453	0.0136784377999093	0	0.675620706652549	0.81574700192759
682_120604.Salmon.count.data	0.29284326979084	0.29755839482419	0.0911770901466688	0.0764301557601614	0.16535266607858	0.0189991130995671	0.035110693803185	0.0225286164968084	0	0.767106385580963	0.731453719639317
683_120604.Salmon.count.data	0.267203488833012	0.291964458797112	0.086066681779651	0.0773856539404169	0.189637276365273	0.0344097563370348	0.0302737372277225	0.0230589467197784	0	0.759503725912756	0.739883778789209
684_120604.Salmon.count.data	0.394221347329366	0.211749364114037	0.0614392487301662	0.0454083880184186	0.212161070892803	0.0239658734849935	0.0318899442989393	0.0191647631312768	0	0.773758381896351	0.76174936756326
685_120604.Salmon.count.data	0.302023499027821	0.256761818435362	0.0872074015030461	0.0651152381046733	0.18806060862172	0.0310708358192816	0.0486928948061692	0.0210677036819269	0	0.792739106563293	0.727626337466281
687_120604.Salmon.count.data	0.172943190677849	0.388550899181172	0.124874436592134	0.083497636905852	0.146049581445504	0.0356383056906376	0.0248997131351622	0.0235462363716894	0	0.746693416137206	0.713773073091599
688_120604.Salmon.count.data	0.238627810463303	0.382210523154837	0.0286849969454849	0.0610879383225477	0.197608667807788	0.042325180429137	0.0276389653110434	0.0218159175658597	0	0.673742557738623	0.795226001365051
689_120604.Salmon.count.data	0.281059209470201	0.312436183973864	0.0843715313642632	0.0639121067182712	0.188596737529661	0.0248490878041853	0.0247274107027276	0.0200477324368271	0	0.74926555557092	0.745814499901035
690_120604.Salmon.count.data	0.339370397727884	0.270988968775986	0.0689629362673283	0.0730772558706334	0.171350828470456	0.0210058440257772	0.0321439847613174	0.0230997841006179	0	0.715604557575637	0.773501716515498
691_120605.Salmon.count.data	0.274727973936372	0.234779941955556	0.0869643013545115	0.0580619875101761	0.243038243837226	0.0346900339895005	0.0441905925616949	0.0235469248549636	0	0.694858883047534	0.784439256579065
69_120417.Salmon.count.data	0.395219083260178	0.183284631934347	0.0600353972750936	0.0432457374744192	0.239941347121021	0.0270605105608364	0.0412599891793041	0.00995330319480011	0	0.549434747023882	0.861416999156451
693_120605.Salmon.count.data	0.457340792005457	0.222734459101858	0.0239716904491275	0.0345217883723527	0.189764001772521	0.027819475721417	0.0216915187072955	0.0221562738699713	0	0.71753354346989	0.800133654518072
694_120605.Salmon.count.data	0.273098035350894	0.311259680516926	0.0962261895323908	0.07393993918554	0.160669480220255	0.0205430519381471	0.0441110619850472	0.0201525612708002	0	0.745770137200014	0.739451834139978
695_120605.Salmon.count.data	0.296145519492971	0.322098578977419	0.0544395594300787	0.0590187896495776	0.198118745040483	0.019413091797589	0.0317709201970471	0.0189947954148339	0	0.782029010235886	0.743529368888554
697_120605.Salmon.count.data	0.298424657758209	0.271733490905956	0.0800008253110907	0.0830522655524952	0.188897805088286	0.0246828038821505	0.0334871441899398	0.0197210073118736	0	0.708832779802721	0.771341892998128
698_120605.Salmon.count.data	0.294959938876284	0.293703021780735	0.0421783400526294	0.0660435942912258	0.218982243990325	0.0258599813544009	0.0376485659739333	0.0206243136804671	0	0.784507580145155	0.753258349916556
699_120605.Salmon.count.data	0.319389956730671	0.235496385650471	0.094030226776584	0.0569511157916125	0.216941626216747	0.0242066761115147	0.034559338768328	0.018424673954072	0	0.765116104236598	0.743491406328671
700_120605.Salmon.count.data	0.379044384072513	0.268136130927324	0.0222324523076835	0.0587618962708181	0.219157135103588	0.0101238707930612	0.0298490107519055	0.0126951197731066	0	0.768779444175886	0.772988596606287
701_120605.Salmon.count.data	0.202298341141924	0.409332484204565	0.0745542948947854	0.0655101883955058	0.141659793922376	0.0540377987109286	0.030169089961749	0.0224380087681663	0	0.802871945056521	0.700354551840272
70_120417.Salmon.count.data	0.427716395731223	0.187066332215497	0.0825266749878935	0.0387915087443581	0.200609216199439	0.0237717955494749	0.0201846429395137	0.0193334336326013	0	0.570353270158943	0.845485639741261
702_120605.Salmon.count.data	0.363669877867526	0.228687856904371	0.057830127637455	0.0466555482613969	0.225389417632904	0.0286785455610495	0.0308182408866947	0.0182703852486032	0	0.734097951319765	0.780628132852638
703_120605.Salmon.count.data	0.296725002841566	0.244253579970652	0.118798199726019	0.0622657153110721	0.198928845053666	0.0145858448029362	0.0408973114707405	0.0235455008233485	0	0.718828985109369	0.753200409014908
704_120605.Salmon.count.data	0.225220319478809	0.381630676088854	0.116302141885914	0.0773183765352968	0.139664451500786	0.0142215593704256	0.0233657563308673	0.0222767188090474	0	0.776682414549703	0.699658024135222
705_120605.Salmon.count.data	0.320466818312656	0.27887112973858	0.0715647253191445	0.0663224213885677	0.181985933674524	0.0267716890460828	0.0383144387154882	0.0157028438049577	0	0.634534356606499	0.812160437801456
706_120605.Salmon.count.data	0.127679896694719	0.48306296581885	0.0851494152689029	0.0964615935730967	0.114027456640405	0.037284283640863	0.035178364482076	0.0211560238810864	0	0.742540119346167	0.717016999934368
707_120531.Salmon.count.data	0.253141192542288	0.364461686960547	0.0682831423954497	0.0623023826394207	0.18660964466498	0.0175001933477598	0.0302916560577743	0.0174101013917807	0	0.815391920419624	0.709433213766883
708_120531.Salmon.count.data	0.30127923502057	0.269288989788687	0.0488890032768145	0.0392831617835126	0.258865220978128	0.0374641788707938	0.0267379330844446	0.0181922771970498	0	0.770434986779872	0.76641040883917
709_120531.Salmon.count.data	0.235543116566005	0.289078035842132	0.0969420418767499	0.0719935209716186	0.220509651127736	0.0292121597703322	0.0396521663180959	0.0170693075273305	0	0.676377185886787	0.782131998924384
710_120531.Salmon.count.data	0.265834376522472	0.322119698402841	0.0781780842069634	0.0605048136219773	0.183148926931034	0.0372604323044234	0.0338363043991043	0.0191173636111837	0	0.700288234555418	0.773507645942962
711_120531.Salmon.count.data	0.251130753547341	0.289735109980306	0.0972379203084747	0.0845778460675115	0.185978420123343	0.0391654051594823	0.0302839516865138	0.0218905931270282	0	0.79157956077105	0.713766243856757
713_120531.Salmon.count.data	0.455059823331571	0.211961571909577	0.0104376889411464	0.067408927106803	0.192506014553413	0.0137851796814472	0.0280098165716089	0.0208309779044336	0	0.7470392940161	0.790384484079444
714_120531.Salmon.count.data	0.143886975920542	0.451511658591203	0.092705728164415	0.118013001747423	0.110638047433641	0.0298415971779171	0.0320188456297716	0.0213841453350873	0	0.741181643711262	0.716542806976734
715_120531.Salmon.count.data	0.233741690993914	0.338628755416965	0.095035129600032	0.0704444829026053	0.161979602885445	0.0503574279782503	0.0227411373628321	0.027071772859955	0	0.769072103346362	0.722483498507121
716_120531.Salmon.count.data	0.158381866231957	0.462237611598473	0.0607399996830416	0.146115384331847	0.0867078996469908	0.0212882034671899	0.0360591003715252	0.0284699346689757	0	0.744098829525172	0.718153249853935
718_120531.Salmon.count.data	0.375088243035621	0.254042542944411	0.0230434706508855	0.0523557331548033	0.220250381632809	0.0194338830768239	0.0325904518217243	0.0231952936829214	0	0.709259091579706	0.801569544586035
720_120531.Salmon.count.data	0.202397644242604	0.325118479038184	0.11688117123867	0.106779260879986	0.147681749794833	0.0439202302249696	0.0313957442760369	0.0258257203047166	0	0.766116266845866	0.708101071643091
721_120531.Salmon.count.data	0.128155070503194	0.463993967379156	0.104805542047313	0.0854798698107835	0.124350991270176	0.0301675587500961	0.0365730465011261	0.0264739537381546	0	0.718910950045514	0.730947859739154
72_120417.Salmon.count.data	0.374725434410517	0.230279473794022	0.0579242792981484	0.0279544807397937	0.247652070043165	0.0251645762673449	0.021625234338187	0.0146744511088223	0	0.622662164014351	0.830821450865845
722_120531.Salmon.count.data	0.422591717200224	0.2062374610602	0.0332160095585632	0.0459796851865727	0.205613335886576	0.02895239143138	0.0394406343949249	0.0179687652815586	0	0.700307444869555	0.806443519552396
724_120605.Salmon.count.data	0.196073089928316	0.391737554668494	0.0679792735566413	0.118476338258944	0.139412973566852	0.0142885019979942	0.0447953275524157	0.0272369404703429	0	0.619219186701211	0.805324231052853
73_120417.Salmon.count.data	0.476403979618576	0.16859986244292	0.0231415918922348	0.0364268876117896	0.23174089191569	0.0239232424754464	0.0265679760885267	0.0131955679548165	0	0.557912079456336	0.866878006366468
74_120417.Salmon.count.data	0.420263484652953	0.198126538979856	0.0206457261390356	0.0453380391605203	0.247534911710041	0.0146119874112575	0.0327073541432293	0.0207719578031072	0	0.741010499196792	0.798633876128794
75_120417.Salmon.count.data	0.303750008668194	0.311609012262103	0.0582088178939703	0.0509462603866104	0.182542719568908	0.027271973159902	0.0453475685783134	0.0203236394819996	0	0.808392968314029	0.730422100156506
76_120417.Salmon.count.data	0.301643931736873	0.293278337320196	0.077196496443205	0.068786269290941	0.179417622125887	0.0129272240351005	0.0468353221945625	0.0199147968532347	0	0.731520849845585	0.76052828530972
763_130520.Salmon.count.data	0.127584832124967	0.30458142144193	0.213059419925239	0.0678610909142324	0.202829848026867	0.0205700191239172	0.0266029660947767	0.0369104023480707	0	0.54827533050544	0.836819627786017
764_130520.Salmon.count.data	0.281036520414751	0.187335971786881	0.123837049694347	0.0602658859938556	0.26355203436763	0.0311437853935519	0.0203424001603244	0.0324863521886592	0	0.517917303839132	0.861292553781334
767_130523.Salmon.count.data	0.180618066652874	0.378171257145731	0.125427443412283	0.0619828341265571	0.166722339991132	0.0230874706481002	0.0423648156850421	0.0216257723382807	0	0.568000201712999	0.828285399713402
768_130523.Salmon.count.data	0.385496037452028	0.209419275476355	0.0222911962513184	0.0473915839244165	0.224776667404756	0.0576046469935441	0.0288037517781831	0.0242168407193987	0	0.703567912562738	0.809399867087998
769_130523.Salmon.count.data	0.118968634533123	0.294506970719463	0.117100889339857	0.125282033231434	0.171515219858227	0.058534612285577	0.0762671124002055	0.0378245276321132	0	0.540527499074799	0.844235765620826
770_130523.Salmon.count.data	0.289239233620025	0.248167307052639	0.0556993469848834	0.0450114391614084	0.258527930277494	0.0493242488275347	0.0285419613786357	0.0254885326973802	0	0.621026005740201	0.830440309677465
77_120417.Salmon.count.data	0.394795535044102	0.199763916982078	0.0477601138274913	0.0548180897340061	0.223945303050633	0.0176718415479315	0.0489499923152098	0.012295207498548	0	0.525698803343242	0.871887125699651
775_130528.Salmon.count.data	0.350001587695502	0.190188833377099	0.110861096135214	0.0560394313830327	0.195530773019282	0.0390216142790485	0.0286871273744913	0.0296695367363302	0	0.677203740455891	0.783008430322529
776_130528.Salmon.count.data	0.311518188570921	0.209903242867912	0.0604974789975509	0.0386722855101293	0.257920822603211	0.0662454480788557	0.0229747308552437	0.0322678025161762	0	0.648474763989021	0.820352341837263
777_130528.Salmon.count.data	0.280742645534996	0.277672241513022	0.0483563855558757	0.0472505183394526	0.239327045281751	0.0463568928271384	0.0375397441678075	0.0227545267799568	0	0.744592044093589	0.775214470514539
778_130528.Salmon.count.data	0.172847155373986	0.259213444164672	0.149465353883151	0.0571822547620318	0.244508598421084	0.0443444798888406	0.0365297195796374	0.0359089939265969	0	0.573472790190579	0.825811444952429
781_130528.Salmon.count.data	0.251152003553546	0.23007704788893	0.137011423390132	0.0633732145684255	0.231561514836792	0.0205003147016935	0.0363381716673275	0.0299863093931542	0	0.626125935597134	0.799886097036917
78_120417.Salmon.count.data	0.332580388482411	0.313845439786479	0.0347709062371149	0.0439795583643323	0.189306814146709	0.0199122078803212	0.0451457670278356	0.0204589180747971	0	0.676269977331775	0.803974159212398
786_130530.Salmon.count.data	0.339740426523704	0.191042033931369	0.031942345753789	0.0699389829018327	0.281203113665474	0.0346105707487403	0.031433012303471	0.0200895141716196	0	0.642860511575044	0.832540184438126
787_130530.Salmon.count.data	0.295041222041189	0.207394607693226	0.0398458002718377	0.0584383449483494	0.26667379315147	0.0564239644571111	0.0493938893536122	0.0267883780832038	0	0.690188202755377	0.810739729034433
790_130530.Salmon.count.data	0.329955090693709	0.143160793062508	0.0641007883326649	0.0609090725038548	0.327363605001597	0.0356830177797342	0.0199175111117455	0.0189101215141865	0	0.628535427230777	0.832400902950919
791_130530.Salmon.count.data	0.30128305946099	0.244613583587154	0.022942898523976	0.0565515694947284	0.296325696146369	0.0452522034504906	0.0184754975046199	0.014555491831672	0	0.639644716999913	0.832800530184149
79_120417.Salmon.count.data	0.488059179940038	0.108538328519949	0.0464840020889286	0.0511346001384081	0.265535919710013	0.0120841592225686	0.0171786110229325	0.0109851993571628	0	0.750918897675864	0.788407616374346
792_130530.Salmon.count.data	0.185707200170625	0.245394616165887	0.189514907332265	0.0760335357954446	0.232306090350241	0.0221436421625362	0.0221527645010648	0.0267472435219363	0	0.55719039901813	0.830744190414173
793_130530.Salmon.count.data	0.257385669492725	0.303766953505657	0.0749408500093073	0.0563694425895929	0.219884803462529	0.0345441113154783	0.0301013677221689	0.0230068019025415	0	0.624606803652161	0.81610238318623
796_130701.Salmon.count.data	0.370484795161102	0.145928816439718	0.0602765297091475	0.0534610654919698	0.258200515654942	0.0591688143782855	0.0289557699784814	0.0235236931863538	0	0.620475413276629	0.834418147321002
797_130701.Salmon.count.data	0.233430488764202	0.300039080756149	0.0407137051527953	0.0722653528219842	0.225910184968084	0.0582052830510211	0.0456996138685625	0.0237362906172028	0	0.698005229980584	0.791740135624051
799_130701.Salmon.count.data	0.163558986870314	0.376205566725715	0.156272545310305	0.0631456476899293	0.138715145146298	0.0497466424061454	0.0303293621721576	0.0220261036791366	0	0.698950699368246	0.737074916620782
800_130701.Salmon.count.data	0.360308043155559	0.1632077589949	0.0717601662860493	0.0504558208371779	0.236803996331264	0.0419202456567492	0.0433791503182758	0.0321648184200237	0	0.698820894346693	0.795799719997839
80_120417.Salmon.count.data	0.457477997843387	0.179162440860908	0.0112165924628596	0.043282166789247	0.234845095876741	0.0314469914164323	0.0286479621399368	0.0139207526104886	0	0.583106131593837	0.859690965584304
803_130701.Salmon.count.data	0.385343138400217	0.172892302188642	0.0264550532069489	0.0457112479382245	0.269896655491418	0.0498185372124794	0.0260751018880285	0.0238079636740417	0	0.641295172414877	0.837726286254367
805_130701.Salmon.count.data	0.350133067883655	0.105480507596937	0.0810131394123192	0.0786918388475167	0.264306698787333	0.0569692676829475	0.0276849078864677	0.0357205719028247	0	0.734047487616303	0.775071713155923
807_130701.Salmon.count.data	0.280487955492745	0.196712897158336	0.0688170327444975	0.0908169801869409	0.273148719580352	0.0368394485733519	0.0238176324744072	0.0293593337893692	0	0.671250784396212	0.803573251578421
809_130702.Salmon.count.data	0.351813324571816	0.197656206219589	0.0980318672280353	0.0551329959265085	0.210973758587265	0.0314861726286314	0.0241624791204007	0.0307431957177533	0	0.586084233695608	0.833395137056039
810_130702.Salmon.count.data	0.222239970117538	0.332946872370155	0.0994232582816264	0.0632020701533731	0.186359846840045	0.0304612730981669	0.0334683167091896	0.0318983924299066	0	0.717100332162207	0.754468802363541
811_130702.Salmon.count.data	0.264892481248512	0.319295800048618	0.0939056378935688	0.0805456514206023	0.157739793060866	0.0268489127690584	0.0248484095358899	0.031923314022884	0	0.733019657063149	0.745852163155883
81_120417.Salmon.count.data	0.425401639733996	0.193471591783506	0.0414653328114303	0.0565252108487014	0.220736351174396	0.0117172450808439	0.0281747097325201	0.0225079188346067	0	0.623397678131788	0.835263579780668
812_130702.Salmon.count.data	0.388101241079888	0.137123892035692	0.0419188900114471	0.0392564224289992	0.264584018718675	0.0465950806528471	0.0584866532798746	0.0239338017925775	0	0.632217252936447	0.839123236475439
813_130702.Salmon.count.data	0.345337832001279	0.165997520020174	0.0306913141043888	0.0485261314254801	0.293966552766614	0.066343674767186	0.0260816740918518	0.0230553008230269	0	0.703565058487963	0.814481566807861
815_130702.Salmon.count.data	0.300446643579782	0.19622372363776	0.0816960356487653	0.0589999104140863	0.280912641355011	0.0401550853667365	0.0219789792853753	0.019586980712484	0	0.66412901320725	0.805175404759891
820_130725.Salmon.count.data	0.291057463972811	0.234386206414702	0.0919587491807099	0.0591491621405582	0.221326327143356	0.0487575029748292	0.030580731446057	0.0227838567269774	0	0.693479837300404	0.781072978365638
821_130725.Salmon.count.data	0.310567044708086	0.27333420037365	0.0576695890373999	0.0432064866159612	0.201216134139043	0.0547804711264922	0.0357788380687789	0.0234472359305883	0	0.728089990689386	0.777053796402397
82_120417.Salmon.count.data	0.42267775496241	0.172009180321556	0.00263305726961596	0.0444549537200959	0.264307737109781	0.0361701548185289	0.0359095319859305	0.021837629812082	0	0.647355683537315	0.84181013885652
824_130725.Salmon.count.data	0.291221873161627	0.237759772210881	0.0779339603613672	0.0741673691389925	0.205372484638118	0.0361021940201027	0.044458659814111	0.0329836866548007	0	0.661179914430687	0.801005762925546
826_130725.Salmon.count.data	0.340560014483305	0.232443095694291	0.0377549182563035	0.0397922662356388	0.261945321825327	0.0374387254843193	0.0276581977794827	0.0224074602413335	0	0.737427283436864	0.791108859189577
829_130725.Salmon.count.data	0.3905310523349	0.220987885695178	0.00978788748108518	0.0411752182158732	0.262368879016435	0.0369239495642295	0.0256633475187335	0.0125617801735663	0	0.725354634224932	0.806054617900993
831_130725.Salmon.count.data	0.311715980238892	0.229583302188757	0.0215957606953796	0.0416941858314507	0.284312517232721	0.0494989660153984	0.0296758188008379	0.0319234689965629	0	0.73694843707402	0.799602841867968
83_120417.Salmon.count.data	0.437679704698312	0.180566540289235	0.0463115604186832	0.0268472408028684	0.234023479800447	0.024351978510293	0.0278893546603274	0.0223301408198343	0	0.661816726052846	0.822037116804316
833_130729.Salmon.count.data	0.175344272211349	0.327621897363019	0.153238176412837	0.0646198358043021	0.183423743613123	0.0369437496887673	0.0274250203945209	0.0313833045120827	0	0.680930939392515	0.754874072905249
834_130729.Salmon.count.data	0.293888374112609	0.207873714751549	0.0719118972059254	0.0552559529075411	0.235188278275511	0.0661835910358603	0.0405175505057721	0.0291806412052323	0	0.663384894906927	0.807108874348369
84_120417.Salmon.count.data	0.298645422860193	0.265375782276024	0.0581619228399134	0.0641984258779617	0.222737439765073	0.033379767667208	0.035913009852687	0.0215882288609404	0	0.69387427976372	0.792763830371682
844_130830.Salmon.count.data	0.164362522926399	0.403918692664596	0.102075101744934	0.0591444062557525	0.181982045858384	0.0341593151066749	0.0233725941303018	0.0309853213129579	0	0.617138742705743	0.803690381132864
845_130830.Salmon.count.data	0.302005359919509	0.186608968406754	0.0848656041696713	0.0539104254118163	0.272038182556308	0.0429400173973971	0.0333568611901659	0.024274580948378	0	0.670482679480263	0.801885799131794
846_130830.Salmon.count.data	0.299246441895592	0.269892721261435	0.0564899153151933	0.0686341635802375	0.198488860415405	0.0499531891891736	0.0333935102103635	0.0239011981325996	0	0.663646937672422	0.804640258893997
847_130830.Salmon.count.data	0.174684296121664	0.277612753897851	0.11569344089963	0.0815504089209926	0.254821543010211	0.0375418968829257	0.0270752893900139	0.0310203708767113	0	0.582457440090217	0.826419398046079
857_130905.Salmon.count.data	0.276867356033477	0.237352412401182	0.0603875328956536	0.0715580042175261	0.248512153402868	0.0593401835404024	0.0255738175235414	0.02040853998535	0	0.680788746527694	0.79995495720908
861_130911.Salmon.count.data	0.372721755678279	0.203949869828931	0.0278945158079025	0.0455964471632906	0.278703926347912	0.0247359288280206	0.0296613097386405	0.0167362466070243	0	0.729014249032566	0.802028995914223
862_130911.Salmon.count.data	0.15267823133834	0.300246125014647	0.145437334590456	0.101657392375569	0.180208443880602	0.0365792273224337	0.0569282866743372	0.026264958803615	0	0.774373501883707	0.691807134264123
864_130911.Salmon.count.data	0.18410177393994	0.288893192772797	0.121845613996204	0.0966682193480675	0.192098558573057	0.0500833892838132	0.0384215796764074	0.0278876724097147	0	0.654660724157847	0.781142659598395
865_130911.Salmon.count.data	0.239134221435365	0.292389511497523	0.114348575437803	0.0691307726463062	0.206673165531624	0.0328228396183462	0.0185951438475309	0.026905769985501	0	0.644452069180472	0.7925267740891
871_130911.Salmon.count.data	0.30511930380357	0.254277552949323	0.0201604114286602	0.0792203696810991	0.250850250332642	0.0525918164445241	0.0145555516878839	0.0232247436722983	0	0.683971344721506	0.809651528518539
876_130918.Salmon.count.data	0.28338504318741	0.208652851157162	0.0782505926389515	0.0712404603002005	0.248643134411875	0.0481963208317178	0.0391127838245565	0.0225188136481266	0	0.672088720276701	0.799514013220698
879_130918.Salmon.count.data	0.307859554312903	0.239269257825961	0.0334318458536811	0.0440558366062177	0.279261744357882	0.04197636318862	0.0289345726568372	0.0252108251978988	0	0.74264763933646	0.790701739130812
881_130918.Salmon.count.data	0.279483643818174	0.213481142139476	0.083303050809039	0.0617076309699598	0.263238063958649	0.0537831770324689	0.0228607148250104	0.0221425764472228	0	0.697282212951861	0.786368637761781
88_120417.Salmon.count.data	0.362822260220551	0.208132112385701	0.0940073480043706	0.0614772088655244	0.214376005850492	0.0163467812490615	0.0257707705967238	0.0170675128275757	0	0.764595788083942	0.74529897550905
882_130918.Salmon.count.data	0.207121264588082	0.352261414374248	0.0806009891874129	0.0727814262509363	0.196845371846502	0.0308914555461222	0.0307055878487313	0.0287924903579644	0	0.712450327056663	0.761875808372722
884_130923.Salmon.count.data	0.305756149675485	0.233627582563429	0.0601327719428605	0.0658184720064714	0.208521661927169	0.0630639080486095	0.0335595050397674	0.0295199487962087	0	0.659441611156772	0.809128374539904
885_130923.Salmon.count.data	0.265661212242558	0.214331723790636	0.119670458933551	0.0639380886774187	0.237569723269166	0.0376279274029384	0.0393137001806144	0.021887165503118	0	0.6478159702929	0.794486024813016
887_130923.Salmon.count.data	0.254518009949568	0.291849735109295	0.0429876407110205	0.0541577882374501	0.253874746177581	0.0463134850474903	0.0329539321866333	0.0233446625809621	0	0.766378084055722	0.765292011580554
889_130923.Salmon.count.data	0.354557966784276	0.189762772350436	0.0409924165808941	0.0619861324948427	0.252184473600953	0.0398585781499587	0.0374371993076532	0.0232204607309861	0	0.701076971630594	0.806125135862652
89_120417.Salmon.count.data	0.445712367695401	0.164373036032889	0.0274936685553915	0.0257427077177912	0.27042374307712	0.0215707403876607	0.0255710783610331	0.0191126581727144	0	0.664671086041846	0.830388861186727
892_130923.Salmon.count.data	0.393552322289709	0.21216511840819	0.011201420143259	0.0529140429736884	0.221315336807042	0.0462897849066507	0.0372681483793486	0.0252938260921129	0	0.726621153368506	0.80341195698806
893_130923.Salmon.count.data	0.245731636414852	0.199911414433227	0.151799632306247	0.0585760305950373	0.227915097546986	0.054483089465225	0.0361971744727207	0.0253859247657053	0	0.672858515073949	0.767907973269814
894_130923.Salmon.count.data	0.299179806647962	0.209133018745606	0.0596783423102162	0.0693182617652411	0.257928908164823	0.0494455573783479	0.0299137433359828	0.0254023616518221	0	0.741421568801016	0.777359429815641
895_130923.Salmon.count.data	0.271873928685211	0.315400625506961	0.0582548890517157	0.0758799939095106	0.159406384215903	0.0437025174579746	0.0467617032405106	0.0287199579322131	0	0.723749207375558	0.767492864018615
899_131010.Salmon.count.data	0.18201502313977	0.273245603523706	0.0950238724173095	0.0939792967765397	0.223813447145723	0.0542606969263338	0.0517328795912856	0.0259291804793316	0	0.704758952916003	0.765813896313172
900_131010.Salmon.count.data	0.243294404765784	0.196502699755357	0.11197599325552	0.0715732935843116	0.273911950209451	0.0441433579838784	0.0334035796273787	0.0251947208183179	0	0.700626049027132	0.771346791124628
901_131010.Salmon.count.data	0.373679824780823	0.218793390066751	0.0360503585470587	0.0467458072358306	0.239484978117932	0.0237944159568803	0.0377708561475917	0.0236803691471328	0	0.739535087133952	0.790852336914158
90_120417.Salmon.count.data	0.451017315955687	0.158075800089412	0.0321835840897802	0.0354863178491776	0.243746552598488	0.0180448252121107	0.0363766334846991	0.0250689707206455	0	0.671274337030184	0.825320570487872
905_131010.Salmon.count.data	0.213782328085863	0.311851157689805	0.0966017303037086	0.0566538085450198	0.200033275101216	0.0541185363271279	0.0394612776639514	0.0274978862833083	0	0.683205769773139	0.77702120009575
909_131031.Salmon.count.data	0.337793409712204	0.18884254676559	0.0361618866002744	0.0554661868623268	0.28507545594308	0.0396681265283013	0.0326056566177528	0.0243867309704713	0	0.676108159740919	0.820626616869265
911_131031.Salmon.count.data	0.191476066880515	0.275544845298742	0.119051221472002	0.0857530567136724	0.195354637503031	0.0613871943090801	0.0363659142463498	0.0350670635766075	0	0.689182967245269	0.763918495003792
922_131031.Salmon.count.data	0.334934927461382	0.143771591269512	0.0673039530376825	0.0609853453510963	0.273250470098567	0.0488276278308651	0.0450925006508773	0.0258335843000178	0	0.675626181432835	0.809542233460386
923_131031.Salmon.count.data	0.22840585657477	0.291318312497854	0.112782539197175	0.0815030941075096	0.186294523992273	0.0431517023893574	0.022613202009812	0.0339307692312485	0	0.702744596106648	0.758171500210226
924_131031.Salmon.count.data	0.348140474748994	0.190879784283695	0.0358819533127355	0.0396333911885033	0.298082208671131	0.0301354869013795	0.0346154447653992	0.0226312561281627	0	0.732980722520291	0.801233969161687
925_131031.Salmon.count.data	0.374176218319545	0.250219061601177	0.0285410644848911	0.0386408253650273	0.21100039215123	0.0470855136297934	0.0270837420083676	0.0232531824399676	0	0.706332909955616	0.801755823503704
926_131031.Salmon.count.data	0.378619576311847	0.17114688605929	0.0331609573355912	0.0347067157983354	0.277883343756516	0.060406180233108	0.0188291696526555	0.0252471708526571	0	0.644931559634029	0.835256692857636
927_131031.Salmon.count.data	0.39363487540705	0.150524420908977	0.0259448412273666	0.0448642593554514	0.295293854041083	0.0455543951162123	0.0204499493866379	0.0237334045572213	0	0.640046330577863	0.841010037167516
929_131031.Salmon.count.data	0.270634952397421	0.254217769101402	0.0486774944890169	0.0770764161775914	0.2548514769167	0.0440693283570948	0.0286074292463259	0.0218651333144482	0	0.629750111863532	0.825033302419731
93_120417.Salmon.count.data	0.417404636228228	0.169149724724987	0.0422159780936001	0.0398660278694779	0.256129050650433	0.0273164474442048	0.0341073304746494	0.0138108045144199	0	0.631766825388347	0.836096893041427
932_131101.Salmon.count.data	0.264283390787372	0.141599447076294	0.163604657592403	0.0670486776092598	0.265250948534591	0.0385024838941458	0.0367940427224292	0.0229163517835064	0	0.673680476243333	0.765110774721321
934_131101.Salmon.count.data	0.209254479245326	0.220884041986846	0.126403654949327	0.0891832365546505	0.24293769363529	0.0430955527761917	0.0439056440286099	0.0243356968237584	0	0.724534092334762	0.745310053876654
935_131101.Salmon.count.data	0.325998379274563	0.251211193799178	0.0735346427473079	0.0581320063041412	0.190333215417121	0.0362234969368323	0.031791275202324	0.0327757903185323	0	0.709108657646114	0.779707469078082
936_131101.Salmon.count.data	0.26936527539378	0.262606380796594	0.11301702793696	0.0591159412096058	0.195256676428877	0.0469464088614338	0.0320215895992901	0.0216706997734589	0	0.747140301524441	0.737675758797153
937_131101.Salmon.count.data	0.286480024176272	0.172821586554877	0.0336163186205588	0.0765567368018642	0.300156981674978	0.056690373445487	0.0491391330993826	0.0245388456265815	0	0.715517814826144	0.80572762441601
938_131101.Salmon.count.data	0.235542590118514	0.288560833772502	0.0317715257875768	0.0519893118998709	0.263779590145495	0.0552844082294693	0.049002825217111	0.0240689148294615	0	0.735937352874838	0.785035598687831
939_131101.Salmon.count.data	0.345079670038104	0.198903293554973	0.0305740960077041	0.0507299351976077	0.271607312856781	0.0498794926530752	0.0246564697443619	0.0285697299473934	0	0.702794038033051	0.810842436705159
940_131101.Salmon.count.data	0.269074592842001	0.268188731021785	0.0840873598772925	0.0614100835064763	0.218220359804922	0.0475356993139058	0.0310289743548294	0.0204541992787887	0	0.748654945058939	0.753102755677077
941_131101.Salmon.count.data	0.287466381412526	0.223661307443097	0.0375203382537322	0.0715697523910313	0.267205786976437	0.0556973020625698	0.0345582355835226	0.0223208958770835	0	0.722868513890701	0.794086953427829
94_120417.Salmon.count.data	0.482566775194688	0.187315000728929	0.0222066185129524	0.0149121446404165	0.228218062565722	0.024652771419108	0.0228162891274647	0.0173123378107187	0	0.621882217897593	0.843561949188185
942_131101.Salmon.count.data	0.244267147078437	0.306810148271591	0.076687822743338	0.066175791415776	0.187344630600425	0.0475201346517605	0.0383110570898366	0.0328832681488359	0	0.742631626966136	0.753466866388451
943_131101.Salmon.count.data	0.247558059561059	0.237435215199248	0.106351091585572	0.0751295308068452	0.214980983222631	0.0486980967558671	0.0315333466212535	0.0383136762475238	0	0.655360793839224	0.792660544165256
944_131107.Salmon.count.data	0.30263116721744	0.220447621037175	0.0791888904022766	0.0680345232280128	0.231495075256839	0.0332727355745813	0.03305525018171	0.031874737101965	0	0.66763212215296	0.800524028517516
945_131107.Salmon.count.data	0.175978393895217	0.265056603176975	0.10631794724102	0.0896701240410881	0.273600324195552	0.0404954860223725	0.0286397331818789	0.0202413882458961	0	0.759361703890075	0.733499537401555
946_131107.Salmon.count.data	0.312831246074856	0.243807978441291	0.0553649391808787	0.04920929338559	0.251216799259706	0.0293068363025782	0.0303740567113802	0.0278888506437208	0	0.801935384616353	0.751342327465527
949_131107.Salmon.count.data	0.266889337205441	0.332977036174772	0.0579017139988921	0.0678026890535109	0.186286735747533	0.04805705941153	0.0227291722940391	0.0173562561142817	0	0.760633792378452	0.747751986965887
950_131107.Salmon.count.data	0.342697533641339	0.212540403163658	0.0270720961555966	0.0422647174593378	0.280728591439734	0.0369274898610285	0.0332523181541502	0.0245168501251555	0	0.739987771996545	0.798260500902769
951_131107.Salmon.count.data	0.364966370671274	0.227135005152298	0.040691182171029	0.0350498784569749	0.2398079645173	0.0469491562863221	0.0212562901684346	0.0241441525763675	0	0.76132166068474	0.778891957156268
952_131107.Salmon.count.data	0.315113146710329	0.239456157181412	0.044007652462367	0.0487533451487683	0.244772137302813	0.0461488107249918	0.0366336991048879	0.0251150513644314	0	0.705290562009598	0.799324107847404
954_131107.Salmon.count.data	0.151209951955572	0.449138316900308	0.0975731031345971	0.0836664356470859	0.137133885480326	0.0295912029476384	0.0257173016346696	0.0259698022998039	0	0.745814987490283	0.718070297647485
956_131107.Salmon.count.data	0.159868714712101	0.393196587883548	0.0473299901053847	0.0429686065030718	0.248163064521542	0.0538458112811214	0.0246339837713936	0.0299932412218373	0	0.458903747261213	0.891541845559285
957_131107.Salmon.count.data	0.409648934776756	0.213285369089227	0.0410808562472253	0.0402817107446521	0.226136199421999	0.0226971963724614	0.0225815630941038	0.0242881702535747	0	0.710337962803338	0.800366582930737
958_131107.Salmon.count.data	0.194196452387593	0.310910291969902	0.127427778025471	0.0629593035751429	0.213294320779926	0.0293843696396379	0.0313352688781146	0.0304922147442123	0	0.713723243561646	0.746925691082484
96_120417.Salmon.count.data	0.357220366791419	0.232833563331407	0.142451125363152	0.0328041205783901	0.195779471015457	0.00416490598435202	0.020376660205906	0.0143697867299169	0	0.543993966553513	0.844084980237647
97_120417.Salmon.count.data	0.373704936223417	0.197464620327588	0.0866056534468801	0.0437736150885694	0.244909166760633	0.0256223133277802	0.020092400494715	0.00782729433041746	0	0.531487343645515	0.861956230217951
98_120417.Salmon.count.data	0.414247926379742	0.173964817683998	0.0443116887655948	0.0422248555009891	0.247144493775397	0.0336679668229478	0.0328694723162268	0.0115687787551047	0	0.648718158821113	0.82766040845362
R24_131017.Salmon.count.data	0.261622332271954	0.240521516037434	0.0870110479711031	0.0641124572793681	0.258874647820186	0.0399516170544376	0.019327929233459	0.0285784523320577	0	0.661084534922063	0.800005393959902
redo4_140501.Salmon.count.data	0.293935249513931	0.272451603326078	0.0865794408237058	0.0429687606504813	0.201573897191494	0.0499703219903478	0.0306614726316097	0.0218592538723524	0	0.712301737602489	0.771400468849647
