# Supplementary material for: Deep autoencoder for interpretable tissue-adaptive deconvolution and cell-type-specific gene analysis
Source: Nat Commun. 2022 Nov 8;13:6735. doi: 10.1038/s41467-022-34550-9 (PMC9641692; doi:10.1038/s41467-022-34550-9)
Supplement: Supplementary file 4 — Source Data [file 41467_2022_34550_MOESM4_ESM.zip › Source Data/fig3/3ab/ROSMAPpred_dwls.csv]

solDWLS	solDWLS	solDWLS	solDWLS	solDWLS	solDWLS	solDWLS	solDWLS	solDWLS	solDWLS	solDWLS	solDWLS	solDWLS	solDWLS	solDWLS	solDWLS	solDWLS	solDWLS	solDWLS	solDWLS	solDWLS	solDWLS	solDWLS	solDWLS	solDWLS	solDWLS	solDWLS	solDWLS	solDWLS	solDWLS	solDWLS	solDWLS	solDWLS	solDWLS	solDWLS	solDWLS	solDWLS	solDWLS	solDWLS	solDWLS	solDWLS	solDWLS	solDWLS	solDWLS	solDWLS	solDWLS	solDWLS	solDWLS	solDWLS	solDWLS
InNeurons	0.173454347920246	0.449127156821366	0.0072333288312819	0.502493358969911	0.00148945121905833	0.00209531437795826	0.308192610330944	0.00445279556607443	0.00153708280403579	0.107470794118787	0.18492447729172	0.00268613951423254	0.000728377037893661	0.00353428017546443	0.00382767167111834	0.000261790222918023	0.722994974859566	0.00241891621088885	0.00546056876428661	0.342805602983409	0.0600918739559308	0.0625548203402001	0.147801164422693	0.00510990986885967	5.49775668995218e-05	0.00320072305383048	0.209938220949728	0.00400046330804815	2.68833926138648e-05	0.00573626176137879	0.00375920705221934	0.00228507440723583	0.00257625404281514	0.00380614212812161	0.00933988761200031	0.00344645197343604	0.0266219623318603	0.00247816534500411	0.00550739563558053	0.515494748912091	0.141381387248877	0.00102286605608804	0.000186878337803627	0.303461749051082	0.0890348849959685	0.00168834878778398	0.00164927494581007	0.29829406794854	0.00033045558039176
Astrocytes	0.099452256213537	0.129334073324502	0.212956150695763	0.179273473030366	0.264267037966293	0.283561995163873	0.136767211206205	0.353365290945145	0.236469332583287	0.013224648100281	0.0935268703146312	0.332320360282058	0.0414875823027879	0.225715979662097	0.340146571573643	0.400800100673112	0.185882433340917	0.385574716657892	0.259367633754288	0.21923603468611	0.196451946854219	0.129032887393084	0.120942293218138	0.195761971672212	0.118622910775702	0.459875473192934	0.116025035305577	0.383973284147588	0.539979164131778	0.307602497404009	0.182401696898644	0.336594720606321	0.370461982248025	0.133966457059137	0.295772661826641	0.311386949922482	0.071314651781461	0.402128391856097	0.453396798710824	0.138839356923455	0.110288916281034	0.154339391640126	0.45038056117599	0.0680913466490513	0.0694230072496448	0.202546914876679	0.202531165227966	0.0906140459014052	0.841631352555747
Oligodendrocytes	0.0684107846967628	0.0726118790270449	0.0267168870452599	0.0375655734080317	0.118335603378176	0.0329894344606367	0.0555258986995123	0.115262792458161	0.03661425314131	0.0620313254417638	0.0196896038767203	0.0474538837365945	0.0233363386826494	0.0411095425981101	0.0778907385349163	0.123789388923465	0.0458927569557563	0.0632529232074725	0.0722270419241415	0.0591848273909591	0.0624936270452385	0.0263784923986839	0.0912464367916916	0.0565564946335617	0.0259664200257843	0.138487797075193	0.0544996961084001	0.065912384778273	0.062842052450216	0.114413751757044	0.022686945420966	0.0742790497250677	0.0736676888016488	0.0305954595406446	0.111571228122096	0.0575980594407973	0.0244655743210137	0.10196539231659	0.0789585985650743	0.067402902713246	0.0790572421058208	0.0314465355278768	0.262479344024091	0.0230615614707122	0.035966639447679	0.0865186899792842	0.0864930333351121	0.0365114293512756	0.0597748111311082
Endothelial	0.0726430497625586	0.0115969999382054	0.00761745497006768	0.0101122119493207	0.00852415815034383	0.00746867682118768	0.0342820070751339	0.0186505054029142	0.0111489416832051	0.00433215426224165	0.0306878750959728	0.00997555158974426	0.00139662607036001	0.0103745035072768	0.0132744956075219	0.114354009238661	0.0102663619826096	0.0179492747842368	0.0148007642361021	0.00872700098342969	0.0655428973354757	0.0152407497023147	0.103395931635166	0.00701875886996192	0.00414661111940487	0.0172794952825072	0.0620499044231188	0.014129987526	0.0198301289517608	0.0137078920581514	0.00913120888934555	0.00899977173716127	0.0109656970047594	0.010485973382257	0.0115741229903528	0.024217546834714	0.00236594415550023	0.0169043044594094	0.0144068574993403	0.00650868940803112	0.0564030699507941	0.00963997087647189	0.0197883729971817	0.00338287284785917	0.00418942482695696	0.0159886958960896	0.0159819899997681	0.0327882777446989	0.0541061650405879
ExNeurons	0.572125220031569	0.334795181142551	0.744533342312397	0.262925715665571	0.606143577202818	0.672242675520822	0.444526157164408	0.502213083035704	0.707458795112809	0.810021178639828	0.669312601581423	0.603081090256518	0.930931077482622	0.716465703529567	0.558940969507957	0.345152049818259	0.0315307589330793	0.526127148528476	0.644820297122083	0.364846654266149	0.614441013808403	0.761369931860771	0.53592782129997	0.732241248731095	0.849448945864854	0.373992874135065	0.556090132103097	0.524120422807088	0.368571159147064	0.553311806125036	0.781287152371678	0.574477036651344	0.534057254595869	0.820271638947329	0.571053338373527	0.595748349732998	0.874244255352466	0.471995690016506	0.43880349934969	0.269318357137741	0.610631943294023	0.800270833816605	0.265647026003294	0.601617572137236	0.798557274610807	0.686367454817596	0.686450160200407	0.507476369331552	0.000215097947520584
OPC	-4.93654641606911e-19	5.84104965553328e-09	6.59591734770697e-07	6.94732293649351e-08	4.44168191499841e-07	1.99994476304454e-06	0.0172872857118766	1.97901561374552e-21	-8.19027544408299e-20	-6.558033375538e-20	7.98306348473217e-21	1.65347703329318e-19	2.38511102525988e-21	-1.26163628892003e-19	-1.0917271041387e-19	0.00980743478776141	4.94555430764935e-06	2.91064514265448e-05	1.35140447079452e-08	-2.13012825763844e-20	3.09954103460108e-06	-1.05800699087008e-19	5.18176719417475e-21	-2.2832702089978e-22	-1.89311639396972e-22	6.08308887278737e-10	-8.06590255080685e-22	3.66782953087353e-10	6.4171225918526e-06	5.86776333317514e-09	-2.86157090710604e-21	2.91303219458581e-07	1.20212227944049e-08	1.68976511292234e-21	1.30604281516378e-08	2.83546226212488e-07	1.70871874861258e-06	8.9257690432884e-20	4.6175234583534e-10	1.27541247626815e-08	7.28355207050133e-20	0.000832144052575145	1.67469376905122e-09	-1.44521797135771e-20	-2.4736665059074e-19	-3.14191047354875e-20	-2.23669163242538e-20	0.0319028044288178	5.55949669235674e-05
Microglia	0.0139141714263193	0.00253469944323415	0.000941788213515344	0.00762952352468759	0.00123951810113417	0.00163772002984808	0.00341876525788724	0.00605552918352685	0.00677125137467264	0.00291989943709783	0.00185857183953347	0.0044829568006812	0.00211995420298165	0.00279930586042039	0.00591955310482077	0.00583522633582494	0.0034270034723561	0.00464046252371705	0.00332367986423363	0.00519987893255952	0.000974480429644901	0.00542311830494557	0.000686277887052921	0.00331161622430898	0.00176011946078853	0.00716362522371372	0.00139695934717968	0.0078634562827812	0.00874147188038899	0.00522776986686028	0.000733780039219071	0.00336326178847598	0.00827099873838668	0.000874328942511475	0.000688734350807503	0.00760223185696363	0.000985903329822055	0.0045259336622819	0.0089268497777377	0.00243593005092301	0.00223744043856086	0.00244755616372068	0.00151781563305004	0.000384897844059397	0.00282876859285307	0.0068898954967426	0.00689437615996486	0.00241300529371087	0.0438696586785863
Unknown	1.69949007113586e-07	4.46204653439815e-09	3.88339980534225e-07	7.39788822793964e-08	2.09813985255252e-07	2.18368091128939e-06	6.45540334202163e-08	3.40847466344878e-09	3.43300680762415e-07	1.42573126642954e-25	-4.24420741136387e-21	1.78201714907169e-08	4.42207054918975e-08	6.84667064482415e-07	2.20636248792835e-14	-3.351615329366e-23	7.64901408510179e-07	7.45163588984385e-06	8.20820991699879e-10	7.57383837363368e-10	1.06103005341627e-06	-1.547859439783e-21	7.47452884553417e-08	-2.82747525516083e-22	1.51865667400016e-08	1.14284470917635e-08	5.17628987490848e-08	7.83438252939109e-10	2.72292358619879e-06	1.51597577750788e-08	9.32792840966449e-09	7.93781175126093e-07	1.12547273169773e-07	6.9348629328993e-19	1.36641474654799e-08	1.26692383008901e-07	9.12793305987653e-12	2.1223441125229e-06	-6.80441012167452e-23	2.10038853524615e-09	6.80891104903402e-10	7.01866536017554e-07	1.53895891557256e-10	0	2.76090607155954e-10	1.45824812705385e-10	1.30971792975452e-10	-7.99941301116492e-26	1.68640991344053e-05
[truncated: 590 more columns]
