# Supplementary material for: Deep autoencoder for interpretable tissue-adaptive deconvolution and cell-type-specific gene analysis
Source: Nat Commun. 2022 Nov 8;13:6735. doi: 10.1038/s41467-022-34550-9 (PMC9641692; doi:10.1038/s41467-022-34550-9)
Supplement: Supplementary file 4 — Source Data [file 41467_2022_34550_MOESM4_ESM.zip › Source Data/fig3/3ab/ROSMAPpred_tape.csv]

	Astrocytes	Endothelial	ExNeurons	InNeurons	Microglia	OPC	Oligodendrocytes	Unknown
01_120405.Salmon.count.data	0.226376	0.12626097	0.176431	0.17912039	0.1461876	0.06768825	0.22304165	0.052822735
02_120405.Salmon.count.data	0.2031687	0.08367427	0.27744138	0.2517347	0.09424844	0.0806994	0.17870131	0.04784722
03_120405.Salmon.count.data	0.23533851	0.08398667	0.2427298	0.23166084	0.09019099	0.08648637	0.15692522	0.04928996
04_120405.Salmon.count.data	0.22146626	0.09096272	0.27687863	0.25155285	0.09375727	0.06395727	0.15070811	0.03932876
05_120405.Salmon.count.data	0.23153305	0.097325355	0.20783117	0.19479862	0.09852912	0.101608306	0.19984975	0.05556643
07_120410.Salmon.count.data	0.2361417	0.10248238	0.20933558	0.20975322	0.096142754	0.08487986	0.16398256	0.06503216
08_120410.Salmon.count.data	0.2531106	0.113112494	0.19207019	0.19579446	0.0968354	0.080262095	0.22089204	0.05911727
100_120417.Salmon.count.data	0.25358957	0.10266465	0.22089963	0.22722599	0.09219682	0.07554098	0.20109525	0.04568887
101_120418.Salmon.count.data	0.24308649	0.088267714	0.25973666	0.23123786	0.090973005	0.055448763	0.1679804	0.048502773
102_120418.Salmon.count.data	0.17621803	0.09785406	0.2841039	0.24001539	0.12159682	0.07380441	0.21293315	0.034702398
103_120418.Salmon.count.data	0.23923895	0.11808699	0.2109975	0.20831338	0.10113866	0.07746037	0.191653	0.04725261
104_120418.Salmon.count.data	0.26463693	0.11011322	0.2225485	0.20690292	0.0876597	0.06659314	0.17989087	0.038568176
108_120418.Salmon.count.data	0.22586936	0.08810579	0.24289033	0.23995	0.10398986	0.07803378	0.1816391	0.04984463
109_120418.Salmon.count.data	0.22792852	0.0805697	0.26989123	0.24759442	0.08002634	0.07632375	0.15429105	0.051312517
111_120418.Salmon.count.data	0.25541428	0.09228621	0.2322338	0.21263018	0.09332616	0.06423202	0.19366753	0.05061719
11_120410.Salmon.count.data	0.25378868	0.1385263	0.17293292	0.18185058	0.1051687	0.077743165	0.19924822	0.049799137
112_120418.Salmon.count.data	0.21860011	0.08987145	0.274434	0.2723667	0.09220683	0.070463076	0.15972373	0.041292302
113_120418.Salmon.count.data	0.24500914	0.07605478	0.26346576	0.24498868	0.08821115	0.07198864	0.14960279	0.0388626
115_120418.Salmon.count.data	0.22398996	0.091310784	0.2421083	0.24247867	0.09157929	0.092092276	0.16358382	0.048708856
116_120418.Salmon.count.data	0.255091	0.095541075	0.21938868	0.22525713	0.0960411	0.07707512	0.18965128	0.046461012
118_120418.Salmon.count.data	0.26772082	0.11578663	0.18192151	0.17857349	0.08506404	0.07410483	0.18244563	0.07095169
119_120418.Salmon.count.data	0.2604727	0.10721259	0.20297492	0.19711548	0.119020835	0.061946884	0.19431221	0.038352706
120_120418.Salmon.count.data	0.25788245	0.15108465	0.1763525	0.17655385	0.09208028	0.07238602	0.21768728	0.048811845
121_120418.Salmon.count.data	0.21443382	0.09681687	0.25655484	0.24467656	0.09221522	0.082249865	0.16781536	0.04791631
12_120410.Salmon.count.data	0.24444064	0.10159697	0.2158196	0.21556783	0.09389808	0.09111846	0.20681131	0.04419902
122_120418.Salmon.count.data	0.2726252	0.10624573	0.21805933	0.22342944	0.0865674	0.06757021	0.19734457	0.038201302
124_120419.Salmon.count.data	0.2729342	0.11769493	0.20672281	0.1934011	0.0879495	0.06128732	0.17579755	0.0454003
125_120419.Salmon.count.data	0.24748372	0.088016726	0.24948968	0.24896845	0.099611804	0.06468174	0.16154206	0.03638918
126_120419.Salmon.count.data	0.2410373	0.11087659	0.23320335	0.20682889	0.09925521	0.060325578	0.20139837	0.046249025
128_120419.Salmon.count.data	0.23839027	0.082233384	0.26372713	0.25691092	0.09479861	0.0631973	0.18185395	0.042317547
129_120419.Salmon.count.data	0.2437934	0.08394657	0.26402706	0.25827277	0.0837169	0.07501189	0.15695359	0.034108333
130_120419.Salmon.count.data	0.24508967	0.091599524	0.23632352	0.23191053	0.08537695	0.080963045	0.18668996	0.04952669
131_120419.Salmon.count.data	0.25562504	0.091345094	0.22728287	0.22116747	0.10441513	0.05833542	0.17988743	0.050897848
132_120419.Salmon.count.data	0.23611453	0.11396669	0.22713523	0.23630434	0.08772929	0.08453562	0.18449788	0.043229282
133_120419.Salmon.count.data	0.2403185	0.115113586	0.20047492	0.21328393	0.08797285	0.08431928	0.2026175	0.067510486
134_120419.Salmon.count.data	0.21092802	0.13047478	0.23815699	0.21287894	0.10213583	0.064158216	0.16280153	0.0494882
136_120419.Salmon.count.data	0.2517239	0.090121865	0.25695756	0.24035048	0.07747037	0.07370846	0.18003125	0.035635903
138_120419.Salmon.count.data	0.24094808	0.07970494	0.25180858	0.25336066	0.08852576	0.07341881	0.1722092	0.051642753
140_120419.Salmon.count.data	0.2558298	0.10790363	0.22086737	0.2019003	0.08763738	0.08376414	0.1894577	0.03441695
141_120419.Salmon.count.data	0.2322573	0.0726704	0.27898857	0.25912192	0.08288742	0.07336229	0.18488802	0.042564675
14_120410.Salmon.count.data	0.25882596	0.10041992	0.21089293	0.18152153	0.09914603	0.07577956	0.1999119	0.04522266
142_120419.Salmon.count.data	0.22402497	0.083850816	0.2802962	0.21623686	0.09449431	0.06301156	0.17137378	0.03898014
145_120419.Salmon.count.data	0.28485882	0.09974642	0.2076092	0.2142629	0.08322131	0.076743245	0.20756154	0.036072902
146_120419.Salmon.count.data	0.21780856	0.07293627	0.28457925	0.25598836	0.08213321	0.08381279	0.1811987	0.042084686
149_120419.Salmon.count.data	0.2134017	0.11180371	0.24386291	0.23281956	0.108764336	0.078564934	0.18953252	0.035085447
150_120419_0_merged.Salmon.count.data	0.24244733	0.08579436	0.27069134	0.2700017	0.09099506	0.07092734	0.17050534	0.02181185
150_120419.Salmon.count.data	0.2423687	0.08566669	0.27090773	0.2695583	0.09090365	0.07098501	0.17063405	0.021808997
15_120410.Salmon.count.data	0.23059037	0.13176258	0.19507778	0.16993216	0.09014221	0.088210166	0.22910336	0.06206509
152_120419.Salmon.count.data	0.19938323	0.12102719	0.23966199	0.24277246	0.13754566	0.055762514	0.17188607	0.038767822
153_120423.Salmon.count.data	0.2554535	0.08847317	0.24112283	0.2291292	0.08164901	0.07739756	0.19381562	0.042634934
154_120423.Salmon.count.data	0.26152658	0.08328962	0.22987217	0.22100383	0.094631284	0.07617558	0.18983886	0.040502828
155_120423.Salmon.count.data	0.26150456	0.11722477	0.18815349	0.18356997	0.09916428	0.07897747	0.1848529	0.049427204
158_120423.Salmon.count.data	0.25388286	0.09034614	0.24376935	0.2454499	0.079976894	0.07081935	0.19553049	0.048577264
159_120423.Salmon.count.data	0.24994972	0.10853191	0.20200318	0.19274282	0.09802048	0.073015764	0.20526487	0.062016815
160_120423.Salmon.count.data	0.25117466	0.11774087	0.20642757	0.20559785	0.10098049	0.07217491	0.17910022	0.044959843
162_120423.Salmon.count.data	0.22506408	0.07929374	0.27883077	0.24858868	0.083601266	0.069908865	0.17566884	0.048160143
164_120423.Salmon.count.data	0.2493479	0.089332	0.26201996	0.2572419	0.072485045	0.07071173	0.17706703	0.041943364
165_120423.Salmon.count.data	0.19939594	0.08873427	0.24480352	0.23148435	0.089832	0.098522216	0.2098917	0.06963797
166_120423.Salmon.count.data	0.25315037	0.08557239	0.26054043	0.23264661	0.07676986	0.07665473	0.18666418	0.03147599
168_120423.Salmon.count.data	0.22628513	0.08071783	0.28590614	0.2638545	0.06750466	0.07758501	0.18994713	0.046397433
170_120423.Salmon.count.data	0.23326468	0.10746893	0.24121784	0.23152357	0.10888652	0.060051136	0.1683352	0.038930513
171_120423.Salmon.count.data	0.234312	0.071901456	0.27116746	0.23662513	0.0785107	0.08162747	0.20840545	0.045613542
173_120424.Salmon.count.data	0.25266019	0.10532333	0.21793951	0.20514387	0.10623926	0.07445564	0.19567916	0.03299243
174_120424.Salmon.count.data	0.25394285	0.12586857	0.1743953	0.17176315	0.11746652	0.07871429	0.19583803	0.04525702
176_120424.Salmon.count.data	0.22194612	0.0908844	0.2774467	0.25867623	0.07894803	0.07723163	0.17793897	0.04016313
177_120424.Salmon.count.data	0.23450767	0.073956296	0.25733793	0.26372957	0.08646484	0.08874895	0.19369128	0.043379687
179_120424.Salmon.count.data	0.24612015	0.09914258	0.23863842	0.22734371	0.088379115	0.06814562	0.1853625	0.04909893
180_120424.Salmon.count.data	0.22817779	0.08661577	0.2593553	0.23470616	0.08930276	0.07805975	0.15752873	0.04597667
181_120424.Salmon.count.data	0.21412805	0.09697965	0.25275272	0.21947894	0.09790082	0.0841233	0.21183272	0.0437112
182_120424.Salmon.count.data	0.20396452	0.07987675	0.29759437	0.27117646	0.06936337	0.08926357	0.16352192	0.044558287
183_120424.Salmon.count.data	0.24799037	0.105999745	0.20564398	0.18873927	0.10466907	0.07363072	0.20988922	0.054537337
185_120424.Salmon.count.data	0.24238285	0.084470965	0.2584762	0.23914778	0.08322906	0.0722464	0.17106217	0.04514741
186_120424.Salmon.count.data	0.23613788	0.10724543	0.18576978	0.18675771	0.1116347	0.096701264	0.21210942	0.05719311
187_120424.Salmon.count.data	0.25824827	0.07470843	0.25305068	0.2480214	0.08933392	0.06679729	0.18078488	0.04074417
188_120424.Salmon.count.data	0.22172292	0.09385824	0.26685622	0.28460497	0.07973006	0.08911395	0.17724174	0.03603416
190_120424.Salmon.count.data	0.2672153	0.07650359	0.22959897	0.22533387	0.08135817	0.0806904	0.16316527	0.05024354
191_120424.Salmon.count.data	0.26024944	0.07844375	0.24298038	0.2521701	0.09572591	0.066909485	0.15985885	0.03971734
19_120411.Salmon.count.data	0.24720757	0.11201586	0.22054043	0.20828074	0.103925765	0.072188646	0.18719564	0.035078473
193_120424.Salmon.count.data	0.23856619	0.089522436	0.24460538	0.2694274	0.079888895	0.07883271	0.18707968	0.05732006
196_120424.Salmon.count.data	0.26007804	0.10484706	0.20516692	0.20666307	0.09881076	0.07558427	0.20871156	0.046801347
197_120424.Salmon.count.data	0.24422573	0.07509011	0.23943819	0.23408735	0.10233428	0.08380898	0.17230731	0.039917357
200_120424.Salmon.count.data	0.24623795	0.09905511	0.24048607	0.24096563	0.10439133	0.062033284	0.19288142	0.03532686
201_120424.Salmon.count.data	0.24283196	0.117883	0.19861138	0.2072548	0.11116508	0.078011215	0.1838401	0.04590319
20_120411.Salmon.count.data	0.23046167	0.09825531	0.25496095	0.23578894	0.11542447	0.057767294	0.17080507	0.029458173
202_120424.Salmon.count.data	0.24854058	0.10798313	0.21971053	0.18770319	0.10625159	0.06778551	0.20222223	0.040165257
203_120424.Salmon.count.data	0.2663731	0.09935883	0.2279221	0.20686042	0.08233364	0.07546146	0.18683326	0.036851548
204_120424.Salmon.count.data	0.27700073	0.11508028	0.18490945	0.16595942	0.06774956	0.08048916	0.21239024	0.06880832
206_120424.Salmon.count.data	0.23888262	0.078913875	0.26735425	0.24291778	0.0775132	0.08204672	0.17356944	0.039606277
207_120424.Salmon.count.data	0.25270253	0.13499753	0.1860885	0.1813181	0.09588852	0.07580371	0.19646513	0.051660467
21_120411.Salmon.count.data	0.22126786	0.11168662	0.24963646	0.20683855	0.11665414	0.054308586	0.18357298	0.035818495
212_120424.Salmon.count.data	0.22397694	0.08343431	0.2677788	0.2265251	0.09744366	0.07263735	0.1829202	0.040470608
213_120425.Salmon.count.data	0.2432465	0.097999245	0.23884942	0.21427462	0.10977408	0.06688807	0.17600156	0.030493878
214_120425.Salmon.count.data	0.2353653	0.0881968	0.23693039	0.21791503	0.08645263	0.092699826	0.18756498	0.04916913
215_120425.Salmon.count.data	0.2396763	0.087359205	0.25905493	0.25651604	0.08363491	0.08368852	0.171762	0.032074057
216_120425.Salmon.count.data	0.25985247	0.10956675	0.21440807	0.22673517	0.092388526	0.078385755	0.19479534	0.03616026
218_120425.Salmon.count.data	0.23279086	0.0836214	0.27923855	0.25159264	0.071572036	0.078579225	0.17764379	0.038771354
219_120425.Salmon.count.data	0.24180715	0.10384287	0.22040305	0.2580814	0.111416206	0.075869575	0.16990313	0.037029587
220_120425.Salmon.count.data	0.24451472	0.08265059	0.27050442	0.2620082	0.083363965	0.06936872	0.17282405	0.033055447
221_120425.Salmon.count.data	0.25370502	0.091071606	0.23775974	0.25629234	0.0982693	0.06777044	0.1451785	0.038376868
222_120425.Salmon.count.data	0.2549569	0.16086343	0.1754348	0.15949538	0.088102415	0.076537766	0.1970225	0.043863866
224_120425.Salmon.count.data	0.22061801	0.08651404	0.2641009	0.26354057	0.08734561	0.08764563	0.1688472	0.04074292
227_120425.Salmon.count.data	0.24161077	0.14275694	0.1553398	0.17310727	0.11789116	0.084811725	0.19708711	0.05816316
228_120425.Salmon.count.data	0.23250774	0.11847615	0.2218021	0.22497296	0.09549012	0.08360475	0.20029113	0.0416687
229_120425.Salmon.count.data	0.227249	0.11159925	0.22188382	0.22732562	0.09049937	0.083687395	0.17717098	0.05955315
231_120425.Salmon.count.data	0.25478572	0.095582604	0.23845223	0.23167598	0.08623199	0.07447709	0.17892757	0.038290188
23_120411.Salmon.count.data	0.2426897	0.09944485	0.24440813	0.22237995	0.09095615	0.07116362	0.1885401	0.040076494
232_120425.Salmon.count.data	0.22582367	0.084411435	0.27038682	0.26803762	0.09620057	0.07684933	0.1688178	0.03108555
234_120425.Salmon.count.data	0.2152162	0.07090385	0.27900213	0.25484425	0.08871599	0.08204955	0.16491653	0.048234206
236_120425.Salmon.count.data	0.254352	0.11171384	0.20783569	0.1919455	0.08722997	0.08355412	0.20806077	0.048157625
237_120426.Salmon.count.data	0.23142026	0.07793482	0.264562	0.2807055	0.09054558	0.07879881	0.17043468	0.041467916
238_120426.Salmon.count.data	0.26056796	0.09973357	0.22857447	0.20608672	0.08623323	0.07047786	0.19080022	0.043453388
240_120426.Salmon.count.data	0.23750174	0.10122906	0.24170713	0.22176915	0.09184826	0.07535804	0.21830219	0.041787762
241_120426.Salmon.count.data	0.23994154	0.09111273	0.25323302	0.2414633	0.10397141	0.05361245	0.17311227	0.044522643
24_120411.Salmon.count.data	0.23659833	0.10682775	0.25286654	0.2511003	0.09515393	0.063452885	0.16327974	0.03388784
242_120426.Salmon.count.data	0.23117584	0.08914335	0.2569059	0.25669354	0.0777194	0.08697883	0.15012214	0.04588822
243_120426.Salmon.count.data	0.23846537	0.091326386	0.24441281	0.21621555	0.10075691	0.07457253	0.19315326	0.037817083
244_120426.Salmon.count.data	0.24063015	0.13838284	0.20592245	0.19629309	0.118107885	0.054082803	0.20885623	0.03689964
245_120426.Salmon.count.data	0.24323864	0.09376768	0.23516217	0.24399337	0.08458963	0.08227246	0.1606882	0.050618187
246_120426.Salmon.count.data	0.20734397	0.19473207	0.12471809	0.11322684	0.18079486	0.051672816	0.22912803	0.043265287
248_120426.Salmon.count.data	0.25879902	0.104200706	0.21608026	0.2028417	0.097496234	0.07494636	0.1920746	0.038516082
250_120426.Salmon.count.data	0.24492997	0.10921095	0.2345038	0.21446487	0.10878597	0.06539546	0.20442331	0.025314257
251_120426.Salmon.count.data	0.28013122	0.12778312	0.1788976	0.16807503	0.09519185	0.064848766	0.21653584	0.047307648
25_120411.Salmon.count.data	0.23760116	0.07901466	0.2578541	0.24150074	0.08730996	0.07699194	0.18231943	0.046768665
252_120426.Salmon.count.data	0.24419025	0.08579968	0.2598697	0.25771022	0.09027499	0.071507365	0.1845253	0.033094414
253_120426.Salmon.count.data	0.23464	0.10582636	0.23983051	0.2318362	0.09862318	0.06855163	0.17434576	0.0431085
254_120426.Salmon.count.data	0.27840376	0.109499335	0.18739213	0.19230604	0.11857466	0.061662123	0.19976343	0.034052238
255_120426.Salmon.count.data	0.26524514	0.08875978	0.22810523	0.24775362	0.09457645	0.06990823	0.18468176	0.039926942
256_120426.Salmon.count.data	0.2296212	0.16886176	0.1440141	0.14924085	0.13836196	0.06887326	0.20773941	0.05298234
257_120426.Salmon.count.data	0.2516796	0.104677275	0.19088037	0.17214969	0.11099111	0.07631881	0.22508931	0.05831723
258_120426.Salmon.count.data	0.23559886	0.09232973	0.2504705	0.24312946	0.09362768	0.06352012	0.1824531	0.052843153
259_120426.Salmon.count.data	0.23634188	0.1373803	0.203657	0.18396586	0.10723281	0.066623665	0.18251832	0.045091547
260_120426.Salmon.count.data	0.243826	0.099453196	0.22687735	0.23230991	0.10152495	0.080171384	0.16558489	0.03777007
26_120411.Salmon.count.data	0.2601027	0.10650562	0.21704556	0.20792961	0.09745057	0.066892885	0.17229599	0.04267459
266_120430.Salmon.count.data	0.24753988	0.09883775	0.21608733	0.22093508	0.10426974	0.07439533	0.18829662	0.04969754
267_120430.Salmon.count.data	0.25170505	0.09581428	0.22580571	0.23172337	0.08500548	0.07462211	0.16749384	0.05738826
269_120430.Salmon.count.data	0.24795476	0.14448361	0.15280376	0.14849618	0.12316035	0.0775474	0.17427601	0.05397989
270_120430.Salmon.count.data	0.25075835	0.11803424	0.20953225	0.20483851	0.09326562	0.07792561	0.1879232	0.043967154
271_120430.Salmon.count.data	0.1760517	0.09268038	0.2723834	0.2600819	0.084195554	0.09414026	0.19023049	0.07179621
272_120430.Salmon.count.data	0.25315896	0.13433367	0.16166028	0.16379935	0.11142428	0.07600336	0.20461306	0.062149227
273_120430.Salmon.count.data	0.25286916	0.12435977	0.1924054	0.16306716	0.112343214	0.063090146	0.19199844	0.04939471
274_120430.Salmon.count.data	0.24777734	0.12386915	0.21686368	0.19890988	0.11119399	0.055956632	0.1901203	0.03610141
276_120430.Salmon.count.data	0.2329886	0.08195913	0.25993943	0.23905116	0.08724955	0.079503715	0.19072483	0.044400632
277_120430.Salmon.count.data	0.24159148	0.09289782	0.25945103	0.24529594	0.080220886	0.08090457	0.17762485	0.031188712
279_120430.Salmon.count.data	0.24396893	0.10317385	0.22573687	0.20504117	0.1139891	0.06835894	0.18233837	0.03376154
280_120430.Salmon.count.data	0.23914574	0.10328017	0.22121055	0.22468805	0.10339287	0.07708931	0.19562899	0.047354735
281_120430.Salmon.count.data	0.23892957	0.11495374	0.21090803	0.19502124	0.098965295	0.081478685	0.2013447	0.04872069
28_120411.Salmon.count.data	0.20761809	0.10086547	0.2678088	0.23501301	0.10780683	0.056746393	0.18017851	0.04836116
283_120430.Salmon.count.data	0.21136238	0.08456652	0.27484334	0.24122515	0.07365207	0.09406654	0.17033489	0.04846254
284_120430.Salmon.count.data	0.27791145	0.10340376	0.22200397	0.19413108	0.10173902	0.045660526	0.17187878	0.035789944
285_120430.Salmon.count.data	0.23882957	0.090063564	0.24319881	0.22828132	0.082266524	0.089886576	0.18924077	0.04388594
286_120430.Salmon.count.data	0.21616404	0.078908384	0.2882399	0.25440747	0.0938014	0.067316964	0.18273395	0.03934699
287_120430.Salmon.count.data	0.24921745	0.09401013	0.24323115	0.23261347	0.084767446	0.07990502	0.18495718	0.036355264
288_120430.Salmon.count.data	0.24041954	0.11343442	0.21711563	0.21859077	0.09204607	0.08080072	0.23865679	0.048965022
289_120430.Salmon.count.data	0.24726793	0.089552864	0.23823103	0.2296614	0.07782678	0.094489455	0.17273536	0.040246494
290_120430.Salmon.count.data	0.24205531	0.12729926	0.2187869	0.22835937	0.10260518	0.06873648	0.13979283	0.033851676
291_120430.Salmon.count.data	0.24151641	0.09139688	0.26398832	0.24358267	0.09628952	0.057469685	0.17092483	0.034418195
29_120416.Salmon.count.data	0.26082832	0.12351328	0.17935902	0.18015495	0.10450323	0.07982856	0.17885152	0.04754592
292_120430.Salmon.count.data	0.2548586	0.12151387	0.2058093	0.19219854	0.086324364	0.07286295	0.21902105	0.052687444
294_120430.Salmon.count.data	0.25043848	0.098468006	0.23487525	0.20067331	0.09207304	0.06409785	0.19145404	0.049202017
296_120430.Salmon.count.data	0.24446128	0.096066594	0.2551705	0.25741088	0.087442465	0.065834165	0.18029493	0.038012132
298_120430.Salmon.count.data	0.25867683	0.1208774	0.2090172	0.19694358	0.103510946	0.057330076	0.2163369	0.04252994
299_120430.Salmon.count.data	0.26359767	0.1044354	0.19714963	0.20201033	0.10811467	0.07251589	0.18268156	0.04563249
300_120430.Salmon.count.data	0.22122614	0.10269497	0.23608714	0.2383813	0.12517563	0.06845896	0.18814777	0.035814136
30_120416.Salmon.count.data	0.23785426	0.09256834	0.2390419	0.2348372	0.08186668	0.08194687	0.19752458	0.056356914
302_120430.Salmon.count.data	0.26037306	0.12300874	0.180421	0.16449812	0.094912544	0.07982518	0.21769616	0.057296168
303_120430.Salmon.count.data	0.2414795	0.122852445	0.17824994	0.20459312	0.1186291	0.08375486	0.17586185	0.05180394
304_120430.Salmon.count.data	0.22958924	0.08324924	0.26526922	0.23427847	0.08625823	0.06862398	0.16684745	0.05364618
305_120430.Salmon.count.data	0.22836939	0.104845345	0.2525914	0.24345666	0.096737556	0.067132324	0.1659328	0.040039815
306_120430.Salmon.count.data	0.24587242	0.102534726	0.23086457	0.22313398	0.0867918	0.07081029	0.20294681	0.053930335
307_120430.Salmon.count.data	0.23239607	0.11435659	0.2311041	0.2046695	0.09981216	0.066839114	0.19238599	0.04809571
309_120430.Salmon.count.data	0.22796503	0.114031196	0.22135954	0.21293807	0.09902316	0.0795441	0.17462298	0.05224196
310_120430.Salmon.count.data	0.27137992	0.12615177	0.16020088	0.1602383	0.11741337	0.076284625	0.19740899	0.043867815
312_120430.Salmon.count.data	0.29553443	0.111879826	0.17205662	0.16041562	0.08442678	0.06989735	0.20677201	0.059269167
314_120501.Salmon.count.data	0.23936212	0.10642415	0.23875631	0.22409517	0.09830588	0.069637254	0.1961649	0.037223734
315_120501.Salmon.count.data	0.22806358	0.09233345	0.24458714	0.22443736	0.099020794	0.075924486	0.1634012	0.0494712
316_120501.Salmon.count.data	0.22222368	0.11168319	0.26317295	0.26334447	0.083983675	0.063527286	0.17525412	0.04603164
318_120501.Salmon.count.data	0.25194976	0.12631446	0.20037876	0.19085115	0.09662498	0.072533675	0.20663059	0.046961434
321_120501.Salmon.count.data	0.25229734	0.09023769	0.25386304	0.22671941	0.08962534	0.06646758	0.17616865	0.032762416
32_120416.Salmon.count.data	0.23790595	0.089432046	0.2584341	0.2633475	0.081050165	0.075172424	0.15586776	0.045130827
322_120501.Salmon.count.data	0.27084646	0.1243985	0.185341	0.18292135	0.08981455	0.08348106	0.19584201	0.040301263
323_120501.Salmon.count.data	0.24128062	0.097885035	0.23215117	0.23293597	0.090678275	0.075471684	0.19699204	0.052918572
325_120501.Salmon.count.data	0.24081042	0.10705803	0.21804687	0.20066682	0.12160097	0.06645352	0.18349223	0.03608884
326_120501.Salmon.count.data	0.23312597	0.109761596	0.2340876	0.21772334	0.08175795	0.08392303	0.19546169	0.04963702
327_120501.Salmon.count.data	0.22045106	0.10976106	0.2487719	0.23061949	0.12926145	0.055289716	0.16811635	0.0238716
328_120501.Salmon.count.data	0.22293204	0.08567622	0.26802132	0.26742455	0.08673866	0.08076684	0.18180652	0.04240688
329_120501.Salmon.count.data	0.24490818	0.116588965	0.2078759	0.1958977	0.10758973	0.06806822	0.17826727	0.048639107
331_120501.Salmon.count.data	0.22784534	0.09778537	0.23814581	0.22767615	0.10965418	0.067460276	0.17755795	0.049262702
33_120416.Salmon.count.data	0.24078326	0.10111665	0.24277656	0.22641778	0.082757115	0.07344363	0.19463418	0.049119234
332_120501.Salmon.count.data	0.21128158	0.07119987	0.29883862	0.26149452	0.087501995	0.078480005	0.18029872	0.034531996
334_120501.Salmon.count.data	0.25296012	0.11029044	0.22644307	0.2293492	0.1025436	0.055640154	0.15707393	0.0424527
335_120501.Salmon.count.data	0.2521933	0.0939991	0.24530406	0.21675801	0.08527387	0.06716776	0.16947421	0.0436968
336_120501.Salmon.count.data	0.25261164	0.10293862	0.19917856	0.1944662	0.105402604	0.083216295	0.20051502	0.048717946
337_120501.Salmon.count.data	0.22223955	0.09854575	0.26238608	0.2507578	0.090253204	0.07195139	0.15326603	0.04370778
339_120501.Salmon.count.data	0.23965627	0.12184164	0.19247521	0.18240091	0.11880848	0.07192248	0.2039941	0.050440725
340_120501.Salmon.count.data	0.18441609	0.1215059	0.2598222	0.23493284	0.11196229	0.076415375	0.19170484	0.039484363
34_120416.Salmon.count.data	0.25676054	0.12312238	0.19698553	0.20417717	0.09595601	0.08970854	0.18592331	0.030579843
344_120501.Salmon.count.data	0.27073964	0.12089339	0.17449754	0.17114782	0.111897364	0.06577547	0.210879	0.0502927
345_120501.Salmon.count.data	0.247306	0.078954175	0.25375363	0.22368354	0.08268209	0.065770835	0.18507601	0.057070173
347_120501.Salmon.count.data	0.24099393	0.0962407	0.2529695	0.2514388	0.0948319	0.0708103	0.17909801	0.030900352
349_120501.Salmon.count.data	0.22829027	0.08512102	0.24338482	0.24204636	0.10530487	0.07470824	0.1774829	0.051283486
350_120501.Salmon.count.data	0.2730183	0.10659214	0.19177763	0.18616882	0.091717884	0.08141677	0.2264626	0.046972103
351_120501.Salmon.count.data	0.22505881	0.14847831	0.18994333	0.19662026	0.10111605	0.07692141	0.20331275	0.05871472
35_120416.Salmon.count.data	0.23902649	0.10179497	0.22917306	0.2019513	0.09371282	0.07380344	0.19419926	0.053726327
352_120501.Salmon.count.data	0.24863163	0.15150955	0.1547062	0.15426978	0.12052235	0.070280835	0.22319734	0.05424587
353_120501.Salmon.count.data	0.25335652	0.13000494	0.18913676	0.19843161	0.11933093	0.06560642	0.18735437	0.03676974
354_120501.Salmon.count.data	0.22233522	0.10112399	0.23057555	0.2360003	0.110110536	0.08485936	0.19204336	0.041967925
355_120501.Salmon.count.data	0.23559697	0.100811675	0.22335805	0.22888094	0.10374562	0.07962496	0.20556639	0.047970004
356_120501.Salmon.count.data	0.22431964	0.08014016	0.27827638	0.25964898	0.08902529	0.07448252	0.15229744	0.03821411
358_120502.Salmon.count.data	0.23505461	0.11497602	0.21242738	0.1972464	0.10627477	0.07550155	0.19036527	0.04980138
359_120502.Salmon.count.data	0.23343858	0.08402665	0.25940484	0.24225694	0.085585505	0.07720448	0.17376848	0.046932302
360_120502.Salmon.count.data	0.26168728	0.116233304	0.20489766	0.21420607	0.09302738	0.071411066	0.17567903	0.045650877
36_120416.Salmon.count.data	0.21209525	0.105172366	0.24294935	0.20553306	0.09198586	0.094913214	0.19463989	0.044796918
363_120502.Salmon.count.data	0.2595533	0.09645288	0.2243998	0.21344352	0.095124066	0.07402378	0.20293859	0.038642377
364_120502.Salmon.count.data	0.2760936	0.10585944	0.19987176	0.18417293	0.08045834	0.07932016	0.21142712	0.049701925
366_120502.Salmon.count.data	0.22737765	0.103614464	0.22941652	0.2257553	0.0996636	0.08715178	0.19475159	0.04434876
367_120502.Salmon.count.data	0.29131246	0.110333756	0.19647461	0.193156	0.07746203	0.05005478	0.17001894	0.06566957
368_120502.Salmon.count.data	0.24735449	0.085587695	0.25499308	0.23115104	0.08554748	0.07676426	0.16123027	0.035159715
369_120502.Salmon.count.data	0.22776133	0.084682524	0.26037103	0.25897127	0.104422	0.067315996	0.15303716	0.041436084
370_120502.Salmon.count.data	0.25213826	0.12018271	0.19619156	0.21161202	0.08355817	0.09703098	0.19756913	0.045367688
371_120502.Salmon.count.data	0.23944071	0.10647051	0.24036884	0.22947043	0.086212665	0.07555278	0.17706592	0.04262813
37_120416.Salmon.count.data	0.2612719	0.11299485	0.19333012	0.20582846	0.107569896	0.07291342	0.20088392	0.04473268
372_120502.Salmon.count.data	0.26975727	0.10643203	0.20361935	0.2115973	0.098761395	0.07773347	0.18153268	0.033796936
375_120502.Salmon.count.data	0.25759977	0.09542917	0.23376729	0.22283489	0.09279149	0.06554735	0.17766261	0.042881973
377_120503.Salmon.count.data	0.22656085	0.06945254	0.30664808	0.29834864	0.06910434	0.07440285	0.14886457	0.033655673
378_120503.Salmon.count.data	0.24380216	0.099172205	0.23073947	0.23876011	0.11075511	0.060023386	0.18009451	0.044476904
380_120503.Salmon.count.data	0.25293982	0.094713435	0.22307627	0.19602662	0.08805598	0.057911914	0.1977157	0.07348482
381_120503.Salmon.count.data	0.23501383	0.13808347	0.16099489	0.14352018	0.13904694	0.069806255	0.22382995	0.054799818
38_120416.Salmon.count.data	0.24932282	0.1423271	0.16260934	0.17996994	0.10487343	0.08795367	0.2002581	0.052410115
383_120503.Salmon.count.data	0.25848854	0.08174682	0.26256365	0.27835113	0.07578753	0.072662905	0.15953387	0.03176026
384_120503.Salmon.count.data	0.22453927	0.1057612	0.2408572	0.23864165	0.100548	0.07638459	0.1868216	0.043160524
385_120503.Salmon.count.data	0.20190579	0.10366419	0.25001985	0.23812753	0.107137114	0.08093758	0.18180531	0.04825171
386_120503.Salmon.count.data	0.25137722	0.11577299	0.21099997	0.21920556	0.10226026	0.06608006	0.1772243	0.04648973
388_120503.Salmon.count.data	0.22045925	0.089904025	0.26266465	0.2513022	0.09815536	0.06869692	0.17733753	0.047982424
389_120503.Salmon.count.data	0.22737801	0.08022537	0.25581136	0.2452349	0.096131384	0.07622466	0.17708243	0.05084935
390_120503.Salmon.count.data	0.2133012	0.09003909	0.27083713	0.23800826	0.08027336	0.0860274	0.19764285	0.04740327
391_120503.Salmon.count.data	0.24826446	0.0995652	0.22396809	0.20850837	0.095595315	0.070497386	0.20736137	0.052594166
39_120416.Salmon.count.data	0.24029902	0.080740556	0.2774608	0.25441623	0.07666799	0.07020049	0.14366035	0.038294293
392_120503.Salmon.count.data	0.21896768	0.114876136	0.23822103	0.22099707	0.11916816	0.05234222	0.18311135	0.04801594
393_120503.Salmon.count.data	0.25099882	0.101377755	0.2212459	0.21220675	0.11025214	0.06689465	0.19893093	0.038250968
394_120503.Salmon.count.data	0.2759264	0.11515479	0.16600192	0.16935024	0.09058644	0.079370566	0.21802744	0.06857902
396_120503.Salmon.count.data	0.23172699	0.07917508	0.25838315	0.24145642	0.096569695	0.078543216	0.18582691	0.040640067
397_120503.Salmon.count.data	0.252514	0.086003274	0.24519913	0.2174623	0.09061388	0.06997285	0.16160725	0.042039063
398_120503.Salmon.count.data	0.27167362	0.1312066	0.20726986	0.21379128	0.08635016	0.06589521	0.19946176	0.029652871
399_120503.Salmon.count.data	0.22592132	0.10017112	0.2619995	0.2468211	0.092096865	0.075074375	0.18462218	0.032689057
40_120416.Salmon.count.data	0.2472444	0.110411406	0.21385686	0.2210722	0.09841059	0.07163841	0.19313753	0.051312227
402_120503.Salmon.count.data	0.23460354	0.11999822	0.22433053	0.18301821	0.09357683	0.073084034	0.2355574	0.047656722
403_120503.Salmon.count.data	0.23818508	0.08898154	0.2575807	0.2187711	0.095403	0.062259674	0.20029339	0.043873336
405_120503.Salmon.count.data	0.21324207	0.0775851	0.28303075	0.25149417	0.08128071	0.09182097	0.17490855	0.03726145
406_120503.Salmon.count.data	0.2547384	0.1414209	0.1928443	0.21734768	0.09854612	0.077170804	0.19469193	0.030609451
407_120503.Salmon.count.data	0.25275034	0.10810749	0.22562037	0.18965578	0.087798156	0.06608042	0.20026699	0.05092362
408_120503.Salmon.count.data	0.24257302	0.122868374	0.22042543	0.22174984	0.089390986	0.078076795	0.19135398	0.040130496
410_120503.Salmon.count.data	0.26177192	0.10773298	0.1971984	0.19730496	0.085434675	0.090719074	0.20661502	0.04982793
411_120503.Salmon.count.data	0.23971877	0.08877416	0.2576024	0.24640977	0.08054846	0.079953484	0.17490411	0.039978884
412_120503.Salmon.count.data	0.2618302	0.1365165	0.1895188	0.18509662	0.09617862	0.0703959	0.1634691	0.041299574
413_120503.Salmon.count.data	0.22045523	0.10582405	0.24924965	0.22450408	0.08322061	0.07869421	0.20100039	0.054241106
414_120503.Salmon.count.data	0.2361412	0.09510408	0.25066748	0.24141234	0.08428192	0.08179385	0.18237208	0.040303245
415_120503.Salmon.count.data	0.21946147	0.09415458	0.26436865	0.27890083	0.10477553	0.06744887	0.15569556	0.0372357
416_120503.Salmon.count.data	0.25623503	0.094916254	0.2531445	0.26763302	0.07262531	0.07883243	0.15967855	0.030086197
418_120507.Salmon.count.data	0.25177085	0.10450605	0.23357503	0.20632982	0.08374749	0.076360054	0.19558233	0.039704703
419_120507.Salmon.count.data	0.2468782	0.10504843	0.20995827	0.21651462	0.101427004	0.08291883	0.22835305	0.045326397
420_120507.Salmon.count.data	0.26423174	0.118891105	0.20295712	0.20061916	0.096178755	0.06851667	0.21041448	0.041665368
423_120507.Salmon.count.data	0.25238338	0.09716873	0.23148447	0.23920465	0.094283395	0.07841957	0.17675711	0.034489743
424_120507.Salmon.count.data	0.2507121	0.14423873	0.18943533	0.15411893	0.09092591	0.06725601	0.22434568	0.05510556
425_120507.Salmon.count.data	0.25246948	0.12026304	0.22042793	0.21692666	0.08282108	0.07071866	0.20601985	0.046140645
426_120507.Salmon.count.data	0.23325406	0.07717794	0.2766325	0.23806024	0.08359524	0.07811627	0.16719848	0.034378707
427_120507.Salmon.count.data	0.22342727	0.14121388	0.17964186	0.16808239	0.11941242	0.08366346	0.23711634	0.05132903
428_120507.Salmon.count.data	0.2500782	0.13908847	0.17078492	0.15978047	0.10481644	0.08139508	0.23426938	0.051807962
429_120507.Salmon.count.data	0.233985	0.08892691	0.25340354	0.24261999	0.08778137	0.082197115	0.15794022	0.04119077
430_120507.Salmon.count.data	0.181595	0.0964466	0.2796086	0.2696699	0.12220185	0.06708264	0.16370432	0.041901134
431_120507.Salmon.count.data	0.2370647	0.08301838	0.24932401	0.2360177	0.08493638	0.08688326	0.20449159	0.045296416
433_120507.Salmon.count.data	0.23287243	0.1039543	0.231484	0.22517085	0.097156405	0.07617348	0.19464685	0.049869645
434_120507.Salmon.count.data	0.2209786	0.09472512	0.27315193	0.2511176	0.08834818	0.05938889	0.19016719	0.05123305
435_120507.Salmon.count.data	0.23025993	0.13797578	0.18487081	0.17525545	0.10103242	0.08244132	0.22303507	0.062451564
437_120507.Salmon.count.data	0.21456021	0.08314878	0.27412957	0.2650854	0.08812375	0.0836685	0.18502668	0.042531855
438_120507.Salmon.count.data	0.20844468	0.0897658	0.28446758	0.25563395	0.09877141	0.06937437	0.15936556	0.035246804
440_120507.Salmon.count.data	0.242983	0.08720836	0.24730448	0.25233525	0.09316544	0.07581095	0.1719324	0.04030584
44_120416.Salmon.count.data	0.24059744	0.08221647	0.27124614	0.24448189	0.08448597	0.06158764	0.17413963	0.04422809
443_120507.Salmon.count.data	0.24383171	0.09045938	0.24717416	0.23415667	0.08157441	0.075569525	0.17203978	0.049581394
444_120507.Salmon.count.data	0.25807676	0.10483879	0.21756786	0.1966537	0.089663655	0.0772136	0.20910698	0.04312302
445_120507.Salmon.count.data	0.2711464	0.11160593	0.19457082	0.18855494	0.09686637	0.07390346	0.2160829	0.04383992
448_120507.Salmon.count.data	0.23526978	0.10714276	0.21233648	0.21490616	0.1012028	0.08961738	0.19412833	0.047249474
449_120507.Salmon.count.data	0.24568297	0.07216732	0.25529206	0.26474535	0.07880697	0.08202313	0.15244463	0.050380856
450_120507.Salmon.count.data	0.26418817	0.11370762	0.21316095	0.21781382	0.08858522	0.070167415	0.20667192	0.04158227
451_120507.Salmon.count.data	0.26114273	0.09569448	0.22877546	0.24017125	0.10635325	0.059956536	0.14870107	0.035006948
45_120416.Salmon.count.data	0.25552768	0.10195974	0.2317972	0.23008245	0.09554505	0.06495483	0.19934411	0.03878396
452_120507.Salmon.count.data	0.2300818	0.100927174	0.2447592	0.22557908	0.084065974	0.08050054	0.19304612	0.05028441
453_120507.Salmon.count.data	0.21170057	0.11542533	0.22480941	0.19642693	0.12581502	0.066912785	0.20819359	0.048688315
456_120507.Salmon.count.data	0.25906974	0.11704515	0.21196087	0.18735716	0.088797316	0.07920291	0.20622806	0.035691544
458_120507.Salmon.count.data	0.26222724	0.090087235	0.21797286	0.21155766	0.10595818	0.07076044	0.21171245	0.040019594
459_120514.Salmon.count.data	0.24448101	0.099916056	0.21769905	0.1931029	0.09768508	0.08941889	0.20341861	0.041208822
460_120514.Salmon.count.data	0.23987658	0.10102402	0.23599623	0.21443033	0.09927432	0.075332254	0.18410265	0.03793063
461_120514.Salmon.count.data	0.22739115	0.09674208	0.24748881	0.23737383	0.096343584	0.07581607	0.20002429	0.04563351
46_120416.Salmon.count.data	0.2124405	0.07997736	0.28018534	0.24518692	0.08158676	0.07895733	0.19444217	0.05270221
462_120514.Salmon.count.data	0.23249285	0.10737865	0.2365897	0.21955505	0.09115629	0.08517387	0.21513839	0.037899487
463_120514.Salmon.count.data	0.23809254	0.115836605	0.21936674	0.19522938	0.09075799	0.07736845	0.21890852	0.05216905
464_120514.Salmon.count.data	0.26294675	0.13665761	0.14133814	0.16193357	0.099180624	0.08709413	0.2203582	0.07292178
466_120514.Salmon.count.data	0.24703784	0.103648506	0.23389338	0.23906699	0.09056723	0.06802996	0.18781929	0.04696825
468_120514.Salmon.count.data	0.23684375	0.1272671	0.2208087	0.20352337	0.10373033	0.0665334	0.18504377	0.03831517
469_120514.Salmon.count.data	0.23434725	0.14133587	0.17870688	0.14996347	0.11605487	0.07976176	0.22147131	0.047916465
470_120514.Salmon.count.data	0.2157138	0.07143226	0.29571933	0.26437008	0.0726341	0.074641965	0.17299004	0.05294272
471_120514.Salmon.count.data	0.23729537	0.107022285	0.23883146	0.22583482	0.098599926	0.06808427	0.19460161	0.04034916
47_120416.Salmon.count.data	0.22497776	0.092382	0.2726962	0.24830523	0.0853252	0.070735775	0.20912804	0.040615555
472_120514.Salmon.count.data	0.25370178	0.106139064	0.22613847	0.20590219	0.08765436	0.06743756	0.20097822	0.049694967
473_120514.Salmon.count.data	0.24074158	0.08291678	0.26495564	0.2660411	0.083534494	0.07237105	0.17337069	0.040448777
474_120514.Salmon.count.data	0.2261916	0.097771585	0.25691396	0.24170557	0.08623957	0.077571005	0.18851024	0.04445258
475_120514.Salmon.count.data	0.24248314	0.13582928	0.16432649	0.14920226	0.120611325	0.072609216	0.2691952	0.06186878
476_120514.Salmon.count.data	0.2592935	0.10692932	0.20270109	0.18678793	0.093198	0.07644656	0.24943247	0.05330521
477_120514.Salmon.count.data	0.2245852	0.09113476	0.26354188	0.2619595	0.10118807	0.07375418	0.1688222	0.032231413
478_120514.Salmon.count.data	0.27132156	0.13068905	0.17507097	0.17304364	0.10957346	0.057964306	0.16519518	0.050824866
479_120514.Salmon.count.data	0.23636915	0.12234634	0.19359392	0.14573225	0.11146301	0.06906621	0.2211279	0.06289668
480_120514.Salmon.count.data	0.24880637	0.08673823	0.26326647	0.2477445	0.078267574	0.071637735	0.1540483	0.036251545
481_120514.Salmon.count.data	0.20695071	0.123153046	0.23328187	0.22243151	0.10183543	0.08032465	0.18354262	0.04988405
482_120514.Salmon.count.data	0.2529456	0.09772514	0.23709126	0.2330631	0.084390804	0.06552781	0.16138443	0.05156438
483_120515.Salmon.count.data	0.22645076	0.08401433	0.28644782	0.26476812	0.071304776	0.07573975	0.17949682	0.04055617
484_120515.Salmon.count.data	0.23363383	0.10792731	0.23883118	0.23200226	0.09851192	0.06917775	0.20021032	0.0427506
485_120515.Salmon.count.data	0.20621559	0.11171001	0.24031419	0.23122013	0.14051473	0.05392661	0.17880367	0.037343577
486_120515.Salmon.count.data	0.23845157	0.16863056	0.14091049	0.13278514	0.13063219	0.06832083	0.20701092	0.055802338
487_120515.Salmon.count.data	0.23363325	0.112489715	0.25391147	0.2394847	0.08305188	0.06954974	0.1734077	0.03761492
488_120515.Salmon.count.data	0.22740921	0.09269428	0.25944352	0.24450561	0.08552463	0.08221903	0.1977912	0.040495098
489_120515.Salmon.count.data	0.23211695	0.09509747	0.26836175	0.24908859	0.088171214	0.06713851	0.15964265	0.03593965
491_120515.Salmon.count.data	0.2425616	0.11935727	0.20512435	0.21098077	0.09771436	0.080967255	0.22206673	0.048583508
492_120515.Salmon.count.data	0.2287373	0.05986762	0.29756212	0.28012812	0.08554399	0.06956833	0.18020168	0.037162535
493_120515.Salmon.count.data	0.26076764	0.10986985	0.2066443	0.2083219	0.09539129	0.07278107	0.20782939	0.046486124
494_120515.Salmon.count.data	0.21135463	0.095495835	0.27194232	0.23869276	0.10357877	0.06417179	0.22344026	0.04088521
495_120515.Salmon.count.data	0.23821308	0.08928734	0.2613157	0.24576005	0.09279539	0.060448136	0.17412734	0.044185624
496_120515.Salmon.count.data	0.24319729	0.09584637	0.25892317	0.25647092	0.08572766	0.0669277	0.17352475	0.036065675
497_120515.Salmon.count.data	0.24818891	0.11256647	0.22576763	0.21427676	0.08956239	0.07120688	0.191709	0.044499855
498_120515.Salmon.count.data	0.23502411	0.09675951	0.25067246	0.25373894	0.0999728	0.066360354	0.17567232	0.039220266
500_120515.Salmon.count.data	0.29452425	0.1402342	0.16954942	0.16046375	0.07872929	0.057793617	0.2150833	0.054764606
501_120515.Salmon.count.data	0.25035453	0.12997262	0.18663569	0.18924409	0.10122271	0.072729066	0.22973225	0.05549538
502_120515.Salmon.count.data	0.21559176	0.07821663	0.2845069	0.25069812	0.08921142	0.068511486	0.17089212	0.04883352
505_120515.Salmon.count.data	0.2396253	0.122679934	0.21525253	0.1855236	0.13035406	0.048248723	0.19201002	0.034371547
506_120515.Salmon.count.data	0.23585641	0.14278242	0.18032762	0.17379233	0.11628664	0.0665416	0.21074302	0.056723848
507_120515.Salmon.count.data	0.2751192	0.1241612	0.20670414	0.1884448	0.09008566	0.059848323	0.21258266	0.035298087
508_120515.Salmon.count.data	0.20908515	0.08544076	0.27063566	0.27299196	0.0980127	0.08039087	0.17115203	0.043473482
509_120515.Salmon.count.data	0.26871103	0.09433983	0.21666493	0.18793288	0.09087266	0.071563095	0.20140563	0.046441823
510_120515.Salmon.count.data	0.2402477	0.10448891	0.23098871	0.21154284	0.11912794	0.058567572	0.18806267	0.03530515
511_120515.Salmon.count.data	0.24421605	0.10960984	0.2299428	0.23217368	0.10202253	0.06147906	0.18281433	0.043544434
51_120416.Salmon.count.data	0.24190736	0.089463696	0.25253707	0.23977393	0.09435223	0.06824996	0.16214384	0.040256
513_120515.Salmon.count.data	0.24703147	0.09872834	0.22937708	0.22535455	0.09486525	0.07873984	0.18966472	0.040670488
515_120515.Salmon.count.data	0.23259374	0.091949366	0.24875742	0.2298584	0.09196606	0.07824105	0.18321785	0.044946574
516_120515.Salmon.count.data	0.23747881	0.09265252	0.25893214	0.22398591	0.091298215	0.07488215	0.1812128	0.030978821
517_120515.Salmon.count.data	0.26724052	0.10319388	0.22043586	0.22738135	0.09017626	0.069475226	0.18119326	0.038681395
520_120515.Salmon.count.data	0.2402826	0.08913307	0.26177466	0.2416622	0.08114849	0.07295235	0.18091425	0.041021295
521_120515.Salmon.count.data	0.2620551	0.14987728	0.1588494	0.14393565	0.0930067	0.07778429	0.22750989	0.05810201
52_120416.Salmon.count.data	0.26514858	0.14087142	0.16444199	0.16371086	0.12017016	0.06327734	0.21661037	0.042066872
522_120515.Salmon.count.data	0.17243621	0.10044786	0.2978974	0.26816487	0.11168743	0.06991121	0.16317034	0.036240987
523_120515.Salmon.count.data	0.2641443	0.11236438	0.21503344	0.19758403	0.08958738	0.06865956	0.19169898	0.041407116
524_120515.Salmon.count.data	0.24460916	0.09616329	0.25003922	0.23956352	0.088688284	0.060694247	0.18206611	0.047745544
525_120515.Salmon.count.data	0.25985292	0.096122846	0.24402396	0.26233435	0.076500915	0.06943422	0.1419294	0.041608416
526_120515.Salmon.count.data	0.26143008	0.10393028	0.22964361	0.19610596	0.09786043	0.055511013	0.20223059	0.039702505
528_120515.Salmon.count.data	0.21549185	0.090739086	0.27795008	0.23980391	0.08927723	0.07092792	0.1806793	0.04266862
530_120515.Salmon.count.data	0.24640925	0.09335691	0.24973656	0.25142238	0.09339845	0.069065556	0.17988247	0.034526214
531_120516.Salmon.count.data	0.23515916	0.13372003	0.20070592	0.20019394	0.10325831	0.07491188	0.22499749	0.04868714
53_120417.Salmon.count.data	0.2552461	0.1106607	0.18675177	0.18008372	0.12964645	0.06829129	0.19439417	0.041104436
532_120516.Salmon.count.data	0.24463283	0.118340716	0.22514148	0.19061854	0.096763484	0.06539254	0.19911443	0.04181955
533_120516.Salmon.count.data	0.25046563	0.10663104	0.22961897	0.22475421	0.09406851	0.072595626	0.17367752	0.036610633
534_120516.Salmon.count.data	0.27823818	0.11849743	0.19933239	0.1619243	0.0901431	0.06903727	0.23485142	0.03555473
535_120516.Salmon.count.data	0.2385263	0.11738324	0.18842301	0.17586857	0.11530097	0.07440078	0.21816888	0.06158997
536_120516.Salmon.count.data	0.23939362	0.106275976	0.24653934	0.22806963	0.0974317	0.061933715	0.17616342	0.037589245
537_120516.Salmon.count.data	0.2249462	0.13794917	0.22742745	0.18551216	0.12327285	0.050409876	0.20393881	0.028035775
538_120516.Salmon.count.data	0.24176204	0.15804505	0.16505402	0.18058705	0.12126579	0.063165374	0.20404527	0.05103608
539_120516.Salmon.count.data	0.24511632	0.10741031	0.204688	0.21281746	0.11037327	0.075174265	0.1966924	0.05000397
540_120516.Salmon.count.data	0.22583447	0.1049385	0.23787862	0.2338193	0.12427896	0.058479242	0.1901203	0.03769546
541_120516.Salmon.count.data	0.23173422	0.09171547	0.25637567	0.23703617	0.09758766	0.06782176	0.16452804	0.042307243
54_120417.Salmon.count.data	0.24345256	0.09576662	0.24399476	0.24219823	0.10438645	0.056151997	0.1704976	0.043886147
542_120516.Salmon.count.data	0.19625683	0.12989852	0.23416595	0.1750601	0.099221915	0.08605011	0.21801788	0.050812654
543_120516.Salmon.count.data	0.21869929	0.104596466	0.25184065	0.23696652	0.09931158	0.0786916	0.19910164	0.036939934
544_120516.Salmon.count.data	0.2545157	0.1143814	0.21668102	0.19875276	0.102822736	0.065382585	0.20599389	0.03705585
545_120516.Salmon.count.data	0.22799584	0.124439806	0.20028703	0.19447514	0.10309857	0.08864279	0.22812396	0.05167612
547_120516.Salmon.count.data	0.21524808	0.08060965	0.268959	0.254812	0.09014034	0.08649261	0.19221728	0.044672932
548_120516.Salmon.count.data	0.2495261	0.11579409	0.212451	0.20894429	0.1098678	0.06193494	0.21099372	0.0422568
549_120517.Salmon.count.data	0.25068918	0.13687758	0.1722083	0.17639694	0.10431891	0.0812951	0.23037174	0.052481584
550_120517.Salmon.count.data	0.2459832	0.11114687	0.22420283	0.22330788	0.11173354	0.06441527	0.19770858	0.032331906
551_120517.Salmon.count.data	0.23137689	0.08765867	0.27298898	0.25558323	0.082001165	0.07105863	0.18419363	0.04067532
553_120517.Salmon.count.data	0.26549867	0.11802022	0.19025855	0.17649558	0.08959618	0.081259176	0.22911993	0.049123727
554_120517.Salmon.count.data	0.22576275	0.12305124	0.23433046	0.21769506	0.09224904	0.07612087	0.2074703	0.041961104
555_120517.Salmon.count.data	0.27892274	0.10663766	0.19820358	0.18829554	0.083631754	0.07908067	0.20965244	0.044435576
556_120517.Salmon.count.data	0.23693366	0.12175067	0.18021178	0.18998429	0.14926383	0.058418557	0.20940971	0.046867877
557_120517.Salmon.count.data	0.24389462	0.085525796	0.24366082	0.24668291	0.10523133	0.060730442	0.20327371	0.047014575
559_120517.Salmon.count.data	0.21155936	0.08381627	0.2963736	0.25677437	0.083415285	0.06982125	0.18007368	0.039535463
560_120517.Salmon.count.data	0.261132	0.10401282	0.24370329	0.22148705	0.08589328	0.06500937	0.18628824	0.027092315
561_120517.Salmon.count.data	0.22117943	0.13719898	0.1884557	0.19143784	0.12754351	0.07488591	0.19750024	0.048607413
56_120417.Salmon.count.data	0.23475718	0.10721381	0.22930369	0.19936752	0.09610233	0.0747522	0.2068706	0.049819328
562_120517.Salmon.count.data	0.25521263	0.08739871	0.24172197	0.23528707	0.08664777	0.07520377	0.15244026	0.040546454
563_120517.Salmon.count.data	0.23488498	0.11038153	0.23521698	0.22799471	0.1082114	0.0734268	0.19751471	0.027377993
564_120517.Salmon.count.data	0.25290918	0.08964345	0.25915968	0.21797666	0.08160032	0.05832682	0.21165285	0.04363193
565_120517.Salmon.count.data	0.22656198	0.07865394	0.27126554	0.24839306	0.091042064	0.07520889	0.15931626	0.042198442
567_120521.Salmon.count.data	0.24941094	0.093863145	0.25913936	0.25593358	0.07931076	0.065280035	0.19125022	0.03924691
568_120521.Salmon.count.data	0.25544798	0.1321558	0.19140227	0.18701884	0.10083234	0.07440835	0.22388229	0.04083133
569_120521.Salmon.count.data	0.25412357	0.1488885	0.14204563	0.16847938	0.119903505	0.086141765	0.2215929	0.048983015
571_120521.Salmon.count.data	0.2361216	0.116056174	0.2188015	0.18880346	0.097733624	0.076258495	0.18572018	0.048819583
57_120417.Salmon.count.data	0.2595184	0.12658289	0.1750459	0.19555992	0.094479725	0.07504726	0.18886645	0.06692503
572_120521.Salmon.count.data	0.24607384	0.11370805	0.20585537	0.18944111	0.12158884	0.06420603	0.22388324	0.039779924
573_120521.Salmon.count.data	0.22165082	0.101032585	0.24152324	0.2502823	0.1106818	0.07409373	0.1835633	0.041171208
574_120521.Salmon.count.data	0.24031474	0.10974924	0.23076393	0.250753	0.1110643	0.06325164	0.1845886	0.034663662
575_120521.Salmon.count.data	0.22341564	0.086315066	0.26799983	0.23875013	0.0853872	0.085972965	0.1893903	0.037071973
576_120521.Salmon.count.data	0.2780558	0.12465091	0.18943661	0.20553023	0.105519444	0.062814936	0.19959693	0.031148367
577_120521.Salmon.count.data	0.24700831	0.076216325	0.25772148	0.23898926	0.07163009	0.07879305	0.18310088	0.053550266
578_120521.Salmon.count.data	0.25036418	0.0916527	0.25054684	0.23825449	0.08134055	0.07086073	0.18026747	0.0421422
580_120521.Salmon.count.data	0.24409778	0.10766667	0.24973302	0.20808405	0.09039818	0.059718505	0.20083041	0.03692814
581_120521.Salmon.count.data	0.26610684	0.1545823	0.16460451	0.14094248	0.088832855	0.071535826	0.2032452	0.053848304
58_120417.Salmon.count.data	0.23702604	0.08502097	0.2692461	0.25728086	0.07945902	0.069425695	0.15303002	0.045570232
582_120521.Salmon.count.data	0.2369979	0.16194831	0.14790049	0.1411559	0.13622339	0.061969336	0.22354493	0.056113906
583_120522.Salmon.count.data	0.24476603	0.08266931	0.2665037	0.26740938	0.085109994	0.069600254	0.18047914	0.03523323
584_120522.Salmon.count.data	0.2052568	0.081094846	0.2814526	0.25592524	0.08753036	0.08842607	0.17851993	0.041988946
586_120522.Salmon.count.data	0.21737728	0.11810595	0.2395028	0.21342078	0.10616073	0.07409766	0.1968655	0.03718035
587_120522.Salmon.count.data	0.25337875	0.10697973	0.22344658	0.21956062	0.08351203	0.0728325	0.20035148	0.051284514
588_120522.Salmon.count.data	0.24907643	0.09385882	0.25237265	0.22385934	0.09039509	0.06427721	0.15683086	0.03652332
589_120522.Salmon.count.data	0.25435123	0.11736849	0.21966246	0.21415997	0.09209661	0.06639975	0.19711813	0.04212448
590_120522.Salmon.count.data	0.24278054	0.08888394	0.2525142	0.23636568	0.0855891	0.08430441	0.18700358	0.031858914
591_120522.Salmon.count.data	0.23619072	0.09832248	0.24228041	0.23997438	0.08509475	0.090437874	0.16058424	0.03679747
593_120522.Salmon.count.data	0.2457932	0.09960455	0.23365831	0.23724014	0.08043531	0.08081144	0.20877907	0.04971795
594_120522.Salmon.count.data	0.26372185	0.1423113	0.15764853	0.14403477	0.09693706	0.07774528	0.20123813	0.061144277
595_120522.Salmon.count.data	0.2379376	0.10765642	0.2364763	0.22794503	0.09401732	0.07442379	0.22114682	0.0398529
596_120522.Salmon.count.data	0.20901537	0.081825614	0.2884003	0.2609396	0.094521984	0.073749214	0.16296774	0.0372644
599_120523.Salmon.count.data	0.26385745	0.087380186	0.23197618	0.2322796	0.09799609	0.074307136	0.16470395	0.029811472
600_120523.Salmon.count.data	0.24436922	0.08589727	0.25336844	0.2326026	0.08141397	0.07500704	0.17144401	0.04669455
60_120417.Salmon.count.data	0.2678584	0.121618554	0.17599162	0.16779068	0.10345332	0.07074067	0.20281874	0.055556573
602_120523.Salmon.count.data	0.22918089	0.091095984	0.26879793	0.250013	0.094730355	0.073216744	0.15665169	0.028599799
603_120523.Salmon.count.data	0.21935914	0.074221544	0.28004476	0.26153678	0.08216917	0.08449848	0.16673473	0.04392413
604_120523.Salmon.count.data	0.23230614	0.07298553	0.2621467	0.25954205	0.09909362	0.080462545	0.20893839	0.03599754
605_120523.Salmon.count.data	0.23611906	0.09372969	0.25566703	0.24885428	0.099140264	0.05551685	0.18752348	0.04702478
606_120523.Salmon.count.data	0.24795188	0.12106341	0.18991353	0.1713832	0.10448246	0.07288945	0.20841372	0.059457153
607_120523.Salmon.count.data	0.23966342	0.10633133	0.23004308	0.20377153	0.09024529	0.07664112	0.19847573	0.04859934
608_120523.Salmon.count.data	0.2548483	0.12634814	0.20044349	0.19358975	0.09683271	0.07218203	0.20014083	0.04368511
610_120523.Salmon.count.data	0.25759813	0.090452254	0.24512245	0.22288793	0.09065405	0.0695355	0.18974477	0.032132767
613_120523.Salmon.count.data	0.25940925	0.1217601	0.18519634	0.180168	0.11385836	0.07214273	0.19971406	0.041433692
614_120523.Salmon.count.data	0.23054339	0.09122105	0.26619214	0.23050123	0.072724506	0.07945682	0.2143514	0.04700704
616_120524.Salmon.count.data	0.21712899	0.11147818	0.22479203	0.23532912	0.12233964	0.07573246	0.20445672	0.04090894
617_120524.Salmon.count.data	0.24802293	0.13157123	0.16664942	0.16628551	0.12109583	0.06763208	0.22301728	0.062498465
618_120524.Salmon.count.data	0.19611421	0.09160931	0.26126722	0.24914023	0.10098397	0.09300087	0.13960516	0.04713297
619_120524.Salmon.count.data	0.25853485	0.11579682	0.20740628	0.1803563	0.0985845	0.066082925	0.2334927	0.045632213
620_120524.Salmon.count.data	0.25692442	0.123226866	0.18457764	0.20454484	0.09159668	0.09403436	0.16231254	0.04532347
624_120524.Salmon.count.data	0.24619994	0.15468344	0.1540536	0.13214943	0.12024081	0.06750025	0.19520138	0.05814055
625_120524.Salmon.count.data	0.23229721	0.09228335	0.24757151	0.22518724	0.088266	0.08430198	0.19498886	0.043813016
626_120524.Salmon.count.data	0.26049027	0.09801239	0.2228264	0.24290037	0.0951872	0.0727099	0.17183173	0.03966973
628_120524.Salmon.count.data	0.22387625	0.120573655	0.22525308	0.20467415	0.10448482	0.08096206	0.19005404	0.038617425
629_120524.Salmon.count.data	0.2554621	0.1000679	0.2277274	0.21296325	0.09435778	0.061529446	0.21475834	0.05015288
630_120524.Salmon.count.data	0.2561839	0.13637155	0.19486667	0.20932612	0.1008197	0.06244076	0.23111248	0.04456255
631_120524.Salmon.count.data	0.22774023	0.08441448	0.26460713	0.26643857	0.08751632	0.08285819	0.15530317	0.03896507
632_120524.Salmon.count.data	0.2594821	0.09306143	0.2334979	0.21241257	0.09199812	0.06674619	0.19215828	0.04261488
633_120524.Salmon.count.data	0.2606159	0.10549995	0.22643085	0.20546493	0.080069155	0.06853685	0.1932698	0.04925134
634_120524.Salmon.count.data	0.22303908	0.106323585	0.25160027	0.2311337	0.09175655	0.07332016	0.17607655	0.044913903
635_120524.Salmon.count.data	0.24525386	0.15599783	0.15186292	0.12920967	0.10868845	0.0754115	0.23290035	0.0643447
636_120524.Salmon.count.data	0.24362123	0.10453662	0.23016295	0.21924126	0.101118594	0.07080299	0.18703632	0.03978487
637_120524.Salmon.count.data	0.24183913	0.08072752	0.26494995	0.23761317	0.07686694	0.07708839	0.20925736	0.043125868
638_120524.Salmon.count.data	0.27136666	0.10663684	0.19956742	0.22435495	0.095072344	0.06794414	0.20783818	0.050870024
641_120524.Salmon.count.data	0.24947205	0.08861345	0.21823682	0.21736726	0.10520585	0.083266065	0.19703098	0.04355575
64_120417.Salmon.count.data	0.23159291	0.09399983	0.2639448	0.2524932	0.086404376	0.07676761	0.16757149	0.03429778
643_120524.Salmon.count.data	0.22932577	0.10895172	0.22083688	0.19376886	0.10422018	0.08256064	0.21423855	0.046731733
644_120524.Salmon.count.data	0.25155452	0.121213034	0.18718867	0.18691	0.10062526	0.08289526	0.20897354	0.052015424
646_120524.Salmon.count.data	0.23203546	0.12324862	0.2314803	0.23428899	0.11316772	0.053069092	0.17085297	0.038904063
647_120529.Salmon.count.data	0.23982826	0.08466174	0.26511014	0.2682693	0.07568681	0.08408423	0.15457277	0.035707884
648_120529.Salmon.count.data	0.24615318	0.10497144	0.21467453	0.23016706	0.10348252	0.079322666	0.19332325	0.042695493
649_120529.Salmon.count.data	0.29303306	0.10611947	0.18593018	0.20810369	0.107218444	0.061191007	0.18749434	0.035504125
65_120417.Salmon.count.data	0.22031806	0.07547559	0.2744578	0.26291618	0.06891678	0.08818483	0.14065298	0.058258224
653_120529.Salmon.count.data	0.2391479	0.11931649	0.21225433	0.20579657	0.112876795	0.07073602	0.20089406	0.03839428
654_120529.Salmon.count.data	0.25536844	0.15587966	0.174476	0.14419457	0.10027432	0.06623746	0.23025352	0.046286833
656_120529.Salmon.count.data	0.2573632	0.13341443	0.1690664	0.13209248	0.09767325	0.08004139	0.19327024	0.060547806
657_120529.Salmon.count.data	0.19352026	0.09919451	0.26909477	0.25443792	0.09447466	0.084619075	0.18655686	0.04984433
660_120530.Salmon.count.data	0.2268648	0.081036866	0.26097256	0.2699473	0.09330064	0.084518686	0.18894786	0.03864629
66_120417.Salmon.count.data	0.23569068	0.0960906	0.23581995	0.23704281	0.09017527	0.08235503	0.18771717	0.050081514
662_120530.Salmon.count.data	0.21770948	0.084638685	0.2794519	0.23686832	0.092845835	0.068608835	0.17824979	0.04243485
663_120530.Salmon.count.data	0.23409905	0.11990562	0.2475018	0.18285635	0.08682385	0.06741786	0.19725543	0.03530501
664_120530.Salmon.count.data	0.23938778	0.10163656	0.23455484	0.19149551	0.08622276	0.08029398	0.20466572	0.048547257
665_120530.Salmon.count.data	0.25598162	0.11595209	0.19204046	0.15574771	0.11215556	0.07396853	0.22191897	0.04257538
666_120530.Salmon.count.data	0.2493799	0.09834619	0.23783298	0.22098792	0.11007007	0.06317971	0.1951988	0.02750323
668_120530.Salmon.count.data	0.2665234	0.12988576	0.19291763	0.17052555	0.097986795	0.061812323	0.19758028	0.04503481
669_120530.Salmon.count.data	0.27340347	0.11248785	0.21246134	0.2022936	0.07408421	0.075020224	0.20186123	0.0436749
670_120530.Salmon.count.data	0.24574657	0.1412835	0.17974195	0.15736705	0.09291288	0.079139635	0.18695498	0.060386084
671_120530.Salmon.count.data	0.24995601	0.096407756	0.2173634	0.21386975	0.09850859	0.091282904	0.18752064	0.035711087
672_120530.Salmon.count.data	0.257605	0.0851652	0.23158613	0.21110725	0.07856215	0.0834366	0.19434783	0.051062442
673_120530.Salmon.count.data	0.26170743	0.09876974	0.24305817	0.21241346	0.07089529	0.07585819	0.2013909	0.03710814
674_120530.Salmon.count.data	0.2634345	0.123343766	0.21557967	0.19354361	0.078621335	0.07303361	0.18593533	0.038385607
675_120604.Salmon.count.data	0.2437167	0.11248328	0.21681161	0.201902	0.09804772	0.07463688	0.18542695	0.04723484
676_120604.Salmon.count.data	0.23855199	0.14029518	0.15880394	0.1502473	0.12366313	0.06971958	0.20399179	0.06879526
677_120604.Salmon.count.data	0.26935	0.11964585	0.1773397	0.16585529	0.1024815	0.06907404	0.16873887	0.05736662
678_120604.Salmon.count.data	0.26511282	0.09755048	0.2215038	0.19867587	0.0735341	0.0846802	0.21315938	0.04663258
679_120604.Salmon.count.data	0.24148156	0.106040135	0.22589488	0.19713897	0.09611889	0.07579419	0.1996177	0.045955993
680_120604.Salmon.count.data	0.25003138	0.10016893	0.23040812	0.20014986	0.08767145	0.08230017	0.20385438	0.0386547
681_120604.Salmon.count.data	0.19549833	0.06799986	0.29642054	0.2647911	0.087197684	0.088531554	0.1769832	0.04769974
68_120417.Salmon.count.data	0.22379641	0.08815928	0.26650608	0.2521065	0.09866384	0.07059244	0.1593821	0.038739793
682_120604.Salmon.count.data	0.23867813	0.10186267	0.23630074	0.20227021	0.09254807	0.08418472	0.19175333	0.03604582
683_120604.Salmon.count.data	0.25889862	0.12358539	0.18655923	0.2026867	0.100852326	0.07518355	0.20368357	0.05008147
684_120604.Salmon.count.data	0.25535363	0.079346634	0.24719371	0.25351655	0.08657642	0.077010594	0.1893148	0.038794726
685_120604.Salmon.count.data	0.24130102	0.09956712	0.23091161	0.20331427	0.10799228	0.07361442	0.20981748	0.035190403
687_120604.Salmon.count.data	0.25407594	0.13685088	0.16278693	0.14872089	0.09461182	0.08243885	0.2379233	0.06823436
688_120604.Salmon.count.data	0.23631404	0.13480255	0.1958485	0.20020655	0.09972321	0.07479804	0.18527941	0.05635089
689_120604.Salmon.count.data	0.26032847	0.105369024	0.23211434	0.2093322	0.0814073	0.07551766	0.20464744	0.033963613
690_120604.Salmon.count.data	0.24504544	0.13195994	0.19355449	0.18880925	0.11055804	0.073471375	0.18353896	0.04094614
691_120605.Salmon.count.data	0.24514835	0.110326976	0.2077613	0.21686146	0.09642708	0.09601365	0.20451288	0.036221713
69_120417.Salmon.count.data	0.24456924	0.12632942	0.20165066	0.19935223	0.110999055	0.059532892	0.20682761	0.05164896
693_120605.Salmon.count.data	0.22655882	0.072720185	0.28327864	0.2684833	0.075688235	0.08155528	0.17363396	0.04327237
694_120605.Salmon.count.data	0.2622396	0.1170913	0.20380878	0.18374726	0.09363566	0.06886716	0.22709772	0.046846543
695_120605.Salmon.count.data	0.27253383	0.10145878	0.21703057	0.22501263	0.08687748	0.06748532	0.19866064	0.04374324
697_120605.Salmon.count.data	0.23826842	0.12542711	0.20441009	0.19662142	0.09246047	0.07892425	0.22344822	0.056377947
698_120605.Salmon.count.data	0.25683662	0.11133556	0.22705224	0.22814518	0.086354315	0.07528349	0.1696737	0.033339687
699_120605.Salmon.count.data	0.23773393	0.08694981	0.2503565	0.23074579	0.089104466	0.079105064	0.20327501	0.04369204
700_120605.Salmon.count.data	0.26783144	0.084825665	0.254148	0.2538759	0.08411301	0.06706116	0.16988192	0.024486773
701_120605.Salmon.count.data	0.28202817	0.11482468	0.18091442	0.18475708	0.085451454	0.08207478	0.18444099	0.04817307
70_120417.Salmon.count.data	0.24015191	0.10431728	0.20187426	0.20770481	0.0992441	0.09113705	0.18842275	0.05699477
702_120605.Salmon.count.data	0.224241	0.08607155	0.26010638	0.26069432	0.082151964	0.08959504	0.18654484	0.04506697
703_120605.Salmon.count.data	0.2317205	0.11759327	0.21699579	0.22391361	0.11314601	0.07439576	0.18739888	0.039235108
704_120605.Salmon.count.data	0.26759118	0.12246606	0.20015168	0.19041005	0.09042829	0.0732821	0.22501862	0.03863372
705_120605.Salmon.count.data	0.23574896	0.10224808	0.22760525	0.19976553	0.09385249	0.08346216	0.21061945	0.04832209
706_120605.Salmon.count.data	0.27374172	0.14343107	0.14877954	0.1255252	0.09995619	0.0779621	0.2296159	0.054715216
707_120531.Salmon.count.data	0.2446524	0.11138074	0.22678804	0.21237701	0.09717393	0.0674097	0.21106657	0.043970026
708_120531.Salmon.count.data	0.24152131	0.07606958	0.25252783	0.23623145	0.083271965	0.08572379	0.20305064	0.0457014
709_120531.Salmon.count.data	0.24398695	0.13931146	0.16684736	0.17708358	0.117434755	0.076853804	0.21446493	0.05430209
710_120531.Salmon.count.data	0.24341114	0.1394051	0.18572764	0.17243269	0.09975691	0.07988882	0.20570666	0.049647897
711_120531.Salmon.count.data	0.24748367	0.12734644	0.20131813	0.2045517	0.08623166	0.08058928	0.19971384	0.05288578
713_120531.Salmon.count.data	0.2360821	0.10244968	0.26514596	0.24637419	0.07650103	0.07330339	0.17831606	0.034243666
714_120531.Salmon.count.data	0.27037847	0.14709668	0.12369788	0.11480262	0.09845281	0.08222508	0.23681179	0.079290815
715_120531.Salmon.count.data	0.25845027	0.12756547	0.17842922	0.16821855	0.09170351	0.08402021	0.20887129	0.05657391
716_120531.Salmon.count.data	0.28183326	0.16340297	0.114789166	0.118269704	0.09751018	0.07700044	0.20401025	0.06827895
718_120531.Salmon.count.data	0.24324425	0.08268918	0.27262008	0.24285316	0.08181056	0.06208331	0.16017999	0.041617326
720_120531.Salmon.count.data	0.243294	0.15305793	0.1795009	0.15543821	0.0943227	0.07656203	0.24460176	0.05259712
721_120531.Salmon.count.data	0.26871562	0.14022678	0.14714177	0.13377342	0.10463968	0.075934306	0.22202212	0.06232926
72_120417.Salmon.count.data	0.23672542	0.0917801	0.2574088	0.22462031	0.08462051	0.068924844	0.17871219	0.048258997
722_120531.Salmon.count.data	0.20346723	0.07406972	0.29410446	0.26879114	0.089681074	0.08485669	0.15110786	0.037370525
724_120605.Salmon.count.data	0.278047	0.14135969	0.14857945	0.16281334	0.10834674	0.06954103	0.20905627	0.0521069
73_120417.Salmon.count.data	0.22918627	0.100518465	0.236894	0.21431285	0.10136104	0.07897736	0.186552	0.04361573
74_120417.Salmon.count.data	0.23350225	0.0789568	0.26915622	0.24288723	0.089345455	0.06709121	0.16118811	0.04684033
75_120417.Salmon.count.data	0.25734663	0.10809712	0.21330573	0.21944946	0.103255875	0.06588352	0.18336488	0.042876508
76_120417.Salmon.count.data	0.23123914	0.107363224	0.23657973	0.20570704	0.10558862	0.074799895	0.19801602	0.034537144
763_130520.Salmon.count.data	0.26151907	0.13869275	0.16283928	0.17780086	0.09073144	0.07129799	0.24669448	0.07370828
764_130520.Salmon.count.data	0.25939828	0.13341743	0.19385232	0.20651677	0.08581942	0.052966457	0.1998834	0.070667
767_130523.Salmon.count.data	0.28473744	0.13788168	0.15197414	0.18179297	0.09628542	0.059287094	0.19284555	0.067963734
768_130523.Salmon.count.data	0.21025197	0.08929266	0.23937558	0.23198941	0.09017295	0.108604826	0.16134906	0.05241786
769_130523.Salmon.count.data	0.24821612	0.19942555	0.12151241	0.13402697	0.13759303	0.047557972	0.19898343	0.050604545
770_130523.Salmon.count.data	0.2512996	0.100537196	0.24028353	0.25233507	0.08789791	0.062148374	0.15087311	0.04704185
77_120417.Salmon.count.data	0.23831704	0.09743063	0.22069596	0.21494046	0.12388883	0.06999459	0.20647179	0.038414136
775_130528.Salmon.count.data	0.20649223	0.11773087	0.22417486	0.20998996	0.09923317	0.10120587	0.22137958	0.045600656
776_130528.Salmon.count.data	0.2268682	0.08707534	0.24123217	0.23321843	0.08834259	0.08912048	0.19065829	0.05663854
777_130528.Salmon.count.data	0.21586114	0.10025859	0.22665374	0.23103741	0.09546293	0.10042818	0.19340917	0.053751014
778_130528.Salmon.count.data	0.26338905	0.11279568	0.17561504	0.20407268	0.12404116	0.060526285	0.21078946	0.057135865
781_130528.Salmon.count.data	0.26783562	0.12579045	0.19351363	0.23664045	0.10067665	0.057739306	0.20227855	0.048264742
78_120417.Salmon.count.data	0.24771966	0.100697085	0.21042587	0.18239614	0.106885016	0.08438696	0.19304022	0.040519476
786_130530.Salmon.count.data	0.20371084	0.11181097	0.23571436	0.26611847	0.12103743	0.06789238	0.15411074	0.05358819
787_130530.Salmon.count.data	0.21039602	0.10621478	0.22352715	0.21903574	0.10301395	0.10070644	0.15840276	0.049827687
790_130530.Salmon.count.data	0.22478737	0.110248625	0.24740238	0.2425777	0.07739182	0.07655831	0.19053046	0.05584435
791_130530.Salmon.count.data	0.23563735	0.11307792	0.24170709	0.2508148	0.08910912	0.061736286	0.14379017	0.050500967
79_120417.Salmon.count.data	0.19366665	0.09739728	0.30322605	0.28024513	0.07376036	0.0797189	0.17141286	0.039517812
792_130530.Salmon.count.data	0.24697529	0.17149211	0.14835279	0.14331725	0.082235485	0.073694825	0.20176686	0.08191013
793_130530.Salmon.count.data	0.26629612	0.1146483	0.2163416	0.22788244	0.09550285	0.05424425	0.17973246	0.043589264
796_130701.Salmon.count.data	0.22685772	0.105189085	0.2372592	0.25685042	0.09627341	0.065213695	0.16504313	0.061495107
797_130701.Salmon.count.data	0.24518499	0.12915325	0.20043358	0.2123115	0.12173444	0.052365948	0.14899771	0.04529909
799_130701.Salmon.count.data	0.29022095	0.1556476	0.13231145	0.15920812	0.09390661	0.057372157	0.22321755	0.07072614
800_130701.Salmon.count.data	0.21321726	0.09498571	0.23422636	0.23470852	0.10911761	0.091121934	0.19739753	0.04809028
80_120417.Salmon.count.data	0.2415326	0.09287077	0.2517126	0.21676603	0.08974652	0.06865296	0.17666622	0.043067068
803_130701.Salmon.count.data	0.25386795	0.10176683	0.20078084	0.2226148	0.08155753	0.09280089	0.17508328	0.06229774
805_130701.Salmon.count.data	0.18328948	0.127351	0.2469341	0.22406313	0.08995815	0.09371056	0.2091034	0.055012017
807_130701.Salmon.count.data	0.24423936	0.13953546	0.20494829	0.21502566	0.096462116	0.056085058	0.18401644	0.055191435
809_130702.Salmon.count.data	0.25185692	0.11286828	0.2092277	0.24196199	0.093573056	0.067303084	0.18360177	0.0588699
810_130702.Salmon.count.data	0.24294585	0.12544867	0.18572381	0.16931865	0.10766449	0.08687942	0.23891819	0.046851777
811_130702.Salmon.count.data	0.2492476	0.12699488	0.20010504	0.19332355	0.08577193	0.07186958	0.20828936	0.06197133
81_120417.Salmon.count.data	0.27447975	0.098372	0.2220324	0.23842245	0.0866102	0.0640608	0.16111365	0.042876188
812_130702.Salmon.count.data	0.19573511	0.12391634	0.20242403	0.19334424	0.13474853	0.09574455	0.16344707	0.04402669
813_130702.Salmon.count.data	0.19642136	0.10075107	0.2484626	0.22725815	0.08830488	0.10341966	0.17057955	0.05496911
815_130702.Salmon.count.data	0.22965539	0.10258724	0.25723076	0.24261007	0.089355916	0.06404606	0.18507601	0.04642899
820_130725.Salmon.count.data	0.25196055	0.106987834	0.23486704	0.24549857	0.0898758	0.060991477	0.16688955	0.045382857
821_130725.Salmon.count.data	0.23220664	0.10721664	0.20874576	0.2099458	0.09451652	0.101391286	0.1860537	0.049412347
82_120417.Salmon.count.data	0.23524566	0.09519564	0.24575289	0.23927191	0.103885956	0.06184013	0.16431914	0.046637125
824_130725.Salmon.count.data	0.24147204	0.13642672	0.20873986	0.21388826	0.10247805	0.06312968	0.19208859	0.043167762
826_130725.Salmon.count.data	0.2152244	0.09009804	0.24468963	0.22245216	0.084659554	0.109507635	0.17514022	0.044796895
829_130725.Salmon.count.data	0.20464526	0.102449074	0.24117209	0.23905498	0.08754531	0.1012069	0.1494552	0.055834956
831_130725.Salmon.count.data	0.22719982	0.08846773	0.23774806	0.2304124	0.08214111	0.10284822	0.16389382	0.050890315
83_120417.Salmon.count.data	0.236238	0.08028139	0.25236744	0.2579672	0.084219255	0.08484703	0.18055312	0.04838206
833_130729.Salmon.count.data	0.25688186	0.15412985	0.17010294	0.17445001	0.09853178	0.05588497	0.21680936	0.06414011
834_130729.Salmon.count.data	0.23839147	0.11492704	0.19208097	0.20776626	0.108257025	0.08548775	0.20699607	0.05620957
84_120417.Salmon.count.data	0.25306147	0.09697078	0.23869283	0.22278273	0.09881221	0.0658441	0.18351874	0.033777036
844_130830.Salmon.count.data	0.27074483	0.123704895	0.17838985	0.19006255	0.094646975	0.060004104	0.20907554	0.06808716
845_130830.Salmon.count.data	0.22063258	0.107482284	0.23694767	0.24907368	0.10511656	0.06510116	0.19059062	0.057146225
846_130830.Salmon.count.data	0.23815611	0.12528676	0.20753138	0.19916329	0.1086546	0.0679526	0.17023358	0.047524504
847_130830.Salmon.count.data	0.23727268	0.14258103	0.22125338	0.23804986	0.08903476	0.054842766	0.16583234	0.051061846
857_130905.Salmon.count.data	0.24463964	0.10664119	0.23258917	0.2214849	0.08359277	0.073645726	0.17906275	0.050111018
861_130911.Salmon.count.data	0.19388497	0.079384044	0.25744513	0.2339924	0.0890867	0.10318996	0.17325331	0.0658226
862_130911.Salmon.count.data	0.24600437	0.15366912	0.16605996	0.19647706	0.12089491	0.062743925	0.23044297	0.049732607
864_130911.Salmon.count.data	0.26031774	0.14888002	0.19235417	0.1910772	0.08241558	0.061751403	0.2008069	0.051529385
865_130911.Salmon.count.data	0.279629	0.13958536	0.18351753	0.20817071	0.075190045	0.06417677	0.191338	0.054124687
871_130911.Salmon.count.data	0.23635076	0.122404665	0.22963756	0.24703318	0.07251701	0.07133146	0.17827806	0.06209302
876_130918.Salmon.count.data	0.2462962	0.11373699	0.22178021	0.24109998	0.1076735	0.056565024	0.1754071	0.04542617
879_130918.Salmon.count.data	0.20752276	0.09460577	0.26477396	0.21823645	0.09002103	0.088633105	0.16266572	0.043967117
881_130918.Salmon.count.data	0.24819258	0.09233932	0.23857139	0.24313438	0.08030148	0.07408192	0.1961082	0.05529309
88_120417.Salmon.count.data	0.22333892	0.087861806	0.2670002	0.2544298	0.084919	0.08671506	0.18659674	0.036556743
882_130918.Salmon.count.data	0.2692237	0.121939406	0.18763795	0.21263015	0.09291059	0.060190376	0.17495343	0.063058496
884_130923.Salmon.count.data	0.24435544	0.11804815	0.22043285	0.23433724	0.10138024	0.068003766	0.17526953	0.040350348
885_130923.Salmon.count.data	0.23863441	0.1346369	0.21898739	0.22461325	0.10982346	0.056073245	0.16518793	0.03538183
887_130923.Salmon.count.data	0.22703314	0.09888716	0.22797778	0.21027604	0.08879045	0.094843805	0.16651852	0.054392945
889_130923.Salmon.count.data	0.19952238	0.110541254	0.22674207	0.22203428	0.11585388	0.08405122	0.16395396	0.058363453
89_120417.Salmon.count.data	0.23878317	0.08452572	0.2568786	0.24539831	0.082298115	0.071313746	0.17698824	0.05307293
892_130923.Salmon.count.data	0.22371869	0.10250434	0.24099268	0.24205536	0.093875214	0.08776002	0.12669843	0.042352676
893_130923.Salmon.count.data	0.21929786	0.13265313	0.20144126	0.22185355	0.100702845	0.0764875	0.21010587	0.06781616
894_130923.Salmon.count.data	0.21901108	0.10436817	0.23277482	0.20800504	0.094730645	0.09062901	0.19585387	0.05100351
895_130923.Salmon.count.data	0.2323512	0.11644569	0.18875569	0.17543983	0.11186552	0.090732306	0.1901887	0.055827387
899_131010.Salmon.count.data	0.23977287	0.15402605	0.19833486	0.20696652	0.12499504	0.036646143	0.20301759	0.04118193
900_131010.Salmon.count.data	0.24710935	0.12446837	0.21404447	0.22963598	0.09321798	0.060558766	0.20685732	0.05476573
901_131010.Salmon.count.data	0.21648575	0.097827554	0.23004805	0.20247915	0.09994466	0.08504483	0.18918058	0.063063264
90_120417.Salmon.count.data	0.23625746	0.0994138	0.25628835	0.24865031	0.09856859	0.059275985	0.16726391	0.037676178
905_131010.Salmon.count.data	0.26033622	0.12723957	0.19649956	0.21985123	0.09441642	0.05878921	0.20230882	0.05774206
909_131031.Salmon.count.data	0.22047205	0.11110556	0.24818219	0.24411166	0.09605252	0.06323201	0.14282836	0.05323389
911_131031.Salmon.count.data	0.2613023	0.12831478	0.19448428	0.20493698	0.10841647	0.060431924	0.20324934	0.040539645
922_131031.Salmon.count.data	0.2472262	0.10516787	0.21977298	0.23390394	0.10727422	0.052367803	0.18059595	0.05916369
923_131031.Salmon.count.data	0.26997834	0.13268875	0.19307394	0.21955737	0.09353575	0.053487483	0.1993161	0.051769108
924_131031.Salmon.count.data	0.21464449	0.08928252	0.26155788	0.2225649	0.08390103	0.08784458	0.18347661	0.05147622
925_131031.Salmon.count.data	0.2001656	0.08371882	0.25535643	0.23131534	0.0890543	0.1088847	0.17377406	0.051434197
926_131031.Salmon.count.data	0.22623734	0.089491114	0.24587719	0.21960887	0.08393301	0.09318082	0.17697595	0.0504401
927_131031.Salmon.count.data	0.23887575	0.100666985	0.25212604	0.25351262	0.07911241	0.070278764	0.17934506	0.048286553
929_131031.Salmon.count.data	0.23058912	0.15330641	0.15833159	0.15745416	0.10093868	0.09354691	0.18506971	0.06604338
93_120417.Salmon.count.data	0.26229835	0.091955066	0.24258463	0.23080274	0.085359305	0.069412895	0.18549718	0.034374572
932_131101.Salmon.count.data	0.22638837	0.12685993	0.2236395	0.23342603	0.097228706	0.06392804	0.21512175	0.05720433
934_131101.Salmon.count.data	0.2407406	0.14225653	0.2022497	0.200463	0.10616796	0.050839927	0.20911631	0.054075554
935_131101.Salmon.count.data	0.2357747	0.114419	0.20175837	0.190582	0.083019555	0.11183773	0.19746563	0.047086682
936_131101.Salmon.count.data	0.21928525	0.12464145	0.20815788	0.19214493	0.09073749	0.10147594	0.21473217	0.051834293
937_131101.Salmon.count.data	0.2015213	0.115177736	0.23061787	0.24794215	0.12105222	0.086869925	0.15629873	0.03841769
938_131101.Salmon.count.data	0.2140851	0.108753756	0.21989083	0.21735346	0.10809315	0.08873993	0.17169888	0.05487753
939_131101.Salmon.count.data	0.1976431	0.098206356	0.24169451	0.24049938	0.08716208	0.1051932	0.1892478	0.062484335
940_131101.Salmon.count.data	0.23880908	0.1078307	0.23943575	0.23032469	0.085285105	0.06559356	0.19735958	0.054281123
941_131101.Salmon.count.data	0.19671713	0.10095438	0.21814142	0.19253483	0.1033348	0.10961111	0.19217719	0.06538561
94_120417.Salmon.count.data	0.23856717	0.09638417	0.23894376	0.24546197	0.08798733	0.07007875	0.18303072	0.058288924
942_131101.Salmon.count.data	0.23270875	0.08741845	0.20439327	0.17520559	0.098258674	0.1110145	0.20018846	0.056560114
943_131101.Salmon.count.data	0.25093165	0.120044515	0.20076688	0.22106728	0.11026897	0.06401558	0.18921427	0.04764057
944_131107.Salmon.count.data	0.23093423	0.108717516	0.20471334	0.19118994	0.097852156	0.08705889	0.22637853	0.06509241
945_131107.Salmon.count.data	0.2195334	0.14465432	0.20312156	0.1966601	0.116732895	0.07154537	0.17934905	0.042302705
946_131107.Salmon.count.data	0.22173543	0.10864468	0.20781514	0.20358926	0.09734847	0.10443951	0.2119107	0.053989187
949_131107.Salmon.count.data	0.29069415	0.13611539	0.18217814	0.21894085	0.08532825	0.05517986	0.16726482	0.044802696
950_131107.Salmon.count.data	0.21308239	0.09805389	0.2401981	0.23658216	0.09273609	0.092295066	0.17289433	0.05554281
951_131107.Salmon.count.data	0.20078775	0.11265525	0.2252986	0.23342949	0.08001178	0.11161032	0.18841138	0.06450603
952_131107.Salmon.count.data	0.22018073	0.10321745	0.23312591	0.22507378	0.102322295	0.081484005	0.160775	0.05222863
954_131107.Salmon.count.data	0.2679354	0.14168224	0.16493113	0.16003272	0.09663838	0.062881626	0.196123	0.064392075
956_131107.Salmon.count.data	0.25724685	0.14745419	0.17173734	0.19560096	0.099046014	0.061749656	0.16754963	0.062334575
957_131107.Salmon.count.data	0.21078782	0.091490746	0.2431233	0.22969866	0.08460808	0.11214109	0.17625552	0.047418606
958_131107.Salmon.count.data	0.26645783	0.1241947	0.19051592	0.21147981	0.09325087	0.060553916	0.20950915	0.05984817
96_120417.Salmon.count.data	0.24328522	0.11463155	0.18811844	0.16485694	0.102758646	0.07537356	0.24377301	0.07115883
97_120417.Salmon.count.data	0.24243401	0.10598076	0.2152852	0.21106425	0.08571327	0.08250132	0.2114656	0.061076578
98_120417.Salmon.count.data	0.23509473	0.09963402	0.24562977	0.2192612	0.09698811	0.065339535	0.18525383	0.046720907
R24_131017.Salmon.count.data	0.2441504	0.10658647	0.23154218	0.24956957	0.0882081	0.06281887	0.20144655	0.058120463
redo4_140501.Salmon.count.data	0.25328183	0.11341569	0.22497113	0.24502382	0.09265593	0.058401838	0.189355	0.048615545
