# Supplementary material for: Deep autoencoder for interpretable tissue-adaptive deconvolution and cell-type-specific gene analysis
Source: Nat Commun. 2022 Nov 8;13:6735. doi: 10.1038/s41467-022-34550-9 (PMC9641692; doi:10.1038/s41467-022-34550-9)
Supplement: Supplementary file 4 — Source Data [file 41467_2022_34550_MOESM4_ESM.zip › Source Data/fig3/3ab/ROSMAPpred_bisque.csv]

X01_120405.Salmon.count.data	X02_120405.Salmon.count.data	X03_120405.Salmon.count.data	X04_120405.Salmon.count.data	X05_120405.Salmon.count.data	X07_120410.Salmon.count.data	X08_120410.Salmon.count.data	X100_120417.Salmon.count.data	X101_120418.Salmon.count.data	X102_120418.Salmon.count.data	X103_120418.Salmon.count.data	X104_120418.Salmon.count.data	X108_120418.Salmon.count.data	X109_120418.Salmon.count.data	X111_120418.Salmon.count.data	X11_120410.Salmon.count.data	X112_120418.Salmon.count.data	X113_120418.Salmon.count.data	X115_120418.Salmon.count.data	X116_120418.Salmon.count.data	X118_120418.Salmon.count.data	X119_120418.Salmon.count.data	X120_120418.Salmon.count.data	X121_120418.Salmon.count.data	X12_120410.Salmon.count.data	X122_120418.Salmon.count.data	X124_120419.Salmon.count.data	X125_120419.Salmon.count.data	X126_120419.Salmon.count.data	X128_120419.Salmon.count.data	X129_120419.Salmon.count.data	X130_120419.Salmon.count.data	X131_120419.Salmon.count.data	X132_120419.Salmon.count.data	X133_120419.Salmon.count.data	X134_120419.Salmon.count.data	X136_120419.Salmon.count.data	X138_120419.Salmon.count.data	X140_120419.Salmon.count.data	X141_120419.Salmon.count.data	X14_120410.Salmon.count.data	X142_120419.Salmon.count.data	X145_120419.Salmon.count.data	X146_120419.Salmon.count.data	X149_120419.Salmon.count.data	X150_120419_0_merged.Salmon.count.data	X150_120419.Salmon.count.data	X15_120410.Salmon.count.data	X152_120419.Salmon.count.data	X153_120423.Salmon.count.data
Astrocytes	0.132734394662867	0.0469199709075154	0.0824875411672313	0.0924241990860435	0.0364119656522201	0.0590808998805217	0.112247828133397	0.0488656981210116	0.0130098668270084	0	0.0564639612361112	0.13506080339367	0.0829311901066916	0.0251925136306053	0.0957848351052525	0.209813642129962	0.091604067735953	0.055155698626028	0	0.0399602299450528	0.215529466329077	0.164712637103288	0.151299041427733	0	0.0910605610709542	0.0989171014269863	0.168519634586761	0	0.122630736681482	0.160955158583361	0.0441021458814495	0.00568169237958943	0.00853841892896323	0.0441596110671493	0	0	0.0715036096380935	0	0.016447993255528	0	0.202493944562002	0.153386587352289	0.0533727507492757	0.136521489839797	0.0290153467417965	0.159720484624099	0.159805330802268	0.132264948706605	0.0849095823299418
Endothelial	0.172132404471558	0.1091620673388	0	0.00724531837993765	0	0.000140981799009121	0.0113936970022482	0.0222908328399793	0.067385749021016	0	0.0640219317680521	0.0825016279225025	0.0487075885422759	0	0.0663795264818594	0.19987918187465	0.0758235377100326	0	0.00681738622012397	0.0942310703630939	0.0310183997603659	0.133431554829457	0.0777583958902391	0.0534978443937641	0.107468005858258	0.0778401004061899	0.170077432090464	0	0.0405403868233303	0.00502776433906713	0.065224235693004	0	0.00473195794567814	0.0892387937572369	0	0.0410613700286627	0.0998055665188473	0	0	0.0725481192368554	0.100026097433408	0.149281428226359	0.0562975019515459	0.0366143779275492	0.120639828388503	0.141341181878146	0.141077657529112	0	0.102383699469082
ExNeurons	0	0.377527575735496	0.435438186573084	0.0185003624115275	0.305995128386817	0.334634693455814	0	0.0211990019548374	0.0974482449040577	0.289763351422522	0.0772065558033741	0.0475894991249668	0.37391775758224	0.425797305380411	0.332675529360812	0	0.0393564539865826	0.179087438814369	0.529890009037913	0.357074238199972	0	0.159818907012522	0	0.429550426319729	0.122214802384523	0.0480700166425705	0	0.25088225278986	0.0743858649650779	0.314508140497847	0	0.374327342978475	0.0644655959110008	0.309089608377585	0.503875200975979	0.342447642710464	0.0717122106336542	0.0226517133897127	0.368872005780655	0	0.190572635281734	0.247226678768566	0	0.229084246533143	0.234735137304648	0.186009125875071	0.186110636983443	0	0.212837515147355
InNeurons	0.065529624841549	0.316149191474574	0.347847318161161	0.347410075672602	0.225231457265806	0.374404829440166	0.175261167362798	0.455983859259762	0.340453602125309	0	0.33476100048882	0.144937918388865	0.131708903593852	0.327446534424279	0.207692757843178	0.0296806021280441	0.422889923561627	0.431916354238201	0.272067737436186	0.160965831654299	0.140498849929705	0	0.0653953748156221	0.266621067908266	0.199312824455815	0.318899500851456	0.0856901355679468	0.386402502142728	0.351409135067507	0.3277173160482	0.36449377054466	0.424870468001904	0.371035353152224	0.286902749116884	0.342931887854613	0	0.371228378901048	0.417936912883107	0.344334439791099	0.232888958982317	0	0.0451058503471754	0.252111188551172	0.235478361180685	0.0701062833018051	0.206323758119348	0.206375829185619	0.302116855353573	0
Microglia	0.467357232816293	0.0531537617752236	0.00210036216457814	0.161205816754918	0.0509324237668873	0.0286303900681581	0.160891094956543	0.0637626606607251	0.0471268362399189	0.0814055609931675	0.127691961180466	0.19006719784605	0.0939872361735485	0	0.0962189637780907	0.179855487293925	0.0642609112942429	0.007855407394236	0	0.0392346248479675	0.104861311030076	0.125786958615581	0.124901798316288	0.0117688956797356	0.0748296837291306	0.130392499819055	0.108085048051405	0.0785007501792197	0.133571105532936	0.104630826541819	0.0358033321494543	0.00338337339849611	0.128949403584793	0.0552491096309643	0	0.272400101615348	0.0757757099824621	0.0518598000995136	0.0601961452753083	0.14332685497059	0.0807177956590297	0	0.0898122539827321	0.0552463182548047	0.177966797116195	0.121487559304432	0.121642922617852	0.273071408703815	0.466330432248245
OPC	0.0473627062072054	0	0	0.120335192833819	0.229518340139767	0.00529236541645833	0.281859095038361	0.0739309423265598	0.067708953435951	0	0.0640914660886005	0.191477582950793	0.0411127706763422	0	0.00536600868350101	0.216821470667475	0.0225451194150905	0	0	0.0711227071446803	0.173541533019978	0.127104611139783	0.189817577948488	0.0265668516825877	0.175731168122559	0.0518554373909244	0.36922847290908	0	0.0215736286585955	0	0.137692108518012	0	0.0299672346604913	0.0421257913423625	0	0	0.106215209943773	0	0.00922988790064329	0.245260355160138	0.162596625246202	0.204324352614947	0.320352613865265	0.16245886081371	0.036864584357284	0.0549158948596523	0.0546804183208572	0.174895316714602	0.0125383277017734
Oligodendrocytes	0.0122698803003036	0	0	0	0	0	0.111903348696659	0	0	0.62883108758431	0	0	0.130190909760364	0	0	0	0	0	0	0	0	0.231754504355192	0.337125219879313	0	0	0	0	0	0	0	0	0	0	0	0	0	0	0	0	0	0.240677853472662	0.0657504160339399	0.0128593243600834	0.052622207724774	0.257142762944938	0.111088469032128	0.111136966740431	0	0.00608871710329487
Unknown	0.102613756700224	0.0970874327683908	0.132126591933945	0.252879034861153	0.151910684788503	0.197815839939873	0.146443768809994	0.313967004837125	0.366866747446739	0	0.275763123434576	0.208365370373154	0.0974436435646862	0.221563646564704	0.195882378747306	0.163949615905943	0.283519986296472	0.325985100927166	0.191224867305777	0.237411297844935	0.334550439930799	0.0573908269441758	0.0537025917223164	0.211994914015918	0.229382954378761	0.274025343462819	0.0983992767943437	0.284214494888193	0.25588914227107	0.0871607939897053	0.35268440721342	0.191737123241536	0.392312035816849	0.173234336707819	0.153192911169408	0.344090885645526	0.203759314382122	0.507551573627666	0.200919527996767	0.305975711650099	0.0229150483449626	0.134924686656724	0.215194366539925	0.0919741377255373	0.0735292598448311	0.019113526307123	0.0191702378204181	0.117651470521405	0.114911726000308
[truncated: 590 more columns]
