# Supplementary material for: Deep autoencoder for interpretable tissue-adaptive deconvolution and cell-type-specific gene analysis
Source: Nat Commun. 2022 Nov 8;13:6735. doi: 10.1038/s41467-022-34550-9 (PMC9641692; doi:10.1038/s41467-022-34550-9)
Supplement: Supplementary file 4 — Source Data [file 41467_2022_34550_MOESM4_ESM.zip › Source Data/fig4/4cdg/ROSMAP_overallGEP.csv]

	A1BG	A1BG-AS1	A2M	A2ML1	A4GALT	A4GNT	AAAS	AADACL2	AAGAB	AAK1	AAMP	AARS	AARSD1	AASDH	AASDHPPT	AATK	ABAT	ABCA1	ABCA11P	ABCA2	ABCA3	ABCA5	ABCA6	ABCA7	ABCA8	ABCB1	ABCB4	ABCB6	ABCB8	ABCB9	ABCC1	ABCC10	ABCC12	ABCC2	ABCC3	ABCC5	ABCC8	ABCD1	ABCD3	ABCD4	ABCF2	ABCF3	ABCG1	ABCG5	ABHD1	ABHD10	ABHD11	ABHD12	ABHD14A
Astrocytes	0.11608593	0.19257767	1.0	1.0	0.0	0.0	0.09871657	0.018999554	0.0	0.6478971	0.41839695	0.5641661	1.0	0.8214861	0.40938088	0.2220473	0.59074986	0.0	0.0	0.58557576	0.65362155	0.47323024	0.50785327	0.8600362	1.0	0.0	0.0	0.4437207	0.29471236	0.318034	0.34125298	0.4926259	0.0	0.0	0.22694696	0.5217428	0.2830137	0.2909217	0.5637709	1.0	0.49227893	0.41812414	0.0	0.0	0.029706186	0.33603144	0.82361865	0.7262441	0.7856269
Endothelial	0.35447466	0.0	0.0	0.013118621	0.0	0.04744329	0.38444316	0.0	0.42874223	0.53109014	0.3326775	0.43396506	0.0	0.21521474	0.48450795	0.51312864	0.48834535	0.54045165	0.0	0.0	0.0	0.5272106	0.6190784	0.0	0.0	1.0	0.0	0.35419023	0.31651708	0.20189989	0.34079534	0.27073622	0.015131334	0.06164805	0.0	0.0	0.0	0.0	0.44786263	0.0	0.41855276	0.37045103	0.46808496	0.0	0.0	0.37482023	0.0	0.0	0.0
ExNeurons	0.76409745	0.109427646	0.11235455	0.10054734	0.0	0.24040337	0.74977195	0.0	0.17908742	0.9147011	0.7036824	0.8212842	0.0	0.47157863	1.0	0.9074735	0.8633125	0.2057852	0.0	0.0	0.0	0.87925875	0.58698416	0.0	0.0	0.6471344	0.0	0.6938236	0.69267046	0.49645954	0.60046405	0.5960809	0.2831104	0.2940904	0.17368872	0.0	0.0	0.0055108424	0.82813644	0.0	0.751892	0.7506017	0.60623276	0.0	0.0	0.7294329	0.0	0.022899412	0.09127034
InNeurons	0.88873273	0.41046363	0.7980306	0.103443176	0.0	0.0	0.0	0.058226585	0.0	1.0	0.0	0.78729177	0.42445844	0.25020653	0.07696107	0.6702955	0.5385696	0.0	0.0	1.0	0.0	0.52968067	0.17086744	0.0	0.21114644	0.0	0.0	0.7208268	0.0802408	0.43462622	0.21264757	1.0	0.5541448	0.0	0.6471931	0.0	0.0	0.20524693	0.0	0.91518635	0.028444283	0.79586196	0.0	0.0	0.0	0.0	0.33499193	0.6242058	0.91561884
Microglia	0.3655239	0.19177984	1.0	0.4769774	0.0	0.0	0.5229271	0.017788349	0.6525804	0.85062885	0.6729528	0.6988415	0.66052413	0.5984993	0.6738717	0.48179746	0.7164787	0.92506236	0.59108496	0.3996197	0.51673675	0.6986127	0.49680394	0.37196475	0.7447171	0.5131818	0.70555997	0.5742327	0.38768995	0.3310368	0.52732813	0.74001646	0.027240854	0.15864319	0.17775507	0.71744025	0.5681864	0.35809386	0.6562822	0.76690066	0.5620442	0.52202404	0.47096395	0.5508882	0.37445712	0.54432094	0.77847767	0.5402251	0.5377882
OPC	0.39724487	0.16048127	0.9475179	0.49521005	0.0	0.0	0.7079543	0.0	0.5714693	0.8097302	0.6772154	0.86745137	0.65419906	0.68579644	0.7957534	0.5420157	0.91411734	0.8919592	0.602762	0.42423207	0.848733	0.7565023	0.5584695	0.3982089	0.658053	0.5575956	0.5155228	0.5736022	0.44923717	0.4232167	0.5743275	0.54028195	0.041220404	0.5355101	0.18390481	0.72788227	0.58394665	0.0	0.8223461	0.77206254	0.67520225	0.732932	0.6299809	0.29348183	0.3499368	0.7357991	0.592529	0.6042373	0.52751017
Oligodendrocytes	0.0	0.22826952	0.9220207	0.4416268	0.16649325	0.0	0.0	0.15383331	0.0	0.0	0.0	0.0	0.90135753	0.26672924	0.0	0.0	0.0	0.0	0.74024224	0.8692866	0.7542978	0.0	0.0	0.48805118	1.0	0.0	0.6756624	0.0	0.0	0.0	0.0	0.0	0.0	0.0	0.266087	0.8725544	0.69507945	0.06586875	0.0	0.89894676	0.0	0.0	0.0	0.1988088	0.7306502	0.0	0.7005137	0.5777928	0.6152034
Unknown	0.4788785	0.13240564	1.0	0.44590217	0.0	0.044332087	0.6134908	0.0	0.59654355	0.7590301	0.74777305	0.73288596	0.5317316	0.572407	0.8274759	0.6333706	0.7901051	1.0	0.36944288	0.28012508	0.36671177	0.78585446	0.5175643	0.3273177	0.5302591	0.5783659	0.76851666	0.77452683	0.47441697	0.35941765	0.5137874	0.5150485	0.0	0.1793142	0.13363466	0.51900125	0.41814703	0.09732065	1.0	0.6925683	0.6666367	0.6529534	0.6231113	0.22903368	0.17989922	0.626855	0.37239325	0.57008135	0.45663667
[truncated: 5,000 more columns]
