# Supplementary material for: Deep autoencoder for interpretable tissue-adaptive deconvolution and cell-type-specific gene analysis
Source: Nat Commun. 2022 Nov 8;13:6735. doi: 10.1038/s41467-022-34550-9 (PMC9641692; doi:10.1038/s41467-022-34550-9)
Supplement: Supplementary file 4 — Source Data [file 41467_2022_34550_MOESM4_ESM.zip › Source Data/fig4/4h/HIV_NK_sigm.txt]

	ADT0614R	ADT06JT1	ADT06P73	ADT08290	ADT0834L	ADT0VSQM	BDT060P4	BDT0613Q	BDT06152	BDT0615B	BDT06FQY	BDT07ZNY	BDT081ZZ	BDT0824M	BDT082CV	BDT082QF	BDT08346	BDT17BWJ	BDT17DSJ	BDT17K6X	BDTO6FXR	CDT00QZ5	CDT033GS	CDT052KF	CDT052MR	CDT0827R	CDT0828T	CDT082FB	CDT082NY	CDT0833D	CDT0K1DW	CDT0VBP1	DDT052KR	DDT052LD	DDT052NJ	DDT06158	DDT06FRH	DDT06JZK	DDT072V1	DDT08GTB	DDT0TGZX	DDT0THCH	DDT178LQ	EDT052L0	EDT06FYR	EDT07ZLT	EDT07ZSG	EDT08	EDT17D5C
NOC2L	0.46993890404701233	0.48436403274536133	0.4668363630771637	0.3703290522098541	0.4747694730758667	0.38313478231430054	0.48082488775253296	0.47075918316841125	0.4268099069595337	0.45066922903060913	0.45514872670173645	0.4684913158416748	0.4733985960483551	0.48373037576675415	0.43478822708129883	0.46201416850090027	0.48159292340278625	0.4867365062236786	0.4696914553642273	0.5035322904586792	0.45527082681655884	0.3745587170124054	0.47617673873901367	0.4759919345378876	0.45568713545799255	0.4765952229499817	0.479363352060318	0.4312397241592407	0.4806594252586365	0.46249639987945557	0.45603862404823303	0.4766455292701721	0.4493248164653778	0.47972455620765686	0.481251060962677	0.4342755675315857	0.458591490983963	0.4618435502052307	0.47628170251846313	0.4861692786216736	0.49267101287841797	0.47955548763275146	0.46814969182014465	0.47105833888053894	0.448650062084198	0.4803165793418884	0.47257837653160095	0.41646015644073486	0.48851683735847473
KLHL17	0.05978213995695114	0.41624096035957336	0.40286657214164734	0.45547404885292053	0.14627987146377563	0.2151775360107422	0.15382422506809235	0.14561128616333008	0.14184488356113434	0.3136051297187805	0.21357813477516174	0.7550720572471619	0.6059731245040894	0.1433282196521759	0.46759986877441406	0.16203740239143372	0.14826452732086182	0.3117634952068329	0.5531826615333557	0.4259161949157715	0.2614350914955139	0.13147057592868805	0.23703861236572266	0.18842478096485138	0.19374343752861023	0.2718305289745331	0.5849770307540894	0.56597501039505	0.4964247941970825	0.5814125537872314	0.8100398778915405	0.426219642162323	0.17474022507667542	0.26004382967948914	0.2805705964565277	0.14093245565891266	0.6598557233810425	0.6064788103103638	0.6519655585289001	0.19334383308887482	0.42866966128349304	0.14597360789775848	0.495565801858902	0.264013409614563	0.3049241006374359	0.6038123965263367	0.7032791376113892	0.6452993750572205	0.3203049302101135
PLEKHN1	0.0	0.0	0.0	0.0	0.0	0.0	0.0	0.0	0.0	0.0	0.0	0.0	0.0	0.0	0.0	0.0	0.0	0.0	0.0	0.0	0.0	0.0	0.0	0.0	0.0	0.0	0.0	0.0	0.0	0.0	0.0	0.0	0.0	0.0	0.0	0.0	0.0	0.0	0.0	0.0	0.0	0.0	0.0	0.0	0.0	0.0	0.0	0.0	0.0
HES4	0.4750671982765198	0.37746405601501465	0.24740983545780182	0.41450607776641846	0.24180474877357483	0.3996261954307556	0.0	0.5000225901603699	0.21194374561309814	0.0	0.0	0.5926151871681213	0.23603878915309906	0.2554806172847748	0.0	0.2406328171491623	0.25139182806015015	0.3769795596599579	0.2496960610151291	0.2758587896823883	0.4983748197555542	0.0	0.28422147035598755	0.2354825884103775	0.24629323184490204	0.324383407831192	0.19593103229999542	0.0956689789891243	0.1947404444217682	0.22732222080230713	0.458514004945755	0.4468899667263031	0.0	0.0	0.0	0.13420380651950836	0.42011338472366333	0.5861307382583618	0.6109363436698914	0.2510618567466736	0.0	0.24459058046340942	0.24624013900756836	0.0	0.3192146420478821	0.4248451888561249	0.6031341552734375	0.2629213333129883	0.3290097415447235
ISG15	0.6643000841140747	0.6671531796455383	0.6284723281860352	0.4592359960079193	0.6571362614631653	0.22420549392700195	0.663673996925354	0.6677647233009338	0.6621467471122742	0.6261626482009888	0.5619912147521973	0.6581159830093384	0.5799263715744019	0.6646853089332581	0.3208879232406616	0.6333882212638855	0.6626018285751343	0.6714214086532593	0.6495131850242615	0.6653276681900024	0.6084113717079163	0.6420996189117432	0.6490861177444458	0.6613776683807373	0.6108745336532593	0.5101085901260376	0.6632091403007507	0.7732440233230591	0.6532367467880249	0.705433189868927	0.6542869806289673	0.6723765134811401	0.6380874514579773	0.672905683517456	0.4545401930809021	0.4558502435684204	0.5164326429367065	0.7456560730934143	0.6601797938346863	0.660175085067749	0.6544491052627563	0.6673537492752075	0.6579192280769348	0.641009509563446	0.6740922331809998	0.7178910970687866	0.6518698930740356	0.09955020248889923	0.6732553839683533
C1orf159	0.0	0.09654495865106583	0.0	0.0	0.17232774198055267	0.0	0.1719057261943817	0.10615907609462738	0.0	0.0	0.0	0.13096323609352112	0.0	0.17021296918392181	0.0	0.16551965475082397	0.1780281662940979	0.13248713314533234	0.0	0.10490792989730835	0.0	0.0	0.0	0.09628791362047195	0.0	0.16784343123435974	0.0	0.0	0.028937505558133125	0.0	0.0	0.0	0.0982210710644722	0.0	0.0	0.0	0.04972732439637184	0.0	0.0	0.13405349850654602	0.0	0.17739488184452057	0.0	0.0	0.0	0.04047404229640961	0.0	0.06738726794719696	0.13746222853660583
TNFRSF18	0.252952516078949	0.48311540484428406	0.4259311854839325	0.2921236753463745	0.5917295217514038	0.4200700521469116	0.44026827812194824	0.566540002822876	0.4435906410217285	0.4442303478717804	0.2563892602920532	0.2972854971885681	0.4154825508594513	0.5996069312095642	0.3847300410270691	0.5828726887702942	0.6033616065979004	0.4897550046443939	0.43515628576278687	0.6104101538658142	0.308290958404541	0.3403618037700653	0.4181410074234009	0.4847491979598999	0.4691018760204315	0.504371702671051	0.4182429909706116	0.2419741153717041	0.536768913269043	0.560357391834259	0.49461087584495544	0.6139920949935913	0.48969733715057373	0.3359159231185913	0.22294560074806213	0.5557531118392944	0.4820096492767334	0.3586844801902771	0.31011027097702026	0.5704846382141113	0.4617686867713928	0.6017698645591736	0.4584895372390747	0.2275714874267578	0.15143895149230957	0.3664347529411316	0.2990407943725586	0.3101979196071625	0.5286038517951965
TNFRSF4	0.0	0.364861398935318	0.3290110230445862	0.3297719359397888	0.35551998019218445	0.3231912851333618	0.30990663170814514	0.3458099961280823	0.33992308378219604	0.2995827794075012	0.16335545480251312	0.19684581458568573	0.3449459969997406	0.3601430356502533	0.30348071455955505	0.3646432161331177	0.3522452116012573	0.35756492614746094	0.21249879896640778	0.3740895986557007	0.2814905643463135	0.09186574816703796	0.33085551857948303	0.2695155143737793	0.24796131253242493	0.36195188760757446	0.4141729772090912	0.0	0.42494407296180725	0.32676947116851807	0.4240371584892273	0.37922245264053345	0.3527796268463135	0.3525274991989136	0.15652959048748016	0.30796489119529724	0.5464125275611877	0.2792624235153198	0.35881686210632324	0.35090941190719604	0.3396519124507904	0.3527120351791382	0.3343050479888916	0.27157285809516907	0.4050517678260803	0.23621903359889984	0.35816866159439087	0.6238148808479309	0.3678285479545593
SDF4	0.5624491572380066	0.5746908187866211	0.5571571588516235	0.5230972170829773	0.5579309463500977	0.5042982697486877	0.5723945498466492	0.5571277141571045	0.5486510992050171	0.5691573023796082	0.5662527084350586	0.5484879612922668	0.5581985116004944	0.5566455721855164	0.5570318698883057	0.5320465564727783	0.5622398853302002	0.5728867650032043	0.5549405217170715	0.5889137983322144	0.5613396763801575	0.5501645803451538	0.5600239038467407	0.5607631206512451	0.5893957614898682	0.5604449510574341	0.568610429763794	0.523936927318573	0.5648090243339539	0.5750288963317871	0.5583916306495667	0.5688787698745728	0.5499237775802612	0.5704526305198669	0.5678901672363281	0.5412523746490479	0.5507552623748779	0.5835754871368408	0.5706827044487	0.5726108551025391	0.5865822434425354	0.5609616041183472	0.5501170754432678	0.5614316463470459	0.5709881782531738	0.565565824508667	0.5531686544418335	0.4237757623195648	0.570797324180603
B3GALT6	0.4595080018043518	0.6894835233688354	0.6314221620559692	0.5082457661628723	0.3429921269416809	0.5604037642478943	0.6798495054244995	0.4838525950908661	0.4923582375049591	0.5751521587371826	0.7043367624282837	0.7254595160484314	0.5711266994476318	0.3308141231536865	0.4284132719039917	0.3937433958053589	0.3263550102710724	0.5452638864517212	0.658181369304657	0.5891706347465515	0.7570618987083435	0.527156412601471	0.5168106555938721	0.6377108693122864	0.644834041595459	0.3946564793586731	0.575547456741333	0.7033993005752563	0.6860616207122803	0.5500376224517822	0.637877881526947	0.5523132681846619	0.5332496166229248	0.5851742625236511	0.7001240849494934	0.5422385931015015	0.6085205078125	0.6535632014274597	0.42957618832588196	0.44518208503723145	0.6241919994354248	0.3323909342288971	0.5492478013038635	0.5273593068122864	0.7363622784614563	0.6987341046333313	0.5731868743896484	0.7228664755821228	0.8004516363143921
UBE2J2	0.4040881395339966	0.49173691868782043	0.4150264859199524	0.1957954317331314	0.4738318920135498	0.3264949917793274	0.4724617600440979	0.4776575267314911	0.3819315731525421	0.4530521333217621	0.4529557228088379	0.34407150745391846	0.30437278747558594	0.48160800337791443	0.175628200173378	0.46718576550483704	0.4819698929786682	0.4827691316604614	0.33252814412117004	0.46641045808792114	0.4360770583152771	0.3511943817138672	0.4129788279533386	0.4645387828350067	0.38647785782814026	0.4136240482330322	0.4143374562263489	0.3691878914833069	0.47649696469306946	0.24973517656326294	0.42009973526000977	0.46909353137016296	0.45590394735336304	0.3808300495147705	0.38846203684806824	0.34128591418266296	0.3872279226779938	0.3278699517250061	0.4787752330303192	0.4786198139190674	0.4545743465423584	0.4783058762550354	0.424621045589447	0.4813963770866394	0.33433303236961365	0.4078458845615387	0.3844406306743622	0.13090769946575165	0.4817087650299072
ACAP3	0.28221678733825684	0.36769336462020874	0.3219183385372162	0.30493149161338806	0.3428484797477722	0.21660800278186798	0.32791227102279663	0.3300303518772125	0.25755274295806885	0.30997341871261597	0.2119925618171692	0.5310638546943665	0.38730427622795105	0.34084025025367737	0.33906227350234985	0.3290627598762512	0.3343883454799652	0.3461422026157379	0.3513714373111725	0.398909330368042	0.1794017255306244	0.12465909123420715	0.26344233751296997	0.3227555453777313	0.2389633059501648	0.3670490086078644	0.48078519105911255	0.4078420102596283	0.4124242961406708	0.3438980281352997	0.6252116560935974	0.4567939341068268	0.28327277302742004	0.2428978532552719	0.28227493166923523	0.24713994562625885	0.4616941511631012	0.4452860653400421	0.427879273891449	0.34600985050201416	0.3385883569717407	0.3331761360168457	0.3836362063884735	0.3082510828971863	0.2771761417388916	0.5125131011009216	0.47417256236076355	0.40342870354652405	0.380366712808609
PUSL1	0.48455700278282166	0.5139064192771912	0.5698872804641724	0.47180691361427307	0.35298293828964233	0.3433149755001068	0.3782743513584137	0.42606860399246216	0.4024985134601593	0.5741300582885742	0.4903687834739685	0.5717358589172363	0.5166298747062683	0.34535273909568787	0.36135488748550415	0.3463519215583801	0.3462347686290741	0.4348028302192688	0.5436049103736877	0.5021026134490967	0.5276769995689392	0.3393835127353668	0.45496436953544617	0.42414405941963196	0.4990083575248718	0.3941175937652588	0.5749196410179138	0.46137601137161255	0.5218366384506226	0.5638073682785034	0.6561583280563354	0.5698004961013794	0.4129023253917694	0.4284496307373047	0.5563756227493286	0.3932422399520874	0.5474889874458313	0.4512892961502075	0.605618417263031	0.4137420058250427	0.5939319133758545	0.3427433669567108	0.5031979084014893	0.5842306017875671	0.5835946798324585	0.5256820917129517	0.46073779463768005	0.5130719542503357	0.45498916506767273
DVL1	0.24517641961574554	0.2799946665763855	0.3705132007598877	0.31840816140174866	0.14778640866279602	0.22201383113861084	0.15281642973423004	0.13849404454231262	0.18242937326431274	0.344728946685791	0.2727178633213043	0.4615846574306488	0.34962430596351624	0.14296627044677734	0.2868593633174896	0.18076491355895996	0.14108562469482422	0.27552226185798645	0.36335381865501404	0.34780389070510864	0.2708265781402588	0.1201610118150711	0.15684698522090912	0.18943984806537628	0.2715502977371216	0.2638508677482605	0.3650926351547241	0.40461501479148865	0.4579848647117615	0.4452919661998749	0.528610348701477	0.43500784039497375	0.18014438450336456	0.1443532407283783	0.3296273350715637	0.1908232420682907	0.49427223205566406	0.33897432684898376	0.4928017556667328	0.18430204689502716	0.3378435969352722	0.13398398458957672	0.38040095567703247	0.3155948221683502	0.27940088510513306	0.4487026631832123	0.3404194116592407	0.44030430912971497	0.3252115845680237
AURKAIP1	0.5946342945098877	0.45883268117904663	0.5695715546607971	0.02995462156832218	0.5845685601234436	0.0	0.6183894872665405	0.5304044485092163	0.2922731637954712	0.531795859336853	0.5176113843917847	0.0	0.0	0.5890381336212158	0.04336133226752281	0.5669687986373901	0.5952941179275513	0.38764044642448425	0.009375294670462608	0.5357601642608643	0.3638986647129059	0.1422041356563568	0.3611496686935425	0.4802853465080261	0.4031882882118225	0.46537458896636963	0.32806992530822754	0.0	0.6244662404060364	0.3251533508300781	0.3887363076210022	0.5956949591636658	0.0	0.0	0.19579187035560608	0.38829362392425537	0.29973238706588745	0.36836573481559753	0.45268771052360535	0.491352915763855	0.1644401252269745	0.5980952382087708	0.31053051352500916	0.0	0.1701061725616455	0.18225297331809998	0.41507232189178467	0.6121357679367065	0.4659613072872162
CCNL2	0.0	0.0	0.0	0.0	0.22165046632289886	0.0	0.0	0.0	0.0	0.0	0.0	0.0	0.0	0.3899495303630829	0.0	0.0	0.4143591523170471	0.0	0.0	0.0	0.0	0.0	0.0	0.0	0.0	0.0	0.0	0.0	0.0	0.0	0.0	0.0	0.0	0.0	0.0	0.0	0.0	0.0	0.0	0.0	0.0	0.4183112382888794	0.0	0.0	0.0	0.0	0.0	0.0	0.12368153780698776
MRPL20	0.0	0.23623134195804596	0.0	0.0	0.48017531633377075	0.0	0.020158952102065086	0.1686733514070511	0.14175787568092346	0.0	0.0	0.01346015278249979	0.031067728996276855	0.556268036365509	0.11770856380462646	0.31479212641716003	0.5562080144882202	0.27174660563468933	0.0	0.1961095780134201	0.0	0.0	0.12234880030155182	0.30709514021873474	0.0	0.3656785488128662	0.07535722851753235	0.0705764889717102	0.33518627285957336	0.0	0.0	0.13278375566005707	0.0	0.0	0.0	0.014042778871953487	0.03294772654771805	0.0	0.0	0.22943824529647827	0.04643602296710014	0.5572797656059265	0.0	0.0	0.0	0.07787787169218063	0.0	0.21374045312404633	0.15758848190307617
ATAD3C	0.0	0.09053913503885269	0.0	0.003995353821665049	0.19386017322540283	0.0	0.13866469264030457	0.13466863334178925	0.07958818972110748	0.040251344442367554	0.0	0.1304769515991211	0.12028482556343079	0.19920292496681213	0.0	0.1062389686703682	0.1957317739725113	0.14034616947174072	0.04557787626981735	0.15624965727329254	0.015809258446097374	0.043723657727241516	0.042442597448825836	0.1442495435476303	0.022121092304587364	0.15802602469921112	0.06968019902706146	0.0	0.07567645609378815	0.0	0.12249622493982315	0.15928322076797485	0.09820500761270523	0.0	0.013285795226693153	0.0	0.018746325746178627	0.07450351864099503	0.0	0.17749401926994324	0.10618267208337784	0.1964731365442276	0.034016139805316925	0.0	0.0	0.08907721936702728	0.08960455656051636	0.07882021367549896	0.14513616263866425
ATAD3B	0.0	0.21826766431331635	0.07500122487545013	0.0	0.2740592360496521	0.0595955066382885	0.2651998698711395	0.27214664220809937	0.12532420456409454	0.0	0.0	0.30646997690200806	0.21601395308971405	0.2717454731464386	0.09682858735322952	0.2646385729312897	0.27178141474723816	0.26341211795806885	0.06477215886116028	0.25142279267311096	0.0	0.0	0.052008140832185745	0.24651066958904266	0.0	0.27415624260902405	0.16162174940109253	0.16461628675460815	0.23552553355693817	0.0	0.26036354899406433	0.1250879019498825	0.23936767876148224	0.0	0.0	0.0	0.2294895499944687	0.20260515809059143	0.07948485016822815	0.2725439965724945	0.12304093688726425	0.27032220363616943	0.06024986132979393	0.0	0.0	0.1424776017665863	0.07517653703689575	0.09516382962465286	0.2663642466068268
ATAD3A	0.09140166640281677	0.18391205370426178	0.12939989566802979	0.0	0.27131015062332153	0.0	0.27483952045440674	0.27809759974479675	0.06708552688360214	0.12130358815193176	0.0	0.13712123036384583	0.09856678545475006	0.2801009714603424	0.0577758327126503	0.26751139760017395	0.279985249042511	0.2056984305381775	0.1991170197725296	0.13514326512813568	0.06517599523067474	0.007413044571876526	0.04676368460059166	0.19589437544345856	0.07503100484609604	0.23933905363082886	0.07875262945890427	0.09519273042678833	0.21254879236221313	0.011994746513664722	0.25867941975593567	0.08460851013660431	0.11848082393407822	0.0	0.14019110798835754	0.1295659840106964	0.014549359679222107	0.2593707740306854	0.2543671131134033	0.2865689694881439	0.11789122223854065	0.2805280089378357	0.04111327975988388	0.0	0.07630139589309692	0.18339313566684723	0.05001699924468994	0.0	0.27530789375305176
SSU72	0.4059208035469055	0.4609684646129608	0.32122451066970825	0.1543990522623062	0.6022078990936279	0.15276426076889038	0.5769339203834534	0.555512011051178	0.40024474263191223	0.3780824840068817	0.31323352456092834	0.31306883692741394	0.28390568494796753	0.6127296090126038	0.21176332235336304	0.586198627948761	0.6135743260383606	0.5262671709060669	0.23129156231880188	0.4511766731739044	0.31101369857788086	0.39194566011428833	0.34621569514274597	0.5191482901573181	0.3414694666862488	0.48045814037323	0.3163372278213501	0.32504862546920776	0.5835374593734741	0.1551499217748642	0.29407933354377747	0.3276354670524597	0.4580915868282318	0.3412719964981079	0.3052918016910553	0.33958518505096436	0.33887290954589844	0.3534952402114868	0.3452301323413849	0.5808531641960144	0.3178870379924774	0.6028755903244019	0.28952959179878235	0.34542644023895264	0.2885119915008545	0.3610353171825409	0.27995091676712036	0.240738183259964	0.5338602662086487
MIB2	0.0	0.0	0.0	0.0	0.4332933723926544	0.0	0.0	0.002765197306871414	0.0	0.0	0.0	0.0	0.0	0.5827994346618652	0.0	0.0024241963401436806	0.5843653678894043	0.0	0.0	0.0	0.0	0.0	0.0	0.0	0.0	0.0	0.0	0.0	0.0	0.0	0.0	0.0	0.0	0.0	0.0	0.0	0.0	0.0	0.0	0.0	0.0	0.5876293182373047	0.0	0.0	0.0	0.0	0.0	0.0	0.0
MMP23B	0.38201600313186646	0.42414647340774536	0.48328500986099243	0.4909512996673584	0.5018367171287537	0.49057918787002563	0.4996936023235321	0.49874135851860046	0.3448595702648163	0.47006598114967346	0.35730600357055664	0.6952037811279297	0.49419137835502625	0.5121383666992188	0.32078757882118225	0.4883875846862793	0.510040283203125	0.4801912307739258	0.4991236925125122	0.518336296081543	0.4028952717781067	0.17656688392162323	0.35571932792663574	0.45841553807258606	0.5297993421554565	0.5049161314964294	0.5000222325325012	0.4552706182003021	0.4173184335231781	0.5167762637138367	0.6138149499893188	0.5131262540817261	0.4559468924999237	0.07754313200712204	0.5083624720573425	0.363930344581604	0.4964296817779541	0.5547360181808472	0.45575475692749023	0.512616753578186	0.2614763677120209	0.5088503956794739	0.4921902120113373	0.43202802538871765	0.5133538246154785	0.5031537413597107	0.4942317008972168	0.45579713582992554	0.5101708769798279
CDK11B	0.0	0.0	0.0	0.0	0.34616774320602417	0.0	0.207868754863739	0.12844708561897278	0.0	0.0	0.0	0.0	0.0	0.35880571603775024	0.0	0.31169387698173523	0.3574312627315521	0.0988951325416565	0.0	0.0	0.0	0.0	0.0	0.10358946025371552	0.0	0.1325814574956894	0.0	0.0	0.017988422885537148	0.0	0.0	0.0	0.035523608326911926	0.0	0.0	0.0	0.0	0.0	0.0	0.08505574613809586	0.0	0.35801056027412415	0.0	0.0	0.0	0.0	0.0	0.0	0.0
SLC35E2B	0.4673086404800415	0.45030176639556885	0.37931638956069946	0.35477983951568604	0.37710633873939514	0.37321990728378296	0.3668704628944397	0.37414273619651794	0.3748895525932312	0.3298071622848511	0.423160582780838	0.6045991778373718	0.5445550084114075	0.3731575310230255	0.40383580327033997	0.3803693652153015	0.37022536993026733	0.39719492197036743	0.43134230375289917	0.35028529167175293	0.40985962748527527	0.37016862630844116	0.3773307800292969	0.362779438495636	0.42141181230545044	0.38973984122276306	0.3893277645111084	0.5066366195678711	0.41711729764938354	0.3835154175758362	0.5155784487724304	0.42068466544151306	0.364884614944458	0.42126232385635376	0.4290304183959961	0.36297476291656494	0.4293900728225708	0.46479642391204834	0.5018699765205383	0.36952877044677734	0.42115548253059387	0.37092816829681396	0.43649062514305115	0.4192047715187073	0.381564736366272	0.5105177164077759	0.4278406798839569	0.3944837749004364	0.4755251407623291
CDK11A	0.0	0.0	0.0	0.0	0.4248684346675873	0.0	0.0	0.22191771864891052	0.0	0.0	0.0	0.022033890709280968	0.0	0.42678698897361755	0.004105635918676853	0.3724691867828369	0.42945748567581177	0.010913357138633728	0.0	0.10777610540390015	0.0	0.0	0.0	0.10086320340633392	0.0	0.2674163281917572	0.009025093168020248	0.0	0.06289941072463989	0.0	0.0	0.2694876194000244	0.189570814371109	0.03763670474290848	0.0	0.0	0.0	0.0	0.0	0.2696356773376465	0.0	0.43152183294296265	0.013813983649015427	0.0	0.0	0.0	0.0	0.0	0.12554877996444702
NADK	0.3461362421512604	0.37359941005706787	0.3307376801967621	0.0	0.3604464530944824	0.07061678171157837	0.35642388463020325	0.3544454574584961	0.28542360663414	0.330501526594162	0.3612312078475952	0.3373633921146393	0.3271833062171936	0.36170247197151184	0.10330156981945038	0.3492455780506134	0.3609102666378021	0.3660268187522888	0.3481730818748474	0.38703733682632446	0.3281247615814209	0.21347513794898987	0.29701659083366394	0.36380189657211304	0.25434213876724243	0.30161771178245544	0.057014718651771545	0.3549546003341675	0.3714071214199066	0.3154716193675995	0.3397352397441864	0.3481723666191101	0.35190993547439575	0.34932011365890503	0.36153659224510193	0.2632477581501007	0.30842381715774536	0.20953011512756348	0.3406524658203125	0.3724535405635834	0.364432692527771	0.3602917492389679	0.3371087908744812	0.34952422976493835	0.13832683861255646	0.37019041180610657	0.3267609477043152	0.04900715500116348	0.38363879919052124
GNB1	0.0	0.0	0.0	0.0	0.31742599606513977	0.0	0.0	0.0	0.0	0.0	0.0	0.0	0.0	0.4794081747531891	0.0	0.0	0.4835238456726074	0.0	0.0	0.0	0.0	0.0	0.0	0.0	0.0	0.0	0.0	0.0	0.0	0.0	0.0	0.0	0.0	0.0	0.0	0.0	0.0	0.0	0.0	0.0	0.0	0.48802292346954346	0.0	0.0	0.0	0.0	0.0	0.0	0.0
TMEM52	0.0	0.0	0.0	0.0	0.0	0.0	0.0	0.0	0.0	0.0	0.0	0.0	0.0	0.0	0.0	0.0	0.0	0.0	0.0	0.0	0.0	0.0	0.0	0.0	0.0	0.0	0.0	0.0	0.0	0.0	0.0	0.0	0.0	0.0	0.0	0.0	0.0	0.0	0.0	0.0	0.0	0.0	0.0	0.0	0.0	0.0	0.0	0.0	0.0
SKI	0.29852885007858276	0.26009780168533325	0.25843000411987305	0.16139374673366547	0.2924569249153137	0.17329707741737366	0.28993815183639526	0.28555360436439514	0.2308216691017151	0.2604290246963501	0.2525860071182251	0.27461186051368713	0.23622408509254456	0.28889864683151245	0.20060621201992035	0.2809913456439972	0.29222792387008667	0.28811466693878174	0.11161870509386063	0.27883875370025635	0.19400401413440704	0.1812436580657959	0.21375420689582825	0.27495911717414856	0.1861051321029663	0.27152371406555176	0.16386808454990387	0.18449532985687256	0.24019892513751984	0.1563279926776886	0.21943706274032593	0.3157585561275482	0.2532033324241638	0.2170240879058838	0.2319243848323822	0.2042573094367981	0.21098071336746216	0.18647202849388123	0.1942472904920578	0.2863725423812866	0.09002377092838287	0.2880866527557373	0.12875425815582275	0.22595374286174774	0.18763229250907898	0.23423011600971222	0.19747689366340637	0.24687552452087402	0.28171318769454956
RER1	0.5390849709510803	0.5655854344367981	0.5379962921142578	0.41990920901298523	0.5539002418518066	0.38791659474372864	0.5561337471008301	0.5505307912826538	0.5530843138694763	0.5239167213439941	0.547740638256073	0.5463210344314575	0.5431464314460754	0.5567358732223511	0.4706604480743408	0.5346952080726624	0.5575211048126221	0.5627626776695251	0.554694414138794	0.5739745497703552	0.5230723023414612	0.5425097346305847	0.5486687421798706	0.5530415773391724	0.5177812576293945	0.5541400909423828	0.5579691529273987	0.5152772665023804	0.5626140236854553	0.5482532382011414	0.5304087996482849	0.5441327095031738	0.5388999581336975	0.5581029653549194	0.5242598652839661	0.5348737835884094	0.5197766423225403	0.5139551162719727	0.5442315936088562	0.5602666139602661	0.5689181685447693	0.5585784912109375	0.5447485446929932	0.5563588738441467	0.4988996982574463	0.5561941862106323	0.5462080836296082	0.5421283841133118	0.5632094144821167
PEX10	0.27040910720825195	0.27826541662216187	0.2645581364631653	0.21927636861801147	0.26727357506752014	0.12351369112730026	0.25948643684387207	0.2600322961807251	0.2621244192123413	0.2589837610721588	0.2639906406402588	0.3438240885734558	0.2719469666481018	0.26768359541893005	0.1795070320367813	0.25971609354019165	0.2616133689880371	0.2698838710784912	0.269916296005249	0.2797077000141144	0.26881352066993713	0.25515756011009216	0.255178838968277	0.2602463960647583	0.28980931639671326	0.25991910696029663	0.271173894405365	0.27068522572517395	0.2637699246406555	0.2762719690799713	0.26391056180000305	0.2764717638492584	0.25361624360084534	0.25311943888664246	0.32134920358657837	0.2519727945327759	0.26316702365875244	0.2568018138408661	0.2723763585090637	0.2632268965244293	0.27341586351394653	0.26267024874687195	0.2657238841056824	0.2732533812522888	0.26705822348594666	0.28469377756118774	0.27159884572029114	0.16035664081573486	0.27800601720809937
PLCH2	0.0	0.16459037363529205	0.0	0.0	0.31835752725601196	0.0	0.10896115750074387	0.15430839359760284	0.04003187268972397	0.0	0.0	0.16534055769443512	0.1691860854625702	0.31713348627090454	0.19281445443630219	0.30840301513671875	0.3192470371723175	0.24390992522239685	0.11473684012889862	0.21709275245666504	0.0	0.0	0.014909034594893456	0.1579180806875229	0.0	0.3272751271724701	0.07235212624073029	0.07790610194206238	0.21341988444328308	0.0	0.21851366758346558	0.1442890763282776	0.12621504068374634	0.0	0.0	0.021417176350951195	0.0	0.1645701825618744	0.0	0.20794987678527832	0.0	0.31730741262435913	0.06188855320215225	0.0	0.0	0.12836533784866333	0.11694356799125671	0.09010163694620132	0.17090259492397308
PANK4	0.14861774444580078	0.36885201930999756	0.3627452850341797	0.2741665840148926	0.35660845041275024	0.2494221329689026	0.3504979610443115	0.338442862033844	0.28768590092658997	0.372053325176239	0.35114726424217224	0.410293847322464	0.38116347789764404	0.36158591508865356	0.1975869983434677	0.344200998544693	0.3591107726097107	0.37109339237213135	0.34475231170654297	0.3615458309650421	0.3066266179084778	0.1731680929660797	0.28991764783859253	0.35753732919692993	0.24461790919303894	0.3563460111618042	0.35772159695625305	0.37595492601394653	0.38206762075424194	0.3401487469673157	0.3795638978481293	0.4986535310745239	0.3218245804309845	0.28043895959854126	0.3459528982639313	0.2284095734357834	0.3659256398677826	0.3908385932445526	0.391488641500473	0.3606474995613098	0.36366426944732666	0.3589949309825897	0.35286810994148254	0.31408676505088806	0.24409019947052002	0.4612833261489868	0.3557973802089691	0.37252387404441833	0.37414443492889404
TNFRSF14	0.0	0.0	0.0	0.0	0.4109741151332855	0.0	0.0	0.005760086700320244	0.0	0.0	0.0	0.0	0.0	0.543193519115448	0.0	0.0	0.5512444972991943	0.0	0.0	0.0	0.0	0.0	0.0	0.0	0.0	0.04572613909840584	0.0	0.0	0.11859934031963348	0.0	0.0	0.0	0.0	0.0	0.0	0.0	0.0	0.0	0.0	0.11585140973329544	0.0	0.5550586581230164	0.0	0.0	0.0	0.0	0.0	0.5736528038978577	0.0
MEGF6	0.0	0.0	0.0	0.0	0.06929317861795425	0.0	0.0628674179315567	0.001876775175333023	0.0	0.0	0.0	0.0	0.0	0.06621477007865906	0.0	0.05685717612504959	0.06939515471458435	0.060712724924087524	0.0	0.0684899240732193	0.0	0.0	0.0	0.0	0.0	0.044225290417671204	0.0	0.0	0.0	0.0	0.0	0.0	0.0	0.0	0.0	0.0	0.0	0.0	0.0	0.0	0.0	0.06598982214927673	0.0	0.0	0.0	0.0	0.0	0.0	0.06349381804466248
TPRG1L	1.0	1.0	0.9891295433044434	0.7544654607772827	0.4430615305900574	0.7353230118751526	0.9116796255111694	0.9444206357002258	0.8476434350013733	0.8785627484321594	0.8908280730247498	0.8464343547821045	0.8051223754882812	0.3304816782474518	0.6992141008377075	0.8510955572128296	0.3261678218841553	0.8350459933280945	0.9425800442695618	0.9279187321662903	0.9264883995056152	0.961263120174408	0.8803330659866333	0.93475341796875	0.8586236238479614	0.776248574256897	0.8436259031295776	0.7321680784225464	0.9867498874664307	1.0	0.9223530292510986	0.8592790365219116	0.8750202655792236	0.8993995785713196	0.8700740933418274	0.8067423105239868	0.7955190539360046	0.7809971570968628	0.8780722618103027	0.838657796382904	0.8925277590751648	0.32874488830566406	0.7779967188835144	1.0	0.8915237784385681	0.7260702252388	0.8059976100921631	0.8190916776657104	0.9627190828323364
WRAP73	0.16144698858261108	0.31800153851509094	0.25824248790740967	0.12125420570373535	0.35600218176841736	0.0675509124994278	0.35795482993125916	0.33854374289512634	0.21105702221393585	0.29511934518814087	0.2668650448322296	0.3151511251926422	0.2813567817211151	0.3563994765281677	0.10364018380641937	0.34770214557647705	0.36164069175720215	0.35156816244125366	0.16768303513526917	0.2987258732318878	0.22879159450531006	0.11755140870809555	0.18209321796894073	0.3433428406715393	0.21674573421478271	0.3399767279624939	0.15173134207725525	0.2740817368030548	0.3549109995365143	0.1119251549243927	0.25227734446525574	0.16648481786251068	0.31616145372390747	0.10241149365901947	0.277131587266922	0.20058105885982513	0.186425119638443	0.24367819726467133	0.2503195106983185	0.3580299913883209	0.2401590198278427	0.3605585992336273	0.16783474385738373	0.22702819108963013	0.1727098822593689	0.2921934723854065	0.2540281116962433	0.24523480236530304	0.35752543807029724
SMIM1	0.0	0.0	0.0	0.0	0.0	0.0	0.0	0.0	0.0	0.0	0.0	0.0	0.0	0.0650751143693924	0.0	0.0	0.06887482106685638	0.0	0.0	0.0	0.0	0.0	0.021639063954353333	0.06635799258947372	0.0	0.057656772434711456	0.0	0.0	0.0	0.0	0.0	0.0	0.0	0.0	0.0	0.0	0.0	0.0	0.0	0.06789129227399826	0.0	0.06489995121955872	0.0	0.0	0.0	0.0	0.0	0.0	0.0
LRRC47	0.39839881658554077	0.39972811937332153	0.3644857704639435	0.23931562900543213	0.39255285263061523	0.26387885212898254	0.3894352912902832	0.3931191563606262	0.3226965367794037	0.38082242012023926	0.41092923283576965	0.4190712869167328	0.3883071839809418	0.3982049226760864	0.3041795492172241	0.3779335021972656	0.3984178602695465	0.40279823541641235	0.37839066982269287	0.39020729064941406	0.4031280279159546	0.31872880458831787	0.3597509264945984	0.37367647886276245	0.33157432079315186	0.39542156457901	0.38848555088043213	0.39520782232284546	0.4380717873573303	0.32706141471862793	0.37697795033454895	0.41370612382888794	0.3778049051761627	0.35094204545021057	0.43716275691986084	0.2878805994987488	0.33992812037467957	0.3770357072353363	0.41213923692703247	0.399438738822937	0.42336538434028625	0.3933138847351074	0.3216288089752197	0.3983360230922699	0.2790396213531494	0.4122665822505951	0.36910730600357056	0.4066198468208313	0.4127192497253418
CEP104	0.06751839816570282	0.2894836664199829	0.20042511820793152	0.08224561810493469	0.3510599732398987	0.04189416021108627	0.35098567605018616	0.33982613682746887	0.20472219586372375	0.20864355564117432	0.20917820930480957	0.24100711941719055	0.17791391909122467	0.3520801067352295	0.08907362073659897	0.34046047925949097	0.3552265167236328	0.34923458099365234	0.14428550004959106	0.31025230884552	0.11510229110717773	0.16105052828788757	0.19806064665317535	0.32209357619285583	0.11223065853118896	0.3121486008167267	0.13041432201862335	0.23077476024627686	0.33769240975379944	0.025821316987276077	0.25106221437454224	0.10949338972568512	0.25417909026145935	0.11338888108730316	0.17272591590881348	0.11085841804742813	0.13001973927021027	0.1861800253391266	0.16325965523719788	0.35962823033332825	0.17330992221832275	0.35439980030059814	0.1588270515203476	0.19491375982761383	0.07162643224000931	0.2650129199028015	0.18917736411094666	0.18001383543014526	0.34869271516799927
DFFB	0.0	0.06732561439275742	0.0	0.0	0.18669773638248444	0.0	0.0	0.044794123619794846	0.08158481121063232	0.0	0.0	0.0	0.0	0.3041326403617859	0.0	0.08134010434150696	0.3001152575016022	0.09197279810905457	0.0	0.08154867589473724	0.0	0.0	0.0	0.04855144023895264	0.0	0.17073966562747955	0.0	0.0	0.06848781555891037	0.0	0.0	0.0	0.0	0.0	0.0	0.0	0.0	0.0	0.0	0.12746644020080566	0.0	0.3034569323062897	0.0	0.0	0.0	0.0	0.0	0.0	0.05969252437353134
C1orf174	0.4758812487125397	0.48595526814460754	0.46667641401290894	0.4508841633796692	0.47184276580810547	0.3807183504104614	0.46697983145713806	0.46234384179115295	0.45470544695854187	0.44838741421699524	0.43596819043159485	0.5652912259101868	0.45735323429107666	0.47604984045028687	0.4646148979663849	0.4495530128479004	0.47272709012031555	0.48302242159843445	0.47570523619651794	0.4964655935764313	0.4460568428039551	0.4280436933040619	0.4596381187438965	0.47209590673446655	0.46225446462631226	0.472440242767334	0.4856082499027252	0.46173620223999023	0.4762752950191498	0.49177485704421997	0.4531458914279938	0.4819280505180359	0.4583636522293091	0.47124460339546204	0.4609510600566864	0.45396360754966736	0.5148031115531921	0.43968358635902405	0.4806864559650421	0.47428539395332336	0.48150402307510376	0.4743497371673584	0.4680126905441284	0.4679865837097168	0.3842048943042755	0.5047478079795837	0.48234912753105164	0.49059316515922546	0.4841654300689697
KCNAB2	0.0	0.0	0.0	0.0	0.32244348526000977	0.0	0.0	0.0036235630977898836	0.0	0.0	0.0	0.0	0.0	0.44080978631973267	0.0	0.0	0.4907737374305725	0.0	0.0	0.0	0.0	0.0	0.0	0.0	0.0	0.0	0.0	0.0	0.0	0.0	0.0	0.0	0.0	0.0	0.0	0.0	0.0	0.0	0.0	0.0	0.0	0.48968544602394104	0.0	0.0	0.0	0.0	0.0	0.0	0.0
RPL22	0.8170499801635742	0.7840059995651245	0.7862948179244995	0.6099786758422852	0.8382290005683899	0.6455466747283936	0.8390492796897888	0.8441286683082581	0.6415032148361206	0.7606993913650513	0.7476370334625244	0.5208244323730469	0.5869457125663757	0.8499540686607361	0.6770901679992676	0.822171151638031	0.8499460220336914	0.7433168888092041	0.5605724453926086	0.882703423500061	0.6041772961616516	0.606475830078125	0.7249881625175476	0.7744601964950562	0.8183704614639282	0.7686871290206909	0.6333988308906555	0.4977360665798187	0.8189134001731873	0.6516300439834595	0.6654333472251892	0.7265149354934692	0.8136448860168457	0.7067374587059021	0.6994639039039612	0.7099950313568115	0.7019652128219604	0.612845778465271	0.5950947403907776	0.8416827917098999	0.6235791444778442	0.8507542610168457	0.5505491495132446	0.8538433313369751	0.7668684124946594	0.5793412923812866	0.6428815722465515	0.6055771708488464	0.8028534650802612
RNF207	0.0	0.06986712664365768	0.06165245175361633	0.04800545796751976	0.0592523068189621	0.08326033502817154	0.048318441957235336	0.045418933033943176	0.0	0.11231370270252228	0.0	0.3015591502189636	0.22272682189941406	0.0678015872836113	0.18139630556106567	0.07986529171466827	0.05608578398823738	0.10212716460227966	0.279911607503891	0.1624966859817505	0.055154018104076385	0.0	0.047083497047424316	0.05680575221776962	0.06165057420730591	0.06953483074903488	0.3245287835597992	0.22139830887317657	0.10077902674674988	0.06386994570493698	0.2283523678779602	0.230213463306427	0.0	0.04508015513420105	0.0	0.0	0.16199582815170288	0.1501591056585312	0.33278730511665344	0.046883318573236465	0.05068972706794739	0.05616661161184311	0.25120964646339417	0.05045994371175766	0.0	0.26893749833106995	0.266666054725647	0.24856749176979065	0.13992144167423248
ICMT	0.5988110899925232	0.5906760692596436	0.6896135210990906	0.490174263715744	0.383179634809494	0.4473225474357605	0.46738389134407043	0.4597311019897461	0.4928734302520752	0.6985992193222046	0.6827130317687988	0.7013927698135376	0.6246402859687805	0.3799126446247101	0.479518860578537	0.3839093744754791	0.3823765218257904	0.5037103295326233	0.628790557384491	0.5604653358459473	0.7702659368515015	0.5161538124084473	0.47315675020217896	0.5039660930633545	0.6771812438964844	0.380674809217453	0.5686948895454407	0.6379009485244751	0.6511784195899963	0.566490113735199	0.6531906127929688	0.5742886662483215	0.4501192569732666	0.6755814552307129	0.7021212577819824	0.5276111960411072	0.6568016409873962	0.5844690799713135	0.5207182765007019	0.42829227447509766	0.6321533918380737	0.38176485896110535	0.600994348526001	0.5826242566108704	0.630980908870697	0.6961778998374939	0.578791618347168	0.5917361974716187	0.5631383061408997
ACOT7	0.0	0.0	0.0	0.0	0.16091394424438477	0.0	0.0	0.033499330282211304	0.04726757854223251	0.0	0.0	0.0	0.0	0.29557734727859497	0.0	0.0	0.2975967824459076	0.0	0.0	0.0	0.0	0.0	0.0	0.1148388460278511	0.0	0.08416876941919327	0.0	0.0	0.00921668577939272	0.0	0.0	0.0	0.0	0.0	0.0	0.0	0.0	0.0	0.0	0.1971941888332367	0.0	0.3002627491950989	0.0	0.0	0.0	0.0	0.0	0.0	0.0
TNFRSF25	0.0	0.2985340356826782	0.0	0.04157450795173645	0.4426653981208801	0.0	0.2343270629644394	0.19592908024787903	0.056008338928222656	0.0	0.0	0.0	0.0890718623995781	0.44246917963027954	0.19127605855464935	0.4273175001144409	0.44660457968711853	0.27643078565597534	0.1200978010892868	0.32238829135894775	0.0	0.0	0.01929452270269394	0.2518676519393921	0.0	0.3863489627838135	0.14618588984012604	0.0	0.33766061067581177	0.0	0.10051539540290833	0.2934451103210449	0.1376488208770752	0.08464252203702927	0.0	0.0	0.18231862783432007	0.19098705053329468	0.0	0.3400689363479614	0.17618319392204285	0.44541049003601074	0.16979897022247314	0.0	0.0	0.22389298677444458	0.0	0.09083422273397446	0.37281686067581177
NOL9	0.0	0.21303869783878326	0.014109594747424126	0.11688285320997238	0.3132811188697815	0.04528777301311493	0.29846957325935364	0.27387547492980957	0.10328356921672821	0.0	0.0	0.19824320077896118	0.16305431723594666	0.3149472177028656	0.08732865750789642	0.30511727929115295	0.31419122219085693	0.2900298237800598	0.11830495297908783	0.2764025926589966	0.0	0.053635306656360626	0.1078353077173233	0.286604106426239	0.0	0.29472824931144714	0.1582123190164566	0.2085018903017044	0.2192961573600769	0.046061307191848755	0.07694714516401291	0.22035641968250275	0.2086329460144043	0.0	0.05756167322397232	0.0	0.18019980192184448	0.11229851841926575	0.07543675601482391	0.3200584053993225	0.0	0.3071368336677551	0.052794065326452255	0.0	0.0	0.190315380692482	0.1834956705570221	0.10208617150783539	0.3059510886669159
ZBTB48	0.0	0.2687266170978546	0.12682108581066132	0.2107565551996231	0.2829480767250061	0.21318458020687103	0.27510371804237366	0.2702157199382782	0.12049432098865509	0.2650570273399353	0.10027587413787842	0.2520020008087158	0.055469002574682236	0.28471481800079346	0.0875692144036293	0.2712748348712921	0.28587806224823	0.2817516028881073	0.21352966129779816	0.1700858622789383	0.0	0.0	0.10676269233226776	0.26972392201423645	0.006432682275772095	0.27207088470458984	0.2139109969139099	0.27342933416366577	0.20801140367984772	0.10231608152389526	0.1662868857383728	0.26195448637008667	0.22848115861415863	0.0	0.17324082553386688	0.10419044643640518	0.2518850862979889	0.2660580277442932	0.15239331126213074	0.2904360592365265	0.024351220577955246	0.2805301249027252	0.14922645688056946	0.2835853099822998	0.23414403200149536	0.25125518441200256	0.1942491978406906	0.19584010541439056	0.28256601095199585
KLHL21	0.0	0.11411234736442566	0.0	0.0	0.23978008329868317	0.0	0.19827991724014282	0.1403808295726776	0.017269980162382126	0.0	0.0	0.18911036849021912	0.0	0.24153319001197815	0.0	0.22968171536922455	0.2400244176387787	0.16961899399757385	0.05986156314611435	0.13987022638320923	0.0	0.0	0.0	0.11950411647558212	0.0	0.19395402073860168	0.13474693894386292	0.0	0.04166121780872345	0.0	0.0	0.07166238129138947	0.03986646980047226	0.0	0.0	0.0	0.03754191845655441	0.08451680839061737	0.0	0.21404452621936798	0.0	0.23919805884361267	0.0	0.0	0.0	0.028822865337133408	0.08595777302980423	0.23964528739452362	0.1656704843044281
PHF13	0.5764986872673035	0.4029301106929779	0.5861071348190308	0.4630224406719208	0.22296005487442017	0.4475875496864319	0.29608097672462463	0.3351476192474365	0.43281519412994385	0.5473111867904663	0.5034002065658569	0.632318377494812	0.5990180373191833	0.21805688738822937	0.43618232011795044	0.2223912477493286	0.2208297848701477	0.36225736141204834	0.5973801016807556	0.5026452541351318	0.5689813494682312	0.45314088463783264	0.44766420125961304	0.3310052752494812	0.6704342365264893	0.286778062582016	0.6022152900695801	0.45995157957077026	0.4022073745727539	0.6434922814369202	0.6679013967514038	0.6120247840881348	0.27798497676849365	0.5071278810501099	0.511851966381073	0.4554661810398102	0.610126256942749	0.5582517981529236	0.4387361407279968	0.27506911754608154	0.557616114616394	0.21651805937290192	0.47758805751800537	0.44216257333755493	0.5399017930030823	0.5913233160972595	0.6561135649681091	0.4174879491329193	0.3616049885749817
THAP3	0.0	0.1354815661907196	0.01833229884505272	0.0	0.17883814871311188	0.0	0.0679050162434578	0.21919161081314087	0.0465947650372982	0.0	0.0	0.0	0.0	0.3426976501941681	0.0	0.0	0.3420768976211548	0.0	0.01335982047021389	0.17225126922130585	0.0	0.014499519020318985	0.039301902055740356	0.15005230903625488	0.0	0.2667962610721588	0.0	0.0	0.06650973856449127	0.0	0.0	0.0996430367231369	0.29415392875671387	0.0	0.0	0.07435088604688644	0.0	0.0	0.0	0.0	0.12838244438171387	0.3331809937953949	0.0	0.0	0.0	0.0	0.0	0.011578073725104332	0.2696480453014374
DNAJC11	0.0	0.14157068729400635	0.02627798728644848	0.0	0.2940640151500702	0.0	0.2440161108970642	0.21838350594043732	0.06972715258598328	0.0	0.0	0.09758046269416809	0.028066013008356094	0.29519182443618774	0.0	0.28959357738494873	0.29828646779060364	0.22626104950904846	0.032042279839515686	0.1555953025817871	0.0	0.014373969286680222	0.03486740216612816	0.2056395262479782	0.0	0.23033513128757477	0.0017529204487800598	0.06703449040651321	0.1989799439907074	0.0	0.0	0.07141369581222534	0.13846957683563232	0.0	0.0	0.01121959276497364	0.0	0.0	0.0	0.23411116003990173	0.030135691165924072	0.2979971468448639	0.0559438019990921	0.0	0.0	0.07425115257501602	0.0	0.0	0.25931280851364136
VAMP3	0.8203844428062439	0.6038656234741211	0.6549189686775208	0.6234332323074341	0.4609431326389313	0.4111163914203644	0.5078529119491577	0.7464470267295837	0.5061883330345154	0.7645291090011597	0.6670282483100891	0.6860401630401611	0.5340906977653503	0.4024277627468109	0.6152449250221252	0.39180153608322144	0.3896358609199524	0.5244997143745422	0.6028800010681152	0.7300181984901428	0.8191544413566589	0.5902275443077087	0.5779774188995361	0.49021369218826294	0.7148517370223999	0.4683217406272888	0.6922072768211365	0.6777898073196411	0.8648360967636108	0.7158212065696716	0.701768696308136	0.6601443886756897	0.47235801815986633	0.6767868399620056	0.6815962195396423	0.4548688530921936	0.658830463886261	0.5863752961158752	0.774636447429657	0.7376413345336914	0.631027102470398	0.38980260491371155	0.5657580494880676	0.7583357691764832	0.6836844682693481	0.7189506888389587	0.7599897384643555	0.5525826811790466	0.7415259480476379
UTS2	0.0	0.0	0.0	0.0	0.28254178166389465	0.0	0.11613473296165466	0.5464966297149658	0.0	0.0	0.0	0.20776106417179108	0.0	0.3837558925151825	0.1290614902973175	0.5292501449584961	0.38143226504325867	0.14497293531894684	0.0	0.06710177659988403	0.0	0.0	0.030336130410432816	0.0726848691701889	0.0	0.029101278632879257	0.0	0.0	0.0	0.1678648293018341	0.0	0.0	0.0	0.0	0.0	0.0	0.0	0.37761324644088745	0.0	0.0	0.0	0.38401952385902405	0.0	0.38561832904815674	0.13906437158584595	0.0	0.0	0.20108509063720703	0.04988142102956772
TNFRSF9	0.43121597170829773	0.36965346336364746	0.5848418474197388	0.4277912676334381	0.2908335328102112	0.24522550404071808	0.3391687273979187	0.3539036810398102	0.4294900596141815	0.5361431241035461	0.5691469311714172	0.47353726625442505	0.6174221634864807	0.2859043776988983	0.36510786414146423	0.19702479243278503	0.2839168608188629	0.5309740900993347	0.5337883234024048	0.46807217597961426	0.7156238555908203	0.2966327965259552	0.4650726318359375	0.361307293176651	0.5117802619934082	0.4285535514354706	0.44658124446868896	0.5602215528488159	0.3180164694786072	0.6659570336341858	0.4153757691383362	0.5966962575912476	0.39290907979011536	0.4836823642253876	0.4345581829547882	0.2792004942893982	0.534559965133667	0.5172515511512756	0.6254525780677795	0.31957197189331055	0.39907363057136536	0.28606826066970825	0.6135782599449158	0.5418978333473206	0.6431238651275635	0.557624876499176	0.4951397776603699	0.5169646739959717	0.4274437427520752
PARK7	0.4774552285671234	0.47596630454063416	0.33693206310272217	0.21668729186058044	0.6617342233657837	0.19992822408676147	0.6492616534233093	0.6047729253768921	0.4344472289085388	0.36127179861068726	0.3604753613471985	0.20341630280017853	0.23776406049728394	0.6698470115661621	0.24979817867279053	0.6473612189292908	0.6743863821029663	0.5602141618728638	0.266175240278244	0.533570408821106	0.3146333396434784	0.40172699093818665	0.37707361578941345	0.5553411841392517	0.4229189157485962	0.5580406785011292	0.28418418765068054	0.25835561752319336	0.5741561651229858	0.30563944578170776	0.2532137632369995	0.3490886092185974	0.5325716137886047	0.3197080194950104	0.3508070409297943	0.3780413866043091	0.28310805559158325	0.3285418748855591	0.28616803884506226	0.6419001817703247	0.3846871852874756	0.6718290448188782	0.32566237449645996	0.46087777614593506	0.4041929841041565	0.3021014928817749	0.2772809565067291	0.10196825861930847	0.6145684719085693
ENO1	0.0	0.19832420349121094	0.06904472410678864	0.027995426207780838	0.6563814282417297	0.05757157504558563	0.06113450229167938	0.005140160210430622	0.0	0.0	0.0	0.0	0.0	0.7007521986961365	0.0	0.08865194767713547	0.6978259086608887	0.27519428730010986	0.0	0.3433268368244171	0.0	0.0	0.11378894746303558	0.18388532102108002	0.0	0.4369274377822876	0.13757537305355072	0.0	0.0	0.0	0.0	0.2488609254360199	0.0	0.0	0.0	0.0	0.0	0.0	0.0	0.4729933738708496	0.0	0.6965523958206177	0.0	0.0	0.0	0.0	0.01845976710319519	0.5164804458618164	0.24644657969474792
H6PD	0.3319951295852661	0.34191301465034485	0.19092907011508942	0.3179784119129181	0.33809810876846313	0.27222591638565063	0.33317363262176514	0.3314056098461151	0.25191280245780945	0.31132450699806213	0.08747085928916931	0.2822534739971161	0.14344525337219238	0.33620911836624146	0.198377788066864	0.31931301951408386	0.3390733003616333	0.3410007357597351	0.34520840644836426	0.3581150472164154	0.28833919763565063	0.17025230824947357	0.1919516623020172	0.3320155441761017	0.24678002297878265	0.33244484663009644	0.2715938091278076	0.24564631283283234	0.3299102187156677	0.24713149666786194	0.3217034637928009	0.33373889327049255	0.32546472549438477	0.06755530089139938	0.3214586675167084	0.19847172498703003	0.19289489090442657	0.20603087544441223	0.32672953605651855	0.3464689254760742	0.33407652378082275	0.3347535729408264	0.32881075143814087	0.3284265995025635	0.0339331291615963	0.2562074065208435	0.3234720528125763	0.25632360577583313	0.3379956781864166
SPSB1	0.15005406737327576	0.020982693880796432	0.0	0.0	0.07136227935552597	0.0	0.07445254176855087	0.07356934249401093	0.07850612699985504	0.061703238636255264	0.07733984291553497	0.06418661028146744	0.0	0.07174205034971237	0.0	0.06588566303253174	0.07747405767440796	0.08150936663150787	0.0	0.04289429634809494	0.17576876282691956	0.0	0.011426858603954315	0.07160826027393341	0.07870679348707199	0.07495958358049393	0.0	0.12921035289764404	0.0	0.08417776972055435	0.0	0.10011976957321167	0.06290802359580994	0.03650825098156929	0.1483742743730545	0.0	0.06250585615634918	0.08952727168798447	0.11013270914554596	0.07489186525344849	0.07509405165910721	0.07582470029592514	0.0688416063785553	0.08701841533184052	0.07301543653011322	0.13485869765281677	0.08888939768075943	0.0	0.07674483209848404
SLC25A33	0.29571038484573364	0.13248582184314728	0.0	0.06070718541741371	0.3153367042541504	0.0	0.28851747512817383	0.3087104856967926	0.14038397371768951	0.0	0.0	0.0	0.0	0.3170154094696045	0.23052780330181122	0.3075990080833435	0.320954293012619	0.20495347678661346	0.01891016773879528	0.19094783067703247	0.0	0.15147361159324646	0.13870126008987427	0.22015613317489624	0.15641117095947266	0.2428012639284134	0.12772925198078156	0.0	0.1838555783033371	0.0	0.010174605995416641	0.09197191894054413	0.15888428688049316	0.04808593913912773	0.0	0.0848446935415268	0.07515526562929153	0.0	0.0	0.2925857901573181	0.049906980246305466	0.31293660402297974	0.04116353392601013	0.0	0.024504514411091805	0.0	0.08406829833984375	0.0	0.19867615401744843
TMEM201	0.0	0.040152084082365036	0.0	0.0	0.0694851279258728	0.0	0.06155462563037872	0.05833783373236656	0.028571585193276405	0.0	0.0	0.04365190863609314	0.0	0.06620059162378311	0.0	0.05115891993045807	0.06605815142393112	0.05861371010541916	0.0	0.04969397932291031	0.0	0.0	0.0	0.0	0.0	0.04807204753160477	0.0	0.0	0.0	0.04023311659693718	0.0	0.0	0.0	0.0	0.0	0.0	0.05048394948244095	0.0	0.0	0.06060585379600525	0.0	0.06313537061214447	0.0	0.0	0.0	0.0	0.044149212539196014	0.0	0.06447132676839828
PIK3CD	0.30529195070266724	0.3984411060810089	0.4172004461288452	0.2927502393722534	0.4402264952659607	0.2045048624277115	0.43449681997299194	0.43469300866127014	0.33872154355049133	0.39689624309539795	0.3490685522556305	0.4260050058364868	0.43595945835113525	0.43746957182884216	0.29642173647880554	0.42644062638282776	0.4428885281085968	0.4339034855365753	0.33711931109428406	0.4407057464122772	0.3284030854701996	0.2329787164926529	0.3249099850654602	0.42381662130355835	0.31992489099502563	0.4350682199001312	0.354818195104599	0.3974986672401428	0.4448167383670807	0.3368966281414032	0.39348968863487244	0.45137500762939453	0.3762100040912628	0.23220635950565338	0.38151195645332336	0.23563545942306519	0.3799413740634918	0.4083263576030731	0.38446977734565735	0.43834471702575684	0.2756791412830353	0.4408968985080719	0.2766508162021637	0.34056228399276733	0.30957460403442383	0.4525042474269867	0.41435012221336365	0.3393186926841736	0.4349675178527832
CLSTN1	0.0	0.0	0.0	0.0	0.2845366597175598	0.0	0.0	0.0031473152339458466	0.0	0.0	0.0	0.0	0.0	0.43817055225372314	0.0	0.0	0.4400402903556824	0.0	0.0	0.0	0.0	0.0	0.0	0.0	0.0	0.0	0.0	0.0	0.0	0.0	0.0	0.0	0.0	0.0	0.0	0.0	0.0	0.0	0.0	0.0	0.0	0.44251349568367004	0.0	0.0	0.0	0.0	0.0	0.10110742598772049	0.0
CTNNBIP1	0.06597526371479034	0.17403504252433777	0.11532432585954666	0.020451735705137253	0.453613817691803	0.05506531894207001	0.2823023498058319	0.32226812839508057	0.13135287165641785	0.0	0.0	0.0	0.0	0.4646257758140564	0.10835662484169006	0.15710581839084625	0.4662116765975952	0.31096550822257996	0.0027061868458986282	0.25348469614982605	0.0	0.11640851944684982	0.12049520015716553	0.25246673822402954	0.003329439088702202	0.2966225743293762	0.10334178805351257	0.0	0.16560551524162292	0.0	0.0	0.16974769532680511	0.166039377450943	0.08720769733190536	0.0	0.1603941023349762	0.0	0.0	0.0	0.3669525384902954	0.09523916989564896	0.47080469131469727	0.11564944684505463	0.054071348160505295	0.0	0.02365860715508461	0.0	0.0	0.3451523184776306
LZIC	0.22213533520698547	0.19612878561019897	0.17570891976356506	0.0	0.37606513500213623	0.24297361075878143	0.3766735792160034	0.31512707471847534	0.23470117151737213	0.24045118689537048	0.1915590763092041	0.1931915581226349	0.18104520440101624	0.388051301240921	0.04925026744604111	0.3725849688053131	0.3866853713989258	0.31896135210990906	0.06326481699943542	0.2686954736709595	0.2600958049297333	0.04767300933599472	0.12162218987941742	0.3270745575428009	0.14442487061023712	0.29970213770866394	0.14716702699661255	0.039129793643951416	0.34691014885902405	0.021295689046382904	0.07452982664108276	0.11453965306282043	0.26895344257354736	0.08378623425960541	0.029478952288627625	0.10980252921581268	0.0759907066822052	0.0	0.07430195808410645	0.334410160779953	0.08407120406627655	0.3824611306190491	0.17495085299015045	0.0	0.20231786370277405	0.08589824289083481	0.0	0.01320641115307808	0.31728848814964294
NMNAT1	0.0	0.05313196778297424	0.0	0.0	0.14091727137565613	0.0	0.20034584403038025	0.1586153209209442	0.0	0.0	0.0	0.0	0.0	0.2544565796852112	0.0	0.1121770367026329	0.25497061014175415	0.10507740080356598	0.0	0.07833734154701233	0.0	0.0	0.0	0.1345001757144928	0.0	0.1481708437204361	0.0	0.0	0.09882797300815582	0.0	0.0	0.0	0.03775505721569061	0.0	0.0	0.0	0.0	0.0	0.0	0.1684170514345169	0.0	0.260393887758255	0.0	0.0	0.0	0.0	0.0	0.0	0.17767053842544556
RBP7	0.24172097444534302	0.26152947545051575	0.16076229512691498	0.0	0.25372546911239624	0.0	0.24105145037174225	0.24256668984889984	0.1562688946723938	0.09147869795560837	0.0	0.0	0.0	0.24359236657619476	0.0	0.2334582507610321	0.2481706291437149	0.24902255833148956	0.2326718270778656	0.26405099034309387	0.0	0.22450901567935944	0.24378730356693268	0.23432911932468414	0.0	0.0	0.1654791682958603	0.0	0.2428112030029297	0.20924559235572815	0.036578670144081116	0.22775274515151978	0.23505476117134094	0.22142016887664795	0.0	0.23979520797729492	0.0	0.0	0.23463547229766846	0.2586376965045929	0.2308068871498108	0.244587242603302	0.2370702028274536	0.1869550347328186	0.03112444095313549	0.0	0.13153693079948425	0.0	0.24276870489120483
KIF1B	0.0	0.0	0.0	0.0	0.17174974083900452	0.0	0.12583738565444946	0.09313046187162399	0.0	0.0	0.0	0.0	0.0	0.16880440711975098	0.0	0.161757692694664	0.17672711610794067	0.13053831458091736	0.0	0.0	0.0	0.0	0.0	0.08432574570178986	0.0	0.1143946424126625	0.0	0.0	0.0047206878662109375	0.0	0.0	0.0	0.0	0.0	0.0	0.0	0.0	0.0	0.0	0.14212782680988312	0.0	0.17369277775287628	0.0	0.0	0.0	0.0	0.0	0.0	0.13555823266506195
PGD	0.0	0.0	0.0	0.0	0.2783648669719696	0.0	0.123174287378788	0.23065510392189026	0.0	0.0	0.0	0.0	0.0	0.39735472202301025	0.0	0.1776208132505417	0.3962671756744385	0.0	0.0	0.15244479477405548	0.0	0.0	0.0	0.2188759744167328	0.0	0.16582956910133362	0.0	0.0	0.18068529665470123	0.0	0.0	0.0	0.20892973244190216	0.0	0.0	0.0	0.0	0.0	0.0	0.35212409496307373	0.0	0.394615113735199	0.0	0.0	0.0	0.0	0.0	0.05411768704652786	0.12958396971225739
DFFA	0.0	0.1666078269481659	0.12805970013141632	0.0	0.3725874423980713	0.0	0.35447391867637634	0.21835020184516907	0.148854061961174	0.019215073436498642	0.12527090311050415	0.10655906051397324	0.08118042349815369	0.3786676526069641	0.0008670128881931305	0.36818018555641174	0.38011956214904785	0.26047801971435547	0.03978937119245529	0.21030795574188232	0.04484245181083679	0.09556423127651215	0.10132238268852234	0.25491219758987427	0.0	0.26345691084861755	0.0	0.14491146802902222	0.31658872961997986	0.0	0.05916805937886238	0.1403251588344574	0.19548726081848145	0.0	0.12508302927017212	0.07636645436286926	0.03161979466676712	0.07715828716754913	0.0	0.267679363489151	0.1526755541563034	0.37909847497940063	0.07271532714366913	0.028177371248602867	0.0	0.14411696791648865	0.0401296466588974	0.0	0.2748352885246277
CASZ1	0.0	0.0	0.0	0.0	0.15721961855888367	0.0	0.08587683737277985	0.1032053679227829	0.0	0.0	0.0	0.0	0.0	0.20063640177249908	0.0	0.09834818542003632	0.19752390682697296	0.07543005794286728	0.0	0.0010167155414819717	0.0	0.0	0.0	0.07382571697235107	0.0	0.15473121404647827	0.0	0.0	0.0	0.0	0.0	0.0	0.0	0.0	0.0	0.0	0.0	0.0	0.0	0.12102016806602478	0.0	0.19935348629951477	0.0	0.0	0.0	0.0	0.0	0.0	0.08903607726097107
TARDBP	0.5689189434051514	0.49909886717796326	0.4935814142227173	0.5433202385902405	0.44917982816696167	0.42340850830078125	0.44144895672798157	0.44672462344169617	0.4393397271633148	0.5397495627403259	0.5322949886322021	0.6687666177749634	0.5783596038818359	0.45256680250167847	0.5001947283744812	0.4217824637889862	0.4437340199947357	0.4975866675376892	0.4577634930610657	0.5124114751815796	0.4963633716106415	0.4295923709869385	0.44523346424102783	0.45053744316101074	0.4729268550872803	0.49816831946372986	0.6061131954193115	0.637910783290863	0.6304963827133179	0.5274859070777893	0.6217960119247437	0.7045074701309204	0.4177156090736389	0.45082154870033264	0.5908161401748657	0.33475595712661743	0.6097204089164734	0.5495436787605286	0.5189582109451294	0.48395609855651855	0.5877164006233215	0.44326671957969666	0.45070019364356995	0.4662446677684784	0.5587416291236877	0.687985360622406	0.6693667769432068	0.5230544805526733	0.524079442024231
SRM	0.503201961517334	0.515116274356842	0.49902063608169556	0.43431994318962097	0.49800682067871094	0.4908166825771332	0.5225836634635925	0.5008584260940552	0.49905481934547424	0.5206843018531799	0.49450743198394775	0.5131202340126038	0.502250075340271	0.5023390650749207	0.5115620493888855	0.4844489097595215	0.5006275773048401	0.5112451910972595	0.4911128878593445	0.530110776424408	0.5091495513916016	0.4852481782436371	0.4958152174949646	0.5007449984550476	0.5527747869491577	0.5023123621940613	0.5143907070159912	0.47270432114601135	0.49872249364852905	0.5298796892166138	0.5352849960327148	0.5095773935317993	0.4839814007282257	0.5120248794555664	0.49698594212532043	0.48069947957992554	0.49341562390327454	0.5781290531158447	0.5077133774757385	0.5054404139518738	0.5324031710624695	0.4984658360481262	0.4902104437351227	0.50705885887146	0.5539711117744446	0.5392518639564514	0.4976598620414734	0.5188339352607727	0.5117713212966919
EXOSC10	0.35705286264419556	0.387525737285614	0.35613325238227844	0.21532605588436127	0.37217339873313904	0.16493140161037445	0.36763545870780945	0.37357786297798157	0.2590958774089813	0.3700997233390808	0.36686867475509644	0.4448806941509247	0.3896276354789734	0.3765881061553955	0.33789536356925964	0.3625641167163849	0.37672168016433716	0.3880229592323303	0.3547896146774292	0.38574451208114624	0.3165504038333893	0.24574998021125793	0.23225004971027374	0.3533945679664612	0.25199583172798157	0.3749866485595703	0.3780602812767029	0.4144432842731476	0.3878060579299927	0.3133987486362457	0.3523918092250824	0.3878137171268463	0.3417673707008362	0.2885613441467285	0.37955015897750854	0.2584020495414734	0.36159616708755493	0.37049600481987	0.387160062789917	0.37084442377090454	0.39147958159446716	0.3790948987007141	0.35204577445983887	0.3596431016921997	0.19642598927021027	0.44293808937072754	0.3787570595741272	0.2290249913930893	0.39449208974838257
MTOR	0.0	0.13615813851356506	0.014650225639343262	0.0	0.24216826260089874	0.0	0.2434685230255127	0.20033207535743713	0.08721499890089035	0.0	0.07382969558238983	0.17141887545585632	0.09382963180541992	0.25246667861938477	0.0	0.23333917558193207	0.2509441077709198	0.23237738013267517	0.0	0.16916190087795258	0.0	0.0	0.043609730899333954	0.204371377825737	0.0	0.21414516866207123	0.0	0.1261998564004898	0.15956927835941315	0.0	0.027846504002809525	0.04700447991490364	0.13788656890392303	0.0	0.08990500867366791	0.0	0.04629893600940704	0.05923817306756973	0.0	0.22878526151180267	0.0	0.24862715601921082	0.020115990191698074	0.0	0.0	0.12973614037036896	0.030669063329696655	0.0	0.24392978847026825
UBIAD1	0.3641955852508545	0.2489335536956787	0.3034232556819916	0.17861180007457733	0.3104756772518158	0.218171164393425	0.3034432828426361	0.3133365511894226	0.2587326169013977	0.2813859283924103	0.3150084614753723	0.3074309825897217	0.3190844655036926	0.31746184825897217	0.22458240389823914	0.30491572618484497	0.3180593252182007	0.31112122535705566	0.13557830452919006	0.2831552028656006	0.2254166603088379	0.20956584811210632	0.1917862594127655	0.2995292544364929	0.2997201979160309	0.31070995330810547	0.1624803990125656	0.28793707489967346	0.2960711419582367	0.10370294004678726	0.22512754797935486	0.2869669795036316	0.2951991856098175	0.2020253837108612	0.32752394676208496	0.16141940653324127	0.21505433320999146	0.24596761167049408	0.24679416418075562	0.3185836374759674	0.2469906061887741	0.31321683526039124	0.1629571169614792	0.3090623915195465	0.24704408645629883	0.31436529755592346	0.21065279841423035	0.23691189289093018	0.3084716200828552
FBXO2	0.19457748532295227	0.13691675662994385	0.28382137417793274	0.08259491622447968	0.27930760383605957	0.04661346226930618	0.27959397435188293	0.2788456082344055	0.1214757114648819	0.04280243068933487	0.05227143317461014	0.2660631835460663	0.27175962924957275	0.28332316875457764	0.0026671364903450012	0.271793007850647	0.28274646401405334	0.2653648853302002	0.17428269982337952	0.102688267827034	0.1256345808506012	0.18731392920017242	0.04484260827302933	0.23873919248580933	0.1666949838399887	0.21052776277065277	0.148702934384346	0.28519192337989807	0.21531423926353455	0.30795687437057495	0.2643730640411377	0.09634386003017426	0.26093021035194397	0.042904991656541824	0.21799203753471375	0.13355813920497894	0.0	0.17148251831531525	0.0	0.28123390674591064	0.0	0.2828637361526489	0.11905732750892639	0.154631108045578	0.2486582100391388	0.20470212399959564	0.2634897232055664	0.29684510827064514	0.2791694402694702
FBXO44	0.06119519844651222	0.4273362159729004	0.1928141713142395	0.2131699025630951	0.4458862543106079	0.16399554908275604	0.40457433462142944	0.3604002296924591	0.19744594395160675	0.0	0.020227499306201935	0.48515066504478455	0.4543604254722595	0.45292821526527405	0.3900558650493622	0.43053531646728516	0.4507750868797302	0.3618205785751343	0.26237890124320984	0.3905298709869385	0.0	0.18571169674396515	0.22917337715625763	0.34444624185562134	0.09400047361850739	0.46061277389526367	0.44512373208999634	0.3327670693397522	0.4028604328632355	0.3802858591079712	0.4151158034801483	0.4623014032840729	0.28128647804260254	0.16011415421962738	0.0	0.15794122219085693	0.42154374718666077	0.2783483862876892	0.2634689211845398	0.42878130078315735	0.29356807470321655	0.4513942301273346	0.25791871547698975	0.12459059804677963	0.15300355851650238	0.47767969965934753	0.45056039094924927	0.236114040017128	0.42272594571113586
FBXO6	0.7394196391105652	0.7004055976867676	0.7400317788124084	0.5705887079238892	0.5784763693809509	0.5714244246482849	0.6304066777229309	0.6555899381637573	0.6296311616897583	0.8153303265571594	0.720634937286377	0.754141092300415	0.6610751152038574	0.5800939202308655	0.5833519697189331	0.5773881673812866	0.5812056660652161	0.7002352476119995	0.7854984998703003	0.7342454195022583	0.7978293299674988	0.6052655577659607	0.6339941024780273	0.6314499974250793	0.7096222639083862	0.591203510761261	0.7296609282493591	0.8393332362174988	0.879967987537384	0.7752993702888489	0.8468721508979797	0.7906027436256409	0.5898341536521912	0.7084441781044006	0.6963426470756531	0.572479248046875	0.6308671236038208	0.7455393075942993	0.7390126585960388	0.7055416107177734	0.7739220857620239	0.5788173079490662	0.7399529814720154	0.7991631031036377	0.6045632362365723	0.8395077586174011	0.7710120677947998	0.600365400314331	0.6841356158256531
MAD2L2	0.0	0.0	0.0	0.0	0.3368120491504669	0.0	0.0	0.002049816772341728	0.0	0.0	0.0	0.0	0.0	0.4785502552986145	0.0	0.0	0.4813729226589203	0.0	0.0	0.0	0.0	0.0	0.0	0.0	0.0	0.0	0.0	0.0	0.0	0.0	0.0	0.0	0.0	0.0	0.0	0.0	0.0	0.0	0.0	0.0	0.0	0.4817015826702118	0.0	0.0	0.0	0.0	0.0	0.09955334663391113	0.0
AGTRAP	0.27816683053970337	0.3681052625179291	0.28370851278305054	0.03289060667157173	0.5291454195976257	0.10832998156547546	0.5241526365280151	0.46009165048599243	0.2292420119047165	0.28126728534698486	0.22112509608268738	0.0	0.08397985249757767	0.534899890422821	0.17248354852199554	0.3819917142391205	0.5342392325401306	0.43903282284736633	0.18981443345546722	0.38806983828544617	0.1523744910955429	0.23628057539463043	0.3079848289489746	0.3819483816623688	0.22209250926971436	0.21659505367279053	0.35256609320640564	0.13250860571861267	0.528762698173523	0.16839280724525452	0.08326117694377899	0.2866460680961609	0.35094451904296875	0.2426319718360901	0.20711630582809448	0.2739037275314331	0.3070238530635834	0.21848109364509583	0.3923657238483429	0.5339351296424866	0.20930327475070953	0.535740315914154	0.3380228877067566	0.24883012473583221	0.039573684334754944	0.31432342529296875	0.22686801850795746	0.004995935596525669	0.4530642032623291
MTHFR	0.22051231563091278	0.3131822645664215	0.39775264263153076	0.25944486260414124	0.29823872447013855	0.2240457385778427	0.303279310464859	0.2880363464355469	0.20817865431308746	0.32966482639312744	0.3600306212902069	0.49567195773124695	0.36498746275901794	0.30205267667770386	0.3079484701156616	0.2746622562408447	0.29330846667289734	0.46310606598854065	0.3819030523300171	0.5227534174919128	0.3044583797454834	0.16258475184440613	0.2919371426105499	0.31152746081352234	0.3209629952907562	0.32011014223098755	0.2984165549278259	0.42722567915916443	0.5028573274612427	0.2307499498128891	0.36252182722091675	0.5212126970291138	0.2789936661720276	0.2937006950378418	0.451595664024353	0.1949247270822525	0.3608805537223816	0.3728916347026825	0.4102321267127991	0.31013357639312744	0.3056046962738037	0.29729795455932617	0.40911760926246643	0.3159053921699524	0.18212296068668365	0.44111382961273193	0.34795960783958435	0.35283634066581726	0.4337625205516815
CLCN6	0.0	0.0	0.0	0.0	0.2184070497751236	0.0	0.07660537958145142	0.048868369311094284	0.0	0.0	0.0	0.0	0.0	0.22284135222434998	0.0	0.11320294439792633	0.22325503826141357	0.03228525072336197	0.0	0.0	0.0	0.0	0.0	0.0	0.0	0.10233091562986374	0.0	0.0	0.0	0.0	0.0	0.0	0.0	0.0	0.0	0.0	0.0	0.0	0.0	0.18203456699848175	0.0	0.2222646176815033	0.0	0.0	0.0	0.0	0.0	0.0	0.060504183173179626
KIAA2013	0.9332907795906067	0.9462550282478333	0.8877918720245361	0.5759125351905823	0.4609924256801605	0.5303485989570618	0.8020099401473999	0.8371648788452148	0.8147276043891907	0.9529451727867126	0.8581628203392029	0.8597886562347412	0.7096777558326721	0.36083516478538513	0.47776174545288086	0.6176724433898926	0.36179202795028687	0.8868083953857422	0.8420528173446655	0.823275089263916	0.8724517822265625	0.77335125207901	0.7814381718635559	0.7489861249923706	0.8165122270584106	0.4493630528450012	0.7538632750511169	0.8212621212005615	0.9914548397064209	0.857062816619873	0.9342235922813416	0.8294384479522705	0.7479398250579834	0.7784651517868042	0.935183584690094	0.7924058437347412	0.772925078868866	0.7756643295288086	0.8870800733566284	0.7813581228256226	0.8756351470947266	0.3593122363090515	0.7761345505714417	0.971156656742096	0.7608445286750793	0.7892232537269592	0.7191877961158752	0.6559752225875854	0.8904323577880859
PLOD1	0.30543822050094604	0.3101117014884949	0.3029128313064575	0.28326305747032166	0.3026387393474579	0.0776708647608757	0.30131638050079346	0.29556307196617126	0.2984270453453064	0.31354019045829773	0.36943820118904114	0.4063119888305664	0.284868448972702	0.30021753907203674	0.2944737374782562	0.282461017370224	0.30071231722831726	0.3053582012653351	0.2998979389667511	0.31185382604599	0.286506712436676	0.2927807867527008	0.30296316742897034	0.3021930754184723	0.39515814185142517	0.2743626832962036	0.3013208508491516	0.3202303647994995	0.3027952313423157	0.3018382787704468	0.2914542555809021	0.30415719747543335	0.2948349714279175	0.3018752336502075	0.3911662697792053	0.2888694405555725	0.33422285318374634	0.3193402886390686	0.2997116446495056	0.30829623341560364	0.3100242614746094	0.3000739812850952	0.2975093126296997	0.30531248450279236	0.27212706208229065	0.34467077255249023	0.29318520426750183	0.18792283535003662	0.31173381209373474
MFN2	0.0	0.2541249990463257	0.0	0.0	0.3037887215614319	0.10464239865541458	0.2264251559972763	0.25269815325737	0.1351674497127533	0.0782678946852684	0.1429165005683899	0.0	0.0	0.3051803708076477	0.0	0.29237478971481323	0.3079816401004791	0.2594875991344452	0.12331540882587433	0.2010553628206253	0.0	0.12830033898353577	0.13864588737487793	0.13224217295646667	0.0	0.2591734826564789	0.11356975138187408	0.0708259791135788	0.15320217609405518	0.09200100600719452	0.0	0.18062536418437958	0.1838359534740448	0.0	0.0	0.11460436135530472	0.0	0.18075279891490936	0.0	0.30512166023254395	0.0	0.30442360043525696	0.0595490038394928	0.0	0.09888320416212082	0.09312199056148529	0.11127319186925888	0.2616391181945801	0.19640138745307922
MIIP	0.308715283870697	0.3677205741405487	0.33591756224632263	0.2312200516462326	0.36782509088516235	0.2009797990322113	0.3599507212638855	0.360920786857605	0.2526099681854248	0.3325360119342804	0.26689255237579346	0.36992672085762024	0.35545793175697327	0.3711777627468109	0.263837993144989	0.3480357527732849	0.3702011704444885	0.36889010667800903	0.3462445139884949	0.3784746527671814	0.29590097069740295	0.15449973940849304	0.2291552722454071	0.3451330065727234	0.28522998094558716	0.3618531823158264	0.3353831171989441	0.3505648672580719	0.3714252710342407	0.34453898668289185	0.3506155014038086	0.3470977544784546	0.3405730724334717	0.1978088617324829	0.33500534296035767	0.22136735916137695	0.3374025225639343	0.3450472950935364	0.3648257851600647	0.3745574951171875	0.3035373091697693	0.36352914571762085	0.3473019599914551	0.3178442120552063	0.23972471058368683	0.3643009662628174	0.3486427068710327	0.3482590913772583	0.3733278214931488
TNFRSF8	0.0	0.059769049286842346	0.0	0.0	0.05834369733929634	0.0	0.05356183648109436	0.054388463497161865	0.055616557598114014	0.0	0.0	0.0	0.0	0.05698951706290245	0.0	0.05239328369498253	0.06059820204973221	0.060165051370859146	0.05497752130031586	0.0	0.0	0.054184772074222565	0.053796570748090744	0.05714863911271095	0.0	0.0	0.053613245487213135	0.0	0.05579908937215805	0.0	0.0	0.0	0.0576324388384819	0.0545412078499794	0.0	0.053095340728759766	0.03165031969547272	0.0	0.048331841826438904	0.06339496374130249	0.056226104497909546	0.05550098419189453	0.05204901471734047	0.0	0.0	0.0	0.0	0.0	0.053473569452762604
TNFRSF1B	1.0	0.8167705535888672	0.7742598652839661	0.5540875196456909	0.5421071648597717	0.47908440232276917	0.6796196699142456	0.7923510074615479	0.5331761837005615	0.8134167194366455	0.751365065574646	0.7029120922088623	0.5689636468887329	0.5139408111572266	0.6035662889480591	0.5025742650032043	0.5114052891731262	0.732532262802124	0.6495444774627686	0.8659557104110718	0.8004617094993591	0.5972689986228943	0.6883178949356079	0.6117448806762695	0.6987699270248413	0.531493604183197	0.7943589687347412	0.6628847122192383	0.8432111144065857	0.6719008684158325	0.7910028696060181	0.8855408430099487	0.5327147245407104	0.669198215007782	0.7870303392410278	0.5669146776199341	0.7443360686302185	0.6354849338531494	0.8329241871833801	0.810013473033905	0.6853077411651611	0.5076051354408264	0.7408742308616638	0.842159628868103	0.8051217198371887	0.7519328594207764	0.7241989970207214	0.5897930860519409	0.8816273212432861
VPS13D	0.0	0.0	0.0	0.0	0.24000249803066254	0.0	0.19154047966003418	0.11952479928731918	0.0	0.0	0.0	0.0	0.0	0.2752232849597931	0.0	0.18876580893993378	0.31784433126449585	0.030368098989129066	0.0	0.001389581710100174	0.0	0.0	0.0	0.10667437314987183	0.0	0.1370333433151245	0.0	0.0	0.0	0.0	0.0	0.0	0.04354313760995865	0.0	0.0	0.0	0.0	0.0	0.0	0.02163058891892433	0.0	0.3180554509162903	0.0	0.0	0.0	0.0	0.0	0.0	0.0948471873998642
PRDM2	0.019379958510398865	0.10519203543663025	0.019593700766563416	0.0	0.43969711661338806	0.0	0.32259243726730347	0.295811265707016	0.0923677533864975	0.0	0.0	0.0	0.0	0.44140803813934326	0.07101135700941086	0.41901513934135437	0.44587215781211853	0.19232633709907532	0.0	0.14246751368045807	0.0	0.029364006593823433	0.05026025325059891	0.23511090874671936	0.0	0.336286723613739	0.0	0.0	0.0784543827176094	0.0	0.0	0.08709573745727539	0.10169044137001038	0.0	0.0	0.0	0.0	0.0	0.0	0.34874844551086426	0.0	0.4474223256111145	0.0	0.0	0.0	0.0	0.06969006359577179	0.0	0.24616128206253052
EFHD2	1.0	0.8744387626647949	0.9217830896377563	0.8076650500297546	0.7430604696273804	0.7098332643508911	0.7891150116920471	0.8896690011024475	0.7620765566825867	0.9572957158088684	0.8845105767250061	0.9161149263381958	0.7424076795578003	0.7326849102973938	0.793953537940979	0.7097015380859375	0.7320555448532104	0.7884940505027771	0.8381725549697876	0.8754252791404724	0.8893430233001709	0.7282395958900452	0.8404940366744995	0.8031860589981079	0.9802984595298767	0.7412084937095642	0.9147272706031799	0.8361768126487732	0.9215704798698425	0.827593982219696	0.8723929524421692	0.9120769500732422	0.7531558871269226	0.8475537300109863	0.9434604048728943	0.7413580417633057	0.9037042856216431	0.8255613446235657	0.9007009267807007	0.9074890613555908	0.7973412275314331	0.7285928726196289	0.8235238194465637	0.9603877067565918	0.9284620881080627	0.8893074989318848	0.8710733652114868	0.7638472318649292	0.8265969753265381
CASP9	0.07692177593708038	0.23180001974105835	0.11687533557415009	0.11308299005031586	0.32579305768013	0.0	0.32873931527137756	0.3089331388473511	0.1411248743534088	0.2611786127090454	0.18873998522758484	0.12682710587978363	0.27561232447624207	0.32994118332862854	0.11404059827327728	0.26428914070129395	0.3297693133354187	0.27151599526405334	0.07725075632333755	0.2204570472240448	0.12713603675365448	0.09137767553329468	0.19240358471870422	0.2783920168876648	0.05931207165122032	0.2951458692550659	0.08920566737651825	0.22140032052993774	0.3337608277797699	0.022725073620676994	0.19839486479759216	0.3267041742801666	0.20756138861179352	0.10874699801206589	0.24244867265224457	0.16677361726760864	0.07331608980894089	0.17863284051418304	0.16335704922676086	0.33168157935142517	0.30219778418540955	0.3281533122062683	0.21402980387210846	0.13696150481700897	0.019924573600292206	0.2760850787162781	0.17195294797420502	0.0	0.3170229196548462
DNAJC16	0.0	0.0	0.0	0.0	0.16913534700870514	0.0	0.1705644130706787	0.1335945874452591	0.0	0.0	0.0	0.0	0.0	0.1709286868572235	0.0	0.1570301651954651	0.17386622726917267	0.03147280961275101	0.0	0.0	0.0	0.0	0.0	0.13395698368549347	0.0	0.0901741236448288	0.0	0.0	0.0	0.0	0.0	0.0	0.0	0.0	0.0	0.0	0.0	0.0	0.0	0.12540152668952942	0.0	0.17471341788768768	0.0	0.0	0.0	0.0	0.0	0.0	0.10886739194393158
AGMAT	0.10910730063915253	0.18883487582206726	0.16927176713943481	0.18610964715480804	0.1661507785320282	0.16684302687644958	0.19363826513290405	0.17755597829818726	0.1680571585893631	0.18872487545013428	0.19015122950077057	0.2790490686893463	0.24915280938148499	0.17081616818904877	0.18282459676265717	0.17683352530002594	0.16846323013305664	0.17676423490047455	0.21131455898284912	0.18990230560302734	0.20573486387729645	0.23037683963775635	0.16661381721496582	0.16972316801548004	0.18319550156593323	0.18385949730873108	0.22185666859149933	0.1744217574596405	0.23933236300945282	0.22996754944324493	0.21572987735271454	0.17813560366630554	0.16677485406398773	0.16970959305763245	0.2546236515045166	0.16578258574008942	0.2986487150192261	0.20657624304294586	0.1694493293762207	0.17879338562488556	0.17376112937927246	0.16889305412769318	0.16221849620342255	0.22074832022190094	0.17941921949386597	0.2747134566307068	0.17913410067558289	0.1885104775428772	0.18788355588912964
DDI2	0.0	0.0	0.0	0.0	0.2684469521045685	0.0	0.1764417290687561	0.08617961406707764	0.0	0.0	0.0	0.0	0.0	0.2718854546546936	0.0	0.20660994946956635	0.2713789641857147	0.0	0.0	0.0	0.0	0.0	0.0	0.0673254057765007	0.0	0.09906533360481262	0.0	0.0	0.0	0.0	0.0	0.0	0.0	0.0	0.0	0.0	0.0	0.0	0.0	0.09245582669973373	0.0	0.2710331976413727	0.0	0.0	0.0	0.0	0.0	0.0	0.0
PLEKHM2	0.263677716255188	0.254067599773407	0.26344722509384155	0.20609787106513977	0.2523679733276367	0.15192760527133942	0.24744659662246704	0.2496739625930786	0.20341280102729797	0.24739046394824982	0.2488483190536499	0.33371758460998535	0.2577647566795349	0.25549089908599854	0.19168581068515778	0.24333137273788452	0.25446557998657227	0.2601849436759949	0.2555153965950012	0.27919209003448486	0.24746361374855042	0.10565286129713058	0.22832567989826202	0.21823987364768982	0.27139487862586975	0.22567680478096008	0.25201737880706787	0.275326132774353	0.26516473293304443	0.27149057388305664	0.35339802503585815	0.3654889464378357	0.23242874443531036	0.13886356353759766	0.25788459181785583	0.1490394026041031	0.24990543723106384	0.2703690528869629	0.25961852073669434	0.2569710314273834	0.2424924224615097	0.25163519382476807	0.24475279450416565	0.2556108832359314	0.2323392629623413	0.2960742712020874	0.26317304372787476	0.25457763671875	0.2855480909347534
FBLIM1	0.0	0.0	0.0	0.0	0.18844614923000336	0.0	0.0	0.0849110409617424	0.0	0.0	0.0	0.0	0.0	0.19309808313846588	0.0	0.19031059741973877	0.19757038354873657	0.0	0.0	0.0	0.0	0.0	0.0	0.051337167620658875	0.0	0.13656894862651825	0.0	0.0	0.0	0.0	0.0	0.0	0.0	0.0	0.0	0.0	0.0	0.0	0.0	0.07919531315565109	0.0	0.19613751769065857	0.0	0.0	0.0	0.0	0.0	0.0	0.09409144520759583
SPEN	0.1498008668422699	0.24843962490558624	0.22911691665649414	0.11310388147830963	0.4007056951522827	0.05086600035429001	0.3961210548877716	0.40169233083724976	0.2028353065252304	0.11767217516899109	0.18464194238185883	0.25675585865974426	0.2181318700313568	0.4038679599761963	0.16974793374538422	0.39272961020469666	0.40801775455474854	0.32681554555892944	0.13150396943092346	0.324628084897995	0.0508122518658638	0.15939182043075562	0.19022245705127716	0.3261796832084656	0.14619961380958557	0.3357643485069275	0.12105518579483032	0.16345900297164917	0.2232222557067871	0.07029013335704803	0.13803529739379883	0.3159201741218567	0.18459251523017883	0.0876995325088501	0.1395987868309021	0.06060405075550079	0.21804730594158173	0.20656998455524445	0.16275928914546967	0.3918538987636566	0.05944501608610153	0.4021238088607788	0.12159287184476852	0.09149318933486938	0.062454503029584885	0.2858613133430481	0.2484389841556549	0.2019902616739273	0.37011274695396423
ARHGEF19	0.15267442166805267	0.24282613396644592	0.2200813740491867	0.23958584666252136	0.253655344247818	0.18297763168811798	0.2562980651855469	0.25604718923568726	0.2156446874141693	0.24094745516777039	0.25326159596443176	0.2544308304786682	0.2819202244281769	0.2621958553791046	0.19559158384799957	0.24470137059688568	0.2585230767726898	0.2558344006538391	0.21485203504562378	0.20854678750038147	0.17855685949325562	0.11782055348157883	0.16515380144119263	0.2521957457065582	0.20753096044063568	0.27901315689086914	0.28218671679496765	0.22373294830322266	0.29314279556274414	0.12204114347696304	0.2390342652797699	0.0986206904053688	0.24472415447235107	0.08370600640773773	0.25533321499824524	0.16923975944519043	0.24525976181030273	0.2454792857170105	0.27406150102615356	0.2598100006580353	0.2644149661064148	0.2584477365016937	0.24535153806209564	0.20421382784843445	0.09497010707855225	0.2612227499485016	0.252970814704895	0.29124465584754944	0.26774150133132935
FBXO42	0.06384586542844772	0.11891567707061768	0.024928957223892212	0.0	0.33783602714538574	0.0	0.32259491086006165	0.29384857416152954	0.1474045366048813	0.0	0.0	0.011478472501039505	0.0	0.342434287071228	0.0	0.3330828845500946	0.3405598998069763	0.20037026703357697	0.0	0.1832987368106842	0.0	0.06081048771739006	0.07570648938417435	0.23778122663497925	0.0	0.2599623501300812	0.0	0.0	0.07693319022655487	0.0	0.0	0.04360784962773323	0.14567694067955017	0.0	0.0	0.0	0.0	0.0	0.0	0.28966981172561646	0.0	0.3411426544189453	0.0	0.0	0.0	0.0	0.0	0.0	0.261198490858078
SZRD1	0.428346186876297	0.3655879497528076	0.1622818261384964	0.15303565561771393	0.4845269024372101	0.0	0.4671679735183716	0.47080063819885254	0.35046300292015076	0.22048571705818176	0.1735837310552597	0.2327689379453659	0.1497831493616104	0.49049773812294006	0.3167610168457031	0.4753588140010834	0.49286362528800964	0.4098109006881714	0.21591971814632416	0.30032190680503845	0.2255748063325882	0.20193295180797577	0.30907824635505676	0.3903845548629761	0.24193336069583893	0.36893779039382935	0.17168393731117249	0.19884568452835083	0.3960871696472168	0.043615881353616714	0.18477684259414673	0.3242618441581726	0.2065184861421585	0.19592076539993286	0.2604432702064514	0.22503823041915894	0.2042124718427658	0.2556856572628021	0.18732872605323792	0.4843045175075531	0.20080362260341644	0.49073803424835205	0.26257267594337463	0.3280106782913208	0.19023551046848297	0.37087491154670715	0.2895900011062622	0.06533648818731308	0.40877965092658997
NECAP2	0.0	0.08945465832948685	0.0	0.0	0.3506757616996765	0.0	0.14304779469966888	0.002830405719578266	0.0	0.0	0.0	0.0	0.0	0.5216362476348877	0.0	0.0	0.5192619562149048	0.1658516526222229	0.0	0.07687310129404068	0.0	0.0	0.021900886669754982	0.1469152569770813	0.0	0.1525673121213913	0.0	0.0	0.14165957272052765	0.0	0.0	0.0	0.05261128768324852	0.0	0.0	0.0	0.0	0.0	0.0	0.26086267828941345	0.0	0.5199896693229675	0.0	0.0	0.0	0.0	0.0	0.1598106026649475	0.08344132453203201
NBPF1	0.17958521842956543	0.1864340901374817	0.1832926869392395	0.31668993830680847	0.18267123401165009	0.41387128829956055	0.18143215775489807	0.1813359409570694	0.18900834023952484	0.19871899485588074	0.17883720993995667	0.41766440868377686	0.5289636254310608	0.18124859035015106	0.2615518569946289	0.1830376386642456	0.18071109056472778	0.18534088134765625	0.19228675961494446	0.19401565194129944	0.1907661408185959	0.17288249731063843	0.1912297159433365	0.18425694108009338	0.3422899842262268	0.2950543165206909	0.1997707486152649	0.2636347711086273	0.18292218446731567	0.2084721028804779	0.188786581158638	0.18974994122982025	0.1841421276330948	0.19162216782569885	0.3062831461429596	0.17984484136104584	0.3095259666442871	0.38987481594085693	0.19029611349105835	0.18705229461193085	0.18509794771671295	0.18236187100410461	0.18604080379009247	0.18730570375919342	0.2708440124988556	0.3542380928993225	0.19732961058616638	0.5604288578033447	0.18496082723140717
CROCC	0.0	0.007428007200360298	0.0	0.0	0.2849450409412384	0.0	0.20234660804271698	0.1157601922750473	0.0	0.0	0.0	0.0	0.0	0.2895902991294861	0.0	0.27885088324546814	0.2888086438179016	0.1159466877579689	0.0	0.05872148647904396	0.0	0.0	0.0	0.09497689455747604	0.0	0.18972700834274292	0.0	0.0	0.06355831027030945	0.0	0.0	0.01448884792625904	0.07833221554756165	0.0	0.0	0.0	0.0	0.0	0.0	0.13945716619491577	0.0	0.29122194647789	0.0	0.0	0.0	0.0	0.0	0.0	0.12699441611766815
ATP13A2	0.0	0.11787430942058563	0.0	0.0	0.3153493106365204	0.0	0.3126586377620697	0.19827279448509216	0.011462172493338585	0.0	0.0	0.030730770900845528	0.07940522581338882	0.32296937704086304	0.0	0.21812473237514496	0.3273516595363617	0.19144828617572784	0.0	0.13791903853416443	0.0	0.0	0.0	0.20379158854484558	0.00164044089615345	0.22095263004302979	0.0	0.0	0.15789178013801575	0.0	0.0	0.0	0.14576619863510132	0.0	0.09318112581968307	0.02684648707509041	0.06023532897233963	0.06756871938705444	0.0	0.20885193347930908	0.0	0.3219996988773346	0.0	0.0	0.0	0.13766847550868988	0.0	0.0	0.3120327889919281
SDHB	0.510543942451477	0.44643351435661316	0.3452881872653961	0.20259466767311096	0.5169490575790405	0.16191549599170685	0.5188494920730591	0.52207350730896	0.3578829765319824	0.36766210198402405	0.36307987570762634	0.32120785117149353	0.3239441215991974	0.5257201194763184	0.26372504234313965	0.5073412656784058	0.5245174765586853	0.4982607960700989	0.2696089446544647	0.47133880853652954	0.3039371371269226	0.36658337712287903	0.3599829375743866	0.4664503335952759	0.34808629751205444	0.44412147998809814	0.349458247423172	0.3669765889644623	0.5243591666221619	0.3267132043838501	0.31931859254837036	0.5014330148696899	0.4338553845882416	0.38351818919181824	0.34432095289230347	0.32759153842926025	0.357072114944458	0.3789212107658386	0.4092075824737549	0.5245700478553772	0.42016881704330444	0.5181841254234314	0.3587179183959961	0.44527432322502136	0.34752342104911804	0.4039638042449951	0.39824071526527405	0.2561023533344269	0.5161227583885193
PADI2	0.0	0.020044714212417603	0.0	0.0	0.024861734360456467	0.0	0.0162140391767025	0.014972042292356491	0.0	0.0	0.0	0.0	0.0	0.020268458873033524	0.0	0.022104594856500626	0.01468165684491396	0.02506517432630062	0.019101068377494812	0.021865546703338623	0.00783301331102848	0.015901047736406326	0.01665371097624302	0.018514856696128845	0.0	0.0	0.0	0.0	0.011959625408053398	0.0	0.0	0.0	0.02230503037571907	0.0	0.0	0.018205050379037857	0.0	0.0	0.0	0.022073548287153244	0.0	0.021085865795612335	0.01933574303984642	0.0	0.0	0.0	0.0	0.0	0.02194657176733017
PADI4	0.0	0.1171257421374321	0.0	0.0	0.25196319818496704	0.0	0.24814648926258087	0.24527719616889954	0.031216401606798172	0.0	0.0	0.0	0.0	0.2489333301782608	0.0	0.24508577585220337	0.2537199556827545	0.245877206325531	0.0	0.18066200613975525	0.0	0.0	0.04375259578227997	0.16652129590511322	0.0	0.09275735914707184	0.0	0.06256147474050522	0.24506984651088715	0.0	0.0	0.010556910187005997	0.19840988516807556	0.0	0.055349431931972504	0.10761113464832306	0.0	0.0	0.0	0.26097971200942993	0.0	0.25079044699668884	0.09224674105644226	0.0	0.0	0.0	0.0	0.0	0.24528273940086365
RCC2	0.3403248190879822	0.35569170117378235	0.31653380393981934	0.16800066828727722	0.33829402923583984	0.2889319062232971	0.3338758647441864	0.3338943123817444	0.28426051139831543	0.31133610010147095	0.3346569836139679	0.3458801209926605	0.3472074866294861	0.33976373076438904	0.3023079037666321	0.32468074560165405	0.3427708148956299	0.3384079039096832	0.3310104310512543	0.34932851791381836	0.15416140854358673	0.23743876814842224	0.0	0.3176293969154358	0.2548587918281555	0.3278380334377289	0.3449613153934479	0.34710875153541565	0.3404214084148407	0.3222408890724182	0.3122710585594177	0.3568466007709503	0.3224582076072693	0.3301437795162201	0.3360956013202667	0.2530016303062439	0.32447704672813416	0.34655553102493286	0.34036049246788025	0.34529802203178406	0.3485862612724304	0.33777719736099243	0.27375078201293945	0.33792367577552795	0.0	0.2847495377063751	0.314820259809494	0.21562451124191284	0.356575071811676
ALDH4A1	0.0	0.0	0.0	0.0	0.0	0.0	0.0	0.0	0.0	0.0	0.0	0.0	0.0	0.0	0.0	0.0	0.0	0.0	0.0	0.0	0.0	0.0	0.0	0.0	0.0	0.0	0.0	0.0	0.0	0.0	0.0	0.0	0.0	0.0	0.0	0.0	0.0	0.0	0.0	0.0	0.0	0.0	0.0	0.0	0.0	0.0	0.0	0.0	0.0
IFFO2	0.22488939762115479	0.25846222043037415	0.38431626558303833	0.24095134437084198	0.24326714873313904	0.23031526803970337	0.2426757961511612	0.24480590224266052	0.25331905484199524	0.33903059363365173	0.36773091554641724	0.3862327039241791	0.2653578519821167	0.24113573133945465	0.1682187169790268	0.2319870889186859	0.24396224319934845	0.25664272904396057	0.2602304220199585	0.24293117225170135	0.32696768641471863	0.24001388251781464	0.2452172189950943	0.2849022448062897	0.3621564507484436	0.2309982031583786	0.2041700780391693	0.2832571864128113	0.24804916977882385	0.1422910988330841	0.2687511742115021	0.2478615641593933	0.22589311003684998	0.24294932186603546	0.36025965213775635	0.1797366589307785	0.23354196548461914	0.2663421332836151	0.2452424019575119	0.24297286570072174	0.24886730313301086	0.24940356612205505	0.14792776107788086	0.3269158601760864	0.1910725235939026	0.28091123700141907	0.2523631751537323	0.34774938225746155	0.24725127220153809
UBR4	0.1507769227027893	0.30874529480934143	0.33436498045921326	0.15129873156547546	0.39772337675094604	0.1067054271697998	0.3937154710292816	0.37651339173316956	0.2469010204076767	0.2371101826429367	0.2529356777667999	0.3608034551143646	0.3366786241531372	0.39600345492362976	0.12775690853595734	0.3891866207122803	0.4037812650203705	0.3925195634365082	0.1672566533088684	0.3322696387767792	0.15663155913352966	0.18817472457885742	0.25724858045578003	0.3662167191505432	0.12349281460046768	0.3588751256465912	0.20148485898971558	0.3273330628871918	0.372324138879776	0.17113354802131653	0.2069631814956665	0.4111723005771637	0.2893648147583008	0.24377605319023132	0.22757606208324432	0.12311295419931412	0.2600150406360626	0.2801135778427124	0.2820647954940796	0.40242326259613037	0.19001999497413635	0.4005109369754791	0.1889304667711258	0.1754620373249054	0.1438242495059967	0.40379393100738525	0.2625868320465088	0.25503405928611755	0.39868810772895813
EMC1	0.06015552580356598	0.13949096202850342	0.0	0.0	0.3155061602592468	0.0	0.2944849133491516	0.1964278370141983	0.025859231129288673	0.07057009637355804	0.0480867400765419	0.12541751563549042	0.09386909008026123	0.31207704544067383	0.007776251062750816	0.17715591192245483	0.32076019048690796	0.28414246439933777	0.02802777662873268	0.22750526666641235	0.01490772981196642	0.0	0.0656416043639183	0.2087186723947525	0.0	0.25539031624794006	0.0	0.16526253521442413	0.11943475157022476	0.0	0.0	0.09236663579940796	0.1381577104330063	0.0	0.0	0.010415037162601948	0.0	0.0	0.0	0.23749975860118866	0.062171660363674164	0.3198084235191345	0.011015057563781738	0.05377877503633499	0.0	0.08263467252254486	0.0	0.0	0.25001251697540283
MRTO4	0.4373058080673218	0.3890160620212555	0.3668491840362549	0.2804182469844818	0.37996524572372437	0.36950093507766724	0.3804571032524109	0.37607282400131226	0.32472166419029236	0.36062613129615784	0.4284965991973877	0.37550655007362366	0.39969542622566223	0.3845578134059906	0.3576826751232147	0.37398380041122437	0.38765159249305725	0.3955972492694855	0.3756605088710785	0.41412946581840515	0.35721755027770996	0.3734363317489624	0.2826586663722992	0.38609302043914795	0.39738184213638306	0.3859874904155731	0.3645276725292206	0.3921053111553192	0.3928907811641693	0.37345606088638306	0.37329238653182983	0.40068960189819336	0.3900924324989319	0.37607336044311523	0.43568503856658936	0.34457090497016907	0.34566986560821533	0.39140382409095764	0.3973679840564728	0.39297613501548767	0.4901661276817322	0.3890256881713867	0.36613667011260986	0.40259113907814026	0.3887551426887512	0.3861333429813385	0.3762784004211426	0.3840600550174713	0.4030834138393402
AKR7A2	0.0	0.0	0.0	0.0	0.3545268177986145	0.0	0.0	0.0017492230981588364	0.0	0.0	0.0	0.0	0.0	0.4826968014240265	0.0	0.0	0.48264050483703613	0.0	0.0	0.0	0.0	0.0	0.0	0.0	0.0	0.175510436296463	0.0	0.0	0.0	0.0	0.0	0.05364124849438667	0.0	0.0	0.0	0.0	0.0	0.0	0.0	0.0	0.0	0.4862176477909088	0.0	0.0	0.0	0.0	0.0	0.09789244085550308	0.0
CAPZB	0.0	0.0	0.0	0.0	0.5367130041122437	0.0	0.0	0.009959214366972446	0.0	0.0	0.0	0.0	0.0	0.6991183161735535	0.0	0.006191808730363846	0.6994498372077942	0.0	0.0	0.0	0.0	0.0	0.0	0.0	0.0	0.0	0.0	0.0	0.0	0.0	0.0	0.0	0.0	0.0	0.0	0.0	0.0	0.0	0.0	0.026836570352315903	0.0	0.6987014412879944	0.0	0.0	0.0	0.0	0.0	0.0	0.0
TMCO4	0.0	0.060198284685611725	0.0	0.0	0.2448832243680954	0.0	0.1936749517917633	0.1676172912120819	0.0823807567358017	0.0	0.0	0.0	0.0	0.2867546081542969	0.0	0.15232263505458832	0.28529834747314453	0.14486175775527954	0.0	0.10700754821300507	0.0	0.0	0.0	0.11446394771337509	0.0	0.1887366622686386	0.0	0.0	0.10232095420360565	0.0	0.0	0.0	0.12835939228534698	0.0	0.0	0.0	0.0	0.0	0.0	0.21998679637908936	0.0	0.28551581501960754	0.006942547857761383	0.0	0.0	0.0	0.0	0.0	0.17931751906871796
OTUD3	0.022480666637420654	0.22356872260570526	0.16329222917556763	0.16356627643108368	0.14729899168014526	0.1547594517469406	0.13809779286384583	0.14526212215423584	0.10486418008804321	0.13545452058315277	0.20798692107200623	0.3617801368236542	0.2566036581993103	0.1429113745689392	0.21662314236164093	0.14009566605091095	0.14720295369625092	0.21304644644260406	0.28307706117630005	0.2518530786037445	0.07189252972602844	0.0	0.14229999482631683	0.14592278003692627	0.2093828022480011	0.1554284244775772	0.3355562388896942	0.3009864389896393	0.24341970682144165	0.12727683782577515	0.3292776644229889	0.30914366245269775	0.13212469220161438	0.08869906514883041	0.13325853645801544	0.08986132591962814	0.3316030502319336	0.23587168753147125	0.15629807114601135	0.14552441239356995	0.14721855521202087	0.14719247817993164	0.1408991515636444	0.1403932422399521	0.0	0.32149437069892883	0.3587128520011902	0.2781640887260437	0.15727916359901428
UBXN10	0.24675890803337097	0.519594669342041	0.23824138939380646	0.4691978991031647	0.2403600811958313	0.5413291454315186	0.2756253182888031	0.3613414168357849	0.5109506249427795	0.38749754428863525	0.47821488976478577	0.4799060523509979	0.3986132740974426	0.2374114841222763	0.6843383312225342	0.2623863220214844	0.23720940947532654	0.23705878853797913	0.31818097829818726	0.5096821784973145	0.5860186219215393	0.2429143190383911	0.2711859941482544	0.2353232204914093	0.4376010000705719	0.4985139071941376	0.39865729212760925	0.5116052031517029	0.24134592711925507	0.23496583104133606	0.5474919080734253	0.24019160866737366	0.2438998520374298	0.23741906881332397	0.5153994560241699	0.23960192501544952	0.42227330803871155	0.388948529958725	0.2545764446258545	0.3249657452106476	0.2916593849658966	0.2383463829755783	0.25850149989128113	0.24126334488391876	0.4259271025657654	0.591204047203064	0.267628014087677	0.8350600600242615	0.40439173579216003
CAMK2N1	0.7346391677856445	0.3344127833843231	0.27508649230003357	0.372239887714386	0.1309821754693985	0.3190632462501526	0.13485121726989746	0.12783458828926086	0.24124814569950104	0.5588052272796631	0.4859425723552704	0.5358349680900574	0.2531784176826477	0.0	0.21276432275772095	0.2462630718946457	0.12287098914384842	0.24431777000427246	0.5123326182365417	0.2807924151420593	0.5736750364303589	0.4186660647392273	0.32873061299324036	0.24138745665550232	0.5575981140136719	0.1425648033618927	0.35193729400634766	0.34751251339912415	0.4360250234603882	0.20736311376094818	0.3752845227718353	0.3007657527923584	0.27004364132881165	0.2822078764438629	0.5891990661621094	0.2988605499267578	0.3362409770488739	0.3239831328392029	0.36380285024642944	0.14531531929969788	0.21445898711681366	0.1193222627043724	0.31563320755958557	0.5557571649551392	0.45272183418273926	0.4028395116329193	0.4350145161151886	0.5684137344360352	0.15442398190498352
MUL1	0.3348897695541382	0.3220231533050537	0.3109114468097687	0.41665470600128174	0.31290900707244873	0.4518595039844513	0.3248215317726135	0.3031446039676666	0.325607031583786	0.32199421525001526	0.3957991302013397	0.5287052989006042	0.47036728262901306	0.31433579325675964	0.418136328458786	0.3121927082538605	0.3075178861618042	0.3211446702480316	0.32304537296295166	0.3345375955104828	0.35509076714515686	0.31216859817504883	0.309556245803833	0.31536588072776794	0.5491259694099426	0.4268967807292938	0.3126680850982666	0.39782848954200745	0.3069072663784027	0.341426819562912	0.33851808309555054	0.32146066427230835	0.3136824071407318	0.31783270835876465	0.5000166893005371	0.3095936179161072	0.4160977005958557	0.5566483736038208	0.31090930104255676	0.3186158835887909	0.32733526825904846	0.3098675310611725	0.3095290958881378	0.3144351541996002	0.4845968186855316	0.43232035636901855	0.3228987157344818	0.4647223949432373	0.3249262869358063
CDA	0.2851404845714569	0.31292709708213806	0.296993225812912	0.0	0.3112596273422241	0.0	0.3102262616157532	0.30486685037612915	0.2895154356956482	0.20399294793605804	0.054624829441308975	0.0	0.0	0.31181639432907104	0.0824047401547432	0.2967967391014099	0.31184202432632446	0.2993757426738739	0.23686441779136658	0.3158721923828125	0.0	0.13623711466789246	0.30828607082366943	0.3086710274219513	0.0	0.09707751870155334	0.3058626353740692	0.10052613914012909	0.29570192098617554	0.16479116678237915	0.0694437175989151	0.3078728914260864	0.3035777807235718	0.30587005615234375	0.0	0.2979927957057953	0.016091128811240196	0.0	0.30680423974990845	0.30984482169151306	0.3111666440963745	0.3081049919128418	0.30599239468574524	0.3097206950187683	0.045974794775247574	0.01783940941095352	0.23223640024662018	0.0	0.3124374747276306
PINK1	0.28819480538368225	0.30346086621284485	0.29160672426223755	0.23958763480186462	0.2928810715675354	0.25393661856651306	0.3021703362464905	0.28245195746421814	0.28359127044677734	0.2972332537174225	0.32198721170425415	0.30382317304611206	0.29725733399391174	0.2908938229084015	0.27850550413131714	0.282967209815979	0.28759637475013733	0.29422906041145325	0.29286104440689087	0.3068992495536804	0.32173314690589905	0.28120121359825134	0.2903638780117035	0.286967396736145	0.30725765228271484	0.28102362155914307	0.2795685827732086	0.2886081337928772	0.2936480641365051	0.2835886478424072	0.2680991590023041	0.3017100691795349	0.3020385503768921	0.2864077389240265	0.39978739619255066	0.2883051931858063	0.25064337253570557	0.25808262825012207	0.28721797466278076	0.2940341830253601	0.2983182966709137	0.2950061559677124	0.2759915590286255	0.3060940206050873	0.266559898853302	0.2928425371646881	0.27308446168899536	0.20866820216178894	0.30744096636772156
DDOST	0.5650827884674072	0.5654767751693726	0.5518912672996521	0.6841520071029663	0.5545934438705444	0.7034178376197815	0.5683299899101257	0.548007607460022	0.5855202078819275	0.5719125270843506	0.726910412311554	0.8529700040817261	0.7541383504867554	0.5574114322662354	0.6464483141899109	0.553523063659668	0.5529776215553284	0.5692627429962158	0.5690067410469055	0.5890682339668274	0.6431494355201721	0.5481694936752319	0.5555451512336731	0.5620314478874207	0.8633648157119751	0.6344723105430603	0.5703778862953186	0.6954776048660278	0.5582641363143921	0.5928128361701965	0.6605179905891418	0.5628452301025391	0.5586472153663635	0.5684841871261597	0.7901454567909241	0.5531195998191833	0.7414613962173462	0.880334734916687	0.5619237422943115	0.5632767677307129	0.5743064284324646	0.5529890060424805	0.5568715333938599	0.5640617609024048	0.7942255139350891	0.7649449706077576	0.5619574189186096	0.8147618174552917	0.5719969868659973
HP1BP3	0.538997232913971	0.5231667160987854	0.5139791369438171	0.38510555028915405	0.5275647044181824	0.31601664423942566	0.5282610058784485	0.5306766033172607	0.4782424867153168	0.4962048828601837	0.5050843358039856	0.5102007985115051	0.5003847479820251	0.5314501523971558	0.38884198665618896	0.5126987099647522	0.5361022353172302	0.5277898907661438	0.4049781560897827	0.5448597073554993	0.4543496072292328	0.43767476081848145	0.4473867416381836	0.5085102319717407	0.5060206055641174	0.5200680494308472	0.4498453438282013	0.4146144390106201	0.5364061594009399	0.5093685388565063	0.5011135339736938	0.40865716338157654	0.4799460768699646	0.5023593902587891	0.48705556988716125	0.3989728093147278	0.4952465891838074	0.43386954069137573	0.50548255443573	0.532623291015625	0.4479677081108093	0.5319605469703674	0.42643430829048157	0.5339963436126709	0.5046968460083008	0.5037633776664734	0.5273792743682861	0.5190653204917908	0.5381664037704468
EIF4G3	0.0	0.0	0.0	0.0	0.21326105296611786	0.0	0.1259799301624298	0.07729741185903549	0.0	0.0	0.0	0.0	0.0	0.32635489106178284	0.0	0.0	0.342862606048584	0.0	0.0	0.0	0.0	0.0	0.0	0.05987051874399185	0.0	0.11341854184865952	0.0	0.0	0.0	0.0	0.0	0.0	0.0	0.0	0.0	0.0	0.0	0.0	0.0	0.12376590073108673	0.0	0.3409581780433655	0.0	0.0	0.0	0.0	0.0	0.0	0.0178213007748127
ECE1	0.0	0.0	0.0	0.0	0.18019352853298187	0.0	0.0	0.0	0.0	0.0	0.0	0.0	0.0	0.31039196252822876	0.0	0.0	0.3142777681350708	0.021881703287363052	0.0	0.0	0.0	0.0	0.0	0.0	0.0	0.08504236489534378	0.0	0.0	0.0	0.0	0.0	0.0	0.11505042016506195	0.0	0.0	0.0	0.0	0.0	0.0	0.11575087159872055	0.0	0.31459295749664307	0.0	0.0	0.0	0.0	0.0	0.0	0.0
NBPF3	0.0	0.05812115967273712	0.0	0.0	0.09581924229860306	0.0	0.0	0.0	0.0	0.0	0.0	0.0	0.0	0.14955000579357147	0.030920948833227158	0.08644166588783264	0.1512056142091751	0.07483324408531189	0.0	0.05044848844408989	0.0	0.0	0.0	0.0	0.0	0.09137511998414993	0.0	0.01765367202460766	0.0	0.0	0.0	0.0	0.0	0.0	0.0	0.0	0.03558412194252014	0.0	0.0	0.13207511603832245	0.0	0.14797577261924744	0.0	0.0	0.0	0.02952781692147255	0.0	0.07294899970293045	0.0
USP48	0.0	0.0	0.0	0.0	0.2374608814716339	0.0	0.1272219717502594	0.14144578576087952	0.0	0.0	0.0	0.0	0.0	0.3864137828350067	0.0	0.0	0.4091765880584717	0.0	0.0	0.0	0.0	0.0	0.0	0.06627592444419861	0.0	0.13426445424556732	0.0	0.0	0.0	0.0	0.0	0.0	0.0	0.0	0.0	0.0	0.0	0.0	0.0	0.09258370101451874	0.0	0.408652663230896	0.0	0.0	0.0	0.0	0.0	0.0	0.09788908064365387
CDC42	0.0	0.07392818480730057	0.0	0.0	0.5577529668807983	0.0	0.3123740255832672	0.41031813621520996	0.1394716501235962	0.0	0.0	0.0	0.0	0.7005102038383484	0.0	0.08349722623825073	0.6980454325675964	0.2215055227279663	0.0	0.2022707313299179	0.0	0.0	0.08381647616624832	0.27785152196884155	0.0	0.3462434709072113	0.0	0.0	0.09682488441467285	0.0	0.0	0.07221745699644089	0.028136882930994034	0.0	0.0	0.0	0.0	0.0	0.0	0.47361618280410767	0.0	0.6953014135360718	0.0	0.0	0.0	0.0	0.0	0.02223503589630127	0.2675431966781616
ZBTB40	0.0	0.0	0.0	0.0	0.22983501851558685	0.0	0.013405635952949524	0.0	0.0	0.0	0.0	0.0	0.0	0.23324598371982574	0.0	0.06798608601093292	0.23460592329502106	0.07539990544319153	0.0	0.0	0.0	0.0	0.0	0.07967711985111237	0.0	0.13525550067424774	0.0	0.0	0.0	0.0	0.0	0.0	0.0	0.0	0.0	0.0	0.0	0.0	0.0	0.09011930227279663	0.0	0.23871147632598877	0.0	0.0	0.0	0.0	0.0	0.03884861245751381	0.10084031522274017
C1QA	0.15366831421852112	0.12457935512065887	0.40011900663375854	0.447208970785141	0.12057537585496902	0.6866275072097778	0.11884339898824692	0.11432606726884842	0.13221308588981628	0.29766321182250977	0.4779234528541565	0.802129864692688	0.5076960325241089	0.11749278753995895	0.40719807147979736	0.11929213255643845	0.11702542752027512	0.13007813692092896	0.2148788869380951	0.1323157548904419	0.4234643578529358	0.16036853194236755	0.1248260959982872	0.1297817975282669	0.5005390048027039	0.37224265933036804	0.13498321175575256	0.46946200728416443	0.30845338106155396	0.15838012099266052	0.3182715177536011	0.1378067433834076	0.12671716511249542	0.1959330141544342	0.5091387033462524	0.11955396831035614	0.6147160530090332	0.637496292591095	0.11774110794067383	0.12305350601673126	0.11752329021692276	0.11735884100198746	0.1278185397386551	0.1923142373561859	0.4658820927143097	0.6030364632606506	0.32845601439476013	0.5539252758026123	0.12679317593574524
C1QC	0.0	0.0	0.0	0.0	0.0	0.0	0.0	0.0	0.0	0.0	0.0	0.0	0.0	0.0	0.0	0.0	0.0	0.0	0.0	0.0	0.0	0.0	0.0	0.0	0.0	0.0	0.0	0.0	0.0	0.0	0.0	0.0	0.0	0.0	0.0	0.0	0.0	0.0	0.0	0.0	0.0	0.0	0.0	0.0	0.0	0.0	0.0	0.0	0.0
C1QB	0.0	0.0	0.0	0.0	0.0	0.0	0.0	0.0	0.0	0.0	0.0	0.0	0.0	0.0	0.0	0.0	0.0	0.0	0.0	0.0	0.0	0.0	0.0	0.0	0.0	0.0	0.0	0.0	0.0	0.0	0.0	0.0	0.0	0.0	0.0	0.0	0.0	0.0	0.0	0.0	0.0	0.0	0.0	0.0	0.0	0.0	0.0	0.0	0.0
KDM1A	0.0	0.0	0.0	0.0	0.3060644268989563	0.0	0.19302959740161896	0.10697811841964722	0.0	0.0	0.0	0.0	0.0	0.30823299288749695	0.0	0.2738831341266632	0.3107815980911255	0.0838363766670227	0.0	0.06587375700473785	0.0	0.0	0.0	0.10305845737457275	0.0	0.11037348210811615	0.0	0.0	0.0	0.0	0.0	0.0	0.05906447768211365	0.0	0.0	0.0	0.0	0.0	0.0	0.13765445351600647	0.0	0.31288444995880127	0.0	0.0	0.0	0.0	0.0	0.0	0.14044712483882904
LUZP1	0.0	0.11132124066352844	0.020756134763360023	0.0	0.38624307513237	0.0	0.21575608849525452	0.2560299038887024	0.09520271420478821	0.0	0.0	0.0	0.0	0.3871628940105438	0.04004397243261337	0.272432804107666	0.39010074734687805	0.19925326108932495	0.004341252148151398	0.1667851358652115	0.0	0.025609854608774185	0.04583754763007164	0.23495687544345856	0.0	0.23963713645935059	0.0	0.0	0.12797291576862335	0.0	0.0	0.11163598299026489	0.06167887523770332	0.0	0.0	0.07410722225904465	0.0	0.0	0.0	0.305975079536438	0.0	0.3907002806663513	0.0	0.0	0.0	0.0	0.0	0.0	0.24439038336277008
HNRNPR	0.45385366678237915	0.4483008086681366	0.34125274419784546	0.21099473536014557	0.5722671747207642	0.27924761176109314	0.575775146484375	0.5465112328529358	0.41746029257774353	0.4264388382434845	0.40070098638534546	0.29943132400512695	0.3321292996406555	0.5802007913589478	0.2281663417816162	0.5607693195343018	0.5820747017860413	0.5143817663192749	0.266763836145401	0.46993350982666016	0.31012192368507385	0.27912184596061707	0.3647919297218323	0.5091559886932373	0.4112444818019867	0.4767345190048218	0.25716888904571533	0.29712527990341187	0.5272616147994995	0.21840965747833252	0.28781312704086304	0.37126702070236206	0.437696635723114	0.27351298928260803	0.4140413701534271	0.32118532061576843	0.2888193130493164	0.3589840233325958	0.26727035641670227	0.5783398747444153	0.32877978682518005	0.5783762335777283	0.3171139657497406	0.44124025106430054	0.3234086334705353	0.3642703890800476	0.33252352476119995	0.0	0.5651458501815796
ZNF436	0.0	0.0	0.01624748669564724	0.0	0.0496966689825058	0.0	0.0	0.0	0.02335098758339882	0.0	0.0	0.0	0.0	0.04691416025161743	0.0	0.0	0.050419002771377563	0.0	0.0	0.0	0.0	0.0	0.0	0.0	0.0	0.0	0.0	0.0	0.0	0.0	0.0	0.0	0.0	0.0	0.0	0.0	0.0	0.0	0.0	0.0	0.0	0.05274418368935585	0.0	0.0	0.0	0.0	0.0	0.3269733190536499	0.04504106938838959
TCEA3	0.0	0.0	0.0	0.0	0.16003163158893585	0.0	0.0	0.0	0.0	0.0	0.0	0.0	0.0	0.2771540582180023	0.0	0.07807350158691406	0.28180670738220215	0.0	0.0	0.0	0.0	0.0	0.0	0.0	0.0	0.03270808607339859	0.0	0.0	0.0	0.0	0.0	0.0	0.006030459888279438	0.0	0.0	0.0	0.0	0.0	0.0	0.0	0.0	0.28372055292129517	0.0	0.0	0.0	0.0	0.0	0.0646042600274086	0.11408617347478867
E2F2	0.12079964578151703	0.12149651348590851	0.11820287257432938	0.21652379631996155	0.11770113557577133	0.14788486063480377	0.11946132779121399	0.10881471633911133	0.11584920436143875	0.11459258943796158	0.25151950120925903	0.46907687187194824	0.3637472093105316	0.11015889793634415	0.1674170047044754	0.11806425452232361	0.10933102667331696	0.11857791990041733	0.12469450384378433	0.12482554465532303	0.1834987848997116	0.11225293576717377	0.11067841947078705	0.11951303482055664	0.3092203140258789	0.17327092587947845	0.11339117586612701	0.28703418374061584	0.11656907200813293	0.13613033294677734	0.2152823954820633	0.14098042249679565	0.11572954058647156	0.11301150172948837	0.3148603141307831	0.1113835871219635	0.26065298914909363	0.4627815783023834	0.1108432486653328	0.12238190323114395	0.11074604839086533	0.11089392006397247	0.11494285613298416	0.11956276744604111	0.2164490818977356	0.34660935401916504	0.12274932861328125	0.31329432129859924	0.1216798722743988
ID3	0.319703072309494	0.44505539536476135	0.5288146138191223	0.5010520219802856	0.32565584778785706	0.3844297528266907	0.3356403708457947	0.6619141101837158	0.3399798274040222	0.4579898715019226	0.3893480896949768	0.473859578371048	0.3844350576400757	0.3154902458190918	0.39494091272354126	0.31915342807769775	0.312310129404068	0.37267357110977173	0.4435766637325287	0.5521184206008911	0.4234112799167633	0.37482115626335144	0.3232146203517914	0.35358691215515137	0.3982217013835907	0.45043638348579407	0.4810429513454437	0.24188068509101868	0.3720177710056305	0.4501025676727295	0.5612085461616516	0.558990478515625	0.4014895558357239	0.3967098295688629	0.35603201389312744	0.34990954399108887	0.6220332384109497	0.5297023057937622	0.3693975508213043	0.418295681476593	0.42227038741111755	0.31538164615631104	0.35386398434638977	0.45604342222213745	0.5406110882759094	0.5043447017669678	0.4478295147418976	0.5784703493118286	0.3381113111972809
RPL11	1.0	1.0	1.0	1.0	1.0	1.0	1.0	1.0	1.0	1.0	1.0	1.0	1.0	1.0	1.0	1.0	1.0	1.0	1.0	1.0	1.0	1.0	1.0	1.0	1.0	1.0	1.0	1.0	1.0	1.0	1.0	1.0	1.0	1.0	1.0	1.0	1.0	1.0	1.0	1.0	1.0	1.0	1.0	1.0	1.0	1.0	1.0	1.0	1.0
PITHD1	0.5260369777679443	0.5230576992034912	0.48809683322906494	0.4760543406009674	0.5116227269172668	0.4450450539588928	0.520664393901825	0.5108137726783752	0.5101109743118286	0.4786531925201416	0.5054492950439453	0.44437292218208313	0.5034320950508118	0.5154962539672852	0.5311625599861145	0.495369017124176	0.5203332304954529	0.5152484178543091	0.5070226788520813	0.5389288663864136	0.4826602339744568	0.5077293515205383	0.5029874444007874	0.5182352662086487	0.5449446439743042	0.5163136124610901	0.5132915377616882	0.44408780336380005	0.5114995837211609	0.5032778978347778	0.48262012004852295	0.5277495980262756	0.5021743774414062	0.5183003544807434	0.48890450596809387	0.4999401569366455	0.49257105588912964	0.490943968296051	0.5148400068283081	0.5244680047035217	0.5260709524154663	0.5194770097732544	0.4906775653362274	0.50714111328125	0.513115406036377	0.50041663646698	0.5072370171546936	0.38225698471069336	0.5179451704025269
LYPLA2	0.4891085624694824	0.4984702169895172	0.48965054750442505	0.597907304763794	0.48730766773223877	0.6158210039138794	0.5019006729125977	0.47613397240638733	0.5119485855102539	0.4884186089038849	0.6523596048355103	0.8133585453033447	0.7164130210876465	0.4890140891075134	0.5397600531578064	0.4869820475578308	0.48421597480773926	0.5012547373771667	0.49561089277267456	0.5107550024986267	0.5820997357368469	0.4802376627922058	0.4854755997657776	0.4901621639728546	0.730055570602417	0.5520675778388977	0.49515217542648315	0.63120037317276	0.4848683476448059	0.5182022452354431	0.5747047662734985	0.49877262115478516	0.4917204976081848	0.49636417627334595	0.7519417405128479	0.4826507866382599	0.6611268520355225	0.7724182605743408	0.48415684700012207	0.4917221963405609	0.5092068314552307	0.48877018690109253	0.4865275025367737	0.496216356754303	0.6650373339653015	0.6970287561416626	0.49424657225608826	0.7463842630386353	0.50617516040802
GALE	0.1333063542842865	0.0	0.0	0.0	0.247259259223938	0.0	0.001713719218969345	0.1708199381828308	0.13682304322719574	0.0	0.0	0.0	0.0	0.34577375650405884	0.0	0.0	0.3504602313041687	0.18847279250621796	0.0	0.05912161245942116	0.0	0.0	0.0	0.0840921476483345	0.0	0.04203619062900543	0.13853085041046143	0.061911098659038544	0.0	0.0	0.0	0.13677996397018433	0.26773369312286377	0.0	0.0	0.034797996282577515	0.0	0.0	0.0	0.026974884793162346	0.08782202005386353	0.35102593898773193	0.02161651849746704	0.0	0.0	0.0	0.0	0.2343132346868515	0.0
HMGCL	0.0	0.1720612347126007	0.09512092918157578	0.0	0.408956378698349	0.0	0.3511047065258026	0.25149816274642944	0.1633758693933487	0.051455914974212646	0.15875808894634247	0.0	0.04882054775953293	0.41272133588790894	0.02867080643773079	0.10351831465959549	0.4143069386482239	0.26607632637023926	0.07456058263778687	0.20234254002571106	0.07396441698074341	0.10298377275466919	0.12231278419494629	0.2645651400089264	0.0	0.2296694964170456	0.03468293696641922	0.17300531268119812	0.35965269804000854	0.0	0.0	0.2023734450340271	0.2790839970111847	0.042009137570858	0.18384097516536713	0.09638897329568863	0.0	0.0	0.04002981260418892	0.32551586627960205	0.1684010922908783	0.4136391878128052	0.13118889927864075	0.047222405672073364	0.0	0.16773685812950134	0.0	0.0	0.3373110890388489
FUCA1	0.33039748668670654	0.3491741120815277	0.32341477274894714	0.19455988705158234	0.3389381170272827	0.0	0.35161417722702026	0.3290548026561737	0.30353879928588867	0.3205314576625824	0.30259084701538086	0.3362274467945099	0.17860808968544006	0.33841627836227417	0.2477678805589676	0.3319229781627655	0.3422664403915405	0.34092432260513306	0.3354661166667938	0.34777241945266724	0.3062899112701416	0.3348819315433502	0.33298805356025696	0.3419211506843567	0.24134576320648193	0.27947357296943665	0.335328072309494	0.3480338156223297	0.34004178643226624	0.3310546875	0.3166431188583374	0.3506163954734802	0.3327872157096863	0.34177839756011963	0.33974984288215637	0.27764472365379333	0.26924586296081543	0.20675159990787506	0.3388434052467346	0.34383171796798706	0.3329436480998993	0.33876460790634155	0.335452139377594	0.33384275436401367	0.2760944068431854	0.3346072733402252	0.3341458737850189	0.23555076122283936	0.3492475152015686
CNR2	0.0	0.0	0.0	0.0	0.2483401894569397	0.0	0.20560768246650696	0.0875767320394516	0.0	0.0	0.0	0.0	0.0	0.25599780678749084	0.0	0.17521698772907257	0.2554672360420227	0.04413098841905594	0.0	0.0	0.0	0.0	0.0	0.08156983554363251	0.0	0.12587285041809082	0.0	0.0	0.0	0.0	0.0	0.0	0.0	0.0	0.0	0.0	0.0	0.0	0.0	0.10475774109363556	0.0	0.2599050998687744	0.0	0.0	0.0	0.0	0.0	0.0	0.1023009866476059
PNRC2	1.0	1.0	1.0	1.0	0.5650172829627991	0.705238938331604	0.903033971786499	1.0	1.0	0.963111400604248	0.910586953163147	0.9452239274978638	0.8168692588806152	0.47995975613594055	1.0	0.8107049465179443	0.4751456379890442	0.9750382304191589	1.0	1.0	0.9510414600372314	1.0	1.0	0.8929058313369751	1.0	0.8166186809539795	1.0	0.9167426228523254	0.934542179107666	1.0	1.0	1.0	0.7878207564353943	1.0	0.9611414670944214	0.8570353388786316	0.9612047076225281	0.9144037365913391	0.8840380907058716	0.9466263055801392	0.9434704780578613	0.47141027450561523	0.8900541663169861	1.0	1.0	0.8757268190383911	1.0	0.7867720127105713	0.9862105250358582
SRSF10	0.0	0.21787802875041962	0.1400548368692398	0.04562217742204666	0.514119029045105	0.0	0.3854374885559082	0.33373451232910156	0.10273854434490204	0.24953219294548035	0.037768132984638214	0.18267275393009186	0.0	0.5177139043807983	0.08445224910974503	0.47738099098205566	0.5241794586181641	0.3159961402416229	0.07035931944847107	0.25892361998558044	0.06836872547864914	0.0	0.13897909224033356	0.3335861265659332	0.0	0.41150522232055664	0.1315186321735382	0.0890951156616211	0.23349878191947937	0.0	0.0	0.21892701089382172	0.21929354965686798	0.0	0.0	0.0	0.1507190763950348	0.06998229026794434	0.0	0.3957735598087311	0.0	0.5252880454063416	0.06487525999546051	0.0	0.06761638820171356	0.14476518332958221	0.15972229838371277	0.07375238835811615	0.4129703640937805
IFNLR1	0.161343514919281	0.0	0.08812864124774933	0.0	0.08262603729963303	0.0	0.0862545371055603	0.08208594471216202	0.08796758204698563	0.0	0.0915481299161911	0.21933333575725555	0.0	0.07963192462921143	0.0	0.07873375713825226	0.08659608662128448	0.08073403686285019	0.0	0.0	0.11007837951183319	0.0	0.0	0.07559923827648163	0.0	0.07675307989120483	0.0	0.08734385669231415	0.0	0.0	0.27670660614967346	0.0	0.0	0.0	0.0	0.0	0.0	0.0	0.0	0.08510258793830872	0.0	0.08664913475513458	0.0	0.09925924241542816	0.14673912525177002	0.15273524820804596	0.09083342552185059	0.0	0.07912756502628326
RCAN3	0.0	0.0	0.0	0.0	0.23376283049583435	0.0	0.14874860644340515	0.0	0.0	0.0	0.0	0.0	0.0	0.3647273778915405	0.0	0.0	0.4279472529888153	0.0	0.0	0.0	0.0	0.0	0.0	0.11668432503938675	0.0	0.09545401483774185	0.0	0.0	0.0	0.0	0.0	0.0	0.0	0.0	0.0	0.0	0.0	0.0	0.0	0.19580885767936707	0.0	0.4300577938556671	0.0	0.0	0.0	0.0	0.0	0.0	0.05330194532871246
SRRM1	0.0	0.1588669717311859	0.09470616281032562	0.0	0.5914257168769836	0.040938518941402435	0.4586641788482666	0.442901074886322	0.21560488641262054	0.0	0.0	0.0	0.03823227435350418	0.5941706895828247	0.09782196581363678	0.5241240859031677	0.5959682464599609	0.33098161220550537	0.06439414620399475	0.3278675079345703	0.0	0.12665051221847534	0.1992914378643036	0.3856712877750397	0.0	0.40701475739479065	0.04042278975248337	0.0	0.24708379805088043	0.0	0.0	0.21581929922103882	0.24436098337173462	0.05757319554686546	0.0	0.12180418521165848	0.05388473719358444	0.05232865363359451	0.008999306708574295	0.46179771423339844	0.07707679271697998	0.5970618724822998	0.09200917184352875	0.0	0.0	0.02871416136622429	0.08037316799163818	0.0	0.3873952329158783
CLIC4	0.28872498869895935	0.08285414427518845	0.13206005096435547	0.0344121940433979	0.1626693308353424	0.0	0.1629951149225235	0.22359707951545715	0.048668622970581055	0.0	0.0	0.10189871490001678	0.07648965716362	0.1593630313873291	0.09964342415332794	0.151785209774971	0.1669631451368332	0.15771399438381195	0.0	0.10899127274751663	0.0	0.1528487652540207	0.1176060363650322	0.1543331742286682	0.0	0.1375289410352707	0.1116250529885292	0.0	0.1626797616481781	0.05056703835725784	0.14541783928871155	0.22231698036193848	0.08726665377616882	0.17615292966365814	0.0	0.06600011885166168	0.0	0.0	0.1674833595752716	0.1752721071243286	0.17011311650276184	0.16667158901691437	0.04711180925369263	0.09840474277734756	0.0	0.12652835249900818	0.1346738636493683	0.0	0.16901639103889465
RUNX3	0.307788610458374	0.2361392378807068	0.2966991066932678	0.15904557704925537	0.47927021980285645	0.16029779613018036	0.49900272488594055	0.4102993607521057	0.34934693574905396	0.10026396811008453	0.2450905442237854	0.0	0.15281635522842407	0.6282892227172852	0.22815878689289093	0.4183886647224426	0.6271699666976929	0.37615063786506653	0.15636780858039856	0.37503892183303833	0.0	0.16457808017730713	0.1847294569015503	0.3875749111175537	0.017497126013040543	0.4533891975879669	0.15468043088912964	0.09433969855308533	0.2098592221736908	0.1209351047873497	0.017188258469104767	0.3461657464504242	0.2978467643260956	0.2871983051300049	0.0	0.200860857963562	0.09391111135482788	0.0	0.001950189471244812	0.5141416788101196	0.17235733568668365	0.6230522990226746	0.22085723280906677	0.0813654214143753	0.17265190184116364	0.0	0.13118517398834229	0.34299859404563904	0.4156196415424347
SYF2	0.5819390416145325	0.5791889429092407	0.5376957058906555	0.5332055687904358	0.5692435503005981	0.36048221588134766	0.5635535717010498	0.5599948763847351	0.5230384469032288	0.5294477939605713	0.532105565071106	0.4782335162162781	0.4581538438796997	0.5693351626396179	0.5822057127952576	0.5470356345176697	0.5764456987380981	0.5308154225349426	0.5481627583503723	0.5939616560935974	0.5288140177726746	0.5631794333457947	0.548989474773407	0.5297356843948364	0.5931202173233032	0.5504798889160156	0.5702788233757019	0.49472033977508545	0.562440037727356	0.5866577625274658	0.4904266595840454	0.5763591527938843	0.5389118790626526	0.5513642430305481	0.554105818271637	0.5462405681610107	0.5036391615867615	0.5488505363464355	0.5167705416679382	0.5809726119041443	0.48692548274993896	0.5698668360710144	0.48240983486175537	0.575713574886322	0.5779602527618408	0.5193255543708801	0.5545434951782227	0.267961710691452	0.5780271887779236
TMEM50A	0.727007269859314	0.6222806572914124	0.614594042301178	0.538140594959259	0.6045489311218262	0.4910259544849396	0.6000931859016418	0.6509319543838501	0.591942310333252	0.6624408960342407	0.6324681639671326	0.590751051902771	0.5102013349533081	0.6094029545783997	0.4958842992782593	0.5900185704231262	0.611080527305603	0.6145061254501343	0.5595782995223999	0.6374400854110718	0.6115605235099792	0.6039798855781555	0.6010656356811523	0.612078070640564	0.6399653553962708	0.6099553108215332	0.6252864003181458	0.5924169421195984	0.6171160936355591	0.6059265732765198	0.5788336992263794	0.6101874709129333	0.5777650475502014	0.6139547824859619	0.6247463226318359	0.5658934116363525	0.5746860504150391	0.5760863423347473	0.6054555773735046	0.6303041577339172	0.6239264607429504	0.6178841590881348	0.595426082611084	0.6337550282478333	0.6913960576057434	0.6156862378120422	0.6091883182525635	0.49939990043640137	0.6232514381408691
LDLRAP1	0.24936401844024658	0.36767032742500305	0.283241331577301	0.1467549353837967	0.4097262918949127	0.20846585929393768	0.4059922993183136	0.3782011866569519	0.33288708329200745	0.29662182927131653	0.30176404118537903	0.1767832189798355	0.3665212392807007	0.4056483805179596	0.1946142613887787	0.395453542470932	0.41500070691108704	0.3968331813812256	0.2488657683134079	0.37632131576538086	0.20527558028697968	0.2538415491580963	0.27493351697921753	0.38045167922973633	0.13971956074237823	0.3669121265411377	0.16665463149547577	0.2605765461921692	0.3764069974422455	0.12539726495742798	0.3004952371120453	0.27395159006118774	0.3865157961845398	0.17881353199481964	0.30797845125198364	0.31790754199028015	0.2343284636735916	0.2217375785112381	0.2868315577507019	0.36286216974258423	0.3745052218437195	0.40960395336151123	0.21742622554302216	0.3291899263858795	0.08932652324438095	0.24634946882724762	0.18076346814632416	0.36713480949401855	0.41308096051216125
MTFR1L	0.34060806035995483	0.37008991837501526	0.3463610112667084	0.3131045699119568	0.3395918011665344	0.3123951554298401	0.3535042107105255	0.33816108107566833	0.33621877431869507	0.3784325122833252	0.39967164397239685	0.39676153659820557	0.3459917902946472	0.3302863538265228	0.28200462460517883	0.3173117935657501	0.3342120945453644	0.347025603055954	0.3411102592945099	0.39820167422294617	0.3355810046195984	0.3305206894874573	0.33723363280296326	0.35009777545928955	0.3545726537704468	0.328665167093277	0.3471939265727997	0.3701367676258087	0.4090469479560852	0.3262351453304291	0.40509194135665894	0.34579527378082275	0.33294567465782166	0.3458937108516693	0.36840391159057617	0.3302111327648163	0.3222707211971283	0.3704546093940735	0.3754078149795532	0.35018190741539	0.4052104353904724	0.3345126211643219	0.43301886320114136	0.3863179385662079	0.3253406584262848	0.41857126355171204	0.3328097462654114	0.12143439054489136	0.4001331329345703
PAQR7	0.2853521406650543	0.04727396368980408	0.029202060773968697	0.012082028202712536	0.03557157143950462	0.0	0.0164610855281353	0.024783464148640633	0.0	0.0	0.0	0.15674662590026855	0.09363462775945663	0.03513972833752632	0.0	0.026493554934859276	0.03234633803367615	0.04739232361316681	0.0479474738240242	0.15954962372779846	0.280331552028656	0.04228479415178299	0.030381249263882637	0.024744845926761627	0.0	0.032453373074531555	0.19283802807331085	0.0935908704996109	0.10245710611343384	0.0	0.10345761477947235	0.24001620709896088	0.025626469403505325	0.0	0.1822601705789566	0.0	0.20498281717300415	0.10904596745967865	0.2699320614337921	0.022827433422207832	0.16276022791862488	0.030723812058568	0.08368190377950668	0.12231822311878204	0.0	0.12353914976119995	0.22341492772102356	0.0499543622136116	0.12354055792093277
STMN1	0.0	0.0	0.0	0.0	0.3405691683292389	0.0	0.0	0.0027418890967965126	0.0	0.0	0.0	0.0	0.0	0.5003380179405212	0.0	0.0	0.5004138946533203	0.0	0.0	0.0	0.0	0.0	0.0	0.0	0.0	0.0021582692861557007	0.0	0.0	0.0	0.0	0.0	0.0	0.0	0.0	0.0	0.0	0.0	0.0	0.0	0.006372634321451187	0.0	0.4994436502456665	0.0	0.0	0.0	0.0	0.0	0.0	0.0
PAFAH2	0.06869149953126907	0.29854071140289307	0.22121520340442657	0.18895617127418518	0.4278087913990021	0.11654935032129288	0.38341018557548523	0.3374786972999573	0.21705204248428345	0.1368066519498825	0.24829992651939392	0.2809610664844513	0.17851215600967407	0.4349360764026642	0.19967523217201233	0.42621830105781555	0.4346160590648651	0.3539600372314453	0.19148065149784088	0.3162117898464203	0.1076006293296814	0.09204113483428955	0.18510766327381134	0.36442047357559204	0.11577367782592773	0.42271316051483154	0.1699165254831314	0.2368481159210205	0.21890407800674438	0.15851010382175446	0.08550895005464554	0.25865259766578674	0.31114280223846436	0.08795028924942017	0.29212117195129395	0.10978464782238007	0.13134530186653137	0.13122370839118958	0.09379960596561432	0.3899384140968323	0.1820259392261505	0.4320516884326935	0.1648654341697693	0.14964035153388977	0.182257741689682	0.22381429374217987	0.1783796101808548	0.20610280334949493	0.3781740665435791
PDIK1L	0.0	0.0	0.13717150688171387	0.0	0.12825000286102295	0.0	0.0	0.0	0.0	0.0	0.0	0.0	0.0	0.13209690153598785	0.0	0.0	0.1309356987476349	0.0	0.0	0.0	0.0	0.0	0.0	0.0	0.0	0.0	0.0	0.0	0.0	0.0	0.0	0.0	0.0	0.0	0.0	0.0	0.0	0.0	0.0	0.0	0.0	0.1330876648426056	0.0	0.0	0.0	0.0	0.0	0.14090870320796967	0.0
ZNF593	0.36403688788414	0.3585025668144226	0.3578064739704132	0.47314947843551636	0.35201337933540344	0.49236932396888733	0.36404699087142944	0.3460151255130768	0.3706417679786682	0.3662889897823334	0.476834237575531	0.6258561015129089	0.40747037529945374	0.35213732719421387	0.42412757873535156	0.35924363136291504	0.3495509922504425	0.3623437285423279	0.35660240054130554	0.3721162974834442	0.4463615417480469	0.3491817116737366	0.34889495372772217	0.36099427938461304	0.609238862991333	0.4335993230342865	0.3546702265739441	0.42671287059783936	0.3542303442955017	0.39267420768737793	0.40535691380500793	0.36465469002723694	0.35559454560279846	0.3549705743789673	0.5260305404663086	0.3513953387737274	0.5081165432929993	0.7105322480201721	0.35204994678497314	0.3595966696739197	0.36853963136672974	0.3500097095966339	0.35215482115745544	0.3607919216156006	0.5840242505073547	0.5321345329284668	0.3608361482620239	0.5291333198547363	0.3676532804965973
CNKSR1	0.0	0.0	0.0	0.0	0.0	0.0	0.0	0.0	0.0	0.0	0.0	0.0	0.0	0.0	0.0	0.0	0.0	0.0	0.0	0.0	0.0	0.0	0.0	0.0	0.0	0.0	0.0	0.0	0.0	0.0	0.0	0.0	0.0	0.0	0.0	0.0	0.0	0.0	0.0	0.0	0.0	0.0	0.0	0.0	0.0	0.0	0.0	0.0	0.0
CEP85	0.0	0.0	0.0	0.0	0.05728516727685928	0.0	0.0	0.0	0.0	0.0	0.0	0.0	0.0	0.19009007513523102	0.0	0.0	0.1898573935031891	0.0	0.0	0.0	0.0	0.0	0.0	0.0	0.0	0.05297228693962097	0.0	0.0	0.0	0.0	0.0	0.0	0.0	0.0	0.0	0.0	0.0	0.0	0.0	0.0	0.0	0.19004930555820465	0.0	0.0	0.0	0.0	0.0	0.0	0.0
SH3BGRL3	0.8533430099487305	0.8578388094902039	0.85976642370224	1.0	0.8384184837341309	1.0	0.8714125156402588	0.8392559885978699	0.8873826265335083	1.0	1.0	1.0	1.0	0.8472728729248047	1.0	0.8397101163864136	0.8420355916023254	0.8580603003501892	0.8557130098342896	0.8844143748283386	1.0	0.8315445780754089	0.8479578495025635	0.8552659749984741	1.0	0.9821158051490784	0.8668950200080872	1.0	0.8466514348983765	0.8979341983795166	1.0	0.8555304408073425	0.8441693186759949	0.8582519292831421	1.0	0.8360432982444763	1.0	1.0	0.8481440544128418	0.8520915508270264	0.869498074054718	0.8389685153961182	0.8493919968605042	0.8554279208183289	1.0	1.0	0.8543372750282288	1.0	0.8627545833587646
UBXN11	0.0	0.03366052359342575	0.0	0.0	0.35933980345726013	0.0	0.011662941426038742	0.0958617776632309	0.0	0.0	0.0	0.0	0.0	0.3766760230064392	0.0	0.07490293681621552	0.3834041953086853	0.14676818251609802	0.0	0.0	0.0	0.0	0.0	0.10262078791856766	0.0	0.22956885397434235	0.0	0.0	0.1449485421180725	0.0	0.0	0.0	0.16062569618225098	0.0	0.0	0.0	0.0	0.0	0.0	0.19658437371253967	0.0	0.3764127790927887	0.0	0.0	0.0	0.0	0.0	0.0	0.19013124704360962
CD52	1.0	1.0	1.0	1.0	0.8879411220550537	1.0	1.0	1.0	1.0	1.0	1.0	1.0	1.0	0.8654301166534424	1.0	1.0	0.8426975607872009	1.0	1.0	1.0	1.0	1.0	1.0	1.0	1.0	1.0	1.0	1.0	1.0	1.0	1.0	1.0	1.0	1.0	1.0	1.0	1.0	1.0	1.0	1.0	1.0	0.8482555747032166	1.0	1.0	1.0	1.0	1.0	1.0	1.0
ZNF683	0.4254155457019806	0.6077412366867065	0.64090895652771	0.5174750089645386	0.45436814427375793	0.08739420771598816	0.46360209584236145	0.5146333575248718	0.565938413143158	0.6711858510971069	0.6351840496063232	0.6754672527313232	0.0927930474281311	0.46246084570884705	0.0	0.447428435087204	0.45981672406196594	0.5336381196975708	0.7523316144943237	0.6639911532402039	0.45733657479286194	0.05453462898731232	0.24041429162025452	0.5364698171615601	0.49901896715164185	0.4119147062301636	0.6012188196182251	0.4101000428199768	0.5333573818206787	0.12287884950637817	0.49701428413391113	0.27570009231567383	0.16581304371356964	0.8497821688652039	0.5754918456077576	0.3235110640525818	0.37284740805625916	0.3992709517478943	0.4543006122112274	0.45750537514686584	0.39789462089538574	0.4540422558784485	0.5897728204727173	0.6549763083457947	0.6245405673980713	0.6359233260154724	0.46913576126098633	0.3095632493495941	0.0
DHDDS	0.0	0.0	0.0	0.0	0.0	0.0	0.0	0.0	0.0	0.0	0.0	0.0	0.0	0.0	0.0	0.0	0.0	0.0	0.0	0.0	0.0	0.0	0.0	0.0	0.0	0.0	0.0	0.0	0.0	0.0	0.0	0.0	0.0	0.0	0.0	0.0	0.0	0.0	0.0	0.0	0.0	0.0	0.0	0.0	0.0	0.0	0.0	0.0	0.0
HMGN2	1.0	1.0	1.0	1.0	0.7437574863433838	0.9097265005111694	1.0	1.0	1.0	1.0	1.0	1.0	1.0	0.6680001020431519	1.0	0.978726327419281	0.6427775621414185	1.0	1.0	1.0	1.0	1.0	1.0	1.0	1.0	0.9743188619613647	1.0	1.0	1.0	1.0	1.0	1.0	0.9987943172454834	1.0	1.0	1.0	1.0	1.0	1.0	1.0	1.0	0.635625422000885	1.0	1.0	1.0	1.0	1.0	1.0	1.0
RPS6KA1	0.5113088488578796	0.5357131361961365	0.5057529211044312	0.35729295015335083	0.5252164602279663	0.28918004035949707	0.5260918736457825	0.5269953608512878	0.460558146238327	0.5020946860313416	0.4927208423614502	0.49619054794311523	0.41842177510261536	0.5304312705993652	0.32756078243255615	0.5162533521652222	0.5319181084632874	0.5252740979194641	0.48045191168785095	0.5410005450248718	0.4809272885322571	0.42965635657310486	0.44340237975120544	0.5072254538536072	0.46517741680145264	0.4587559700012207	0.47519373893737793	0.45124587416648865	0.527183473110199	0.4559352397918701	0.473246693611145	0.5223360657691956	0.4764477014541626	0.4638121724128723	0.4932538866996765	0.4214290976524353	0.43778789043426514	0.3890509009361267	0.521320641040802	0.537674069404602	0.5290098786354065	0.5310794711112976	0.5092610120773315	0.518193244934082	0.4166869521141052	0.5176904201507568	0.4835655689239502	0.22927016019821167	0.5303534865379333
ARID1A	0.26075056195259094	0.2836759686470032	0.2917537987232208	0.1774960309267044	0.43394169211387634	0.051226481795310974	0.43059247732162476	0.3963697850704193	0.25647255778312683	0.2257222831249237	0.3203764259815216	0.2769516110420227	0.2538636028766632	0.4330750107765198	0.15758611261844635	0.4253827929496765	0.43685802817344666	0.36578935384750366	0.16299927234649658	0.3237060606479645	0.18924205005168915	0.11492419987916946	0.22653533518314362	0.3668808341026306	0.2651212215423584	0.3543506860733032	0.11020154505968094	0.2795398235321045	0.31687718629837036	0.09772811084985733	0.1688658595085144	0.27567774057388306	0.2758508622646332	0.1734236180782318	0.3053520917892456	0.14919829368591309	0.22102932631969452	0.2499016374349594	0.24017742276191711	0.43314096331596375	0.12395334988832474	0.43559402227401733	0.14394906163215637	0.1598849594593048	0.13616493344306946	0.301286518573761	0.2419726550579071	0.06451364606618881	0.4076440930366516
PIGV	0.0	0.05927419289946556	0.042001932859420776	0.0	0.2743985056877136	0.0	0.2426995187997818	0.0	0.08313926309347153	0.0	0.0	0.0	0.0	0.27815958857536316	0.0	0.060527436435222626	0.27753204107284546	0.12994897365570068	0.0	0.14605394005775452	0.0	0.0	0.0	0.2221669852733612	0.0	0.15384387969970703	0.0	0.0	0.08647960424423218	0.0	0.0	0.0	0.15938465297222137	0.0	0.0	0.0	0.0	0.0	0.0	0.13701699674129486	0.0	0.2780512571334839	0.04786716401576996	0.0	0.0	0.0	0.0	0.17872121930122375	0.15607863664627075
ZDHHC18	0.6016509532928467	0.45069023966789246	0.49660754203796387	0.3456130623817444	0.358298659324646	0.349677711725235	0.375833660364151	0.3715763986110687	0.38156944513320923	0.5091184377670288	0.4370647072792053	0.49287864565849304	0.3954811096191406	0.35129234194755554	0.3777828812599182	0.3444083631038666	0.34979698061943054	0.38088300824165344	0.44853711128234863	0.42203429341316223	0.5034727454185486	0.36046120524406433	0.39463356137275696	0.39750194549560547	0.5392580032348633	0.3707069158554077	0.4358908236026764	0.4516139626502991	0.3879168629646301	0.4479447901248932	0.48376891016960144	0.5114387273788452	0.35642802715301514	0.3726036250591278	0.45599400997161865	0.35048753023147583	0.44570931792259216	0.4564494490623474	0.4525112807750702	0.3583219051361084	0.3966669738292694	0.3495953381061554	0.3617691993713379	0.49965229630470276	0.48049116134643555	0.4294956922531128	0.4931250810623169	0.39088791608810425	0.37814760208129883
GPN2	0.24951094388961792	0.23637786507606506	0.16517628729343414	0.159216970205307	0.3293702304363251	0.08838850259780884	0.3287779688835144	0.331940233707428	0.22826747596263885	0.14966584742069244	0.16223806142807007	0.20304609835147858	0.16019713878631592	0.33002978563308716	0.15603214502334595	0.3236316442489624	0.3344602882862091	0.2830825448036194	0.18334496021270752	0.2718502879142761	0.1630067229270935	0.17808887362480164	0.19244810938835144	0.27119264006614685	0.18867601454257965	0.3284551203250885	0.22002212703227997	0.2501089572906494	0.32519832253456116	0.12799161672592163	0.22245702147483826	0.3513110876083374	0.23614764213562012	0.10460256040096283	0.198131263256073	0.09646525233983994	0.23541156947612762	0.2584863603115082	0.1576775312423706	0.3305255174636841	0.23229064047336578	0.33146753907203674	0.11479054391384125	0.16901838779449463	0.21569772064685822	0.28005579113960266	0.2717406749725342	0.1650846302509308	0.32776856422424316
GPATCH3	0.3473854959011078	0.3517891764640808	0.3295705318450928	0.34322673082351685	0.3394986093044281	0.28159642219543457	0.33947670459747314	0.341862291097641	0.3361077308654785	0.3482869863510132	0.33737003803253174	0.3717172145843506	0.3550325930118561	0.3442706763744354	0.38052624464035034	0.33171314001083374	0.3376674950122833	0.347827285528183	0.33883440494537354	0.3549533486366272	0.31961286067962646	0.3352847695350647	0.34297022223472595	0.34131157398223877	0.36005353927612305	0.3894176781177521	0.33954229950904846	0.3482576608657837	0.3402731716632843	0.34953463077545166	0.33111244440078735	0.3543655574321747	0.3206365704536438	0.34319496154785156	0.3764670193195343	0.3209760785102844	0.3406754732131958	0.3426858186721802	0.34892573952674866	0.3496336340904236	0.3459668457508087	0.34253376722335815	0.3360077142715454	0.33612576127052307	0.3772124648094177	0.35159972310066223	0.3529912829399109	0.3512932062149048	0.3555493950843811
NUDC	0.16843639314174652	0.35681256651878357	0.19711518287658691	0.06343406438827515	0.562752366065979	0.090141661465168	0.5050098896026611	0.4549587070941925	0.27306443452835083	0.2371533364057541	0.1814606934785843	0.17167061567306519	0.19367751479148865	0.5718584656715393	0.16399337351322174	0.44406190514564514	0.5731532573699951	0.4127840995788574	0.13540491461753845	0.3421325981616974	0.14534182846546173	0.21080270409584045	0.2471267729997635	0.4171711206436157	0.1570172905921936	0.44504573941230774	0.17371651530265808	0.23082417249679565	0.46579083800315857	0.05999775230884552	0.10098187625408173	0.31643834710121155	0.4210759997367859	0.16619041562080383	0.17253361642360687	0.21832172572612762	0.1599336713552475	0.24079719185829163	0.15450137853622437	0.48702406883239746	0.23628617823123932	0.5679461359977722	0.19866465032100677	0.17055265605449677	0.1779809445142746	0.2398814857006073	0.15685157477855682	0.07868267595767975	0.4553508758544922
TRNP1	0.0	0.0	0.0	0.0	0.0	0.0	0.0	0.0	0.0	0.0	0.0	0.0	0.0	0.0	0.0	0.0	0.0	0.0	0.0	0.0	0.0	0.0	0.0	0.0	0.0	0.0	0.0	0.0	0.0	0.0	0.0	0.0	0.0	0.0	0.0	0.0	0.0	0.0	0.0	0.0	0.0	0.0	0.0	0.0	0.0	0.0	0.0	0.0	0.0
SLC9A1	0.18572798371315002	0.1541128009557724	0.14612820744514465	0.025096816942095757	0.2090551257133484	0.0	0.2056569904088974	0.2054268717765808	0.16026216745376587	0.14307110011577606	0.15024776756763458	0.16917020082473755	0.08588075637817383	0.20243418216705322	0.0	0.19650386273860931	0.20914919674396515	0.20192722976207733	0.1290576457977295	0.1931668370962143	0.1616688072681427	0.0913824588060379	0.12975476682186127	0.1941879242658615	0.13478617370128632	0.1557777374982834	0.08078143745660782	0.17631131410598755	0.19557516276836395	0.0632331371307373	0.1243550255894661	0.21066482365131378	0.15544600784778595	0.0	0.1378941386938095	0.05066985264420509	0.05918178707361221	0.09939014166593552	0.16038289666175842	0.2107667177915573	0.04555448144674301	0.20562909543514252	0.0522548109292984	0.08928292989730835	0.05721522495150566	0.18001790344715118	0.11173620074987411	0.0	0.204615518450737
WDTC1	0.37967413663864136	0.31220754981040955	0.2923744320869446	0.17287631332874298	0.3781939148902893	0.21178844571113586	0.3766113221645355	0.37866196036338806	0.3260343670845032	0.3136190176010132	0.32041168212890625	0.3449825048446655	0.2926202416419983	0.3753150999546051	0.21343034505844116	0.3717430531978607	0.38518550992012024	0.36641091108322144	0.21115291118621826	0.3197668492794037	0.2868134379386902	0.20467092096805573	0.27367347478866577	0.3661872446537018	0.2888140380382538	0.34902894496917725	0.1761927306652069	0.2766915559768677	0.32421937584877014	0.2216293066740036	0.21516869962215424	0.19966661930084229	0.29592809081077576	0.20912206172943115	0.3152012228965759	0.23678165674209595	0.21546946465969086	0.26526474952697754	0.24595317244529724	0.3823852241039276	0.21177887916564941	0.37936756014823914	0.2076812982559204	0.27920398116111755	0.17827346920967102	0.26418256759643555	0.2376125156879425	0.10988202691078186	0.37307193875312805
TMEM222	0.44015952944755554	0.37049734592437744	0.3869377374649048	0.28184545040130615	0.4109618067741394	0.35956332087516785	0.4095286726951599	0.40925103425979614	0.3668593764305115	0.3864808976650238	0.387944757938385	0.4048992693424225	0.3865149915218353	0.4125540852546692	0.28464362025260925	0.4013509452342987	0.4176158607006073	0.41084790229797363	0.37658223509788513	0.3638840913772583	0.3819213807582855	0.27907121181488037	0.3893645107746124	0.3953363597393036	0.40934234857559204	0.41089245676994324	0.3421785533428192	0.365070641040802	0.397533655166626	0.3761829137802124	0.32608431577682495	0.4211832582950592	0.39075279235839844	0.3342546224594116	0.36391738057136536	0.2829253077507019	0.3417232632637024	0.3960269093513489	0.3635070323944092	0.4140498638153076	0.30203619599342346	0.41289398074150085	0.2739578187465668	0.4163269102573395	0.3913283348083496	0.38869044184684753	0.334564745426178	0.0	0.4117705523967743
SYTL1	0.3898907005786896	0.642929196357727	0.5959535241127014	0.5124573707580566	0.6171298623085022	0.2757403254508972	0.6179033517837524	0.5978646874427795	0.4574987590312958	0.515182614326477	0.44291529059410095	0.6136524677276611	0.6042193174362183	0.6360217928886414	0.5687577128410339	0.5980178713798523	0.6230918765068054	0.6254380941390991	0.513015866279602	0.647164523601532	0.4541558623313904	0.27205684781074524	0.46703436970710754	0.5607964992523193	0.4988292157649994	0.6266527771949768	0.6165417432785034	0.44618159532546997	0.6327534317970276	0.560019850730896	0.6553404331207275	0.622370719909668	0.5711796879768372	0.42654329538345337	0.5208543539047241	0.4508717954158783	0.6107351779937744	0.5779492855072021	0.6230621337890625	0.6163721680641174	0.5143387317657471	0.6262674927711487	0.6137033104896545	0.602225661277771	0.44733476638793945	0.6344901919364929	0.6164880394935608	0.580357551574707	0.6215813159942627
MAP3K6	0.0	0.1262521892786026	0.0620504766702652	0.0	0.28920280933380127	0.0	0.0	0.21114574372768402	0.0	0.0	0.0	0.14573383331298828	0.0	0.2934138774871826	0.05472211167216301	0.0	0.29179686307907104	0.26960957050323486	0.046974748373031616	0.14986704289913177	0.0	0.06511528044939041	0.11446593701839447	0.0803757756948471	0.0	0.19823774695396423	0.04396422579884529	0.06157402694225311	0.3018757402896881	0.05999661609530449	0.04427049681544304	0.07661233842372894	0.16853591799736023	0.0	0.0	0.11051051318645477	0.0	0.0	0.08455666154623032	0.19107100367546082	0.28002065420150757	0.29185211658477783	0.1416473090648651	0.0	0.0	0.06487315148115158	0.0	0.058932285755872726	0.2427145540714264
WASF2	0.0	0.0	0.0	0.0	0.5293894410133362	0.0	0.3081015348434448	0.2593545615673065	0.0	0.0	0.0	0.0	0.0	0.5298861265182495	0.0	0.2988163232803345	0.5363988280296326	0.16076038777828217	0.0	0.11844776570796967	0.0	0.0	0.0	0.20625771582126617	0.0	0.27100473642349243	0.0	0.0	0.08878816664218903	0.0	0.0	0.0	0.1902817189693451	0.0	0.0	0.0	0.0	0.0	0.0	0.28083670139312744	0.0	0.5379148125648499	0.0	0.0	0.0	0.0	0.0	0.0	0.17063961923122406
AHDC1	0.0	0.12198010087013245	0.0823027491569519	0.0	0.2740297019481659	0.03498515859246254	0.27225011587142944	0.19414617121219635	0.10601888597011566	0.0	0.059273891150951385	0.06530854105949402	0.0	0.276292622089386	0.0	0.2660105526447296	0.27853551506996155	0.17020441591739655	0.01646500453352928	0.14391611516475677	0.0	0.0	0.05239783227443695	0.18004807829856873	0.0	0.20551779866218567	0.0037805824540555477	0.0	0.06066147983074188	0.0	0.033187154680490494	0.07075314968824387	0.09105359017848969	0.0	0.0	0.017957208678126335	0.0	0.04304605722427368	0.0	0.22976893186569214	0.0	0.2772529423236847	0.032631710171699524	0.0	0.0	0.04693189263343811	0.0	0.078998863697052	0.19679135084152222
FGR	0.5161712765693665	0.5356955528259277	0.5835479497909546	0.4130648970603943	0.5974255204200745	0.466945618391037	0.5970214605331421	0.4851102828979492	0.5299344658851624	0.569601833820343	0.4984026253223419	0.44922247529029846	0.41729626059532166	0.6019104719161987	0.44354912638664246	0.5838586091995239	0.6017071604728699	0.5937530994415283	0.4078526496887207	0.6226143836975098	0.4916529059410095	0.4139566123485565	0.38169071078300476	0.5638797283172607	0.4489452838897705	0.5071371793746948	0.43635645508766174	0.48951488733291626	0.5960054993629456	0.5957879424095154	0.5281081199645996	0.4094902276992798	0.5478267669677734	0.5224521160125732	0.44398149847984314	0.2586483359336853	0.45003819465637207	0.4302750825881958	0.46647167205810547	0.5954321026802063	0.47532954812049866	0.5998104810714722	0.526872992515564	0.5957325100898743	0.4804283380508423	0.45327237248420715	0.5935246348381042	0.430686891078949	0.5924533009529114
IFI6	0.5820276737213135	0.5763370394706726	0.5606805086135864	0.6611341238021851	0.5669601559638977	0.6451974511146545	0.5733649134635925	0.5575229525566101	0.5988787412643433	0.5867611169815063	0.7256060838699341	1.0	0.7951297760009766	0.563904881477356	0.5525999665260315	0.5593369007110596	0.560064971446991	0.5725331902503967	0.5808001756668091	0.5879251956939697	0.6600185632705688	0.5572108030319214	0.5656650066375732	0.5769497156143188	0.719516396522522	0.5911659002304077	0.5900862812995911	0.8770520687103271	0.5743763446807861	0.6228277683258057	0.7025635838508606	0.690933108329773	0.5464308857917786	0.5870128870010376	0.706739068031311	0.5454907417297363	0.7617092728614807	1.0	0.5802597999572754	0.5641946196556091	0.5837395191192627	0.5672462582588196	0.5711108446121216	0.5683844685554504	0.8061780333518982	0.8892030715942383	0.5874451398849487	0.41366294026374817	0.5788822770118713
FAM76A	0.0	0.0	0.0	0.0	0.0767979845404625	0.0	0.0	0.0	0.0	0.0	0.0	0.0	0.0	0.279450386762619	0.0	0.0	0.29917410016059875	0.0	0.0	0.0	0.0	0.0	0.0	0.0	0.0	0.0	0.0	0.0	0.0	0.0	0.0	0.0	0.0	0.0	0.0	0.0	0.0	0.0	0.0	0.0	0.0	0.3037761151790619	0.0	0.0	0.0	0.0	0.0	0.0	0.0
STX12	0.3474794030189514	0.2394489347934723	0.16863614320755005	0.047008633613586426	0.36976099014282227	0.0	0.36825910210609436	0.3717215955257416	0.19260485470294952	0.16006171703338623	0.18184852600097656	0.14411142468452454	0.06687796860933304	0.3743305504322052	0.0931897833943367	0.35955557227134705	0.3733043074607849	0.3244693875312805	0.12028168141841888	0.26717478036880493	0.12779797613620758	0.17232976853847504	0.1886451542377472	0.29632601141929626	0.12395847588777542	0.2665446102619171	0.18067766726016998	0.20036692917346954	0.36858075857162476	0.07256194949150085	0.11566607654094696	0.3610074520111084	0.21585126221179962	0.10626745969057083	0.1358972042798996	0.1243167370557785	0.12425477057695389	0.13534444570541382	0.13262228667736053	0.37930595874786377	0.14456002414226532	0.37337425351142883	0.1521899402141571	0.1385674774646759	0.1516098827123642	0.2273271530866623	0.21824780106544495	0.0	0.37228208780288696
PPP1R8	0.0	0.10943682491779327	0.0	0.0	0.269673228263855	0.0	0.07632966339588165	0.19744712114334106	0.11081942915916443	0.0	0.0	0.0	0.0	0.41994690895080566	0.05066821724176407	0.28567391633987427	0.4181402623653412	0.011715900152921677	0.001451981021091342	0.15459713339805603	0.0	0.05458924174308777	0.0725163072347641	0.0	0.0	0.1644466519355774	0.0	0.0	0.001734413206577301	0.0	0.0	0.06559742242097855	0.0	0.0	0.0	0.030468953773379326	0.0	0.0	0.0	0.3217873275279999	0.0	0.41947805881500244	0.0	0.0	0.0	0.0	0.0	0.09989351034164429	0.0
THEMIS2	0.4844670593738556	0.5184981226921082	0.4834098219871521	0.34284910559654236	0.5071154236793518	0.39452213048934937	0.505352795124054	0.49874722957611084	0.4849686622619629	0.4737195074558258	0.46033909916877747	0.31418028473854065	0.33105364441871643	0.5134661197662354	0.44746285676956177	0.49318927526474	0.5090102553367615	0.5044896602630615	0.4975879490375519	0.5221538543701172	0.4461449384689331	0.495398610830307	0.4984111487865448	0.5077281594276428	0.4371793568134308	0.4974095821380615	0.5038184523582458	0.4270961880683899	0.5136311650276184	0.4879237115383148	0.4689488112926483	0.4966491758823395	0.4963104724884033	0.5038760304450989	0.3774368464946747	0.49059662222862244	0.47245463728904724	0.33659887313842773	0.4974170923233032	0.5146572589874268	0.5076018571853638	0.5155305862426758	0.4949452579021454	0.49055615067481995	0.4660557806491852	0.4020361602306366	0.4883745312690735	0.09110107272863388	0.5079222917556763
RPA2	0.0	0.0	0.0	0.0	0.4417518079280853	0.0	0.0	0.007100993767380714	0.0	0.0	0.0	0.0	0.0	0.6016489863395691	0.0	0.0	0.6074203252792358	0.0	0.0	0.0	0.0	0.0	0.0	0.0	0.0	0.0	0.0	0.0	0.0	0.0	0.0	0.0	0.0	0.0	0.0	0.0	0.0	0.0	0.0	0.0020438488572835922	0.0	0.6107762455940247	0.0	0.0	0.0	0.0	0.0	0.0718403309583664	0.0
XKR8	0.4187430441379547	0.40601620078086853	0.39914098381996155	0.38246628642082214	0.40067124366760254	0.4200446605682373	0.4132731854915619	0.3910204768180847	0.4189065396785736	0.40696918964385986	0.47351327538490295	0.5720115900039673	0.5318385362625122	0.400479257106781	0.46254462003707886	0.40209510922431946	0.39826568961143494	0.41044551134109497	0.4143421947956085	0.41571733355522156	0.4331243634223938	0.39776110649108887	0.39847514033317566	0.4074001610279083	0.5874589681625366	0.40785104036331177	0.4046434462070465	0.4563937485218048	0.40267810225486755	0.4294304847717285	0.45957568287849426	0.4068204462528229	0.40422409772872925	0.41070419549942017	0.5721246004104614	0.40300223231315613	0.5518279671669006	0.568565309047699	0.3994113802909851	0.4077763557434082	0.4153043031692505	0.39818793535232544	0.4036294221878052	0.4009331166744232	0.48462173342704773	0.5165214538574219	0.4127642512321472	0.47043856978416443	0.41454774141311646
PTAFR	0.0	0.17532868683338165	0.0	0.0	0.23472365736961365	0.0	0.23181593418121338	0.2283838540315628	0.01798328384757042	0.0	0.0	0.0	0.0	0.23729802668094635	0.0	0.23575344681739807	0.23868250846862793	0.19258591532707214	0.0	0.1211152970790863	0.0	0.0	0.04158434271812439	0.13572640717029572	0.0	0.1253490298986435	0.0	0.0	0.21040141582489014	0.0	0.0	0.0	0.13188667595386505	0.0	0.06156598776578903	0.0	0.0	0.0	0.17193296551704407	0.24119025468826294	0.0	0.23483134806156158	0.0	0.0	0.0	0.0	0.0	0.0	0.2394307553768158
DNAJC8	0.3993097245693207	0.36173558235168457	0.2338564395904541	0.09234553575515747	0.5393957495689392	0.08762174844741821	0.5214250087738037	0.47694867849349976	0.3559078574180603	0.32515236735343933	0.33297011256217957	0.1930200457572937	0.1300085186958313	0.5421847105026245	0.17882047593593597	0.523802638053894	0.5478067994117737	0.44158482551574707	0.18866342306137085	0.3844839334487915	0.28543850779533386	0.2376699298620224	0.26849398016929626	0.43164578080177307	0.28697946667671204	0.420881450176239	0.185486301779747	0.2537189722061157	0.4380417764186859	0.1756764054298401	0.15879970788955688	0.2531997561454773	0.41078513860702515	0.18928512930870056	0.33216992020606995	0.27479082345962524	0.2338639497756958	0.22743596136569977	0.19352300465106964	0.5121751427650452	0.26255539059638977	0.5450335741043091	0.2231847643852234	0.31564420461654663	0.29277732968330383	0.2698322534561157	0.19378003478050232	0.1470264047384262	0.4941841959953308
SESN2	0.3537624180316925	0.35551196336746216	0.35107505321502686	0.3820912837982178	0.347698450088501	0.25701674818992615	0.3541898727416992	0.34156525135040283	0.3484247028827667	0.3667391538619995	0.3609605133533478	0.354995459318161	0.34237170219421387	0.34561821818351746	0.35720837116241455	0.3441549837589264	0.3444496691226959	0.35079795122146606	0.34266650676727295	0.3649897873401642	0.35458076000213623	0.3030582666397095	0.34891054034233093	0.3498653173446655	0.38173002004623413	0.3547999858856201	0.3365872800350189	0.35012951493263245	0.34343594312667847	0.3767414391040802	0.32848453521728516	0.3604997992515564	0.3046571612358093	0.339320570230484	0.43102923035621643	0.254220187664032	0.33967462182044983	0.43795815110206604	0.354178786277771	0.3551551103591919	0.24958038330078125	0.3434368371963501	0.3124825060367584	0.3424445688724518	0.3827212452888489	0.350370854139328	0.3461959660053253	0.3110164999961853	0.3453221023082733
MED18	0.0	0.216698557138443	0.09640781581401825	0.04280320182442665	0.24789875745773315	0.0	0.2111554890871048	0.23950430750846863	0.1338125467300415	0.2355840802192688	0.09594511985778809	0.3013836443424225	0.24900728464126587	0.253465473651886	0.03534670174121857	0.24401772022247314	0.2541441321372986	0.2510804831981659	0.11088701337575912	0.2316625714302063	0.08319017291069031	0.0	0.11547262966632843	0.23877745866775513	0.0	0.2548087537288666	0.24346959590911865	0.23362362384796143	0.25147491693496704	0.17305795848369598	0.19670382142066956	0.39178282022476196	0.14646460115909576	0.02851962298154831	0.04762726277112961	0.0717611312866211	0.2634735703468323	0.27683132886886597	0.30820992588996887	0.2559312582015991	0.1468813717365265	0.25193139910697937	0.156960129737854	0.0	0.26060575246810913	0.2595520615577698	0.0861406996846199	0.27535519003868103	0.25590023398399353
PHACTR4	0.0	0.0	0.0	0.0	0.36672452092170715	0.0	0.23286983370780945	0.16427026689052582	0.0	0.0	0.0	0.0	0.0	0.36912092566490173	0.0	0.15395331382751465	0.3736511170864105	0.14324204623699188	0.0	0.034155555069446564	0.0	0.0	0.0	0.1501053422689438	0.0	0.1707286536693573	0.0	0.0	0.0	0.0	0.0	0.006434176117181778	0.07303328812122345	0.0	0.0	0.0	0.0	0.0	0.0	0.17596903443336487	0.0	0.37450262904167175	0.0	0.0	0.0	0.0	0.0	0.0	0.19044646620750427
RCC1	0.0	0.0	0.0	0.0	0.1684168577194214	0.0	0.0	0.0	0.0	0.0	0.0	0.0	0.0	0.3198138475418091	0.0	0.0	0.3196316659450531	0.0	0.0	0.0	0.0	0.0	0.0	0.0	0.0	0.06762079894542694	0.0	0.0	0.0	0.0	0.0	0.007797475904226303	0.0	0.0	0.0	0.0	0.0	0.0	0.0	0.0	0.0	0.3177533447742462	0.0	0.0	0.0	0.0	0.0	0.0	0.0
TRNAU1AP	0.1271783858537674	0.21822112798690796	0.10088351368904114	0.0	0.4306352734565735	0.0	0.4027571380138397	0.33382877707481384	0.19502978026866913	0.13496220111846924	0.05586472898721695	0.046522319316864014	0.041855886578559875	0.43720149993896484	0.06719210743904114	0.4194495677947998	0.4372362792491913	0.2947484254837036	0.09049931168556213	0.2513931095600128	0.06970836967229843	0.1651042103767395	0.1364399939775467	0.31602275371551514	0.06629346311092377	0.2936060428619385	0.07060173153877258	0.08244968950748444	0.28809064626693726	0.007358544040471315	0.0	0.15406319499015808	0.30424395203590393	0.07888543605804443	0.16024574637413025	0.17100678384304047	0.015044888481497765	0.0	0.10648301243782043	0.3659714162349701	0.1622326821088791	0.43767014145851135	0.12977568805217743	0.1340709626674652	0.017066791653633118	0.07692265510559082	0.0	0.0	0.35476356744766235
TAF12	0.0	0.0	0.0	0.0	0.3617388606071472	0.0	0.0	0.0018209395930171013	0.0	0.0	0.0	0.0	0.0	0.5194831490516663	0.0	0.0	0.5200744271278381	0.0	0.0	0.0	0.0	0.0	0.0	0.0	0.0	0.0	0.0	0.0	0.0	0.0	0.0	0.0	0.0	0.0	0.0	0.0	0.0	0.0	0.0	0.0	0.0	0.5176199674606323	0.0	0.0	0.0	0.0	0.0	0.0	0.0
GMEB1	0.0	0.0	0.0	0.0	0.217577263712883	0.0	0.0	0.11020329594612122	0.0	0.0	0.0	0.0	0.0	0.36930692195892334	0.0	0.0	0.3882791996002197	0.005516339093446732	0.0	0.0	0.0	0.0	0.0	0.11430250108242035	0.0	0.1081632524728775	0.0	0.0	0.0	0.0	0.0	0.0	0.014806875959038734	0.0	0.0	0.0	0.0	0.0	0.0	0.13867497444152832	0.0	0.39050912857055664	0.0	0.0	0.0	0.0	0.0	0.0	0.1167633980512619
YTHDF2	0.16753768920898438	0.22761276364326477	0.16705089807510376	0.08426767587661743	0.5177023410797119	0.09701869636774063	0.44052353501319885	0.4278580844402313	0.24441975355148315	0.16135941445827484	0.11573397368192673	0.0399109423160553	0.0	0.5263031721115112	0.12163124978542328	0.33330944180488586	0.5289661288261414	0.34717947244644165	0.13437363505363464	0.34367406368255615	0.08028349280357361	0.0	0.16434189677238464	0.3815332055091858	0.1892343908548355	0.3910064697265625	0.12422829121351242	0.0	0.2877724766731262	0.011058325879275799	0.0	0.27161601185798645	0.29172810912132263	0.10097495466470718	0.056497979909181595	0.0	0.14417879283428192	0.10291648656129837	0.0009111585095524788	0.4568755030632019	0.10054352879524231	0.5228439569473267	0.1337144821882248	0.04428400099277496	0.14347027242183685	0.08119098097085953	0.0	0.0	0.34046080708503723
EPB41	0.0	0.0	0.0	0.0	0.26825958490371704	0.0	0.0	0.0021544350311160088	0.0	0.0	0.0	0.0	0.0	0.4441647231578827	0.0	0.0	0.4769172966480255	0.0	0.0	0.0	0.0	0.0	0.0	0.0	0.0	0.0	0.0	0.0	0.0	0.0	0.0	0.0	0.0	0.0	0.0	0.0	0.0	0.0	0.0	0.0	0.0	0.47887182235717773	0.0	0.0	0.0	0.0	0.0	0.0	0.0
SRSF4	0.2329094260931015	0.3042299747467041	0.17880430817604065	0.06889171898365021	0.5156594514846802	0.039873428642749786	0.45983850955963135	0.40315839648246765	0.24790926277637482	0.1922272890806198	0.21220079064369202	0.21307678520679474	0.18582358956336975	0.5228604674339294	0.1374455839395523	0.5043193697929382	0.5258563756942749	0.443767249584198	0.12474749982357025	0.33243393898010254	0.1754187047481537	0.21277499198913574	0.23034924268722534	0.4019414484500885	0.07692421972751617	0.44136756658554077	0.2138742208480835	0.2946130931377411	0.4912849962711334	0.08295252919197083	0.07657594233751297	0.38558775186538696	0.3521725535392761	0.13431023061275482	0.2577820420265198	0.15134868025779724	0.15988370776176453	0.19250936806201935	0.1926678717136383	0.4908764660358429	0.2342703938484192	0.5233559608459473	0.16848579049110413	0.1173371821641922	0.09549012780189514	0.287554532289505	0.13701069355010986	0.08895762264728546	0.47354432940483093
LAPTM5	0.7205907106399536	0.737736165523529	0.7073603272438049	0.6630557179450989	0.7139310240745544	0.673560380935669	0.7376751899719238	0.7086965441703796	0.699123740196228	0.7396001815795898	0.7264525294303894	0.6913005709648132	0.6671719551086426	0.7092508673667908	0.714407742023468	0.6786836981773376	0.7113942503929138	0.7230732440948486	0.6926568150520325	0.752363383769989	0.7113886475563049	0.6983301639556885	0.7078954577445984	0.7131890058517456	0.7448416948318481	0.7107324004173279	0.7355219125747681	0.6695676445960999	0.7198446989059448	0.7385513186454773	0.7122960090637207	0.7235147953033447	0.6993756890296936	0.7291185855865479	0.7143573760986328	0.6898112893104553	0.6846382021903992	0.7165970802307129	0.7257714867591858	0.7195765376091003	0.7386451363563538	0.7104552984237671	0.7013033032417297	0.7250053882598877	0.7769438624382019	0.7179524898529053	0.7197114825248718	0.6871340274810791	0.7296252846717834
PUM1	0.0	0.03349640965461731	0.0	0.0	0.3808845281600952	0.0	0.2978587746620178	0.22646944224834442	0.0923430472612381	0.0	0.0	0.0	0.0	0.38783594965934753	0.0	0.3531234562397003	0.38654929399490356	0.16645772755146027	0.0	0.11311396956443787	0.0	0.016169488430023193	0.0	0.17440158128738403	0.0	0.23088136315345764	0.0	0.0	0.08886247128248215	0.0	0.0	0.03415514528751373	0.07145635038614273	0.0	0.0	0.0	0.0	0.0	0.0	0.2303726077079773	0.0	0.3873628079891205	0.0	0.0	0.0	0.0	0.0	0.0	0.22784152626991272
SNRNP40	0.13358256220817566	0.24988099932670593	0.13780170679092407	0.025448869913816452	0.42172884941101074	0.0	0.3578454852104187	0.3625454008579254	0.20923423767089844	0.09494149684906006	0.16517934203147888	0.04877997189760208	0.06803686916828156	0.5148553252220154	0.12970998883247375	0.25073400139808655	0.5115564465522766	0.33516940474510193	0.08852941542863846	0.2560361921787262	0.08910452574491501	0.13956525921821594	0.17742972075939178	0.32771533727645874	0.06920717656612396	0.3833971619606018	0.12095895409584045	0.1493113934993744	0.3624640703201294	0.015840530395507812	0.0	0.26008927822113037	0.2971738278865814	0.10644790530204773	0.19487763941287994	0.14120638370513916	0.010271158069372177	0.06268922984600067	0.009188387542963028	0.4024629592895508	0.19248899817466736	0.5137691497802734	0.12946756184101105	0.10241153836250305	0.08240223675966263	0.17635458707809448	0.06516333669424057	0.0	0.38983678817749023
PEF1	0.13818036019802094	0.3337046504020691	0.19167423248291016	0.04759299010038376	0.47823193669319153	0.048694126307964325	0.45984357595443726	0.4004894196987152	0.2435968667268753	0.2124057412147522	0.12167295813560486	0.27466633915901184	0.48003876209259033	0.4917086362838745	0.18673905730247498	0.1666470766067505	0.49500659108161926	0.39804399013519287	0.130554661154747	0.31507188081741333	0.15155364573001862	0.16215650737285614	0.2765396237373352	0.3844429552555084	0.1187160536646843	0.3766918480396271	0.07872863113880157	0.22257745265960693	0.4090154767036438	0.4909396171569824	0.2081819623708725	0.3340243697166443	0.3474298119544983	0.24884673953056335	0.24945209920406342	0.1498071253299713	0.0	0.2648111581802368	0.32261666655540466	0.48577430844306946	0.23702797293663025	0.48726341128349304	0.20133836567401886	0.09137944877147675	0.023907208815217018	0.29072386026382446	0.19384688138961792	0.14025495946407318	0.4467776119709015
PTP4A2	0.5725091099739075	0.4982840418815613	0.5258077383041382	0.2411232888698578	0.5963351130485535	0.1559802144765854	0.5934765934944153	0.5704682469367981	0.496551513671875	0.5706734657287598	0.4691958427429199	0.3836742043495178	0.25954604148864746	0.601086437702179	0.19102957844734192	0.5869308114051819	0.6076768636703491	0.5064584016799927	0.4377969801425934	0.6285001039505005	0.44275254011154175	0.20944073796272278	0.28319379687309265	0.4954860210418701	0.5359237194061279	0.46267738938331604	0.40597963333129883	0.16992567479610443	0.45502662658691406	0.451615571975708	0.491635799407959	0.05062853544950485	0.4375694990158081	0.25569066405296326	0.4619758427143097	0.39767155051231384	0.46381351351737976	0.20061181485652924	0.11206589639186859	0.532587468624115	0.20342209935188293	0.6044756770133972	0.36412742733955383	0.6051012277603149	0.4796139597892761	0.20739874243736267	0.4489668011665344	0.30047082901000977	0.5602548718452454
KHDRBS1	0.0	0.0	0.0	0.0	0.40284252166748047	0.0	0.0	0.2831608057022095	0.0	0.0	0.0	0.0	0.0	0.5587331056594849	0.0	0.14126315712928772	0.5591137409210205	0.02172022871673107	0.0	0.0	0.0	0.0	0.0	0.04324754700064659	0.0	0.3011293113231659	0.0	0.0	0.0	0.0	0.0	0.044102516025304794	0.0	0.0	0.0	0.0	0.0	0.0	0.0	0.2852214574813843	0.0	0.5588355660438538	0.0	0.0	0.0	0.0	0.0	0.0	0.0
KPNA6	0.23338444530963898	0.26539474725723267	0.16126295924186707	0.0833493173122406	0.40507248044013977	0.0580420047044754	0.38588225841522217	0.3681164085865021	0.20045208930969238	0.08328226208686829	0.18294017016887665	0.2178013026714325	0.16053497791290283	0.4109122157096863	0.1418931484222412	0.39830827713012695	0.41680800914764404	0.3282051086425781	0.11738172918558121	0.309505432844162	0.054337382316589355	0.1310834288597107	0.19305765628814697	0.3276400566101074	0.14912483096122742	0.3607410788536072	0.152347594499588	0.16388612985610962	0.3529057204723358	0.11810802668333054	0.07556378841400146	0.26820600032806396	0.24562734365463257	0.0833624079823494	0.14568476378917694	0.07705593854188919	0.17886477708816528	0.1941777765750885	0.09684237092733383	0.4112272262573242	0.15700505673885345	0.4135797619819641	0.1548336297273636	0.09371979534626007	0.13219979405403137	0.2277393937110901	0.21814903616905212	0.1296548992395401	0.37156182527542114
TXLNA	0.28932034969329834	0.381825715303421	0.48862218856811523	0.27320486307144165	0.2945597767829895	0.27217400074005127	0.30609121918678284	0.2969401776790619	0.29596564173698425	0.49554094672203064	0.46637406945228577	0.5618578791618347	0.4282964766025543	0.2981431186199188	0.26242440938949585	0.2819194197654724	0.296804279088974	0.37191179394721985	0.3724104166030884	0.34323450922966003	0.46586284041404724	0.2895027995109558	0.2939597964286804	0.37299615144729614	0.3864597678184509	0.31215929985046387	0.3066524267196655	0.547910749912262	0.5405539870262146	0.32393214106559753	0.5239192247390747	0.43782857060432434	0.29942968487739563	0.29413241147994995	0.5663964152336121	0.29378706216812134	0.29718276858329773	0.35807356238365173	0.4245838224887848	0.31069475412368774	0.4413522779941559	0.29923123121261597	0.299014151096344	0.3960670232772827	0.28724703192710876	0.49121761322021484	0.3094818592071533	0.41317179799079895	0.48800933361053467
CCDC28B	0.0	0.15290610492229462	0.12351605296134949	0.0	0.4125409722328186	0.0	0.0	0.000161763746291399	0.0	0.0	0.0	0.06039103865623474	0.22643865644931793	0.5322449803352356	0.1068136915564537	0.005520565435290337	0.5316107273101807	0.18279682099819183	0.0	0.0976760983467102	0.0	0.0	0.0	0.08586862683296204	0.0	0.0	0.0	0.044388286769390106	0.146635040640831	0.0	0.03602490574121475	0.19984707236289978	0.0	0.0	0.0	0.0	0.05853975564241409	0.16418148577213287	0.0	0.08668087422847748	0.0	0.5296254754066467	0.0	0.14481773972511292	0.0	0.0	0.0	0.11469341069459915	0.14795520901679993
IQCC	0.0	0.16101819276809692	0.0	0.10656936466693878	0.14804349839687347	0.02741429954767227	0.1418759822845459	0.14730247855186462	0.14482319355010986	0.2652643918991089	0.0	0.21400438249111176	0.05366656184196472	0.14444206655025482	0.10216893255710602	0.15581589937210083	0.14506463706493378	0.10343178361654282	0.38521715998649597	0.11582985520362854	0.027049772441387177	0.0	0.008396327495574951	0.1494319587945938	0.0	0.13575774431228638	0.16227109730243683	0.20235705375671387	0.07428253442049026	0.0	0.0	0.19329933822155	0.0699215680360794	0.03236611187458038	0.0	0.0	0.21961745619773865	0.14108844101428986	0.22946956753730774	0.1472768932580948	0.0	0.14025697112083435	0.12911152839660645	0.0	0.0	0.17013868689537048	0.0	0.19035321474075317	0.16605772078037262
TMEM234	0.19433638453483582	0.2548045516014099	0.29156410694122314	0.0	0.2969886064529419	0.09458906203508377	0.29444393515586853	0.29086506366729736	0.17659716308116913	0.2799997925758362	0.19247698783874512	0.040978964418172836	0.2523588538169861	0.29961708188056946	0.05695686489343643	0.2868400812149048	0.2977241277694702	0.29761189222335815	0.11914138495922089	0.2177242487668991	0.20297904312610626	0.13372673094272614	0.1921975314617157	0.23287300765514374	0.1057143583893776	0.23164166510105133	0.14862430095672607	0.16007685661315918	0.2896323502063751	0.05651113763451576	0.2631382644176483	0.08856183290481567	0.2640962302684784	0.14133509993553162	0.19578610360622406	0.1593681424856186	0.20700481534004211	0.0	0.1329943984746933	0.2957427203655243	0.25442782044410706	0.2986604869365692	0.1655758023262024	0.13265672326087952	0.08681421726942062	0.2129163295030594	0.21830424666404724	0.01641547679901123	0.30045807361602783
EIF3I	0.5708138942718506	0.5929303765296936	0.5741589665412903	0.4238547682762146	0.5843374133110046	0.4232533276081085	0.5883129239082336	0.582072377204895	0.5626038312911987	0.5576120615005493	0.5603125095367432	0.3818016052246094	0.4201427400112152	0.5879859924316406	0.49053260684013367	0.5698206424713135	0.5918278098106384	0.5815205574035645	0.5264688730239868	0.6003994345664978	0.4955924153327942	0.5797441601753235	0.5867896676063538	0.589058518409729	0.556503415107727	0.5636614561080933	0.5862900614738464	0.48675429821014404	0.5818513035774231	0.5740351676940918	0.5337836146354675	0.5811198949813843	0.5690438747406006	0.5837721228599548	0.45687374472618103	0.5658782124519348	0.49627846479415894	0.45393240451812744	0.5853683352470398	0.5936689376831055	0.601146936416626	0.5891328454017639	0.5802637338638306	0.5796242356300354	0.5333929061889648	0.4728866517543793	0.5815480947494507	0.40116310119628906	0.5904416441917419
FAM167B	0.06864181905984879	0.1260242909193039	0.11021547019481659	0.10224474966526031	0.22447757422924042	0.220063716173172	0.21278175711631775	0.20585794746875763	0.19647839665412903	0.20914213359355927	0.17914046347141266	0.1729380041360855	0.0	0.21566317975521088	0.2036745250225067	0.20287279784679413	0.21393795311450958	0.19858013093471527	0.12543046474456787	0.22339335083961487	0.2919667959213257	0.16946327686309814	0.08613985776901245	0.1227538138628006	0.10373374074697495	0.18710604310035706	0.218827024102211	0.10346119105815887	0.21064765751361847	0.24909529089927673	0.10273665934801102	0.22573694586753845	0.21864613890647888	0.05090092122554779	0.17848709225654602	0.0634809136390686	0.24874664843082428	0.21071992814540863	0.02920105867087841	0.19295260310173035	0.0	0.20989879965782166	0.12461619824171066	0.0	0.2739676833152771	0.33707118034362793	0.2683020532131195	0.20606167614459991	0.23069649934768677
LCK	0.0	0.0	0.0	0.0	0.4908335208892822	0.0	0.0	0.15304282307624817	0.0	0.0	0.0	0.0	0.0	0.6695645451545715	0.0	0.031840741634368896	0.6936143636703491	0.0	0.0	0.0	0.0	0.0	0.0	0.09056898206472397	0.0	0.10767047852277756	0.0	0.0	0.0	0.0	0.0	0.0	0.16588902473449707	0.0	0.0	0.0	0.0	0.0	0.0	0.15952862799167633	0.0	0.69532310962677	0.0	0.0	0.0	0.0	0.0	0.19905877113342285	0.0
HDAC1	0.4963549077510834	0.4914492070674896	0.4972178637981415	0.24422194063663483	0.5580546855926514	0.2617369294166565	0.5616328716278076	0.5644943118095398	0.4255163073539734	0.49850431084632874	0.409437894821167	0.38806480169296265	0.4206537902355194	0.5683342814445496	0.3254936933517456	0.548285186290741	0.5670244693756104	0.5488825440406799	0.35046014189720154	0.49827349185943604	0.38739630579948425	0.39698150753974915	0.4412349462509155	0.5363120436668396	0.4386220872402191	0.5041089057922363	0.38724789023399353	0.4099003076553345	0.5616442561149597	0.4150056838989258	0.4064107835292816	0.4362320899963379	0.4893428385257721	0.45033901929855347	0.3796147108078003	0.36804530024528503	0.4075748026371002	0.40781867504119873	0.45797398686408997	0.5640998482704163	0.42707186937332153	0.5633517503738403	0.3676874041557312	0.5133803486824036	0.42676085233688354	0.4387458562850952	0.39267870783805847	0.3794251084327698	0.5566553473472595
MARCKSL1	1.0	0.6974954009056091	0.6888372302055359	0.6912990212440491	0.49731943011283875	0.4756295084953308	0.5806758999824524	0.7931514978408813	0.5172709822654724	0.8472243547439575	0.6645728945732117	0.724540114402771	0.6237049102783203	0.5024754405021667	0.5434834957122803	0.49205487966537476	0.48754584789276123	0.6860001087188721	0.7470579147338867	0.6832550764083862	0.8324496150016785	0.6295489072799683	0.7063494920730591	0.5912853479385376	0.6801939010620117	0.5290297269821167	0.7885567545890808	0.68442702293396	0.5696191787719727	0.8171117901802063	0.6510913372039795	0.7717857956886292	0.5003988742828369	0.6432269811630249	0.7477380037307739	0.6098817586898804	0.7155039310455322	0.7606161236763	0.9012990593910217	0.6104955673217773	0.6301883459091187	0.486638605594635	0.5654373168945312	0.7895008325576782	0.890669584274292	0.8433132767677307	0.8010648488998413	0.6637729406356812	0.5954134464263916
FAM229A	0.0	0.1038653776049614	0.13841001689434052	0.055737681686878204	0.07139085233211517	0.3691974878311157	0.06009541451931	0.06296670436859131	0.0	0.04504220932722092	0.0	0.21975888311862946	0.07121647894382477	0.07188088446855545	0.0	0.05418238788843155	0.07161916047334671	0.058878831565380096	0.11691926419734955	0.08657608926296234	0.0	0.0	0.01477416604757309	0.0	0.04946593567728996	0.07754506170749664	0.3478871285915375	0.09532765299081802	0.19593384861946106	0.18042241036891937	0.31869781017303467	0.17921695113182068	0.053496286273002625	0.0	0.0	0.055801086127758026	0.30397868156433105	0.1986597180366516	0.10134097933769226	0.05504345893859863	0.0	0.07021113485097885	0.09080302715301514	0.031130701303482056	0.15440520644187927	0.1852385699748993	0.16932861506938934	0.3106864392757416	0.063505157828331
BSDC1	0.0	0.0	0.0	0.0	0.31249284744262695	0.0	0.0	0.17903895676136017	0.0	0.0	0.0	0.0	0.0	0.43142569065093994	0.0	0.0	0.43371090292930603	0.1554628312587738	0.0	0.12129028141498566	0.0	0.0	0.0	0.2097632884979248	0.0	0.20191408693790436	0.0	0.0	0.00812013540416956	0.0	0.0	0.0	0.11709052324295044	0.0	0.0	0.0	0.0	0.0	0.0	0.2368466705083847	0.0	0.4331280589103699	0.0	0.0	0.0	0.0	0.0	0.0	0.14993014931678772
RBBP4	0.0	0.14410369098186493	0.061027295887470245	0.0	0.5318391919136047	0.0	0.3564644157886505	0.20169900357723236	0.11577150225639343	0.0	0.0	0.058441974222660065	0.05602852627635002	0.535403847694397	0.0	0.4441836178302765	0.5358033180236816	0.2517918646335602	0.0	0.2296438217163086	0.033153094351291656	0.11856269836425781	0.04539788141846657	0.2988463044166565	0.0	0.33498165011405945	0.06215593218803406	0.0	0.10648416727781296	0.0	0.0	0.09991961717605591	0.2957526743412018	0.05281443893909454	0.0	0.069599449634552	0.015558397397398949	0.0	0.0	0.3192797005176544	0.08483082801103592	0.5381441116333008	0.03985265642404556	0.0	0.0	0.044362202286720276	0.0	0.11158545315265656	0.32755088806152344
KIAA1522	0.0	0.0	0.0	0.0	0.0	0.0	0.0	0.0	0.0	0.0	0.0	0.0	0.0	0.0	0.0	0.0	0.0	0.0	0.0	0.0	0.0	0.0	0.0	0.0	0.0	0.0	0.0	0.0	0.0	0.0	0.0	0.0	0.0	0.0	0.0	0.0	0.0	0.0	0.0	0.0	0.0	0.0	0.0	0.0	0.0	0.0	0.0	0.0	0.0
S100PBP	0.0	0.0	0.0	0.0	0.16456961631774902	0.0	0.15404722094535828	0.0	0.0	0.0	0.0	0.0	0.0	0.3177809417247772	0.0	0.09677156805992126	0.35422956943511963	0.026793120428919792	0.0	0.0	0.0	0.0	0.0	0.09275387972593307	0.0	0.10000736266374588	0.0	0.0	0.0	0.0	0.0	0.0	0.0	0.0	0.0	0.0	0.0	0.0	0.0	0.0	0.0	0.3595956861972809	0.0	0.0	0.0	0.0	0.0	0.0	0.029117973521351814
RNF19B	0.0	0.16429932415485382	0.03088308498263359	0.05177116021513939	0.2496863305568695	0.0	0.24051518738269806	0.252497136592865	0.11394535005092621	0.15020017325878143	0.0	0.060069285333156586	0.0	0.24976330995559692	0.0	0.24268722534179688	0.25480473041534424	0.23182737827301025	0.09725287556648254	0.15688475966453552	0.0	0.11069472879171371	0.09773822873830795	0.18514157831668854	0.11917349696159363	0.17232489585876465	0.0016939137130975723	0.11616064608097076	0.192921444773674	0.0	0.0	0.028317231684923172	0.1766204535961151	0.0	0.18108409643173218	0.0	0.0	0.0	0.0	0.24540723860263824	0.04536854475736618	0.2519480288028717	0.09051904082298279	0.015567086637020111	0.0	0.11115628480911255	0.16906516253948212	0.07570485770702362	0.24722334742546082
AK2	0.0	0.0	0.0	0.0	0.2953808903694153	0.0	0.0	0.004933659918606281	0.0	0.0	0.0	0.0	0.0	0.42483097314834595	0.0	0.0	0.43349218368530273	0.0	0.0	0.0	0.0	0.0	0.0	0.0	0.0	0.0	0.0	0.0	0.0	0.0	0.0	0.0	0.0	0.0	0.0	0.0	0.0	0.0	0.0	0.0	0.0	0.43666791915893555	0.0	0.0	0.0	0.0	0.0	0.0	0.0
TRIM62	0.23566077649593353	0.1576310396194458	0.18361136317253113	0.16136868298053741	0.17591027915477753	0.16587811708450317	0.17547930777072906	0.17696668207645416	0.17177489399909973	0.17118066549301147	0.1807195246219635	0.2616056203842163	0.2097805291414261	0.17060533165931702	0.18979954719543457	0.16333168745040894	0.17783379554748535	0.16571691632270813	0.1731114387512207	0.1917113959789276	0.1791343092918396	0.11382490396499634	0.1723572313785553	0.1701209396123886	0.1949993073940277	0.19386301934719086	0.17585334181785583	0.2115781009197235	0.18009895086288452	0.195723295211792	0.1671668291091919	0.32597559690475464	0.16665570437908173	0.14138641953468323	0.1780122071504593	0.06017369404435158	0.20980975031852722	0.2014971524477005	0.21875536441802979	0.17871229350566864	0.1330777108669281	0.17673209309577942	0.14787432551383972	0.169530987739563	0.17384694516658783	0.21361412107944489	0.22804102301597595	0.19887672364711761	0.17609156668186188
ZNF362	0.06628023087978363	0.13349446654319763	0.0	0.0	0.2677810490131378	0.10631837695837021	0.2693629860877991	0.2696285545825958	0.13826322555541992	0.04985010623931885	0.11800780147314072	0.15347105264663696	0.043478816747665405	0.27274632453918457	0.0	0.26472777128219604	0.27325356006622314	0.23235489428043365	0.0019049867987632751	0.21198076009750366	0.08910166472196579	0.02917870320379734	0.07801792770624161	0.23025822639465332	0.08947014808654785	0.2641635537147522	0.0	0.06625360250473022	0.09194976836442947	0.0	0.0	0.11910529434680939	0.20859286189079285	0.0	0.1536957174539566	0.05172036588191986	0.032498911023139954	0.04566993564367294	0.0	0.2634076476097107	0.0	0.2701284885406494	0.013310108333826065	0.0	0.05725358799099922	0.0842704027891159	0.0	0.0	0.24690014123916626
PHC2	0.25504302978515625	0.17548321187496185	0.13854822516441345	0.0	0.2645705044269562	0.0	0.25936827063560486	0.26522257924079895	0.18168091773986816	0.11764157563447952	0.17003212869167328	0.15740711987018585	0.0	0.2617880702018738	0.06566913425922394	0.25913092494010925	0.26778286695480347	0.25052204728126526	0.052122585475444794	0.22668519616127014	0.17556917667388916	0.06335268169641495	0.12407700717449188	0.24982710182666779	0.1541178971529007	0.20915141701698303	0.02509346976876259	0.07604379206895828	0.2479732483625412	0.07076932489871979	0.12181247770786285	0.26638251543045044	0.23463144898414612	0.0	0.22978539764881134	0.1261693239212036	0.1351049840450287	0.08376793563365936	0.07233121246099472	0.27499648928642273	0.0	0.2653459906578064	0.06665505468845367	0.08562447875738144	0.07174563407897949	0.08126625418663025	0.13786901533603668	0.0	0.26362189650535583
ZMYM6	0.021519478410482407	0.22183984518051147	0.0	0.07167363166809082	0.2800416648387909	0.0	0.2745639681816101	0.2294248789548874	0.0768095850944519	0.0	0.0	0.27313458919525146	0.17822131514549255	0.28457483649253845	0.07283126562833786	0.2719225585460663	0.2811417877674103	0.2702460289001465	0.1224697083234787	0.26088690757751465	0.0	0.0	0.056700561195611954	0.26809161901474	0.0	0.2621050775051117	0.2206256240606308	0.2188691347837448	0.2444475293159485	0.0	0.23432141542434692	0.24038483202457428	0.14600428938865662	0.0	0.13368231058120728	0.0	0.24444308876991272	0.09571973979473114	0.04950666427612305	0.2861761450767517	0.0	0.2798570990562439	0.07963041961193085	0.0	0.0	0.2126069962978363	0.19255885481834412	0.15798696875572205	0.2785363495349884
SFPQ	0.573565661907196	0.5211222171783447	0.5553823113441467	0.47365087270736694	0.5696374773979187	0.23941731452941895	0.5659763813018799	0.5703126192092896	0.47429168224334717	0.5355518460273743	0.5686978697776794	0.48079875111579895	0.3961382508277893	0.575835108757019	0.5413151383399963	0.555975615978241	0.5793507695198059	0.5607300400733948	0.4130564033985138	0.5852456092834473	0.5073047876358032	0.5402934551239014	0.545601487159729	0.5616521239280701	0.5589115619659424	0.5468456149101257	0.5668616890907288	0.4952298402786255	0.5732903480529785	0.5211275815963745	0.5237821340560913	0.5752779245376587	0.4808137118816376	0.4844631850719452	0.4716770052909851	0.39906612038612366	0.49835413694381714	0.4885329604148865	0.5421791076660156	0.589763879776001	0.5714277625083923	0.5754492282867432	0.347120463848114	0.5354360342025757	0.5416229963302612	0.5288188457489014	0.5479376912117004	0.2924625277519226	0.5767800211906433
ZMYM4	0.0	0.02561400644481182	0.0	0.0	0.2666899561882019	0.0	0.22556744515895844	0.14816927909851074	0.0	0.0	0.0	0.0	0.0	0.26410800218582153	0.0	0.2549162805080414	0.2721211314201355	0.15412601828575134	0.0	0.0869515910744667	0.0	0.0	0.0	0.14414295554161072	0.0	0.15373753011226654	0.0	0.0	0.017677096650004387	0.0	0.0	0.0	0.042365193367004395	0.0	0.0	0.0	0.0	0.0	0.0	0.18534192442893982	0.0	0.27273669838905334	0.0	0.0	0.0	0.0	0.0	0.0	0.1925991177558899
KIAA0319L	0.0	0.11052049696445465	0.0	0.0	0.3367346227169037	0.0	0.27787086367607117	0.18798094987869263	0.036937959492206573	0.0	0.0	0.0	0.0	0.34693238139152527	0.0	0.31397444009780884	0.3453103005886078	0.20156553387641907	0.0	0.15127936005592346	0.0	0.0	0.0	0.18812060356140137	0.0	0.2131214737892151	0.0	0.0	0.15032967925071716	0.0	0.0	0.0	0.1605568826198578	0.0	0.0	0.0	0.0	0.0	0.0	0.24513497948646545	0.0	0.347409188747406	0.0	0.0	0.0	0.0	0.0	0.0	0.2628018260002136
NCDN	0.32420945167541504	0.39272555708885193	0.5176690220832825	0.30950865149497986	0.22352667152881622	0.0	0.2433747798204422	0.2681649625301361	0.32621878385543823	0.4732394814491272	0.490749329328537	0.4194183349609375	0.4556902348995209	0.21043558418750763	0.3317819833755493	0.2247074991464615	0.2167539894580841	0.3553456664085388	0.4904429316520691	0.36935311555862427	0.4483644962310791	0.3231680393218994	0.37694230675697327	0.22418929636478424	0.35498741269111633	0.1366627961397171	0.34140530228614807	0.43122756481170654	0.467739462852478	0.5044105052947998	0.4943642318248749	0.32934826612472534	0.23599587380886078	0.42289936542510986	0.35547927021980286	0.20233052968978882	0.36885881423950195	0.40476730465888977	0.549230694770813	0.23838667571544647	0.37170279026031494	0.2187000811100006	0.42516371607780457	0.5310951471328735	0.37113043665885925	0.46122291684150696	0.3605509400367737	0.2729186415672302	0.3688734173774719
TFAP2E	0.0	0.060931965708732605	0.03631812334060669	0.0	0.034495022147893906	0.034209586679935455	0.018219903111457825	0.0	0.0	0.021955322474241257	0.029661929234862328	0.1520398110151291	0.028843915089964867	0.033982109278440475	0.0	0.040759846568107605	0.019948197528719902	0.04247025400400162	0.02875298261642456	0.033278919756412506	0.0	0.0	0.026897424831986427	0.0	0.04045511409640312	0.041553396731615067	0.02669866755604744	0.13565747439861298	0.14026930928230286	0.0	0.0793713852763176	0.0	0.0	0.03560608625411987	0.06025417149066925	0.0	0.0597805455327034	0.056463997811079025	0.10156086832284927	0.0	0.0753517746925354	0.040894895792007446	0.02878943271934986	0.041628602892160416	0.0	0.10278165340423584	0.028788648545742035	0.09046633541584015	0.042421482503414154
PSMB2	0.0	0.0	0.0	0.0	0.4376299977302551	0.0	0.020134657621383667	0.20241869986057281	0.0	0.0	0.0	0.0	0.0	0.5606002807617188	0.0	0.007356029935181141	0.5588213801383972	0.0	0.0	0.188062846660614	0.0	0.0	0.060052815824747086	0.07073693722486496	0.0	0.18463145196437836	0.06472206115722656	0.0	0.07315634936094284	0.0	0.0	0.027453364804387093	0.0	0.0	0.0	0.0	0.0	0.0	0.0	0.25599297881126404	0.0	0.5598915815353394	0.0	0.0	0.0	0.0	0.0	0.0	0.021059174090623856
C1orf216	0.7557814717292786	0.584296464920044	0.7348561882972717	0.580433189868927	0.3287789523601532	0.41924288868904114	0.4445019066333771	0.43074044585227966	0.5495592951774597	0.8136904835700989	0.7496575117111206	0.8494981527328491	0.7289111018180847	0.32612693309783936	0.44143494963645935	0.326405793428421	0.32736125588417053	0.5534311532974243	0.6941955089569092	0.5567470192909241	0.7815972566604614	0.5612680315971375	0.5053111910820007	0.4795171022415161	0.7144201993942261	0.36699822545051575	0.6713660359382629	0.7939507365226746	0.6620696783065796	0.8074798583984375	0.8868134617805481	0.6757355332374573	0.4494144022464752	0.6776525378227234	0.7226306796073914	0.5042741298675537	0.7328802943229675	0.740139901638031	0.8060717582702637	0.42354071140289307	0.6741817593574524	0.3277316391468048	0.6363938450813293	0.7709841132164001	0.7498806715011597	0.8311601877212524	0.8368086218833923	0.7218601703643799	0.5622721910476685
CLSPN	0.0	0.124270498752594	0.0766126736998558	0.1618034988641739	0.18828611075878143	0.0	0.0	0.08276092261075974	0.0	0.1197671964764595	0.05004148930311203	0.19095063209533691	0.11828120797872543	0.22514089941978455	0.1425616592168808	0.08771058171987534	0.22317741811275482	0.17377707362174988	0.10322263836860657	0.18450412154197693	0.03770335018634796	0.08473837375640869	0.14998099207878113	0.06943938881158829	0.09315183758735657	0.22579120099544525	0.24415791034698486	0.1289960741996765	0.20937512814998627	0.09374205023050308	0.21914474666118622	0.31884971261024475	0.014759503304958344	0.09700438380241394	0.0	0.0	0.201857328414917	0.16855686902999878	0.23255836963653564	0.22014379501342773	0.23589470982551575	0.2218480408191681	0.1266743242740631	0.0	0.0	0.19743508100509644	0.21522897481918335	0.014073025435209274	0.15953701734542847
AGO4	0.2863807678222656	0.2955267131328583	0.29559415578842163	0.24698913097381592	0.2900978624820709	0.0739336684346199	0.2924131155014038	0.279205322265625	0.2677097022533417	0.2859504818916321	0.33610883355140686	0.41948071122169495	0.2928457260131836	0.28463730216026306	0.2567789852619171	0.27163854241371155	0.2837352454662323	0.2961750030517578	0.2967264950275421	0.3121117055416107	0.30029216408729553	0.2641391158103943	0.2705132067203522	0.28002601861953735	0.3118549585342407	0.26609793305397034	0.2758384943008423	0.3547442555427551	0.2856542766094208	0.296190083026886	0.30563685297966003	0.2987978160381317	0.26873886585235596	0.28204280138015747	0.43180450797080994	0.2661585211753845	0.2763276696205139	0.3033141493797302	0.2936108112335205	0.2925593852996826	0.2946643531322479	0.28081730008125305	0.2830902636051178	0.2799571752548218	0.24436940252780914	0.35318535566329956	0.2996765077114105	0.3115004897117615	0.30642974376678467
AGO1	0.0	0.0	0.0	0.0	0.3000663220882416	0.0	0.21102076768875122	0.1665828824043274	0.0	0.0	0.0	0.0	0.0	0.2943461537361145	0.0	0.27737271785736084	0.3020282983779907	0.09828593581914902	0.0	0.15901973843574524	0.0	0.0	0.0	0.14653417468070984	0.0	0.11461573839187622	0.0	0.0	0.0	0.0	0.0	0.0	0.0	0.0	0.0	0.0	0.0	0.0	0.0	0.20874717831611633	0.0	0.30223098397254944	0.0	0.0	0.0	0.0	0.0	0.0	0.2390591949224472
COL8A2	0.0	0.0	0.0	0.0	0.0	0.0	0.0	0.0	0.0	0.0	0.0	0.0	0.0	0.0	0.0	0.0	0.0	0.0	0.0	0.0	0.0	0.0	0.0	0.0	0.0	0.0	0.0	0.0	0.0	0.0	0.0	0.0	0.0	0.0	0.0	0.0	0.0	0.0	0.0	0.0	0.0	0.0	0.0	0.0	0.0	0.0	0.0	0.0	0.0
TRAPPC3	0.0	0.0	0.0	0.0	0.36722397804260254	0.0	0.0	0.004731449298560619	0.0	0.0	0.0	0.0	0.0	0.5227547287940979	0.0	0.0	0.5217646360397339	0.0	0.0	0.0	0.0	0.0	0.0	0.0	0.0	0.0	0.0	0.0	0.0	0.0	0.0	0.0	0.0	0.0	0.0	0.0	0.0	0.0	0.0	0.001891818828880787	0.0	0.5201244354248047	0.0	0.0	0.0	0.0	0.0	0.0	0.0
MAP7D1	0.18788859248161316	0.30781087279319763	0.19401073455810547	0.11791690438985825	0.5004419088363647	0.0	0.3922233581542969	0.4166206419467926	0.22913816571235657	0.28944194316864014	0.09484010934829712	0.2513960599899292	0.11835266649723053	0.5008243918418884	0.1594623178243637	0.4014231562614441	0.5064467191696167	0.43408316373825073	0.15498869121074677	0.35348498821258545	0.09031938016414642	0.07727409154176712	0.3304426968097687	0.36622753739356995	0.21970750391483307	0.4171079993247986	0.22614549100399017	0.14262260496616364	0.4021642208099365	0.07058900594711304	0.0	0.4634481370449066	0.31241342425346375	0.10063735395669937	0.19699726998806	0.16209247708320618	0.18533563613891602	0.13765133917331696	0.23779553174972534	0.4340100884437561	0.16372276842594147	0.5043249726295471	0.21858865022659302	0.14458735287189484	0.1948675960302353	0.2635924816131592	0.20266085863113403	0.10616839677095413	0.4190232455730438
THRAP3	0.0	0.0	0.0	0.0	0.33345407247543335	0.0	0.0	0.005472138524055481	0.0	0.0	0.0	0.0	0.0	0.5185889601707458	0.0	0.0	0.5256344079971313	0.0	0.0	0.0	0.0	0.0	0.0	0.0	0.0	0.0	0.0	0.0	0.0	0.0	0.0	0.0	0.0	0.0	0.0	0.0	0.0	0.0	0.0	0.0019848207011818886	0.0	0.5272212624549866	0.0	0.0	0.0	0.0	0.0	0.0	0.0
EVA1B	0.5706852674484253	0.5380311608314514	0.5751083493232727	0.4467308521270752	0.22262439131736755	0.4913486838340759	0.2387373447418213	0.2971626818180084	0.38400667905807495	0.8349281549453735	0.6130103468894958	0.46996885538101196	0.2806868851184845	0.22108815610408783	0.2321132868528366	0.22241586446762085	0.21765336394309998	0.34374576807022095	0.3778488337993622	0.41452881693840027	0.6279011368751526	0.261221706867218	0.25255846977233887	0.27685821056365967	0.5694281458854675	0.23942643404006958	0.5453338623046875	0.5304533243179321	0.5822607278823853	0.5027979612350464	0.5713043212890625	0.5297092795372009	0.3217170536518097	0.2125346064567566	0.5767669677734375	0.47343993186950684	0.6367723345756531	0.5977054834365845	0.6396613717079163	0.3451269268989563	0.5460672974586487	0.21364498138427734	0.402984619140625	0.5650761127471924	0.7650607228279114	0.48442819714546204	0.5421761274337769	0.23667773604393005	0.48036447167396545
STK40	0.0	0.03804561868309975	0.01452712807804346	0.0	0.3341829478740692	0.0	0.14810876548290253	0.17929930984973907	0.038571085780858994	0.0	0.0	0.0	0.0	0.34177178144454956	0.0	0.18585795164108276	0.3431263864040375	0.07553519308567047	0.0	0.0009899521246552467	0.0	0.0	0.0	0.0	0.0	0.19581708312034607	0.0	0.0	0.061101168394088745	0.0	0.0	0.03468889743089676	0.09737798571586609	0.0	0.0	0.0	0.0	0.0	0.0	0.1790085732936859	0.0	0.34044477343559265	0.0	0.0	0.0	0.0	0.0	0.06308089196681976	0.15408892929553986
LSM10	0.5605785250663757	0.5690202713012695	0.5527751445770264	0.4260672926902771	0.5477396845817566	0.4943251609802246	0.5616835355758667	0.5599812269210815	0.5444120168685913	0.6111255884170532	0.5599464178085327	0.518438994884491	0.5448569059371948	0.5490735769271851	0.4996442198753357	0.5305860042572021	0.5493717193603516	0.5573397874832153	0.5420677661895752	0.5831899642944336	0.5447980165481567	0.5410483479499817	0.5522776246070862	0.5503827333450317	0.5685384273529053	0.5489552021026611	0.5626153945922852	0.5331082940101624	0.5831459760665894	0.5185860395431519	0.5319869518280029	0.5836697816848755	0.5519573092460632	0.5650177597999573	0.557305097579956	0.5348974466323853	0.5234602093696594	0.551406979560852	0.5594639182090759	0.5638486742973328	0.5814229846000671	0.5551044344902039	0.5437665581703186	0.5733352303504944	0.5613341331481934	0.5538336038589478	0.5357102155685425	0.47331908345222473	0.5675113201141357
MRPS15	0.4840864837169647	0.5015510320663452	0.48780369758605957	0.38093268871307373	0.49488893151283264	0.4762583374977112	0.5017715096473694	0.49198123812675476	0.49791544675827026	0.4583226442337036	0.45327532291412354	0.4189435541629791	0.4352186620235443	0.4958272874355316	0.43322649598121643	0.47967687249183655	0.5018472075462341	0.49312734603881836	0.49625474214553833	0.5127718448638916	0.4149607717990875	0.4811296761035919	0.4915362298488617	0.4965706765651703	0.5008155107498169	0.48023173213005066	0.5048413276672363	0.4187588691711426	0.49857819080352783	0.49480894207954407	0.4736337661743164	0.49449387192726135	0.4828592538833618	0.4997810125350952	0.40861961245536804	0.48346713185310364	0.4595858156681061	0.48639631271362305	0.49595826864242554	0.5046802163124084	0.5142338871955872	0.4988890290260315	0.4859454035758972	0.49960508942604065	0.4555606544017792	0.4265494644641876	0.48710277676582336	0.4091426134109497	0.49826645851135254
CSF3R	0.325860857963562	0.34647679328918457	0.3060482144355774	0.22242477536201477	0.34662064909935	0.1270400881767273	0.33400270342826843	0.3235168159008026	0.32558053731918335	0.30058589577674866	0.3058723509311676	0.33387020230293274	0.2402021884918213	0.3369978070259094	0.30993062257766724	0.3186244070529938	0.336544394493103	0.34360063076019287	0.33119767904281616	0.36424481868743896	0.20614579319953918	0.3245125114917755	0.3324499726295471	0.33279240131378174	0.2448333501815796	0.3249225616455078	0.3279576599597931	0.338539719581604	0.32664188742637634	0.3342278301715851	0.31183233857154846	0.34935814142227173	0.32934334874153137	0.33683526515960693	0.3301122188568115	0.3184141516685486	0.31927040219306946	0.25619006156921387	0.3335701525211334	0.3445245325565338	0.33661869168281555	0.33609697222709656	0.33383098244667053	0.3305967152118683	0.21517804265022278	0.33948978781700134	0.3138236105442047	0.054030995815992355	0.35889357328414917
ZC3H12A	0.3739723265171051	0.28180190920829773	0.3861725926399231	0.46481412649154663	0.3002671003341675	0.3959716558456421	0.3090057969093323	0.4638969600200653	0.2792041003704071	0.27824363112449646	0.21426507830619812	0.3968856930732727	0.2906211316585541	0.28751543164253235	0.5048232078552246	0.29905271530151367	0.2971212863922119	0.2899996340274811	0.4800487160682678	0.45888108015060425	0.17668914794921875	0.28368639945983887	0.36927396059036255	0.29271990060806274	0.4242607653141022	0.33628660440444946	0.43764349818229675	0.2267078459262848	0.3337195813655853	0.5002743005752563	0.39809441566467285	0.39521390199661255	0.2134696990251541	0.4058084487915039	0.0	0.20860886573791504	0.4554910659790039	0.5716270208358765	0.39204490184783936	0.34084269404411316	0.062239691615104675	0.2935779094696045	0.2917889654636383	0.2859419882297516	0.53254234790802	0.40138453245162964	0.635918915271759	0.32456517219543457	0.31070268154144287
MEAF6	0.5733041167259216	0.4606070816516876	0.536453902721405	0.24205996096134186	0.5800055265426636	0.3329048454761505	0.5829091668128967	0.5753148198127747	0.4633209705352783	0.537545919418335	0.4812566936016083	0.32495570182800293	0.36853060126304626	0.5840883255004883	0.30938658118247986	0.5681514739990234	0.5905495285987854	0.5465092658996582	0.32461994886398315	0.4778597056865692	0.43480798602104187	0.3974611461162567	0.3922671377658844	0.5161071419715881	0.4690590798854828	0.5004934668540955	0.3831160068511963	0.36542385816574097	0.5427760481834412	0.3210648000240326	0.40092384815216064	0.4282568693161011	0.47130244970321655	0.4020875096321106	0.4487197995185852	0.3911145329475403	0.4241759479045868	0.36201027035713196	0.3760089576244354	0.5795588493347168	0.401643842458725	0.5887491703033447	0.34644076228141785	0.5685518980026245	0.46105527877807617	0.44602757692337036	0.47627365589141846	0.016955886036157608	0.5488789081573486
SNIP1	0.6699101328849792	0.20749296247959137	0.15391705930233002	0.3204408586025238	0.22956202924251556	0.17008107900619507	0.22389520704746246	0.3296797275543213	0.2267022281885147	0.16856969892978668	0.14839956164360046	0.21742117404937744	0.1963673233985901	0.23121267557144165	0.41381463408470154	0.2215103656053543	0.23496103286743164	0.2158283293247223	0.20802009105682373	0.24821344017982483	0.19928418099880219	0.23143497109413147	0.22864149510860443	0.21900834143161774	0.2512843608856201	0.28465017676353455	0.32414883375167847	0.23208078742027283	0.188264399766922	0.4639715552330017	0.12125099450349808	0.38732650876045227	0.21572892367839813	0.1655476838350296	0.2745440602302551	0.08515772968530655	0.2230950891971588	0.2476317435503006	0.22594498097896576	0.2630016505718231	0.17099611461162567	0.23405355215072632	0.08967499434947968	0.1994737982749939	0.497473806142807	0.22969655692577362	0.4429652690887451	0.2428303211927414	0.2265300452709198
GNL2	0.0	0.0	0.0	0.0	0.26600372791290283	0.0	0.024809986352920532	0.08556530624628067	0.0	0.0	0.0	0.0	0.0	0.3991195261478424	0.0	0.04489034414291382	0.39950478076934814	0.1388210505247116	0.0	0.10865271091461182	0.0	0.0	0.0	0.0	0.0	0.13735848665237427	0.0	0.0	0.0	0.0	0.0	0.0	0.0	0.0	0.0	0.0	0.0	0.0	0.0	0.015503772534430027	0.0	0.4012570083141327	0.0	0.0	0.0	0.0	0.0	0.0	0.03271908313035965
C1orf109	0.1303407847881317	0.044696781784296036	0.0	0.0	0.2807418704032898	0.0	0.0	0.0	0.04923692345619202	0.03806497901678085	0.13545465469360352	0.045433904975652695	0.04582963138818741	0.2863037586212158	0.057165130972862244	0.2734471261501312	0.2885574698448181	0.1736622154712677	0.0	0.23794159293174744	0.1489582657814026	0.0	0.08312661945819855	0.17260992527008057	0.0	0.24443626403808594	0.0	0.14334100484848022	0.04881993681192398	0.0	0.0	0.1378212869167328	0.07260479778051376	0.0	0.2729174494743347	0.07477353513240814	0.05420340970158577	0.0	0.0	0.22987747192382812	0.11063013225793839	0.28680476546287537	0.022922705858945847	0.01806706003844738	0.0	0.0	0.02101374976336956	0.0	0.1037292629480362
CDCA8	0.0	0.0	0.0	0.0	0.0	0.0	0.0	0.0	0.0	0.0	0.0	0.0	0.0	0.0	0.0	0.0	0.0	0.0	0.0	0.0	0.0	0.0	0.0	0.0	0.0	0.0	0.0	0.0	0.0	0.0	0.0	0.0	0.0	0.0	0.0	0.0	0.0	0.0	0.0	0.0	0.0	0.0	0.0	0.0	0.0	0.0	0.0	0.0	0.0
YRDC	0.9743889570236206	0.6333469748497009	0.7298526167869568	0.6758188605308533	0.40830668807029724	0.5589566826820374	0.4884086549282074	0.6390590071678162	0.5776662230491638	0.7382160425186157	0.5824198722839355	0.6899622678756714	0.5786728858947754	0.39962515234947205	0.6559470891952515	0.4051726162433624	0.40343230962753296	0.4915454089641571	0.6870282292366028	0.6573600172996521	0.6854540705680847	0.6560907363891602	0.6312772631645203	0.564110517501831	0.8301544189453125	0.4987625181674957	0.6429173946380615	0.4420536160469055	0.47509992122650146	0.7741675972938538	0.7489184141159058	0.5834576487541199	0.41923320293426514	0.7146176695823669	0.4249694347381592	0.5468906164169312	0.714093804359436	0.7851083278656006	0.5931396484375	0.6255106329917908	0.6280262470245361	0.40111881494522095	0.5394055843353271	0.7911949753761292	0.7137376070022583	0.5938719511032104	0.8088318109512329	0.5673000812530518	0.44909369945526123
C1orf122	0.9652591943740845	0.6561772227287292	0.7253497242927551	0.6203324198722839	0.4786573350429535	0.5061711072921753	0.5309593677520752	0.6093271374702454	0.560973584651947	0.7760214805603027	0.6683695316314697	0.6917829513549805	0.619621753692627	0.4670300781726837	0.6411945223808289	0.46743932366371155	0.47051650285720825	0.57555091381073	0.6688355207443237	0.6706507802009583	0.7090105414390564	0.5882142186164856	0.5947674512863159	0.5640179514884949	0.8021979928016663	0.5293793082237244	0.7093294262886047	0.5965328216552734	0.6215131282806396	0.818688154220581	0.8382152318954468	0.6976580619812012	0.5662859678268433	0.6716067790985107	0.6449907422065735	0.5589783787727356	0.7027988433837891	0.7386932969093323	0.7602136135101318	0.5829497575759888	0.7021426558494568	0.4645940065383911	0.6270921230316162	0.8118903040885925	0.8261957764625549	0.6812383532524109	0.7368924021720886	0.49419617652893066	0.5714231133460999
MTF1	0.31471630930900574	0.32204633951187134	0.2972303628921509	0.13340194523334503	0.3113258481025696	0.04041668772697449	0.31360986828804016	0.307925820350647	0.24008455872535706	0.29942968487739563	0.31267091631889343	0.3351074755191803	0.26267218589782715	0.31763988733291626	0.18665795028209686	0.3060537278652191	0.3184777796268463	0.3269333839416504	0.31127479672431946	0.3411935865879059	0.27746617794036865	0.2474348396062851	0.3033495843410492	0.301182359457016	0.24090854823589325	0.31168097257614136	0.2647121846675873	0.28962528705596924	0.32569462060928345	0.09889347106218338	0.28981104493141174	0.330692857503891	0.2600620985031128	0.27121177315711975	0.31628379225730896	0.1698097288608551	0.25664716958999634	0.21852454543113708	0.3192737102508545	0.3177953064441681	0.26151013374328613	0.31624987721443176	0.3100880980491638	0.311856210231781	0.07275307178497314	0.33133602142333984	0.28266337513923645	0.24753326177597046	0.3482023775577545
INPP5B	0.0	0.09755461663007736	0.0	0.0	0.30543676018714905	0.0	0.2495262175798416	0.1700832098722458	0.066291943192482	0.0	0.0	0.0	0.0	0.30905506014823914	0.0	0.29205188155174255	0.3121068477630615	0.2043413370847702	0.0	0.17105552554130554	0.0	0.0	0.0	0.1936054229736328	0.0	0.20908288657665253	0.0	0.02271716296672821	0.10950478911399841	0.0	0.0	0.014101812615990639	0.15560439229011536	0.0	0.04070267453789711	0.0	0.0	0.0	0.0	0.2245391458272934	0.0	0.3139515519142151	0.0	0.0	0.0	0.019161444157361984	0.0	0.0	0.25691866874694824
SF3A3	0.0	0.0	0.0	0.0	0.293879896402359	0.0	0.0	0.0016557369381189346	0.0	0.0	0.0	0.0	0.0	0.4452192187309265	0.0	0.0	0.44764795899391174	0.0	0.0	0.0	0.0	0.0	0.0	0.0	0.0	0.0	0.0	0.0	0.0	0.0	0.0	0.0	0.0	0.0	0.0	0.0	0.0	0.0	0.0	0.0	0.0	0.4531247019767761	0.0	0.0	0.0	0.0	0.0	0.1004403755068779	0.0
FHL3	0.08859530091285706	0.0	0.0	0.2716544270515442	0.5455975532531738	0.17256395518779755	0.040072862058877945	0.07009568065404892	0.25559303164482117	0.0	0.0	0.019191738218069077	0.22224381566047668	0.5521562099456787	0.0	0.49522072076797485	0.5504251718521118	0.40654051303863525	0.02653377503156662	0.0	0.01983100362122059	0.0	0.36531415581703186	0.12412887811660767	0.0	0.32185953855514526	0.09229497611522675	0.0	0.0	0.2582051157951355	0.0	0.3778717815876007	0.24441100656986237	0.0	0.10215627402067184	0.18845674395561218	0.0	0.23999977111816406	0.3235819339752197	0.48326951265335083	0.3682340979576111	0.5513796806335449	0.2952546775341034	0.0	0.0	0.05601145327091217	0.16762320697307587	0.11728154122829437	0.459046334028244
RRAGC	0.0	0.0	0.0	0.0	0.22901538014411926	0.0	0.0	0.0	0.005440301261842251	0.0	0.0	0.0	0.0	0.3716903030872345	0.0	0.0	0.38008296489715576	0.0	0.0	0.0	0.0	0.0	0.0	0.0	0.0	0.0	0.0	0.0	0.0	0.0	0.0	0.0	0.22608476877212524	0.0	0.0	0.0	0.0	0.0	0.0	0.0	0.0	0.38028138875961304	0.0	0.0	0.0	0.0	0.0	0.09257051348686218	0.05892624706029892
MYCBP	0.38583144545555115	0.3978014588356018	0.3859211504459381	0.39469513297080994	0.3867608308792114	0.2742118239402771	0.3988959491252899	0.3858799338340759	0.40752798318862915	0.4113602340221405	0.4927101731300354	0.5120598077774048	0.4596949517726898	0.390716016292572	0.3789081275463104	0.37047821283340454	0.3863474428653717	0.3992295563220978	0.39612188935279846	0.40680140256881714	0.4368591904640198	0.3815097212791443	0.3869883716106415	0.38971561193466187	0.5170043110847473	0.38675951957702637	0.40066006779670715	0.47215133905410767	0.3885548412799835	0.40720832347869873	0.4234117865562439	0.39283886551856995	0.38772881031036377	0.4003836214542389	0.555631160736084	0.37320011854171753	0.4355181157588959	0.4679650664329529	0.39041340351104736	0.39210712909698486	0.4043870270252228	0.3854593336582184	0.39004528522491455	0.39602380990982056	0.4310886263847351	0.47336694598197937	0.3944481313228607	0.13830915093421936	0.4007670283317566
AKIRIN1	0.0	0.09170103818178177	0.0	0.0	0.3574197292327881	0.0	0.1485859453678131	0.2395724356174469	0.049656059592962265	0.0	0.0	0.0	0.0	0.49876582622528076	0.0	0.0	0.5017122030258179	0.13397309184074402	0.0	0.1347316950559616	0.0	0.0	0.0	0.26982322335243225	0.0	0.2942941188812256	0.06120188534259796	0.0	0.1240382269024849	0.0	0.0	0.02969023399055004	0.2042529135942459	0.0	0.0	0.0	0.0	0.0	0.0	0.34970149397850037	0.0	0.5015069246292114	0.0	0.0	0.0	0.0	0.0	0.36089056730270386	0.29551219940185547
NDUFS5	0.6674729585647583	0.6166551113128662	0.5168879628181458	0.43789511919021606	0.6174993515014648	0.4497146010398865	0.6038963794708252	0.6298277378082275	0.5749444365501404	0.5593516230583191	0.5019453167915344	0.40010493993759155	0.3050301671028137	0.6217190623283386	0.5400026440620422	0.6035831570625305	0.6305860280990601	0.578326940536499	0.2878676652908325	0.5482093095779419	0.2746621072292328	0.5520986318588257	0.5817181468009949	0.5880419611930847	0.5844733715057373	0.6231561303138733	0.5290189981460571	0.4144434332847595	0.554298460483551	0.6120204925537109	0.32896143198013306	0.5722123980522156	0.6210545301437378	0.49524709582328796	0.5830680131912231	0.48292478919029236	0.578622043132782	0.526300847530365	0.4301239550113678	0.6178958415985107	0.6482848525047302	0.630458414554596	0.35030850768089294	0.6316637992858887	0.6281794309616089	0.5185617804527283	0.6114093065261841	0.31735166907310486	0.6020818948745728
MACF1	0.0	0.22052651643753052	0.17863716185092926	0.035901982337236404	0.5537445545196533	0.0	0.3992220461368561	0.33448728919029236	0.15534992516040802	0.0	0.0	0.07540212571620941	0.10458540916442871	0.565345823764801	0.09416549652814865	0.5034079551696777	0.5660653114318848	0.3519323170185089	0.06908361613750458	0.27031368017196655	0.0	0.0695609375834465	0.1354738473892212	0.3328402042388916	0.0	0.3647479712963104	0.09943210333585739	0.05609839782118797	0.22512316703796387	0.0	0.0	0.1878691464662552	0.23828625679016113	0.0766918733716011	0.0	0.0	0.0034414436668157578	0.04993099346756935	0.0	0.39515796303749084	0.047678522765636444	0.5549471974372864	0.09852716326713562	0.03801419958472252	0.0	0.16085919737815857	0.06088324636220932	0.007141937501728535	0.34967711567878723
PABPC4	0.44525963068008423	0.45150795578956604	0.44172292947769165	0.28933078050613403	0.44715720415115356	0.3470354974269867	0.4520156979560852	0.43490588665008545	0.4256341755390167	0.4132607877254486	0.39997613430023193	0.418368399143219	0.3959294259548187	0.4463968873023987	0.35910502076148987	0.4292827844619751	0.44941002130508423	0.44965240359306335	0.4342440962791443	0.4628066122531891	0.4267673194408417	0.4306415915489197	0.43426713347435	0.443215548992157	0.46090471744537354	0.44629067182540894	0.4473522901535034	0.3603121340274811	0.43844518065452576	0.4264429211616516	0.44372808933258057	0.4494820237159729	0.43164733052253723	0.37207141518592834	0.3970171809196472	0.43231216073036194	0.345259428024292	0.38371995091438293	0.4404994547367096	0.45211899280548096	0.4666334092617035	0.4480922520160675	0.43123859167099	0.4490816295146942	0.3958917260169983	0.35565435886383057	0.4349791705608368	0.2983067035675049	0.4466656744480133
HPCAL4	0.0	0.0	0.0	0.0	0.0	0.040923330932855606	0.0	0.0	0.0	0.0	0.0	0.0	0.16567182540893555	0.0	0.0	0.0	0.0	0.0	0.0	0.0	0.0	0.0	0.0	0.0	0.23846788704395294	0.0	0.0	0.0	0.03205832839012146	0.0	0.0	0.0	0.0	0.0	0.0	0.0	0.0	0.0	0.0	0.0	0.0	0.0	0.0	0.020596329122781754	0.0	0.0	0.0	0.05786222591996193	0.0
PPIE	0.0	0.0	0.0	0.0	0.3932301700115204	0.0	0.0	0.0028334707021713257	0.0	0.0	0.0	0.0	0.0	0.5168241858482361	0.0	0.0	0.5175472497940063	0.0	0.0	0.0	0.0	0.0	0.0	0.0	0.0	0.07779872417449951	0.0	0.0	0.0	0.0	0.0	0.008851774036884308	0.0	0.0	0.0	0.0	0.0	0.0	0.0	0.0	0.0	0.5160732865333557	0.0	0.0	0.0	0.0	0.0	0.0	0.0
MYCL	0.1768251657485962	0.19466733932495117	0.17453713715076447	0.008840896189212799	0.19272381067276	0.0	0.20841290056705475	0.1841343343257904	0.15892209112644196	0.18788211047649384	0.29474636912345886	0.1893554925918579	0.18054768443107605	0.19077426195144653	0.0	0.17748160660266876	0.1937013417482376	0.20569433271884918	0.18664579093456268	0.20587417483329773	0.0	0.179036945104599	0.18803440034389496	0.19242140650749207	0.0	0.1625688225030899	0.18485219776630402	0.14201496541500092	0.18290823698043823	0.07390879094600677	0.1682586669921875	0.21307596564292908	0.15387803316116333	0.19232799112796783	0.1914748102426529	0.18664944171905518	0.10253474861383438	0.10396052896976471	0.19247600436210632	0.2065342366695404	0.19978675246238708	0.19654317200183868	0.19773069024085999	0.19150251150131226	0.0	0.39172157645225525	0.1737329661846161	0.31685078144073486	0.2089696228504181
CAP1	0.6652015447616577	0.6978911757469177	0.6509344577789307	0.40977558493614197	0.679886519908905	0.28934359550476074	0.679571270942688	0.6799287796020508	0.5515644550323486	0.6558313369750977	0.6250753998756409	0.4364209473133087	0.3204997479915619	0.6874060034751892	0.5221198797225952	0.6624155640602112	0.6902341842651367	0.6842661499977112	0.5326900482177734	0.7117497324943542	0.5633516311645508	0.6619503498077393	0.6794195175170898	0.6299911737442017	0.5232052803039551	0.5447633862495422	0.614232063293457	0.5492676496505737	0.6764039993286133	0.3245460093021393	0.5031478404998779	0.6645918488502502	0.5135228633880615	0.676084041595459	0.6223360300064087	0.5438464283943176	0.5241307020187378	0.5420265197753906	0.5508564114570618	0.6924060583114624	0.48574692010879517	0.6865124702453613	0.5200279951095581	0.5662407279014587	0.6017559766769409	0.5513747930526733	0.5075182318687439	0.4497077465057373	0.6873219013214111
PPT1	0.4759395122528076	0.48533156514167786	0.4729234576225281	0.39504367113113403	0.4726117253303528	0.2758064866065979	0.486295223236084	0.46512696146965027	0.4589166045188904	0.4441162049770355	0.4707951247692108	0.4671918451786041	0.4750376045703888	0.4634087383747101	0.44008931517601013	0.45081737637519836	0.4694156050682068	0.4774401783943176	0.48201748728752136	0.4994896352291107	0.4386053681373596	0.4641658663749695	0.46435225009918213	0.4729638397693634	0.47591298818588257	0.4293152093887329	0.46289294958114624	0.41018179059028625	0.47360754013061523	0.4831661880016327	0.44943174719810486	0.4780075252056122	0.457111120223999	0.4859082102775574	0.4627950191497803	0.45430076122283936	0.4110482931137085	0.4524857699871063	0.4735693633556366	0.4782986044883728	0.47366389632225037	0.4699653387069702	0.47258439660072327	0.4813195765018463	0.4228147864341736	0.5384001731872559	0.47812211513519287	0.3498394787311554	0.48910918831825256
RLF	0.22751951217651367	0.13411644101142883	0.0	0.0	0.2234448790550232	0.0	0.2156943380832672	0.21795175969600677	0.14217258989810944	0.03190135955810547	0.0	0.15236322581768036	0.039180658757686615	0.21952228248119354	0.05162268131971359	0.21086135506629944	0.22234928607940674	0.20508727431297302	0.05558805540204048	0.2183734029531479	0.0	0.047465354204177856	0.09407158195972443	0.1923203468322754	0.026675568893551826	0.2035304754972458	0.1047518402338028	0.05785824730992317	0.12814022600650787	0.07116355001926422	0.08814243972301483	0.13107772171497345	0.0960775688290596	0.0	0.0	0.054470863193273544	0.14258991181850433	0.05209890380501747	0.0	0.21811997890472412	0.0	0.21982474625110626	0.03586394339799881	0.0	0.017654385417699814	0.09757159650325775	0.16501863300800323	0.0	0.21853648126125336
ZMPSTE24	0.3995359539985657	0.3281005620956421	0.32624369859695435	0.11026749014854431	0.3667465150356293	0.0	0.3630133867263794	0.3696098327636719	0.2850416898727417	0.3163192570209503	0.36670708656311035	0.34244289994239807	0.23669184744358063	0.3678757846355438	0.15116949379444122	0.36524054408073425	0.37061432003974915	0.36029118299484253	0.17604666948318481	0.2743653953075409	0.3737862706184387	0.2366427183151245	0.2598072588443756	0.34483879804611206	0.2583255469799042	0.3091166317462921	0.21373941004276276	0.2999383211135864	0.3811953067779541	0.2073858678340912	0.2827931344509125	0.3599986433982849	0.2608172297477722	0.3282426595687866	0.3785370886325836	0.23451264202594757	0.19997234642505646	0.1443728804588318	0.26621773838996887	0.3770982623100281	0.365701824426651	0.3692115247249603	0.2336788773536682	0.2863449454307556	0.17356204986572266	0.30194520950317383	0.21332304179668427	0.19959756731987	0.36397451162338257
COL9A2	0.1290600299835205	0.15282988548278809	0.0	0.13220855593681335	0.14279797673225403	0.0	0.14021429419517517	0.13728466629981995	0.0	0.12085561454296112	0.0	0.13204669952392578	0.17557737231254578	0.14005303382873535	0.13480061292648315	0.13433332741260529	0.1402360498905182	0.142735093832016	0.14530248939990997	0.15401984751224518	0.0	0.04910512641072273	0.0	0.1330071985721588	0.11053064465522766	0.14235489070415497	0.13778263330459595	0.13132762908935547	0.13286200165748596	0.11504407972097397	0.14159756898880005	0.1458917111158371	0.12467627972364426	0.13561315834522247	0.0861053466796875	0.13528281450271606	0.13389058411121368	0.0	0.1413424164056778	0.14107777178287506	0.09948517382144928	0.14480826258659363	0.1406901776790619	0.12822753190994263	0.0	0.12575796246528625	0.13489395380020142	0.16058091819286346	0.1517280489206314
SMAP2	0.0	0.21491630375385284	0.09813861548900604	0.0	0.47521114349365234	0.0	0.47299787402153015	0.4060461223125458	0.16614477336406708	0.03519788011908531	0.04969280958175659	0.0	0.022957170382142067	0.47976309061050415	0.15036174654960632	0.4648248553276062	0.4851650595664978	0.3273466229438782	0.044334497302770615	0.20991483330726624	0.0	0.13217197358608246	0.10219456255435944	0.3508472442626953	0.06844476610422134	0.3821471631526947	0.0	0.051786042749881744	0.33206260204315186	0.0	0.0	0.18710359930992126	0.31771957874298096	0.06961479783058167	0.10360018908977509	0.17681476473808289	0.15548700094223022	0.0	0.009965699166059494	0.45736265182495117	0.07637244462966919	0.47909051179885864	0.08310011029243469	0.045294009149074554	0.0	0.03778901323676109	0.03294942528009415	0.0	0.39125245809555054
ZFP69B	0.12511563301086426	0.05586300045251846	0.03321137651801109	0.012368470430374146	0.09972827881574631	0.0	0.10135043412446976	0.1005576103925705	0.04495763033628464	0.0	0.05931326746940613	0.09473662823438644	0.10677709430456161	0.09766743332147598	0.02356315776705742	0.09178963303565979	0.10465342551469803	0.0961473286151886	0.050270192325115204	0.08193391561508179	0.057646505534648895	0.0	0.013640327379107475	0.0976659506559372	0.0	0.09424693882465363	0.0	0.11029386520385742	0.058094777166843414	0.0	0.09261749684810638	0.14841200411319733	0.09047411382198334	0.058985788375139236	0.07064803689718246	0.0	0.08379866927862167	0.0	0.0	0.10483870655298233	0.06882339715957642	0.10306024551391602	0.0	0.11459297686815262	0.0	0.11671698838472366	0.09591753035783768	0.10442273318767548	0.10136047005653381
ZFP69	0.0	0.0	0.0	0.07948888838291168	0.2532462775707245	0.0	0.05489150434732437	0.0	0.05837823450565338	0.0	0.0	0.0	0.048383310437202454	0.25193485617637634	0.0	0.0	0.2527133822441101	0.14104653894901276	0.019310077652335167	0.0	0.0	0.0	0.0	0.0	0.0	0.0	0.0	0.03127145394682884	0.0917200818657875	0.0	0.0	0.0	0.13605156540870667	0.017800018191337585	0.0	0.0	0.0	0.0	0.0	0.1884695440530777	0.06563859432935715	0.2553495764732361	0.012581036426126957	0.0	0.0	0.03387374430894852	0.0	0.04783884435892105	0.0
EXO5	0.4468744695186615	0.26352226734161377	0.43376511335372925	0.28899553418159485	0.25438642501831055	0.2487233281135559	0.24815982580184937	0.2560608386993408	0.24766169488430023	0.2751938998699188	0.4203512668609619	0.47970014810562134	0.31664955615997314	0.25038281083106995	0.2856674790382385	0.24581170082092285	0.24907729029655457	0.2967345118522644	0.4283570647239685	0.2765786945819855	0.35529208183288574	0.10315811634063721	0.24857591092586517	0.29961299896240234	0.2591758370399475	0.27705517411231995	0.3066509962081909	0.4902231693267822	0.2614107131958008	0.5284470319747925	0.34691116213798523	0.3705158531665802	0.27162474393844604	0.18089492619037628	0.3860737979412079	0.1531515121459961	0.32833433151245117	0.3122219443321228	0.4304199814796448	0.2484559267759323	0.29717883467674255	0.24863436818122864	0.23479583859443665	0.26497071981430054	0.25802847743034363	0.3637882471084595	0.40081387758255005	0.39685487747192383	0.28714460134506226
ZNF684	0.23146167397499084	0.16784587502479553	0.07573795318603516	0.0	0.25857114791870117	0.029590658843517303	0.25956928730010986	0.25359034538269043	0.1366499662399292	0.1650519073009491	0.20704399049282074	0.208990216255188	0.18014508485794067	0.2634279131889343	0.13369925320148468	0.25465625524520874	0.2649277150630951	0.24317620694637299	0.14672580361366272	0.14426374435424805	0.07516340166330338	0.11266322433948517	0.08314360678195953	0.22921746969223022	0.1596902310848236	0.22283248603343964	0.09727846831083298	0.23182998597621918	0.26247403025627136	0.14688709378242493	0.18244245648384094	0.2583872377872467	0.18764032423496246	0.054520320147275925	0.11482781171798706	0.10548849403858185	0.08827850222587585	0.03858515992760658	0.046280715614557266	0.24714016914367676	0.14715713262557983	0.2651031017303467	0.06725849956274033	0.13539671897888184	0.15447278320789337	0.19556251168251038	0.17378725111484528	0.09735047817230225	0.2519637942314148
CITED4	0.4742152690887451	0.7202736735343933	0.5634334683418274	0.4183218479156494	0.3866336941719055	0.45049557089805603	0.7344552874565125	0.6789376735687256	0.4000307321548462	0.6071199178695679	0.48420119285583496	0.5682220458984375	0.4516442120075226	0.3170517683029175	0.4566870331764221	0.5956540703773499	0.31393057107925415	0.6485067009925842	0.6114155650138855	0.679067850112915	0.5959711670875549	0.5060242414474487	0.5781269073486328	0.594243049621582	0.5362347364425659	0.37620973587036133	0.5417971611022949	0.46427464485168457	0.6244165301322937	0.6235246062278748	0.6467319130897522	0.5382099747657776	0.5258251428604126	0.4602850079536438	0.3914833664894104	0.5919338464736938	0.6297732591629028	0.5418835282325745	0.6906205415725708	0.378322571516037	0.530167818069458	0.31273743510246277	0.5672729015350342	0.6073847413063049	0.3326253294944763	0.47589215636253357	0.3151319622993469	0.5518530011177063	0.7767608165740967
CTPS1	0.0	0.0	0.0	0.0	0.15700705349445343	0.0	0.0	0.02571071684360504	0.0	0.0	0.0	0.0	0.0	0.2930614948272705	0.0	0.0	0.294411838054657	0.0	0.0	0.0	0.0	0.0	0.0	0.04723307862877846	0.0	0.0	0.0	0.0	0.0	0.0	0.0	0.0	0.0	0.0	0.0	0.0	0.0	0.0	0.0	0.14995862543582916	0.0	0.29681941866874695	0.0	0.0	0.0	0.0	0.0	0.0	0.0
PPCS	0.3637244403362274	0.37545081973075867	0.20941658318042755	0.0464736670255661	0.5488256216049194	0.08453179150819778	0.5291533470153809	0.49216651916503906	0.34798797965049744	0.10995478928089142	0.23166775703430176	0.12632930278778076	0.06301915645599365	0.5530389547348022	0.17357121407985687	0.5350974202156067	0.5551617741584778	0.36752456426620483	0.1849423497915268	0.40210816264152527	0.12284744530916214	0.2733941376209259	0.28559502959251404	0.396959513425827	0.23163461685180664	0.4207587242126465	0.16087834537029266	0.1781434416770935	0.4282485246658325	0.012356890365481377	0.0	0.2564208507537842	0.3979431688785553	0.2294035255908966	0.2966246008872986	0.26254671812057495	0.16709928214550018	0.1259046047925949	0.21949633955955505	0.5019993185997009	0.2132636308670044	0.5508676767349243	0.2441161870956421	0.33730489015579224	0.2589893341064453	0.19380441308021545	0.14451918005943298	0.0	0.4870513677597046
PPIH	0.45005831122398376	0.3799158036708832	0.31061798334121704	0.2507997453212738	0.4499330520629883	0.3054013252258301	0.44979849457740784	0.4493730366230011	0.37916451692581177	0.3720313310623169	0.33231696486473083	0.29124394059181213	0.2998214066028595	0.4562235474586487	0.23150567710399628	0.44499897956848145	0.4587651193141937	0.4338010251522064	0.2537756562232971	0.4144405126571655	0.330160528421402	0.323394238948822	0.3129401206970215	0.42149657011032104	0.42537689208984375	0.419126033782959	0.3097709119319916	0.2862699031829834	0.40271031856536865	0.305151104927063	0.35046565532684326	0.329611212015152	0.42380961775779724	0.23124781250953674	0.37408706545829773	0.318261981010437	0.3157584071159363	0.3344447910785675	0.33601152896881104	0.4552246034145355	0.4010518789291382	0.45412665605545044	0.25965920090675354	0.4592394530773163	0.3657684922218323	0.3056468963623047	0.3205319941043854	0.26569420099258423	0.4420435428619385
YBX1	0.7265676259994507	0.75563645362854	0.7207523584365845	0.555580735206604	0.735784649848938	0.5384982824325562	0.7494723796844482	0.7347395420074463	0.7340717315673828	0.7087989449501038	0.6808878779411316	0.5583341121673584	0.5938271880149841	0.7443737983703613	0.7150166034698486	0.7195026278495789	0.7500792741775513	0.7418031096458435	0.688477098941803	0.7719306945800781	0.6384281516075134	0.7280892133712769	0.7356228828430176	0.739450991153717	0.7345488667488098	0.7176219820976257	0.739851176738739	0.556421160697937	0.7446781396865845	0.729720413684845	0.6897734999656677	0.7493027448654175	0.7212964296340942	0.7490006685256958	0.6051182150840759	0.7240852117538452	0.6733707189559937	0.6659699082374573	0.7372531294822693	0.7512192726135254	0.7653747797012329	0.749075710773468	0.7341762185096741	0.7443913221359253	0.7067728638648987	0.6753424406051636	0.7353503704071045	0.42205268144607544	0.7516990303993225
C1orf50	0.10293864458799362	0.31473734974861145	0.25668713450431824	0.09960693120956421	0.3958379626274109	0.12346375733613968	0.39619821310043335	0.35695356130599976	0.1746419370174408	0.23948287963867188	0.17018206417560577	0.16794323921203613	0.18059654533863068	0.4027000367641449	0.1864336133003235	0.33265745639801025	0.40188083052635193	0.3369368612766266	0.15917354822158813	0.2833267152309418	0.19501347839832306	0.3104076385498047	0.24827510118484497	0.33946916460990906	0.1966860145330429	0.2596907913684845	0.2378496676683426	0.23913046717643738	0.4026022255420685	0.07689350843429565	0.1922074407339096	0.3863171637058258	0.32122892141342163	0.1822788119316101	0.22440753877162933	0.25919046998023987	0.16901090741157532	0.20075705647468567	0.19109906256198883	0.39786282181739807	0.20473909378051758	0.40117061138153076	0.22517907619476318	0.14525187015533447	0.0	0.3021693229675293	0.22500817477703094	0.09112253785133362	0.36136963963508606
ERMAP	0.14398086071014404	0.07099072635173798	0.17257113754749298	0.15466909110546112	0.10214000195264816	0.0	0.09834599494934082	0.12731535732746124	0.043009232729673386	0.16934983432292938	0.24152052402496338	0.14324384927749634	0.09518583118915558	0.1080588847398758	0.0	0.09593060612678528	0.10657759010791779	0.10472514480352402	0.08789487928152084	0.20782506465911865	0.0	0.038401179015636444	0.10477036237716675	0.08956364542245865	0.06748507916927338	0.09636998176574707	0.2700876295566559	0.0	0.1056203842163086	0.0	0.17984506487846375	0.06441567838191986	0.0	0.014291051775217056	0.2567487359046936	0.0362200066447258	0.07302580028772354	0.08100789785385132	0.2640214264392853	0.11062107235193253	0.020937839522957802	0.10643330961465836	0.2702848017215729	0.07159245014190674	0.0	0.20612329244613647	0.08080210536718369	0.059808943420648575	0.09778082370758057
ZNF691	0.0	0.19033339619636536	0.2305515706539154	0.1799977421760559	0.19999726116657257	0.20184838771820068	0.19214743375778198	0.19120177626609802	0.17123018205165863	0.18484696745872498	0.29068639874458313	0.23999501764774323	0.2730327248573303	0.19675087928771973	0.0	0.057100821286439896	0.19307969510555267	0.2047896683216095	0.20582927763462067	0.22016441822052002	0.2557843029499054	0.08798930794000626	0.18460693955421448	0.1972549706697464	0.20027603209018707	0.17990854382514954	0.23730584979057312	0.2563764452934265	0.33732855319976807	0.18090838193893433	0.31003662943840027	0.31267049908638	0.20510700345039368	0.0	0.246469184756279	0.19089972972869873	0.2852787673473358	0.18543723225593567	0.20320218801498413	0.19165000319480896	0.27509281039237976	0.193499356508255	0.24999165534973145	0.19242450594902039	0.0	0.3421708345413208	0.258462131023407	0.29160141944885254	0.1674908995628357
SLC2A1	0.35937970876693726	0.3575551509857178	0.3559134602546692	0.43497157096862793	0.34415796399116516	0.3398827016353607	0.3500760793685913	0.39876484870910645	0.35724496841430664	0.4079288840293884	0.41058510541915894	0.3991226851940155	0.3622949719429016	0.34835362434387207	0.3609294295310974	0.34402477741241455	0.3540710210800171	0.3550882935523987	0.3472645878791809	0.3518616557121277	0.35771745443344116	0.3461669087409973	0.3558458089828491	0.3567529320716858	0.4568466246128082	0.369335800409317	0.3439326286315918	0.3631909191608429	0.29436254501342773	0.38224220275878906	0.3277125954627991	0.353214830160141	0.33163225650787354	0.3614058494567871	0.369402140378952	0.2945825457572937	0.35651400685310364	0.39263635873794556	0.3585849106311798	0.3572888970375061	0.2767292857170105	0.3526029884815216	0.2713783383369446	0.35688793659210205	0.394461452960968	0.36111360788345337	0.3540440499782562	0.37822026014328003	0.339867502450943
CDC20	0.0	0.0	0.0	0.0	0.0	0.0	0.0	0.0	0.0	0.0	0.0	0.0	0.0	0.0	0.0	0.0	0.0	0.0	0.0	0.0	0.0	0.0	0.0	0.0	0.0	0.0	0.0	0.0	0.0	0.0	0.0	0.0	0.0	0.0	0.0	0.0	0.0	0.0	0.0	0.0	0.0	0.0	0.0	0.0	0.0	0.0	0.0	0.0	0.0
ELOVL1	0.0	0.24000594019889832	0.017783479765057564	0.0	0.4300881624221802	0.0	0.0	0.2874552607536316	0.18167932331562042	0.07758798450231552	0.0	0.03363803029060364	0.021189844235777855	0.43745577335357666	0.11582986265420914	0.2488078624010086	0.43144047260284424	0.3143618404865265	0.1259162425994873	0.18394342064857483	0.0	0.11912590265274048	0.0	0.292715847492218	0.0	0.368413507938385	0.2669698894023895	0.0	0.31848251819610596	0.0	0.19158747792243958	0.19394761323928833	0.32777929306030273	0.0	0.1313268542289734	0.1553235948085785	0.0	0.04471622779965401	0.0	0.40765607357025146	0.048198603093624115	0.4384061098098755	0.01912543922662735	0.14911969006061554	0.0	0.20623037219047546	0.0	0.46456876397132874	0.3619754910469055
MED8	0.0	0.0	0.0	0.0	0.27075400948524475	0.0	0.0	0.0	0.0	0.0	0.0	0.0	0.0	0.4210367798805237	0.0	0.0	0.42264696955680847	0.0	0.0	0.14647819101810455	0.0	0.0	0.0	0.0	0.0	0.0	0.0	0.0	0.05007430538535118	0.0	0.0	0.07913310825824738	0.0	0.0	0.0	0.0	0.0	0.0	0.00883767195045948	0.0	0.0	0.4249170124530792	0.0	0.0	0.0	0.0	0.0	0.32095515727996826	0.16592560708522797
SZT2	0.0	0.2104846090078354	0.1687401384115219	0.07558495551347733	0.24578827619552612	0.023849263787269592	0.2451968491077423	0.2468479424715042	0.12474226951599121	0.1233033612370491	0.1531148999929428	0.32126325368881226	0.25615301728248596	0.24514009058475494	0.07154824584722519	0.23914854228496552	0.24824365973472595	0.23933576047420502	0.1861359179019928	0.2368401139974594	0.05499856546521187	0.0	0.09534867107868195	0.23295965790748596	0.07423344254493713	0.22824221849441528	0.14492830634117126	0.26228317618370056	0.21127204596996307	0.10087282955646515	0.1960926502943039	0.20275412499904633	0.20638519525527954	0.0	0.2090911567211151	0.0	0.20073330402374268	0.2206614762544632	0.2012327015399933	0.24343086779117584	0.07372671365737915	0.24808406829833984	0.03593730553984642	0.07295015454292297	0.0	0.2734578251838684	0.19703182578086853	0.2536265254020691	0.2414688616991043
HYI	0.0	0.11549335718154907	0.0	0.024289049208164215	0.2538720369338989	0.0794600397348404	0.25273120403289795	0.19145290553569794	0.09292159974575043	0.0	0.18235273659229279	0.15888963639736176	0.10693177580833435	0.2526656687259674	0.06076647341251373	0.24404872953891754	0.256180077791214	0.1003277599811554	0.06964975595474243	0.0	0.21443304419517517	0.09947201609611511	0.0	0.0	0.08762864023447037	0.2689509093761444	0.0	0.1786351501941681	0.22907817363739014	0.0	0.19639301300048828	0.11026493459939957	0.07052187621593475	0.0	0.10230706632137299	0.17325551807880402	0.025644678622484207	0.15694716572761536	0.13069450855255127	0.2559364438056946	0.05498819425702095	0.2510312795639038	0.06550389528274536	0.014656133949756622	0.27840685844421387	0.0	0.0	0.2635450065135956	0.24903541803359985
KDM4A	0.27884575724601746	0.28217607736587524	0.2839943468570709	0.27270829677581787	0.3069083094596863	0.19945797324180603	0.3087150752544403	0.30949848890304565	0.25463345646858215	0.2934252619743347	0.3088850975036621	0.30314901471138	0.29800039529800415	0.311104953289032	0.21156710386276245	0.2995449900627136	0.31210213899612427	0.31445470452308655	0.26671692728996277	0.3128756880760193	0.2533469796180725	0.1724378913640976	0.2511499524116516	0.29817676544189453	0.19133520126342773	0.3003918528556824	0.25058507919311523	0.3084418475627899	0.3161310851573944	0.28583288192749023	0.24084687232971191	0.3290993273258209	0.23727190494537354	0.30516940355300903	0.337375283241272	0.14277899265289307	0.2545633912086487	0.29221317172050476	0.31884828209877014	0.3113561272621155	0.319781631231308	0.3078020513057709	0.22223219275474548	0.2698296010494232	0.2555414140224457	0.3308357894420624	0.31164517998695374	0.3114091753959656	0.3168446123600006
IPO13	0.22746433317661285	0.23311714828014374	0.22458399832248688	0.21596911549568176	0.22588300704956055	0.2601231336593628	0.2339453101158142	0.22576424479484558	0.2269190549850464	0.22274984419345856	0.3047967851161957	0.46248960494995117	0.3867841958999634	0.22218859195709229	0.24307246506214142	0.22781306505203247	0.22038614749908447	0.23243938386440277	0.22546109557151794	0.24176618456840515	0.2667165696620941	0.22736583650112152	0.22363588213920593	0.2281276136636734	0.2907991409301758	0.2368375062942505	0.22793908417224884	0.335222989320755	0.22448214888572693	0.24782484769821167	0.2479642927646637	0.23218441009521484	0.22726225852966309	0.22871524095535278	0.392089307308197	0.21824896335601807	0.286349356174469	0.37241095304489136	0.23081132769584656	0.23027782142162323	0.22573265433311462	0.22498416900634766	0.22160691022872925	0.23047658801078796	0.2550807595252991	0.34579771757125854	0.2343784123659134	0.3880613148212433	0.23948991298675537
DPH2	0.0	0.0	0.1321079283952713	0.0	0.15705963969230652	0.11536295711994171	0.23270244896411896	0.0	0.0	0.0	0.0	0.06015203148126602	0.0	0.3142753541469574	0.0	0.30590546131134033	0.31792041659355164	0.0	0.0	0.0	0.0	0.0	0.0	0.0	0.0	0.19490426778793335	0.0	0.0	0.0	0.0	0.0	0.0	0.0	0.0	0.0	0.0	0.0	0.06584659218788147	0.0	0.0	0.0	0.32082074880599976	0.0	0.0	0.0	0.0	0.0	0.1599588841199875	0.0
ATP6V0B	0.3226485550403595	0.35307997465133667	0.21431812644004822	0.012411694973707199	0.5616726279258728	0.24297241866588593	0.49732705950737	0.5226784944534302	0.29586783051490784	0.17993706464767456	0.0616360679268837	0.26813289523124695	0.17780427634716034	0.5686196088790894	0.21416544914245605	0.5527492165565491	0.5767116546630859	0.42798367142677307	0.056323982775211334	0.3898380696773529	0.27130457758903503	0.21691900491714478	0.3343828320503235	0.4174642860889435	0.09650348126888275	0.4676777124404907	0.17793777585029602	0.25099825859069824	0.43613311648368835	0.04903954640030861	0.13927380740642548	0.341662734746933	0.46356964111328125	0.14986106753349304	0.09853316843509674	0.2481590062379837	0.24806006252765656	0.3726491630077362	0.296794056892395	0.5719738602638245	0.22303006052970886	0.5715078711509705	0.1185920387506485	0.16541799902915955	0.20381635427474976	0.19209052622318268	0.0665200725197792	0.38847994804382324	0.4835453927516937
CCDC24	0.1529441624879837	0.2601119577884674	0.33734458684921265	0.33186984062194824	0.09637250751256943	0.08197786659002304	0.09175916016101837	0.12585335969924927	0.09973859041929245	0.2999972701072693	0.25279760360717773	0.4955434501171112	0.41791391372680664	0.09867939352989197	0.21750639379024506	0.1078576147556305	0.09487952291965485	0.1512061059474945	0.2552832365036011	0.18824011087417603	0.32490912079811096	0.09118686616420746	0.22173207998275757	0.11477504670619965	0.2848791778087616	0.152809739112854	0.3491891920566559	0.3248399496078491	0.391587495803833	0.282997727394104	0.533283531665802	0.30531370639801025	0.1362890601158142	0.2605765163898468	0.19022086262702942	0.19230473041534424	0.40624213218688965	0.4062378406524658	0.20995917916297913	0.09739188849925995	0.3133096694946289	0.09653070569038391	0.23910129070281982	0.1859561651945114	0.28469914197921753	0.3962705731391907	0.356899619102478	0.4247404932975769	0.1811416745185852
DMAP1	0.39601588249206543	0.4134833812713623	0.3188682794570923	0.269811749458313	0.4186900556087494	0.28563451766967773	0.4093882441520691	0.4108632206916809	0.2996232807636261	0.3611752390861511	0.32772037386894226	0.40722715854644775	0.4088227152824402	0.41717079281806946	0.33027926087379456	0.40191829204559326	0.4149516224861145	0.4168168008327484	0.4061459004878998	0.44041967391967773	0.2432485818862915	0.2160457819700241	0.29901623725891113	0.40507739782333374	0.4087181091308594	0.41553905606269836	0.41279369592666626	0.4066343307495117	0.414413720369339	0.3877503275871277	0.3902580142021179	0.40744999051094055	0.35544076561927795	0.40528613328933716	0.36440789699554443	0.27780288457870483	0.39733272790908813	0.37371665239334106	0.36564016342163086	0.41345399618148804	0.41562196612358093	0.41656067967414856	0.3887960612773895	0.3922794759273529	0.31285232305526733	0.41139018535614014	0.3525046706199646	0.2657679617404938	0.4280516505241394
RPS8	1.0	1.0	1.0	1.0	0.9921045899391174	1.0	1.0	1.0	1.0	1.0	1.0	0.9954438209533691	1.0	1.0	1.0	1.0	0.9859680533409119	1.0	1.0	1.0	1.0	1.0	1.0	1.0	1.0	1.0	1.0	0.8797114491462708	1.0	1.0	1.0	1.0	1.0	1.0	1.0	1.0	1.0	1.0	1.0	1.0	1.0	0.9844381809234619	1.0	1.0	1.0	0.984381914138794	1.0	1.0	1.0
BEST4	0.0	0.0	0.0	0.03844934329390526	0.0	0.0	0.0	0.0	0.0	0.0	0.0	0.18404129147529602	0.0	0.0	0.0	0.0	0.0	0.0	0.0	0.0	0.0	0.0	0.0	0.0	0.0	0.04544491320848465	0.0	0.10537504404783249	0.0	0.0	0.06886211782693863	0.08003588020801544	0.0	0.0	0.0	0.0	0.0	0.0	0.0	0.0	0.0	0.0	0.0	0.0	0.0	0.07205060869455338	0.0	0.182806134223938	0.0
PLK3	0.38068583607673645	0.3916747570037842	0.373811811208725	0.5408874750137329	0.3823665380477905	0.3489569425582886	0.3664587438106537	0.3667299449443817	0.3902106285095215	0.3733006715774536	0.3077399730682373	0.36689719557762146	0.37223708629608154	0.37487882375717163	0.5083327293395996	0.38296958804130554	0.37244850397109985	0.38915693759918213	0.37780988216400146	0.4007066786289215	0.3118826150894165	0.38417819142341614	0.37981289625167847	0.42114514112472534	0.437484472990036	0.5333700180053711	0.3941401243209839	0.31823253631591797	0.37244439125061035	0.4082631766796112	0.3454132080078125	0.39165401458740234	0.3530626595020294	0.3830149471759796	0.279855877161026	0.30137842893600464	0.4502856433391571	0.5190100073814392	0.37860915064811707	0.38073787093162537	0.3536834716796875	0.37247300148010254	0.37166303396224976	0.3726665675640106	0.5433341264724731	0.38326820731163025	0.387074738740921	0.40879422426223755	0.3824620246887207
BTBD19	0.0	0.0	0.0	0.0	0.03750518709421158	0.0	0.0	0.0	0.0	0.0	0.0	0.0	0.0	0.04129576310515404	0.0	0.0	0.0	0.0	0.0	0.04649847000837326	0.0	0.0	0.0	0.0	0.0	0.0	0.0	0.0	0.0	0.0	0.0	0.0	0.0	0.0	0.0	0.0	0.0	0.0	0.0	0.03405393287539482	0.0	0.037961579859256744	0.0	0.0	0.0	0.0	0.037149637937545776	0.0	0.0
HECTD3	0.2282002568244934	0.22994600236415863	0.2308487594127655	0.356078565120697	0.23245978355407715	0.34105417132377625	0.2373601496219635	0.2199210673570633	0.23267748951911926	0.22122232615947723	0.369733065366745	0.6864110231399536	0.548521876335144	0.22091402113437653	0.3011288046836853	0.23452910780906677	0.22377286851406097	0.24468237161636353	0.24343137443065643	0.24943898618221283	0.32037419080734253	0.22780829668045044	0.22272104024887085	0.23631437122821808	0.403973788022995	0.37423765659332275	0.22395062446594238	0.45286259055137634	0.22864747047424316	0.2561015188694	0.3682901859283447	0.24589639902114868	0.23241110146045685	0.23225411772727966	0.5076810717582703	0.2824523448944092	0.44100672006607056	0.5559092164039612	0.2245115339756012	0.23430275917053223	0.2327253520488739	0.224860280752182	0.2273257076740265	0.22970643639564514	0.3634425699710846	0.4829927682876587	0.2396368533372879	0.6550708413124084	0.24470430612564087
UROD	0.42780885100364685	0.4364205002784729	0.43308529257774353	0.4263893961906433	0.42792630195617676	0.4254927337169647	0.4426499307155609	0.42298123240470886	0.44519343972206116	0.44476065039634705	0.5000113844871521	0.5671414732933044	0.5255241990089417	0.42953982949256897	0.44825199246406555	0.41277819871902466	0.427901953458786	0.43861374258995056	0.4395487904548645	0.4507848620414734	0.45367467403411865	0.4193583130836487	0.4275906980037689	0.43228885531425476	0.5514177083969116	0.43622538447380066	0.4420209527015686	0.4899584650993347	0.4289080500602722	0.45878079533576965	0.4750862717628479	0.42966872453689575	0.42835283279418945	0.4375050663948059	0.5543544292449951	0.4195384383201599	0.5273572206497192	0.5496419072151184	0.4334352910518646	0.43186524510383606	0.4417321979999542	0.4244217872619629	0.43119701743125916	0.43434029817581177	0.5277526378631592	0.5339716672897339	0.4329442083835602	0.43939676880836487	0.44023358821868896
MUTYH	0.0	0.065065398812294	0.0	0.0	0.13223876059055328	0.0	0.22432011365890503	0.17767460644245148	0.03641562908887863	0.0	0.0	0.0	0.0	0.29690366983413696	0.004661738872528076	0.1076178103685379	0.2938466966152191	0.08885818719863892	0.0	0.09475308656692505	0.0	0.0	0.0	0.1814739853143692	0.0	0.16667824983596802	0.0	0.0	0.1013985425233841	0.0	0.0	0.052055392414331436	0.1639241874217987	0.0	0.0	0.0	0.02413506992161274	0.0	1.7466023564338684e-05	0.17412105202674866	0.0	0.2957475185394287	0.06219293177127838	0.0	0.0	0.035117894411087036	0.0	0.0	0.2192518264055252
TOE1	0.6234512329101562	0.4688306748867035	0.5915849804878235	0.6858398914337158	0.3143705129623413	0.4964161813259125	0.36779457330703735	0.6134353280067444	0.43791651725769043	0.6229446530342102	0.5224308967590332	0.5603710412979126	0.53650963306427	0.30456823110580444	0.6669520735740662	0.33034637570381165	0.31374281644821167	0.38686829805374146	0.5517051815986633	0.5408259034156799	0.5431073904037476	0.5983911752700806	0.5306925773620605	0.43891146779060364	0.699505627155304	0.5078669786453247	0.5876767039299011	0.5466195940971375	0.4931409955024719	0.7042034864425659	0.5804353952407837	0.5619515180587769	0.39203906059265137	0.5642955303192139	0.5052347779273987	0.374333918094635	0.6277927160263062	0.6321805119514465	0.5270826816558838	0.5759063959121704	0.5506574511528015	0.30488649010658264	0.46680593490600586	0.5426374673843384	0.7967445850372314	0.536600649356842	0.7991805672645569	0.5940512418746948	0.398578405380249
PRDX1	0.0	0.0	0.0	0.0	0.31363537907600403	0.0	0.0	0.004012559540569782	0.0	0.0	0.0	0.0	0.0	0.4788849353790283	0.0	0.0	0.5340271592140198	0.0	0.0	0.0	0.0	0.0	0.0	0.0	0.0	0.0	0.0	0.0	0.0	0.0	0.0	0.0	0.0	0.0	0.0	0.0	0.0	0.0	0.0	0.0	0.0	0.5336189866065979	0.0	0.0	0.0	0.0	0.0	0.0	0.0
AKR1A1	0.39646393060684204	0.4021648168563843	0.2918606400489807	0.043040886521339417	0.4974192976951599	0.07973232865333557	0.4962760806083679	0.4738066792488098	0.32343122363090515	0.31629815697669983	0.2705089747905731	0.22101880609989166	0.22410200536251068	0.497903048992157	0.1591358780860901	0.48302143812179565	0.5058909058570862	0.4296282231807709	0.19200089573860168	0.3925044536590576	0.24973800778388977	0.23248472809791565	0.33180490136146545	0.4119807481765747	0.3090706765651703	0.4002198874950409	0.2212734818458557	0.29044100642204285	0.5069400668144226	0.16469499468803406	0.24198171496391296	0.24531115591526031	0.4345773160457611	0.21611829102039337	0.2403770089149475	0.29385918378829956	0.3024252653121948	0.32096463441848755	0.33765193819999695	0.5032123327255249	0.29343360662460327	0.5017187595367432	0.2910425364971161	0.3171699047088623	0.2436998188495636	0.24886488914489746	0.2170056849718094	0.0	0.48550835251808167
NASP	0.0	0.0	0.0	0.0	0.3472866117954254	0.0	0.0	0.0021963175386190414	0.0	0.0	0.0	0.0	0.0	0.5141608119010925	0.0	0.0	0.5133587718009949	0.0	0.0	0.0	0.0	0.0	0.0	0.0	0.0	0.0	0.0	0.0	0.0	0.0	0.0	0.0	0.0	0.0	0.0	0.0	0.0	0.0	0.0	0.0	0.0	0.5135812163352966	0.0	0.0	0.0	0.0	0.0	0.0	0.0
CCDC17	0.0	0.0	0.0	0.0	0.0	0.0	0.0	0.0	0.0	0.0	0.0	0.0	0.0	0.0	0.0	0.0	0.0	0.0	0.0	0.07738126069307327	0.0	0.0	0.0	0.0	0.0	0.0	0.0	0.0	0.1539614200592041	0.0	0.0	0.0	0.0	0.0	0.0	0.0	0.0	0.0	0.0	0.0	0.0	0.0	0.0	0.0	0.0	0.0	0.0	0.0	0.0
GPBP1L1	0.4201304316520691	0.3953810930252075	0.3497888445854187	0.2326902449131012	0.4362976551055908	0.15161843597888947	0.43771958351135254	0.4416498839855194	0.3269355297088623	0.37460997700691223	0.3403785526752472	0.3353554308414459	0.32589828968048096	0.44122737646102905	0.3061750531196594	0.42958369851112366	0.44658583402633667	0.4428863227367401	0.2681942880153656	0.3872229754924774	0.3074647784233093	0.2972521483898163	0.30721086263656616	0.4152330160140991	0.2936476171016693	0.42155638337135315	0.30616623163223267	0.3665939271450043	0.4366868734359741	0.2963729798793793	0.30272722244262695	0.4411301612854004	0.35828256607055664	0.2786389887332916	0.3961597681045532	0.24568083882331848	0.29443269968032837	0.318689227104187	0.3483518362045288	0.4466070234775543	0.3226064443588257	0.4380049407482147	0.29546064138412476	0.4002913236618042	0.35068461298942566	0.39356154203414917	0.39899304509162903	0.31138885021209717	0.4390925168991089
TMEM69	0.37521326541900635	0.3843502700328827	0.37154099345207214	0.3959398865699768	0.37195414304733276	0.36428123712539673	0.3862278163433075	0.366207480430603	0.3748226761817932	0.3805495500564575	0.5003435611724854	0.5638858079910278	0.5247462391853333	0.3764478862285614	0.37942224740982056	0.3763503432273865	0.37045034766197205	0.3836785554885864	0.3794515132904053	0.39267417788505554	0.4121282398700714	0.36869311332702637	0.37052661180496216	0.37702324986457825	0.5365747809410095	0.3909839689731598	0.38822975754737854	0.4807778298854828	0.370930016040802	0.39831918478012085	0.41476550698280334	0.3788888454437256	0.3738214671611786	0.3815828263759613	0.5721033811569214	0.3622005879878998	0.4540409445762634	0.4308372735977173	0.37904107570648193	0.3799930810928345	0.39413583278656006	0.3707461953163147	0.3735952377319336	0.3744508624076843	0.3739643692970276	0.5193089842796326	0.38150554895401	0.47845953702926636	0.38702747225761414
IPP	0.0	0.0	0.0	0.0	0.14860963821411133	0.0	0.04427630454301834	0.17343683540821075	0.027628840878605843	0.0	0.0	0.0	0.0	0.31566205620765686	0.0	0.10432776808738708	0.32090240716934204	0.0	0.0	0.0	0.0	0.0	0.0	0.0	0.0	0.10675723105669022	0.0	0.0	0.0	0.0	0.0	0.0	0.0	0.0	0.0	0.0	0.0	0.0	0.0	0.17057541012763977	0.0	0.3140232563018799	0.0	0.0	0.0	0.0	0.0	0.0	0.0
POMGNT1	0.0	0.0	0.0	0.0	0.21144045889377594	0.0	0.0	0.0013821464963257313	0.0	0.0	0.0	0.0	0.0	0.3743725121021271	0.0	0.0	0.3831639289855957	0.0	0.0	0.0	0.0	0.0	0.0	0.0	0.0	0.0	0.0	0.0	0.0	0.0	0.0	0.0	0.0	0.0	0.0	0.0	0.0	0.0	0.0	0.0	0.0	0.3804627060890198	0.0	0.0	0.0	0.0	0.0	0.0	0.0
LRRC41	0.3786241114139557	0.38665705919265747	0.38194739818573	0.24541911482810974	0.3796655535697937	0.27887633442878723	0.3910888135433197	0.3804282546043396	0.32577478885650635	0.3888813555240631	0.3826916813850403	0.37446707487106323	0.3929964601993561	0.38032495975494385	0.23653671145439148	0.36722734570503235	0.3854258954524994	0.39230456948280334	0.37521225214004517	0.39298149943351746	0.37033891677856445	0.24288158118724823	0.3541044592857361	0.3708557188510895	0.35137879848480225	0.3815707266330719	0.35722190141677856	0.3781421184539795	0.39895695447921753	0.3111787736415863	0.36217984557151794	0.437602162361145	0.35445699095726013	0.30965185165405273	0.3903920650482178	0.26503533124923706	0.3627958595752716	0.3647973835468292	0.39290931820869446	0.39359042048454285	0.4115768373012543	0.3830265402793884	0.37627458572387695	0.388175368309021	0.3014909625053406	0.41715314984321594	0.37991851568222046	0.3876429498195648	0.4052617847919464
UQCRH	0.0	0.19449809193611145	0.07858163863420486	0.0	0.5939317345619202	0.0	0.48114076256752014	0.3346656858921051	0.18740330636501312	0.0	0.0	0.0	0.0	0.6426613330841064	0.0	0.32925063371658325	0.642085611820221	0.2582283914089203	0.0	0.32507726550102234	0.0	0.07005323469638824	0.14408054947853088	0.3029247522354126	0.0	0.3560639023780823	0.01867048069834709	0.0	0.23562587797641754	0.0	0.0	0.14434948563575745	0.317310094833374	0.003944499418139458	0.0	0.11862042546272278	0.0	0.0	0.0002421857789158821	0.4123905599117279	0.09177618473768234	0.6384459733963013	0.05710504576563835	0.0	0.0	0.0	0.0	0.0	0.33752521872520447
NSUN4	0.0	0.0	0.0	0.0	0.23470523953437805	0.0	0.14259670674800873	0.09598737210035324	0.0	0.0	0.0	0.0	0.0	0.24428316950798035	0.0	0.21786415576934814	0.23967353999614716	0.0	0.0	0.0	0.0	0.0	0.0	0.10405176132917404	0.0	0.10074758529663086	0.0	0.0	0.0	0.0	0.0	0.0	0.0	0.0	0.0	0.0	0.0	0.0	0.0	0.0891096293926239	0.0	0.24313805997371674	0.0	0.0	0.0	0.0	0.0	0.0	0.0
FAAH	0.09721162170171738	0.2692895233631134	0.17414423823356628	0.16714812815189362	0.2652643024921417	0.0	0.16794835031032562	0.11076800525188446	0.0	0.0	0.05803785100579262	0.12091654539108276	0.1116105169057846	0.2690202295780182	0.22768783569335938	0.26511064171791077	0.2671782970428467	0.2643340528011322	0.2531401515007019	0.273581862449646	0.0	0.052016664296388626	0.09375643730163574	0.07615096867084503	0.0	0.19461645185947418	0.2733735740184784	0.15959835052490234	0.2652757167816162	0.10445143282413483	0.22967785596847534	0.25817784667015076	0.2448529750108719	0.08460145443677902	0.08258159458637238	0.0	0.17242205142974854	0.14587044715881348	0.27078959345817566	0.25361883640289307	0.2819764316082001	0.27078112959861755	0.26323825120925903	0.0	0.0	0.16394704580307007	0.25498008728027344	0.16762948036193848	0.2657177150249481
MKNK1	0.0	0.10484617203474045	0.020579030737280846	0.0	0.41049790382385254	0.0	0.30607688426971436	0.26127365231513977	0.09632609039545059	0.0	0.0	0.0	0.0	0.4135666489601135	0.007378235459327698	0.377721905708313	0.4163094162940979	0.2520325481891632	0.0241361316293478	0.1822005808353424	0.0	0.01695629209280014	0.03646475076675415	0.23068809509277344	0.0	0.220650777220726	0.010470405220985413	0.0	0.19983772933483124	0.0	0.0	0.06232862174510956	0.14688262343406677	0.01479189470410347	0.0	0.0	0.0	0.0	0.0	0.3273653984069824	0.032938286662101746	0.41657891869544983	0.07219626009464264	0.0	0.0	0.03464332967996597	0.0	0.0	0.2813771963119507
MOB3C	0.0	0.0	0.00975755974650383	0.0	0.1724764108657837	0.0	0.1965533196926117	0.21341058611869812	0.0	0.0	0.0	0.036425262689590454	0.0	0.2764533460140228	0.0	0.0	0.2692441940307617	0.03890109807252884	0.09666816890239716	0.1688823103904724	0.0	0.0	0.07168442010879517	0.2584041953086853	0.0	0.201626718044281	0.09457764029502869	0.17350764572620392	0.2082756906747818	0.0	0.0	0.1145300343632698	0.18577317893505096	0.04684087634086609	0.10321573168039322	0.0	0.0	0.0	0.0	0.19086873531341553	0.038653455674648285	0.2690836787223816	0.0	0.04122774302959442	0.0	0.0	0.0	0.28259456157684326	0.17200161516666412
ATPAF1	0.0	0.0	0.0	0.0	0.32734864950180054	0.0	0.20731456577777863	0.19197168946266174	0.09403194487094879	0.0	0.0	0.0	0.0	0.36801597476005554	0.0	0.0	0.37291350960731506	0.19968058168888092	0.0	0.14591608941555023	0.0	0.04082708805799484	0.0	0.23536409437656403	0.0	0.19250237941741943	0.0	0.0	0.09388352930545807	0.0	0.0	0.0	0.17263533174991608	0.0	0.0	0.030329398810863495	0.0	0.0	0.0	0.0980682373046875	0.006013642065227032	0.37264537811279297	0.014703667722642422	0.0	0.0	0.0	0.0	0.0	0.17238904535770416
EFCAB14	0.5405989289283752	0.4381154775619507	0.4340750575065613	0.3747311532497406	0.4287351667881012	0.28295132517814636	0.44068220257759094	0.42299020290374756	0.4236239492893219	0.4663393199443817	0.5235233902931213	0.48824119567871094	0.44096848368644714	0.4276473820209503	0.33147096633911133	0.415635347366333	0.4333088994026184	0.4424827992916107	0.4198654890060425	0.45708292722702026	0.4687376022338867	0.4200853705406189	0.3955226242542267	0.4324992895126343	0.41943684220314026	0.42348143458366394	0.40895798802375793	0.46264153718948364	0.4405834972858429	0.38958677649497986	0.4044649302959442	0.4334014356136322	0.40633514523506165	0.4335973560810089	0.5397825241088867	0.3739415109157562	0.4015370309352875	0.4135840833187103	0.4348292946815491	0.44142967462539673	0.44357937574386597	0.4294990599155426	0.40142813324928284	0.44283410906791687	0.4367220103740692	0.4787552058696747	0.42497846484184265	0.45171964168548584	0.4485073685646057
CMPK1	0.0	0.0	0.0	0.0	0.42289361357688904	0.0	0.0	0.0016359665896743536	0.0	0.0	0.0	0.0	0.0	0.6034464240074158	0.0	0.0	0.6072155833244324	0.0	0.0	0.0	0.0	0.0	0.0	0.0	0.0	0.0	0.0	0.0	0.0	0.0	0.0	0.0	0.0	0.0	0.0	0.0	0.0	0.0	0.0	0.0	0.0	0.6033700108528137	0.0	0.0	0.0	0.0	0.0	0.0	0.0
CDKN2C	0.2459772527217865	0.21816910803318024	0.09767661243677139	0.0	0.3470081686973572	0.0	0.3326979875564575	0.2833062410354614	0.17233450710773468	0.16784271597862244	0.0	0.001688757911324501	0.0	0.3490062355995178	0.08698078989982605	0.3402616083621979	0.35052546858787537	0.26714709401130676	0.07195129245519638	0.19188621640205383	0.057565733790397644	0.12717798352241516	0.16492804884910583	0.2935097813606262	0.29398632049560547	0.2966018319129944	0.3408459424972534	0.0	0.2064037024974823	0.13936664164066315	0.1712624430656433	0.4336090385913849	0.12534616887569427	0.07711493968963623	0.06074187159538269	0.1919247806072235	0.18625609576702118	0.25680384039878845	0.09651152044534683	0.34201955795288086	0.24882502853870392	0.3503139317035675	0.09241682291030884	0.06494536995887756	0.028853241354227066	0.12130460888147354	0.0831417590379715	0.09120593965053558	0.30693966150283813
RNF11	0.6645013093948364	0.4460145831108093	0.42374834418296814	0.4443562924861908	0.42500150203704834	0.30202364921569824	0.42088764905929565	0.4523746073246002	0.4324112832546234	0.4034838378429413	0.45693081617355347	0.37044253945350647	0.39954179525375366	0.42334285378456116	0.4288318455219269	0.4166390597820282	0.4316640794277191	0.4216022491455078	0.3024359941482544	0.4516696631908417	0.429923415184021	0.43912002444267273	0.42680084705352783	0.4272715747356415	0.469640851020813	0.4259897768497467	0.4804131090641022	0.3711674213409424	0.42448994517326355	0.4378925859928131	0.4035091698169708	0.4937693774700165	0.3946133255958557	0.44430285692214966	0.43779224157333374	0.46002188324928284	0.4550791382789612	0.32522329688072205	0.3485080897808075	0.4547736942768097	0.43747061491012573	0.42303726077079773	0.30529630184173584	0.43002042174339294	0.48515787720680237	0.40397909283638	0.4364466369152069	0.33311599493026733	0.42377060651779175
EPS15	0.0	0.16444936394691467	0.04864457994699478	0.0	0.4278258979320526	0.0	0.35056978464126587	0.29622992873191833	0.1474524587392807	0.02257082797586918	0.09961187839508057	0.04365700110793114	0.0	0.4312314987182617	0.0	0.3743624687194824	0.4372715651988983	0.2818540632724762	0.0	0.19213105738162994	0.0	0.046735234558582306	0.06619013845920563	0.2587769329547882	0.0	0.2841135561466217	0.0	0.044422101229429245	0.20958933234214783	0.0	0.0	0.11926236748695374	0.16447079181671143	0.0	0.08427033573389053	0.0	0.0	0.0	0.0	0.3160495162010193	0.0	0.43937352299690247	0.025083154439926147	0.0	0.0	0.06065169349312782	0.0	0.0	0.31958410143852234
OSBPL9	0.0	0.0	0.0	0.0	0.22643624246120453	0.0	0.0	0.0	0.0	0.0	0.0	0.0	0.0	0.3759500980377197	0.0	0.0	0.39879322052001953	0.0	0.0	0.0	0.0	0.0	0.0	0.0	0.0	0.0	0.0	0.0	0.0	0.0	0.0	0.0	0.0	0.0	0.0	0.0	0.0	0.0	0.0	0.021062497049570084	0.0	0.4030047655105591	0.0	0.0	0.0	0.0	0.0	0.0	0.013922076672315598
TXNDC12	0.5205960869789124	0.516063392162323	0.5111609697341919	0.32182732224464417	0.5333123803138733	0.1815652698278427	0.5308731198310852	0.5340331792831421	0.4480910897254944	0.5040118098258972	0.46114590764045715	0.38822633028030396	0.28142911195755005	0.5358184576034546	0.31678536534309387	0.5158455967903137	0.5384843349456787	0.5268226265907288	0.38331717252731323	0.5300958752632141	0.4350410997867584	0.5207681655883789	0.4800008535385132	0.5021598935127258	0.47132134437561035	0.42527902126312256	0.4858819246292114	0.425568163394928	0.5284422636032104	0.36860141158103943	0.4651012122631073	0.526860773563385	0.4383331835269928	0.49997395277023315	0.4685676693916321	0.3828762173652649	0.4347842037677765	0.42602378129959106	0.45204201340675354	0.5409142971038818	0.4991593360900879	0.5339453220367432	0.45849671959877014	0.530849039554596	0.4134564697742462	0.4507386088371277	0.4429161548614502	0.19377253949642181	0.5366395115852356
KTI12	0.7349013090133667	0.7590132355690002	0.7892154455184937	0.6745014786720276	0.46693968772888184	0.637723982334137	0.6955673694610596	0.7155107855796814	0.593429684638977	0.8947127461433411	0.7072014808654785	0.961590051651001	0.7425731420516968	0.35868820548057556	0.6885330677032471	0.5563650131225586	0.358447790145874	0.5876551866531372	0.7373529672622681	0.7636812925338745	0.8693162202835083	0.7481786012649536	0.6806926727294922	0.694277286529541	0.9347877502441406	0.5243592858314514	0.7350475788116455	0.6645681858062744	0.6262476444244385	0.8472743034362793	0.9545968770980835	0.7106012105941772	0.5614373683929443	0.7488440275192261	0.7205212116241455	0.6257100701332092	0.9344493746757507	0.8867138624191284	0.8635163903236389	0.597994863986969	0.7370682954788208	0.3523238003253937	0.6244206428527832	0.8626515865325928	0.9642794132232666	0.8118875026702881	0.8326740264892578	0.5773277282714844	0.6107285022735596
BTF3L4	0.0	0.0	0.0	0.0	0.29763534665107727	0.0	0.03566531091928482	0.1018318310379982	0.0	0.0	0.0	0.0	0.0	0.47036007046699524	0.0	0.0	0.47021546959877014	0.09452340006828308	0.0	0.0	0.0	0.0	0.0	0.0	0.0	0.0700794979929924	0.0	0.0	0.0429670475423336	0.0	0.0	0.0	0.0	0.0	0.0	0.0	0.0	0.0	0.0	0.12715810537338257	0.0	0.46833235025405884	0.0	0.0	0.0	0.0	0.0	0.0	0.0
CC2D1B	0.3104252815246582	0.48553627729415894	0.3263590335845947	0.37770435214042664	0.244140625	0.31956639885902405	0.2683294713497162	0.26168712973594666	0.24825431406497955	0.537276566028595	0.4559035897254944	0.6216415166854858	0.4526759684085846	0.2403268665075302	0.39110878109931946	0.292728066444397	0.239614337682724	0.5014380812644958	0.48136624693870544	0.3892706036567688	0.4012361466884613	0.29720208048820496	0.2662568688392639	0.367842435836792	0.4183475375175476	0.4397112727165222	0.40717601776123047	0.6309388875961304	0.6319186091423035	0.5382763147354126	0.5334963202476501	0.49947744607925415	0.36253267526626587	0.32097989320755005	0.4919738173484802	0.22377163171768188	0.5332843065261841	0.5039398074150085	0.5395382046699524	0.32956814765930176	0.5000369548797607	0.24039673805236816	0.37532198429107666	0.5195816159248352	0.4200584888458252	0.57596355676651	0.46653416752815247	0.4359959363937378	0.567301869392395
PRPF38A	0.48679256439208984	0.4556048512458801	0.4725256860256195	0.4027710258960724	0.4901239275932312	0.23196779191493988	0.48671048879623413	0.4939032793045044	0.4060923457145691	0.4652968645095825	0.48724883794784546	0.4552477300167084	0.421410471200943	0.49471408128738403	0.40318870544433594	0.48013415932655334	0.4970203936100006	0.48514556884765625	0.38856610655784607	0.4862871766090393	0.4504401683807373	0.38902440667152405	0.36081233620643616	0.47889915108680725	0.47285446524620056	0.4948565363883972	0.4822208881378174	0.462179034948349	0.4944881796836853	0.3946416974067688	0.4733327329158783	0.5039219260215759	0.42720189690589905	0.37141862511634827	0.4998910427093506	0.3550686240196228	0.4087992310523987	0.43452197313308716	0.44006210565567017	0.50914466381073	0.4890841245651245	0.4934908151626587	0.3506876230239868	0.496552050113678	0.4098989963531494	0.4969661831855774	0.47853779792785645	0.32125064730644226	0.4962526559829712
GPX7	0.39779892563819885	0.3919249475002289	0.362321674823761	0.29708388447761536	0.37651997804641724	0.3709944188594818	0.3750835955142975	0.3791833221912384	0.33888858556747437	0.3610469400882721	0.3617912828922272	0.26675593852996826	0.424623966217041	0.3826639950275421	0.307125985622406	0.3699694275856018	0.378600537776947	0.38194024562835693	0.3878478705883026	0.3241438865661621	0.3342638611793518	0.3687073886394501	0.2823018431663513	0.3842993676662445	0.3810853362083435	0.3810536563396454	0.3361521363258362	0.3557378053665161	0.3510081470012665	0.36633509397506714	0.4880411922931671	0.4583088755607605	0.3830893933773041	0.36601778864860535	0.3835262954235077	0.3126637935638428	0.3590351343154907	0.37204283475875854	0.3872055411338806	0.37854838371276855	0.4686017632484436	0.3799053430557251	0.3271576762199402	0.4369567632675171	0.37834325432777405	0.35981637239456177	0.32448455691337585	0.39225342869758606	0.38414883613586426
COA7	0.18981006741523743	0.1780925691127777	0.18275833129882812	0.16308245062828064	0.1863175481557846	0.048621803522109985	0.17813728749752045	0.19330427050590515	0.15896539390087128	0.16481630504131317	0.14120876789093018	0.1756807118654251	0.17170292139053345	0.1833292841911316	0.06941203027963638	0.17722904682159424	0.18606208264827728	0.1810198426246643	0.17522020637989044	0.1887449324131012	0.16989172995090485	0.18182873725891113	0.13717103004455566	0.18089458346366882	0.16293099522590637	0.17555736005306244	0.15800192952156067	0.17675194144248962	0.1959075778722763	0.09918154776096344	0.17162053287029266	0.19416333734989166	0.14644968509674072	0.14322276413440704	0.18611419200897217	0.03324132785201073	0.15374013781547546	0.1364929974079132	0.18008437752723694	0.18898560106754303	0.17953072488307953	0.1839745193719864	0.1805473268032074	0.1497509628534317	0.18837127089500427	0.16999739408493042	0.14619092643260956	0.0966181755065918	0.19698689877986908
ZYG11B	0.0	0.05794136971235275	0.0	0.0	0.22960670292377472	0.0	0.22618170082569122	0.19520296156406403	0.045092299580574036	0.0	0.0	0.0	0.0	0.23684976994991302	0.0	0.2219332903623581	0.23208080232143402	0.13524945080280304	0.0	0.10658082365989685	0.0	0.0	0.0	0.15433363616466522	0.0	0.16725817322731018	0.0	0.0	0.0	0.0	0.0	0.0	0.060574695467948914	0.0	0.0	0.0	0.0	0.0	0.0	0.20776842534542084	0.0	0.23525099456310272	0.0	0.0	0.0	0.0	0.0	0.0	0.15424400568008423
ECHDC2	0.0	0.0	0.0003316253423690796	0.0	0.32397907972335815	0.0	0.0	0.002644876018166542	0.0	0.0	0.0	0.0	0.0	0.46829062700271606	0.012997779995203018	0.0	0.4715087115764618	0.0	0.0	0.09130244702100754	0.0	0.0	0.0	0.0	0.0	0.18121063709259033	0.0	0.0	0.09462431073188782	0.0	0.0	0.037682339549064636	0.0	0.0	0.0	0.0	0.0	0.0	0.0	0.11599835753440857	0.0	0.47585874795913696	0.0	0.0	0.0	0.0	0.0	0.0	0.007136233150959015
CPT2	0.3472471833229065	0.2936127185821533	0.27132439613342285	0.19113308191299438	0.2847558557987213	0.10556899756193161	0.2848489582538605	0.27783146500587463	0.2526503801345825	0.2708321809768677	0.2885039150714874	0.2806105315685272	0.24933624267578125	0.28785696625709534	0.289795458316803	0.28013548254966736	0.2898947298526764	0.2911071181297302	0.27156415581703186	0.2983837127685547	0.2746342420578003	0.275829017162323	0.23038692772388458	0.2914559841156006	0.2528880834579468	0.2890259921550751	0.1716376096010208	0.3428375720977783	0.3155498206615448	0.18553033471107483	0.2599868178367615	0.41680654883384705	0.2901475131511688	0.2890205681324005	0.3962002694606781	0.1727096438407898	0.26697099208831787	0.2723466455936432	0.3967670798301697	0.2989538013935089	0.36826562881469727	0.29129114747047424	0.1861029416322708	0.30380362272262573	0.28425657749176025	0.3193870782852173	0.2714611887931824	0.32331863045692444	0.3000336289405823
MAGOH	0.5871099829673767	0.5371730923652649	0.44145652651786804	0.39177608489990234	0.5427381992340088	0.28685376048088074	0.5433882474899292	0.5447113513946533	0.48635488748550415	0.46021756529808044	0.4844367504119873	0.3909302353858948	0.389944463968277	0.5494744181632996	0.4739721119403839	0.532783031463623	0.5535070300102234	0.5344494581222534	0.39126506447792053	0.5027795433998108	0.46763691306114197	0.5191256999969482	0.5020768642425537	0.5284111499786377	0.5437201261520386	0.5436091423034668	0.4357657730579376	0.4573473036289215	0.5446926355361938	0.5186415314674377	0.35968756675720215	0.47548678517341614	0.515914797782898	0.5190714597702026	0.48271405696868896	0.42333468794822693	0.46461084485054016	0.5044867992401123	0.4635859727859497	0.5598092675209045	0.4980210065841675	0.5487660765647888	0.37223926186561584	0.5513066649436951	0.5277422666549683	0.4590829610824585	0.4900490641593933	0.3242529630661011	0.5407903790473938
LRP8	0.0	0.0	0.0	0.0	0.061144955456256866	0.0	0.0	0.0	0.0	0.0	0.0	0.0	0.0	0.0	0.0	0.0	0.10656839609146118	0.0	0.0	0.0	0.0	0.0	0.0	0.0	0.0	0.0	0.0	0.0	0.0	0.0	0.0	0.0	0.0	0.0	0.0	0.0	0.0	0.0	0.0	0.0	0.0	0.10923362523317337	0.0	0.0	0.0	0.0	0.0	0.0	0.0
NDC1	0.0	0.0	0.0	0.0	0.07833122462034225	0.0	0.025916052982211113	0.0763159990310669	0.0	0.0	0.0	0.0	0.0	0.2350759357213974	0.0	0.16550400853157043	0.23345723748207092	0.016616659238934517	0.0	0.0	0.0	0.0	0.0	0.04766576737165451	0.0	0.0	0.0	0.0	0.0	0.0	0.0	0.0	0.0	0.0	0.0	0.0	0.0	0.0	0.0	0.0	0.0	0.23611575365066528	0.0	0.0	0.0	0.0	0.0	0.0	0.10707689821720123
YIPF1	0.0	0.11011148989200592	0.0	0.0	0.3575174808502197	0.0	0.3264102339744568	0.2612604796886444	0.08585197478532791	0.0	0.058543454855680466	0.0	0.0	0.3565674424171448	0.0	0.1198805719614029	0.35910579562187195	0.2430860698223114	0.0	0.13589943945407867	0.0	0.0	0.05758213996887207	0.2296278029680252	0.0	0.23740527033805847	0.0	0.0	0.1317552924156189	0.0	0.0	0.04424374923110008	0.1978636234998703	0.0	0.0	0.08164907246828079	0.0	0.0	0.0	0.28670573234558105	0.0	0.36105453968048096	0.0	0.0	0.0	0.04154504835605621	0.0	0.0	0.27298882603645325
HSPB11	0.021010611206293106	0.19267432391643524	0.06710056215524673	0.0	0.47333455085754395	0.0	0.37288689613342285	0.3299380838871002	0.16980846226215363	0.04841537028551102	0.024230854585766792	0.0	0.0	0.4791257977485657	0.0921095535159111	0.20594355463981628	0.4792834520339966	0.23887000977993011	0.04531124234199524	0.20370689034461975	0.03575638681650162	0.0	0.08230019360780716	0.28808456659317017	0.0	0.28449657559394836	0.04480447992682457	0.031611599028110504	0.20842239260673523	0.03980724886059761	0.0	0.047951679676771164	0.2471008002758026	0.0	0.0	0.11548517644405365	0.0	0.0	0.0	0.33004099130630493	0.07336024940013885	0.48248961567878723	0.037741146981716156	0.0	0.06992623955011368	0.0	0.0	0.0	0.2629663348197937
LRRC42	0.0413723923265934	0.0	0.0	0.0	0.2708542048931122	0.0	0.26649603247642517	0.13197393715381622	0.12511791288852692	0.0	0.053302131593227386	0.0	0.0	0.27046558260917664	0.0	0.1212821900844574	0.2736649811267853	0.11577904224395752	0.025126121938228607	0.12924087047576904	0.12907633185386658	0.06045697256922722	0.0	0.18107447028160095	0.0	0.21003776788711548	0.04653676599264145	0.0	0.1277608871459961	0.0	0.0	0.12550859153270721	0.09578274190425873	0.0	0.0	0.0	0.042255036532878876	0.0	0.0	0.23468011617660522	0.04436897113919258	0.2764905095100403	0.033462949097156525	0.0	0.011320570483803749	0.0	0.0	0.0	0.20077385008335114
TMEM59	0.37727439403533936	0.39892303943634033	0.2553718388080597	0.12925438582897186	0.6589973568916321	0.004793732427060604	0.5887518525123596	0.5400772094726562	0.355637788772583	0.3077121376991272	0.286879301071167	0.04689998924732208	0.15002980828285217	0.6636173725128174	0.21107353270053864	0.5551046133041382	0.667522132396698	0.4805544316768646	0.1706305295228958	0.4166117012500763	0.16833749413490295	0.24082769453525543	0.3156699538230896	0.48409000039100647	0.23572897911071777	0.4777737557888031	0.21392346918582916	0.12730613350868225	0.562937319278717	0.11588194966316223	0.09431658685207367	0.29427847266197205	0.4457409381866455	0.2593858242034912	0.28717905282974243	0.31818264722824097	0.23470744490623474	0.1096668392419815	0.10675305873155594	0.6069605350494385	0.32647427916526794	0.6607640981674194	0.30314236879348755	0.28789326548576355	0.1405465006828308	0.17480967938899994	0.17696401476860046	0.013183524832129478	0.5480484962463379
TCEANC2	0.0	0.04404058679938316	0.0	0.0	0.18599873781204224	0.0	0.18673184514045715	0.11092181503772736	0.028468601405620575	0.0	0.0	0.011163691058754921	0.0	0.18454831838607788	0.0	0.1789826601743698	0.1894388198852539	0.14064925909042358	0.0	0.1185155063867569	0.0	0.0	0.0	0.11417408287525177	0.0	0.10582537949085236	0.0	0.0	0.06904841214418411	0.0	0.0	0.0	0.0	0.0	0.0	0.0	0.0	0.0	0.0	0.12462820112705231	0.0	0.18798300623893738	0.0	0.0	0.0	0.0	0.0	0.0	0.18028567731380463
CYB5RL	0.0	0.040204402059316635	0.0	0.0	0.13134479522705078	0.0	0.1337740272283554	0.07801292091608047	0.0	0.0	0.0	0.0	0.08681602776050568	0.1348976045846939	0.0	0.12872976064682007	0.1327434927225113	0.10534445941448212	0.0	0.07310301810503006	0.0	0.0	0.0	0.062009476125240326	0.0	0.11659902334213257	0.0	0.0	0.0	0.0	0.0	0.0	0.0	0.0	0.0	0.0	0.0	0.0	0.0	0.07215486466884613	0.0	0.13116395473480225	0.0	0.0	0.0	0.0	0.0	0.0	0.10589157044887543
MRPL37	0.36381933093070984	0.315826952457428	0.31941288709640503	0.21626849472522736	0.3855137228965759	0.06733550131320953	0.38605308532714844	0.3811383843421936	0.2895386219024658	0.3391634523868561	0.31399261951446533	0.26780110597610474	0.1905381977558136	0.38537466526031494	0.22931338846683502	0.3771268129348755	0.3915054500102997	0.3790053129196167	0.23418842256069183	0.34702998399734497	0.31458353996276855	0.2530321776866913	0.23281776905059814	0.3731185495853424	0.3663776218891144	0.34822022914886475	0.2835915684700012	0.24447950720787048	0.3849922716617584	0.2442496418952942	0.3392506539821625	0.3899332582950592	0.33741098642349243	0.2288707047700882	0.32242345809936523	0.23570600152015686	0.2683143615722656	0.31485360860824585	0.3141499161720276	0.38690128922462463	0.3954823315143585	0.3833913505077362	0.2370767444372177	0.361776202917099	0.24971996247768402	0.33242565393447876	0.25573301315307617	0.19060686230659485	0.38593101501464844
SSBP3	0.28793132305145264	0.25572365522384644	0.15518958866596222	0.09813085198402405	0.45448416471481323	0.05696164071559906	0.375669002532959	0.366564005613327	0.26289990544319153	0.1573132872581482	0.18651649355888367	0.14151696860790253	0.09680929780006409	0.4403184652328491	0.12167321145534515	0.44734451174736023	0.4591250717639923	0.2702822983264923	0.15467233955860138	0.2548494338989258	0.0887240543961525	0.18033315241336823	0.21872015297412872	0.33068445324897766	0.16419236361980438	0.30848249793052673	0.1772584319114685	0.15963344275951385	0.19104425609111786	0.10603871941566467	0.02591368556022644	0.12145013362169266	0.24257789552211761	0.15494483709335327	0.15396437048912048	0.18135982751846313	0.10681724548339844	0.11856348067522049	0.035265177488327026	0.36713165044784546	0.10633449256420135	0.45799094438552856	0.12522250413894653	0.1391623169183731	0.09612744301557541	0.1633845567703247	0.07280611991882324	0.0	0.3100757896900177
PARS2	0.0	0.07018090784549713	0.0	0.0	0.09348106384277344	0.0	0.1004035696387291	0.001648235134780407	0.0	0.126661479473114	0.16725274920463562	0.1381554752588272	0.09607598185539246	0.09556637704372406	0.0	0.09451590478420258	0.10359518229961395	0.10945304483175278	0.0	0.0	0.13449929654598236	0.0	0.0	0.09485365450382233	0.0	0.09323818981647491	0.0	0.3057597577571869	0.17228274047374725	0.0	0.0	0.15329411625862122	0.10881000012159348	0.0	0.2727578282356262	0.0	0.0	0.0	0.12236876785755157	0.016127096489071846	0.054070714861154556	0.10023181885480881	0.0	0.03987713158130646	0.0	0.08690513670444489	0.0	0.11706671118736267	0.09837962687015533
TTC22	0.0	0.22898559272289276	0.1441369652748108	0.020615655928850174	0.28867125511169434	0.1018722653388977	0.24863755702972412	0.1343947798013687	0.16567546129226685	0.124041348695755	0.03898874670267105	0.24434533715248108	0.1231604665517807	0.3827950358390808	0.1555406153202057	0.28640425205230713	0.3821510374546051	0.254052996635437	0.15376409888267517	0.23564594984054565	0.0904725044965744	0.05560234189033508	0.11073766648769379	0.26596489548683167	0.04269196838140488	0.24853265285491943	0.12155210226774216	0.14268404245376587	0.2112625688314438	0.043537504971027374	0.01946713589131832	0.12615036964416504	0.1782917082309723	0.1256762146949768	0.11341601610183716	0.0	0.036242514848709106	0.05364791303873062	0.10337139666080475	0.19560551643371582	0.11500126123428345	0.3838222622871399	0.12295490503311157	0.0	0.04375328868627548	0.12130549550056458	0.0036686062812805176	0.09115825593471527	0.2905957102775574
DHCR24	0.182683065533638	0.17948870360851288	0.18134301900863647	0.35028889775276184	0.18062065541744232	0.23894181847572327	0.18105769157409668	0.1819908618927002	0.18285489082336426	0.1800462007522583	0.3360220193862915	0.48231783509254456	0.48431411385536194	0.18173380196094513	0.20230773091316223	0.1794881969690323	0.17756085097789764	0.18773822486400604	0.18694676458835602	0.1821885108947754	0.29800984263420105	0.18093931674957275	0.1859482228755951	0.18479938805103302	0.4282342195510864	0.2019411325454712	0.18109270930290222	0.3511359691619873	0.1830272376537323	0.20258879661560059	0.19124770164489746	0.17967736721038818	0.18169599771499634	0.18456444144248962	0.3375294804573059	0.18544749915599823	0.29477065801620483	0.4827542006969452	0.17881786823272705	0.18224239349365234	0.1851518750190735	0.17965476214885712	0.18808963894844055	0.18253251910209656	0.31062161922454834	0.43707698583602905	0.18317589163780212	0.403962105512619	0.18401643633842468
USP24	0.0	0.17629504203796387	0.12331332266330719	0.006547862663865089	0.3385176658630371	0.0	0.3314140737056732	0.2609602212905884	0.15439195930957794	0.13952970504760742	0.24743321537971497	0.28700020909309387	0.18258675932884216	0.34515511989593506	0.04345022514462471	0.32637888193130493	0.34462934732437134	0.2910175323486328	0.05737842619419098	0.19260141253471375	0.143692284822464	0.06622999906539917	0.11142674088478088	0.2941606342792511	0.02242639660835266	0.31835779547691345	0.06655673682689667	0.23656970262527466	0.21852579712867737	0.0	0.060462042689323425	0.20340336859226227	0.21582911908626556	0.020744141191244125	0.2588619291782379	0.02542712911963463	0.09338703751564026	0.10284638404846191	0.0	0.29855653643608093	0.02224212884902954	0.34541019797325134	0.05107209086418152	0.015969302505254745	0.04164431616663933	0.21856747567653656	0.08931268751621246	0.11317061632871628	0.30805715918540955
OMA1	0.0	0.0314042866230011	0.0	0.0	0.27615419030189514	0.0	0.23495599627494812	0.1711498200893402	0.02579670026898384	0.0	0.0	0.0	0.0	0.35783132910728455	0.0	0.15671411156654358	0.35720759630203247	0.13555166125297546	0.0	0.07903261482715607	0.0	0.0	0.0	0.14716359972953796	0.0	0.15487045049667358	0.0	0.0	0.16870948672294617	0.0	0.0	0.0	0.11044055223464966	0.0	0.0	0.0	0.0	0.0	0.0	0.19107785820960999	0.0	0.3617646396160126	0.0	0.0	0.0	0.0	0.0	0.0	0.19590161740779877
MYSM1	0.02026023156940937	0.3028321862220764	0.20350761711597443	0.14937011897563934	0.33119383454322815	0.016262024641036987	0.3312150239944458	0.3326385021209717	0.1943921446800232	0.11613508313894272	0.16987808048725128	0.3970281183719635	0.317787230014801	0.33379796147346497	0.12388156354427338	0.3251117765903473	0.33513402938842773	0.32862862944602966	0.25152578949928284	0.32605457305908203	0.051732346415519714	0.09815716743469238	0.14869144558906555	0.31533437967300415	0.11853200942277908	0.3193168044090271	0.2325599491596222	0.2651066184043884	0.25341787934303284	0.1158531978726387	0.3033721446990967	0.3516472280025482	0.2265746295452118	0.1005418673157692	0.15927043557167053	0.09481644630432129	0.2797842025756836	0.2050049901008606	0.19597646594047546	0.33807769417762756	0.07405609637498856	0.33257168531417847	0.12543490529060364	0.06474090367555618	0.0	0.3226443827152252	0.3021174669265747	0.3302336633205414	0.32973673939704895
JUN	0.8003674745559692	0.841670572757721	0.8338785171508789	0.7523243427276611	0.8273859024047852	0.8122230768203735	0.834372878074646	0.836016833782196	0.8143622279167175	0.8059136867523193	0.8254726529121399	0.6156707406044006	0.3295429050922394	0.8351005911827087	0.693515419960022	0.8065535426139832	0.8332748413085938	0.818184494972229	0.8178550601005554	0.8653730154037476	0.6686602830886841	0.8177704811096191	0.8075425624847412	0.8080787062644958	0.8578792214393616	0.7859268188476562	0.444431334733963	0.5388339161872864	0.7474716305732727	0.6359492540359497	0.782187283039093	0.4592812657356262	0.7399568557739258	0.8268632292747498	0.08659738302230835	0.8053443431854248	0.720112681388855	0.8019727468490601	0.4650919437408447	0.8411032557487488	0.6206889152526855	0.8322244882583618	0.50149005651474	0.8303413987159729	0.7598981261253357	0.5419703125953674	0.804449737071991	0.34548330307006836	0.7506628632545471
HOOK1	0.0	0.0	0.0	0.0	0.14507313072681427	0.0	0.0	0.0	0.0	0.0	0.0	0.0	0.0	0.14458401501178741	0.0	0.1375676691532135	0.1475331336259842	0.0	0.0	0.0	0.0	0.0	0.0	0.04673323407769203	0.0	0.0	0.0	0.0	0.0	0.0	0.0	0.0	0.0	0.0	0.0	0.0	0.0	0.0	0.0	0.0	0.0	0.14340364933013916	0.0	0.0	0.0	0.0	0.0	0.0	0.0
TM2D1	0.0	0.009248725138604641	0.0	0.0	0.2944238781929016	0.0	0.2846662700176239	0.18507085740566254	0.012765271589159966	0.0	0.0	0.0	0.0	0.4249440133571625	0.0	0.1724318116903305	0.42901134490966797	0.1462055891752243	0.0	0.032102473080158234	0.0	0.0	0.0	0.17041827738285065	0.0	0.13532906770706177	0.0	0.0	0.08109074831008911	0.0	0.0	0.0	0.08863725513219833	0.0	0.0	0.0	0.0	0.0	0.0	0.26526275277137756	0.0	0.42916882038116455	0.0	0.0	0.0	0.0	0.0	0.0	0.184736967086792
L1TD1	0.0	0.03400558978319168	0.02465391531586647	0.0	0.05172053724527359	0.0	0.0006367824971675873	0.0	0.0	0.04624834656715393	0.0	0.0	0.0	0.05896018072962761	0.0	0.05171847343444824	0.054710328578948975	0.0	0.0	0.0	0.0	0.0	0.0	0.0	0.0	0.0	0.04678398370742798	0.0	0.0	0.0	0.0	0.05153421312570572	0.0	0.0	0.07400396466255188	0.0	0.0	0.04670808091759682	0.0	0.05870813876390457	0.0	0.054849423468112946	0.0	0.0	0.0	0.02883572317659855	0.0	0.0	0.05105990916490555
USP1	0.04530712217092514	0.08778930455446243	0.0	0.0	0.3002990186214447	0.0	0.34546777606010437	0.3730601966381073	0.15181806683540344	0.023960329592227936	0.024451298639178276	0.08847347646951675	0.0	0.4308996796607971	0.04584357142448425	0.1661171168088913	0.4338802993297577	0.3726418912410736	0.06123057380318642	0.1437186449766159	0.0	0.036711644381284714	0.03282230719923973	0.24493849277496338	0.0	0.2453300654888153	0.0	0.06666991859674454	0.17022401094436646	0.0	0.0	0.04562152922153473	0.08638744056224823	0.0	0.174263596534729	0.0010511302389204502	0.0	0.0	0.05360564962029457	0.31383949518203735	0.0746799036860466	0.43473365902900696	0.014143511652946472	0.0	0.0	0.033455606549978256	0.0	0.13171225786209106	0.21712924540042877
ATG4C	0.0	0.0	0.0	0.0	0.19217514991760254	0.0	0.005319230258464813	0.0	0.0	0.0	0.0	0.0	0.0	0.3246568739414215	0.0	0.0	0.32507842779159546	0.06707413494586945	0.0	0.0	0.0	0.0	0.0	0.0	0.0	0.059473711997270584	0.0	0.0	0.0	0.0	0.0	0.0	0.0	0.0	0.0	0.0	0.0	0.0	0.0	0.030773412436246872	0.0	0.32565635442733765	0.0	0.0	0.0	0.0	0.0	0.0	0.0
ALG6	0.0	0.086729995906353	0.009929575026035309	0.0	0.3277926743030548	0.0	0.2513866722583771	0.18243949115276337	0.06530458480119705	0.0	0.0	0.059058524668216705	0.0	0.33252960443496704	0.0	0.23868930339813232	0.3324923515319824	0.16735628247261047	0.0	0.06785283982753754	0.0	0.0	0.011438388377428055	0.19127339124679565	0.0	0.1955702155828476	0.0	0.0	0.0874936655163765	0.0	0.0	0.04449067637324333	0.11224790662527084	0.0	0.0	0.0	0.0	0.0	0.0	0.22823435068130493	0.0	0.3372531533241272	0.0	0.0	0.0	0.0	0.0	0.0	0.19615915417671204
EFCAB7	0.0	0.0	0.0	0.0	0.13417556881904602	0.0	0.10977920144796371	0.06555485725402832	0.0	0.0	0.0	0.0	0.0	0.1805701106786728	0.0	0.1344231516122818	0.182257279753685	0.07377086579799652	0.0	0.0	0.0	0.0	0.0	0.07915833592414856	0.0	0.09518138319253922	0.0	0.0	0.0	0.0	0.0	0.0	0.026065435260534286	0.0	0.0	0.0	0.0	0.0	0.0	0.06426287442445755	0.0	0.1810889095067978	0.0	0.0	0.0	0.0	0.0	0.0	0.05493263900279999
JAK1	0.0	0.0	0.0	0.0	0.5000606179237366	0.0	0.12286417186260223	0.004486633464694023	0.03181812912225723	0.0	0.0	0.0	0.0	0.6483842134475708	0.0	0.05522909760475159	0.6747995615005493	0.08917500078678131	0.0	0.08746907114982605	0.0	0.0	0.0	0.06735071539878845	0.0	0.14957717061042786	0.0	0.0	0.0037585273385047913	0.0	0.0	0.0	0.0	0.0	0.0	0.0	0.0	0.0	0.0	0.12233281135559082	0.0	0.6702911257743835	0.0	0.0	0.0	0.0	0.0	0.0	0.09522087872028351
LEPROT	0.09198036789894104	0.31083914637565613	0.058567192405462265	0.0	0.4113844335079193	0.0	0.23466087877750397	0.40022772550582886	0.10307630151510239	0.2786409556865692	0.10250746458768845	0.12559157609939575	0.0	0.4186244606971741	0.09616375714540482	0.40297210216522217	0.4175731837749481	0.23203277587890625	0.14263689517974854	0.3249058127403259	0.05875664949417114	0.0	0.0	0.30820557475090027	0.0	0.3438612222671509	0.25522491335868835	0.057423219084739685	0.369129478931427	0.0	0.041839778423309326	0.16014210879802704	0.26489806175231934	0.0	0.0	0.17433665692806244	0.09953033924102783	0.0	0.0	0.39554834365844727	0.1012396290898323	0.4157071113586426	0.17803625762462616	0.03762063384056091	0.27007174491882324	0.09241778403520584	0.0	0.19816796481609344	0.32079291343688965
PDE4B	0.04112430289387703	0.0	0.0	0.0	0.21133063733577728	0.0	0.21650873124599457	0.2999080717563629	0.03499159961938858	0.0	0.0	0.0	0.0	0.32772231101989746	0.0	0.2771419286727905	0.32699498534202576	0.0	0.0	0.0671411082148552	0.0	0.0	0.0	0.09082388877868652	0.0	0.18403932452201843	0.0	0.0	0.0	0.0	0.0	0.0	0.0	0.0	0.0	0.0	0.0	0.0	0.0	0.2784874141216278	0.0	0.32786864042282104	0.0	0.0	0.0	0.0	0.0	0.0	0.050758734345436096
MIER1	0.0	0.0	0.0	0.0	0.3474777042865753	0.0	0.11513315141201019	0.057983629405498505	0.0	0.0	0.0	0.0	0.0	0.3765285015106201	0.0	0.15972386300563812	0.43210142850875854	0.0362103208899498	0.0	0.0	0.0	0.0	0.0	0.0350041463971138	0.0	0.0	0.0	0.0	0.0	0.0	0.0	0.0	0.02630561590194702	0.0	0.0	0.0	0.0	0.0	0.0	0.07798779010772705	0.0	0.43100297451019287	0.0	0.0	0.0	0.0	0.0	0.0	0.0
SLC35D1	0.21148736774921417	0.17858530580997467	0.19530373811721802	0.17348375916481018	0.19044306874275208	0.11082758009433746	0.1881769299507141	0.19274482131004333	0.16380465030670166	0.15905313193798065	0.18813788890838623	0.19605816900730133	0.20141194760799408	0.18489885330200195	0.16731780767440796	0.1809236705303192	0.19576199352741241	0.1860257089138031	0.1614104062318802	0.18396858870983124	0.20385131239891052	0.18638692796230316	0.1786525994539261	0.18615791201591492	0.18200455605983734	0.18798047304153442	0.12373439222574234	0.19064146280288696	0.14224766194820404	0.0845889151096344	0.18195396661758423	0.21148335933685303	0.12316276878118515	0.14680904150009155	0.149232879281044	0.06897078454494476	0.15368634462356567	0.17474819719791412	0.15330547094345093	0.19763924181461334	0.1898835003376007	0.1907593011856079	0.08777529746294022	0.19069774448871613	0.1859404593706131	0.20312251150608063	0.24019722640514374	0.21049433946609497	0.19381453096866608
SERBP1	0.0	0.2516941726207733	0.1683068871498108	0.0	0.5161846280097961	0.022472886368632317	0.4623892307281494	0.3894065320491791	0.2284829318523407	0.0	0.07743752747774124	0.0	0.01388602890074253	0.6206390261650085	0.0	0.37115269899368286	0.6217517256736755	0.3871348202228546	0.016775937750935555	0.2601284682750702	0.0	0.0567343570291996	0.06599832326173782	0.37330129742622375	0.0	0.3150697648525238	0.1017206609249115	0.09473112225532532	0.3541569709777832	0.0	0.011850608512759209	0.15604202449321747	0.27483296394348145	0.07933638244867325	0.0525670126080513	0.20713110268115997	0.0	0.0	0.0	0.3366472125053406	0.11670312285423279	0.6170246601104736	0.1497570425271988	0.11541265994310379	0.0	0.045261576771736145	0.0	0.09066816419363022	0.43611374497413635
GADD45A	0.0	0.0	0.0	0.0	0.23449252545833588	0.0	0.0	0.34171634912490845	0.0	0.0	0.0	0.0	0.0	0.4003809988498688	0.21137046813964844	0.0	0.4006347060203552	0.2328495979309082	0.0	0.12387676537036896	0.0	0.24397453665733337	0.0	0.38364845514297485	0.0	0.3734492361545563	0.0	0.438003808259964	0.0	0.0	0.0	0.0	0.18706142902374268	0.0	0.0	0.261394739151001	0.0	0.22610345482826233	0.0	0.31501278281211853	0.0	0.40236788988113403	0.0	0.0	0.0	0.0	0.0	0.13540521264076233	0.0
LRRC40	0.0	0.0	0.0	0.0	0.29380735754966736	0.0	0.18339845538139343	0.12845242023468018	0.0	0.0	0.0	0.0	0.0	0.291993647813797	0.0	0.2097090631723404	0.2994689643383026	0.10946442186832428	0.0	0.03218989819288254	0.0	0.0	0.0	0.1398920714855194	0.0	0.1873377561569214	0.0	0.0	0.05533071607351303	0.0	0.0	0.07303829491138458	0.026795025914907455	0.0	0.0	0.0	0.0	0.0	0.0	0.17649610340595245	0.0	0.300894558429718	0.0	0.0	0.0	0.0	0.0	0.0	0.14374929666519165
SRSF11	0.0	0.1272287666797638	0.0	0.0	0.49809661507606506	0.0	0.288643479347229	0.21224741637706757	0.0	0.0	0.0	0.0010504312813282013	0.0	0.5925279259681702	0.0	0.3478565812110901	0.5984097123146057	0.24030449986457825	0.0	0.16381843388080597	0.0	0.0	0.0	0.221884623169899	0.0	0.33154231309890747	0.0	0.0	0.14906015992164612	0.0	0.0	0.13612577319145203	0.09533122926950455	0.0	0.0	0.0	0.0	0.0	0.0	0.2986520528793335	0.0	0.5998457670211792	0.0	0.0	0.0	0.0	0.0	0.0	0.27261650562286377
ANKRD13C	0.0	0.07983741164207458	0.017072275280952454	0.0	0.2726425230503082	0.0	0.2173178642988205	0.2046622633934021	0.08562067151069641	0.0	0.0	0.02493876777589321	0.0	0.2711571753025055	0.0	0.2579208314418793	0.27651315927505493	0.1599893867969513	0.0	0.1295810341835022	0.0	0.0	0.028142422437667847	0.16590669751167297	0.0	0.22575081884860992	0.0	0.0	0.09289847314357758	0.0	0.0	0.12798862159252167	0.09182408452033997	0.0	0.03813818842172623	0.0	0.0	0.0	0.0	0.19867859780788422	0.0	0.2758846879005432	0.0	0.0	0.0	0.0	0.0	0.0	0.18387064337730408
ZRANB2	0.0	0.19178597629070282	0.0	0.0	0.5101747512817383	0.0	0.3279065489768982	0.272512286901474	0.12244423478841782	0.0	0.0	0.15906214714050293	0.0	0.5161102414131165	0.0	0.44054216146469116	0.5158519744873047	0.2717995345592499	0.021091246977448463	0.26313889026641846	0.0	0.0	0.03296223282814026	0.2360895574092865	0.0	0.32984963059425354	0.11765620112419128	0.05765572935342789	0.22629503905773163	0.0	0.01554185152053833	0.15503200888633728	0.12455998361110687	0.0	0.0	0.0	0.04656752943992615	0.0	0.0	0.34378552436828613	0.06240735203027725	0.5179509520530701	0.053217217326164246	0.0	0.0	0.17965227365493774	0.0	0.01439596712589264	0.339743435382843
CRYZ	0.0	0.1372196525335312	0.0	0.019586358219385147	0.18967457115650177	0.0	0.05633930861949921	0.002119172364473343	0.0	0.0	0.0	0.0	0.0	0.33414173126220703	0.0	0.0	0.3346906006336212	0.1539338380098343	0.0	0.0	0.0	0.0	0.0	0.0	0.0	0.0	0.041996050626039505	0.0	0.1466110646724701	0.0	0.0	0.013187560252845287	0.0	0.0	0.0	0.0	0.0	0.0	0.0	0.25102394819259644	0.0	0.3357343375682831	0.0	0.0	0.0	0.03182423114776611	0.0	0.0	0.20256684720516205
TYW3	0.0	0.0	0.0	0.0	0.1659233272075653	0.0	0.0	0.0	0.0	0.0	0.0	0.0	0.0	0.3516026437282562	0.0	0.0	0.34664615988731384	0.0	0.0	0.0	0.0	0.0	0.0	0.0	0.0	0.006779573857784271	0.0	0.0	0.0	0.0	0.0	0.0	0.0	0.0	0.0	0.0	0.0	0.0	0.0	0.0	0.0	0.34438684582710266	0.0	0.0	0.0	0.0	0.0	0.0	0.0
ACADM	0.13000613451004028	0.21521702408790588	0.14587485790252686	0.0	0.4432751536369324	0.0	0.39220309257507324	0.34697863459587097	0.1998087465763092	0.16887563467025757	0.24059315025806427	0.10491099953651428	0.07278363406658173	0.45393839478492737	0.0	0.44148796796798706	0.44808220863342285	0.35224875807762146	0.10540401935577393	0.24109292030334473	0.1308642327785492	0.17121931910514832	0.1422431766986847	0.33891040086746216	0.0771617740392685	0.3081887364387512	0.008168855682015419	0.17743024230003357	0.38705208897590637	0.0	0.07610880583524704	0.14302587509155273	0.25442588329315186	0.07065270841121674	0.19775637984275818	0.12396442890167236	0.006527014076709747	0.06708736717700958	0.07228676229715347	0.3749265670776367	0.2890374958515167	0.4506404995918274	0.11147046089172363	0.2137795090675354	0.026534345000982285	0.18474788963794708	0.0	0.0	0.3988904058933258
RABGGTB	0.41267722845077515	0.42218634486198425	0.40432655811309814	0.3828928768634796	0.41073769330978394	0.3865332007408142	0.40477612614631653	0.3988286852836609	0.37451907992362976	0.38245081901550293	0.40532657504081726	0.37821632623672485	0.4029131233692169	0.4122559130191803	0.299409955739975	0.39271071553230286	0.41279956698417664	0.41646578907966614	0.36808881163597107	0.42150193452835083	0.3701339066028595	0.3450288474559784	0.361726850271225	0.40856096148490906	0.4379013180732727	0.41161808371543884	0.4040715992450714	0.39084723591804504	0.41537952423095703	0.39213740825653076	0.38962993025779724	0.42353925108909607	0.38662928342819214	0.26832741498947144	0.4017777144908905	0.2869078516960144	0.3870862126350403	0.3269430994987488	0.26874449849128723	0.41516998410224915	0.34475094079971313	0.40825068950653076	0.35174861550331116	0.4091220498085022	0.39401301741600037	0.3992505669593811	0.3996545374393463	0.286898672580719	0.41045743227005005
PIGK	0.11168310791254044	0.11723607778549194	0.08585909754037857	0.0	0.3688531517982483	0.0	0.3199443221092224	0.2433139830827713	0.16140413284301758	0.0	0.08739519864320755	0.012645725160837173	0.0	0.3552147448062897	0.007020384073257446	0.3643517792224884	0.37456014752388	0.21765469014644623	0.010572418570518494	0.1507996767759323	0.03746870905160904	0.06265787780284882	0.07977057248353958	0.22070707380771637	0.024340026080608368	0.20472517609596252	0.004551198333501816	0.0	0.1382092833518982	0.0	0.0	0.0	0.16477441787719727	0.024480974301695824	0.05766214057803154	0.08042270690202713	0.0	0.0	0.0	0.27078163623809814	0.06498238444328308	0.3755373954772949	0.0439506359398365	0.0	0.0	0.0	0.0	0.0	0.23313477635383606
USP33	0.0	0.05913430079817772	0.0	0.0	0.3913101851940155	0.0	0.2366306185722351	0.15449532866477966	0.0116988904774189	0.0	0.0	0.0	0.0	0.40091538429260254	0.0	0.32900625467300415	0.398864209651947	0.16131049394607544	0.0	0.13012292981147766	0.0	0.0	0.0	0.1931341290473938	0.0	0.21912087500095367	0.0	0.0	0.0791969746351242	0.0	0.0	0.0	0.09351527690887451	0.0	0.0	0.0	0.0	0.0	0.0	0.18243899941444397	0.0	0.3997737765312195	0.0	0.0	0.0	0.0	0.0	0.0	0.18554076552391052
NEXN	0.14974263310432434	0.10683422535657883	0.0	0.0	0.1416691541671753	0.0	0.1443757265806198	0.13788719475269318	0.045552175492048264	0.07844264805316925	0.13224205374717712	0.04857666790485382	0.07083708047866821	0.1442326158285141	0.0	0.0	0.14414621889591217	0.14866244792938232	0.031789738684892654	0.07892416417598724	0.0382823571562767	0.06598885357379913	0.0	0.10721191018819809	0.0	0.0	0.0	0.34104859828948975	0.1978168785572052	0.06971091032028198	0.0	0.0799361988902092	0.036424893885850906	0.1389983892440796	0.0934404507279396	0.0458301305770874	0.0	0.03628180921077728	0.11396128684282303	0.14727114140987396	0.0	0.14480645954608917	0.03227194398641586	0.0	0.0	0.21005970239639282	0.10792757570743561	0.0	0.170612633228302
FUBP1	0.10128859430551529	0.0004949052818119526	0.0	0.0	0.4301351308822632	0.0	0.30609002709388733	0.28083181381225586	0.1289607584476471	0.0	0.0	0.0	0.0	0.42600199580192566	0.049266304820775986	0.250127375125885	0.4360625147819519	0.1354956030845642	0.0	0.2494724690914154	0.0	0.0881722941994667	0.0	0.15106713771820068	0.0	0.3225560188293457	0.0	0.0	0.006224065087735653	0.0	0.0	0.21996527910232544	0.0	0.0	0.0	0.0	0.0	0.0	0.0	0.323014497756958	0.0	0.4354172945022583	0.0	0.0	0.0	0.0	0.0441480427980423	0.0	0.123737633228302
IFI44L	1.0	0.8232348561286926	0.6741222143173218	0.6167245507240295	0.6916993856430054	0.41156578063964844	0.6565430760383606	0.8068634271621704	0.7130433320999146	0.965857982635498	0.7870100140571594	1.0	1.0	0.5089479684829712	0.4718644917011261	0.5744872689247131	0.47178247570991516	0.8416543006896973	0.951659083366394	0.6666516661643982	0.9042857885360718	0.756255567073822	0.7222269773483276	0.817757248878479	0.6241801977157593	0.5158514976501465	0.9296435117721558	1.0	0.6912612318992615	1.0	1.0	1.0	0.004348982125520706	1.0	0.7724826335906982	0.3580649495124817	0.7576141357421875	1.0	1.0	0.7569440603256226	0.6855292320251465	0.4685763120651245	0.7031888365745544	0.9335230588912964	0.7576358914375305	1.0	1.0	0.4852449297904968	0.913597822189331
IFI44	1.0	0.6565676927566528	0.5711554884910583	0.6122145652770996	0.4871012270450592	0.4420285224914551	0.501215934753418	0.6135421991348267	0.5590708255767822	0.7929437160491943	0.638801634311676	1.0	0.7901381850242615	0.48466819524765015	0.4762454330921173	0.467446506023407	0.4832480847835541	0.7072675228118896	0.7393364906311035	0.6125186085700989	0.7144936919212341	0.624710738658905	0.6003482341766357	0.5917655825614929	0.4926292300224304	0.490287721157074	0.7384855151176453	1.0	0.6645854711532593	0.8831733465194702	0.9936485290527344	0.9608588218688965	0.40792685747146606	0.7858312129974365	0.6994042992591858	0.4170628786087036	0.6647712588310242	0.9574110507965088	0.8269187211990356	0.6240617036819458	0.6879943609237671	0.48078858852386475	0.6229073405265808	0.8297661542892456	0.568683385848999	1.0	0.9533243179321289	0.40893322229385376	0.7192116379737854
RPF1	0.48149317502975464	0.49147480726242065	0.4757104516029358	0.4485533833503723	0.48300743103027344	0.44505244493484497	0.4887344539165497	0.4847303032875061	0.4871102273464203	0.45618152618408203	0.43580755591392517	0.3569652736186981	0.3984254002571106	0.48534393310546875	0.49758052825927734	0.4651321470737457	0.4886520206928253	0.4754638373851776	0.4741690456867218	0.5023403763771057	0.41635170578956604	0.47251462936401367	0.4811910092830658	0.4787052869796753	0.500573456287384	0.49006277322769165	0.49042218923568726	0.40982088446617126	0.48309850692749023	0.4858557879924774	0.4431735873222351	0.4900995194911957	0.43878263235092163	0.48444709181785583	0.4045751690864563	0.4593081474304199	0.4515209496021271	0.4383085072040558	0.48873329162597656	0.4930819571018219	0.49438855051994324	0.4903789162635803	0.4729117751121521	0.48678913712501526	0.46202942728996277	0.42817962169647217	0.48263731598854065	0.32415103912353516	0.4863416850566864
GNG5	0.588425874710083	0.5940303802490234	0.5610401630401611	0.48201051354408264	0.5795764923095703	0.28563565015792847	0.5762827396392822	0.5685087442398071	0.5688285231590271	0.5449663400650024	0.54599928855896	0.5621861815452576	0.44100508093833923	0.5787710547447205	0.46709486842155457	0.5597442984580994	0.5804494023323059	0.5767589211463928	0.5656577348709106	0.6018813848495483	0.5418290495872498	0.561439573764801	0.5632643699645996	0.5733519792556763	0.5748292207717896	0.5499887466430664	0.5902099013328552	0.5460438132286072	0.5869273543357849	0.5750487446784973	0.551179826259613	0.595700740814209	0.57317715883255	0.5755084753036499	0.4892047345638275	0.5587764382362366	0.5188257694244385	0.5563938617706299	0.5643287897109985	0.5900256633758545	0.5916600823402405	0.574856162071228	0.563339352607727	0.5774188041687012	0.5610110759735107	0.5613069534301758	0.5700778961181641	0.42046183347702026	0.579751193523407
CTBS	0.35796475410461426	0.36155566573143005	0.2966693043708801	0.1783149540424347	0.35545259714126587	0.07935760170221329	0.35526585578918457	0.3456246554851532	0.22633150219917297	0.3260748088359833	0.3041425943374634	0.31095537543296814	0.14823202788829803	0.3578319549560547	0.2522423267364502	0.34676235914230347	0.3588212728500366	0.35274797677993774	0.29568737745285034	0.37714770436286926	0.2744428217411041	0.2663881480693817	0.32827886939048767	0.3405454754829407	0.25810304284095764	0.35134753584861755	0.25684669613838196	0.2688056230545044	0.3502431809902191	0.27150648832321167	0.3162062168121338	0.33800870180130005	0.23917633295059204	0.33915039896965027	0.2914535701274872	0.22151689231395721	0.2177870273590088	0.1951705813407898	0.22551175951957703	0.3714953064918518	0.32414311170578003	0.35593873262405396	0.34293943643569946	0.32684263586997986	0.3000499904155731	0.2415076047182083	0.31443580985069275	0.07799196243286133	0.3613097369670868
SSX2IP	0.1654389500617981	0.11228418350219727	0.01852625235915184	0.0	0.3320801854133606	0.0	0.2861374318599701	0.2413870096206665	0.18796752393245697	0.05138733983039856	0.03583124652504921	0.05596932768821716	0.0	0.33590197563171387	0.0	0.3290705382823944	0.3383837342262268	0.1637425720691681	0.0	0.11701483279466629	0.0	0.0767514631152153	0.028408795595169067	0.21213102340698242	0.0	0.25533974170684814	0.06340627372264862	0.153072789311409	0.1106753796339035	0.0	0.0	0.07184413075447083	0.10263852775096893	0.0	0.07934650033712387	0.0966702327132225	0.0	0.0	0.0	0.29457294940948486	0.0	0.3390336036682129	0.0	0.0	0.029862798750400543	0.04788946360349655	0.029595602303743362	0.0	0.2616308629512787
MCOLN2	0.0	0.0	0.0	0.0	0.17357653379440308	0.0	0.0	0.0	0.0	0.0	0.0	0.14222899079322815	0.0	0.17961737513542175	0.0	0.16817134618759155	0.17934909462928772	0.09917207807302475	0.0	0.0	0.0	0.0	0.0	0.0	0.0	0.16480675339698792	0.0	0.0	0.0	0.0	0.0	0.0	0.0	0.0	0.0	0.0	0.0	0.0	0.0	0.007257280871272087	0.0	0.1760583370923996	0.0	0.0	0.0	0.0	0.0	0.0	0.0
SYDE2	0.0	0.0	0.0	0.0	0.0	0.0	0.06503024697303772	0.0	0.0	0.0	0.0	0.0	0.0	0.0	0.0	0.0	0.0	0.07320728152990341	0.0	0.0	0.0	0.0	0.0	0.06020546704530716	0.0	0.0	0.0	0.0	0.0	0.0	0.0	0.0	0.0	0.0	0.0	0.0	0.0	0.0	0.0	0.0	0.0	0.0	0.0	0.0	0.0	0.0	0.0	0.0	0.0
C1orf52	0.2844037413597107	0.26477479934692383	0.21813338994979858	0.07994449883699417	0.3908703625202179	0.0	0.3755646049976349	0.3586347699165344	0.24982783198356628	0.1246514618396759	0.17864352464675903	0.11120328307151794	0.050922513008117676	0.4010189175605774	0.1494387835264206	0.38189733028411865	0.4009435474872589	0.2781578600406647	0.07132325321435928	0.24952472746372223	0.07876944541931152	0.08788582682609558	0.15920814871788025	0.3252490758895874	0.23829516768455505	0.3499150574207306	0.10697901248931885	0.1235886737704277	0.36215972900390625	0.0	0.06578752398490906	0.22870829701423645	0.2251177728176117	0.12798947095870972	0.17632517218589783	0.19664543867111206	0.15783537924289703	0.0715322345495224	0.14786332845687866	0.37261366844177246	0.09499548375606537	0.40083104372024536	0.09867707639932632	0.22690872848033905	0.1280745416879654	0.18118402361869812	0.1891293078660965	0.15986794233322144	0.371837854385376
BCL10	0.0	0.10533444583415985	0.0	0.0	0.15297815203666687	0.0	0.0370512455701828	0.0	0.0	0.0	0.0	0.0	0.0	0.3087773621082306	0.0	0.24592016637325287	0.3106710612773895	0.0	0.0	0.0	0.0	0.0	0.0	0.18964627385139465	0.0	0.13035140931606293	0.0	0.0	0.0	0.0	0.0	0.0	0.0	0.0	0.0	0.0	0.0	0.0	0.0	0.14770418405532837	0.0	0.31236499547958374	0.0	0.0	0.0	0.0	0.0	0.09648963063955307	0.0
ZNHIT6	0.0	0.0	0.0	0.0	0.13587114214897156	0.0	0.0	0.0	0.0	0.0	0.0	0.0	0.0	0.32832416892051697	0.0	0.0	0.33461856842041016	0.0	0.0	0.0	0.0	0.0	0.0	0.0	0.0	0.0	0.0	0.0	0.0	0.0	0.0	0.0	0.0	0.0	0.0	0.0	0.0	0.0	0.0	0.0	0.0	0.33779066801071167	0.0	0.0	0.0	0.0	0.0	0.0	0.0
ODF2L	0.0	0.11135215312242508	0.0	0.0	0.43266355991363525	0.0	0.18745772540569305	0.2424730807542801	0.07993578910827637	0.0	0.0	0.0	0.0	0.5272248387336731	0.0	0.0	0.529274046421051	0.20757928490638733	0.0	0.16496996581554413	0.0	0.0	0.05144062638282776	0.2151433527469635	0.0	0.31800374388694763	0.013013492338359356	0.0	0.12227387726306915	0.0	0.0	0.07296259701251984	0.19308091700077057	0.0	0.0	0.0	0.0	0.0	0.0	0.30268609523773193	0.0	0.5317716598510742	0.008385023102164268	0.0	0.0	0.0	0.0	0.0	0.23905181884765625
SH3GLB1	0.0	0.0	0.0	0.0	0.3939101994037628	0.0	0.0	0.18447886407375336	0.0	0.0	0.0	0.0	0.0	0.540995180606842	0.0	0.0	0.5428400039672852	0.08456359058618546	0.0	0.14717112481594086	0.0	0.0	0.0	0.0	0.0	0.23627348244190216	0.0	0.0	0.0	0.0	0.0	0.0	0.0	0.0	0.0	0.0	0.0	0.0	0.0	0.29458898305892944	0.0	0.5471254587173462	0.0	0.0	0.0	0.0	0.0	0.0	0.0
LMO4	0.4422474503517151	0.4078947901725769	0.3762753903865814	0.1827675849199295	0.47631731629371643	0.05254645645618439	0.47947272658348083	0.4648185074329376	0.34790676832199097	0.42331305146217346	0.33385181427001953	0.3799755573272705	0.21013028919696808	0.482891708612442	0.21627114713191986	0.4665098786354065	0.487570196390152	0.4619859755039215	0.26475539803504944	0.4273645579814911	0.33147117495536804	0.2811858654022217	0.325418084859848	0.450752317905426	0.3343398869037628	0.40527084469795227	0.28461596369743347	0.34779825806617737	0.4756738245487213	0.20340831577777863	0.35360080003738403	0.4691968858242035	0.38636037707328796	0.2288043200969696	0.4541108012199402	0.30751484632492065	0.30700767040252686	0.28357112407684326	0.28316882252693176	0.4888525903224945	0.4148586392402649	0.4831186830997467	0.2808944880962372	0.32233503460884094	0.25230371952056885	0.35234302282333374	0.30262917280197144	0.15246793627738953	0.4839473366737366
PKN2	0.0	0.0	0.0	0.0	0.17215941846370697	0.0	0.0	0.0	0.0	0.0	0.0	0.0	0.0	0.336975634098053	0.0	0.0	0.33630993962287903	0.0	0.0	0.0	0.0	0.0	0.0	0.0	0.0	0.024560704827308655	0.0	0.0	0.0	0.0	0.0	0.0	0.0	0.0	0.0	0.0	0.0	0.0	0.0	0.03200000897049904	0.0	0.3412129878997803	0.0	0.0	0.0	0.0	0.0	0.0	0.0
GTF2B	0.4176219701766968	0.2784762978553772	0.1822742223739624	0.3216913938522339	0.432524710893631	0.14840999245643616	0.41068795323371887	0.4274616837501526	0.3430650532245636	0.18790356814861298	0.2757088840007782	0.11485284566879272	0.1439736783504486	0.4381144046783447	0.3658461272716522	0.42455074191093445	0.44156503677368164	0.34818047285079956	0.17567455768585205	0.36367613077163696	0.18967533111572266	0.28159523010253906	0.27889975905418396	0.34820282459259033	0.381541907787323	0.4278881847858429	0.31386739015579224	0.33728596568107605	0.40789899230003357	0.39280182123184204	0.07996243238449097	0.36557668447494507	0.3293875455856323	0.14740751683712006	0.29101595282554626	0.17571525275707245	0.29580602049827576	0.3138720393180847	0.16332322359085083	0.4451989531517029	0.21777866780757904	0.43676623702049255	0.18823207914829254	0.30745580792427063	0.4287633001804352	0.22401157021522522	0.42990627884864807	0.12167251110076904	0.37639328837394714
RBMXL1	0.3585297465324402	0.263826847076416	0.35021573305130005	0.3948211073875427	0.3525834381580353	0.31691235303878784	0.36985665559768677	0.3477853238582611	0.36730295419692993	0.3204192519187927	0.33220574259757996	0.3559061884880066	0.26413896679878235	0.3484121859073639	0.25891435146331787	0.3410703241825104	0.35190916061401367	0.3565259277820587	0.359799325466156	0.373782217502594	0.29642871022224426	0.2257244884967804	0.3511526584625244	0.35206589102745056	0.4314808249473572	0.3500398099422455	0.36769118905067444	0.3110555410385132	0.3448106050491333	0.19763194024562836	0.3292519748210907	0.36028385162353516	0.2799847722053528	0.19384051859378815	0.3320446312427521	0.3430755138397217	0.35023626685142517	0.4085827171802521	0.25269702076911926	0.3598996698856354	0.36858069896698	0.35084864497184753	0.3531687259674072	0.3543663024902344	0.3803573548793793	0.33157241344451904	0.3591674864292145	0.3206380307674408	0.3601797819137573
GBP3	0.0	0.07887405157089233	0.041739799082279205	0.0	0.3914550840854645	0.0	0.3033803403377533	0.22148743271827698	0.08184870332479477	0.0	0.0	0.10215035080909729	0.0	0.40030133724212646	0.0	0.31412237882614136	0.39853018522262573	0.2653578519821167	0.056072406470775604	0.22822652757167816	0.0	0.0	0.14529013633728027	0.1558300405740738	0.0	0.3071725368499756	0.0	0.23228923976421356	0.34526315331459045	0.0	0.0	0.1860121786594391	0.15354521572589874	0.06925981491804123	0.11963020265102386	0.031819626688957214	0.0	0.01700308732688427	0.0	0.20709265768527985	0.022383421659469604	0.39718666672706604	0.11636511981487274	0.017087042331695557	0.0	0.18337871134281158	0.019979476928710938	0.004375581629574299	0.2879946827888489
GBP1	0.47926223278045654	0.48614752292633057	0.4742000102996826	0.5005447864532471	0.47660166025161743	0.46704453229904175	0.49419012665748596	0.46582210063934326	0.5014899969100952	0.509001612663269	0.6025283336639404	0.7628720998764038	0.6416426301002502	0.4807876944541931	0.47128790616989136	0.4595855474472046	0.47311753034591675	0.4886787533760071	0.483981192111969	0.5021589398384094	0.5598044991493225	0.4713570475578308	0.47557011246681213	0.48671823740005493	0.533536970615387	0.5241743922233582	0.49384039640426636	0.6702937483787537	0.4741019606590271	0.5176438689231873	0.5477616786956787	0.4864571690559387	0.4781963527202606	0.4786038398742676	0.7245643138885498	0.45648837089538574	0.5839022397994995	0.7332198619842529	0.48021361231803894	0.4819093346595764	0.5007870197296143	0.4798743426799774	0.4791719615459442	0.4783831238746643	0.6231262683868408	0.7499796748161316	0.48863890767097473	0.5680588483810425	0.4956551194190979
GBP2	0.5978097915649414	0.652255117893219	0.631631076335907	0.5522117018699646	0.599661111831665	0.4850289225578308	0.6310194134712219	0.6716285347938538	0.5951088666915894	0.7634546160697937	0.6228895783424377	0.5803095102310181	0.5752267241477966	0.5991435050964355	0.5252228379249573	0.5650115013122559	0.600979745388031	0.6293547749519348	0.6049172878265381	0.6922342777252197	0.5966894030570984	0.6026772856712341	0.6015859246253967	0.592038631439209	0.5894618034362793	0.6027528643608093	0.6381106376647949	0.5957503914833069	0.9018927812576294	0.6222361922264099	0.5645669102668762	0.6726040244102478	0.5941964983940125	0.6562041640281677	0.6443367004394531	0.49794644117355347	0.6197421550750732	0.607856273651123	0.6678546667098999	0.695026695728302	0.6236890554428101	0.5957580208778381	0.6903061270713806	0.6157249808311462	0.7062571048736572	0.7176346778869629	0.7202296257019043	0.6169648766517639	0.6465175151824951
GBP4	0.4706629812717438	0.47289010882377625	0.46719890832901	0.591312050819397	0.46013838052749634	0.6562684178352356	0.47693130373954773	0.450909286737442	0.48180681467056274	0.5058748722076416	0.6665118336677551	0.8367506265640259	0.7610517740249634	0.46389245986938477	0.49592944979667664	0.46125680208206177	0.45779141783714294	0.47730177640914917	0.4747796952724457	0.48703619837760925	0.6166120767593384	0.4580995738506317	0.4572402834892273	0.47061288356781006	0.6871243715286255	0.5437347292900085	0.4633653163909912	0.683223307132721	0.46696287393569946	0.5012041330337524	0.5591155886650085	0.4749992787837982	0.46626073122024536	0.4634433090686798	0.7452224493026733	0.4561612010002136	0.632963240146637	0.7933681607246399	0.4552185833454132	0.4644809365272522	0.48071804642677307	0.45712074637413025	0.460910439491272	0.46970295906066895	0.6730165481567383	0.7462393641471863	0.47393184900283813	0.7560731768608093	0.4778687357902527
GBP5	0.6589940190315247	0.8382556438446045	0.9187848567962646	0.714439868927002	0.6150288581848145	0.6394893527030945	0.6558311581611633	0.7486705183982849	0.6814302802085876	1.0	0.840198278427124	0.8864513039588928	0.8222410082817078	0.6161378622055054	0.7496092319488525	0.6085988879203796	0.6104574799537659	0.7373529076576233	0.8653984069824219	0.7945287823677063	0.8605559468269348	0.6406537294387817	0.773436963558197	0.694823682308197	0.6793313026428223	0.6751379370689392	0.9747673869132996	0.855933427810669	1.0	0.96351557970047	0.9078678488731384	0.9123015403747559	0.6946911811828613	0.9539633393287659	0.8380940556526184	0.5581470727920532	1.0	0.8605151176452637	0.8123354315757751	0.8711640238761902	0.759413480758667	0.6116332411766052	0.8735127449035645	0.8349453210830688	0.8413786888122559	1.0	1.0	0.8852053880691528	0.8363872766494751
LRRC8B	0.0	0.0	0.0	0.0	0.06242835149168968	0.0	0.0	0.0	0.0	0.0	0.0	0.0	0.0	0.11039803177118301	0.0	0.1288943886756897	0.14224927127361298	0.0	0.0	0.0	0.0	0.0	0.0	0.0	0.0	0.10934323072433472	0.0	0.0	0.0	0.0	0.0	0.0	0.0	0.0	0.0	0.0	0.0	0.0	0.0	0.0	0.0	0.14332354068756104	0.0	0.0	0.0	0.0	0.0	0.0	0.0
LRRC8C	0.2904275357723236	0.16537286341190338	0.06492463499307632	0.03181948512792587	0.29505443572998047	0.0	0.2782316505908966	0.29195016622543335	0.1931144893169403	0.0	0.039625681936740875	0.05054796487092972	0.0	0.2940281927585602	0.1366802453994751	0.28535333275794983	0.2985627055168152	0.21491892635822296	0.058774400502443314	0.2132873833179474	0.05463426932692528	0.17794246971607208	0.13579224050045013	0.22639605402946472	0.10550621151924133	0.2443815916776657	0.08482489734888077	0.0789029598236084	0.23025110363960266	0.07662173360586166	0.0	0.18335594236850739	0.16184037923812866	0.04443155974149704	0.13294430077075958	0.08312815427780151	0.027526050806045532	0.07328741252422333	0.0	0.2909705638885498	0.0935143381357193	0.29388946294784546	0.05601160228252411	0.035744424909353256	0.14575156569480896	0.07445858418941498	0.16269531846046448	0.06280824542045593	0.2596932351589203
LRRC8D	0.0	0.05779232084751129	0.0	0.0	0.27651247382164	0.0	0.2678099274635315	0.119683638215065	0.0	0.0	0.0	0.0	0.0	0.27034756541252136	0.0	0.27785634994506836	0.28049054741859436	0.17874012887477875	0.0	0.044587526470422745	0.0	0.03716466948390007	0.04483760520815849	0.16510233283042908	0.0	0.10505387932062149	0.0	0.0	0.12163179367780685	0.0	0.0	0.026542317122220993	0.0	0.0	0.0	0.0	0.0	0.0	0.0	0.17880700528621674	0.0	0.2750490605831146	0.0	0.0	0.0	0.04865756258368492	0.0	0.0	0.2562711238861084
ZNF326	0.0	0.0	0.0	0.0	0.34428417682647705	0.0	0.15481120347976685	0.19161155819892883	0.0	0.0	0.0	0.0	0.0	0.34394440054893494	0.0	0.2231167107820511	0.3504852056503296	0.0878172442317009	0.0	0.06966937333345413	0.0	0.0	0.0	0.09824245423078537	0.0	0.20557601749897003	0.0	0.0	0.0	0.0	0.0	0.06172018125653267	0.023024078458547592	0.0	0.0	0.0	0.0	0.0	0.0	0.2152971476316452	0.0	0.3528764545917511	0.0	0.0	0.0	0.0	0.0	0.0	0.09654782712459564
CDC7	0.18325436115264893	0.18909433484077454	0.12968716025352478	0.07238564640283585	0.13617904484272003	0.137580007314682	0.1393137127161026	0.13615594804286957	0.12759780883789062	0.0	0.0	0.2917996644973755	0.14218579232692719	0.13493457436561584	0.0	0.1332779824733734	0.13813306391239166	0.14712557196617126	0.13488005101680756	0.09038250893354416	0.0	0.032837241888046265	0.06684190779924393	0.09141591191291809	0.08055137097835541	0.12943361699581146	0.2901749908924103	0.0	0.0	0.35419905185699463	0.12802699208259583	0.10643792152404785	0.09014872461557388	0.1295674443244934	0.04813573881983757	0.04200379550457001	0.14253094792366028	0.15366718173027039	0.13839218020439148	0.15220627188682556	0.19305579364299774	0.14465782046318054	0.13436026871204376	0.0	0.1291564553976059	0.2187868058681488	0.26449036598205566	0.049434058368206024	0.09366676956415176
TGFBR3	0.15821468830108643	0.0	0.3529057800769806	0.26158782839775085	0.45513084530830383	0.09800682961940765	0.10518395155668259	0.3378705084323883	0.2743339240550995	0.0	0.0	0.0	0.2024666666984558	0.611948549747467	0.20443366467952728	0.09066794067621231	0.6128735542297363	0.11314696073532104	0.0	0.3614595830440521	0.0	0.025932569056749344	0.16260509192943573	0.21676073968410492	0.0	0.1986226886510849	0.2475457787513733	0.0	0.0	0.2086888998746872	0.0	0.26066040992736816	0.04359227418899536	0.27276670932769775	0.0	0.0	0.019150953739881516	0.2771676480770111	0.1482042670249939	0.5197680592536926	0.0	0.6061815023422241	0.057107970118522644	0.0	0.0	0.04732188582420349	0.21084290742874146	0.2799392640590668	0.1303933560848236
RPAP2	0.0	0.0	0.0	0.0	0.20471301674842834	0.0	0.1324024200439453	0.13531729578971863	0.0	0.0	0.0	0.0	0.0	0.3754385709762573	0.0	0.0	0.39255353808403015	0.04743567481637001	0.0	0.0	0.0	0.0	0.0	0.12990424036979675	0.0	0.1329125463962555	0.0	0.0	0.0	0.0	0.0	0.0	0.04989585652947426	0.0	0.0	0.0	0.0	0.0	0.0	0.1434173285961151	0.0	0.3933253884315491	0.0	0.0	0.0	0.0	0.0	0.0	0.13077130913734436
GFI1	0.4538402557373047	0.444049596786499	0.42796415090560913	0.41038671135902405	0.4193460941314697	0.3357306122779846	0.4209215044975281	0.38869592547416687	0.4053492248058319	0.5322176814079285	0.4639102518558502	0.4982525408267975	0.43721580505371094	0.4257317781448364	0.21035248041152954	0.3152422606945038	0.42318689823150635	0.434001624584198	0.5138949751853943	0.34022951126098633	0.5312772989273071	0.43485039472579956	0.42281025648117065	0.4203256070613861	0.44604042172431946	0.39553576707839966	0.5178564786911011	0.6247866749763489	0.2639656662940979	0.46921205520629883	0.45870649814605713	0.5666032433509827	0.2674251198768616	0.4820393919944763	0.3080390989780426	0.08204039186239243	0.4015968441963196	0.6033287048339844	0.42488324642181396	0.4342411756515503	0.4309423565864563	0.4291723370552063	0.12824255228042603	0.24811217188835144	0.5157636404037476	0.5608896017074585	0.5081549286842346	0.44517946243286133	0.3378024101257324
RPL5	0.8532261848449707	0.8924272656440735	0.871914267539978	0.804582417011261	0.8663209676742554	0.8438504338264465	0.8904512524604797	0.8731977343559265	0.8647297024726868	0.8379405736923218	0.8472998738288879	0.7072257399559021	0.7941704988479614	0.872816264629364	0.8726523518562317	0.8440226912498474	0.8734607100486755	0.8624963164329529	0.8326388597488403	0.942710280418396	0.7612139582633972	0.8488470911979675	0.84196937084198	0.856357216835022	0.921593427658081	0.8722755312919617	0.8676945567131042	0.6620522141456604	0.8552433848381042	0.8631851673126221	0.8143682479858398	0.8756123185157776	0.866949200630188	0.8582360148429871	0.8183823823928833	0.8419967293739319	0.8155514001846313	0.8293361067771912	0.8639411926269531	0.8801878094673157	0.8962543606758118	0.8719923496246338	0.8490087389945984	0.8828378915786743	0.8809862732887268	0.7458585500717163	0.8485972285270691	0.8835728168487549	0.8674091696739197
MTF2	0.0	0.0	0.0	0.0	0.2930730879306793	0.0	0.0	0.20829233527183533	0.0	0.0	0.0	0.0	0.0	0.4619200825691223	0.0	0.0	0.47111785411834717	0.0	0.0	0.0	0.0	0.0	0.0	0.0	0.0	0.0	0.0	0.0	0.0	0.0	0.0	0.0	0.0	0.0	0.0	0.0	0.0	0.0	0.0	0.12529538571834564	0.0	0.47175493836402893	0.0	0.0	0.0	0.0	0.0	0.0	0.0
TMED5	0.0	0.00013425759971141815	0.0	0.0	0.28411054611206055	0.0	0.0	0.11498375236988068	0.0	0.0	0.0	0.0	0.0	0.4216177463531494	0.0	0.14411020278930664	0.4347724914550781	0.1579149067401886	0.0	0.0	0.0	0.0	0.0	0.0340903177857399	0.0	0.002643848769366741	0.0	0.0	0.12216651439666748	0.0	0.0	0.0	0.06971179693937302	0.0	0.0	0.0	0.0	0.0	0.0	0.19531652331352234	0.0	0.4380355179309845	0.0	0.0	0.0	0.0	0.0	0.0	0.1936950534582138
DR1	0.48690345883369446	0.4848365783691406	0.4685584306716919	0.41889142990112305	0.4742576479911804	0.29437071084976196	0.4716012477874756	0.46416980028152466	0.47398632764816284	0.4603055715560913	0.5029290318489075	0.48505699634552	0.438719779253006	0.47395801544189453	0.3995201587677002	0.46426457166671753	0.4767044484615326	0.47735968232154846	0.45215293765068054	0.4937274158000946	0.48299509286880493	0.37934058904647827	0.46273869276046753	0.4714837074279785	0.5094321370124817	0.4758268892765045	0.47214603424072266	0.44164106249809265	0.4781806170940399	0.47843047976493835	0.4474021792411804	0.47457826137542725	0.43656861782073975	0.47617867588996887	0.4984687268733978	0.45665934681892395	0.43790203332901	0.4795963168144226	0.43926501274108887	0.4841548800468445	0.4807426631450653	0.47287359833717346	0.4048946797847748	0.47453874349594116	0.4800134599208832	0.48176109790802	0.4662262499332428	0.3322038948535919	0.4762774407863617
DNTTIP2	0.5046631097793579	0.5195246934890747	0.5007083415985107	0.5907086730003357	0.500312864780426	0.4878755807876587	0.5202942490577698	0.5002331733703613	0.5082540512084961	0.5097647905349731	0.5071119666099548	0.4904763400554657	0.47985219955444336	0.49770691990852356	0.5676870942115784	0.48569363355636597	0.500046968460083	0.5067048072814941	0.5067142248153687	0.5310876369476318	0.46036598086357117	0.49749401211738586	0.5019779801368713	0.507268488407135	0.6675176620483398	0.523921012878418	0.5256197452545166	0.4622713029384613	0.49845707416534424	0.5315961837768555	0.4795330762863159	0.5125342607498169	0.4829753339290619	0.5181067585945129	0.504512369632721	0.4821091294288635	0.531527042388916	0.512925386428833	0.5010417699813843	0.5075684189796448	0.5119062066078186	0.4995914399623871	0.4957457184791565	0.5054113268852234	0.6318764090538025	0.4842759072780609	0.509809136390686	0.5197568535804749	0.5086220502853394
GCLM	0.0	0.24582326412200928	0.1282534897327423	0.040643662214279175	0.4462536871433258	0.046203263103961945	0.3853057622909546	0.25616148114204407	0.16292138397693634	0.0	0.07300623506307602	0.16176116466522217	0.12753494083881378	0.45750510692596436	0.14001181721687317	0.24206241965293884	0.4596966505050659	0.30488359928131104	0.11222465336322784	0.271328866481781	0.0	0.26430392265319824	0.15877507627010345	0.14951205253601074	0.0	0.3185109794139862	0.2106054425239563	0.07638386636972427	0.37198832631111145	0.05493387579917908	0.0	0.28315675258636475	0.11135121434926987	0.15447141230106354	0.0	0.12106727808713913	0.11240383982658386	0.048566922545433044	0.0	0.3887914717197418	0.11655537039041519	0.4602026045322418	0.13003741204738617	0.04809083417057991	0.0	0.1612693816423416	0.014801187440752983	0.03475164994597435	0.3399891257286072
RWDD3	0.0	0.0	0.0	0.0	0.014384809881448746	0.0	0.0	0.0	0.0	0.04030365124344826	0.0	0.0	0.0	0.07691468298435211	0.0	0.0	0.08636540174484253	0.0	0.0	0.0	0.0	0.026478705927729607	0.0	0.0	0.0	0.0	0.0	0.0	0.0	0.0	0.0	0.0	0.0	0.0	0.0	0.0	0.0	0.0	0.0	0.0	0.0	0.08798716962337494	0.0	0.0	0.0	0.0	0.0	0.0	0.0
DPYD	0.0	0.0	0.0	0.0	0.3643481433391571	0.0	0.20836392045021057	0.14389707148075104	0.0	0.0	0.0	0.0	0.0	0.3355597257614136	0.0	0.0	0.3728507161140442	0.08907555043697357	0.0	3.876257687807083e-05	0.0	0.0	0.0	0.0765591412782669	0.0	0.07436075806617737	0.0	0.0	0.0	0.0	0.0	0.0	0.0	0.0	0.0	0.0	0.0	0.0	0.0	0.21653062105178833	0.0	0.37029799818992615	0.0	0.0	0.0	0.0	0.0	0.0	0.17334535717964172
AGL	0.0	0.0	0.0	0.0	0.1980251967906952	0.0	0.0	0.004042452201247215	0.0	0.0	0.0	0.0	0.0	0.34832751750946045	0.0	0.0	0.3599056601524353	0.0	0.0	0.0	0.0	0.0	0.0	0.0	0.0	0.14306192100048065	0.0	0.0	0.0	0.0	0.0	0.0	0.0	0.0	0.0	0.0	0.0	0.0	0.0	0.0004341627936810255	0.0	0.36049360036849976	0.0	0.0	0.0	0.0	0.0	0.0	0.0
SLC35A3	0.0	0.0	0.0	0.0	0.3030034601688385	0.0	0.11793398857116699	0.1010793074965477	0.0	0.0	0.0	0.0	0.0	0.3757881224155426	0.0	0.02610800415277481	0.3783387243747711	0.02402782067656517	0.0	0.0	0.0	0.0	0.0	0.11146260052919388	0.0	0.14220768213272095	0.0	0.0	0.0	0.0	0.0	0.0	0.047982148826122284	0.0	0.0	0.0	0.0	0.0	0.0	0.1288541704416275	0.0	0.37959417700767517	0.0	0.0	0.0	0.0	0.0	0.0	0.07614580541849136
SASS6	0.0	0.0	0.0	0.0	0.0684819445014	0.0	0.08757449686527252	0.07508918642997742	0.0	0.0	0.0	0.0	0.0	0.214225634932518	0.0	0.11875489354133606	0.222970649600029	0.01700412482023239	0.0	0.0	0.0	0.0	0.0	0.0	0.0	0.0	0.0	0.0	0.0	0.0	0.0	0.0	0.0	0.0	0.0	0.0	0.0	0.0	0.0	0.03829565644264221	0.0	0.2242441177368164	0.0	0.0	0.0	0.0	0.0	0.0	0.0
TRMT13	0.0	0.26025813817977905	0.07397694140672684	0.020341549068689346	0.4164254665374756	0.0	0.36569875478744507	0.24972504377365112	0.12368270754814148	0.0	0.0842658206820488	0.19523972272872925	0.15670183300971985	0.41918379068374634	0.007844485342502594	0.40521830320358276	0.42116236686706543	0.33205926418304443	0.09341304749250412	0.2414414882659912	0.0	0.0	0.07359769940376282	0.28822627663612366	0.0	0.31839773058891296	0.0883762389421463	0.17974379658699036	0.3186259865760803	0.0	0.06279729306697845	0.18173807859420776	0.22411993145942688	0.02315698191523552	0.0827932357788086	0.08331651985645294	0.06138230115175247	0.0	0.0	0.3101271986961365	0.1327621042728424	0.4211457073688507	0.07891861349344254	0.0	0.0	0.16702358424663544	0.0	0.0	0.35758233070373535
DBT	0.0	0.0	0.0	0.0	0.24058029055595398	0.0	0.1625818908214569	0.15427453815937042	0.0	0.0	0.0	0.00569695420563221	0.0	0.248257115483284	0.0	0.23672492802143097	0.24913989007472992	0.1551661193370819	0.0	0.0856710821390152	0.0	0.0	0.0	0.13879230618476868	0.0	0.15239155292510986	0.0	0.0	0.03511447086930275	0.0	0.0	0.0	0.056132346391677856	0.0	0.0	0.0	0.0	0.0	0.0	0.15754395723342896	0.0	0.2480185329914093	0.0	0.0	0.0	0.0	0.0	0.0	0.14061260223388672
RTCA	0.0	0.0	0.0	0.0	0.30670827627182007	0.0	0.0	0.2548738718032837	0.0	0.0	0.0	0.0	0.0	0.4401895999908447	0.0037406273186206818	0.2483721673488617	0.4450112581253052	0.0	0.0	0.12810495495796204	0.0	0.0	0.0	0.19021449983119965	0.0	0.29990699887275696	0.06219542771577835	0.0	0.15572254359722137	0.0	0.0	0.22029650211334229	0.0	0.0	0.0	0.0	0.0	0.0	0.0	0.23409481346607208	0.020742688328027725	0.44575467705726624	0.04641011729836464	0.0	0.0	0.03025589883327484	0.0	0.0087758619338274	0.18268266320228577
EXTL2	0.0	0.059499435126781464	0.0	0.0	0.18731653690338135	0.0	0.20200923085212708	0.1147368848323822	0.0	0.0	0.0	0.0	0.0	0.21373625099658966	0.0	0.14385277032852173	0.21431876718997955	0.15401066839694977	0.0	0.05007724463939667	0.0	0.0	0.0	0.10790698230266571	0.0	0.07345548272132874	0.0	0.09795679897069931	0.0	0.0	0.0	0.0	0.0	0.0	0.0	0.0	0.0	0.0	0.0	0.1594303995370865	0.0	0.216946542263031	0.0	0.0	0.0	0.044863417744636536	0.0	0.0	0.13095974922180176
SLC30A7	0.0	0.0	0.0	0.0	0.35976624488830566	0.0	0.046342480927705765	0.04995080083608627	0.0	0.0	0.0	0.0	0.0	0.37636077404022217	0.0	0.07413437962532043	0.37147200107574463	0.029715364798903465	0.0	0.0	0.0	0.0	0.0	0.06695384532213211	0.0	0.11489923298358917	0.0	0.0	0.0	0.0	0.0	0.0	0.0	0.0	0.0	0.0	0.0	0.0	0.0	0.13022266328334808	0.0	0.37598884105682373	0.0	0.0	0.0	0.0	0.0	0.0	0.1102248802781105
DPH5	0.0	0.0	0.0	0.0	0.26496273279190063	0.0	0.056846629828214645	0.041112154722213745	0.0	0.0	0.0	0.0	0.0	0.41794586181640625	0.0	0.0	0.42625415325164795	0.10135030746459961	0.0	0.09019654989242554	0.0	0.0	0.0	0.10225588083267212	0.0	0.23675069212913513	0.0	0.0	0.0	0.0	0.0	0.0	0.0	0.0	0.0	0.0	0.0	0.0	0.0	0.0	0.0	0.42413032054901123	0.0	0.0	0.0	0.0	0.0	0.0	0.0
S1PR1	1.0	0.5462115406990051	0.6538642048835754	0.721123456954956	0.3676154911518097	0.5126533508300781	0.42145317792892456	0.7056556344032288	0.5393298864364624	0.336569607257843	0.5980015993118286	0.5802047252655029	0.6312466263771057	0.3592045307159424	0.4631021022796631	0.4442906677722931	0.35838040709495544	0.4669721722602844	0.46578240394592285	0.429862916469574	0.37172019481658936	0.6844882965087891	0.36130887269973755	0.47967833280563354	0.6798406839370728	0.5939058661460876	0.5677634477615356	0.6666557192802429	0.3628251850605011	0.715657114982605	0.5419769883155823	0.5799950361251831	0.46638160943984985	0.5052279829978943	0.6322031021118164	0.43360111117362976	0.040183018893003464	0.5797775983810425	0.517720639705658	0.8408425450325012	0.6322481632232666	0.3602043092250824	0.38631224632263184	0.7848856449127197	0.7631291151046753	0.5953347086906433	0.7177127599716187	0.8012274503707886	0.42301833629608154
RNPC3	0.0	0.17248664796352386	0.0	0.0	0.3438149094581604	0.0	0.2620930075645447	0.21304745972156525	0.023990385234355927	0.0	0.0	0.30076873302459717	0.1129523515701294	0.34674182534217834	0.0	0.3349919319152832	0.3503391742706299	0.19661296904087067	0.030378909781575203	0.19324079155921936	0.0	0.0	0.015557547099888325	0.20896998047828674	0.0	0.3044723868370056	0.08504781872034073	0.09585590660572052	0.2425885945558548	0.0	0.09058861434459686	0.13133826851844788	0.11957255750894547	0.0	0.0	0.0	0.0989644005894661	0.0	0.0	0.2501147389411926	0.0	0.35027554631233215	0.0346277579665184	0.0	0.0	0.1924949586391449	0.0504012331366539	0.0	0.22251537442207336
AMY2B	0.0	0.12895230948925018	0.0	0.12090380489826202	0.10659035295248032	0.0	0.10017643868923187	0.09271343052387238	0.0	0.0	0.0	0.4973973035812378	0.38587966561317444	0.11541817337274551	0.19245730340480804	0.10339530557394028	0.1068747416138649	0.09406029433012009	0.1062958836555481	0.1871359795331955	0.0	0.0	0.0	0.08948753774166107	0.0	0.20603320002555847	0.24158157408237457	0.2297276258468628	0.2199646234512329	0.081526979804039	0.3350355327129364	0.2713387906551361	0.08569823205471039	0.0	0.0	0.0	0.31143254041671753	0.11341018974781036	0.11074952781200409	0.101536825299263	0.10471507906913757	0.10241777449846268	0.10254788398742676	0.0	0.0	0.3414630591869354	0.3828885853290558	0.2073160707950592	0.10690801590681076
PRMT6	0.252308189868927	0.23781545460224152	0.3206775486469269	0.2813897430896759	0.21367302536964417	0.20886917412281036	0.2156185358762741	0.23102547228336334	0.2251826375722885	0.3231579065322876	0.31374385952949524	0.3782777190208435	0.28061094880104065	0.20705632865428925	0.2165648639202118	0.22095704078674316	0.21588125824928284	0.22365301847457886	0.2354295700788498	0.2022394984960556	0.3844917416572571	0.27408933639526367	0.2195350080728531	0.26100024580955505	0.25079649686813354	0.2513691484928131	0.21324872970581055	0.3718143701553345	0.34251102805137634	0.35460561513900757	0.3153717517852783	0.4161834418773651	0.2192937135696411	0.2894476652145386	0.41571423411369324	0.19377900660037994	0.2065030038356781	0.32921749353408813	0.3406922519207001	0.22852514684200287	0.3368839621543884	0.2190057337284088	0.20296984910964966	0.24013559520244598	0.4833037257194519	0.3828265070915222	0.3214004337787628	0.319450318813324	0.2572757303714752
SLC25A24	0.22949834167957306	0.2080375850200653	0.19992448389530182	0.0	0.3312755227088928	0.0	0.32967185974121094	0.321587473154068	0.18208929896354675	0.16624176502227783	0.2822033762931824	0.18635983765125275	0.0630173534154892	0.3325447738170624	0.0011296430602669716	0.3233723044395447	0.3359229266643524	0.315962553024292	0.0297273900359869	0.2110678106546402	0.1952047199010849	0.18338771164417267	0.17933037877082825	0.2698517441749573	0.07349593192338943	0.1888166069984436	0.04740752652287483	0.18077123165130615	0.33360496163368225	0.0	0.08359374105930328	0.12745097279548645	0.16243597865104675	0.19470877945423126	0.22051745653152466	0.13438911736011505	0.0	0.05979326739907265	0.1332896202802658	0.3404366374015808	0.08483748137950897	0.33655160665512085	0.11738597601652145	0.19934746623039246	0.015309957787394524	0.25859346985816956	0.09459853172302246	0.0	0.3376646637916565
FAM102B	0.2853260040283203	0.13079942762851715	0.14493678510189056	0.13038510084152222	0.1589696705341339	0.0	0.1581636369228363	0.1520279198884964	0.11367350816726685	0.07809654623270035	0.15983445942401886	0.24880154430866241	0.12821027636528015	0.15883371233940125	0.11371295899152756	0.15152308344841003	0.15494748950004578	0.14717018604278564	0.02302229031920433	0.1573781818151474	0.1359902322292328	0.04826333373785019	0.0701855793595314	0.1427506059408188	0.14535200595855713	0.1385566145181656	0.16506130993366241	0.15732014179229736	0.15586724877357483	0.17492930591106415	0.13173756003379822	0.1896776258945465	0.09354689717292786	0.07812421023845673	0.17305894196033478	0.03946124017238617	0.1530868113040924	0.13138431310653687	0.15896384418010712	0.16512799263000488	0.0	0.15828312933444977	0.09248755127191544	0.08241546899080276	0.14906179904937744	0.217321515083313	0.2428080290555954	0.17193016409873962	0.15802507102489471
HENMT1	0.5341360569000244	0.5580052137374878	0.5363370180130005	0.44565632939338684	0.577754557132721	0.2876494526863098	0.5824167728424072	0.5415551662445068	0.4897458255290985	0.5517151355743408	0.5680549144744873	0.5619902014732361	0.5024882555007935	0.5873892307281494	0.37117651104927063	0.5699042677879333	0.5873688459396362	0.5918563008308411	0.47942256927490234	0.5604269504547119	0.5438525676727295	0.445678174495697	0.4404354393482208	0.5760071873664856	0.5839334726333618	0.5355645418167114	0.5158268213272095	0.48540443181991577	0.5835610032081604	0.5328070521354675	0.4936977028846741	0.41436347365379333	0.5713923573493958	0.5294246673583984	0.559633195400238	0.4775769114494324	0.47931498289108276	0.3987008333206177	0.4846872091293335	0.5854631662368774	0.5777864456176758	0.582157552242279	0.43839380145072937	0.5946267247200012	0.44729918241500854	0.5196952819824219	0.4530809223651886	0.43562427163124084	0.5902255773544312
PRPF38B	0.2690632939338684	0.4677351713180542	0.33945709466934204	0.2922224998474121	0.592725396156311	0.24194596707820892	0.567381739616394	0.5540277361869812	0.38165655732154846	0.39066222310066223	0.40212109684944153	0.4303562641143799	0.4236524701118469	0.5987500548362732	0.2730390727519989	0.5858431458473206	0.6029866933822632	0.563270092010498	0.2834128141403198	0.4995739161968231	0.28830739855766296	0.33742135763168335	0.37970420718193054	0.5220457315444946	0.303952157497406	0.5529146194458008	0.3630159795284271	0.488189697265625	0.5783250331878662	0.29685884714126587	0.36123642325401306	0.4762542247772217	0.4904435873031616	0.2726902663707733	0.4825971722602844	0.3423004746437073	0.38511165976524353	0.3723641633987427	0.2968228757381439	0.5992912650108337	0.37506359815597534	0.6006200313568115	0.3383272886276245	0.3382001221179962	0.2840152382850647	0.4255867898464203	0.38085266947746277	0.2908807396888733	0.592064380645752
STXBP3	0.06966841965913773	0.22320765256881714	0.09977725148200989	0.0	0.37925031781196594	0.0	0.35389554500579834	0.3009923994541168	0.17716747522354126	0.06745465844869614	0.13477285206317902	0.10601584613323212	0.047424837946891785	0.38166749477386475	0.0	0.36407414078712463	0.3864852488040924	0.29508817195892334	0.055417515337467194	0.20003283023834229	0.08462715148925781	0.06796151399612427	0.10746549069881439	0.273423969745636	0.022264420986175537	0.2737025022506714	0.048550333827733994	0.12658865749835968	0.2881658971309662	0.0	0.0	0.1406783014535904	0.20316152274608612	0.011851629242300987	0.15696536004543304	0.10926046222448349	0.0	0.0	0.0	0.3291761875152588	0.10001655668020248	0.38538065552711487	0.0750090554356575	0.03178085386753082	0.0	0.12521708011627197	0.0	0.0	0.33297890424728394
CLCC1	0.0	0.046342093497514725	0.0	0.0	0.23939187824726105	0.0	0.17941132187843323	0.13984794914722443	0.017155515030026436	0.0	0.0	0.0	0.0	0.24398595094680786	0.0	0.22773456573486328	0.24135254323482513	0.1386822909116745	0.0	0.08236906677484512	0.0	0.0	0.006327690556645393	0.16554418206214905	0.0	0.1422620713710785	0.0	0.0	0.07899149507284164	0.0	0.0018340451642870903	0.0	0.08970193564891815	0.0	0.0	0.0	0.0	0.0	0.0	0.18657861649990082	0.0	0.24329060316085815	0.0	0.0	0.0	0.03311308100819588	0.0	0.0	0.194532573223114
TAF13	0.2063966542482376	0.06734518706798553	0.0	0.14518848061561584	0.1608310043811798	0.0	0.16472573578357697	0.16602349281311035	0.04927956685423851	0.0	0.0	0.0	0.0	0.1589982509613037	0.06561346352100372	0.15738533437252045	0.15589585900306702	0.12880557775497437	0.0	0.1611209511756897	0.0	0.0	0.035655781626701355	0.12703602015972137	0.1074317917227745	0.14284691214561462	0.0	0.0	0.06682492792606354	0.05413784459233284	0.0	0.0	0.0	0.0	0.0	0.0	0.0	0.0	0.0	0.16740596294403076	0.0	0.16316929459571838	0.0	0.0	0.13179434835910797	0.0	0.1718362271785736	0.0	0.15612034499645233
TMEM167B	0.5089287161827087	0.4262218475341797	0.48422589898109436	0.43062642216682434	0.4240853190422058	0.16783881187438965	0.4127006530761719	0.4246601164340973	0.4266706705093384	0.42820149660110474	0.4072206914424896	0.4221608638763428	0.36840149760246277	0.41376781463623047	0.418586403131485	0.4033740758895874	0.4185771048069	0.4129892885684967	0.40731891989707947	0.5011093020439148	0.3854230046272278	0.3363361060619354	0.4189766049385071	0.35485199093818665	0.5363875031471252	0.42489224672317505	0.5114697217941284	0.18272903561592102	0.3983995318412781	0.43001025915145874	0.40165743231773376	0.43160706758499146	0.23196429014205933	0.26974916458129883	0.19186511635780334	0.35632872581481934	0.41721802949905396	0.403098464012146	0.23180945217609406	0.47246286273002625	0.3154771625995636	0.4146948754787445	0.41131922602653503	0.41416847705841064	0.40254321694374084	0.41586384177207947	0.5964828729629517	0.4331355392932892	0.41460758447647095
PSRC1	0.057500194758176804	0.059227146208286285	0.03319351002573967	0.0	0.06172805279493332	0.11595606803894043	0.05425530672073364	0.05783066526055336	0.0	0.06066298857331276	0.0	0.05971493199467659	0.05919536203145981	0.05922659486532211	0.0	0.057981740683317184	0.060538146644830704	0.06808622926473618	0.07541612535715103	0.07486627250909805	0.07436753809452057	0.06330275535583496	0.0	0.0610295906662941	0.0	0.06621497124433517	0.0	0.038313232362270355	0.05955652892589569	0.061825886368751526	0.07729001343250275	0.07873836159706116	0.06605961173772812	0.06112826243042946	0.0	0.046144962310791016	0.19396212697029114	0.15301984548568726	0.06437580287456512	0.06447277963161469	0.05824022740125656	0.059902124106884	0.06387622654438019	0.0565120168030262	0.0	0.2259267270565033	0.05069706216454506	0.2361966371536255	0.06934063136577606
SORT1	0.0	0.025284679606556892	0.0	0.0	0.05413727089762688	0.0	0.04887353628873825	0.04994003474712372	0.0	0.0	0.0	0.0	0.0	0.04904978722333908	0.0	0.04985819756984711	0.05029243975877762	0.0443941131234169	0.0	0.05196768045425415	0.0	0.0	0.0	0.0	0.0	0.0	0.0	0.0	0.044573843479156494	0.0	0.0	0.0	0.0	0.0	0.0	0.0	0.0	0.0	0.0	0.04875079169869423	0.0	0.051538627594709396	0.0	0.0	0.0	0.0	0.0	0.0	0.05467301234602928
PSMA5	0.0	0.0	0.0	0.0	0.4708101153373718	0.0	0.0	0.010331962257623672	0.0	0.0	0.0	0.0	0.0	0.6291415691375732	0.0	0.0	0.6296406984329224	0.0	0.0	0.0	0.0	0.0	0.0	0.0	0.0	0.0	0.0	0.0	0.0	0.0	0.0	0.0	0.0	0.0	0.0	0.0	0.0	0.0	0.0	0.008541043847799301	0.0	0.6251833438873291	0.0	0.0	0.0	0.0	0.0	0.0	0.0
ATXN7L2	0.16508355736732483	0.344445139169693	0.3569110035896301	0.41212886571884155	0.13775534927845	0.3055797517299652	0.1648823618888855	0.2243555337190628	0.28617408871650696	0.3348117172718048	0.4011784791946411	0.5605564117431641	0.5399412512779236	0.13758808374404907	0.43902522325515747	0.14747142791748047	0.13776613771915436	0.29309898614883423	0.472175270318985	0.3161373734474182	0.44812822341918945	0.24945512413978577	0.3310486376285553	0.259268581867218	0.4500328302383423	0.25277775526046753	0.3359088897705078	0.4746929705142975	0.37554270029067993	0.38205593824386597	0.4573146402835846	0.29254379868507385	0.21357253193855286	0.2300655096769333	0.40467455983161926	0.26668494939804077	0.5059654712677002	0.4913003146648407	0.13277778029441833	0.19844819605350494	0.28903698921203613	0.14237311482429504	0.3806895613670349	0.14059963822364807	0.4157450497150421	0.48014217615127563	0.3291844129562378	0.5107477307319641	0.26134538650512695
CYB561D1	0.2605937719345093	0.2788147032260895	0.20809784531593323	0.14736582338809967	0.31747788190841675	0.24849876761436462	0.31905296444892883	0.31437015533447266	0.1597648411989212	0.0	0.24518443644046783	0.3102412521839142	0.305599570274353	0.323193222284317	0.09580833464860916	0.30418094992637634	0.3192574977874756	0.26229196786880493	0.33065927028656006	0.34790921211242676	0.07068723440170288	0.09368234127759933	0.22723132371902466	0.2672688066959381	0.19182425737380981	0.3151657283306122	0.1310480535030365	0.13779065012931824	0.3213430643081665	0.07338391244411469	0.3647127151489258	0.3045923709869385	0.0	0.08259998261928558	0.1871369183063507	0.14550110697746277	0.27716225385665894	0.30708226561546326	0.1791883260011673	0.2740919888019562	0.2271489053964615	0.32091718912124634	0.07427181303501129	0.0471993014216423	0.0	0.18839387595653534	0.28647300601005554	0.34219685196876526	0.31920599937438965
AMIGO1	0.2933593988418579	0.40432631969451904	0.5665175914764404	0.3460448682308197	0.17309488356113434	0.451961874961853	0.2294355034828186	0.16891111433506012	0.3475988209247589	0.39270856976509094	0.4706326425075531	0.4999544322490692	0.5179150104522705	0.16264179348945618	0.32986435294151306	0.192388117313385	0.17157819867134094	0.29524677991867065	0.4648996591567993	0.3705427646636963	0.3707945942878723	0.391091525554657	0.3594420552253723	0.3036753833293915	0.2832280993461609	0.23461699485778809	0.41070419549942017	0.4109182357788086	0.2986002266407013	0.36773133277893066	0.3846975862979889	0.4984883964061737	0.2587464153766632	0.2427198439836502	0.4379449486732483	0.21314020454883575	0.2411181479692459	0.3888210356235504	0.2522958517074585	0.17963579297065735	0.4236016869544983	0.1689104586839676	0.2764911949634552	0.30987662076950073	0.2380029857158661	0.38031095266342163	0.3592509329319	0.4887930750846863	0.29444628953933716
GNAI3	0.48829126358032227	0.42425113916397095	0.3505697548389435	0.3016480505466461	0.5077899098396301	0.06575263291597366	0.5027590990066528	0.5036300420761108	0.38719701766967773	0.4014251232147217	0.44448456168174744	0.32374387979507446	0.2847837507724762	0.5166755318641663	0.2889137864112854	0.4974520206451416	0.5165799856185913	0.4778688848018646	0.23635728657245636	0.4215152859687805	0.39086833596229553	0.34560254216194153	0.36244580149650574	0.4697803258895874	0.3962344825267792	0.4226582944393158	0.2863863408565521	0.3467015027999878	0.5062737464904785	0.24778001010417938	0.26994800567626953	0.39325642585754395	0.37402817606925964	0.36433228850364685	0.4327646493911743	0.3116077184677124	0.27102866768836975	0.24044686555862427	0.3198994994163513	0.5228559374809265	0.3092476725578308	0.5144891142845154	0.268122136592865	0.4720304608345032	0.41903749108314514	0.37282896041870117	0.37211549282073975	0.1200747862458229	0.5147092938423157
AMPD2	0.32410329580307007	0.36730360984802246	0.1899341642856598	0.0	0.32003846764564514	0.0	0.3048616349697113	0.29225829243659973	0.25209078192710876	0.0	0.11902041733264923	0.40000420808792114	0.32963573932647705	0.3245769739151001	0.0	0.3108052909374237	0.3212299346923828	0.32850077748298645	0.23610776662826538	0.1461692601442337	0.44308239221572876	0.2163849174976349	0.26839643716812134	0.3231237232685089	0.33430296182632446	0.26037755608558655	0.2133382111787796	0.3005923628807068	0.32747209072113037	0.0	0.10900768637657166	0.285380095243454	0.31867900490760803	0.23273412883281708	0.3326590955257416	0.11087717860937119	0.3051413297653198	0.0	0.35144975781440735	0.0	0.34661948680877686	0.3201395273208618	0.14753693342208862	0.3813193142414093	0.0669463574886322	0.30321571230888367	0.20409207046031952	0.09839341789484024	0.3302380442619324
GSTM4	0.0	0.27569127082824707	0.2946031391620636	0.22706030309200287	0.2874535918235779	0.1449115127325058	0.014674926176667213	0.28514182567596436	0.291852205991745	0.0998992919921875	0.2906143367290497	0.24464888870716095	0.0	0.2899802625179291	0.16220228374004364	0.2793067991733551	0.2938658595085144	0.2875964641571045	0.15790528059005737	0.21543839573860168	0.26464468240737915	0.28194376826286316	0.2879461348056793	0.24351848661899567	0.38040465116500854	0.26523831486701965	0.12356669455766678	0.1789279580116272	0.279299795627594	0.2991737127304077	0.27531546354293823	0.29119741916656494	0.2950306534767151	0.2924433648586273	0.2940793037414551	0.1019883081316948	0.23420678079128265	0.28016871213912964	0.2870064377784729	0.2965236306190491	0.30017709732055664	0.29296836256980896	0.12562784552574158	0.1976746767759323	0.2799309492111206	0.0	0.29074883460998535	0.07941728085279465	0.19567419588565826
GSTM2	0.0	0.10309673845767975	0.0	0.01853686198592186	0.18599458038806915	0.15899036824703217	0.17998626828193665	0.15122604370117188	0.015124455094337463	0.0	0.0	0.15782395005226135	0.16773056983947754	0.1863696575164795	0.1846528798341751	0.18420249223709106	0.190163716673851	0.17888276278972626	0.0	0.09691545367240906	0.0	0.05894969031214714	0.0	0.10468106716871262	0.075624018907547	0.24552486836910248	0.17215506732463837	0.04876900464296341	0.13085879385471344	0.0	0.2261006087064743	0.12453451752662659	0.12508857250213623	0.0	0.0	0.024236831814050674	0.12634070217609406	0.0	0.0	0.17034131288528442	0.17075616121292114	0.18659164011478424	0.0	0.0	0.0	0.051448479294776917	0.19176223874092102	0.1923934370279312	0.1389920562505722
GSTM1	0.5583336353302002	0.5347802639007568	0.8747572302818298	0.0	0.30686289072036743	0.732424259185791	0.0	0.5270586013793945	0.5638459920883179	0.0	0.9246514439582825	0.6368003487586975	0.0	0.12169842422008514	0.7268036603927612	0.41371527314186096	0.11608438193798065	0.5482772588729858	0.0	0.0	0.0	0.5253322124481201	0.5607540607452393	0.0	0.973056972026825	0.48769569396972656	0.6611624956130981	0.6630769371986389	0.5523812770843506	0.9654130339622498	0.8574201464653015	0.6510568261146545	0.5546634793281555	0.6280983090400696	0.92522132396698	0.5267892479896545	0.0	0.6294945478439331	0.6965760588645935	0.40360862016677856	0.0	0.1188143938779831	0.0	0.0	0.7861760258674622	0.6784876585006714	0.7624427080154419	0.8048082590103149	0.0
GSTM3	0.22328634560108185	0.3129982352256775	0.0	0.24205559492111206	0.2674480378627777	0.3185022175312042	0.19468018412590027	0.2667262852191925	0.27337414026260376	0.3315276801586151	0.35365617275238037	0.2573472857475281	0.2832806706428528	0.26475614309310913	0.3410033881664276	0.15049685537815094	0.26300251483917236	0.2507317364215851	0.26457980275154114	0.14172543585300446	0.24117118120193481	0.13435706496238708	0.25758740305900574	0.22700513899326324	0.35965287685394287	0.23583580553531647	0.297290176153183	0.08584658056497574	0.29614728689193726	0.2786734104156494	0.30718278884887695	0.25314345955848694	0.31661802530288696	0.2119482308626175	0.26001256704330444	0.24792037904262543	0.1670452356338501	0.28857120871543884	0.13988803327083588	0.26882410049438477	0.25086456537246704	0.2613621652126312	0.1875508725643158	0.40075457096099854	0.25166192650794983	0.271140992641449	0.4733338952064514	0.2842386066913605	0.26444652676582336
CSF1	0.22161006927490234	0.08851690590381622	0.20932845771312714	0.11466661095619202	0.0	0.0	0.0	0.09056256711483002	0.19631308317184448	0.20785360038280487	0.2704872786998749	0.17124924063682556	0.0	0.0	0.09702641516923904	0.0	0.0	0.06608019769191742	0.0	0.0	0.20523738861083984	0.0	0.13599354028701782	0.057881392538547516	0.18024083971977234	0.08144654333591461	0.0	0.2481774240732193	0.24733629822731018	0.15005140006542206	0.0	0.10601849108934402	0.12710002064704895	0.30424416065216064	0.15301012992858887	0.0	0.13707274198532104	0.15141934156417847	0.07894814759492874	0.0	0.0	0.0	0.11727546155452728	0.2180374264717102	0.2514057755470276	0.10285282135009766	0.2508038878440857	0.00018532760441303253	0.0
AHCYL1	0.0	0.0	0.0	0.0	0.17691844701766968	0.0	0.0	0.0	0.0	0.0	0.0	0.0	0.0	0.31703534722328186	0.0	0.0	0.3706529140472412	0.0	0.0	0.0	0.0	0.0	0.0	0.0	0.0	0.0	0.0	0.0	0.0	0.0	0.0	0.0	0.0	0.0	0.0	0.0	0.0	0.0	0.0	0.0	0.0	0.3741267919540405	0.0	0.0	0.0	0.0	0.0	0.0	0.0
STRIP1	0.12605752050876617	0.25098586082458496	0.11865581572055817	0.07282806932926178	0.36202913522720337	0.1427188515663147	0.35331329703330994	0.19844363629817963	0.18128103017807007	0.03694517910480499	0.23275279998779297	0.18488791584968567	0.24207746982574463	0.36195191740989685	0.19779783487319946	0.35238438844680786	0.3670945465564728	0.3196229040622711	0.1642313450574875	0.25230127573013306	0.1515175700187683	0.15436802804470062	0.13149790465831757	0.27758270502090454	0.015151303261518478	0.3362564146518707	0.10819900035858154	0.18312236666679382	0.27025237679481506	0.0	0.2602538466453552	0.21020229160785675	0.2943500578403473	0.09461198002099991	0.12855187058448792	0.11814917623996735	0.2354699969291687	0.1160086989402771	0.06473493576049805	0.3514394760131836	0.26081371307373047	0.36656850576400757	0.1472373753786087	0.13088515400886536	0.143063485622406	0.1509220451116562	0.24485334753990173	0.04500430449843407	0.35892483592033386
RBM15	0.5036863088607788	0.4820525348186493	0.5821647047996521	0.5699926614761353	0.30971428751945496	0.43093612790107727	0.31253451108932495	0.44729071855545044	0.48531481623649597	0.5720784068107605	0.43920642137527466	0.6801478862762451	0.3881647288799286	0.2869255244731903	0.5589639544487	0.30569759011268616	0.2839492857456207	0.3974730670452118	0.5905665159225464	0.5475560426712036	0.5365089774131775	0.40298014879226685	0.4734276235103607	0.44925087690353394	0.6602142453193665	0.40340837836265564	0.49213212728500366	0.48310375213623047	0.40263497829437256	0.6768690347671509	0.7134116888046265	0.6153923869132996	0.2886773645877838	0.509108304977417	0.40514135360717773	0.3263567090034485	0.6672205328941345	0.5829850435256958	0.42068615555763245	0.3896562159061432	0.49199193716049194	0.28519898653030396	0.467347651720047	0.48258766531944275	0.575924277305603	0.5584930777549744	0.6853863596916199	0.3052617311477661	0.3513083755970001
LAMTOR5	0.6297152638435364	0.5876790881156921	0.5647203326225281	0.4648091793060303	0.5816015005111694	0.3163686692714691	0.5836591720581055	0.5859025120735168	0.48828843235969543	0.5540016889572144	0.5596646070480347	0.5319538712501526	0.4733525514602661	0.589914083480835	0.47301149368286133	0.5717071890830994	0.5942592024803162	0.5824584364891052	0.4566168487071991	0.6045209169387817	0.5574935674667358	0.4997777044773102	0.5800758600234985	0.5737194418907166	0.5946190357208252	0.5908789038658142	0.5549232959747314	0.5224613547325134	0.5887424349784851	0.5537185072898865	0.5493601560592651	0.5925955772399902	0.5552154183387756	0.5782068967819214	0.5620377659797668	0.503700852394104	0.522403359413147	0.5595842003822327	0.5453059673309326	0.6063405871391296	0.5946794748306274	0.5921400189399719	0.46639877557754517	0.6019623279571533	0.5804876685142517	0.560143768787384	0.5437600016593933	0.40078529715538025	0.5895748138427734
KCNA3	1.0	0.8400592803955078	0.910307765007019	0.8267843723297119	0.3896118402481079	0.7920971512794495	0.7434170246124268	0.7520137429237366	0.6934872269630432	1.0	1.0	1.0	0.922077476978302	0.30045759677886963	0.8781501054763794	0.6610608696937561	0.31048381328582764	0.7671627998352051	0.8919697403907776	0.7801685929298401	1.0	0.8327007293701172	0.8315582871437073	0.7298275232315063	1.0	0.5722619295120239	0.9247607588768005	1.0	0.8172703385353088	0.9775895476341248	1.0	0.9552586078643799	0.5443180203437805	0.9589794278144836	0.9789184927940369	0.6740089654922485	1.0	1.0	1.0	0.7114748954772949	0.9214430451393127	0.29916995763778687	0.7645090222358704	0.971646249294281	1.0	1.0	1.0	1.0	0.7906374335289001
CD53	0.6737251877784729	0.6537944674491882	0.6243892312049866	0.34085968136787415	0.6812916398048401	0.2565683126449585	0.6798568964004517	0.6851422190666199	0.5266680717468262	0.6532844305038452	0.6788294315338135	0.5163956880569458	0.4987477660179138	0.6909441351890564	0.31919610500335693	0.6308579444885254	0.6903096437454224	0.6730553507804871	0.44607385993003845	0.5985965132713318	0.6375983357429504	0.47631266713142395	0.5970090627670288	0.639816164970398	0.5409958958625793	0.5512635707855225	0.3990117311477661	0.627926766872406	0.7422356605529785	0.3895277678966522	0.5288535952568054	0.4360131323337555	0.5991088151931763	0.642535924911499	0.671184778213501	0.3906237781047821	0.4259260892868042	0.533284604549408	0.6217544674873352	0.7034018635749817	0.614936351776123	0.6897411346435547	0.45591211318969727	0.6716071367263794	0.5610392093658447	0.6639212369918823	0.553875744342804	0.2657428979873657	0.6929528117179871
LRIF1	0.0	0.19753366708755493	0.12323405593633652	0.0	0.27080896496772766	0.0	0.37391796708106995	0.2384396493434906	0.18864668905735016	0.17244522273540497	0.27123332023620605	0.20204977691173553	0.07343083620071411	0.42833468317985535	0.0	0.3048788905143738	0.4239143133163452	0.3227660059928894	0.09614525735378265	0.19466738402843475	0.13093255460262299	0.03950076550245285	0.08783584833145142	0.2960849702358246	0.006711255759000778	0.24525129795074463	0.05716371163725853	0.24199213087558746	0.30641883611679077	0.0	0.0	0.15071013569831848	0.3299436867237091	0.035763852298259735	0.19116263091564178	0.18433348834514618	0.0	0.0	0.0019625984132289886	0.31334251165390015	0.11132291704416275	0.42924928665161133	0.10958627611398697	0.04480160027742386	0.0	0.17055366933345795	0.0	0.0	0.3181275725364685
DRAM2	0.44086670875549316	0.46792685985565186	0.41457006335258484	0.23435401916503906	0.4653718173503876	0.05068071931600571	0.46472132205963135	0.46831315755844116	0.3071078360080719	0.37867870926856995	0.4118548631668091	0.24789680540561676	0.27050793170928955	0.46900609135627747	0.31141945719718933	0.4514373540878296	0.4701036512851715	0.4573756754398346	0.3421228229999542	0.49132591485977173	0.3475131094455719	0.3285447359085083	0.4547261893749237	0.4476841688156128	0.3234747648239136	0.3777543008327484	0.3240956962108612	0.3216497600078583	0.46388477087020874	0.23086324334144592	0.3665127754211426	0.39849671721458435	0.41825205087661743	0.34950512647628784	0.33017706871032715	0.41081464290618896	0.3675830364227295	0.30595117807388306	0.3429630398750305	0.47356653213500977	0.36513882875442505	0.4700946807861328	0.45231395959854126	0.436495840549469	0.22910751402378082	0.330326646566391	0.354084312915802	0.17853285372257233	0.47340843081474304
CEPT1	0.0	0.0	0.0	0.0	0.2544820010662079	0.0	0.0	0.0	0.0	0.0	0.0	0.0	0.0	0.3828846216201782	0.0	0.0	0.3831716775894165	0.0	0.0	0.0	0.0	0.0	0.0	0.0	0.0	0.08166851848363876	0.0	0.0	0.0	0.0	0.0	0.0	0.0	0.0	0.0	0.0	0.0	0.0	0.0	0.0	0.0	0.3861757814884186	0.0	0.0	0.0	0.0	0.0	0.0	0.08373760432004929
DENND2D	0.0	0.3459874987602234	0.1744694858789444	0.06975629180669785	0.46684059500694275	0.05652536079287529	0.46312904357910156	0.27254971861839294	0.11965037137269974	0.06812721490859985	0.08983740955591202	0.030506648123264313	0.0564008466899395	0.6445128321647644	0.08267149329185486	0.2437324970960617	0.6438548564910889	0.3441343605518341	0.08484838157892227	0.2880394160747528	0.0	0.20380178093910217	0.24457859992980957	0.1277267038822174	0.0	0.28386133909225464	0.09656545519828796	0.20361396670341492	0.44653064012527466	0.01631435751914978	0.1031419187784195	0.2280154824256897	0.31265562772750854	0.07370299100875854	0.0	0.2321799397468567	0.0	0.0	0.11227995157241821	0.42395636439323425	0.12528347969055176	0.6431528329849243	0.23569956421852112	0.0	0.0	0.05628340691328049	0.0	0.4063792824745178	0.4560266435146332
CHI3L2	0.0	0.0	0.0	0.0	0.3726048171520233	0.0	0.0	0.0039242710918188095	0.0	0.0	0.0	0.0	0.0	0.5306344032287598	0.0	0.0	0.5297278165817261	0.0	0.0	0.0	0.0	0.0	0.0	0.0	0.0	0.0	0.0	0.0	0.0	0.0	0.0	0.0	0.0	0.0	0.0	0.0	0.0	0.0	0.0	0.0	0.0	0.5272914171218872	0.0	0.0	0.0	0.0	0.0	0.0	0.0
OVGP1	0.0	0.0	0.0	0.0	0.0	0.0	0.0	0.0	0.0	0.0	0.0	0.18319635093212128	0.22908209264278412	0.0	0.0	0.0	0.0	0.036392200738191605	0.15791676938533783	0.06856285780668259	0.0	0.0	0.0	0.0	0.0	0.027476441115140915	0.0	0.0	0.0	0.0	0.0	0.2670189142227173	0.0	0.0	0.0	0.0	0.0	0.0	0.0	0.0	0.0	0.0	0.0	0.0	0.0	0.0	0.0	0.0	0.0
WDR77	0.0	0.0	0.0	0.0	0.22451569139957428	0.0	0.0	0.0017483513802289963	0.0	0.0	0.0	0.0	0.0	0.3722419738769531	0.0	0.0	0.3758222460746765	0.0	0.0	0.0	0.0	0.0	0.0	0.0	0.0	0.0	0.0	0.0	0.0	0.0	0.0	0.0	0.0	0.0	0.0	0.0	0.0	0.0	0.0	0.0	0.0	0.3808537423610687	0.0	0.0	0.0	0.0	0.0	0.13785101473331451	0.0
C1orf162	0.6308769583702087	0.6393166184425354	0.6230238676071167	0.5243143439292908	0.6234105825424194	0.49931231141090393	0.6497678160667419	0.6264364719390869	0.6174258589744568	0.6555986404418945	0.6125354170799255	0.6148895621299744	0.6231687068939209	0.6333234310150146	0.6356034278869629	0.6047846674919128	0.6251926422119141	0.6360976099967957	0.6253566741943359	0.6626707315444946	0.5806462168693542	0.6157678961753845	0.6206345558166504	0.6253572702407837	0.5244837999343872	0.6276541948318481	0.6388682126998901	0.6092293858528137	0.6328645944595337	0.624364972114563	0.6058328747749329	0.6355729103088379	0.6334043741226196	0.6419560313224792	0.6348804235458374	0.6019818782806396	0.589560329914093	0.5545107126235962	0.6156433820724487	0.6363582611083984	0.6329715251922607	0.6254566311836243	0.6289488077163696	0.6385031342506409	0.6163594722747803	0.6389960646629333	0.615652859210968	0.30132970213890076	0.6465808153152466
ADORA3	0.0	0.0	0.0	0.0	0.0	0.0	0.0	0.0	0.0	0.0	0.0	0.0	0.0	0.0	0.0	0.0	0.0	0.0	0.0	0.0	0.0	0.0	0.0	0.0	0.0	0.0	0.0	0.0	0.0	0.0	0.0	0.0	0.0	0.0	0.2036232352256775	0.0	0.0	0.0	0.0	0.0	0.0	0.0	0.0	0.0	0.0	0.0	0.0	0.0	0.0
RAP1A	0.0	0.0713590607047081	0.0	0.0	0.41511431336402893	0.0	0.2047906219959259	0.21454879641532898	0.13625048100948334	0.0	0.0	0.0	0.0	0.5885459184646606	0.0	0.0	0.5873447060585022	0.13108626008033752	0.0	0.09175019711256027	0.0	0.0	0.025417812168598175	0.03184971213340759	0.0	0.065877765417099	0.0	0.0	0.10933633148670197	0.0	0.0	0.0	0.0	0.0	0.0	0.0	0.0	0.0	0.0	0.22725018858909607	0.0	0.5871884226799011	0.0	0.0	0.0	0.0	0.0	0.0	0.0764990970492363
DDX20	0.4918751120567322	0.28863152861595154	0.3217122554779053	0.32298171520233154	0.29043155908584595	0.1985132396221161	0.28534623980522156	0.2889900803565979	0.293717622756958	0.28188103437423706	0.31549200415611267	0.32802361249923706	0.29805856943130493	0.2869987189769745	0.3862009048461914	0.28149378299713135	0.29049479961395264	0.2923935353755951	0.2917701005935669	0.3301996886730194	0.2710791230201721	0.2825639843940735	0.2889774739742279	0.28661513328552246	0.31582173705101013	0.33173584938049316	0.3468570113182068	0.354584664106369	0.2991126477718353	0.29915010929107666	0.2704326808452606	0.433485209941864	0.27400824427604675	0.1946074515581131	0.3515571355819702	0.23202621936798096	0.3253844678401947	0.30902642011642456	0.2869936525821686	0.3254210650920868	0.28461766242980957	0.2920955419540405	0.2778434455394745	0.2834315299987793	0.2953888773918152	0.33405429124832153	0.3902815580368042	0.30197811126708984	0.29929861426353455
CAPZA1	0.39050012826919556	0.4319812059402466	0.2784455120563507	0.08038268983364105	0.5326524376869202	0.018381644040346146	0.534892201423645	0.5150271654129028	0.3593614399433136	0.4692552983760834	0.4151514768600464	0.39485299587249756	0.3032014071941376	0.540081262588501	0.15399585664272308	0.5268756747245789	0.5458888411521912	0.5305004715919495	0.2166953682899475	0.3696293234825134	0.45990121364593506	0.2943095862865448	0.35113343596458435	0.5062438249588013	0.2303691804409027	0.45989906787872314	0.25106576085090637	0.4303751587867737	0.5493782162666321	0.25191324949264526	0.29540324211120605	0.5166916251182556	0.4176744222640991	0.23553329706192017	0.48033425211906433	0.30756470561027527	0.3064728379249573	0.27216219902038574	0.32701998949050903	0.540391743183136	0.3857848048210144	0.542596161365509	0.26319292187690735	0.4229029715061188	0.21845418214797974	0.42363104224205017	0.33035147190093994	0.19385436177253723	0.5410851240158081
MOV10	0.0	0.1557769626379013	0.10488685220479965	0.0	0.3290710151195526	0.0	0.09642328321933746	0.2555311322212219	0.1425984501838684	0.04796484112739563	0.0	0.16690054535865784	0.001350277103483677	0.35241401195526123	0.021787693724036217	0.2649409770965576	0.34771397709846497	0.19825685024261475	0.009573254734277725	0.2033577412366867	0.0	0.19223999977111816	0.15679645538330078	0.27409225702285767	0.0	0.28376367688179016	0.11266972124576569	0.2429245412349701	0.34226322174072266	0.0	0.03194241225719452	0.19459691643714905	0.0	0.04420449584722519	0.09139597415924072	0.0	0.05793403461575508	0.2030867487192154	0.0	0.28036797046661377	0.12476658821105957	0.3478114604949951	0.1531425267457962	0.0	0.0	0.1774476319551468	0.12828075885772705	0.21058891713619232	0.3006962537765503
RHOC	0.7170400619506836	0.7407824993133545	0.7177159190177917	0.5831383466720581	0.7325036525726318	0.5061197876930237	0.7372111082077026	0.7289268970489502	0.6179088354110718	0.6957508325576782	0.7017504572868347	0.6066687703132629	0.5342966318130493	0.7446542978286743	0.6508156061172485	0.7125253677368164	0.7398265600204468	0.7288491725921631	0.5958734750747681	0.7024327516555786	0.6853678226470947	0.7276872992515564	0.7268416881561279	0.694992184638977	0.6917057037353516	0.6590439677238464	0.7446986436843872	0.5287026762962341	0.7326319217681885	0.6377840638160706	0.5516846179962158	0.7344790697097778	0.6637815237045288	0.7256378531455994	0.6444791555404663	0.7177867293357849	0.6797367930412292	0.6143476963043213	0.7297191619873047	0.7414307594299316	0.7457990050315857	0.7327215671539307	0.7173558473587036	0.7305581569671631	0.6803333163261414	0.6617370247840881	0.7141518592834473	0.5891088247299194	0.7376121282577515
PPM1J	0.0	0.0	0.0	0.0	0.0	0.0	0.0	0.0	0.0	0.0	0.0	0.0	0.0	0.0	0.0	0.0	0.0	0.0	0.0	0.0	0.0	0.0	0.0	0.0	0.0	0.0	0.0	0.0	0.0	0.0	0.0	0.0	0.0	0.0	0.0	0.0	0.0	0.0	0.0	0.0	0.0	0.0	0.0	0.0	0.0	0.0	0.0	0.0	0.0
LRIG2	0.0	0.0	0.0	0.0	0.18851140141487122	0.0	0.0	0.0	0.0	0.0	0.0	0.0	0.0	0.21619422733783722	0.0	0.0	0.22450540959835052	0.0	0.0	0.0	0.0	0.0	0.0	0.0	0.0	0.0	0.0	0.0	0.0	0.0	0.0	0.0	0.0	0.0	0.0	0.0	0.0	0.0	0.0	0.0	0.0	0.22723160684108734	0.0	0.0	0.0	0.0	0.0	0.0	0.0
RSBN1	0.31712833046913147	0.2733761668205261	0.18397575616836548	0.054404422640800476	0.44842371344566345	0.10320694744586945	0.4241078794002533	0.3754154443740845	0.266682505607605	0.11819476634263992	0.22141101956367493	0.21428723633289337	0.1554669737815857	0.452073335647583	0.11725734174251556	0.43741410970687866	0.4541971683502197	0.3621276021003723	0.10306137800216675	0.3099775016307831	0.15071319043636322	0.16999050974845886	0.1774493306875229	0.36022287607192993	0.20432032644748688	0.3477644920349121	0.14299705624580383	0.14920614659786224	0.3033710718154907	0.0	0.10820885002613068	0.256378710269928	0.2698570787906647	0.10249738395214081	0.11282448470592499	0.2083214521408081	0.14962901175022125	0.11656060814857483	0.004538167268037796	0.41364774107933044	0.12970282137393951	0.4548566937446594	0.1364792436361313	0.034306131303310394	0.08038999140262604	0.17297348380088806	0.20143768191337585	0.0	0.35543379187583923
PTPN22	0.0	0.0	0.0	0.0	0.2784953713417053	0.0	0.0	0.10402515530586243	0.0	0.0	0.0	0.0	0.0	0.44459086656570435	0.0	0.08068986237049103	0.46785593032836914	0.0	0.0	0.0	0.0	0.0	0.0	0.13086028397083282	0.0	0.18035537004470825	0.0	0.0	0.0	0.0	0.0	0.0	0.0	0.0	0.0	0.0	0.0	0.0	0.0	0.19257113337516785	0.0	0.46686771512031555	0.0	0.0	0.0	0.0	0.0	0.0	0.0
AP4B1	0.31651583313941956	0.4408332407474518	0.4572623670101166	0.440615177154541	0.3292733430862427	0.3340148329734802	0.32184839248657227	0.31915396451950073	0.28049585223197937	0.3306671977043152	0.3321249485015869	0.5578814148902893	0.4560045301914215	0.3321010172367096	0.43237370252609253	0.3311688303947449	0.32775089144706726	0.4094114303588867	0.42936253547668457	0.45985710620880127	0.31703320145606995	0.0	0.35703936219215393	0.3688705265522003	0.40026983618736267	0.3879978060722351	0.44194456934928894	0.5507161617279053	0.47902268171310425	0.3069002628326416	0.537632942199707	0.4802771508693695	0.3301052451133728	0.35382354259490967	0.4213407635688782	0.20928117632865906	0.4490235447883606	0.4563797414302826	0.5188995599746704	0.36218300461769104	0.531634509563446	0.3264588713645935	0.4897936284542084	0.32869261503219604	0.31576111912727356	0.5286149382591248	0.5757569670677185	0.3398156762123108	0.4138408303260803
DCLRE1B	0.19812917709350586	0.1968117207288742	0.18977266550064087	0.05586184561252594	0.18464189767837524	0.1482156217098236	0.1863938719034195	0.18743331730365753	0.08677531033754349	0.19644954800605774	0.19421516358852386	0.11365477740764618	0.08269553631544113	0.1899750828742981	0.2080753892660141	0.1852627843618393	0.18692801892757416	0.19785961508750916	0.19941362738609314	0.0	0.19985635578632355	0.0	0.0	0.19006824493408203	0.15021486580371857	0.19676446914672852	0.1893261969089508	0.0455959215760231	0.19528794288635254	0.18247152864933014	0.10898702591657639	0.07474932074546814	0.1740799844264984	0.1816537082195282	0.3162398040294647	0.0	0.02808884158730507	0.17311404645442963	0.18582023680210114	0.1954762041568756	0.19363585114479065	0.18854881823062897	0.0	0.19894306361675262	0.0	0.13919435441493988	0.1892666518688202	0.07033214718103409	0.19244280457496643
HIPK1	0.0	0.0	0.0	0.0	0.2146081030368805	0.0	0.0	0.0	0.0	0.0	0.0	0.0	0.0	0.33622294664382935	0.0	0.0	0.40046173334121704	0.0	0.0	0.0	0.0	0.0	0.0	0.0	0.0	0.0	0.0	0.0	0.0	0.0	0.0	0.0	0.0	0.0	0.0	0.0	0.0	0.0	0.0	0.0	0.0	0.40544742345809937	0.0	0.0	0.0	0.0	0.0	0.0	0.0
TRIM33	0.0	0.06946557015180588	0.0	0.0	0.41823893785476685	0.0	0.30053678154945374	0.24118095636367798	0.07672686874866486	0.0	0.0	0.0	0.0	0.4240100681781769	0.0	0.3941066861152649	0.4261920154094696	0.1667253077030182	0.0	0.16877293586730957	0.0	0.0	0.06296463310718536	0.21582438051700592	0.0	0.271295428276062	0.0	0.0	0.1183164045214653	0.0	0.0	0.1571844518184662	0.05857464298605919	0.0	0.0	0.0	0.0	0.0	0.0	0.2794358730316162	0.0	0.4273912310600281	0.0	0.0	0.0	0.0	0.0	0.0	0.20619644224643707
BCAS2	0.611301064491272	0.45232492685317993	0.5122182965278625	0.5234454274177551	0.5265071988105774	0.3644964396953583	0.5308584570884705	0.6117256879806519	0.46444442868232727	0.4694000780582428	0.3756534457206726	0.33535313606262207	0.3241303265094757	0.5299539566040039	0.5506117939949036	0.5145437717437744	0.5322774052619934	0.49356168508529663	0.47120124101638794	0.5555574297904968	0.4183967411518097	0.527026891708374	0.4921495318412781	0.5003964304924011	0.5594847798347473	0.5345595479011536	0.43606072664260864	0.3259613513946533	0.5209746956825256	0.5035927891731262	0.36407825350761414	0.4771486222743988	0.42742612957954407	0.4635929465293884	0.39905205368995667	0.37539345026016235	0.4845435321331024	0.5022537708282471	0.2870067358016968	0.5460881590843201	0.36720746755599976	0.5378203988075256	0.3451250493526459	0.5347819328308105	0.6039131283760071	0.37601664662361145	0.5388663411140442	0.243374302983284	0.5105168223381042
NRAS	1.0	0.7002336978912354	0.719037652015686	0.604922890663147	0.418611615896225	0.5771854519844055	0.6572486758232117	0.8878843188285828	0.6570108532905579	0.8960117101669312	0.8110358715057373	0.8094757795333862	0.6546363830566406	0.3482016324996948	0.6301617622375488	0.38008958101272583	0.3488626182079315	0.6201834082603455	0.6618916392326355	0.69739830493927	0.8930358290672302	0.7672279477119446	0.6311607360839844	0.6697279810905457	0.9145549535751343	0.4814385175704956	0.6918213963508606	0.7721192240715027	0.7698168754577637	0.7276604771614075	0.8869519829750061	0.7310476303100586	0.44863295555114746	0.7431065440177917	0.8160107731819153	0.54047691822052	0.7830451726913452	0.770566999912262	0.821170449256897	0.8096651434898376	0.6630139946937561	0.3458181917667389	0.5842886567115784	0.7653141021728516	0.9038718938827515	0.7850648164749146	0.7430187463760376	0.6826527118682861	0.7246212959289551
CSDE1	0.0	0.07803842425346375	0.0	0.0	0.5805842876434326	0.0	0.418030709028244	0.3254971504211426	0.14019617438316345	0.0	0.0	0.0	0.0	0.5876043438911438	0.0	0.2182915359735489	0.5870366096496582	0.2624340355396271	0.0	0.22003504633903503	0.0	0.012880885042250156	0.05873784050345421	0.3034568727016449	0.0	0.2973918616771698	0.0	0.0	0.25064849853515625	0.0	0.0	0.06135949119925499	0.21130792796611786	0.0	0.0	0.03406860679388046	0.0	0.0	0.0	0.376743346452713	0.0	0.5918433666229248	0.027110394090414047	0.0	0.0	0.0	0.0	0.0	0.3855757713317871
SIKE1	0.07570581138134003	0.30230188369750977	0.2130761444568634	0.10127377510070801	0.3934071362018585	0.0	0.38788819313049316	0.34301963448524475	0.2922963798046112	0.1440282016992569	0.0	0.2818891704082489	0.2573648691177368	0.3930213749408722	0.17191849648952484	0.3828791379928589	0.3941636383533478	0.293654203414917	0.2621726393699646	0.3258979320526123	0.22251716256141663	0.13157004117965698	0.30112096667289734	0.2313302457332611	0.2678837776184082	0.34259697794914246	0.19844630360603333	0.21459147334098816	0.2349894791841507	0.34346920251846313	0.18320216238498688	0.2712082266807556	0.21658144891262054	0.1273990273475647	0.2380044311285019	0.10709699988365173	0.08138137310743332	0.2181217074394226	0.08546262979507446	0.3748086094856262	0.04843386635184288	0.3939124345779419	0.24915777146816254	0.2020466923713684	0.08584389090538025	0.22229330241680145	0.28907155990600586	0.21406713128089905	0.35637104511260986
TSPAN2	0.0	0.0	0.0	0.0	0.38118377327919006	0.0	0.0	0.004373941570520401	0.0	0.0	0.0	0.027367524802684784	0.0	0.4924851059913635	0.0	0.0	0.4923936724662781	0.0	0.0	0.0	0.0	0.0	0.0	0.0	0.0	0.024443132802844048	0.0	0.0	0.0	0.0	0.0	0.08046762645244598	0.0	0.0	0.0	0.0	0.0	0.0	0.0	0.00496654212474823	0.0	0.4924900233745575	0.07569486647844315	0.0	0.0	0.0	0.0	0.3355012536048889	0.0
VANGL1	0.0	0.0	0.07372376322746277	0.0	0.2249448001384735	0.10010377317667007	0.012757612392306328	0.038479164242744446	0.1058768704533577	0.07842187583446503	0.0	0.08212780952453613	0.04762330651283264	0.31617364287376404	0.056822724640369415	0.0	0.3164200782775879	0.0	0.0	0.09392331540584564	0.1254042536020279	0.0	0.0	0.13599954545497894	0.0	0.06542414426803589	0.0440070778131485	0.0	0.0	0.0	0.0975852757692337	0.17357465624809265	0.05074425786733627	0.1314932405948639	0.0	0.0	0.0	0.14622890949249268	0.0	0.08509503304958344	0.048772018402814865	0.31759512424468994	0.0634511187672615	0.0	0.0	0.15836720168590546	0.07821232080459595	0.22922374308109283	0.13750912249088287
SLC22A15	0.0	0.0	0.0	0.0	0.0	0.0	0.0	0.0	0.0	0.0	0.0	0.0	0.0	0.0	0.0	0.0	0.0	0.0	0.0	0.0	0.0	0.0	0.0	0.0	0.0	0.0	0.0	0.0	0.0	0.0	0.0	0.0	0.0	0.0	0.0	0.0	0.0	0.0	0.0	0.0	0.0	0.0	0.0	0.0	0.0	0.0	0.0	0.0	0.0
ATP1A1	0.504339337348938	0.5216995477676392	0.49401965737342834	0.3224867582321167	0.5093531608581543	0.1938454508781433	0.5085790157318115	0.5041977167129517	0.4739747643470764	0.4877902567386627	0.5018681287765503	0.5032035112380981	0.4932849407196045	0.508995771408081	0.4081953465938568	0.5005479454994202	0.5180444717407227	0.5186231732368469	0.4383564889431	0.5339769124984741	0.48087558150291443	0.5033080577850342	0.503470778465271	0.5121146440505981	0.45705968141555786	0.46187835931777954	0.5167233943939209	0.4202648997306824	0.5160402655601501	0.49244436621665955	0.49239933490753174	0.5283450484275818	0.4742577075958252	0.5174901485443115	0.5700284242630005	0.4638913571834564	0.4506379961967468	0.4822092652320862	0.510661244392395	0.5226277709007263	0.5204991102218628	0.5114059448242188	0.45383867621421814	0.5042098760604858	0.41449615359306335	0.5373834371566772	0.5002887845039368	0.32090628147125244	0.5166362524032593
CD58	0.0	0.0	0.0	0.0	0.29035529494285583	0.0	0.0	0.003963172435760498	0.0	0.0	0.0	0.0	0.0	0.4456728398799896	0.0	0.0	0.4426051676273346	0.0	0.0	0.0	0.0	0.0	0.0	0.0	0.0	0.0	0.0	0.0	0.0	0.0	0.0	0.08975577354431152	0.0	0.0	0.0	0.0	0.0	0.0	0.0	0.0	0.0	0.4478985369205475	0.0	0.0	0.0	0.0	0.0	0.0	0.0
CD2	0.6491312980651855	0.6694771647453308	0.6540746092796326	0.6284782290458679	0.65067058801651	0.6400688886642456	0.6670827865600586	0.6537152528762817	0.6626618504524231	0.6721125245094299	0.6928341388702393	0.7115865349769592	0.6638618111610413	0.6539070010185242	0.6744112968444824	0.6282608509063721	0.6526550650596619	0.6677212715148926	0.6438140273094177	0.6839310526847839	0.6746699213981628	0.643798828125	0.6399575471878052	0.6627771854400635	0.7185466885566711	0.6538399457931519	0.6747948527336121	0.7302284240722656	0.6482781171798706	0.687535285949707	0.658149242401123	0.6594656109809875	0.655607283115387	0.6748979091644287	0.6876755952835083	0.6310272216796875	0.6660529375076294	0.698321521282196	0.6611125469207764	0.6650450229644775	0.674828052520752	0.6533270478248596	0.6544987559318542	0.6634940505027771	0.7826803922653198	0.7413415312767029	0.6626368165016174	0.7675554156303406	0.6699574589729309
CD101	0.09662402421236038	0.06056024134159088	0.17619529366493225	0.021290980279445648	0.09126102924346924	0.0	0.10434190928936005	0.08016097545623779	0.09505750983953476	0.1894163191318512	0.0	0.14494378864765167	0.11350297927856445	0.08155228197574615	0.0	0.07755259424448013	0.08486609160900116	0.09376467764377594	0.12931057810783386	0.10323768109083176	0.263681024312973	0.20772568881511688	0.059570930898189545	0.07233786582946777	0.0	0.0	0.0878329649567604	0.2518938183784485	0.020530827343463898	0.04513933137059212	0.06462784111499786	0.0	0.07363571226596832	0.0	0.0	0.0	0.053141869604587555	0.10753047466278076	0.09391288459300995	0.08189888298511505	0.17747017741203308	0.08374747633934021	0.18559956550598145	0.051179833710193634	0.14023923873901367	0.09930194914340973	0.07764427363872528	0.0	0.10384787619113922
TTF2	0.0	0.11172462999820709	0.010700412094593048	0.0	0.2512635290622711	0.0	0.23201976716518402	0.19608274102210999	0.11796075105667114	0.0	0.0	0.15173666179180145	0.0	0.25627216696739197	0.00643024779856205	0.24674837291240692	0.26092901825904846	0.21510730683803558	0.011798292398452759	0.17131547629833221	0.0	0.023310942575335503	0.04555083438754082	0.18290463089942932	0.05612171068787575	0.19899863004684448	0.0	0.04709794372320175	0.16538195312023163	0.001038234680891037	0.0	0.17345553636550903	0.08514530956745148	0.0	0.0	0.0	0.1446612924337387	0.08455850183963776	0.0	0.26230886578559875	0.03711547330021858	0.2582567632198334	0.026057422161102295	0.0	0.0	0.13168372213840485	0.0992647334933281	0.0	0.22215859591960907
MAN1A2	0.0	0.0	0.0	0.0	0.3803912401199341	0.0	0.25298190116882324	0.16271187365055084	0.04173711687326431	0.0	0.0	0.0	0.0	0.3583167493343353	0.0	0.2909848392009735	0.38645097613334656	0.1375531405210495	0.0	0.056541748344898224	0.0	0.0	0.0	0.15910020470619202	0.0	0.1589602530002594	0.0	0.0	0.0	0.0	0.0	0.015155147761106491	0.028776228427886963	0.0	0.0	0.0	0.0	0.0	0.0	0.21510331332683563	0.0	0.3887668550014496	0.0	0.0	0.0	0.0	0.0	0.0	0.1750466674566269
GDAP2	0.0	0.0	0.0	0.0	0.2388434261083603	0.0	0.13097989559173584	0.1178341880440712	0.0	0.0	0.0	0.0	0.0	0.2555403411388397	0.0	0.17567506432533264	0.2537800967693329	0.03046024963259697	0.0	0.0	0.0	0.0	0.0	0.07682538777589798	0.0	0.1006418764591217	0.0	0.0	0.0	0.0	0.0	0.0	0.0	0.0	0.0	0.0	0.0	0.0	0.0	0.1761205643415451	0.0	0.2554188668727875	0.0	0.0	0.0	0.0	0.0	0.0	0.0
WDR3	0.21487796306610107	0.17098110914230347	0.09442073851823807	0.04009045660495758	0.24948009848594666	0.0	0.2424059510231018	0.24540719389915466	0.18509511649608612	0.15849699079990387	0.23088552057743073	0.17755195498466492	0.16042742133140564	0.24227924644947052	0.059026557952165604	0.2374117076396942	0.2504591643810272	0.24246415495872498	0.07922445237636566	0.20731166005134583	0.17682968080043793	0.11714233458042145	0.11925481259822845	0.22835630178451538	0.07249382883310318	0.22325661778450012	0.08032818138599396	0.24259062111377716	0.2234424352645874	0.1268942654132843	0.06979766488075256	0.14532971382141113	0.1725265234708786	0.04049818962812424	0.24677720665931702	0.018580107018351555	0.023780640214681625	0.11148495972156525	0.15334536135196686	0.24478431046009064	0.20498797297477722	0.24940785765647888	0.0965818390250206	0.15048295259475708	0.08908411115407944	0.19872385263442993	0.1321316957473755	0.13283316791057587	0.24870681762695312
PHGDH	0.0	0.0	0.0	0.0	0.0	0.0	0.0	0.0	0.0	0.0	0.0	0.0	0.0	0.0019707605242729187	0.0	0.0	0.13667097687721252	0.0	0.0	0.0	0.0	0.0	0.0	0.0	0.0	0.0	0.0	0.0	0.0	0.0	0.0	0.0	0.0	0.0	0.0	0.0	0.0	0.0	0.0	0.0	0.0	0.13791921734809875	0.0	0.0	0.0	0.0	0.0	0.0	0.0
NOTCH2	0.0	0.0	0.0	0.0	0.11908041685819626	0.0	0.0	0.0	0.0	0.0	0.0	0.0	0.0	0.2771570086479187	0.0	0.0	0.2987369894981384	0.0	0.0	0.0	0.0	0.0	0.0	0.0	0.0	0.0	0.0	0.0	0.0	0.0	0.0	0.0	0.0	0.0	0.0	0.0	0.0	0.0	0.0	0.0	0.0	0.30127984285354614	0.0	0.0	0.0	0.0	0.0	0.0	0.0
FAM72B	0.0	0.0	0.0	0.0	0.0	0.0	0.0	0.0	0.0	0.0	0.0	0.0	0.0	0.0	0.0	0.0	0.0	0.0	0.0	0.0	0.0	0.0	0.0	0.0	0.0	0.0	0.0	0.0	0.0	0.0	0.0	0.0	0.0	0.0	0.0	0.0	0.0	0.0	0.0	0.0	0.0	0.0	0.0	0.0	0.0	0.0	0.0	0.0	0.0
NBPF15	0.0	0.020632954314351082	0.0	0.0	0.068314328789711	0.0	0.060586996376514435	0.06200141832232475	0.0	0.0	0.0	0.052430856972932816	0.07480333745479584	0.06733574718236923	0.0	0.05555924400687218	0.06628426909446716	0.06314126402139664	0.0	0.058587752282619476	0.0	0.0	0.0	0.060931496322155	0.0	0.03748752921819687	0.0	0.0	0.07672039419412613	0.0	0.04712897911667824	0.0	0.0	0.0	0.0	0.0	0.0	0.0	0.0	0.0530577227473259	0.0	0.06358061730861664	0.0	0.0	0.0	0.0340636745095253	0.057841092348098755	0.11752446740865707	0.06502939015626907
NBPF20	0.0	0.037351444363594055	0.07404271513223648	0.0	0.04941381514072418	0.0	0.047984085977077484	0.04635845124721527	0.0	0.0	0.0	0.22419323027133942	0.09782150387763977	0.048352938145399094	0.0	0.04435408487915993	0.04912051931023598	0.04906949773430824	0.0	0.10189510136842728	0.0	0.0	0.0	0.04040290415287018	0.0	0.030746472999453545	0.04015415161848068	0.0	0.06531468033790588	0.0	0.0	0.054111745208501816	0.0	0.0	0.0	0.0	0.0	0.0	0.0657631903886795	0.04982567951083183	0.0	0.049163468182086945	0.0386551208794117	0.0	0.0	0.15646478533744812	0.22008368372917175	0.2441350817680359	0.06753510236740112
GPR89A	0.0	0.0	0.0	0.0	0.18198460340499878	0.0	0.0	0.0	0.0	0.0	0.0	0.0	0.0	0.34197577834129333	0.0	0.0	0.3402754068374634	0.0	0.0	0.0	0.0	0.0	0.0	0.0	0.0	0.0	0.0	0.0	0.0	0.0	0.0	0.0	0.0697677731513977	0.0	0.0	0.0	0.0	0.0	0.0	0.14993545413017273	0.0	0.3411541283130646	0.0	0.0	0.0	0.0	0.0	0.0	0.2185135781764984
CD160	0.5971345901489258	0.7063535451889038	0.8364580273628235	0.6370766162872314	0.8382391333580017	0.5973235964775085	0.8475454449653625	0.7916099429130554	0.850579559803009	0.6837338805198669	0.8018495440483093	0.6996467113494873	0.6619113683700562	0.8471804261207581	0.7053136229515076	0.6537480354309082	0.8490563631057739	0.8505975008010864	0.7185459136962891	0.7357971668243408	0.8175657987594604	0.7077357172966003	0.720389187335968	0.6032110452651978	0.6770932078361511	0.7471216320991516	0.7378370761871338	0.8052998185157776	0.6358803510665894	0.800972044467926	0.7661294341087341	0.547229528427124	0.7346187829971313	0.6789360046386719	0.6253340244293213	0.5656154155731201	0.609533965587616	0.7767231464385986	0.6521843671798706	0.8250515460968018	0.7322754859924316	0.8418919444084167	0.7794631719589233	0.8327587842941284	0.8841596841812134	0.6309831738471985	0.7875305414199829	0.6737358570098877	0.8563018441200256
RNF115	0.0	0.10438884049654007	0.0	0.0	0.3663577437400818	0.0	0.29013365507125854	0.28002774715423584	0.09938511997461319	0.0	0.0	0.0	0.0	0.5012067556381226	0.0	0.2109426110982895	0.5070215463638306	0.19227667152881622	0.0	0.15266257524490356	0.0	0.03931021690368652	0.0	0.25614264607429504	0.0	0.2818204462528229	0.0	0.0	0.1290731579065323	0.0	0.0	0.12883396446704865	0.1571153700351715	0.0	0.0	0.0031707342714071274	0.0	0.0	0.0	0.33627626299858093	0.0	0.5076926350593567	0.0	0.0	0.0	0.0	0.0	0.0	0.25870758295059204
POLR3C	0.0	0.0	0.07337816059589386	0.0	0.3107347786426544	0.0	0.1008954718708992	0.21784095466136932	0.0	0.0	0.0	0.0	0.0	0.3393007516860962	0.0	0.0	0.3446896970272064	0.16031862795352936	0.0	0.06609398871660233	0.0	0.0	0.0	0.18862956762313843	0.0	0.2652328312397003	0.0	0.0	0.0	0.0	0.0	0.025524845346808434	0.188694566488266	0.0	0.07447775453329086	0.0	0.0	0.0	0.0	0.03428129851818085	0.0	0.3485843241214752	0.0	0.0	0.0	0.0	0.0	0.16089624166488647	0.0
NUDT17	0.0	0.0	0.0	0.0	0.0	0.0	0.0	0.0	0.0	0.0	0.0	0.0	0.0	0.0	0.0	0.0	0.0	0.0	0.0	0.0	0.0	0.0	0.0	0.0	0.0	0.0	0.0	0.0	0.0	0.0	0.0	0.0	0.0	0.0	0.0	0.0	0.0	0.0	0.0	0.0	0.0	0.0	0.0	0.0	0.0	0.0	0.0	0.0	0.0
PIAS3	0.24121306836605072	0.2462059110403061	0.2353215217590332	0.33051982522010803	0.23559707403182983	0.35910117626190186	0.2413802295923233	0.2285759299993515	0.24107317626476288	0.23848246037960052	0.3755301535129547	0.6066846251487732	0.48831209540367126	0.23434945940971375	0.2934412360191345	0.2411203533411026	0.23019520938396454	0.24552302062511444	0.23728138208389282	0.25279662013053894	0.28714820742607117	0.2339719533920288	0.23291470110416412	0.23800000548362732	0.4131471812725067	0.3495366871356964	0.2347521036863327	0.3816094696521759	0.2389144003391266	0.26134616136550903	0.2691630721092224	0.25529271364212036	0.2386908233165741	0.2391292005777359	0.43930584192276	0.24732650816440582	0.39517107605934143	0.47778651118278503	0.23007871210575104	0.2428845763206482	0.2380056530237198	0.23390014469623566	0.23367907106876373	0.2416747659444809	0.33462679386138916	0.4144548773765564	0.24295802414417267	0.5336706042289734	0.24946683645248413
PEX11B	0.0807492658495903	0.0	0.0	0.0	0.3268738090991974	0.0	0.0	0.054687999188899994	0.0	0.0	0.0	0.0	0.0	0.3233172595500946	0.0	0.3203830122947693	0.3300316631793976	0.18999671936035156	0.13065531849861145	0.0	0.0	0.15405891835689545	0.0	0.13910424709320068	0.0	0.3267209827899933	0.303508996963501	0.15303005278110504	0.19785988330841064	0.0	0.0	0.1224980428814888	0.2869935631752014	0.0	0.0	0.0	0.02673950046300888	0.03610951453447342	0.11327296495437622	0.1851503849029541	0.30890822410583496	0.3261330723762512	0.09689280390739441	0.0	0.0	0.0	0.0	0.10791469365358353	0.16352517902851105
RBM8A	0.7607290744781494	0.6053079962730408	0.5874975323677063	0.536052405834198	0.5761390328407288	0.49038147926330566	0.5891879200935364	0.6887568831443787	0.5432420372962952	0.6687082648277283	0.6335729956626892	0.5703174471855164	0.5790272355079651	0.5787087678909302	0.5929968953132629	0.5554031133651733	0.584445595741272	0.5959095358848572	0.5606956481933594	0.6202537417411804	0.5920026302337646	0.5679314136505127	0.5785502791404724	0.5848671197891235	0.6215179562568665	0.5888031125068665	0.5714123249053955	0.559682309627533	0.6661531925201416	0.6043893098831177	0.5412812232971191	0.5975837707519531	0.5611493587493896	0.5656163692474365	0.6581727266311646	0.552113950252533	0.5578638315200806	0.5989008545875549	0.5857846736907959	0.6489330530166626	0.6143473386764526	0.5796884298324585	0.4881677031517029	0.6682249903678894	0.7438007593154907	0.6128615140914917	0.6069599390029907	0.5013611912727356	0.609233021736145
LIX1L	0.4085628390312195	0.40737488865852356	0.41474929451942444	0.33614978194236755	0.4065508246421814	0.38068920373916626	0.4207982122898102	0.40814921259880066	0.34663960337638855	0.38059201836586	0.412748247385025	0.42490237951278687	0.4068400263786316	0.41270479559898376	0.4098128378391266	0.39185458421707153	0.4072825610637665	0.41553571820259094	0.40514329075813293	0.43417832255363464	0.4125730097293854	0.3976430892944336	0.3951301872730255	0.40628448128700256	0.431572824716568	0.40943005681037903	0.4214986562728882	0.4145415425300598	0.4148445129394531	0.36517760157585144	0.4081301689147949	0.46399980783462524	0.38933682441711426	0.3912726938724518	0.44255638122558594	0.3182932436466217	0.400605171918869	0.3935560882091522	0.38409292697906494	0.4079509973526001	0.42504945397377014	0.4116000533103943	0.350938618183136	0.40425100922584534	0.41879406571388245	0.4816911220550537	0.40922409296035767	0.43133544921875	0.4232684075832367
ANKRD34A	0.27137812972068787	0.1919088065624237	0.16077053546905518	0.19595344364643097	0.15610158443450928	0.11824695020914078	0.1631578654050827	0.14962884783744812	0.15651768445968628	0.1549014449119568	0.2207769751548767	0.3594455122947693	0.1953468918800354	0.16756296157836914	0.1284695416688919	0.15134252607822418	0.15581145882606506	0.18460741639137268	0.27376028895378113	0.2634774148464203	0.24360404908657074	0.0	0.08528027683496475	0.1408015489578247	0.19738145172595978	0.1682921051979065	0.30257633328437805	0.3826487362384796	0.2500627934932709	0.1307290941476822	0.2717709541320801	0.31295904517173767	0.15209874510765076	0.1517183482646942	0.28300708532333374	0.0	0.29442572593688965	0.15804632008075714	0.20100045204162598	0.1536055952310562	0.22804497182369232	0.15327617526054382	0.15637744963169098	0.09594471007585526	0.05123452842235565	0.29971373081207275	0.35760584473609924	0.31903257966041565	0.17094960808753967
POLR3GL	0.5613985657691956	0.551324188709259	0.5529221892356873	0.4087563157081604	0.5749721527099609	0.3680286705493927	0.5833742618560791	0.5745219588279724	0.4660867750644684	0.5172087550163269	0.5489605069160461	0.447602778673172	0.356020987033844	0.5804616212844849	0.45614081621170044	0.5628203749656677	0.5839841365814209	0.5637798309326172	0.47414547204971313	0.5930339097976685	0.46880295872688293	0.5655649304389954	0.5246194005012512	0.5463588237762451	0.5147386789321899	0.49970608949661255	0.523754894733429	0.45589786767959595	0.5767660737037659	0.5183922052383423	0.48989230394363403	0.4833516776561737	0.5516214966773987	0.5314996242523193	0.5215684771537781	0.4721057415008545	0.4803467392921448	0.48394596576690674	0.49292951822280884	0.5850018262863159	0.48971790075302124	0.5804377794265747	0.4648588299751282	0.5655930638313293	0.46895724534988403	0.5323538780212402	0.5203211307525635	0.3864489197731018	0.5786982178688049
TXNIP	0.0	0.6620265245437622	0.37502458691596985	0.0	0.8249438405036926	0.41941970586776733	0.7354018688201904	0.5980846881866455	0.12402418255805969	0.6159647703170776	0.38200345635414124	0.627076268196106	0.6484647989273071	0.8651599884033203	0.3665620684623718	0.8013622760772705	0.8365983366966248	0.7171685099601746	0.45732003450393677	0.6308730244636536	0.25019633769989014	0.26972588896751404	0.22485440969467163	0.6165400147438049	0.30932098627090454	0.6887136697769165	0.6601815223693848	0.7161831855773926	0.843966543674469	0.4903213083744049	0.7973504066467285	0.8196894526481628	0.7721719741821289	0.19753398001194	0.3410402834415436	0.627481997013092	0.7677549123764038	0.3108741044998169	0.3582063317298889	0.6505208015441895	0.73788982629776	0.8320099115371704	0.5579293370246887	0.5523968935012817	0.645575225353241	0.6651250123977661	0.18954774737358093	1.0	0.8106313943862915
NBPF10	0.14251884818077087	0.2625423073768616	0.24895110726356506	0.2311299443244934	0.25683674216270447	0.08440829813480377	0.256985068321228	0.2516576051712036	0.1449497789144516	0.23155255615711212	0.23640452325344086	0.2512986958026886	0.3197854459285736	0.2577676475048065	0.26914259791374207	0.2509136497974396	0.25847819447517395	0.26240721344947815	0.24092480540275574	0.26870810985565186	0.15334603190422058	0.2510957419872284	0.25633400678634644	0.2587955892086029	0.17084485292434692	0.2124069184064865	0.275682657957077	0.2092275172472	0.24880361557006836	0.18810467422008514	0.25133711099624634	0.26051726937294006	0.20176389813423157	0.2587040066719055	0.24289032816886902	0.0	0.2351374328136444	0.22341424226760864	0.26818138360977173	0.25644469261169434	0.2570793628692627	0.2572461664676666	0.2599636912345886	0.2500544786453247	0.17548879981040955	0.35506048798561096	0.26537954807281494	0.39236748218536377	0.25874319672584534
NBPF12	0.04606512933969498	0.23321294784545898	0.08707775175571442	0.19906273484230042	0.2149549275636673	0.17395977675914764	0.21236425638198853	0.20992892980575562	0.12359996885061264	0.1493549793958664	0.2154025435447693	0.401559442281723	0.30505356192588806	0.2196267545223236	0.22094248235225677	0.20209234952926636	0.21559534966945648	0.22608186304569244	0.2220991849899292	0.23693925142288208	0.11907987296581268	0.1101866066455841	0.21194183826446533	0.21742740273475647	0.2022498995065689	0.22748030722141266	0.2053147256374359	0.3506304621696472	0.20684731006622314	0.16172857582569122	0.22513185441493988	0.23183196783065796	0.19819650053977966	0.21552246809005737	0.2755466103553772	0.06459614634513855	0.21080875396728516	0.17356376349925995	0.29948878288269043	0.21838156878948212	0.21837079524993896	0.2131703794002533	0.19290144741535187	0.1883247345685959	0.011149853467941284	0.35293450951576233	0.21836794912815094	0.24148660898208618	0.21591660380363464
PRKAB2	0.027423452585935593	0.24297431111335754	0.2406136840581894	0.2083812952041626	0.2310851365327835	0.0	0.22665709257125854	0.2249198853969574	0.17833158373832703	0.21210673451423645	0.24739938974380493	0.36551427841186523	0.3069812059402466	0.22736956179141998	0.2631983757019043	0.21948304772377014	0.23121631145477295	0.2475108951330185	0.2346106469631195	0.26278960704803467	0.0	0.09273622930049896	0.10656978189945221	0.21782073378562927	0.12874191999435425	0.23998449742794037	0.2900172770023346	0.4051598310470581	0.2476641833782196	0.07205897569656372	0.2852426767349243	0.2816932499408722	0.16515180468559265	0.16510991752147675	0.22668038308620453	0.0421382300555706	0.30414342880249023	0.2125883847475052	0.25001516938209534	0.23202158510684967	0.2578277587890625	0.2289026379585266	0.2560998797416687	0.2221643626689911	0.09224368631839752	0.36046302318573	0.3509647846221924	0.16493980586528778	0.2533201575279236
CHD1L	0.0	0.0	0.0	0.0	0.27194973826408386	0.0	0.0	0.05540047585964203	0.0	0.0	0.0	0.0	0.0	0.3248707056045532	0.0	0.0	0.32828378677368164	0.0	0.0	0.0	0.0	0.0	0.0	0.0	0.0	0.09939240664243698	0.0	0.0	0.0	0.0	0.0	0.0	0.023273855447769165	0.0	0.0	0.0	0.0	0.0	0.0	0.05039043724536896	0.0	0.33173391222953796	0.0	0.0	0.0	0.0	0.0	0.0	0.0
BCL9	0.03028504177927971	0.02617816999554634	0.0	0.0	0.11738414317369461	0.0	0.1128324568271637	0.11800456792116165	0.026341047137975693	0.0	0.0	0.0	0.0	0.11278783529996872	0.0	0.10627654939889908	0.11871553212404251	0.09010233730077744	0.0	0.05725345015525818	0.0	0.016714580357074738	0.0	0.09844204783439636	0.0	0.10771190375089645	0.0	0.0	0.020703483372926712	0.0	0.0	0.0	0.07692883908748627	0.0	0.0	0.0	0.0	0.0	0.0	0.12136085331439972	0.0020087286829948425	0.11949963867664337	0.0	0.0	0.0	0.0	0.0	0.0	0.11258590221405029
ACP6	0.0	0.0	0.0	0.0	0.09536467492580414	0.0	0.0	0.0	0.0	0.0	0.0	0.0	0.0	0.25372451543807983	0.0	0.045165054500103	0.2594670355319977	0.0	0.0	0.0	0.0	0.0	0.0	0.0	0.0	0.06736081838607788	0.0	0.0	0.0	0.0	0.0	0.0	0.0	0.0	0.0	0.0	0.0	0.0	0.0	0.0	0.0	0.259219229221344	0.0	0.0	0.0	0.0	0.0	0.0	0.0
NBPF14	0.18827995657920837	0.22240234911441803	0.21221908926963806	0.1699901521205902	0.2123866081237793	0.13267825543880463	0.21837027370929718	0.20593667030334473	0.14578621089458466	0.22452211380004883	0.25078538060188293	0.4076470732688904	0.2446778565645218	0.20577354729175568	0.2335919886827469	0.20433008670806885	0.20987121760845184	0.21866102516651154	0.2251628041267395	0.23511604964733124	0.199943408370018	0.2087869942188263	0.20514364540576935	0.21693913638591766	0.2309575378894806	0.2160826325416565	0.21140162646770477	0.29475122690200806	0.2089991718530655	0.23008841276168823	0.2232300341129303	0.22212499380111694	0.18482501804828644	0.2294948697090149	0.3483094871044159	0.0965183898806572	0.3068670928478241	0.2815972566604614	0.2089914232492447	0.2159692645072937	0.2255668193101883	0.20356106758117676	0.20020751655101776	0.22608783841133118	0.13143135607242584	0.34314027428627014	0.22239099442958832	0.23198692500591278	0.22684407234191895
NBPF9	0.0	0.17911376059055328	0.004085538908839226	0.0	0.21479107439517975	0.05486752837896347	0.21422694623470306	0.11411333084106445	0.0	0.0	0.0	0.13200204074382782	0.08469857275485992	0.22249256074428558	0.0	0.205093652009964	0.21886813640594482	0.17158426344394684	0.044021718204021454	0.23149503767490387	0.0	0.0	0.048027463257312775	0.20463669300079346	0.0	0.20468921959400177	0.20946574211120605	0.07139348238706589	0.21277059614658356	0.0	0.13474968075752258	0.11615948379039764	0.18658390641212463	0.0	0.1740807294845581	0.0	0.05034821853041649	0.0900687426328659	0.1411435306072235	0.21346214413642883	0.02432585135102272	0.21644969284534454	0.0	0.0	0.0	0.18841947615146637	0.19754430651664734	0.15461373329162598	0.1997816264629364
FCGR1A	0.17032966017723083	0.1960018277168274	0.19209802150726318	0.1753867268562317	0.19246158003807068	0.21849870681762695	0.19354572892189026	0.1791892647743225	0.2010931372642517	0.20615577697753906	0.3735694885253906	0.35496097803115845	0.2341647893190384	0.18584777414798737	0.18506334722042084	0.1904677152633667	0.18695242702960968	0.19981688261032104	0.2135554701089859	0.21159735321998596	0.2127257138490677	0.18762701749801636	0.18299509584903717	0.19380412995815277	0.19561848044395447	0.19874334335327148	0.18800801038742065	0.37774866819381714	0.2249491810798645	0.2281242311000824	0.21766214072704315	0.2039245367050171	0.19624540209770203	0.1912480592727661	0.26239562034606934	0.17928020656108856	0.2639293968677521	0.3213903307914734	0.18410193920135498	0.19219958782196045	0.19544419646263123	0.18576419353485107	0.19334445893764496	0.1906379759311676	0.27773869037628174	0.41754722595214844	0.19408732652664185	0.19258344173431396	0.20733648538589478
BOLA1	0.0	0.0	0.0	0.0	0.2609710097312927	0.0	0.0	0.00029585883021354675	0.0	0.0	0.0	0.0	0.0	0.3890436291694641	0.0	0.0	0.38851767778396606	0.0	0.0	0.0	0.0	0.0	0.0	0.0	0.0	0.0	0.0	0.0	0.0	0.0	0.0	0.0	0.008435845375061035	0.0	0.0	0.0	0.0	0.0	0.0	0.0	0.0	0.3872944116592407	0.0	0.0	0.0	0.0	0.0	0.0	0.0
SV2A	0.11552802473306656	0.10022486001253128	0.30842360854148865	0.09879735857248306	0.14864784479141235	0.1783878058195114	0.14883896708488464	0.14000466465950012	0.14018435776233673	0.03679463639855385	0.1385473608970642	0.16598722338676453	0.2843438684940338	0.14636871218681335	0.14523817598819733	0.14278438687324524	0.146691232919693	0.19912488758563995	0.06514904648065567	0.1303177773952484	0.10516125708818436	0.14001254737377167	0.0747644454240799	0.14212527871131897	0.014620142988860607	0.1612580120563507	0.05817480385303497	0.21309441328048706	0.1408834457397461	0.04688092693686485	0.022077148780226707	0.1694362461566925	0.13921135663986206	0.10321736335754395	0.1888764202594757	0.0745864287018776	0.0	0.13504931330680847	0.0	0.14454464614391327	0.08235592395067215	0.15251784026622772	0.12281437963247299	0.09301169216632843	0.1346006542444229	0.16327005624771118	0.15515461564064026	0.2880590260028839	0.17909382283687592
SF3B4	0.481991708278656	0.4758893549442291	0.4665290117263794	0.6301249265670776	0.4704941511154175	0.7482566833496094	0.48107755184173584	0.45951229333877563	0.4937286078929901	0.4745180010795593	0.6371937394142151	0.8272237777709961	0.7264535427093506	0.46628811955451965	0.5653691291809082	0.46991902589797974	0.46680378913879395	0.48004886507987976	0.4834170341491699	0.49404531717300415	0.5805372595787048	0.46311959624290466	0.46883177757263184	0.47448185086250305	0.8021488785743713	0.5716517567634583	0.4735400676727295	0.6434988379478455	0.4653928577899933	0.5108909010887146	0.5661567449569702	0.47508740425109863	0.471441388130188	0.4743417799472809	0.7099838256835938	0.4614604711532593	0.6876405477523804	0.8098505735397339	0.46407008171081543	0.4727674722671509	0.48966893553733826	0.46683916449546814	0.47127655148506165	0.46945253014564514	0.7091925740242004	0.6785891652107239	0.4773806035518646	0.7808152437210083	0.48836642503738403
MTMR11	0.250847727060318	0.2810615599155426	0.274126797914505	0.19830769300460815	0.27571171522140503	0.0	0.2740936577320099	0.2757949233055115	0.2744211256504059	0.25746792554855347	0.23975986242294312	0.26648497581481934	0.2931121289730072	0.27113574743270874	0.26032647490501404	0.26018261909484863	0.2716864347457886	0.28544655442237854	0.28852978348731995	0.2878830134868622	0.24272947013378143	0.273201584815979	0.26782315969467163	0.27573949098587036	0.27559831738471985	0.2780234217643738	0.29074302315711975	0.2412625104188919	0.27464112639427185	0.271380215883255	0.26859304308891296	0.28702980279922485	0.26604095101356506	0.2753256559371948	0.19767481088638306	0.26003730297088623	0.26679450273513794	0.26861459016799927	0.2737385630607605	0.2746889889240265	0.28471630811691284	0.27645885944366455	0.2780288755893707	0.2831990718841553	0.27111443877220154	0.32158616185188293	0.2787884771823883	0.27086013555526733	0.2885032892227173
OTUD7B	0.0	0.0726081132888794	0.0	0.0	0.31752273440361023	0.0	0.21219703555107117	0.19037401676177979	0.11526145040988922	0.0	0.0	0.0	0.0	0.3231654763221741	0.0	0.2975892126560211	0.3239636719226837	0.1351679563522339	0.0	0.09884113073348999	0.0	0.01531124860048294	0.01435252744704485	0.1619732528924942	0.0	0.18325558304786682	0.0	0.0	0.07064248621463776	0.0	0.0	0.10073567181825638	0.09948118031024933	0.0	0.0	0.0	0.0	0.0	0.0	0.205123633146286	0.0	0.326946884393692	0.0	0.0	0.0	0.0	0.0	0.0	0.16339433193206787
PLEKHO1	0.15234971046447754	0.21660372614860535	0.0	0.0	0.3861680030822754	0.053301624953746796	0.3670176863670349	0.21073326468467712	0.15678973495960236	0.07611739635467529	0.05128379911184311	0.0	0.04832364246249199	0.38914477825164795	0.0	0.3831740915775299	0.3965817093849182	0.2073204517364502	0.0	0.16591012477874756	0.0855109691619873	0.005475394427776337	0.0	0.2461986541748047	0.0	0.0	0.0	0.06807941198348999	0.31636860966682434	0.0	0.2035570740699768	0.0	0.2724359333515167	0.0	0.0	0.0	0.07779601216316223	0.0	0.0	0.27968594431877136	0.0	0.3946741819381714	0.005612492561340332	0.0	0.12453453242778778	0.0	0.0	0.25403955578804016	0.31474897265434265
ANP32E	0.0	0.0	0.0	0.0	0.3198593258857727	0.0	0.03622356057167053	0.0026693250983953476	0.0	0.0	0.0	0.0	0.0	0.5020296573638916	0.0	0.0	0.49807751178741455	0.0	0.0	0.0	0.0	0.0	0.0	0.0	0.0	0.007475332356989384	0.0	0.0	0.0	0.0	0.0	0.0	0.0	0.0	0.0	0.0	0.0	0.0	0.0	0.0	0.0	0.49809131026268005	0.0	0.0	0.0	0.0	0.0	0.015263495035469532	0.0
APH1A	0.5334682464599609	0.5448611974716187	0.5297774076461792	0.5752862095832825	0.5339074730873108	0.5202823877334595	0.5561414361000061	0.5291889309883118	0.5633311867713928	0.5629090070724487	0.6443629860877991	0.6847255229949951	0.6398797035217285	0.5350697040557861	0.5753852128982544	0.5322697758674622	0.530687153339386	0.5473295450210571	0.541242241859436	0.5634215474128723	0.6028724312782288	0.5269010663032532	0.5334402322769165	0.5380368828773499	0.688177227973938	0.5723744630813599	0.5545949339866638	0.5605558753013611	0.5371024012565613	0.5687694549560547	0.5960431694984436	0.5400247573852539	0.534866452217102	0.5481435656547546	0.640731692314148	0.5308866500854492	0.6746978163719177	0.6892929673194885	0.5442720651626587	0.5421240329742432	0.5531138181686401	0.5311744213104248	0.5348608493804932	0.5393731594085693	0.674322247505188	0.6630682945251465	0.5423803329467773	0.5612887144088745	0.5494989156723022
C1orf54	0.0	0.10285955667495728	0.0	0.0	0.1453217715024948	0.0	0.18994395434856415	0.0	0.0	0.0	0.0	0.0	0.0	0.20567063987255096	0.0	0.01625794544816017	0.2131386697292328	0.0	0.0	0.0	0.0	0.0	0.0	0.06690733134746552	0.0	0.14489659667015076	0.0	0.0	0.06858741492033005	0.0	0.0	0.0	0.11407848447561264	0.0	0.0	0.0	0.0	0.0	0.0	0.0	0.0	0.21250872313976288	0.0	0.0	0.0	0.0	0.0	0.0	0.1277777999639511
MRPS21	0.10755971074104309	0.27992695569992065	0.1291252076625824	0.05428824573755264	0.5587067008018494	0.031391046941280365	0.4324887990951538	0.4021958112716675	0.23435500264167786	0.0	0.11708670854568481	0.11114957928657532	0.17028185725212097	0.5651258230209351	0.14240635931491852	0.5321579575538635	0.5685251951217651	0.39582589268684387	0.10959988087415695	0.35829633474349976	0.0	0.13068777322769165	0.16711415350437164	0.37097474932670593	0.11272409558296204	0.465781569480896	0.18465635180473328	0.14538514614105225	0.37489426136016846	0.0	0.1986767202615738	0.25145208835601807	0.33799827098846436	0.05810108780860901	0.0	0.14476801455020905	0.16722017526626587	0.1495758593082428	0.0015226714313030243	0.42302003502845764	0.10241694748401642	0.5640035271644592	0.17729425430297852	0.11518067121505737	0.024841133505105972	0.18903705477714539	0.10264387726783752	0.10068488121032715	0.39815405011177063
PRPF3	0.0	0.2803582549095154	0.14896640181541443	0.11911092698574066	0.3428194522857666	0.0684395432472229	0.3084990382194519	0.27761954069137573	0.1508502960205078	0.16022177040576935	0.15705592930316925	0.33557194471359253	0.3148443400859833	0.34973886609077454	0.18754234910011292	0.3319794237613678	0.3456970751285553	0.34177741408348083	0.16603904962539673	0.3118724822998047	0.04628681391477585	0.11011466383934021	0.15173408389091492	0.29855597019195557	0.041679807007312775	0.3340471684932709	0.2221439629793167	0.3145529329776764	0.34253793954849243	0.0806753933429718	0.2676948010921478	0.34127262234687805	0.2638023793697357	0.07411620020866394	0.20610429346561432	0.0853552371263504	0.2660104036331177	0.18810182809829712	0.19797466695308685	0.3450624942779541	0.1628982126712799	0.34219980239868164	0.1665511131286621	0.036073584109544754	0.028606479987502098	0.29883867502212524	0.30669885873794556	0.2612672448158264	0.34106820821762085
RPRD2	0.0	0.0	0.0	0.0	0.32928237318992615	0.0	0.16644199192523956	0.11880138516426086	0.0	0.0	0.0	0.0	0.0	0.3263453543186188	0.0	0.09750907123088837	0.33337461948394775	0.0	0.0	0.0	0.0	0.0	0.0	0.09498628973960876	0.0	0.0978228747844696	0.0	0.0	0.0	0.0	0.0	0.0	0.0	0.0	0.0	0.0	0.0	0.0	0.0	0.06184770166873932	0.0	0.3345943093299866	0.0	0.0	0.0	0.0	0.0	0.0	0.02507057413458824
TARS2	0.0	0.0	0.0	0.0	0.2776567041873932	0.0	0.2184670865535736	0.14234140515327454	0.024932367727160454	0.0	0.0	0.06044742465019226	0.0	0.2782222330570221	0.0	0.26124507188796997	0.279078871011734	0.197776660323143	0.0	0.1623205989599228	0.0	0.0	0.0	0.1829216629266739	0.0	0.2315593957901001	0.0	0.0	0.052756715565919876	0.0	0.0	0.11615832149982452	0.05335710570216179	0.0	0.0	0.0	0.0	0.0	0.0	0.18031859397888184	0.08122655749320984	0.27967238426208496	0.02514568343758583	0.0	0.0	0.08916416764259338	0.0	0.0	0.19512897729873657
ADAMTSL4	0.0	0.03101140819489956	0.0	0.0	0.06399548053741455	0.0	0.05473974347114563	0.0	0.0	0.0	0.0	0.0	0.0	0.06318149715662003	0.0	0.05546550452709198	0.06187063083052635	0.05613776296377182	0.0	0.07358406484127045	0.0	0.0	0.0	0.0	0.0	0.0	0.0	0.0	0.056876908987760544	0.0	0.0	0.0	0.04653073847293854	0.0	0.0	0.0	0.0	0.0	0.0	0.05466239154338837	0.0	0.06188827008008957	0.0	0.0	0.0	0.0	0.0	0.07331939041614532	0.06211433187127113
MCL1	1.0	0.875761866569519	0.7836352586746216	0.7381961345672607	0.6781617999076843	0.6354785561561584	0.6949678063392639	1.0	0.715488612651825	0.6455042362213135	0.6631006598472595	0.8233076930046082	0.6619848012924194	0.6634292006492615	0.8889526128768921	0.6638492345809937	0.6623743772506714	0.760357677936554	0.8218945264816284	1.0	0.7257004976272583	0.9478099346160889	0.7893882393836975	0.8408862948417664	0.9047937393188477	0.6847187876701355	0.9074556827545166	0.6888834834098816	0.8818725347518921	0.8175946474075317	0.9070820212364197	0.7743975520133972	0.6505277156829834	0.9059480428695679	0.6518183946609497	0.6465791463851929	0.8058683276176453	0.6903699636459351	0.5953390598297119	1.0	0.8166518807411194	0.6539831757545471	0.6654709577560425	0.7831922769546509	0.6791946291923523	0.6633973717689514	0.9274494647979736	0.6682013273239136	0.766258955001831
ENSA	0.5923343300819397	0.6035536527633667	0.6023573875427246	0.3986082077026367	0.6091004610061646	0.3276509642601013	0.6120957732200623	0.6093133687973022	0.510168194770813	0.5529364347457886	0.5400823354721069	0.43122416734695435	0.33484870195388794	0.6165555119514465	0.43699178099632263	0.5920091271400452	0.620507538318634	0.6005150675773621	0.45534324645996094	0.6271578669548035	0.4933476448059082	0.5252264738082886	0.5368458032608032	0.5669143199920654	0.4808940589427948	0.5432511568069458	0.5381753444671631	0.44331467151641846	0.6095293760299683	0.5431935787200928	0.48446419835090637	0.6043187379837036	0.5365912914276123	0.5787862539291382	0.5329557061195374	0.49223947525024414	0.5057562589645386	0.4481399655342102	0.5121756792068481	0.6202876567840576	0.5678768754005432	0.6118707656860352	0.5410700440406799	0.6121143102645874	0.5183038711547852	0.48781663179397583	0.5806402564048767	0.03677861765027046	0.6166267395019531
GOLPH3L	0.0	0.10860871523618698	0.021517079323530197	0.0	0.2760012447834015	0.0	0.24390749633312225	0.16948364675045013	0.056456733494997025	0.0	0.07428918778896332	0.0503680594265461	0.022596148774027824	0.2883297801017761	0.0	0.213986337184906	0.28466078639030457	0.18620823323726654	0.0	0.07967104017734528	0.044310227036476135	0.021169044077396393	0.0	0.22188381850719452	0.0	0.14601954817771912	0.0	0.07841966301202774	0.14462503790855408	0.0	0.0	0.06353642791509628	0.15502898395061493	0.0	0.08745244145393372	0.04334036260843277	0.0	0.0	0.0	0.1831585317850113	0.07357678562402725	0.2850778102874756	0.0	0.0	0.0	0.030838292092084885	0.0	0.0	0.20500509440898895
CTSS	0.0	0.0	0.0	0.0	0.560219407081604	0.0	0.0	0.015476454980671406	0.0	0.0	0.0	0.0	0.0	0.7330241203308105	0.0	0.0009783469140529633	0.7285160422325134	0.0	0.0	0.024862797930836678	0.0	0.0	0.0	0.0	0.0	0.05995538830757141	0.0	0.0	0.015393219888210297	0.0	0.0	0.0	0.0	0.0	0.0	0.0	0.0	0.0	0.0	0.2382693886756897	0.0	0.7265094518661499	0.0	0.0	0.0	0.0	0.0	0.5090874433517456	0.0
CTSK	0.10806718468666077	0.10934966802597046	0.10881835222244263	0.28787893056869507	0.10856236517429352	0.30159515142440796	0.1110014021396637	0.10204160213470459	0.09783916175365448	0.10166653245687485	0.09729920327663422	0.3413693308830261	0.2930282950401306	0.10689344257116318	0.15312087535858154	0.11359933018684387	0.1033790111541748	0.1075182557106018	0.12651902437210083	0.1261647641658783	0.11535570025444031	0.10437417030334473	0.11009004712104797	0.10985130816698074	0.217793807387352	0.14689795672893524	0.1097869798541069	0.2310727834701538	0.10649782419204712	0.12282164394855499	0.1136171966791153	0.1264069527387619	0.11229521036148071	0.10094580054283142	0.0327022559940815	0.10125896334648132	0.34250518679618835	0.260894775390625	0.10547998547554016	0.12069454789161682	0.10394689440727234	0.10158553719520569	0.10811382532119751	0.11399128288030624	0.10588648170232773	0.19013506174087524	0.1103416234254837	0.2365190088748932	0.11188433319330215
ARNT	0.0	0.0	0.0	0.0	0.2759283781051636	0.0	0.16797983646392822	0.14392820000648499	0.04612142592668533	0.0	0.0	0.0	0.0	0.279348224401474	0.0	0.271342396736145	0.2828865051269531	0.1825975626707077	0.0	0.06855347752571106	0.0	0.0	0.0	0.13260219991207123	0.0	0.0788475051522255	0.0	0.0	0.0	0.0	0.0	0.0	0.0	0.0	0.0	0.0	0.0	0.0	0.0	0.14087578654289246	0.0	0.2843937873840332	0.0	0.0	0.0	0.0	0.0	0.0	0.10695675760507584
SETDB1	0.062406767159700394	0.28565794229507446	0.2559714913368225	0.09265747666358948	0.30695241689682007	0.1358601450920105	0.2973673343658447	0.286133736371994	0.18769407272338867	0.284527987241745	0.2830214500427246	0.30225229263305664	0.23813235759735107	0.3074842691421509	0.12349528074264526	0.28866052627563477	0.30686667561531067	0.3071899116039276	0.22855235636234283	0.31201308965682983	0.18531638383865356	0.14439506828784943	0.176130011677742	0.29047223925590515	0.13164927065372467	0.28873854875564575	0.20881657302379608	0.2847767174243927	0.3090839684009552	0.07423656433820724	0.2816820740699768	0.24236050248146057	0.2870505154132843	0.129317045211792	0.2828677296638489	0.15756510198116302	0.23392145335674286	0.20569127798080444	0.26843371987342834	0.3094160854816437	0.2550971508026123	0.3001345694065094	0.22285917401313782	0.21022677421569824	0.07517711818218231	0.28243234753608704	0.21792861819267273	0.08900509774684906	0.30524975061416626
CERS2	0.9937445521354675	0.7460681200027466	0.8185022473335266	0.7561917304992676	0.5235629081726074	0.6191114187240601	0.660118579864502	0.7021465301513672	0.6361562609672546	0.9506233334541321	0.8636578321456909	0.8247702717781067	0.7738761901855469	0.4800224304199219	0.6772209405899048	0.48347121477127075	0.4822242856025696	0.7023167014122009	0.7012495994567871	0.7321000695228577	0.8522517681121826	0.7166200876235962	0.6922736167907715	0.6276991367340088	0.8630416393280029	0.5750105381011963	0.7887539267539978	0.8389695286750793	0.7499409317970276	0.8746936917304993	0.8610271215438843	0.8036530613899231	0.6223180294036865	0.8079774379730225	0.8815335035324097	0.6242899894714355	0.8163774013519287	0.7985513210296631	0.9289451837539673	0.7067804932594299	0.7878289222717285	0.48063036799430847	0.696686863899231	0.89638751745224	0.8607357740402222	0.8484318256378174	0.8395859003067017	0.5882814526557922	0.8092747926712036
C1orf56	0.0	0.0	0.0	0.0	0.38572025299072266	0.0	0.2797463536262512	0.013029120862483978	0.0	0.0	0.0	0.0	0.0	0.5863702297210693	0.0	0.07781274616718292	0.5976862907409668	0.14639684557914734	0.0	0.0	0.0	0.0	0.0	0.054559722542762756	0.0	0.23952065408229828	0.0	0.0	0.0	0.0	0.0	0.0	0.14458373188972473	0.0	0.0	0.0	0.0	0.0	0.0	0.01827944628894329	0.0	0.6005429029464722	0.0	0.0	0.0	0.0	0.0	0.0	0.23503969609737396
CDC42SE1	0.3770717978477478	0.5145824551582336	0.3091960549354553	0.27381759881973267	0.6145432591438293	0.13650499284267426	0.5691118836402893	0.5904793739318848	0.37262725830078125	0.3618035912513733	0.34627869725227356	0.4936453104019165	0.4055151343345642	0.6201552748680115	0.4320952296257019	0.6017184257507324	0.6257022619247437	0.5347606539726257	0.2998131215572357	0.5193164348602295	0.2642803192138672	0.3622123897075653	0.3756902813911438	0.5000337958335876	0.3771272897720337	0.5827761292457581	0.3159332573413849	0.404060035943985	0.6126706600189209	0.24134206771850586	0.43953099846839905	0.36891528964042664	0.4311986267566681	0.27552542090415955	0.31491610407829285	0.25477591156959534	0.450019896030426	0.41247060894966125	0.32472920417785645	0.622940182685852	0.3859317898750305	0.6216816902160645	0.32176733016967773	0.430637001991272	0.15361438691616058	0.49170470237731934	0.5181485414505005	0.668235182762146	0.5876416563987732
MLLT11	0.29893046617507935	0.2588716447353363	0.2765927016735077	0.08685334771871567	0.38810965418815613	0.06905622035264969	0.3898983299732208	0.3587261140346527	0.2619263827800751	0.19085156917572021	0.1755959689617157	0.3540315628051758	0.22729089856147766	0.38827210664749146	0.1678360104560852	0.3804430663585663	0.3969326615333557	0.38207459449768066	0.19595611095428467	0.2860489785671234	0.20119059085845947	0.20301809906959534	0.2446611225605011	0.3410547375679016	0.20401540398597717	0.346760094165802	0.2236877679824829	0.2806245982646942	0.28053879737854004	0.06945991516113281	0.26618993282318115	0.26345008611679077	0.25526759028434753	0.1381591558456421	0.2443089783191681	0.21326613426208496	0.16767117381095886	0.24214071035385132	0.05736738443374634	0.3555873930454254	0.14768992364406586	0.3948846757411957	0.19340577721595764	0.2885117530822754	0.20913763344287872	0.2982726991176605	0.21938160061836243	0.207861989736557	0.3627336025238037
GABPB2	0.0	0.0	0.0	0.0	0.2651086449623108	0.0	0.0396968349814415	0.05678679421544075	0.0	0.0	0.0	0.0	0.0	0.3497988283634186	0.0	0.19607390463352203	0.3520529568195343	0.03200751170516014	0.0	0.0	0.0	0.0	0.0	0.06841793656349182	0.0	0.14466825127601624	0.0	0.0	0.0	0.0	0.0	0.0	0.0	0.0	0.0	0.0	0.0	0.0	0.0	0.15518879890441895	0.0	0.35482317209243774	0.0	0.0	0.0	0.0	0.0	0.0	0.06803841888904572
TNFAIP8L2	0.652370035648346	0.7010086178779602	0.7427153587341309	0.4761396646499634	0.4939347207546234	0.45426809787750244	0.5619109869003296	0.566460371017456	0.5167832970619202	0.9388831257820129	0.827686071395874	0.7078163027763367	0.7289654016494751	0.4927608072757721	0.44292691349983215	0.4893668591976166	0.4925445020198822	0.655043363571167	0.6261239051818848	0.6370565295219421	0.7722706198692322	0.5976626873016357	0.5765937566757202	0.5840963125228882	0.5178682804107666	0.4927249550819397	0.6062694191932678	0.921186089515686	0.8532313704490662	0.5787063837051392	0.6565952897071838	0.7208683490753174	0.6505088210105896	0.6996555328369141	0.9288915991783142	0.5202579498291016	0.5547293424606323	0.5864686369895935	0.9666547775268555	0.5923832654953003	0.7918283343315125	0.4885716438293457	0.6733665466308594	0.880621612071991	0.5367714166641235	0.8748582005500793	0.5692856907844543	0.7223160862922668	0.7000530958175659
SCNM1	0.18906493484973907	0.30822470784187317	0.24008847773075104	0.023995019495487213	0.4905335605144501	0.0	0.47074174880981445	0.4430661201477051	0.2532244622707367	0.12611548602581024	0.0	0.01843983307480812	0.005079768598079681	0.4943123459815979	0.11670367419719696	0.479137122631073	0.49787309765815735	0.3913014531135559	0.1665908396244049	0.4027591943740845	0.0	0.23431412875652313	0.21492011845111847	0.38255858421325684	0.2677845060825348	0.389900803565979	0.12517064809799194	0.10250762104988098	0.3891725540161133	0.02402063086628914	0.0	0.18198099732398987	0.38664108514785767	0.13810336589813232	0.1302964687347412	0.24915388226509094	0.059879474341869354	0.18829300999641418	0.16552263498306274	0.4764808118343353	0.12928098440170288	0.49448633193969727	0.18567831814289093	0.16822239756584167	0.13590122759342194	0.14484809339046478	0.17270274460315704	0.0	0.44089412689208984
VPS72	0.0	0.0	0.0	0.0	0.31875526905059814	0.0	0.0	0.00420701690018177	0.0	0.0	0.0	0.0	0.0	0.44543662667274475	0.0	0.0	0.45042353868484497	0.04856474697589874	0.0	0.0	0.0	0.0	0.0	0.0	0.0	0.0	0.0	0.0	0.04363451898097992	0.0	0.0	0.09561368823051453	0.0	0.0	0.0	0.0	0.0	0.0	0.0	0.12391339242458344	0.0	0.4515429139137268	0.0	0.0	0.0	0.0	0.0	0.16417381167411804	0.0
PIP5K1A	0.0	0.0	0.0	0.0	0.11049950122833252	0.0	0.13549968600273132	0.057186368852853775	0.0	0.0	0.0	0.0	0.0	0.28452858328819275	0.0	0.0	0.28235459327697754	0.0	0.0	0.0	0.0	0.0	0.0	0.0	0.0	0.039026763290166855	0.0	0.0	0.0	0.0	0.0	0.0	0.0	0.0	0.0	0.0	0.0	0.0	0.0	0.0	0.0	0.28979942202568054	0.0	0.0	0.0	0.0	0.0	0.0	0.09621480107307434
PSMD4	0.6668809652328491	0.6413596868515015	0.6179018020629883	0.5418165922164917	0.6135998368263245	0.5774480700492859	0.6332433819770813	0.6595754623413086	0.5951656103134155	0.653330385684967	0.6031292080879211	0.5917363166809082	0.6093827486038208	0.6163661479949951	0.6077672839164734	0.5806611180305481	0.6072798371315002	0.6412795782089233	0.6079968810081482	0.687099277973175	0.6048151254653931	0.6062544584274292	0.612534761428833	0.6092950701713562	0.6418460607528687	0.6000350713729858	0.6417757272720337	0.5828390121459961	0.6649864315986633	0.6195687055587769	0.6006218791007996	0.6304437518119812	0.6061760783195496	0.6264119744300842	0.6158878803253174	0.5817304253578186	0.5954602956771851	0.6070462465286255	0.6196972131729126	0.6460859179496765	0.6374274492263794	0.612073540687561	0.6164674758911133	0.7147293090820312	0.6140881180763245	0.6464008092880249	0.6035213470458984	0.6136500239372253	0.6451470255851746
ZNF687	0.2554285526275635	0.3358750641345978	0.3895348310470581	0.33048754930496216	0.2538321018218994	0.3003706932067871	0.2441905438899994	0.2487528920173645	0.24532705545425415	0.4132818579673767	0.24275903403759003	0.5965299010276794	0.3612338602542877	0.2526707351207733	0.3312273919582367	0.2605232894420624	0.254116415977478	0.34497126936912537	0.46933138370513916	0.3707640767097473	0.3122088611125946	0.05487176030874252	0.3333137333393097	0.31272387504577637	0.3164941966533661	0.3307812809944153	0.5393069386482239	0.4967077076435089	0.38787657022476196	0.4017699360847473	0.47186478972435	0.45026493072509766	0.23818737268447876	0.2398764193058014	0.2612510025501251	0.225989431142807	0.41238194704055786	0.36530786752700806	0.38966596126556396	0.25443270802497864	0.26461562514305115	0.2494419813156128	0.3274759352207184	0.21878136694431305	0.2582556903362274	0.5082141160964966	0.5431355834007263	0.401216596364975	0.26822590827941895
PI4KB	0.0	0.1033642515540123	0.0	0.0	0.39387965202331543	0.0	0.3199942409992218	0.2223702371120453	0.1197172999382019	0.0	0.0	0.0	0.04598839953541756	0.38831228017807007	0.0	0.36503326892852783	0.4008808135986328	0.19157588481903076	0.0	0.16078242659568787	0.0	0.08141303062438965	0.04439834505319595	0.25737112760543823	0.0	0.22004932165145874	0.0	0.0	0.09076888859272003	0.0	0.0	0.004719140008091927	0.13765671849250793	0.0	0.0	0.005284275859594345	0.0	0.0	0.0	0.28444555401802063	0.0	0.3967914581298828	0.01149294339120388	0.0	0.0	0.0	0.0	0.0	0.25202295184135437
RFX5	0.41562116146087646	0.5433505177497864	0.513073742389679	0.5040373206138611	0.36007577180862427	0.2534061074256897	0.4003479778766632	0.40568622946739197	0.3573794662952423	0.3481443226337433	0.5425128936767578	0.5144748091697693	0.5063660740852356	0.35809242725372314	0.5716575384140015	0.3625575304031372	0.3569621443748474	0.45241737365722656	0.4646504819393158	0.46749868988990784	0.6028838753700256	0.34412750601768494	0.3723398745059967	0.41439372301101685	0.4341302216053009	0.3856218457221985	0.5412737131118774	0.6187319755554199	0.4653189182281494	0.579016923904419	0.6056623458862305	0.5675665736198425	0.3668004274368286	0.437030553817749	0.5802280902862549	0.3362204432487488	0.6503585577011108	0.6161237359046936	0.5559534430503845	0.44522780179977417	0.4924631118774414	0.3569622039794922	0.4841046929359436	0.5425914525985718	0.5113703608512878	0.5470923185348511	0.5011275410652161	0.7160776853561401	0.466010719537735
[truncated: 8,419 more rows]
[truncated: 43 more columns]
