# Supplementary material for: Deep autoencoder for interpretable tissue-adaptive deconvolution and cell-type-specific gene analysis
Source: Nat Commun. 2022 Nov 8;13:6735. doi: 10.1038/s41467-022-34550-9 (PMC9641692; doi:10.1038/s41467-022-34550-9)
Supplement: Supplementary file 4 — Source Data [file 41467_2022_34550_MOESM4_ESM.zip › Source Data/fig4/4h/HIV_deseq2.csv]

baseMean	log2FoldChange	lfcSE	stat	pvalue	padj
RAB11FIP5	1221.07153811825	0.681616627102129	0.123731366723356	5.50884262537983	3.61200639986114e-08	0.000362796888253271
ABHD18	355.242535309853	-0.556066787229042	0.10221529848355	-5.44015226173345	5.32350533020207e-08	0.000362796888253271
PLXDC1	308.735345636347	-0.971349656768822	0.185824118503039	-5.22725287004623	1.72047127804293e-07	0.00050369789655741
RAP2A	2533.10068125186	0.500181586917094	0.0958854447878123	5.21644956670912	1.82385204225882e-07	0.00050369789655741
PLAAT3	612.925082399814	0.461222996687651	0.0887130340295489	5.19904433134397	2.00315751142081e-07	0.00050369789655741
ALAS2	1942.76435660228	3.10943545191029	0.600261974645026	5.18013064837084	2.2173054874134e-07	0.00050369789655741
SYT11	2870.09054502463	0.414300280698938	0.081669802925374	5.07286984734744	3.9186052812716e-07	0.000687965458810687
WDR13	241.067717791811	-0.961016078647426	0.189655759191758	-5.06716001002509	4.03794840094314e-07	0.000687965458810687
ARMH1	339.045443839688	-0.643990301871085	0.129238162413977	-4.9829732165972	6.26146203636019e-07	0.000948263639506548
RASA4	170.63907458408	-1.36694327403746	0.278454425222575	-4.90903771037156	9.15243793272132e-07	0.00112148978238686
YWHAQ	12877.9281965069	0.333753453599259	0.0680366335702509	4.90549629053359	9.31914019887528e-07	0.00112148978238686
GLB1L2	243.556543604934	0.695013932084731	0.142065304249872	4.89221443444281	9.97077240933679e-07	0.00112148978238686
ABHD17C	237.007519826342	0.488849503519474	0.100207517279455	4.87837157122843	1.06965276383193e-06	0.00112148978238686
CALCOCO1	57.4909235545043	-1.84503643076935	0.381400976435139	-4.83752414064181	1.31466422066217e-06	0.00121697557107303
ACP7	74.9235914246089	-0.733845359527425	0.15219290091894	-4.82181070928061	1.42260913104573e-06	0.00121697557107303
STARD7	7418.29998851428	0.202624982055203	0.0420298786310188	4.82097471263365	1.42858467624127e-06	0.00121697557107303
CARMIL2	1068.60460137572	-0.641058440179391	0.133412497344904	-4.80508537758719	1.54685482291486e-06	0.00124021360213703
GALNT10	4145.77103613046	0.239950395897834	0.0501419642331526	4.78542074622568	1.70629507431144e-06	0.00129204454793694
DCST2	10.6164252443457	-1.53372710023238	0.323577396669092	-4.73990802825096	2.13815250203297e-06	0.0013713438227494
PJVK	14.4126793052058	-1.20350916623181	0.255131838200419	-4.71720493498891	2.39106810561004e-06	0.0013713438227494
CLDN15	449.60572289859	-0.558999010602973	0.118854736513022	-4.70321189548664	2.56100385404271e-06	0.0013713438227494
NDUFB8	95.939533759321	-1.20509011685547	0.256255999181206	-4.70268060340441	2.56767922243643e-06	0.0013713438227494
SAP25	613.339177340819	-0.890426857765165	0.189352624476794	-4.70247962089529	2.57020879917377e-06	0.0013713438227494
CRX	210.935597433539	-0.625944651870938	0.133112395850214	-4.70237687386596	2.5715029026591e-06	0.0013713438227494
ZNF491	63.4959453791381	-0.741736720762609	0.157929318746323	-4.6966372466536	2.64479546284616e-06	0.0013713438227494
TOP3A	475.595703116032	-0.49754177861209	0.106098495541117	-4.68943292809722	2.73963213318736e-06	0.0013713438227494
ANKMY1	33.3692210844365	-1.06135893742653	0.226441461573749	-4.68712280008339	2.77072729210445e-06	0.0013713438227494
SCAI	557.501568468866	-0.391292298671519	0.0835430502434872	-4.68372051931422	2.81714064834801e-06	0.0013713438227494
GSTM2	376.806863413522	-0.695714569029238	0.149317673858134	-4.65929150282793	3.17299600042841e-06	0.00146038027924742
CTSH	105.06352379148	-1.16310143640094	0.24977342998438	-4.65662595286326	3.21433663810877e-06	0.00146038027924742
ITGB1	22171.1623537478	0.39444897982062	0.0848643747647715	4.64799252824239	3.3518105182642e-06	0.00147371539883681
BCL6	724.170139344412	-1.0742024905073	0.23238862865221	-4.62243999087812	3.79252541365705e-06	0.00161537879337955
CALCOCO2	66.750822244906	-1.2542209699177	0.275079269406494	-4.55948924331443	5.12781832208262e-06	0.00203061197776501
WDR6	493.690828290455	-0.690904842861287	0.151575294669866	-4.55816262383717	5.16030752024205e-06	0.00203061197776501
CPN2	6.37988135377128	-1.62157199288806	0.355922131134869	-4.55597404892364	5.21433743373259e-06	0.00203061197776501
FBXO27	119.36690055682	-0.623364534311455	0.137713469256513	-4.52653279070577	5.99592992976138e-06	0.00227012569285132
NPIPB11	322.089167749064	-0.897324430311933	0.199215708510079	-4.50428551554976	6.65966205242297e-06	0.0024532755074196
SSR1	255.41506570388	-0.651161701432978	0.14512875247096	-4.4867863214305	7.23055261086373e-06	0.00259348505489665
STK11IP	1310.55715506052	-0.371391819435732	0.0834371327342735	-4.45115750344062	8.54086679345999e-06	0.00298492344602204
ASB6	347.112210890077	-0.535270973103708	0.121429884176855	-4.40806624112497	1.04297649540506e-05	0.00338209302791567
FECH	1039.46233703903	0.50798576308769	0.115283781687312	4.4063939927432	1.05105709974687e-05	0.00338209302791567
HLA.B	269622.476166494	0.20383327233035	0.0463782529529415	4.39501834053933	1.10763401564164e-05	0.00338209302791567
ZNF337	261.946710509584	-1.02851062319376	0.234019166139859	-4.39498456540557	1.10780624723972e-05	0.00338209302791567
HMGN4	7149.61263703416	0.255881295618061	0.0582498679965869	4.39282189674755	1.11888786664977e-05	0.00338209302791567
MIGA2	1061.55600944571	-0.48255444834411	0.110114437189217	-4.38229954819551	1.17433196015897e-05	0.00338209302791567
ARHGAP10	548.216370227187	0.345649622888922	0.0790500136339722	4.37254349492454	1.22807340507988e-05	0.00338209302791567
TAF8	1194.62898787181	-0.230457682854205	0.0527072374526421	-4.37241058329556	1.22882150822314e-05	0.00338209302791567
NWD1	43.3887442830623	-0.703763463781717	0.16103982218203	-4.37012072073841	1.24177866348349e-05	0.00338209302791567
GPR137B	1107.65938589196	0.305846118317393	0.0699997669043413	4.36924481099129	1.24676937621659e-05	0.00338209302791567
PIK3CG	1742.84527065298	0.451956971469193	0.103450762319965	4.3688123831444	1.24924029242817e-05	0.00338209302791567
CRIP3	54.5650342750762	-0.885627763720029	0.20301196654051	-4.3624411841915	1.28619169919647e-05	0.00338209302791567
ZNF512B	719.645972572827	-0.406386382530544	0.0932322593920587	-4.35886017544223	1.30741609141776e-05	0.00338209302791567
CASP2	939.98152487296	-0.403939832165566	0.0926983303914544	-4.35757397635723	1.31512054643823e-05	0.00338209302791567
SLIT1	36.4860472904368	-0.633473578113752	0.145574674569683	-4.35153696881886	1.35186521549046e-05	0.00341220794206202
ARHGEF18	263.088510001801	-0.845077410980242	0.194700550390364	-4.3403955935713	1.42226434125642e-05	0.00352462963115001
CCDC154	55.3299950639428	-1.16167352819231	0.268419228309726	-4.32783275441009	1.50583741696121e-05	0.00366510071306809
MBD6	3486.01577649004	-0.266834915390473	0.0619054511139833	-4.31036218279331	1.62987380737791e-05	0.00389739999904576
AHSP	36.4495290680805	3.30135846013237	0.767791863136994	4.29980912619195	1.70945277000043e-05	0.00395181109895668
GGT7	387.706354054809	-0.498971578411395	0.116049119258325	-4.29965846876171	1.7106152225858e-05	0.00395181109895668
NPIPB5	3651.32028269895	-0.740123844801277	0.172303141414668	-4.29547504894342	1.74319643701822e-05	0.00395996123942638
MYH3	120.670642107763	-0.746570367185336	0.174447078349655	-4.27963812434243	1.87197433956346e-05	0.00418278856528688
IGFL2	18.503394531781	1.51658441115992	0.3559284750012	4.26092464547773	2.03582871665539e-05	0.00445565216334264
TRMT1	1236.17292226864	-0.487627989604023	0.114511189424755	-4.25834359116882	2.05947238657804e-05	0.00445565216334264
TMX4	8098.57864380251	0.318462557705868	0.0749384158367434	4.24965692362182	2.14098177051629e-05	0.00451290713470924
PTCD3	2720.48162799931	-0.412012645614596	0.0969785941080262	-4.24849060149963	2.1521567406904e-05	0.00451290713470924
LRRC56	145.639157922778	-0.455945983165792	0.107526464689775	-4.24031408901281	2.23207238149607e-05	0.00460956766057445
GPC2	59.3176493000545	-0.993606306401283	0.234703875443485	-4.23344652713473	2.30136921414294e-05	0.00468174065504005
SGSM2	1147.16116071808	-0.667062468889603	0.157869943648301	-4.22539245580318	2.38524717192729e-05	0.00469895514462615
VPS26B	5101.67606021388	0.228677856759173	0.0542103341047132	4.21834435326401	2.4610276685971e-05	0.00469895514462615
ERVV.1	76.6048096892792	-0.71856468769709	0.170629164227234	-4.21126535402909	2.53944239026837e-05	0.00469895514462615
RCN3	162.141325413824	-0.836976452709299	0.19908245519468	-4.20416983450818	2.62042132127756e-05	0.00469895514462615
AGAP6	630.806088781152	-0.643742797958293	0.153179463283929	-4.20253984546916	2.63936770901006e-05	0.00469895514462615
IER3IP1	2004.72885291298	0.280426664575818	0.0668045109296181	4.1977204933251	2.69615105088832e-05	0.00469895514462615
SEC24C	1107.9042483013	-0.518939818339077	0.123635391490872	-4.1973403576547	2.70067903265143e-05	0.00469895514462615
CCL22	64.5725479851946	-0.733208429835177	0.175175421226419	-4.18556681469305	2.84455378023741e-05	0.00469895514462615
PGGHG	3939.40730151121	-0.98187778711848	0.234683674680883	-4.18383506417143	2.86632106096884e-05	0.00469895514462615
CCDC17	17.9530986409901	-0.9457159358475	0.22609950904452	-4.18274210255486	2.88014047391423e-05	0.00469895514462615
NDUFB4	240.863485872054	-0.825306007245369	0.197328648765442	-4.18239324299221	2.88456477442926e-05	0.00469895514462615
ACAD11	492.769224841774	-0.653197330556644	0.15620109643253	-4.18177173832316	2.89246282165955e-05	0.00469895514462615
EID1	6783.3844038919	0.255267540715402	0.0610507127270716	4.18123768442443	2.89926596642943e-05	0.00469895514462615
HBD	468.837655699822	1.93071085979375	0.461966896485019	4.17932729484301	2.92372654935101e-05	0.00469895514462615
GAA	87.5699141377297	-1.11005175326619	0.265624391805473	-4.17902793384699	2.92757729312763e-05	0.00469895514462615
RGL2	1111.31382305714	-0.650652460289225	0.155786937931888	-4.17655336786771	2.95959329921574e-05	0.00469895514462615
IL11RA	466.881143700025	-0.852638422188719	0.204227458621881	-4.17494507321537	2.98057959205918e-05	0.00469895514462615
B2M	652291.25819198	0.223016351494452	0.0534287777599372	4.17408671589859	2.99183792236854e-05	0.00469895514462615
NICN1	719.150390869822	-0.481196396236878	0.115388873855411	-4.17021485832201	3.0431259656847e-05	0.00469895514462615
PRKAA2	20.9967597498915	-1.10887013181288	0.265938226145479	-4.16965303516121	3.05063713855954e-05	0.00469895514462615
STARD3	213.117942031478	-0.873585483355034	0.209538803789404	-4.16908690684818	3.05822368769417e-05	0.00469895514462615
ZMYM6	1670.70654515406	-0.428523932365974	0.102804499674612	-4.16833828988322	3.06828325657907e-05	0.00469895514462615
JAK3	6086.69966739213	-0.370555949160507	0.0890920290933803	-4.15924918234958	3.19295421455864e-05	0.00483555177160381
LCAT	180.996711301947	-0.529520162339677	0.127560825825965	-4.15111895765018	3.30853735987955e-05	0.00491694861684831
ZNF785	207.561463474417	-0.543739418256228	0.131008707267826	-4.15040671414794	3.31885013022777e-05	0.00491694861684831
ATP5MF.PTCD1	209.85307758609	-0.393230632724419	0.0948549299182262	-4.14560037167726	3.38924493107591e-05	0.00495346972371313
MTRF1	448.087405343631	-0.416443376308817	0.100510022189401	-4.14330200349643	3.42340642954737e-05	0.00495346972371313
KIAA0895L	209.985517070405	-0.824064080629892	0.198983936487092	-4.14135982621567	3.45252842078318e-05	0.00495346972371313
EEF2K	819.350782860131	-0.322919339474379	0.0780332458176572	-4.13822770142043	3.49998931668895e-05	0.00495422383229456
GALT	870.866999530592	-0.298063791756872	0.0720562273709135	-4.13654451019995	3.52574990266011e-05	0.00495422383229456
PILRB	1172.35483090933	-0.491267894543696	0.118994424800401	-4.12849505653511	3.65145288722553e-05	0.00502754290456634
GPRIN1	137.339177747777	0.478220386556467	0.115880257122752	4.12684954650979	3.67766828630632e-05	0.00502754290456634
ZNF814	425.689941663422	-0.527700846323832	0.127985760198969	-4.12312155276852	3.73772328049168e-05	0.00502754290456634
PLCB2	2142.09748001387	-0.522158731860205	0.126664066655426	-4.12239039569661	3.74961032472872e-05	0.00502754290456634
PDE6A	183.957623463495	-0.531560079373634	0.128969077694829	-4.1216087520718	3.76235785961677e-05	0.00502754290456634
RAB22A	2703.85349708199	0.224043855617139	0.0543908765833841	4.11914404934562	3.80282371400717e-05	0.00503228031280755
GARRE1	1875.60204383637	-0.271767695637279	0.0661307465210292	-4.10955130456388	3.96428636282793e-05	0.005154172028016
GAL3ST4	121.208971851873	-0.83347614984502	0.202900856501944	-4.10780005670914	3.99445662705508e-05	0.005154172028016
RAP1B	14377.6974326783	0.340551543553312	0.0829372804683316	4.10613347375608	4.02337055276685e-05	0.005154172028016
ZNF589	897.880991709552	-0.431581146495684	0.10517750597504	-4.10335976780152	4.07193302703308e-05	0.005154172028016
TUBGCP6	3715.14585861815	-0.553603829811633	0.134953081227307	-4.10219481301932	4.09249465323661e-05	0.005154172028016
ARPC4.TTLL3	332.057014842369	-0.844928739245332	0.206052909694254	-4.10054262518814	4.12182502607296e-05	0.005154172028016
IMPG2	78.3737520725905	-0.655621441731853	0.16007047769589	-4.09582985675495	4.20658801614692e-05	0.00517619825772836
ZDHHC11	51.559402067773	-0.941255411378405	0.229835409474583	-4.09534550629152	4.21539256498788e-05	0.00517619825772836
KAT2A	1371.81271370821	-0.451957339623415	0.110789097060655	-4.07943878607458	4.51445551684281e-05	0.00542399623650725
CRYZL1	664.609183959061	-0.130127882343174	0.0319068192627843	-4.07837212701904	4.53521350984864e-05	0.00542399623650725
NT5DC3	413.364266305847	-0.502068765602061	0.123107298982754	-4.07830217826804	4.53657792341766e-05	0.00542399623650725
COL27A1	6.14656031260432	-1.54501393683146	0.379374570128927	-4.07252899504149	4.65054086265285e-05	0.00548477200405713
NOP2	146.388409807227	-0.715395303399373	0.175701060069956	-4.07166185061454	4.66789106728266e-05	0.00548477200405713
TWIST1	3.44633348066684	1.93539699502967	0.475572707063908	4.06961326056416	4.70912425901946e-05	NA
FAM53B	9718.62122891989	0.295380479136367	0.0726682270928864	4.06478169281333	4.80774411036695e-05	0.00560081642942749
GDPD3	117.311183360929	-0.650417363550335	0.160115266814489	-4.06218205478129	4.86161381360573e-05	0.00561557595588527
AP1G2	813.574236573196	-0.878438919802734	0.216450918403021	-4.05837464809054	4.94154464228955e-05	0.00565993726675686
ZNF101	511.542940377887	-0.410984199240178	0.101376194552385	-4.05405037203095	5.03383696220058e-05	0.0056962586080003
PCGF3	782.232910035867	-0.93802182040487	0.231502757386656	-4.05188184794787	5.08073223047533e-05	0.0056962586080003
HES2	48.7528380513986	-0.707325918002555	0.174602714019275	-4.05105912571593	5.0986320629203e-05	0.0056962586080003
IFIT1B	99.9794628592664	2.18208887425952	0.539243163813203	4.04657679631784	5.19720792486384e-05	0.00575918244031659
NLRP1	2839.24635490968	-0.679843734621548	0.168390787645187	-4.03729767007227	5.40704433431589e-05	0.00594338824812303
CENPT	1086.44855763783	-0.676448729764605	0.16770929448191	-4.03345999310472	5.49615415609031e-05	0.00595742336832188
COG5	191.617909937405	-0.527545093692747	0.130852088896469	-4.03161384844337	5.53951508450443e-05	0.00595742336832188
TMEM64	873.674759995624	0.435699770897918	0.10808378586216	4.03112980751405	5.55093740115098e-05	0.00595742336832188
LRP10	7908.67873048532	0.19405438183209	0.0481731343602534	4.02826978998069	5.61888432217923e-05	0.00598323385244554
DGAT1	1518.68980799801	-0.289349708750191	0.0719368881778231	-4.02227168952511	5.76395157771434e-05	0.00609012868249973
CXCL13	32.5079671288169	1.34313298190953	0.33410347350942	4.02011079921222	5.81707765315189e-05	0.00609898218557387
RAP1A	2496.23070291134	0.350175847564102	0.0872315785778698	4.01432432237263	5.96163270003359e-05	0.00613376420762592
CALM1	32171.3776477387	0.215707740475464	0.0537426111577826	4.01371901789753	5.97694912340969e-05	0.00613376420762592
MST1	72.4227802891917	-0.978576442943097	0.243913841676737	-4.01197585268662	6.0212660326414e-05	0.00613376420762592
IFT140	167.137210316303	-0.317804820418858	0.0792209972759161	-4.01162357641102	6.03025974924338e-05	0.00613376420762592
KIFC2	1241.40201313083	-0.763555536816717	0.190494655527622	-4.00827799972583	6.11630966679748e-05	0.00617520746358886
DENND4B	8067.5450439185	-0.341183843671915	0.0852045728105958	-4.00429029120708	6.22039431748783e-05	0.00621971969191611
MEGF6	613.839802169676	-0.683717590860334	0.170825124723306	-4.00244163127518	6.26921371665522e-05	0.00621971969191611
ANKRD23	145.85054376722	-0.570386465469915	0.142547279672078	-4.00138443035922	6.29729506591653e-05	0.00621971969191611
INPPL1	5327.14998733978	-0.284507931928681	0.0711524694663206	-3.9985672185749	6.37270835003159e-05	0.00624892192884392
FAM118A	54.3451071205632	-0.883156508317637	0.221016703102895	-3.99588128824128	6.44540279050383e-05	0.00627506000246909
GSAP	2164.75235790295	-0.348325138863503	0.087223618292706	-3.99347270477349	6.51125772604266e-05	0.00629421580184124
TMEM63A	3301.48329584456	-0.447587698178968	0.112261759009839	-3.98700057906399	6.69138623415879e-05	0.00642278833602707
LRRC36	9.02531864505623	-1.15687730321095	0.290681935790936	-3.97987339689041	6.8951979101931e-05	0.00655506354687692
FBF1	435.383735697173	-0.417652541976775	0.104968551182034	-3.97883496793712	6.92537894901157e-05	0.00655506354687692
DYNLT3	1177.62240729214	0.311152736500964	0.0782910785922253	3.97430642285037	7.05846424384274e-05	0.00661808005418728
ARHGAP4	815.732129064423	-0.722162543963317	0.18175491534523	-3.97327655536371	7.08906594212284e-05	0.00661808005418728
GLRX5	1652.55588587059	0.361741205346378	0.0910958157736631	3.97099693629355	7.15724998096412e-05	0.00663628008439054
RUSF1	1529.81112802494	-0.328907761730681	0.0828860681705071	-3.96819114466952	7.24202375682738e-05	0.0066695124192944
KCND1	95.4642622046614	-0.743720622950167	0.187519097813346	-3.96610602132087	7.3056375840574e-05	0.00668294230004714
EPHB4	145.764303647363	-0.645332490905188	0.162830745192104	-3.96321032704136	7.39485773647733e-05	0.0066848740630699
TYK2	5320.73284242498	-0.480779394456374	0.121321434002344	-3.96285617961857	7.40583993781038e-05	0.0066848740630699
LZTR1	1805.1333635449	-0.462119974529835	0.116693597973915	-3.96011420123609	7.49139292828163e-05	0.00668949084327477
ATG16L2	1005.4788266756	-0.82764402611743	0.209151225976373	-3.95715598727078	7.58474044362549e-05	0.00668949084327477
YY1AP1	487.571395054585	-0.81218144663813	0.205251791075175	-3.95700053277812	7.58967615942203e-05	0.00668949084327477
SEMA6B	144.35644522843	1.47354998336003	0.372442732829352	3.95644713528398	7.60727131847094e-05	0.00668949084327477
ZMIZ2	895.671593395434	-0.58229291898475	0.147383610975083	-3.95086614537618	7.78688688935527e-05	0.00679212693518152
NRBP2	393.91066066952	-0.609934118760072	0.154463970019557	-3.94871450398981	7.85719914454971e-05	0.00679212693518152
MRI1	870.120508805403	-0.416084598318714	0.105385599632117	-3.94821113862988	7.87373474946785e-05	0.00679212693518152
YTHDC2	1765.09493171055	-0.323579821203333	0.082001309855748	-3.94603234719733	7.94568840969117e-05	0.00679212693518152
HTR3B	30.9692915863036	-0.638194939490443	0.161768431467642	-3.94511422099126	7.97619491456648e-05	0.00679212693518152
ENO1	492.136149144137	-0.71398459203227	0.181043771299788	-3.94371254479666	8.02298192636995e-05	0.00679212693518152
TGFB3	105.25100421009	-0.49491991083436	0.125567261311186	-3.94147252768243	8.09829115652825e-05	0.0068116914915253
PLEKHA3	1064.61503776203	0.288665120521751	0.0732640995858383	3.94006235186911	8.14604338311536e-05	0.0068116914915253
ACIN1	957.481917174767	-0.337396047600466	0.0857096167329552	-3.93650164895368	8.26780524601496e-05	0.00685558176641324
ZMAT2	4043.48702476808	0.205620313727819	0.0522463262970402	3.93559372115064	8.29912686322953e-05	0.00685558176641324
ZNF783	1017.68650267733	-0.315858195183439	0.0803737300061209	-3.92986856724685	8.49923065181214e-05	0.00697858516772286
PHKA2	1630.16847255881	-0.235357732629562	0.0599120886429855	-3.92838470432991	8.55183328311913e-05	0.00697972979933615
CPNE1	91.1272669724409	-0.752027009980062	0.191651926244098	-3.92392095773794	8.71193294524509e-05	0.00706807416926729
TELO2	1029.12069865842	-0.444774510278593	0.113508918049541	-3.91841027049936	8.91348985182307e-05	0.0071514700296347
SLC48A1	453.943697992959	-0.233775957253789	0.0596721834280696	-3.9176705765357	8.9408775877257e-05	0.0071514700296347
HAUS5	721.551667965071	-0.413079350801739	0.105462694403022	-3.9168291037888	8.97213041135388e-05	0.0071514700296347
SIAH1	30.4741992417186	-1.48774909131528	0.3803072426852	-3.91196623238325	9.1547714629757e-05	0.00722154786707827
DR1	5066.28203755343	0.282993250151912	0.0724091881311871	3.90825056122989	9.29668639630178e-05	0.00722154786707827
MAGED2	1488.29260236541	0.218727064854624	0.0559696379251476	3.90795926082538	9.30789959947338e-05	0.00722154786707827
MYO6	271.757868225841	0.580017266541638	0.148430941552108	3.90765739593465	9.3195329434732e-05	0.00722154786707827
HOXB7	48.8106531721515	0.612460317533212	0.156739017784762	3.90751662342467	9.32496276306512e-05	0.00722154786707827
RNF5	2086.08092217149	0.226805648232974	0.0581803105875192	3.89832309148291	9.6861125214461e-05	0.00745885387950905
ABCA7	3581.03315257515	-0.528913950471404	0.135825861033774	-3.89405924943768	9.85805546152891e-05	0.00754861213149657
SLC8B1	1137.6740130369	-0.336706747531678	0.0864987402795425	-3.89262024445125	9.91673200427311e-05	0.00755112051498562
MYBPC3	74.2547015318895	-1.05571604262553	0.271334559257704	-3.89082778660293	9.99028203590472e-05	0.00756486356385452
TRMT11	366.427853160716	-0.445161092293923	0.11459413055163	-3.8846762059367	0.000102466356106237	0.00771611289352492
TMEM120B	492.310151016803	-0.433305562388221	0.111634243152048	-3.88147534442502	0.00010382467957314	0.00777544166253792
C1QTNF6	219.757483770804	-0.669080988327348	0.17245968408669	-3.87963709820449	0.000104612424915031	0.00778599928050022
SHROOM1	125.059121460096	-0.660249319369227	0.170254751775121	-3.87800817589696	0.000105315178891645	0.00778599928050022
GJB7	1.28352856499345	2.92063800453893	0.753224829504919	3.87751158768705	0.000105530302836845	NA
PSMD10	1258.30898499255	0.215917558219888	0.0556895023092229	3.87716803466798	0.000105679373946628	0.00778599928050022
RANGAP1	194.089074920276	-0.600344430021292	0.155023705732727	-3.87259759521122	0.000107681534894187	0.00787999566240757
DGKA	4315.82729620397	-0.458734318584794	0.118486197184	-3.87162664924097	0.000108111459198108	0.00787999566240757
INTS6L	1367.60676534412	-0.45097873390248	0.116616659217503	-3.86718961877782	0.00011009682081465	0.00798201950906213
RHOT2	2857.48156799593	-0.540497541447988	0.139816323326249	-3.86576852108166	0.000110739933384382	0.00798616556629166
SLC7A14	86.9347995260807	-0.643750547306262	0.166651049854933	-3.86286523767258	0.000112064835595999	0.00803917741670243
TEPSIN	1338.05136909916	-0.528992513195797	0.137162975914946	-3.85667130409757	0.000114941556145531	0.00814010231384126
GSTK1	2023.79668298278	-0.889175393214478	0.230611440586652	-3.85572975457118	0.000115384901978971	0.00814010231384126
UBL3	5652.28869915226	0.307166713945573	0.0797127597920111	3.85341963754663	0.000116479505424225	0.00814010231384126
SCNN1D	37.4703940247683	-1.24159427884637	0.322239155861344	-3.85302113744556	0.000116669314384199	0.00814010231384126
PCSK4	32.4787259464526	-0.796176103076053	0.206658757750122	-3.85261245032129	0.000116864278454168	0.00814010231384126
PAQR6	9.64678657387744	-1.90592934624343	0.494762163793499	-3.85221321620487	0.000117055029604761	0.00814010231384126
LYG1	35.3337201406947	-0.717768241298366	0.186786759685463	-3.84271477543185	0.000121680850610165	0.0083121176572332
XRCC2	194.970565275473	-0.482094560220072	0.12547985654141	-3.84200758199764	0.000122032065664546	0.0083121176572332
SZRD1	1880.03932012739	0.3220264854687	0.0838631345356968	3.83990518899133	0.00012308183420724	0.0083121176572332
TTC28	111.727624065295	-0.503655396808343	0.131189510249091	-3.83914381456297	0.000123464099677951	0.0083121176572332
CHKB	2163.15776873306	-0.522207687761845	0.136044878279049	-3.83849575498694	0.000123790354300464	0.0083121176572332
NXF1	5327.54413792717	-0.393535251263025	0.102531445650977	-3.83819079858332	0.000123944160482537	0.0083121176572332
PCOLCE	78.5135671152546	-0.520462207419081	0.135653409364082	-3.83670568885007	0.000124695760746751	0.0083121176572332
VSTM4	100.205952621695	-0.622432702064705	0.16225022915089	-3.83625160544983	0.000124926424427313	0.0083121176572332
TMEM212	605.496900047072	-0.344915626940835	0.0899137247624163	-3.836073167386	0.000125017176796244	0.0083121176572332
YKT6	3857.1550391032	0.170939454972373	0.0445778851458016	3.83462459946853	0.00012575621181053	0.00832066585911419
GAR1	432.580022237649	0.351040998548117	0.0918063757617364	3.8237104518663	0.000131458284045977	0.00847623401924883
NKTR	5157.58114366467	-0.722861467419914	0.189093845250369	-3.82276570907325	0.000131963154786198	0.00847623401924883
VPS16	2078.96234328847	-0.298932911998201	0.0782418426061113	-3.8206271994782	0.000133112731454435	0.00847623401924883
PPP1R3E	439.898864449715	-0.736951020207014	0.193088555875142	-3.81664784257619	0.000135277031172107	0.00847623401924883
UBE2V2	1667.30484370324	0.217259745834481	0.0569385250952957	3.81568973679706	0.000135803057107276	0.00847623401924883
ACAP1	6836.97903820309	-0.284303788723417	0.074519083985494	-3.81518093779522	0.000136083184287817	0.00847623401924883
ARGFX	276.687597390547	-0.558608554697579	0.146516366841932	-3.81260173684369	0.00013751159688636	0.00847623401924883
CYB5RL	110.466933132209	-0.383276894877009	0.100544961364193	-3.81199504855053	0.000137849638753554	0.00847623401924883
PDE12	252.171868459718	-0.509250986908336	0.133638107483658	-3.81067194453207	0.00013858957881601	0.00847623401924883
ADCK5	342.062587010293	-0.564787551926741	0.148242541408784	-3.80988848787556	0.000139029485379647	0.00847623401924883
DYNLL2	4233.52773828774	0.246989498768478	0.0648380135386882	3.80933167579389	0.000139342931481156	0.00847623401924883
SELENON	522.197286383041	-0.386300062094694	0.101420798268853	-3.80888406212958	0.000139595389043418	0.00847623401924883
TUBA1A	218.148050281907	-0.890248110128762	0.233759957360945	-3.80838583382415	0.000139876900290011	0.00847623401924883
CFAP44	293.877165817617	-0.642785479074591	0.168810257670777	-3.80773945815655	0.000140242915345234	0.00847623401924883
TTC24	177.089933619135	-0.66265112309153	0.174034378976649	-3.80758748350774	0.000140329103013557	0.00847623401924883
NPIPB3	3855.27196292835	-0.599118546602067	0.157367491022232	-3.80713032094683	0.000140588669318272	0.00847623401924883
PYURF	2562.87207861717	0.242912098433571	0.0638267331718947	3.80580497170948	0.000141343730077181	0.00847623401924883
POLI	727.820706396544	-0.433467486285687	0.113898076939359	-3.80574894619573	0.000141375732191947	0.00847623401924883
SLC15A2	155.479752391288	-0.746256726457227	0.196103897984134	-3.80541505869303	0.000141566592333813	0.00847623401924883
SLC4A1	666.672866825958	1.64910155562699	0.433359540210174	3.80538883447033	0.00014158159316262	0.00847623401924883
TUT1	593.400830282984	-0.272544758416639	0.071621289472323	-3.80535955753715	0.000141598341977184	0.00847623401924883
DCHS1	230.894303452594	-0.59084236025262	0.155279418856874	-3.80502686448885	0.000141788800908931	0.00847623401924883
TECPR1	3014.3112843001	-0.246635193081022	0.0648491710097063	-3.80321273565866	0.000142831598836903	0.00848910192813815
GDI1	3579.82707874661	-0.282767838072679	0.0743827035398511	-3.80152676113989	0.000143807202765835	0.00848910192813815
DPY19L1	1179.90015129829	0.298584102337154	0.0785455312571384	3.80141425690616	0.000143872527175342	0.00848910192813815
HINFP	52.2863507369847	-1.27113211623243	0.334531471909586	-3.79973850883597	0.000144848846814576	0.00850986975035636
SLC7A6	1369.55388060018	-0.475902742143837	0.125291768881918	-3.79835600048359	0.000145659013288104	0.00852073970436417
UBA7	4434.39393324159	-0.432033362284073	0.113864301888599	-3.7942828008269	0.00014807083304653	0.00862021333650781
FSTL3	126.369171347114	-0.527221352698932	0.138985437700133	-3.79335678199925	0.000148624367870824	0.00862021333650781
POLR2E	109.369900315596	-0.660576281401758	0.174225494626327	-3.79150182824013	0.000149739045895227	0.00864806438793198
MYO15B	3195.4145742382	-0.993720129362032	0.262568304378674	-3.7846157087144	0.000153946271408138	0.00880480366085029
CAPS	458.154325808786	-0.597563235288309	0.157899251657041	-3.78445894465811	0.000154043332869509	0.00880480366085029
CUL9	1585.39583778089	-0.371959993313898	0.0983007364740892	-3.78389833744472	0.000154390907919532	0.00880480366085029
GDF7	72.3913875499389	-0.86999908288908	0.230143096045957	-3.78025279852562	0.000156669203699617	0.00888585405840698
ZNF683	352.401661005319	0.758321616909567	0.200638401211324	3.7795437579811	0.000157115981516954	0.00888585405840698
RFTN1	4000.52969787153	0.185386516557323	0.0490665868007304	3.77826396016125	0.000157925439636666	0.00889472620763534
NBPF15	772.427805876781	-0.455824285422156	0.120698344809383	-3.77655788189998	0.000159010620019423	0.0089189907442993
MSS51	151.143527260923	-0.524838705092945	0.139090698528711	-3.77335587961412	0.000161066278426843	0.00899726793015522
ALKBH5	4651.94981845094	0.216632088057891	0.0574740086633451	3.76921834923359	0.000163759583770666	0.00905972551458024
CYFIP1	224.00677379204	-0.984114179374949	0.261163220464547	-3.76819591068163	0.000164431634330784	0.00905972551458024
HTRA4	168.945866465795	-0.347442121801237	0.0922238251460545	-3.76737921302868	0.00016497031432615	0.00905972551458024
LYRM7	387.468003852683	-0.373685769444191	0.0992249142431559	-3.76604779449297	0.000165852056604392	0.00905972551458024
CD82	162.56095790319	-0.598359471975441	0.158911272042519	-3.76536833595633	0.000166303740132233	0.00905972551458024
TUT4	1382.65848224385	-0.337296955435148	0.0895931425212761	-3.76476308278894	0.000166707068508056	0.00905972551458024
PPP4R3A	5424.91740345656	0.213163216921262	0.0566235520103278	3.76456808789356	0.000166837205000707	0.00905972551458024
MSC	627.03678260111	0.464963863816357	0.123553825714701	3.76324942693405	0.000167719769955572	0.00907150977973987
ABCA5	763.976565630015	-0.82168365113009	0.218703873919451	-3.75706034101946	0.000171921052829572	0.00924143535772685
STX4	424.974886447534	-0.780179443642357	0.207722679604479	-3.75587030327108	0.000172740138882189	0.00924143535772685
CEACAM8	30.4787734563492	-0.809417013854804	0.215520099215756	-3.7556451430755	0.000172895525768184	0.00924143535772685
SHC1	249.73605010026	-0.645457735531983	0.171979705569494	-3.75310408512802	0.000174658290747137	0.00927650088905504
DNAJC25.GNG10	3.58206428104522	4.13842676010076	1.10269464273478	3.75301248388866	0.000174722150255537	NA
PSMB1	7088.09956173142	0.180365692534257	0.0480624096757276	3.75273927693528	0.000174912746037208	0.00927650088905504
PCED1A	152.26129743685	-0.917905747716102	0.244741686483712	-3.75050838663397	0.000176476402076283	0.00932315255930129
DCAF15	1443.39573303529	-0.330348797600969	0.0882132788952468	-3.74488741080872	0.000180474691450261	0.00949756773925504
ANO9	740.122069618214	-0.81200524583551	0.216889260767555	-3.74387022650123	0.000181207270846018	0.00949944269858161
TM9SF3	6973.00483933667	0.198819530640321	0.0531391901183234	3.74148590141506	0.0001829354417424	0.0095291877774181
CUBN	235.215071372064	-0.61657817145424	0.164809361447379	-3.74115988339111	0.000183172941869666	0.0095291877774181
DPH7	822.265748714927	-0.305878655777598	0.0817820630201796	-3.74016800850479	0.000183897294300847	0.0095292743699089
PLCH2	411.5814375801	-0.799084373051707	0.213754698072153	-3.7383242579397	0.000185250920128387	0.0095292743699089
PSMD7	3374.23076256945	0.192843588572171	0.0515995597845557	3.73731073244333	0.000185999003768588	0.0095292743699089
TRIOBP	115.365641555013	-0.716140500854202	0.19162119759996	-3.73727181451636	0.000186027785644716	0.0095292743699089
PTMS	976.711168204632	0.412435957531132	0.110410340566838	3.7354830662936	0.00018735518747946	0.0095292743699089
STAB1	3380.0104324574	-0.850892318269709	0.227787588583853	-3.73546391864313	0.000187369444690799	0.0095292743699089
PDGFD	603.707003959635	0.612188194454057	0.163931834507883	3.73440702528476	0.000188157983898131	0.00953172307035105
ANAPC2	1331.93403965141	-0.37507248947062	0.100497662188941	-3.73215138841203	0.000189851339647866	0.00953172307035105
IVD	640.790127278856	-0.440559468459804	0.118045305400548	-3.73212189137815	0.000189873578296162	0.00953172307035105
AGAP9	219.152264256971	-0.765515447686717	0.205140199129738	-3.73166961392378	0.000190214869782501	0.00953172307035105
COL6A1	72.3687667804754	-0.841458318923613	0.225772184896085	-3.7270238550905	0.00019375412645603	0.00964905169391772
IAPP	89.64539638145	-0.593935475017584	0.15937130740472	-3.7267403065804	0.00019397213236489	0.00964905169391772
PYGO1	68.2480495711361	-0.787917835891425	0.211631229842517	-3.72306977792335	0.000196815098915004	0.00975487199349639
KLRG1	2759.51840906314	0.560313855452907	0.150645145559824	3.71942855092132	0.000199674019298705	0.00981693508110123
SKIV2L	1967.3585084813	-0.290548146174785	0.0781230564805738	-3.71910879148761	0.00019992693423199	0.00981693508110123
AKR7A2	51.040079406183	-0.910587750661676	0.244910480840079	-3.71804321129185	0.000200771933286755	0.00981693508110123
CDC42BPG	150.968995894825	-0.414565558565485	0.111507659046529	-3.71782137756563	0.000200948267617553	0.00981693508110123
OSBPL2	165.541202971077	-0.546983306972331	0.147352996969687	-3.71206095716435	0.000205578458731347	0.0100072656875295
NPFF	57.3680155308433	-0.871776855891788	0.234978789421825	-3.71002360696823	0.000207239922107007	0.010008119087701
VPS39	497.806377639047	-0.596203377917959	0.160712997664323	-3.70973963887622	0.000207472497634327	0.010008119087701
FGFBP2	9683.96972033399	0.561822056596139	0.151569671049722	3.70669179859758	0.000209984223688287	0.010008119087701
ASIC3	12.3298471803724	-1.24921803018376	0.337024201064722	-3.70661224397906	0.000210050165528026	0.010008119087701
DNHD1	779.998991952046	-0.732472278711528	0.197702658572271	-3.704918709749	0.000211458537163907	0.010008119087701
CHRAC1	1731.05757648034	0.355058109333255	0.0958384509940959	3.70475634414342	0.000211594027999879	0.010008119087701
STXBP6	4.60728984051727	1.29575579843931	0.349798387254085	3.70429323191276	0.000211980933899881	0.010008119087701
TMEM259	6018.1284323151	-0.573736131998408	0.154894579181643	-3.70404267876665	0.000212190534726673	0.010008119087701
ELMO3	155.740792114322	-0.653942654766377	0.176594292837292	-3.70307921201562	0.000212998339618454	0.010008119087701
FOXD1	31.4372196184883	0.911677598691241	0.246196803797842	3.70304400637078	0.00021302791190688	0.010008119087701
GLO1	3225.65195353996	0.214777002392739	0.0580121343430002	3.70227720157403	0.00021367297538672	0.010008119087701
ORAI1	2895.44834004998	0.239575534353364	0.0648223085139481	3.69588093737534	0.000219125652310558	0.0101950029755875
USP3	225.991061296637	-1.11290916750125	0.301124628636964	-3.69584239103529	0.000219158904757676	0.0101950029755875
CDC42SE1	4439.98662271617	-0.328309279490282	0.0889830871140234	-3.68956944671502	0.000224633903113274	0.0104134351029452
GRIPAP1	1883.76176671971	-0.338051841255723	0.09164548654808	-3.68869056173727	0.000225411165722334	0.0104134351029452
HDGFL3	501.043752239489	0.628049256218427	0.170301737689078	3.68786170206358	0.000226146499667775	0.0104134351029452
RPIA	2338.86417246996	0.175527047661892	0.0476127594424356	3.68655481676306	0.000227310495910619	0.0104317914453257
OBI1	787.52027873412	0.304667477912181	0.0826825548249919	3.68478548536688	0.000228895338468029	0.0104692733668431
INHBE	10.5353615607915	-1.37734386755119	0.373924902450553	-3.6834772397469	0.000230073835462298	0.0104879811951542
TRIM36	1.86180614365723	2.97247694950715	0.807607138146205	3.68059766823041	0.000232687909302228	NA
JADE2	2763.31798880168	0.307754058632968	0.0836156882616532	3.68057795171084	0.000232705903645651	0.0105608867212557
CYP3A4	2.49611659359466	-3.22772727887118	0.877008137899631	-3.68038463884879	0.000232882400417561	NA
SMARCC2	246.572990962823	-0.47762853986003	0.129789934381493	-3.68001218381182	0.000233222810205279	0.0105608867212557
EMC3	2709.41361296407	0.210893339139811	0.0573505717360764	3.67726655124431	0.000235746660314202	0.0105822177109367
PCDHA9	69.892066945318	-0.649355614670723	0.176595169853134	-3.67708593168636	0.000235913585265404	0.0105822177109367
ZNF681	394.684391612102	-0.362345994369209	0.0985544348539114	-3.67660770320807	0.00023635609010109	0.0105822177109367
SPEG	25.8386983995807	-1.10521130015559	0.300694514908752	-3.67552863573509	0.00023735741413419	0.0105822177109367
KATNIP	657.250742257588	-0.32869867886993	0.0894346668650673	-3.67529382499794	0.000237575834156026	0.0105822177109367
COLQ	130.380355973748	-0.575967757838609	0.156814870190502	-3.67291543932608	0.000239798853677841	0.0106143366187754
DXO	390.012623155456	-0.262533017131527	0.071492411034813	-3.67218021229816	0.000240489991857415	0.0106143366187754
PTPN11	4541.15790681094	0.193991854651958	0.0528296206970925	3.67202815564857	0.000240633163257638	0.0106143366187754
SPTA1	29.1599377439228	1.21407312420757	0.330806073703285	3.67004484112505	0.00024250792378376	0.0106625258102344
SLC15A1	47.0747581426299	-0.643160839934349	0.175372229725981	-3.66740413199562	0.000245025370948265	0.0107090711839598
PRKN	36.081850147429	-0.690357967821937	0.188247616181774	-3.66728663992919	0.000245137946397318	0.0107090711839598
CAMK2N2	6.42617580294809	1.13536677086778	0.309760115810999	3.66530974426847	0.000247039407328495	0.0107576585363814
SLC30A9	1891.47035703435	0.164546657210832	0.0449112035829566	3.66382203288972	0.000248479463971717	0.0107859079424666
SELENOS	2175.02531473254	0.264005325053569	0.0721156197181545	3.66086190599715	0.000251368220793648	0.0108766630140236
ATP1B4	43.0796866383597	-0.770652865253067	0.210607443999202	-3.65919100777837	0.000253012710082254	0.0108917091397186
NUDT21	5538.06864573862	0.198571525956781	0.0542730044249454	3.65875315105114	0.000253445311779309	0.0108917091397186
SPIN3	255.73414561354	-0.618064576313084	0.169004761946776	-3.65708379570825	0.000255101003889052	0.0108917091397186
SDF4	4796.6317033297	0.152029449708786	0.0415729426902163	3.65693260738467	0.000255251454622904	0.0108917091397186
TMEM248	5653.35241814153	0.143293290184013	0.0391889597089391	3.6564708848683	0.000255711439817311	0.0108917091397186
FBXO44	337.185259140601	-0.61588458690125	0.168480588806784	-3.65552252198948	0.000256658673339753	0.0108979991203141
SLC16A10	37.10555226874	-0.762815161832528	0.208985929320537	-3.65007904748717	0.00026215961853511	0.0110970049709116
CNDP2	387.057478017453	-0.681261785963917	0.186797931294005	-3.64705209123362	0.000265266162514319	0.0111937393036228
CELSR1	189.695966149359	-0.503355249136648	0.138140115824745	-3.64380213619658	0.000268639967136163	0.0112694159683416
ZNF225	47.2977437417215	-1.27770778835334	0.350659094735124	-3.64373206780358	0.000268713146713941	0.0112694159683416
TMED9	5253.8676287624	0.202040420063115	0.0555175186533902	3.63921920438312	0.000273465946071427	0.0114335608740907
NISCH	538.687752113137	-0.664142272058897	0.182614985827254	-3.63684430962937	0.000275998637116117	0.0115041633758186
TRIM13	91.1621481887944	-0.794057953756579	0.218423283239499	-3.63540892701399	0.000277540032389441	0.0115331421995978
CACNG8	76.6598227995465	-0.533451043182265	0.146836469450706	-3.63296015749921	0.000280188295492506	0.011607800813261
BRICD5	70.3432941909239	-0.741954352963021	0.20443673465495	-3.62926141534835	0.000284233292873673	0.0117396963086914
NAA25	953.514236932774	-0.276161478223446	0.0761106622036401	-3.62842038457837	0.000285160659878363	0.0117424162965018
NACC1	2189.62936898454	0.1796726338541	0.0495456190617737	3.62640809130034	0.000287391044299822	0.0117986142584535
CISD2	1228.82907661229	0.224545962031731	0.0619504837880378	3.6246038497457	0.000289404714675777	0.01184560438748
ACAP3	1392.2785908736	-0.419051292168097	0.115705954571106	-3.62169167283929	0.000292682831901071	0.0119281843640232
NPIPB13	1985.89080379871	-0.595053138699369	0.164359267653624	-3.62044165318019	0.000294100569136404	0.0119281843640232
CHST6	178.226240798735	-0.448379342065601	0.123865406689195	-3.61989157465635	0.000294726488757052	0.0119281843640232
TUBE1	449.288924875234	-0.246634474596299	0.0681363546294433	-3.61971925175056	0.000294922826902115	0.0119281843640232
BBS2	1051.45910267317	-0.298391842496987	0.0824690168962541	-3.61822965432416	0.000296625131363627	0.0119615400606102
SGPP1	1220.70324153853	0.339550448805107	0.0938848560783529	3.6166690027381	0.000298418505338932	0.0119778924647315
AARS2	560.881684431755	-0.302176732927241	0.0835658777898989	-3.61603014195547	0.000299155557437776	0.0119778924647315
NDUFA11	44.84553231723	-0.80208693755048	0.221841372884646	-3.615587692777	0.000299667008838844	0.0119778924647315
NDST2	2620.9426851169	-0.212616879054391	0.0588195739214568	-3.61473001042653	0.000300660784357873	0.0119824751192918
AIFM1	159.761541680892	-0.515911749089504	0.142953022189083	-3.60896007086237	0.000307426918816596	0.0121607240117073
CDAN1	703.216497013824	-0.270747066048376	0.075021301475106	-3.60893587187656	0.000307455593709273	0.0121607240117073
LMNTD2	90.0180345009026	-0.533015670572354	0.147732281586589	-3.60798374497412	0.000308585818263689	0.0121607240117073
RHPN1	320.918150399365	-0.837009698900815	0.232041729240338	-3.60715161725881	0.000309576781978633	0.0121607240117073
LMF2	2563.98851500302	-0.460556121566289	0.127679136614737	-3.60713687276869	0.00030959436772285	0.0121607240117073
ODAD1	31.1872255361312	-0.681991387564782	0.189132350035544	-3.60589495893545	0.000311078959409552	0.0121776753396085
FAM104A	502.20854116845	0.461366664089061	0.127969607412487	3.60528310915206	0.000311812816839571	0.0121776753396085
CCBE1	172.334510700349	-0.520589957452697	0.144435662016204	-3.60430346761793	0.000312991182593496	0.0121887709107124
NDUFV1	129.014900462568	-1.03386275916277	0.287084730386274	-3.60124607732255	0.000316695641741773	0.0122978962875794
KCNB1	12.2977731723605	-0.936981304369919	0.260251626774793	-3.60028990397332	0.000317862579790765	0.0123081447799663
SMG9	640.513230301038	-0.216538384548467	0.0602378706834379	-3.59472176044236	0.000324738441310449	0.0125387675780777
OVGP1	64.5780424276941	-0.704584926152517	0.196062823407262	-3.59366918168342	0.000326053770605199	0.0125539912241493
ZSWIM5	85.8904628467258	-0.511642891163011	0.142435256218301	-3.59210847614056	0.000328013248498149	0.0125876298815715
EMP2	184.934379645661	-0.527433984419673	0.146857871776281	-3.59145872155324	0.000328832264939731	0.0125876298815715
EIF5A2	785.754940909256	0.303007161171312	0.0843972145893259	3.59025072860206	0.000330360030249103	0.0125876298815715
NDUFS2	347.199567839176	-0.773212008433713	0.215382563491671	-3.58994709645387	0.000330745081252174	0.0125876298815715
SOAT2	7.09372269246761	-1.05708437653355	0.294508475840265	-3.58931733125024	0.000331545057042125	0.0125876298815715
ABHD12	1345.58060287597	0.167654774967869	0.0467313312523381	3.58763104912577	0.000333696025112142	0.0126341022841069
DSG2	121.275119634775	-0.626950958170735	0.174832922662857	-3.58600055768519	0.000335788239254668	0.0126780988948508
GVQW3	171.457993762628	-0.494037916547227	0.137838888514546	-3.58416932892703	0.00033815266635373	0.0126982156557945
WDFY2	805.792694077021	-0.295147668117155	0.0823510844414288	-3.58401677548126	0.000338350340002658	0.0126982156557945
ZBTB42	190.061964269933	0.301013047936228	0.0840014525401621	3.58342670077413	0.000339115957352105	0.0126982156557945
BMPR2	2186.91504271523	0.267866111662879	0.0747752329285531	3.58228388160051	0.00034060336789987	0.0127124103493681
NPIPB4	2847.99794404922	-0.587604383622477	0.16405721383799	-3.58170402797862	0.000341360395294845	0.0127124103493681
CCDC57	404.690277712874	-0.71604305135413	0.19997234615836	-3.58071035875674	0.000342661340432702	0.0127260873844625
TIGD1	920.676443932016	-0.32022682699049	0.089451324115213	-3.57990035539372	0.000343725253990594	0.0127309109018799
KLF1	36.7951534803808	1.12857675400998	0.315527412107551	3.57679463242733	0.000347833227340402	0.0128481487497281
ROBO3	95.6764888314242	-0.603482851612532	0.168772518722123	-3.57571751717553	0.000349268632491058	0.012866301245549
SEMA3G	69.4591219701502	0.529365447417085	0.148224239719132	3.5713824433856	0.000355101927626638	0.0129567123664265
MOGS	1539.06974537981	-0.327952623494013	0.0918418170875805	-3.5708420618603	0.000355835420680241	0.0129567123664265
GJC1	105.806279492335	-0.627046109712098	0.175628520183904	-3.57029774580749	0.000356575686553519	0.0129567123664265
EDC4	2472.53368403478	-0.29128307211459	0.0815960390277746	-3.56981877533835	0.000357228273897742	0.0129567123664265
EFCAB14	8257.5929183962	0.196440358244079	0.0550355915318675	3.56933309475439	0.000357891143993436	0.0129567123664265
MDM4	780.092210566841	-0.48410817919166	0.13563097431094	-3.56930400044035	0.000357930889199869	0.0129567123664265
TOR2A	679.448390423271	0.310585200599181	0.0870276687837305	3.56880983875376	0.000358606585126739	0.0129567123664265
SLC16A5	77.2649706979267	-0.654191336475015	0.183335028797533	-3.56828338133611	0.000359327753082114	0.0129567123664265
ZMAT1	249.176180419095	-0.77659800574719	0.217709415144837	-3.5671310091506	0.000360911066652745	0.0129794665922874
DDX17	5972.27916235161	-0.493591263657644	0.138433897491048	-3.56553757860904	0.000363111125884583	0.0129931451866257
RAB29	2535.78041604886	0.395550524930428	0.110939086586504	3.56547486644396	0.000363197968899807	0.0129931451866257
EIF4EBP2	12496.8584843464	0.153102761806543	0.0429699117793937	3.56302248402482	0.000366609265718725	0.0130808489312728
PLEKHA2	8251.05290680146	0.187349759964054	0.0525951599702741	3.56211027915764	0.000367885781143182	0.0130862778533944
LENG8	7193.78322967067	-0.639614670767145	0.179589200844988	-3.56154305357831	0.000368681635781619	0.0130862778533944
LPAR2	1129.94901334676	-0.447257408224585	0.125685724028416	-3.55853786642837	0.000372925032775699	0.0132025147967085
PRKCB	12653.712602099	0.149631667388107	0.0420761808271044	3.55620839265237	0.000376245671545639	0.0132650748429595
TEC	158.184293994133	-0.306618054454079	0.0862384926183177	-3.55546630216669	0.000377309304621582	0.0132650748429595
ADI1	670.88471512258	-0.69679668611837	0.195990602250381	-3.5552555995935	0.000377611815045363	0.0132650748429595
OPLAH	96.1758680954173	-0.589055089430477	0.165765296205673	-3.55354892075607	0.000380070500665419	0.0133171231981225
MLKL	73.3390932517953	-1.09061573648693	0.30712155632782	-3.55108820600927	0.000383641820128842	0.0134077897650157
NADSYN1	2264.57976391315	-0.232577213127167	0.0655155733974284	-3.54995310376533	0.000385299781600618	0.0134312941770241
RFX1	707.834387136083	-0.206935846445124	0.058326131436638	-3.5479096821281	0.000388301348954955	0.0135007724844735
KMT5C	267.878622865036	-0.405225708700287	0.114236556469133	-3.54725073326051	0.000389273924167137	0.0135007724844735
TMEM14A	395.018195696076	0.350404607463633	0.0988230713586157	3.5457773437547	0.000391456813963697	0.0135420212546325
ERVW.1	90.2229776358199	-0.465117262593483	0.131211862414559	-3.54478058640737	0.000392940033390542	0.0135589181142104
WDR91	749.735309550433	-0.375410699496136	0.105971172532636	-3.54257380119597	0.000396242531039803	0.0136101905872948
IGFBPL1	21.9822079372042	-0.648227684774578	0.182988329667264	-3.54245369610882	0.000396423012704037	0.0136101905872948
CDV3	5475.84433851591	0.263612194434761	0.074433620109502	3.54157427849071	0.000397746853713842	0.0136175864566492
HMGN3	440.542973060486	-0.705231531245866	0.1991986444921	-3.54034302313657	0.000399607278486086	0.0136175864566492
PIGY	1965.25600425681	0.24371560761855	0.0688520028906577	3.53970251243946	0.000400578300702156	0.0136175864566492
THOC1	643.684475271785	-0.339984566683399	0.0960499194782084	-3.53966529623727	0.00040063478863656	0.0136175864566492
CENPB	2977.8994606684	0.178966079895494	0.0506470976412651	3.53359004227875	0.000409956421192498	0.0138997662210292
POLE	1337.59389488219	-0.363002241341602	0.102774137146102	-3.53203881269823	0.000412368825967883	0.013940375300879
KCNAB3	96.9537294626218	-0.888609798247799	0.251635660204166	-3.53133493689575	0.000413467830409639	0.013940375300879
DNAH1	1603.03576200392	-0.546485821769875	0.154778554860903	-3.5307592984118	0.000414368642827576	0.013940375300879
PIDD1	412.604723801631	-0.532672588851941	0.150890189968121	-3.5302002665944	0.000415245221728311	0.013940375300879
TMEM214	135.40596973364	-1.02850331115615	0.291509283682844	-3.52820087978788	0.000418394514870265	0.0140115902645742
AMBRA1	412.361035855127	-0.346494867644842	0.0982431739023937	-3.52691035805797	0.00042043908380325	0.01404555076529
FLT4	60.8313419795992	-0.549057046836667	0.15574149133376	-3.52543848228612	0.000422782358889481	0.0140892996373194
TIMM23	1302.9323325961	0.262269504021297	0.0744486809813487	3.52282270906858	0.000426976877975609	0.0141943776751404
BBS5	1766.66003598273	-0.333546437504556	0.0947272458382065	-3.52112461998791	0.00042972061151451	0.0142396594346602
SVOP	108.044577239268	-0.565139991291717	0.160519751028702	-3.52068818740359	0.000430428443659574	0.0142396594346602
TCIRG1	4960.22957246685	-0.436358497613544	0.124157748267529	-3.5145490611935	0.000440501294963682	0.0144887840231486
AMDHD2	269.4215865241	-0.403334138784438	0.114771417673149	-3.51423853570468	0.000441016594355074	0.0144887840231486
ERO1B	742.609326481215	-0.320275514228018	0.0911385825002548	-3.51415948593586	0.000441147862773782	0.0144887840231486
FKRP	109.468233551237	-0.844554977970935	0.240683873982989	-3.50898032342053	0.000449828182471055	0.0147290867267084
DDX51	1182.49350313667	-0.319311703599996	0.091018285555038	-3.50821487850275	0.000451124513018408	0.0147290867267084
SIX4	159.770351253716	-0.531924829110551	0.151637470096035	-3.50787195785891	0.000451706401450045	0.0147290867267084
PFAS	611.506043681626	-0.316956432005848	0.0905005194944351	-3.50226091271595	0.000461327614709355	0.0149748555983488
KLB	73.751404064876	-0.673705564239232	0.192366635064531	-3.50219550294276	0.000461440891511848	0.0149748555983488
AKAP6	22.0041806504276	-0.782429870253085	0.223642353510288	-3.49857644570483	0.000467748979660306	0.0151435120968408
IDUA	483.961001887472	-0.52216159351315	0.149317982880125	-3.49697727923602	0.000470561908325239	0.0151984805935379
HGS	2389.68127085261	-0.324020858692872	0.0927287730805482	-3.49428605521841	0.00047533141582917	0.015316234510051
UAP1L1	962.926261026754	-0.413867525257433	0.118496414509702	-3.49265863418632	0.000478237443898259	0.0153382766346573
ATP1B3	6413.78621707967	0.208032112855063	0.0595651298321632	3.49251505773992	0.00047849461718331	0.0153382766346573
SCN11A	29.7548848258208	-0.679617110243502	0.194670256839732	-3.49111939993493	0.000481001241373822	0.0153382766346573
C12orf75	5077.19563699848	0.36947518506377	0.105841383885965	3.49083856898403	0.0004815070961974	0.0153382766346573
ARL6IP5	12461.8351295615	0.240471544891118	0.0688879481605219	3.49076364316692	0.000481642142306187	0.0153382766346573
SEC31B	1057.82304035186	-0.916758987235447	0.262937083298073	-3.48660970805774	0.000489184695175789	0.0155421617604802
SPCS3	9539.47053490264	0.177960544493823	0.051129424591499	3.48058961968862	0.000500311414597642	0.0158416830323683
EFHD2	21840.3190682906	0.20116735384765	0.0578024737061971	3.4802550989454	0.000500936565440259	0.0158416830323683
RHNO1	885.13234362552	0.301392013831035	0.0866251008953839	3.47926883450356	0.000502783933471507	0.0158632986417052
MAPK8IP3	2530.02862936674	-0.592344886343841	0.170286424084268	-3.47852090693215	0.000504189106277759	0.0158708949620459
ATP13A4	63.0982044918102	-0.581890728600568	0.167348044643102	-3.47712893712948	0.00050681402936661	0.0159030922179129
RNF187	3834.75999865192	0.16550918541755	0.0476046752246195	3.47674224509685	0.000507545496316368	0.0159030922179129
FANCD2	426.60615815103	-0.510948171605903	0.147042271487982	-3.4748386735012	0.000511160662588771	0.0159645843362798
RBM15B	3740.53338313399	0.164520807900853	0.0473512462998362	3.47447682494097	0.00051185057629892	0.0159645843362798
TMEM50B	2329.93724852953	0.296189333465527	0.0853075783992047	3.47201666045989	0.000516564277695047	0.0159866336335158
CHTF18	304.793462467278	-0.619968374167764	0.178573101353768	-3.47179037306158	0.000516999872646174	0.0159866336335158
GHDC	197.437411013789	-0.531760337268534	0.153168866505205	-3.4717260067369	0.000517123837991251	0.0159866336335158
CYB5R3	2809.50392927281	0.258957146103382	0.0745917150409322	3.47166097416152	0.000517249114628061	0.0159866336335158
ZNF793	508.423902525899	-0.448524180449676	0.129240986487222	-3.47044844395414	0.000519590080156688	0.0159888224422644
ENGASE	1400.36593238298	-0.639918737957503	0.184419199561543	-3.46991386731377	0.000520625291145209	0.0159888224422644
DNAJC14	1966.81586036376	0.165292715415749	0.0476374849370816	3.46980357241916	0.000520839116974718	0.0159888224422644
PLEKHG4	63.1178878045362	-0.535353904985625	0.154379639521623	-3.46777532739763	0.000524785843830204	0.0160737776436083
APBB3	189.602589364164	-0.961171674435398	0.277353755246217	-3.46550806057099	0.000529230662321853	0.0161406980487852
TUSC2	1278.55130826257	0.143913588248798	0.0415280742996311	3.46545296587653	0.000529339106955758	0.0161406980487852
SESN1	707.073367352526	-0.430854859915226	0.124381608020166	-3.46397563734158	0.000532254713117567	0.0161697196997892
FAM160B2	1454.90361539348	-0.382551476054695	0.110443700661523	-3.46376908563669	0.000532663546970313	0.0161697196997892
ATAD3B	808.919816924166	-0.475782757593367	0.137398053443282	-3.46280566332601	0.000534574345447589	0.0161916629521125
SPPL2B	247.621063952252	-0.675452625897803	0.195174365740411	-3.46076506172015	0.000538642671205813	0.016278713100965
UBE2G1	4222.00215660409	0.228872108559917	0.0661673309781635	3.45898958256982	0.000542205875260688	0.0163309935368766
JAZF1	3310.64510000115	0.28968348624249	0.0837547766061008	3.45871003399452	0.000542768897447183	0.0163309935368766
ZNF76	353.279473828412	-0.395267589073827	0.114315247422074	-3.45769788359397	0.000544811968840966	0.0163323690435446
FCHSD1	1976.19151894864	-0.429578733448327	0.124245456577496	-3.45750054192432	0.000545211145620895	0.0163323690435446
NUCKS1	8579.81621726089	0.210747979802755	0.0609711967671559	3.45651702733644	0.000547204635260128	0.0163561385495516
SLC28A2	31.2901125262785	-0.772493301370335	0.223527422179304	-3.45592184546679	0.000548414307485462	0.0163564267199712
VTI1B	2199.43448645222	0.184598978228964	0.0535166005265354	3.44937788298854	0.000561879805821915	0.0166587500571519
CASP10	273.84216389423	-0.682061840185289	0.197767448094268	-3.44880740869033	0.000563068145224169	0.0166587500571519
SLC25A34	136.985277236824	-0.467646012950504	0.135596545725717	-3.44880476451408	0.000563073658680967	0.0166587500571519
SPG7	1577.16992713033	-0.330735611857534	0.0959034990980697	-3.44862924677365	0.000563439748814896	0.0166587500571519
SH3PXD2A	622.906535598059	-0.357567171069537	0.103749029431726	-3.44646280575416	0.000567976744236184	0.0167565433418597
MRPL20	140.341960217808	-0.558630501349011	0.162182303659679	-3.4444602693598	0.000572200723822759	0.0167918727911412
SLC9A3R1	7245.83413473077	0.231310341247355	0.0671627604419918	3.44402671547631	0.00057311906913874	0.0167918727911412
XKRX	13.5510822124551	-0.7909694389484	0.229674488780956	-3.44387155555078	0.00057344805917843	0.0167918727911412
CBLN3	103.888662825258	-0.582204988275116	0.169070505541646	-3.4435633016529	0.000574102180533514	0.0167918727911412
CD3G	3189.1375973284	0.367933432531885	0.106889947005865	3.44217059544145	0.000577066202622556	0.0168287190770787
PHKG2	1102.07019607444	-0.314791014354852	0.0914762501792045	-3.44123216395696	0.000579071444518478	0.0168287190770787
IL10RA	17320.8942283489	0.220645833122639	0.064130375694829	3.44058226280484	0.000580463954540918	0.0168287190770787
METTL3	1059.27801641397	-0.50118761588128	0.145682583199424	-3.44027134111981	0.000581131252555093	0.0168287190770787
FADS3	200.687902109039	-0.490906033969363	0.142701790144158	-3.44008322161513	0.000581535340081003	0.0168287190770787
POP4	1179.05876250426	0.196778526209317	0.0572199188696605	3.43898645955009	0.000583896438095217	0.0168448784070627
SYNJ2BP	939.529937676837	-0.253747344146462	0.0738001588632334	-3.43830349493836	0.000585371223164154	0.0168448784070627
NMNAT1	215.263547587831	-0.383653454233384	0.111590344485194	-3.43805242293422	0.000585914256050984	0.0168448784070627
DUXA	37.4709283307167	-0.622915457357763	0.181252263125552	-3.43673202538869	0.000588777814094515	0.0168448784070627
SEPSECS	785.209693418272	-0.314247522857718	0.0914486407801842	-3.43632797794203	0.000589656675389838	0.0168448784070627
TBC1D25	1508.10437354218	0.18626647338647	0.0542092772010956	3.43606266313961	0.000590234437304939	0.0168448784070627
AP5Z1	2098.47139854868	-0.308365000424956	0.0897723727559285	-3.43496546831099	0.000592629340444134	0.0168448784070627
SNAPC4	655.773073866769	-0.323037814071457	0.0940599958288974	-3.4343804847609	0.000593909907895095	0.0168448784070627
HPRT1	1878.24488453561	0.204159385993263	0.0594564234207406	3.43376500380015	0.000595260016481198	0.0168448784070627
NPEPPS	3691.6251907461	-0.177387288592322	0.0516612269465587	-3.43366387282712	0.000595482128745354	0.0168448784070627
SPIRE2	30.2708548868519	-0.640815471465811	0.186677064183608	-3.43274881822402	0.000597495357657755	0.0168448784070627
PPP1R13L	58.5436324076162	-0.413109628246917	0.120347118862256	-3.4326507535236	0.000597711487098278	0.0168448784070627
ACBD3	1869.25932429291	0.216997145688909	0.0632193662467856	3.43244734282577	0.000598160025606629	0.0168448784070627
CROCC	1050.97637231484	-0.43852711199105	0.127849946342065	-3.43001404801347	0.000603550000734315	0.016958861642957
SPRING1	2213.73775351575	0.19132668238512	0.0558066154717371	3.42838713238248	0.000607178948521114	0.016958861642957
PRPF3	1408.98669499383	-0.324830248285092	0.0947539165619432	-3.42814587587777	0.00060771881348592	0.016958861642957
SSH3	361.904985050792	-0.366832939978424	0.107081362399867	-3.42574031331973	0.000613126280712598	0.016958861642957
TRIM66	970.324991977501	-0.412710188388032	0.120488542619492	-3.42530650147698	0.00061410619940495	0.016958861642957
ZBTB40	224.400376584642	-0.717984864793515	0.209613546843108	-3.42527892689547	0.00061416853566168	0.016958861642957
SELENOF	9814.61229727621	0.196316822384067	0.0573221129346213	3.42480087236101	0.000615250182150955	0.016958861642957
MESD	1692.70495630217	0.240930222835104	0.0703488561622284	3.42479232753274	0.000615269531799764	0.016958861642957
POLRMT	1599.57727987935	-0.291372548851541	0.0850979511042225	-3.42396667687905	0.000617141879711538	0.016958861642957
ZNF492	143.0425478235	-0.478298832506638	0.139715888772195	-3.42336749749701	0.000618503971595896	0.016958861642957
CASP8	118.675578998321	-0.852367730826059	0.249023564282658	-3.42283965487927	0.00061970621328928	0.016958861642957
LY6G5B	302.685735180384	-0.695313586627823	0.203148723270927	-3.4226825324446	0.000620064503221539	0.016958861642957
ZMPSTE24	1617.99630968322	0.253156021642514	0.0739676841065772	3.42252193914509	0.000620430907014486	0.016958861642957
SUGP2	1926.95417281014	-0.627300065637697	0.183308196085931	-3.42210593433385	0.000621380985396394	0.016958861642957
GAS2L3	74.6724221834141	-0.616846490830064	0.180306011006167	-3.42110885481775	0.000623663644488174	0.016958861642957
ADHFE1	251.37131641636	-0.653762031322658	0.191119701756324	-3.42069407452403	0.000624615515520052	0.016958861642957
SLC5A5	97.2395713086607	-0.49861561020138	0.145786684048727	-3.42017251750322	0.000625814344716445	0.016958861642957
VSIG1	155.728890028971	-0.435482471410602	0.12733419246302	-3.41999633395463	0.000626219796330357	0.016958861642957
TMSB4Y	341.971437572296	-0.381857688845382	0.111659611391954	-3.41983716480048	0.00062658630279155	0.016958861642957
TMED10	10334.3039180609	0.198132057861523	0.0579457303464135	3.41926931763639	0.000627895466982566	0.016958861642957
BVES	40.244922380175	-0.675591334522376	0.197621694497715	-3.41860915745861	0.000629420656362052	0.016958861642957
KXD1	281.564296774371	-0.309395891383086	0.0905285711310871	-3.41766016537558	0.000631619182552851	0.016958861642957
RRP36	1207.76237627569	0.108591071905477	0.0317736440015521	3.41764614408634	0.000631651719107567	0.016958861642957
OLFML2A	49.4653736549822	-0.529052769714819	0.15482837949777	-3.4170271072458	0.000633089755833317	0.016958861642957
LMBR1L	270.371918053265	-0.590095506760521	0.172697519869158	-3.41693098550343	0.000633313321809619	0.016958861642957
THAP12	4999.65936899728	0.265891938809114	0.077865697039049	3.41475064014095	0.000638404275087988	0.0170616671949986
SGSM3	208.89679376395	-0.561522956137258	0.164525374213513	-3.41298695609434	0.000642550175740623	0.0171388628088937
HS6ST1	1012.45681295339	0.253543332132923	0.074313432238616	3.4118102810648	0.00064533010384013	0.0171543866254646
CACNA1I	332.281027995545	-0.726825184048967	0.213040540305194	-3.41167546330733	0.000645649327869651	0.0171543866254646
BTAF1	4188.17356181918	-0.536450590370759	0.157288076257155	-3.41062465214273	0.000648142496543296	0.0171748402305789
SCARB2	210.175507023653	-0.719435565734201	0.21096025504044	-3.41028960927398	0.000648939304383575	0.0171748402305789
TMC8	12851.8723584645	-0.301086530946626	0.0883780036328966	-3.40680393955577	0.000657283231163262	0.0173619582185179
ZNF445	1194.10172911172	-0.266342865594177	0.0782813925558092	-3.40237771580639	0.00066802242488553	0.0176115002924367
TLCD2	250.804892722977	-0.467310568055464	0.137371614976998	-3.4017986039817	0.000669439510621821	0.0176147886675201
HEATR5B	3104.48617509421	-0.200357948514128	0.0589380476000434	-3.3994670110854	0.00067517324047923	0.0177047828236038
GATD1	221.514839871371	-0.386068985178667	0.113575083511606	-3.39924016115044	0.000675733528103506	0.0177047828236038
ADAMTS4	84.8826586919892	-0.481734431516393	0.141735520965994	-3.39882640733351	0.000676756555473043	0.0177047828236038
LRRC70	88.8596631333521	-0.499827195179487	0.147085708956765	-3.39820366454778	0.000678299033393551	0.0177111414274983
FBXO7	1575.67689686089	0.494739034939235	0.145679107553988	3.39608776609157	0.000683564374396278	0.0178144979407673
RMND5A	4473.30529963365	0.199136071698355	0.0586463600936302	3.39554017300357	0.000684933216211612	0.0178161063682524
WNT10B	157.257875752764	-0.752173853787783	0.221638219391435	-3.39370103158684	0.000689549267933567	0.0178825357177794
PLCG1	3266.26498632527	-0.330334306323978	0.0973438779207008	-3.39347798115335	0.000690111062916507	0.0178825357177794
C9orf78	6369.29922191337	0.230760035514917	0.0680578838695198	3.39064370495751	0.00069728687297806	0.0180341936977058
SLX4	508.954010294949	-0.307053291009451	0.0905738338213596	-3.39008826340572	0.000698701239036063	0.0180365490304196
SLC44A1	227.146833010699	-0.550609081111208	0.162512390752826	-3.38810523038001	0.00070377257744318	0.0181331195284509
RBM27	2863.13521570301	0.253267437860996	0.0747680769265649	3.38737397391869	0.000705651283569636	0.0181423550634014
FAM193B	926.556657508656	-0.465183687937806	0.137346692158236	-3.38693040675397	0.000706793142968903	0.0181423550634014
USP4	115.025824348018	-0.527387865251031	0.155801760541751	-3.38499297708323	0.000711800756477808	0.0182365494563769
TMEM192	980.654673667411	0.18757757672094	0.0554770906941184	3.38117183821296	0.000721773896727806	0.0184573700045028
ZNF554	200.703206061898	-0.320852961394635	0.094925366572604	-3.3800550156341	0.000724713217625393	0.0184978298805882
RAB8B	5995.20749485801	0.310992006488517	0.0920393520285552	3.37890260670275	0.000727757850903612	0.01850663399528
PPP1R37	577.215431296784	-0.30749090249051	0.0910143815064642	-3.37848697536522	0.000728858850109341	0.01850663399528
TAF6L	410.274179185585	-0.283081878988609	0.0837920933761913	-3.37838413605076	0.000729131508104575	0.01850663399528
COL4A3	59.6089378012025	-0.825454599496523	0.24444665763849	-3.37682915148417	0.000733265804995322	0.0185485209730287
FAAH	217.300446050397	-0.444797596869614	0.131723969721519	-3.37673999508192	0.00073350350729732	0.0185485209730287
FHOD1	175.760798602529	-0.653234557731072	0.193545843993694	-3.37508956148062	0.00073791671966923	0.0186255646094289
NFATC2IP	3145.45839883598	-0.271349771959577	0.0804633018624728	-3.37234199540265	0.000745318374287771	0.0187345324073861
ASPSCR1	35.901698254001	-0.898624769199265	0.26648291915022	-3.37216648656081	0.000745793511689591	0.0187345324073861
NRAS	5737.93254641366	0.27867038636545	0.0826434844600557	3.37195833629377	0.00074635738057305	0.0187345324073861
ZNF366	95.0266160587505	-0.448275252742925	0.132982509884121	-3.37093391554683	0.000749138259997929	0.0187692052316249
NLGN2	124.977306129324	-0.530790656865634	0.157484261385798	-3.3704362086401	0.000750492799063506	0.0187692052316249
PIP4K2A	13527.4218926708	0.22818446224465	0.0677206076356253	3.36949815146978	0.000753051962765128	0.0187987147481478
HBG1	201.96317235826	1.98958812964595	0.591062273199894	3.3661226910571	0.00076232793153811	0.0189823373750723
PPP1R35	862.842709290923	-0.278003776049757	0.082596400104754	-3.36580983792484	0.000763193021389554	0.0189823373750723
NIT1	354.104271614442	-0.335486977961224	0.0997244430078973	-3.36413990233725	0.000767826103100022	0.0190488041511106
RHOF	4106.98684114814	0.191248429188258	0.0568603218106057	3.3634777837748	0.000769670308499116	0.0190488041511106
CRYGS	45.4419971490761	-0.697898798644815	0.207501785384929	-3.36333876525529	0.000770058040151278	0.0190488041511106
SBNO2	1610.31171565854	-0.398534925947113	0.118538209290243	-3.3620798587508	0.000773577477522382	0.0190839003073003
MUSTN1	127.961492851562	-0.64559012384435	0.192035313613492	-3.36183023682678	0.000774277099775279	0.0190839003073003
H2AZ1	4477.75389258477	0.18986209147043	0.0564850768820594	3.36127880053807	0.000775824708057052	0.0190875284671798
NBPF9	1384.36030298216	-0.531025224950392	0.158124134298448	-3.35828067806601	0.000784289319232588	0.0192119408901912
NPHS1	29.2755728704761	-0.657730124147317	0.195857370367214	-3.35820971615281	0.00078449070087492	0.0192119408901912
ACBD7	273.062832021912	-0.414519123660519	0.123442574952641	-3.35799155048044	0.000785110130288813	0.0192119408901912
NOL9	1262.60652217351	-0.325385567925499	0.0970390232399214	-3.35314141735546	0.000798998710314688	0.0193904911321144
KIF3B	2131.16435421504	0.156356869339668	0.0466311274905934	3.3530578768701	0.000799239917601866	0.0193904911321144
FAM131B	37.6951315613659	0.718599380419819	0.214322151766827	3.35289364396464	0.000799714305951117	0.0193904911321144
ZNF862	1318.74791042851	-0.280670671981523	0.0837149855435856	-3.35269331003341	0.000800293326243413	0.0193904911321144
TMEM63C	266.987215266719	-0.522445092860303	0.155837135411467	-3.35250703550767	0.000800832060011616	0.0193904911321144
KLHL17	283.326910389723	-0.595272789489863	0.177562511310367	-3.35246885785123	0.000800942517049187	0.0193904911321144
MAN1A1	5625.32967161766	0.329437377576398	0.0983869009215749	3.3483865686449	0.000812835469656313	0.0196087707684241
ENPP4	1578.40392589162	0.362157587188057	0.108158840532423	3.34838636772823	0.000812836058999239	0.0196087707684241
PRND	41.6061112861785	-0.74990203658274	0.224122094234047	-3.34595319192239	0.000820002369845911	0.0196850201895017
POFUT2	291.115092009802	-0.600523121806706	0.179483259537364	-3.34584475095123	0.000820323115979177	0.0196850201895017
ADGRF2	4.89448823083447	-1.53383834791148	0.458555006217303	-3.34493861612017	0.000823007830377636	0.0196850201895017
RIMKLB	306.990661314456	-0.354597231297902	0.106024144027644	-3.34449511052357	0.000824324826796764	0.0196850201895017
NOXA1	93.2457750920492	-0.61958317586865	0.185285313163478	-3.34394111055089	0.000825972684412604	0.0196850201895017
ZNF224	435.419264384925	-0.637169475396839	0.190544497425995	-3.3439405703348	0.000825974292760815	0.0196850201895017
ARRB2	161.284696169136	-0.709975053956276	0.212319706753595	-3.34389616871612	0.000826106496580703	0.0196850201895017
TCFL5	186.977260683951	-0.318626256734907	0.0953475764326617	-3.34173419667289	0.000832567470210903	0.0197921575083933
TMEM236	135.472704956286	-0.539114902094053	0.161342996518089	-3.34142115696735	0.000833506853251485	0.0197921575083933
ITIH4	93.5173098058966	-0.967566625154745	0.289705775890442	-3.33982511111773	0.000838311640523806	0.0198647974026429
RSKR	240.56346509817	-0.564609345352159	0.169086321527227	-3.33917812069288	0.000840266669076316	0.0198647974026429
UBLCP1	2093.8896350257	0.211526850496718	0.0633511905948584	3.33895619814737	0.000840938231938733	0.0198647974026429
BCL2L15	185.880058680073	-0.529311341745988	0.158580187108194	-3.33781509152122	0.000844399218342328	0.0198779142472829
CCL2	171.210478306299	1.40947956877344	0.422276570043992	3.33781144577025	0.00084441029707827	0.0198779142472829
RAB3B	125.309376234922	-0.487151569935289	0.145986870047512	-3.33695468487504	0.000847017570404485	0.0199049129045054
DNASE1	234.998254548968	-0.383593324160833	0.11504106580713	-3.33440342776327	0.000854825778591705	0.0200538302275472
TLNRD1	1505.87412494585	0.300800999029467	0.0902773482174565	3.33196538189081	0.000862349825444288	0.0200791411382615
ABCC2	89.2748334944621	-0.546112103036354	0.163906964757842	-3.33184196195194	0.000862732339565536	0.0200791411382615
ARL10	80.5449656454568	-0.580379463547529	0.174196795116918	-3.331745932283	0.000863030072136973	0.0200791411382615
IFITM1	28880.7536247125	0.337891188681361	0.101415776621063	3.33174186442295	0.000863042686326081	0.0200791411382615
PRDM16	7.64700694749837	1.03209270254089	0.309782539753826	3.33166841281971	0.000863270484741104	0.0200791411382615
ZSWIM1	307.183168309032	-0.330188219317498	0.0991354100247301	-3.33067890913176	0.00086634471199952	0.0201163175886771
SERTAD3	336.143895065655	-0.739204986474985	0.222152595817854	-3.3274649965426	0.000876399986293767	0.0202650134396245
ZNF513	273.0281360579	-0.557358112330842	0.167541517094573	-3.32668655504789	0.000878851697248759	0.0202650134396245
C2orf68	1973.39730061162	-0.173196667259691	0.0520678228967671	-3.32636660463184	0.000879861227556688	0.0202650134396245
TCF7	1670.82442053011	-0.588155822141169	0.176823550215019	-3.32623013974081	0.000880292138256969	0.0202650134396245
FZD4	45.5312472353193	-0.674685463941571	0.202870333877477	-3.32569800150793	0.000881974323281803	0.0202650134396245
ZNF550	527.802822282106	-0.390305083154623	0.117368529825854	-3.32546623642417	0.000882707905750118	0.0202650134396245
MTDH	9233.76714699312	0.194581931558552	0.058515167147007	3.3253247157221	0.000883156124955024	0.0202650134396245
ZNF106	595.705456134962	-0.574096738868709	0.172672654131879	-3.3247692968815	0.000884917266979967	0.0202712980654403
UNC5CL	141.381682444693	-0.439485033980895	0.132217162599428	-3.32396358642472	0.000887477830202872	0.0202879275978645
CMC2	1345.85287537116	0.209271705662134	0.0629652789946668	3.32360483433829	0.000888620159642339	0.0202879275978645
PPP1R12C	1932.74099741989	-0.335028183606673	0.100832270124038	-3.32262859097133	0.00089173559408335	0.0202983051129615
ZNF716	125.601840389461	-0.554486992581706	0.166898145482752	-3.3223076923824	0.000892761869928026	0.0202983051129615
RUBCN	436.059389893187	-0.403465360335476	0.121450212097201	-3.32206385948974	0.000893542411428973	0.0202983051129615
UBXN2A	606.40452067566	0.241745715628147	0.0728007130631977	3.3206503817935	0.000898079617042505	0.0203674295845081
ENTPD4	1733.61392164137	-0.352629997793584	0.106254589258796	-3.31872722160462	0.000904287179904646	0.0204741432925255
ZCRB1	1913.46343642327	0.184858507892228	0.0557207893249814	3.31758595188009	0.000907989739409522	0.0205238808427061
CCDC78	41.7831004782722	-0.752272961162796	0.226790446721661	-3.31703990197638	0.000909766224270087	0.0205299894649028
VPS9D1	1036.71661588277	-0.394406875039217	0.118938552907968	-3.31605577330676	0.000912976063723926	0.0205683698323258
CDK20	24.2582020522596	-1.19390238933661	0.360681413833893	-3.31013005811951	0.000932526303971891	0.0209741477279486
LDLRAD1	2.00770889079442	-2.66723686337641	0.806401307616704	-3.30758003265068	0.000941058178658369	NA
DCBLD2	26.7148921271119	-0.626825229906676	0.189574469153481	-3.3064854814347	0.000944742461993627	0.0211791366112094
DAND5	79.7856200281358	-0.513139427828284	0.155191875170879	-3.30648384307024	0.000944747986765612	0.0211791366112094
GPR82	280.427831492589	-0.449867937124599	0.136090999303141	-3.30564063331275	0.000947595371482619	0.0211822159759906
OTUD6A	35.1735379576388	-0.697175772754984	0.210912400561799	-3.30552291329455	0.000947993524970967	0.0211822159759906
SPTBN5	162.752518422547	-0.714051113612387	0.216247980016308	-3.30200131145057	0.000959976213163314	0.0214148539859508
GSK3B	3856.74310452877	0.164903152746179	0.0499644676689594	3.30040847905651	0.000965441966194901	0.0215015915020204
CREBZF	1896.84476119264	-0.518093445182325	0.15702262821956	-3.29948269912977	0.00096863197954358	0.0215204285410828
VENTX	492.535157962773	-0.525309338038568	0.15922097742339	-3.2992470372902	0.000969445570375998	0.0215204285410828
LRRC27	132.299730619624	-0.46843544609673	0.142003377158043	-3.29876271587107	0.000971119612158646	0.0215225370954835
SNCA	1539.8520757768	1.06532133420928	0.323202010639411	3.29614698900446	0.000980207154557334	0.0216886745399618
KIN	756.134100316937	-0.230349024245076	0.0699049083152279	-3.29517668782776	0.000983598145093772	0.0217119000998096
TMEM109	3931.65979512487	0.188198807295865	0.0571250523390564	3.29450564314307	0.000985949649763673	0.0217119000998096
TSPAN5	748.633077129337	0.368696324674312	0.111913321330719	3.29448112423332	0.000986035668509327	0.0217119000998096
ZNF713	247.308778126828	-0.339778430833222	0.103203585176099	-3.29231228017367	0.000993672091292028	0.0217969117345784
CDCP1	113.657071125901	-0.521796737680913	0.15849957543736	-3.29210180053215	0.000994416089986294	0.0217969117345784
UNC13D	5551.41560575994	-0.17090562644137	0.0519150732186098	-3.29202321880009	0.000994693991115756	0.0217969117345784
RGL3	2.01719669295484	-1.79122124857541	0.544242371934734	-3.29121975969599	0.00099753952066719	NA
SLC6A4	151.137861434629	-0.434833754912712	0.13212048329298	-3.29119107102008	0.000997641263650413	0.0218264051742458
RAP1GAP	3.24852606284273	2.05755467881123	0.625381690493835	3.29007821956936	0.00100159535902309	NA
VASH1	1158.52477358513	-0.504832640245832	0.153461729577482	-3.28963215542899	0.00100318434792881	0.0218844920254252
NBPF8	1359.57764659648	-0.567320668529472	0.172461927045358	-3.28954151359021	0.00100350752134195	0.0218844920254252
TRMT12	453.546261765551	0.242315547064073	0.0736853921962448	3.28851540097281	0.00100717273915783	0.0219232694027101
SLC45A4	17.3654288345803	-2.05202552377994	0.624068030294497	-3.2881439589392	0.00100850256166539	0.0219232694027101
AP1S3	242.217713711091	-0.453440561048301	0.137978041932145	-3.2863240751836	0.00101504156112918	0.0220226140227261
NUS1	5278.79325316126	0.2006003851615	0.0610593763793147	3.28533301610101	0.00101861900514847	0.0220226140227261
ZBTB2	2377.30744822278	0.236652371769106	0.0720441472007356	3.28482438843678	0.00102045953585455	0.0220226140227261
UBE2G2	296.05047580958	-0.624545940749121	0.19013723859133	-3.28471132417928	0.00102086909048585	0.0220226140227261
POLG2	241.051437350203	-0.405608234757928	0.123486605665107	-3.28463344322484	0.00102115128850792	0.0220226140227261
MRPL13	1144.76196515255	0.205740442179239	0.0626757581617786	3.28261593020035	0.00102848686219403	0.0221457755635144
HNRNPA3	23031.0798971436	0.0989532425821968	0.0301626170838827	3.28065838275924	0.00103565099238439	0.0222648628173489
TRMT2A	69.2548440987801	-0.838290395415939	0.255626908938967	-3.27935114067388	0.00104046085558156	0.0223330416717743
EGLN1	2845.05163430907	0.209957720905166	0.0640421119883215	3.27843218136612	0.00104385443612215	0.0223706540319888
AMY2B	607.851104796046	-0.777696097002393	0.237405150936434	-3.27581812751242	0.00105356383407387	0.0224096618144881
TWSG1	554.284646004707	0.259041121498434	0.0790986619474462	3.27491154870032	0.00105695061380009	0.0224096618144881
FBXL17	1637.53127617139	0.267664157060521	0.0817385399940538	3.2746383417173	0.00105797322861821	0.0224096618144881
KCNA7	84.8133888504048	-0.526788210289459	0.160878067327377	-3.27445635717066	0.00105865490534836	0.0224096618144881
GNAI3	6258.60821346038	0.268775139793819	0.0820865697398569	3.27428884707452	0.00105928272289525	0.0224096618144881
LRCH4	3968.98420428937	-0.17279023135971	0.0527741930008737	-3.27414255973274	0.00105983128060107	0.0224096618144881
SGSH	1792.05765409837	-0.289043354548241	0.0882815183399053	-3.27410946236055	0.00105995542771284	0.0224096618144881
YY1	3982.33396404461	0.210520096272764	0.0643013242698505	3.27396206319614	0.00106050848033691	0.0224096618144881
NRN1L	34.2455899990412	-0.603202658818405	0.184259045744707	-3.27366646440876	0.00106161839357972	0.0224096618144881
CD226	1146.31074285657	0.342420276055394	0.10460263240425	3.27353402285392	0.00106211603317383	0.0224096618144881
MAN2A2	251.496560829739	-0.626382373092957	0.191407251960662	-3.27251118584416	0.00106596654474066	0.0224561422021873
ZFP14	276.671421861165	-0.354971704297901	0.108556818182627	-3.26991625436853	0.00107579328390968	0.0226147609245353
MARS1	3787.45839243425	-0.195155936530967	0.0596907451224032	-3.26945050075646	0.00107756588995375	0.0226147609245353
EDARADD	94.0910806836763	0.655204169183787	0.200429088799725	3.26900737366763	0.00107925488957873	0.0226147609245353
ELMOD1	53.1143504479331	-0.703553285967127	0.215234388570495	-3.26877731128311	0.00108013274848661	0.0226147609245353
CIITA	1373.0656445118	-0.431980820517816	0.132258194039068	-3.26619324916997	0.00109003833818235	0.0227871511494255
CTC1	3808.12511869727	-0.336685026231114	0.103101839030007	-3.26555791243572	0.00109248663425922	0.0228033580780294
ARFGAP1	200.506819700396	-0.900100834674568	0.275674952381898	-3.26508022182458	0.00109433078284535	0.0228069244192388
LIMK2	98.8058658739754	-0.552776884385428	0.169333842423351	-3.26442060532373	0.00109688199805335	0.0228251933335376
DLL4	2.22322825220623	-1.91149279521167	0.585668984469067	-3.26377671671399	0.00109937768625776	NA
ZC3H12D	1073.67124048726	-0.372295710106499	0.114108619703761	-3.262643182198	0.00110378398697184	0.0228935638158266
CCDC189	35.0003905242572	-0.587448308095303	0.18007123582015	-3.26231063734149	0.00110507975767561	0.0228935638158266
CCDC90B	140.414954937607	-0.459704176255861	0.140936739638482	-3.26177671936396	0.00110716312712194	0.0228935638158266
PIGK	2169.71503483041	0.222056849587299	0.0680813719040546	3.26163887972525	0.00110770157247971	0.0228935638158266
ACAD8	911.641394265423	-0.200346485345835	0.0614400210079108	-3.260846628292	0.00111080105620296	0.0228935638158266
FAT4	11.1659842438198	-0.984951032514626	0.302082638219937	-3.26053505861371	0.00111202218942428	0.0228935638158266
GON4L	448.51620176784	-0.471649640479764	0.144659879460811	-3.26040393672203	0.00111253646569978	0.0228935638158266
ZBTB38	5244.83179128633	0.292553721294788	0.0897561227802298	3.25942913121497	0.00111636667364485	0.0228935638158266
ZNF266	2084.4696246785	-0.269850029918374	0.0827939256905929	-3.25929743839933	0.00111688505515559	0.0228935638158266
MAN2C1	829.435340706661	-0.857712978424734	0.263160473754961	-3.25927737621944	0.00111696404530628	0.0228935638158266
SS18L1	152.137879846625	-0.622847001702301	0.191159000047876	-3.25826668661329	0.00112095009080213	0.0229407653718215
GPR153	438.824886256835	0.494258773866752	0.151764370098177	3.25675106447589	0.00112695218724626	0.0230290229567714
HIP1R	119.063156851801	-0.784676136340935	0.241161391968092	-3.25373862680621	0.00113897021289944	0.0232352940522528
COG1	905.893251689782	-0.19714478997839	0.0605975106917184	-3.25334799611386	0.00114053726977935	0.0232352940522528
GALNT1	5038.94120439742	0.212529762081192	0.0653554082762732	3.25190780207167	0.00114633199747001	0.0232352940522528
CFL1	43978.7477003926	0.167812042844501	0.0516052701991461	3.25183924426536	0.00114660852226737	0.0232352940522528
MLXIP	4652.76546393478	-0.206365976526954	0.0634671135248012	-3.25154186264217	0.0011478087114487	0.0232352940522528
ZNF124	98.989846624135	-0.520292276252736	0.160019796118412	-3.25142444168425	0.00114828292511653	0.0232352940522528
GFOD2	564.649908605594	-0.282777634937013	0.0869749953079377	-3.25125208614073	0.00114897932437406	0.0232352940522528
UBE4B	165.426200963258	-0.60066480356516	0.18481743889692	-3.25004397393569	0.00115387164707508	0.023299660073531
PHC1	2555.17572904449	-0.24152134382291	0.0743270280158099	-3.24944169396274	0.00115631780098156	0.0233145142416844
PRPF40B	78.6934588442766	-0.475220025573711	0.14627772220176	-3.24875188388731	0.00115912534523937	0.0233366003775666
TBC1D26	9.49318137731799	-1.06804881195893	0.329067658270112	-3.24568150383904	0.00117169846138289	0.0235549410452048
MAVS	872.933548579209	-0.332634708105119	0.102512560950275	-3.24481902531407	0.00117525289081448	0.0235916007390299
CC2D1B	1955.85101739938	-0.218713988945033	0.0674368299899571	-3.24324243855479	0.00118177605425902	0.0236876582640448
NEK8	316.69568789171	-0.343411396812463	0.105915502731325	-3.24231475050061	0.00118563000199828	0.023728115670777
MUS81	1265.91228800414	-0.339942932829257	0.104858541363778	-3.24191933635543	0.00118727622065076	0.023728115670777
NEDD9	1565.90574350531	0.203752965262137	0.0628811185128268	3.24028850123864	0.00119408818070407	0.0238293146456757
TNFAIP2	10334.4118223508	-0.521000029444532	0.160844653752783	-3.23915043048497	0.00119886324690318	0.0238896287358046
MCTS1	352.642493519204	-0.448956347430608	0.138624674225743	-3.23864672676889	0.00120098229076135	0.0238935135726252
STUB1	120.827436036903	-0.70857143617592	0.218811639111274	-3.23827123206907	0.00120256421942926	0.0238935135726252
SLC25A45	183.755689972337	-0.754653636930413	0.23330897996732	-3.23456746943954	0.00121827132924809	0.0241703613066252
PCDH11Y	72.8103130341962	-0.514604801759131	0.159141778459582	-3.23362480135804	0.00122229918567449	0.0242150260185222
PIGS	2614.85138215617	0.147583033997937	0.0456627473405415	3.23202265727244	0.00122917309570815	0.0242886585240008
PLGRKT	935.712689697999	0.233023664186438	0.0721267477299189	3.2307524118376	0.00123464836795248	0.0242886585240008
MED19	250.215956143785	0.234270423443439	0.072530132898073	3.22997372378541	0.00123801595551091	0.0242886585240008
GUCA1B	62.6397075848448	-0.53749166500831	0.166431020758963	-3.22951612360019	0.00123999889124066	0.0242886585240008
ANO8	727.455441598083	-0.317828081643104	0.0984178988203658	-3.22937276097724	0.00124062073288973	0.0242886585240008
TMEM161B	103.798876916485	-0.67921858449006	0.210332352779044	-3.22926347523714	0.00124109495798715	0.0242886585240008
NPR2	56.1789397662641	-0.550835138046456	0.170585335250688	-3.2290884631845	0.00124185473885664	0.0242886585240008
KLHL18	1115.25985112357	-0.194309111579547	0.0601791017726259	-3.22884698933698	0.00124290375587956	0.0242886585240008
METTL21A	1630.07442311885	-0.32597877471526	0.100958808853437	-3.22882944457564	0.00124298000616941	0.0242886585240008
AGAP5	232.243941422296	-0.517128137907471	0.160191349003727	-3.22819016834324	0.00124576127620901	0.0242886585240008
EMC7	2994.98975654245	0.207480808938559	0.0642764903386658	3.22794240701951	0.00124684074447228	0.0242886585240008
SNED1	318.400008111799	-0.508610472686703	0.157571176797335	-3.2278141410397	0.00124739992419667	0.0242886585240008
PRPF39	1404.44353170111	-0.309109087939718	0.0957944911973559	-3.22679398445669	0.00125185558200483	0.024340644197897
GIPC3	83.2455924987622	-0.483771218955109	0.150045369545393	-3.2241662666488	0.00126340022278394	0.0245301211346796
HEMGN	87.8253118860599	0.979842378612375	0.304065878576256	3.22246739160718	0.00127091630978436	0.0245814452370784
BBS1	297.201303456551	-0.201830647865847	0.062640483101941	-3.22204807292735	0.0012727777815985	0.0245814452370784
SH2D3A	568.316567308493	-0.305304035388858	0.0947613148948696	-3.22182143343589	0.00127378494463346	0.0245814452370784
ZNF354C	413.633884568045	-0.291609801339585	0.09051380093158	-3.22171644918563	0.0012742517333445	0.0245814452370784
MAGT1	4325.63633624796	0.182352512247211	0.0566099113983888	3.22121175855436	0.00127649793107872	0.0245814452370784
ZNF260	140.098978451145	-0.464257469948647	0.144128782784557	-3.22112947170738	0.00127686450681229	0.0245814452370784
HYKK	180.310871469077	-0.40444118727323	0.125591649831434	-3.22028723896899	0.00128062212071927	0.0246049397064568
FABP2	6.39290392386813	-1.30527007916138	0.405357447953949	-3.22004711088881	0.0012816953185315	0.0246049397064568
TMEM50A	10146.4994651906	0.187509730931923	0.0582785219889835	3.21747574462111	0.00129323961289052	0.0247777538040762
RTEL1	350.824605585402	-0.551061358894319	0.171284240887543	-3.217233272827	0.00129433314075585	0.0247777538040762
CAPN10	1122.63758108711	-0.323717436078274	0.100678881078813	-3.21534598527035	0.00130287387061064	0.0248957992056805
GCLM	388.687183570259	-0.315583729009085	0.098157825384863	-3.21506439014644	0.00130415265097989	0.0248957992056805
CXCL9	132.103236547132	0.521726776789441	0.16234273485767	3.21373652628714	0.00131019837343208	0.0249762291326982
CCDC9B	145.753026243625	-0.38646539609572	0.120278691122208	-3.21308282032313	0.00131318416711881	0.0249981846338398
GPR75	51.5288392971304	-0.602903069967181	0.187746601510041	-3.21125956538252	0.00132154507202451	0.0251222584821396
NCL	13636.4248323344	0.133988024616553	0.0417347849082489	3.2104640028963	0.00132520865487236	0.0251568161085102
CCDC88B	6231.13628691758	-0.284171217853557	0.0885401822649611	-3.20951697392218	0.00132958196074457	0.0252047317454082
FBXL18	225.465645419886	-0.390285844309373	0.121748670326258	-3.20566822835518	0.0013474925439796	0.0254969030905384
C6orf62	9728.70595321324	0.152280171405803	0.0475115734220946	3.20511741534931	0.00135007394574852	0.0254969030905384
GMPPB	65.8882424981032	-0.938763696006845	0.292926020840208	-3.20478082935125	0.00135165361096362	0.0254969030905384
MAOA	2.48109080252106	1.80540895633191	0.563350078505576	3.20477270744543	0.0013516917497467	NA
CNTNAP1	95.6932862947256	-0.534067545920379	0.166656251258479	-3.20460553917091	0.00135247695777397	0.0254969030905384
VILL	805.042189867286	-0.259524863022323	0.0810041345414449	-3.20384711831641	0.0013560446328168	0.0255288513056532
ERH	5188.89329385193	0.174099610582399	0.0543757870746638	3.2017855731144	0.00136578623007013	0.0256767811253185
VTI1A	43.215835106748	-1.20682526115442	0.377176228629796	-3.19963234570367	0.00137602994795751	0.0257799275162412
RTF1	3815.35139789676	0.105057604768083	0.032841197862136	3.19895776058792	0.00137925375271106	0.0257799275162412
DYNLT2B	212.181954320298	0.313077732538909	0.0978803522652958	3.19857586628152	0.00138108189082634	0.0257799275162412
RAD21	10624.3615336658	0.145055878621625	0.045353104065143	3.19836715946219	0.00138208191997039	0.0257799275162412
SERINC1	11420.3339737828	0.275811016279194	0.0862354677057858	3.19834777518913	0.00138217483456676	0.0257799275162412
SF3B6	3121.2175975403	0.182686492667417	0.0571206835035563	3.19825466822439	0.00138262120428263	0.0257799275162412
INF2	335.260339837862	-0.539962746428953	0.168881449340492	-3.19728868112863	0.00138726015239247	0.0258310872638106
SMARCD1	3107.53040388622	0.120326566110099	0.0376628230521291	3.19483661497056	0.00139910021608334	0.0260160108393123
CTRL	218.371464343486	-0.385166707668172	0.120593018206852	-3.19393869890128	0.00140345915781169	0.0260615099740781
INTS4	1273.4127422152	-0.147165106375447	0.0460886297122601	-3.19308921298433	0.00140759451866816	0.0260765585500109
ZNF682	54.0374952974638	-0.87510852694373	0.27407211427843	-3.19298637604082	0.00140809589822509	0.0260765585500109
AQP6	43.1407064676743	-0.559697055074589	0.175312661819194	-3.19256492524095	0.00141015239426302	0.0260792091367774
APMAP	8197.77707367223	0.259574914524368	0.0813603895444509	3.19043352640969	0.00142059517084574	0.0262367373694139
ETFB	64.6062249083216	-1.03354921904074	0.324006879013689	-3.1898989990181	0.00142322524315812	0.0262497429827405
MAN2A1	4288.72411268172	0.191848646178783	0.0601796680041622	3.18793128213193	0.00143294586360411	0.0263933136769243
SFXN5	548.546668942532	-0.279634796755086	0.0877527302867443	-3.1866221807725	0.0014394467531162	0.026460079671609
FBLIM1	101.790742713422	-0.447996545450621	0.140609895383125	-3.18609543254368	0.00144207020305201	0.026460079671609
STK35	963.638411133864	-0.273171612899152	0.0857404302651355	-3.1860303482782	0.00144239465854773	0.026460079671609
IFT172	265.742533021296	-0.362336029962155	0.113762102691311	-3.18503281312705	0.00144737595748693	0.0264871581320774
TRIM22	673.614463429724	-0.909172610242788	0.28545840155874	-3.18495656557407	0.00144775735938354	0.0264871581320774
EPHA1	171.043351599051	-0.595538840533479	0.187033564135337	-3.18412817125459	0.0014519070888068	0.0264985925836622
TTC23L	7.5473049859708	-1.16975708615373	0.367379592300749	-3.18405570333403	0.00145227062802609	0.0264985925836622
ZDHHC24	453.40227720432	0.21366188147864	0.0672273127419432	3.17820053731429	0.00148192214379225	0.0270034743581396
UBE2Z	5102.7869184617	0.14524927189607	0.0457202866426188	3.17691078867108	0.0014885281674638	0.0270876354105896
WDR97	28.5449896636103	-0.94574596870665	0.297836050261574	-3.17539118543927	0.00149634630628273	0.0271687090216871
AVIL	38.3180576652235	-0.632089084016026	0.199066229862941	-3.17527028291652	0.00149696995416632	0.0271687090216871
FLYWCH1	654.899825693881	-0.471846227245795	0.148678807663576	-3.17359437206054	0.0015056394574676	0.0272381654412589
ID2	16678.5569883398	0.289933314440247	0.091368671158898	3.1732245939752	0.00150755854126239	0.0272381654412589
QRICH2	88.1590558919455	-0.551510485101365	0.173803164465297	-3.17319012457614	0.00150773754620196	0.0272381654412589
GOLPH3	5910.89112494595	0.198308460435789	0.0625103495267579	3.1724100398911	0.00151179388657304	0.0272381654412589
WNK3	14.5771164710115	-1.07761763530079	0.339685883274527	-3.17239452199984	0.00151187467950159	0.0272381654412589
MICALL2	42.3146875603609	-0.459548624294523	0.144866600715297	-3.17221928329541	0.00151278732494739	0.0272381654412589
ALKBH6	66.8564769617044	-0.585324670613027	0.184576256778917	-3.1711807402949	0.00151820649469664	0.0272996761513393
FAT3	42.9960882470581	-0.605363564017293	0.190975741756244	-3.16984533454496	0.00152520098903811	0.0273611746357471
SLC25A32	834.182608033524	0.259394743412158	0.0818341534210059	3.16976143295172	0.00152564143236741	0.0273611746357471
TERF1	1163.04596074489	0.233055440868563	0.0735535705888489	3.16851294917144	0.00153220923344494	0.0274194302521753
STEEP1	182.253290075191	-0.418308538312547	0.132026023535639	-3.16837943846449	0.00153291312194847	0.0274194302521753
PIK3CD	12121.794686382	-0.144462184415609	0.045608824636433	-3.16741739273436	0.00153799398325671	0.0274742568699723
ADAM23	77.8280055285975	-0.625175698634042	0.197451785733194	-3.16621952195869	0.00154434198782559	0.0275515461964172
CDC14B	436.514601905404	0.350096755046769	0.110650339035233	3.16399170666156	0.00155621229912765	0.0277133766649193
DNAJC1	1941.94009288581	0.175320377766644	0.0554177380545337	3.16361482661238	0.0015582286918028	0.0277133766649193
WDR17	82.4304777724864	-0.507136474579812	0.160315001369291	-3.16337504443272	0.00155951283213449	0.0277133766649193
CIAO3	23.5143429847319	-1.24906882969731	0.394942548829729	-3.16265956503923	0.0015633503370845	0.0277453972584138
TRIM41	1387.90182412755	-0.189444291630441	0.059923572465401	-3.16143186789846	0.00156995541085109	0.0278263878412228
ZNF316	2522.26017594679	-0.203670446671925	0.0644426531359806	-3.16049133238135	0.00157503291215917	0.0278801280425058
SMIM17	140.060056998658	-0.523659385492413	0.165827785068283	-3.15785068995998	0.00158936940201925	0.0280974123858916
DFFB	75.1695007119619	-0.412477439148818	0.130713424128061	-3.15558590787669	0.00160176088247884	0.0282504912613227
FIS1	2997.30631639497	0.201778735825696	0.0639501189264256	3.15525192467339	0.00160359573686102	0.0282504912613227
PDIA3	22952.4738973149	0.180072380681117	0.0570728236411102	3.15513355031217	0.00160424653237445	0.0282504912613227
TM2D1	553.65263688467	0.264836552791611	0.0839705608820498	3.15392144591742	0.00161092441272454	0.0283314835424974
PLEKHB2	1938.46621521	0.50510042123311	0.160204125339878	3.15285527236907	0.00161681945316431	0.0283985169415329
ACTC1	1.76115974076586	2.18700781483529	0.693788954106743	3.1522666970838	0.0016200822776962	NA
ME2	536.187696629362	-0.339386144142621	0.107667912696088	-3.15215680924919	0.00162069212257187	0.0284299017125542
PLEKHG2	1716.05404962973	-0.301996699406951	0.0958502129974159	-3.15071495370691	0.00162871359097356	0.0285338897750252
FUT2	45.3755015114215	-0.60499972674642	0.192069145888267	-3.14990585264729	0.00163323084774687	0.0285762984015274
SLC6A14	33.5962963046849	-0.750122289078802	0.238171801274919	-3.14950084377514	0.00163549636271223	0.0285792505432919
PRSS53	122.692501575094	-0.516413239649995	0.16402203527006	-3.14843818880632	0.00164145433559436	0.0286466358439835
ARHGDIA	275.630979701355	-0.531108061215435	0.168739107674275	-3.14751019212841	0.00164667365164262	0.0286671729169432
DHX30	1000.73430930003	-0.313751664397308	0.099683768198126	-3.14746994489326	0.00164690035862814	0.0286671729169432
SIRT7	1597.97013115766	-0.249027065179134	0.0791288607799994	-3.14710792907154	0.00164894083396063	0.0286671729169432
ADAT2	509.403071638721	-0.644826532891841	0.204959878807839	-3.14611101764166	0.00165457188075531	0.0287193067518272
RABEP2	676.048318879596	-0.320165107182782	0.101774396909966	-3.14583153429063	0.00165615371290801	0.0287193067518272
RAB21	3156.44384335388	0.242206067390544	0.0770059086630405	3.14529198597447	0.00165921140893439	0.0287357706528281
TMOD2	284.730224079198	-0.587479100973545	0.186899780409567	-3.14328406211158	0.00167063628528871	0.0288782719501834
SETDB1	1391.97194855962	-0.251899352151276	0.0801435551373322	-3.14310179676491	0.00167167693093872	0.0288782719501834
NOL6	1446.28798406876	-0.146136380347733	0.0465084248308593	-3.14214856510832	0.00167712913763435	0.0288975389958473
CXCR4	5310.57718554817	-0.560912961921026	0.178514118246474	-3.14212101222478	0.00167728697506881	0.0288975389958473
OR7D2	134.899620954868	-0.474381956139475	0.150990716911197	-3.14179550798793	0.00167915266945789	0.0288975389958473
RELCH	2230.73181348296	-0.291661611724976	0.09287023226087	-3.14052850547102	0.00168643294733208	0.0289674022313525
CEP95	624.972060091438	-0.387754670876138	0.123474997665482	-3.1403496918999	0.00168746275654394	0.0289674022313525
ADM5	57.7620024591983	-0.601431888728204	0.191548505244703	-3.13984120084819	0.00169039438089233	0.028981226932783
ANKRD62	38.9028402785318	-0.530602114070755	0.169052888795183	-3.13867522674286	0.00169713431562336	0.0290602270376211
BRF1	72.290408589163	-0.865583169435012	0.275963095228025	-3.13659030646758	0.0017092478873762	0.0292309268568853
CACHD1	12.2416053688005	-1.11501500483219	0.35563386820422	-3.13528914009929	0.0017168480271931	0.0292926024423264
ANXA6	13837.5504429088	0.253764938947983	0.0809396322216299	3.13523711416332	0.00171715255696396	0.0292926024423264
TGFB1	14924.0856808981	0.151830241223113	0.0484418508795843	3.13427828347289	0.00172277389984174	0.0293517603185536
LPAR6	102.487592839721	-0.855830939563105	0.273186649051332	-3.13277000371381	0.00173165075860936	0.0294313373356516
ZADH2	595.341191217673	-0.487496172270884	0.155612808419192	-3.13275094269656	0.00173176320933181	0.0294313373356516
TRIM2	22.055947866033	-0.672863553852391	0.21494282503102	-3.13043040052761	0.00174550355833461	0.0296072295362091
NCK2	4.8804011711083	-2.05254876226478	0.655747134433873	-3.13009185169648	0.00174751652516721	0.0296072295362091
UBE2B	3022.94928380112	0.233405835632645	0.0745728220810171	3.12990482483108	0.00174862947737699	0.0296072295362091
CTSW	9318.3997315033	0.452168974343395	0.144497275717318	3.12925605066756	0.00175249523089911	0.0296358684828224
ERBIN	3154.73565433189	0.255805428255111	0.0818070890844176	3.12693473289513	0.0017663913630445	0.029833846689339
TCEA1	6317.91437153893	0.212382356080781	0.0679386649266011	3.12608963261543	0.00177147549845971	0.0298826869356507
MYLK3	140.08671214561	-0.450575923528673	0.144161400407504	-3.12549629966844	0.00177505303213648	0.0299060232732017
SEMA4D	642.914788379158	-0.30237403650527	0.0967596108122807	-3.12500261180146	0.00177803481120537	0.0299075867365403
SNRNP70	1289.51724285442	-0.364744393175517	0.116727371153051	-3.12475462757806	0.00177953432452929	0.0299075867365403
KIAA0513	753.076734559915	-0.353900270648469	0.113337516059605	-3.12253420537599	0.0017930126902921	0.0300969987299032
TANK	1721.15617817285	0.22856143695562	0.0732324133110124	3.12104198976671	0.00180212336049379	0.0302127200535429
SLC16A12	26.2935055509427	-0.725647831350087	0.232586091451376	-3.11991068262905	0.00180905885136567	0.030291734820779
TMBIM4	48.8797054422619	-0.953715139962936	0.305771189313375	-3.11904840382298	0.00181436152560538	0.0303432485815967
UBXN11	328.536982427689	-0.572498067211423	0.183574075701407	-3.11862154296025	0.0018169918338161	0.0303499984006293
TACC3	2806.27900455873	-0.174402582486659	0.0559468037356893	-3.11729305056626	0.00182520041814793	0.0304497940016601
TOMM5	1733.12173226267	0.226197689597708	0.072585381484535	3.11629814394379	0.00183137011988076	0.0304843985520637
HEXD	1358.56453140521	-0.34279422425005	0.110002604635482	-3.11623734170637	0.00183174779267353	0.0304843985520637
ATCAY	166.417830529744	-0.41295129926271	0.132543730169803	-3.1155853146254	0.00183580235681629	0.0304884292928007
MYLK4	65.378497224282	-0.46752819835379	0.150066229176259	-3.11547908493562	0.0018364637160227	0.0304884292928007
CEACAM19	13.7286476296762	-0.907621693128426	0.291388637101891	-3.1148149843985	0.00184060320288088	0.030492466228656
KREMEN1	276.042854224139	-0.515429248123831	0.165481602403053	-3.11472236574332	0.00184118119634511	0.030492466228656
ZNF736	1061.46769270124	-0.360552588698899	0.11577654297157	-3.11421104348776	0.0018443751429859	0.030508292717109
UTP3	1433.64657263013	0.168049346153435	0.0539855224498261	3.1128594950548	0.0018528420440872	0.0305546722050331
ZNF439	195.581082540792	-0.46162809098727	0.148298004245883	-3.11284088639436	0.0018529588685931	0.0305546722050331
RPS6KL1	35.8768027069045	-0.456429113338192	0.146634924108814	-3.11269035062539	0.00185390417560986	0.0305546722050331
HACD2	538.293725747336	0.308390391152502	0.0991300700486058	3.11096714651055	0.00186475684781473	0.030696420091443
C1orf159	267.293301872553	-0.374907746086697	0.1205386796139	-3.11026922882823	0.00186916888809422	0.030729003009164
GREB1	117.408689193921	-0.446472882635694	0.143563121819538	-3.10994130649318	0.00187124523093222	0.030729003009164
ZC3H6	1076.34770707243	-0.222837093014844	0.0716823352394689	-3.10867513272849	0.00187928230642443	0.0307805174852437
USF3	3072.70971011104	0.236563093798656	0.0761142125781474	3.10800159110591	0.00188357054010784	0.0307805174852437
ZGRF1	280.130986642716	-0.446019382745894	0.143527439408852	-3.10755479637148	0.00188642010225724	0.0307805174852437
IDH3B	85.1412204333017	-0.865558204044567	0.27853626666364	-3.10752425316956	0.00188661504484928	0.0307805174852437
TP53I13	1200.52572081754	-0.295684358448493	0.0951559909242747	-3.10736460811804	0.0018876342837109	0.0307805174852437
KPNA3	2765.89392006237	0.221470292338871	0.0712779045669506	3.10713809117167	0.00188908132785063	0.0307805174852437
WNT7B	84.6747118346755	-0.445333854585569	0.143334060860887	-3.10696461058052	0.00189019025202854	0.0307805174852437
P2RX6	2.99253411235416	-1.19626898242842	0.385045953236063	-3.10682133489407	0.00189110655092106	NA
ANAPC13	435.435413256074	0.24739734205734	0.0796518709353782	3.10598281185453	0.0018964773894018	0.0308460463216546
PGAM1	12640.0868010657	0.245336851418499	0.0790182564651312	3.10481225976886	0.00190399834344759	0.030931462957319
LIME1	157.629779518059	-0.796829569923511	0.256782960932732	-3.10312478300401	0.00191488882368208	0.0310713507937938
CBX5	779.386738154293	-0.324126574020778	0.10448464227515	-3.10214560688472	0.00192123433661888	0.0311247477209047
ZNF69	64.1504311021311	-0.483596843377204	0.155902791135424	-3.10191267170534	0.00192274670440218	0.0311247477209047
RAPGEF1	9261.21020637475	0.230553233649013	0.0743555173177016	3.10068764183188	0.00193071840913974	0.0311973279347506
CLINT1	1052.91295780347	-0.379546900273593	0.122413928554437	-3.10052054333678	0.0019318081274343	0.0311973279347506
PI4K2B	1451.07626123535	0.233129228248743	0.0752140815786421	3.09954231116933	0.00193819892194717	0.0312634926699881
DHX38	2320.4685888889	-0.238813045508863	0.0770707658451303	-3.09862037687215	0.001944239684917	0.0313215898999577
LRP6	65.2844060249523	-0.671679725348317	0.216807475663405	-3.09804688834209	0.00194800605257925	0.0313215898999577
INSYN1	28.0379395685045	-0.610823954487333	0.197170871990199	-3.09794214693992	0.0019486946614207	0.0313215898999577
DDHD1	498.863581390168	-0.417011603205738	0.134700825823034	-3.09583553521487	0.00196259184371724	0.0315078054533168
ICMT	1974.87436925204	0.240224525657474	0.0776505373184801	3.09366211687891	0.00197702505174414	0.0317021781826737
MXRA7	525.82986685902	0.342420079112694	0.110698805126297	3.09325903492838	0.00197971251959392	0.0317079690271035
KDM5C	674.926819275625	-0.345210519019325	0.11163625442066	-3.09227966139499	0.00198625627344937	0.0317754378017781
AMN	14.5468511476346	-0.685541137251223	0.221762607563995	-3.09132880778106	0.00199262845815955	0.0318400068988448
ITGA4	27609.342628692	0.184125838999397	0.0595858171309245	3.09009505726552	0.00200092445486219	0.0319351291800605
CASP14	15.4696430080783	-0.727243999533436	0.235376578536239	-3.08970418406124	0.00200355937293752	0.0319397827522087
KBTBD12	76.2537733063141	-0.524465897010977	0.169803189867112	-3.08866928484338	0.00201055112386589	0.0319739632126348
UBE2M	2253.61971708424	0.15583192638899	0.0504568544142361	3.08841936735998	0.00201224291268061	0.0319739632126348
COQ8A	1682.04555701728	-0.177037144866505	0.0573242620125087	-3.08834581817859	0.00201274104449308	0.0319739632126348
TNFRSF25	197.320355826698	-0.702027917447976	0.227361473851639	-3.08771712971069	0.00201700362806334	0.0320043765430772
PRR5	399.398490107217	0.608238709072047	0.197017222746394	3.08723623545841	0.00202026973910427	0.0320189262139433
KRT72	17.6316047244953	-1.94965008682784	0.631785548317277	-3.08593650491154	0.00202912147678254	0.0321085180592872
POMT2	223.270074372066	-0.314868936301629	0.102040837869014	-3.08571492431114	0.00203063408416035	0.0321085180592872
RPL36AL	12023.1156202484	0.194238841046953	0.0629801034960424	3.08413022946459	0.00204148210907343	0.0321896150488567
ARRDC1	519.590148269514	-0.383563753102376	0.124368516127736	-3.08409045186668	0.00204175508934237	0.0321896150488567
GTF2IRD2B	603.503334044455	-0.274505691760155	0.0890116117021546	-3.08393125920121	0.00204284791029061	0.0321896150488567
ESRRA	478.021764171485	-0.41708803982673	0.135315033004349	-3.08234813653944	0.00205374492510065	0.032268656231443
AGPAT5	1039.12105432832	0.185395917520175	0.0601507029588025	3.08219037185905	0.00205483377427668	0.032268656231443
ITIH5	89.8872150363672	-0.407796403141136	0.132308163331488	-3.08217114403918	0.00205496651569277	0.032268656231443
CEP83	108.609206319681	-0.508574083061408	0.165083612580483	-3.08070604411727	0.00206510416581391	0.0323404800134761
STX1B	52.5820969434764	-0.503727017353192	0.163520966347015	-3.08050416167558	0.00206650466721752	0.0323404800134761
OGT	8835.37004876335	-0.577539182890329	0.187523415648762	-3.07982435629308	0.00207122703080645	0.0323404800134761
IL17RD	116.620095770777	-0.352953026004159	0.114607077917766	-3.07967912991739	0.00207223714864096	0.0323404800134761
CSF1	284.106470455972	0.361153287063517	0.117302562915434	3.0788183828846	0.00207823333171375	0.0323404800134761
SRSF3	8518.65092383386	0.337211163380145	0.10952769508255	3.07877530998887	0.00207853380620003	0.0323404800134761
CASTOR2	363.049008343856	-0.300808094104409	0.0977041329513014	-3.07876529905178	0.00207860364773128	0.0323404800134761
GEMIN8	282.611088614087	-0.257724601469958	0.0837140113141273	-3.07863161045856	0.00207953653559928	0.0323404800134761
POLDIP2	84.9824364756197	-1.11065032329744	0.360829894928836	-3.07804408367129	0.0020836408908216	0.0323404800134761
L2HGDH	1567.01583971589	-0.22424541053387	0.0728578016864004	-3.07785035155305	0.00208499589629589	0.0323404800134761
SZT2	3024.21004874192	-0.266111951401578	0.086462916601099	-3.07775820967617	0.0020856406406343	0.0323404800134761
SLC38A1	2191.23477498669	0.384477050281086	0.125007833371867	3.07562366221774	0.00210062799250608	0.0325319304559342
PNN	5491.37309277384	-0.320887332697844	0.104342710880372	-3.07532102616865	0.00210276087539824	0.0325319304559342
ZNF154	218.336476705929	-0.499573657211099	0.162471815407882	-3.07483273918575	0.00210620635505288	0.0325482909516675
MZT1	1083.20461541412	0.227465117634955	0.0739909030785461	3.07423086042735	0.0021104604919963	0.0325770968356847
MGAT2	2081.52347736525	0.223183813249749	0.072611259801906	3.07368049884586	0.0021143573963283	0.0326003295384103
UBE2N	5229.89768441926	0.171477960129552	0.0557963153769385	3.07328465994775	0.00211716426195406	0.0326067219100948
TXNIP	4184.93578285098	-0.73844158365233	0.240365429931542	-3.07216218181892	0.00212514226882714	0.0326726364917534
GABBR1	223.219120531821	-0.709725824948566	0.231052478304831	-3.07170834156651	0.00212837575499109	0.0326726364917534
MICOS13	21.9947677907791	-0.995768035718089	0.324196989560781	-3.07149069171538	0.00212992804994712	0.0326726364917534
HLCS	427.121780052405	0.315910338518011	0.102857631761568	3.0713359145806	0.0021310325635487	0.0326726364917534
ACOX1	252.579704234726	-0.375787920142669	0.122374980180188	-3.07079044743744	0.00213492928985486	0.0326956024951929
EFNB2	20.8612329017192	0.736968456124046	0.240043237718179	3.07014879123268	0.00213952153757665	0.0327291566298202
RTL10	617.980419413661	-0.204415694717511	0.0665930328425437	-3.0696258451067	0.00214327088993036	0.0327497558629494
PEPD	2220.45059118324	0.181612583727586	0.05919119168266	3.0682366508392	0.0021532602348437	0.0328655509528776
RTCB	2569.7443769313	0.167158126609484	0.0544905919686157	3.0676511406916	0.00215748326285153	0.0328931732356447
XDH	3.78683305514788	-1.1472764685733	0.374242357488528	-3.0655975883448	0.00217235472452009	NA
NEURL4	383.902535364192	-0.476971947034236	0.155597899315103	-3.06541379500448	0.00217369029438017	0.0330740811043188
CBFB	2800.57727346322	0.208344463088828	0.0679677406199686	3.06534337008133	0.00217420225014451	0.0330740811043188
RNF7	169.507526635076	-0.426993685535534	0.139318130260654	-3.0648824007088	0.00217755600920826	0.0330881699058067
FAM174C	1099.93000200945	0.174608346194812	0.0569918200015573	3.06374399326149	0.00218585876102849	0.0331657220931935
OSBPL7	1153.14280596409	-0.336836923967935	0.109951096467493	-3.06351582466958	0.00218752635082765	0.0331657220931935
LMAN2	5776.64315970895	0.155102533099337	0.0506507810365103	3.06219430234521	0.00219720776820941	0.0332570696988086
CYB561D1	220.623275811944	-0.454866833474842	0.148550857264782	-3.0620276573973	0.00219843138654634	0.0332570696988086
EDAR	190.101968520547	-0.741485138855749	0.242345163424197	-3.05962424988802	0.00221614840562024	0.0334489798000985
CEP97	304.349149774894	-0.343893309350528	0.112399384359677	-3.05956577351059	0.00221658109754202	0.0334489798000985
MBOAT1	940.966146713365	-0.466327264013326	0.152438334530267	-3.05912069592137	0.00221987695652625	0.0334489798000985
GPLD1	111.696949721729	-0.402177792288843	0.131474556869341	-3.05897811611205	0.00222093372847316	0.0334489798000985
SRSF9	4701.87379736215	0.138489254732446	0.0453245731232783	3.05550047555371	0.00224685246537726	0.033788751502324
MAGI3	44.3413386680457	-0.682704255835997	0.223450115984611	-3.05528709541156	0.00224845176908348	0.033788751502324
STRC	20.47249045526	-1.09267528372049	0.357695470105341	-3.05476410813562	0.00225237601874282	0.0337928903263893
MRPS21	1116.38898793293	-0.228927990367991	0.0749462345991529	-3.05456293558181	0.00225388719309003	0.0337928903263893
FOXN3	5961.99729213663	0.24958276082772	0.0817162804557584	3.05425992758989	0.00225616509149041	0.0337928903263893
UBA2	4719.37141334512	0.142301994315013	0.0466004279809557	3.0536628198601	0.00226066009425952	0.0338230483916106
EBLN2	102.08052818285	-0.460980975042126	0.151046713769351	-3.05190999220311	0.0022739027466079	0.0339678306746039
TMEM184A	38.4736189900483	-0.588506064397941	0.192850617599945	-3.05161617692485	0.00227612946956729	0.0339678306746039
ADAMTS17	67.6315017125574	-0.441279570095849	0.144615722557239	-3.05139415198227	0.00227781344362347	0.0339678306746039
PIGL	161.435436521649	-0.415256577669374	0.136122089591628	-3.05061859478621	0.0022837047080264	0.0339995210417677
SMARCE1	4964.31128719838	0.137019241808262	0.0449175987084499	3.05045785500743	0.00228492745959349	0.0339995210417677
CRYBA4	3.77950127421752	1.08382444439892	0.355416065753711	3.04945259607361	0.00229258810311548	NA
FDX1	1621.47982917248	0.210073892656039	0.068898438172194	3.04903707876532	0.00229576144716712	0.0341234771263772
SLC26A6	130.448307688293	-0.929471306874541	0.304943533951073	-3.048011200079	0.00230361341418552	0.0341722661466775
KIAA1671	1398.29498408491	0.458542944718981	0.150442909099605	3.04795319010608	0.00230405815031524	0.0341722661466775
PSMA3	3193.50592385774	0.195851999996143	0.0642667952839492	3.04748352754813	0.00230766173682129	0.0341885102966024
MROH6	357.245022861111	-0.616102193451478	0.202278527663352	-3.0458111425294	0.00232053542641135	0.0343208161504591
MED4	1630.10691072447	0.229050593679878	0.0752053327310049	3.04566957371425	0.00232162820915064	0.0343208161504591
PEAK3	136.927090427079	-0.498994679636353	0.163902079992231	-3.04446825604658	0.00233092027671717	0.0344024346599827
LTBP3	643.228149745622	-0.528709554771494	0.173689090693754	-3.04399978524677	0.00233455307093622	0.0344024346599827
HSBP1L1	174.328091743026	-0.385034271301128	0.126490486665624	-3.04397810025793	0.00233472135440088	0.0344024346599827
ABHD15	1604.98570909009	0.194803429192171	0.0640172813139983	3.04298191353488	0.00234246411604697	0.0344792504338231
SETD5	2544.18660015229	-0.214656708885928	0.0705876495405534	-3.04099527726313	0.00235797529317672	0.0346701221639684
BLOC1S4	940.137458577147	0.178689019030298	0.0588414594379768	3.03678767890945	0.0023911381777386	0.0351198419855357
ATP5MC3	98.7202299278478	-0.838501286335823	0.276313015627732	-3.03460654732787	0.00240849665325972	0.0353367162367384
ADD1	10158.1945146024	0.162504225455874	0.0535612591720604	3.03398814680298	0.00241343912188938	0.0353711561627443
HAGH	420.123946505745	0.391185265942478	0.128999914912339	3.03244592221866	0.00242580558052829	0.0354791332790182
SLAIN2	3926.13998560449	0.180509976083825	0.0595267035763288	3.03242016169035	0.002426012635073	0.0354791332790182
P2RX1	1277.33005668466	-0.475000909437722	0.156736049606524	-3.03057854673626	0.0024408569030441	0.0356579631173537
SELENOT	8159.69997731618	0.207011525693174	0.0683341249851828	3.02940186529148	0.00245038497339406	0.0357556292928948
TAF7	6979.25701203871	0.167843052579454	0.055410101948402	3.02910564459436	0.00245278895002617	0.0357556292928948
HOOK2	153.610934267221	-0.441040385515203	0.145624290240086	-3.02861826682949	0.00245674895735174	0.0357684689370482
CD52	42862.3686351793	0.254367764877414	0.0839954534323682	3.02835158908008	0.0024589182240656	0.0357684689370482
CRTC1	97.0082954139925	-0.791862732550416	0.261541010073324	-3.02768094505873	0.0024643812673918	0.0358097192692433
DSC3	46.6052079397999	-0.72172883901174	0.238402451181203	-3.02735494302101	0.00246704087837398	0.0358101886818289
B3GALT4	585.966396226401	0.211932525913816	0.0700307620958176	3.02627758960905	0.00247584890528921	0.0358998091266936
TNFSF9	404.708016683744	0.765878650795937	0.253180556222729	3.02502949761345	0.00248608879402889	0.0359821936918532
RHAG	10.5682700267656	1.77303374597861	0.586189832791031	3.02467502299835	0.00248900411471888	0.0359821936918532
C11orf58	8096.76008351385	0.119193398813618	0.0394082887499704	3.0245768744198	0.00248981187497605	0.0359821936918532
KMT2B	3558.64572979462	-0.18941608295032	0.0626313762841986	-3.02430018607317	0.00249209030411661	0.0359821936918532
AP3M1	176.927716790571	-0.354979237916254	0.117438792028054	-3.02267446544798	0.00250551610369485	0.0361377613686357
MIIP	1228.95298289891	-0.24922590983968	0.0824617966820459	-3.02231966641035	0.00250845494670888	0.0361419037247801
CMBL	163.517944942104	-0.375286299207844	0.124202031487897	-3.0215793953774	0.00251459685646687	0.0361921384938156
PRR22	39.8603962785469	-0.650183281409864	0.215203684632202	-3.02124604660498	0.00251736708709562	0.036193790503284
OGFOD3	297.756152630459	0.217251325407123	0.0719604887511496	3.0190362680611	0.00253580172846533	0.0364204189241122
BRAT1	1141.44384517944	-0.273664437028214	0.0906949474441841	-3.01741656773806	0.0025493920869218	0.0365476667893893
ITGAX	8993.83616606669	-0.355753660015703	0.117903018332733	-3.01734141370101	0.00255002429322885	0.0365476667893893
ANKRD35	19.6289973628916	0.564060584286702	0.186967508454428	3.0168909504626	0.00255381665946025	0.0365635725508857
COX6B2	76.8508400083145	-0.506058511078144	0.167781842311804	-3.01616971243939	0.00255989937003412	0.0365910121349546
PLEKHH2	36.2913365018173	-0.522126114883949	0.173125496811977	-3.01588226170409	0.00256232733583548	0.0365910121349546
VPS52	118.216441161467	-0.742383886631702	0.246192106271146	-3.01546584037943	0.00256584839295355	0.0365910121349546
NOL12	808.203355450399	-0.149308318351439	0.0495153893030466	-3.01539219327621	0.00256647157747737	0.0365910121349546
DNALI1	2.4162905159576	1.44060826388985	0.477757785629054	3.0153527733578	0.00256680519645366	NA
SRSF11	1424.84282432638	-0.344005079628745	0.114121580858205	-3.01437359210935	0.00257510494921803	0.0366585010922793
ATP11B	7892.95368915403	0.160721260020387	0.0533248608927609	3.01400242456527	0.00257825745486751	0.0366585010922793
LAMP1	9551.93213946476	0.169036485323551	0.0560859509081688	3.01388284564026	0.00257927384794541	0.0366585010922793
CISD3	842.356070894928	0.226219542574614	0.0750739791273057	3.01328829514957	0.00258433283063466	0.0366843503888467
MTA1	408.940160803287	-0.499501791144792	0.165780182446098	-3.01303680436715	0.00258647547495831	0.0366843503888467
CCDC159	629.992055980254	-0.245278377444089	0.081424260861824	-3.01235006431712	0.00259233462048136	0.0367292316810405
AAAS	29.4230200309694	-1.17071818363313	0.388737261938265	-3.01159239995637	0.00259881295838134	0.0367747522451534
TBC1D10C	835.323658451935	-0.444456543495129	0.147594098744279	-3.0113435921662	0.00260094359239383	0.0367747522451534
IL36A	2.22926406987301	-1.54830208518424	0.514445113687842	-3.00965456564474	0.00261544962889026	NA
BSG	1329.03665861261	0.268625195824036	0.0892815096427886	3.00874388099836	0.00262330160801792	0.0370337877555726
SEC63	4373.12252241376	0.114501779241508	0.0380590032323709	3.00853331713424	0.00262512016724101	0.0370337877555726
EZHIP	2.69777156149143	-1.27841306637501	0.424949424776171	-3.00838874425675	0.00262636945486826	NA
DHRSX	501.709892679059	0.200769518583925	0.066742132975828	3.00813758314613	0.00262854108836033	0.0370337877555726
MAN1A2	2300.08164455539	0.212106053573095	0.0705150672917993	3.0079536433735	0.00263013254199518	0.0370337877555726
UBE2Q1	5120.67362622159	0.119811998133868	0.0398533462987426	3.00632216014565	0.00264428679571333	0.0371638271290831
KHDC4	969.030722944247	-0.497851131690031	0.165604775287766	-3.00626072421481	0.00264482115298684	0.0371638271290831
AOX1	1.38458988642349	-2.27081773676686	0.755863676026626	-3.00426890296401	0.00266219917622639	NA
PDLIM5	217.409632434952	-0.397387395284763	0.132322327653548	-3.00317718356058	0.00267176830488592	0.0375038125598302
USP6	31.1929549977891	-0.686499206574763	0.228642765164285	-3.00249695668917	0.00267774650742489	0.0375335913435723
FN3K	36.3684630805356	-0.481628187600328	0.160428807707081	-3.00213031863771	0.00268097378920374	0.0375335913435723
CA5B	1572.43082671594	-0.166253276793895	0.0553808995763707	-3.0019966823513	0.00268215098816137	0.0375335913435723
C7	22.415971795221	-0.701971900498457	0.233958146824281	-3.00041657034362	0.00269610601636173	0.0376774454361092
USP40	673.037087684307	-0.223064812719078	0.074349800614279	-3.00020727528674	0.00269795940907136	0.0376774454361092
TBRG1	1299.01189540163	-0.268935831709916	0.0896499638778635	-2.99984316866325	0.00270118649574537	0.037683901675547
WDR55	999.882836836931	-0.34909782792276	0.116386820636512	-2.99946184639779	0.00270456994599091	0.0376925238894234
LAMC3	9.72311948624706	-0.885464845515298	0.295368433756324	-2.99783167163285	0.00271907810012459	0.0378560107300287
STIM1	268.181342216357	-0.512151477514418	0.170891171656677	-2.99694520524054	0.00272699724632944	0.0379275229259901
EIF2B5	1572.44958065722	-0.203928326957614	0.0680550918869099	-2.99651828104928	0.00273081863772972	0.0379419551806892
PAIP2B	275.738586345211	-0.326787913266029	0.109072950414176	-2.99604908481102	0.00273502404804091	0.0379514176291282
TATDN2	6266.89385843685	0.133783615228782	0.044656741900933	2.99582122505866	0.00273706849078746	0.0379514176291282
BIVM.ERCC5	613.019749774366	-0.409700298396128	0.136830210361115	-2.99422398982556	0.00275143872098481	0.0380214313797222
GZMH	1255.68532423365	0.475442040704335	0.158795897106613	2.99404486745101	0.00275305456494887	0.0380214313797222
ELMOD3	99.7780104566113	-0.661042058614748	0.220785835255709	-2.99404197669269	0.00275308064927975	0.0380214313797222
EZH1	402.783270101158	-0.539366619503834	0.180147948816883	-2.99402032077584	0.00275327606542816	0.0380214313797222
EIF2A	121.863319712238	-0.739006808370128	0.246857007908381	-2.99366347600067	0.00275649794503193	0.0380273957396611
TAL2	2.9313601852964	-1.13657315543458	0.379665383119957	-2.99361808046502	0.00275690805901925	NA
TARS2	259.82771770401	-0.268622231375723	0.089767765815821	-2.99241302191772	0.00276781524150377	0.0381228129959675
PGBD4	108.465467713061	-0.373844291602825	0.124936205632132	-2.9922814584556	0.00276900842744005	0.0381228129959675
MYORG	645.515537685198	-0.267212987285298	0.0893427552086396	-2.99087471235113	0.00278179600467887	0.0382205621108906
OFD1	2125.32091158986	-0.28204794646108	0.0943074631636389	-2.99072774305974	0.00278313508938511	0.0382205621108906
FHL1	23.3706744523543	-1.08350583585476	0.36230677125528	-2.99057572703029	0.00278452077594383	0.0382205621108906
ALS2CL	45.4229965838392	-0.835621551277041	0.27947499110268	-2.98996896996065	0.00279005788706388	0.0382580372240249
SPIN1	2114.58057891257	0.174271217145268	0.0583194796111544	2.98821625822491	0.00280610921792834	0.0384369462925818
DVL3	2075.85773232379	-0.179434380638415	0.060053088044618	-2.98792928858378	0.00280874530501918	0.0384369462925818
MS4A10	71.8912578140218	-0.530456164798995	0.177568639408475	-2.98733023221936	0.00281425549258996	0.038473723534605
TMSB4X	241168.368299383	0.152686874964941	0.0511368325982933	2.9858492833214	0.00282791981850776	0.0386217907076761
RBKS	40.5589424697038	-0.567977581899057	0.190320124717238	-2.98432749948493	0.00284202400349291	0.038675832896043
PTDSS2	462.811712664812	-0.160275938502624	0.053706961586317	-2.98426747238402	0.00284258166063199	0.038675832896043
RBM8A	5752.81130538341	0.149056712206414	0.0499476479175104	2.98425888747723	0.00284266142334973	0.038675832896043
FKBP15	3611.49058709659	-0.265363842868623	0.0889268584229475	-2.98406856572531	0.00284443023538866	0.038675832896043
ZDHHC2	2311.38718894927	0.22863988348628	0.0766246974209646	2.98389280717373	0.00284606459242341	0.038675832896043
USP12	3172.49406823558	0.201162128376015	0.0674247813676281	2.98350434804074	0.00284967986794363	0.038686391035928
NEDD8.MDP1	5.99051979988001	-3.0709059034374	1.03006674835265	-2.98126884335271	0.00287056667421819	0.0389311679299442
IDS	14802.5822327756	0.230099355899746	0.0772757710173604	2.97763908234644	0.00290477818294209	0.0393559906893645
NIPAL1	48.732402960933	-0.610597036564511	0.205128933241983	-2.97664998747014	0.00291416498283434	0.039410527441503
ENTPD1	460.665886073935	-0.415274318969531	0.139517762266745	-2.97649784674418	0.00291561129709938	0.039410527441503
PDGFRB	501.708988735323	0.515872914075778	0.173326826995461	2.97630160903648	0.00291747778345389	0.039410527441503
ZNF169	83.2789898258535	-0.662407402000664	0.222615032688666	-2.97557354505821	0.00292441219027629	0.0394650872806592
PTGER2	3618.63339954076	0.257800618831381	0.0866984843606209	2.97353086080563	0.0029439480090305	0.0396894276588385
CELF6	29.8417832464983	-1.33434545555018	0.448798271960076	-2.97315194580089	0.00294758494318683	0.0396991924660439
TBK1	2359.71564722292	0.170195399429489	0.0572741765338876	2.97159050953424	0.0029626153526459	0.0398622381604775
AASDHPPT	1524.45232994898	0.179877602280519	0.0605409159718593	2.9711741124652	0.00296663539156024	0.0398769629062781
TBX19	204.313803791106	-0.227266839910693	0.0765156185981592	-2.97020195450868	0.00297604031720981	0.0399216631028096
HNRNPUL2	9071.3610616691	0.152145196389484	0.0512260239980008	2.97007623303777	0.00297725856604437	0.0399216631028096
TOX4	493.481386231984	-0.405298077321545	0.136467554667907	-2.96992261866079	0.00297874771647523	0.0399216631028096
WDR82	12639.4747214198	0.177256415504607	0.0596956103821064	2.96933751694646	0.00298442596650469	0.039958473402219
FKBP14	137.10459141044	-0.374136812488506	0.126063397648145	-2.96784649207025	0.00299894062580996	0.0401134060154954
C1orf21	2573.08440667976	0.362323064917467	0.122102060901168	2.9673787833175	0.00300350687496384	0.0401350967703501
HIP1	333.929457326722	-0.29360068268248	0.0989768902394192	-2.96635590360818	0.00301351538008353	0.0402151766356639
AS3MT	71.4920422384323	-0.578073724777901	0.194903940782118	-2.96594169650026	0.00301757689266191	0.0402151766356639
ARHGEF3	146.622658931617	-0.983254755651326	0.331524019541975	-2.96586279633604	0.0030183511150612	0.0402151766356639
TPRG1	49.5493950682295	0.436773391352045	0.147305437031257	2.96508669438567	0.00302597642142978	0.0402774010000859
TOM1	27.8120448348166	-1.42802749453675	0.481878651562611	-2.96345872535756	0.00304202855349791	0.0404515601796843
BMI1	1578.49924047149	0.313506506872798	0.105813342698634	2.96282584858596	0.00304828979444827	0.0404936014826841
TSPAN32	1310.40047374111	-0.371961446725998	0.125559854402763	-2.962423367686	0.00305227777134031	0.0404936014826841
FUT6	25.9471305379122	-0.684229742165267	0.230983950247557	-2.96223933061991	0.003054102885121	0.0404936014826841
CMTM6	14736.8555703976	0.252582408162565	0.0852772913816999	2.96189529557183	0.00305751738433143	0.0404994771121841
CYB5B	3004.98190164207	0.172870926951467	0.0583735950608528	2.96145760375482	0.00306186644577505	0.0405177084037999
ZNF397	197.651052521854	-0.546035038909354	0.184456011918861	-2.9602452814037	0.0030739419817776	0.0405979014788511
MAN1C1	41.9679005075695	-0.834617535281495	0.281987075515855	-2.9597723007506	0.00307866494868026	0.0405979014788511
PLXNA3	877.29515901353	-0.406209907617926	0.137247663054586	-2.95968542252241	0.00307953319367238	0.0405979014788511
RDH10	522.705291166367	0.246433040306195	0.0832641201804981	2.95965464802826	0.00307984080184388	0.0405979014788511
CATSPERE	5.54821935138869	-1.08398009173418	0.366304837099235	-2.95922953220658	0.00308409293857477	0.0406146731910862
FAM210B	2478.39902656603	0.343113659620512	0.115959066630604	2.95892050177954	0.00308718731355751	0.0406161805828077
MANSC1	71.2137179650071	-0.407580093954544	0.137779646939017	-2.9582024849791	0.00309438787302315	0.0406716554573824
CST7	12405.2513411282	0.374277695849434	0.126626172694999	2.95576884212513	0.00311890747753517	0.0409544401915264
TRAF3IP2	220.565194029137	-0.335981251761932	0.113718620255082	-2.9544963789421	0.0031317982869804	0.0410528485297145
AKAP10	2528.41968529918	-0.126858633026346	0.0429394429485595	-2.95436140562699	0.00313316849245019	0.0410528485297145
ZBTB25	198.703013717534	-0.412316372179424	0.139572481899916	-2.95413799745345	0.0031354376610002	0.0410528485297145
SLC25A43	579.573114492977	0.235790243011133	0.0798253652656765	2.95382604547277	0.00313860868021478	0.0410549292815042
NYAP2	28.913531201334	-0.675792421024512	0.228890533077087	-2.95246995120115	0.00315242750360969	0.041196152324257
NDUFC2.KCTD14	7.32517256813196	1.22552059540453	0.41519362803055	2.95168449770706	0.00316045674560221	0.0412615186231399
ZGLP1	69.5179931794734	-0.333682192334153	0.113064683180184	-2.95125040771914	0.0031649021929463	0.0412790379162152
SLMAP	870.588675192907	0.265894432627447	0.0901043134335981	2.95096230685335	0.00316785573443588	0.0412790379162152
SNX27	2252.52115204606	-0.260982681013303	0.088548966050148	-2.94732612536098	0.00320534956696985	0.0417277121277928
CMC1	1598.45616059508	0.394700635152399	0.133972174351391	2.94613890580854	0.00321767866523412	0.0418482444724628
PHOSPHO1	89.4544526629105	1.63797513904936	0.556055158653908	2.94570621917177	0.00322218278552732	0.0418668745154789
BPNT2	4248.52061596305	0.193163630482569	0.0655907584426434	2.94498241930658	0.00322973014044862	0.0419249731564901
OXER1	72.0902780650512	-0.434132121320516	0.1474644259441	-2.94397864801023	0.00324022353159769	0.0420211672080652
MORN4	46.9690046239111	-0.558288762291306	0.189661452860759	-2.94360690520059	0.0032441175941825	0.0420316756736763
SERINC5	12.3232994611444	-1.97039521243813	0.669585897659169	-2.94270715576076	0.00325356026227505	0.042113985161262
LSM14A	5808.4641617597	0.178040487503152	0.0605400237819837	2.94087244075605	0.00327289281896727	0.0423162347413228
AOC2	9.12236689842635	-1.18104808721112	0.401632292439823	-2.94062033716595	0.0032755574193079	0.0423162347413228
METTL17	1368.2400394412	-0.264480444362209	0.0899586698024579	-2.94002173379161	0.00328189225640132	0.0423162347413228
XCL2	620.873735036456	0.610087494376677	0.207549699479087	2.9394766453909	0.00328767046716186	0.0423162347413228
AZI2	129.743158837443	0.501594060837285	0.170650790143409	2.93930113312551	0.00328953295671978	0.0423162347413228
LPIN3	20.8648422479939	-0.654634256056251	0.222723107831851	-2.93922917307026	0.00329029685549305	0.0423162347413228
LRP2BP	39.1467432605214	-0.617955367843025	0.21024820663198	-2.93917069611299	0.00329091774217184	0.0423162347413228
TRIM45	25.297177991485	-0.732764976073087	0.249376131129711	-2.9383925909571	0.0032991895388892	0.0423826139632986
WDR31	75.1887383921634	-0.421066572906286	0.143317478192973	-2.93799875783003	0.00330338347236414	0.0423965317592498
RNF215	181.515781454033	-0.260469730082499	0.088683114459655	-2.93708370155398	0.00331314667262945	0.0424818336292938
JMJD7	564.421034863907	-0.244980347112483	0.0834639422643091	-2.93516386197878	0.00333371588255251	0.0427054017661566
MCM3AP	4258.90384309243	-0.167502512730997	0.057088000696128	-2.93411068330437	0.00334504900034208	0.0428103454222184
ZNF687	605.996140649069	-0.357911718827119	0.122053288291499	-2.93242176296243	0.00336329651588392	0.0429807182138089
TTC14	1396.43134581458	-0.661722600830559	0.225667119705668	-2.93229515090026	0.00336466810962099	0.0429807182138089
PNKP	1050.48744362199	-0.230497192669921	0.0786182045737925	-2.93185520986519	0.00336943796976069	0.0429847830781118
DNAJB6	4300.7771033556	0.31270946914509	0.106665468558995	2.93168420267271	0.00337129369849608	0.0429847830781118
R3HCC1	922.904668372401	0.151917398529817	0.051852596434588	2.9297934717977	0.00339187356927477	0.0432067633170234
PNISR	459.958241484931	-0.766669521940812	0.261713324009414	-2.92942487679089	0.00339589888050429	0.0432176486846624
FCRL6	2341.79044443093	0.39129383980707	0.133680467462158	2.9270831201861	0.00342157422699076	0.0435037842480262
GRM6	91.8475006740703	-0.466590506737382	0.159438590422134	-2.92645905550235	0.00342844631706949	0.0435127103510283
H1.0	2890.26589998944	0.429912568848799	0.146932244563057	2.92592391906392	0.00343434914866334	0.0435127103510283
KLHL21	230.707537095384	-0.475468597543798	0.162504400985978	-2.9258813586521	0.00343481900891906	0.0435127103510283
ARFGEF3	35.6159938177325	-0.55207666087485	0.188689113194372	-2.92585328071443	0.0034351290169712	0.0435127103510283
ERCC2	425.695105184225	-0.12956164002968	0.0442859206308914	-2.9255717885947	0.00343823837476577	0.0435127103510283
SULT2A1	34.6511585713845	-0.552914636589912	0.189039832035064	-2.92485784946823	0.00344613602787668	0.0435722022819658
ANP32A	7856.3479225094	0.124211074736108	0.0424784146556705	2.92409864499326	0.0034545525227948	0.0436042396087085
INPP5E	178.049056473961	-0.567374373966571	0.194044734279836	-2.92393594741071	0.00345635861089764	0.0436042396087085
SLC6A11	86.6319608954294	-0.524426876403357	0.17936702814958	-2.92376409317559	0.00345826727931137	0.0436042396087085
PLGLB1	74.8130106324142	-0.721608836499433	0.247039850127049	-2.92102199757781	0.00348885192712588	0.0439492160505784
ARHGEF11	1022.18508853293	-0.420882288243278	0.144116076399235	-2.92043954261797	0.00349538009607741	0.0439907947456464
ZNF8	213.276080697104	-0.248850551547969	0.0852472764025358	-2.91916131575749	0.00350974547424649	0.0441308402342986
ADAMTSL2	33.100071564971	-0.615728520624617	0.210974829124422	-2.91849280399935	0.00351727993353767	0.0441848161236115
HOGA1	62.0189969638763	-0.486733116506417	0.166793704313831	-2.91817439098663	0.00352087377799218	0.044189235353622
RNF113A	1290.37840893043	0.132470203693231	0.0454001731030211	2.91783477108407	0.00352471066120849	0.0441966939395324
SH3BP5L	61.4469180709942	-0.727120170201179	0.24923414325683	-2.91741797772827	0.00352942461697357	0.0442151264056524
TNNC1	12.5162469171801	-0.508741556938889	0.174431118582327	-2.91657567224036	0.00353896865235082	0.0442801661970927
CUTC	1233.70805049966	0.121313751269029	0.0415998687223193	2.91620514667494	0.00354317445277093	0.0442801661970927
ATG3	303.796940158583	-0.352362144879811	0.120840641347914	-2.91592415390546	0.0035463670063364	0.0442801661970927
PGPEP1	639.88951288343	-0.273521628411186	0.0938062449995329	-2.91581470308877	0.00354761126098498	0.0442801661970927
CLUH	1224.15497636216	-0.246404960775206	0.0845170407828117	-2.91544709200606	0.00355179323113433	0.044291803971053
USP30	24.5413499438686	-0.936479503821969	0.321258245065052	-2.91503647986479	0.0035564696865751	0.0443095811956294
SUPT6H	966.176107842359	-0.284607093454613	0.0976734913930255	-2.91386218917261	0.00356987459840511	0.0443762159713298
TTLL3	295.807786484771	-0.605592099517672	0.207837204803172	-2.91378100514384	0.00357080303706609	0.0443762159713298
H2BC18	31.5750267249843	-0.967305089114404	0.331983698708398	-2.91371260961837	0.00357158539402412	0.0443762159713298
ADGRA3	50.8087078718177	-0.503138273385967	0.172830776317562	-2.91116133426082	0.003600880333067	0.0446994525862507
CEBPZ	3097.60749073201	0.198305632951241	0.068136500751413	2.91041704173704	0.00360946773386906	0.0447652822680939
C1orf127	15.3922105649663	-0.779707429358166	0.268007837697645	-2.90927099765567	0.00362272683651187	0.0448888788924153
ATP1A2	16.1903053580195	-0.741011861664499	0.254734150752406	-2.90896159574905	0.00362631403295978	0.0448925161391842
RFX3	497.197069774775	-0.297897463958349	0.102418912214803	-2.90861773002986	0.00363030459172555	0.0449011357397634
FBRSL1	2020.15264836236	-0.232148690399322	0.079914642781295	-2.90495811931051	0.0036730224408321	0.0453033679025864
EDRF1	257.126693175312	-0.643109488770915	0.221386534916032	-2.90491690930902	0.00367350606782189	0.0453033679025864
C17orf75	639.777610979148	-0.23266322875443	0.0801027290271141	-2.90456057590342	0.00367769029461641	0.0453033679025864
KIR2DL3	313.070080320555	0.882180762491634	0.303739761902403	2.90439670119677	0.00367961603927147	0.0453033679025864
UBAP1L	37.1732073253881	-0.530123914771006	0.182541684726142	-2.90412524441376	0.00368280803301403	0.0453033679025864
EOGT	427.60464184569	0.299665408433226	0.10319534939247	2.90386543771023	0.00368586539394918	0.0453033679025864
ZNF846	186.090326605697	-0.22231489148106	0.0765589104943456	-2.90384084681403	0.00368615489493204	0.0453033679025864
LGALS4	60.1064667382786	-0.965003964451264	0.33235154228278	-2.90356397272318	0.00368941587467872	0.0453033679025864
TMED7	2719.90225988805	0.334567074978076	0.115244504074595	2.90310655301636	0.00369480903882548	0.0453036779492431
SUB1	20383.9144328632	0.226313090178938	0.0779584010024696	2.90299810243374	0.00369608876592504	0.0453036779492431
MSN	65155.1071079418	0.149226921538019	0.0514115026363051	2.90259793792993	0.003700814232235	0.0453208427541446
ST8SIA6	96.3805713715307	0.433135472274601	0.149323655640177	2.90064873122528	0.00372391067435039	0.0455627490946102
TNFRSF9	705.622073193196	0.369666204523391	0.127520196044506	2.89888359640204	0.00374493899350216	0.0456988645905356
TPBG	9.99380598569992	-1.06524564775987	0.367515123368988	-2.8985083334662	0.00374942344631727	0.0456988645905356
ARHGEF39	78.682196085237	-0.422449569540059	0.145749865811287	-2.89845597584999	0.00375004951616318	0.0456988645905356
FAM83B	66.422428460737	-0.589303256910288	0.203328241187577	-2.89828532164716	0.00375209078532178	0.0456988645905356
HLA.E	128940.422354218	0.122064188927263	0.0421240811667144	2.89772941145398	0.003758747274216	0.0456988645905356
TMEM127	2726.65108779395	0.259901086558477	0.089699448339372	2.89746583028201	0.00376190715422825	0.0456988645905356
ENAH	110.622247810484	-0.451996754736302	0.156000090538229	-2.89741341288219	0.00376253583545887	0.0456988645905356
SMARCC1	6506.23709736901	0.126959526723312	0.0438212871102769	2.89721126638331	0.00376496122449747	0.0456988645905356
HBM	214.852658201206	1.66662014284787	0.575253910661153	2.89719046139536	0.00376521092701185	0.0456988645905356
DYNLRB1	11.9558088991473	-0.92436030053499	0.319304976806242	-2.89491353933986	0.00379262979757201	0.0459891289587223
HSD17B13	74.5244271841429	-0.558852203089307	0.193064153923904	-2.89464507901129	0.00379587454721662	0.0459891289587223
SUN1	892.412096425178	-0.355764422826881	0.122946613707757	-2.89364962643485	0.00380792813053694	0.0460733947669937
CHSY1	3286.56296292093	0.280497048691442	0.0969399790102583	2.89351257917809	0.00380959030832002	0.0460733947669937
ZNF3	211.829488356638	-0.350632815490587	0.121251622657675	-2.8917783350456	0.00383068112335449	0.0462873969072001
TRDMT1	117.144819254177	-0.424050975981033	0.146669033314867	-2.89121000116422	0.00383761589794228	0.0463301192993386
SKIDA1	56.2254278215471	-0.540290214047623	0.186961909858809	-2.88984111499312	0.00385436580810809	0.0464502980033019
PFDN1	2495.39707243396	0.15434686497609	0.0534101871590725	2.88983943299798	0.00385438643006122	0.0464502980033019
HNRNPH1	5976.50872287743	-0.263685098502076	0.0912744439150734	-2.88892582843257	0.0038656024235037	0.0465443118660384
BCLAF3	514.237672050878	-0.277263902336116	0.0960798958355812	-2.88576397720695	0.00390464857723877	0.0469729568471001
TGM1	38.4519181764482	-0.592729925771887	0.205460131710297	-2.88489022584512	0.00391550165268537	0.0470619819454159
BCO2	6.85759144226641	-1.00462363725202	0.348313945509353	-2.88424753072381	0.0039235022037948	0.0471165947468926
SLC35C2	230.985747035226	-0.590250499351558	0.204667040941446	-2.88395482065148	0.00392715090577524	0.0471188968712294
TTC21A	76.3733077079579	-0.826862904769654	0.286796487997305	-2.88309982644357	0.00393782626972172	0.0472054283696631
LRRC28	228.129932842502	0.332402179453726	0.11531084454046	2.88266191075458	0.00394330423676948	0.0472295577743128
EPOP	102.641109811392	0.311970209011556	0.108239322992436	2.8822261668558	0.00394876190464461	0.0472534018966691
ANGPT4	9.7673828385405	-1.16019016399825	0.402617664858833	-2.88161763693363	0.00395639518682525	0.0472672203495361
SELENOO	1120.08399805541	-0.333109412000178	0.115606216108284	-2.88141436692442	0.00395894795062452	0.0472672203495361
CD70	148.450503804818	0.494140293342472	0.171498772040717	2.88130513975432	0.00396032029634411	0.0472672203495361
HSD17B10	67.1907346672191	-0.715051252539329	0.248224805108337	-2.88065994140774	0.00396843547615049	0.0473226382676563
SLFN5	6719.84337609548	0.32595152572206	0.113165365258413	2.88031170117952	0.0039728218459212	0.0473335330069108
KRI1	1500.16667302689	-0.247906035952547	0.0860946945232632	-2.87945775666306	0.00398359661350369	0.0474204557572535
CHMP4B	8480.6205613338	0.16301914235028	0.056669415759799	2.87666883740709	0.00401897129220256	0.0477379752946497
ABI2	112.033062190285	-0.422806956630584	0.146983223478525	-2.8765660911795	0.00402027995620432	0.0477379752946497
CHST1	13.7879215451124	-0.88849352639328	0.308879299061248	-2.87650719583218	0.00402103027223452	0.0477379752946497
SLC36A2	60.3938605951426	-0.502678531882151	0.174784431573801	-2.87599145619499	0.00402760613438033	0.0477379752946497
P2RY1	166.675370498821	-0.548694678754968	0.190785445584952	-2.87597765685248	0.0040277822148824	0.0477379752946497
TMEM86B	368.615264529855	-0.335845129156143	0.116855831254508	-2.87401258072165	0.00405292818417035	0.0479942755432162
SCN8A	33.8924825899147	0.597118545292999	0.207810430493468	2.87338101304673	0.0040610402067406	0.0479991525889105
PRR23A	27.3368992859382	-0.737413769409934	0.256663213776224	-2.87307931105726	0.00406492054617602	0.0479991525889105
HAT1	2108.22769218563	0.185523881103623	0.0645739025198253	2.8730473746211	0.00406533149348234	0.0479991525889105
SYCP2L	13.5698058700258	-1.22626318617428	0.426918131265507	-2.87236145848219	0.00407416673843687	0.0479991525889105
CDC34	1446.40620118159	0.179539115928897	0.0625072615474248	2.87229213829306	0.0040750606166175	0.0479991525889105
MYH7B	9.22100484551887	-0.6541123660453	0.227733622573246	-2.87226962208849	0.00407535099953365	0.0479991525889105
FAM209A	37.1281778658716	-0.544942063546912	0.189738765681233	-2.87206497623386	0.00407799110036378	0.0479991525889105
IGF2R	11118.3456796106	0.205972473905879	0.0717641321607097	2.87013118816265	0.0041030153106222	0.0482340515002888
SRRM2	34006.9934159179	-0.274104651927971	0.0955076360514765	-2.86997629990794	0.00410502565959905	0.0482340515002888
SUPT7L	409.740181241062	-0.32770790628277	0.11423819551452	-2.86863692836534	0.0041224471539242	0.0483970324788862
SCML2	48.7165498010557	-0.519520039455988	0.18112497440815	-2.86829599923251	0.00412689239182918	0.0484075243551047
TMEM147	85.2238677447233	-0.657552244273739	0.22943544589688	-2.8659575319904	0.00415750014402121	0.0486937221991524
ARHGAP39	1.28588722902452	-1.62811258864916	0.568094045662925	-2.86592088242937	0.00415798147811372	NA
TMEM191C	50.7235569918138	-0.570077206600197	0.198918296952971	-2.86588622229647	0.00415843673072732	0.0486937221991524
ADGRB1	65.856916504141	-0.521726035589239	0.182101418379975	-2.86503004880829	0.00416969673196922	0.048783662194627
OSBPL8	2473.45452973103	0.32730999157091	0.114262010041885	2.8645565700352	0.00417593557930601	0.0488147529553524
KATNB1	848.005996519275	-0.114840374489625	0.0400940644836611	-2.86427370157058	0.00417966686788121	0.0488165033498037
MOCS3	317.192396066383	-0.223514868178308	0.0780585748376297	-2.86342491703497	0.00419088125814248	0.0489055749558922
TPRKB	610.208832021285	0.20238781261448	0.0706946342560102	2.86284545841998	0.00419855290603706	0.0489531874330926
APH1A	2713.89280690166	0.170038073242376	0.0594078251461329	2.86221676730484	0.00420689076648924	0.0490084796130327
NTRK2	4.40980959711387	1.19592672237493	0.417905108593489	2.86171836089768	0.00421351142856004	0.0490436898132138
RPE	2.52853499367884	-2.49654959538027	0.872548170450533	-2.86121692753215	0.00422018183578623	NA
ACKR2	43.8020860454524	-0.512594190602635	0.179156735129902	-2.86114943002822	0.00422108046450433	0.0490786355282458
MFSD6	2547.26870635188	0.238637072752579	0.0834174706969282	2.86075651489835	0.00422631499090454	0.0490786355282458
FAM229A	58.1523787485851	-0.576345426355986	0.201471377418578	-2.86068142155283	0.00422731607558038	0.0490786355282458
ZNF558	405.334818103419	-0.257064349565277	0.0898806154419085	-2.8600644121248	0.00423554970119272	0.0491044123079097
POLH	276.484137513839	-0.35694104211396	0.124805643313722	-2.85997517930118	0.00423674166354379	0.0491044123079097
C18orf32	1111.48352097701	0.270838363880408	0.0947145175787267	2.85952323681834	0.00424278333595765	0.0491326566432478
ERGIC1	5726.20858453757	0.162110421971502	0.0566971390936769	2.85923460271351	0.00424664595160015	0.0491356403398218
NT5C3B	346.043381715092	-0.402288894717598	0.140763159720034	-2.85791321761828	0.00426437000292572	0.0492959049739664
C5orf22	863.581242811073	0.228954037930783	0.0801292533809831	2.85730901350343	0.0042724966643623	0.0492959049739664
ZNF662	66.433116957241	-0.578253968379326	0.202377467222043	-2.85730410760049	0.00427256270714119	0.0492959049739664
SEPTIN7	5305.25672155779	0.196664070426259	0.0688328361743345	2.85712577538086	0.0042749640263557	0.0492959049739664
P2RY8	10507.9407492686	0.207197201126434	0.0725638546067508	2.85537754642871	0.00429856956353703	0.0495262072282415
OTUD3	826.542071720551	-0.311609417611487	0.109150877902829	-2.85485030994342	0.00430571175848868	0.0495665973548992
CCS	837.103669935577	-0.201669822004851	0.0706509568539139	-2.85445280552741	0.00431110365391863	0.0495867871754523
GABRR2	120.045586246073	-0.514834214759448	0.180382818845652	-2.85412002126419	0.00431562236880983	0.0495969079990539
SH3GLB1	298.261065299701	-0.490032557192666	0.171710340353834	-2.8538325425416	0.00431952935863677	0.0495999874963936
UBE3C	4645.98101811795	0.116945724607475	0.0409825440875879	2.85354965659375	0.00432337706041971	0.0496023815938726
CLDND2	83.3982345388957	-0.599002771721943	0.209935161830649	-2.85327510884122	0.00432711432057644	0.0496035056261201
EIF2S2	143.552804399766	-0.805583911111687	0.282686193038496	-2.84974622372867	0.00437541246177668	0.0501150183647195
EPHB3	27.2736176905568	-0.618842041157807	0.217192058506783	-2.84928484684204	0.00438176309525356	0.0501456179582754
MST1L	20.221359761678	-1.04674060076664	0.367509874003061	-2.84819721811863	0.00439676686348995	0.0502654120291147
SLC6A3	5.58647957795636	0.917326831750011	0.322096028373716	2.84799175072619	0.0043996064967523	0.0502654120291147
GPR68	269.435504288207	0.543309759075493	0.190846172034068	2.84684651143282	0.00441546459128075	0.0504043403510525
VCP	8930.73942529391	0.133762532985627	0.0470016322777218	2.84591250353296	0.00442843610436033	0.0504521533123069
ZBTB4	3965.61903359807	0.231919513269169	0.0815027570762432	2.84554193733858	0.00443359209398336	0.0504521533123069
TREX2	23.0516762950322	-0.538545609640884	0.189275085449776	-2.84530638758468	0.00443687231725904	0.0504521533123069
HEATR6	884.178099947962	-0.192078998473881	0.0675090324407503	-2.84523406023424	0.00443787997611321	0.0504521533123069
FBXL6	579.768427150054	-0.220793225818753	0.0776022519526188	-2.84519096112779	0.00443848052801954	0.0504521533123069
PIGX	143.879994212637	-0.419586883428323	0.147484885619619	-2.84494835972879	0.00444186236058461	0.0504521533123069
NUP205	2830.91057513649	-0.142911595694792	0.0502392038794421	-2.84462301667307	0.00444640126676887	0.0504616563414319
FFAR4	21.7565375666573	-0.730150972304678	0.256743320668938	-2.84389471321898	0.00445657716852939	0.0505350638993807
ZNF335	1919.53652491242	-0.296943729860608	0.104434873689244	-2.84333881366288	0.00446435842802023	0.0505624074944555
TBC1D5	3392.86909073616	0.187970186784173	0.066112366125323	2.84319254930092	0.00446640782269438	0.0505624074944555
EHD4	1664.16362217893	0.322934598346542	0.113615561254295	2.84234478782134	0.00447830309849899	0.0506549968734782
DNAJC11	1185.69796108692	-0.118359766630149	0.0416505231942322	-2.84173541057797	0.00448687123545229	0.0506861940332354
CD3D	8738.27685204084	0.316850961482809	0.111503644092635	2.84161978795579	0.00448849862055137	0.0506861940332354
CEND1	19.2250778615437	0.527938143110802	0.185812585656717	2.84123995823486	0.00449384847779692	0.0507045983049437
SLC6A16	104.535552401787	-0.359829790249841	0.126657229374216	-2.84097316850903	0.00449760963328378	0.0507050614571198
KCTD9	1322.6358013826	0.195476103251002	0.0688149483975438	2.84060524352553	0.00450280125490215	0.0507216372762945
PRRT1	16.8647720700013	-0.724535931924809	0.255109146502075	-2.84010174413294	0.00450991470408156	0.0507306226226332
NSUN6	462.557448099266	-0.253233625753189	0.0891660803022193	-2.84002195560105	0.00451104289204927	0.0507306226226332
EMB	14430.4132290791	0.198779181880053	0.0700297587539329	2.83849588256492	0.0045326704168466	0.0509318201002631
SLC35A4	3812.84113836477	0.133632080279861	0.0471007097152177	2.83715640566423	0.00455173085729806	0.0510849172272841
RPN1	8990.76649333433	0.165671162520885	0.0584014345804483	2.83676529028876	0.00455731001524928	0.0510849172272841
GON7	392.922853833357	0.235071141214494	0.0828733087104275	2.83651207937009	0.00456092530485308	0.0510849172272841
MAGOH	2418.73246071476	0.183660759776809	0.0647493806072994	2.83648674403079	0.00456128718016176	0.0510849172272841
CTDSPL2	2412.39334941456	0.250011339791697	0.0881651400179114	2.83571647184936	0.00457230172426816	0.0511662335810961
LITAF	22327.8135834201	0.311525465601821	0.109885880774926	2.83499084145218	0.00458269994193273	0.0512022897919614
TPP2	3965.60125371974	-0.19819311719174	0.0699156548450362	-2.83474591822136	0.00458621450115135	0.0512022897919614
SPAST	1462.55134059196	0.228500471042959	0.0806081846442985	2.83470558295374	0.00458679353162031	0.0512022897919614
POMP	5340.6706408858	0.205797139463418	0.0726604482238935	2.83231310147277	0.00462125731826722	0.0515447931652882
C3orf62	606.269475144096	-0.201910956100245	0.0712967729112438	-2.83197889407422	0.0046260902098392	0.0515565082257631
OR52K1	16.3532279280071	-0.97758518863979	0.345355526404466	-2.83066322643664	0.00464516026296132	0.0517157951843769
ZDHHC18	3497.96087275205	0.127449791109013	0.0450277885091455	2.83046970168492	0.00464797132067951	0.0517157951843769
ANKLE2	3183.94216091768	-0.118491142199272	0.0419006154477946	-2.82790935008828	0.00468530716146658	0.052088692178458
ZNF587B	345.066984792517	-0.438956846877257	0.155338180653361	-2.82581426556549	0.00471606009109698	0.0523878557796673
TCTA	2347.80412346024	0.152455801338778	0.0539923011036215	2.82365815537638	0.00474789946537422	0.0526985909715396
CASD1	941.449821177305	0.210459580596119	0.0745462453571566	2.82320832642599	0.00475456658864715	0.0527296522402447
SLC27A1	638.845253959633	-0.274630193429464	0.097338904212805	-2.82138160122555	0.00478172849036171	0.0529757302415803
RINT1	663.569697250785	-0.208481897601868	0.0738984666216653	-2.82119382353661	0.00478452853465776	0.0529757302415803
LMBRD1	3204.92588544076	0.151527290789996	0.0537256517359913	2.82038999795858	0.00479653154686635	0.0530655235258023
LRIG2	130.381830622534	-0.6573991176884	0.233206099889781	-2.81896193109487	0.00481792318128623	0.0531793002642788
RPL39L	219.343927461217	0.325303644032846	0.115404953573433	2.81880139422137	0.00482033332263896	0.0531793002642788
CTNS	86.5658570672194	-0.562312129911459	0.199491662390335	-2.81872496912284	0.00482148107650089	0.0531793002642788
PPP2R1A	5441.66705067885	0.122729516834502	0.0435417596107815	2.81866231249213	0.00482242223966608	0.0531793002642788
PROSER3	170.795335003125	-0.213108567710716	0.0756240121669086	-2.81800134116618	0.00483236079915758	0.0532458186681631
SLC11A1	4971.37932987837	-0.431664650250177	0.153202529445116	-2.81760785421509	0.00483828618154505	0.053268045762891
GZMB	7498.01138318347	0.426734803067642	0.151540614156459	2.81597646573516	0.00486292288002559	0.0534960765575051
ANKRD60	69.2825134676069	-0.464020596275965	0.164813284518483	-2.8154320061738	0.00487117035618017	0.0535055764349903
C21orf62	98.4211043234399	-0.402790617626881	0.143066863632828	-2.81540118654322	0.00487163759030249	0.0535055764349903
SHISA9	1254.87003511107	-0.290194632058436	0.103153599797944	-2.81322835680836	0.00490468065871539	0.053700714371926
GMCL1	1460.44607230579	0.19176234296992	0.0681674273218759	2.81310811488379	0.00490651513060459	0.053700714371926
CSNK1G2	5315.02902364787	-0.192852859953691	0.0685587134219204	-2.81295914593446	0.00490878873734117	0.053700714371926
PTPRN2	67.4923337523943	0.358485609747813	0.127444037337485	2.81288648129145	0.00490989811167865	0.053700714371926
DDX52	257.824892713651	-0.417915354252778	0.148572335186293	-2.81287464270356	0.00491007887340857	0.053700714371926
TMEM222	1157.35026150331	0.14985384851396	0.0532779491137051	2.81268049928394	0.00491304408083578	0.053700714371926
MRPS22	1107.1464305219	0.143343385946521	0.0509837656989956	2.81154959782315	0.00493034887943819	0.0537696697220374
ARHGEF12	1467.36109204412	0.289920312155747	0.103119600320786	2.81149569290279	0.00493117509515272	0.0537696697220374
DVL1	1039.85030555442	-0.248797559606919	0.0884929799098094	-2.81149487632227	0.0049311876120724	0.0537696697220374
CARS2	1770.57914204307	-0.219846720288174	0.0782285764385318	-2.81031216848127	0.00494934689003171	0.0538966987150535
PKNOX1	118.294497842119	-0.448088879184553	0.159449682122193	-2.81022121349331	0.00495074591278408	0.0538966987150535
DUS1L	2850.95747271507	-0.145096385188396	0.0516538422985548	-2.809014368181	0.00496934287144507	0.0540218610270627
EID2	797.789932264047	0.194950495576419	0.0694030672770375	2.80896080281627	0.0049701697525999	0.0540218610270627
GPR65	4072.96775852172	0.276578801310417	0.0985413438074834	2.80672853265284	0.00500473983352129	0.0542845604029001
PPP1CB	1744.09464394009	0.374742573192828	0.133524477645713	2.80654588432206	0.00500757801936643	0.0542845604029001
KRBA2	61.2541283166302	-0.504898627648556	0.179901773747076	-2.80652389986101	0.00500791973563351	0.0542845604029001
LRRC2	99.513786889016	-0.409584653511729	0.145948058429251	-2.80637274602922	0.00501026977159562	0.0542845604029001
AGBL2	80.8109683250734	-0.360724409454267	0.12856101340105	-2.80586158985054	0.00501822426612897	0.0543275589732628
NDUFC2	28.0366026970087	-0.820886092254922	0.292612409271264	-2.80537006034465	0.00502588410238944	0.0543673018377524
DPYSL3	3.41402448217886	1.31453314657034	0.468680893189305	2.80475087777771	0.00503554828761203	NA
PSMC3	2346.99305748698	0.127667278386193	0.0455236837275807	2.80441449224913	0.00504080562432334	0.054485472370759
SRRM4	6.41041425093775	-0.854699671043641	0.304836326777192	-2.80379861573503	0.00505044396005774	0.0545463955432544
AGAP4	205.809527708782	-0.529104122454446	0.188839374695785	-2.80187393813827	0.00508067223849629	0.0548294240781507
FAM199X	3061.54276757007	0.171039342776196	0.0610687453416327	2.80076726350545	0.00509812722581471	0.0549742674745685
RGS12	442.053928324551	-0.339131842830051	0.121098152891034	-2.80047081424278	0.00510281215712947	0.0549812883017191
GTF3C6	1674.46187419719	0.172111147462623	0.061483282952273	2.79931615877158	0.00512109685530011	0.0551347157486102
NEXMIF	19.5010319240749	-0.748317443593872	0.26743156370107	-2.79816426018556	0.00513939688073001	0.0552880658913576
PTPN14	98.35605645694	-0.447969859931186	0.160140891946007	-2.79734835049016	0.00515239483974313	0.0553480538404672
SMC3	3568.90870956326	0.125396127324377	0.0448274860706531	2.79730447357095	0.00515309466790557	0.0553480538404672
APPL1	2732.39188452814	0.143384796938221	0.0512863492705872	2.79576922470582	0.00517763573486948	0.0555678543828905
GOLGA1	941.633101813841	-0.257902007488678	0.0923049945121406	-2.79402007282236	0.00520572472749983	0.0558253564404584
CRELD1	94.9434732593231	-0.566360527405704	0.202829435315577	-2.79229948318161	0.00523348930559678	0.0560789773862297
RILPL2	2779.8030875186	0.235790259464468	0.0844614184502393	2.79169192029831	0.0052433252594633	0.0561162930481591
ZHX1.C8orf76	128.780966405869	-0.328283450555265	0.117607309179003	-2.79135244949448	0.00524882828793171	0.0561162930481591
ISM1	30.6149206185037	-0.789623072806386	0.282894567315801	-2.79122741839335	0.00525085643260184	0.0561162930481591
CD59	1989.8359507433	0.330259492648159	0.118350778216255	2.7905139081105	0.00526244392309583	0.0561162930481591
SEC23A	2175.07084612636	0.188654891550749	0.067607883117202	2.79042743024072	0.00526384990217306	0.0561162930481591
DNAL1	405.067655596497	-0.249571765874845	0.0894398639616524	-2.79038624188706	0.00526451967213274	0.0561162930481591
AIFM3	151.586544321075	-0.539047870574401	0.193185792748145	-2.79030803925191	0.00526579154868639	0.0561162930481591
LTBP4	118.774203540962	-0.369962484067063	0.132636897348083	-2.78928783365732	0.00528240947693725	0.056249407164574
SNPH	35.097863426493	-0.843630845774077	0.302560809228765	-2.78830178939736	0.00529851596077108	0.056372453554461
UBN2	1377.62726915472	-0.195086702849561	0.0699722516306283	-2.78805809879309	0.00530250334075334	0.056372453554461
RBM25	3437.74269044508	-0.309049995991569	0.110867028490406	-2.78757354823769	0.00531043983742048	0.056372453554461
LEPROT	899.360682621364	-0.502439937149105	0.180258054281914	-2.78733696061822	0.00531431882384519	0.056372453554461
NPHP3	878.753475165173	-0.306596666908119	0.110011487799453	-2.78695137245153	0.00532064624188896	0.056372453554461
CEP44	612.901828765002	-0.226240022989036	0.0811804026125567	-2.78687978512246	0.0053218217229968	0.056372453554461
CLEC2B	5046.18508756517	0.235169933185373	0.0843866886721282	2.78681314418072	0.00532291619402724	0.056372453554461
RNF222	45.4326932797642	-0.491733439232635	0.176469511399477	-2.78650649244158	0.0053279550794222	0.056382009109103
GUSB	2302.31143113421	0.211084469191915	0.0757791580480089	2.78552143662226	0.00534417062400602	0.0565097328201722
SPICE1	500.238198386546	-0.217112310644645	0.0779709264577521	-2.7845290611275	0.0053605517147267	0.0566390076524999
HCAR1	81.7034678394043	-0.454637220546358	0.163303899997944	-2.78399487429316	0.00536938826915414	0.0566884292088078
LRRN4CL	74.2883335081525	-0.408187438512877	0.146644155069642	-2.78352340956942	0.00537719819533482	0.0567269438099176
R3HDM2	3871.0562762929	-0.121492369966471	0.0436751603337496	-2.78172693673179	0.00540705129314843	0.056997764211611
OBSCN	105.158395134591	-0.870781546068775	0.313128087778595	-2.78091164624134	0.00542064877765715	0.0570121103684269
HMGCS1	540.697922236137	0.441383421657215	0.158729069556536	2.78073463726822	0.00542360502421879	0.0570121103684269
ADAMTS13	25.8496288006079	-0.776681521629048	0.279314187706448	-2.78067336287736	0.00542462871372975	0.0570121103684269
SARNP	1920.73711853418	0.181270766743245	0.0651902441998675	2.78064254810099	0.00542514359118487	0.0570121103684269
NKG7	52560.4156072916	0.362795999234932	0.130506714711258	2.77990293478467	0.00543751487600038	0.0570980953465988
PHYKPL	287.854807326289	-0.812289419165508	0.292320972033196	-2.77875861425798	0.00545670576337631	0.0572522863461618
APOL1	265.152131775463	-0.368655702361463	0.132683096704221	-2.77846772888694	0.00546159380808309	0.0572522863461618
CARD9	683.431135369585	-0.389152157079206	0.140069600462059	-2.77827705508889	0.00546480003935118	0.0572522863461618
DNAJC3	3522.74346474069	0.167755571791135	0.0604020038357295	2.77731798844565	0.00548095278321106	0.05737740893638
TPRG1L	2796.16515301901	0.170424662328777	0.0614069125180052	2.77533351442814	0.00551451250489378	0.0576844247442074
PFN1	69449.3662788256	0.156480806894036	0.0563890652070583	2.7750204107737	0.00551982435071922	0.0576957100462446
H2AZ2	2637.68426332688	0.191059412907524	0.0688837124839522	2.77365150654497	0.00554310226509623	0.0578946236576717
MTPN	10135.1116153675	0.211217996071023	0.0761631813565418	2.77322969325889	0.00555029294034599	0.0579253390328605
ZNF850	175.692821978011	-0.367515281456722	0.132568955468561	-2.77225750295574	0.00556689799175391	0.0580541848719249
TIGIT	5860.26535812833	0.386674989177427	0.139497115430469	2.77192103925735	0.00557265523915472	0.0580697942734548
H3C6	2.91136749193065	-1.52868353343226	0.551695295922533	-2.77088375545422	0.00559043808312604	NA
GMPS	2506.34010817783	0.114817870456802	0.0414570919764612	2.76955919923168	0.00561322025681526	0.0584016207607688
YBX1	28311.1249283947	0.155196351749096	0.0560366745693511	2.76954963765782	0.00561338501855538	0.0584016207607688
DDX39B	3285.44731360087	-0.308585336820097	0.111439941614635	-2.76907303027133	0.00562160328375988	0.0584016207607688
SLC2A1	2355.56320394039	0.233564830081934	0.0843576219877559	2.76874601936782	0.00562724829513773	0.0584016207607688
MTAP	671.574140697915	-0.161303059474671	0.0582597200198575	-2.76868923193747	0.00562822910663409	0.0584016207607688
MARCHF5	1648.72408453582	0.141397244855869	0.0510787465673895	2.76822072501955	0.00563632687158844	0.0584016207607688
KDM3B	4372.58647328323	-0.110488699726749	0.039913854424743	-2.76817915280705	0.00563704592126844	0.0584016207607688
RAB44	263.939943026897	-0.46165354276171	0.166802789547909	-2.76766080479197	0.00564601842785276	0.0584016207607688
CIAO2A	620.147668525338	0.259126074677601	0.0936295392587806	2.76756755110594	0.00564763399830728	0.0584016207607688
RAD54B	88.4761003280579	-0.453205119863013	0.163767609092784	-2.7673672612894	0.00565110532251298	0.0584016207607688
ACAA2	2459.3896966368	0.187205996598562	0.067648429778843	2.76733690952736	0.00565163153216831	0.0584016207607688
TPI1	10863.9916073024	0.185440319366427	0.0670178179782959	2.76703009677938	0.0056569532386729	0.0584086100337124
FUT9	44.5974456704421	-0.641412702481013	0.231824412430818	-2.76680396061578	0.00566087849262906	0.0584086100337124
GATAD1	1896.50917051772	-0.16848007219239	0.0609098152043347	-2.76605784514677	0.00567384693898833	0.0584981344768615
GID8	3324.53873454595	0.109018108731751	0.0394165447702905	2.76579566694851	0.00567841029205563	0.0585009314291143
THAP7	549.623099554096	-0.211599655325434	0.0765213532454182	-2.76523671303609	0.00568815024083277	0.0585570149415035
ARL17A	1137.38940544024	-0.503821526575035	0.18222256280525	-2.76486906351708	0.00569456486261288	0.0585788068508782
SULT1A4	839.207897157028	-0.293462248244648	0.106156121124949	-2.7644401955798	0.00570205584629002	0.0586116298528906
ZNF578	249.640591674609	-0.302336261611297	0.109401934208554	-2.76353671256807	0.00571786596394768	0.0587298516116103
TBXA2R	227.291917989306	-0.337591971924572	0.122171588320811	-2.76326089039694	0.00572270046800861	0.0587352465202992
CLN8	1109.67078910325	-0.285592150739262	0.103363454317611	-2.76298961392782	0.005727458892243	0.0587398530483613
COPS8	1659.85822963524	0.160278373280334	0.0580233420896847	2.76230853839128	0.00573942127596551	0.0588182796927895
ABCF3	1383.76828084412	-0.140826049230575	0.050999291708598	-2.76133343253536	0.0057565872190439	0.0589498751281506
PPIE	226.777680140294	-0.285110024764115	0.103272953933312	-2.7607424200166	0.00576701403273891	0.0590123132629365
SPAG4	6.9448242065936	-0.920438000275301	0.333487069785766	-2.76004104406985	0.00577941000459838	0.0590261640545819
KCNMB1	212.201985346887	-0.359106839443181	0.130123239212887	-2.75974408272813	0.005784665672837	0.0590261640545819
WDR24	348.557252170514	-0.249534376604459	0.0904210987301688	-2.75969193151601	0.0057855890978631	0.0590261640545819
PDE1B	133.322753670036	-0.50513224441605	0.183039737872161	-2.75968623146109	0.00578569003499057	0.0590261640545819
ARHGAP27	347.581166464896	-0.572496588026541	0.207474680766148	-2.75935639911561	0.00579153344314049	0.0590415862602878
ANKRD13B	70.6653646606127	-0.3537378546879	0.128216715524129	-2.75890591364688	0.005799522974901	0.0590788476441709
PRKCH	13055.3928824749	0.274101735834873	0.0993684348094718	2.7584386969608	0.00580781973765776	0.0591191807500189
COL9A2	241.938477806677	-0.382712490450837	0.138765326267294	-2.75798357374697	0.00581591203410052	0.059157373899097
DGKE	1260.77381473598	-0.249408753592247	0.0904516790971173	-2.75737007960304	0.00582683632387333	0.0591692789034485
SRXN1	2091.44879788731	0.29699224991415	0.107718208674869	2.7571220647623	0.00583125789149638	0.0591692789034485
SHANK1	14.0023145059335	-0.720644384553969	0.261397235275904	-2.75689367484446	0.00583533226420717	0.0591692789034485
TTC37	2574.10704897457	-0.175816799325795	0.0637772428332118	-2.75673251955381	0.00583820874576612	0.0591692789034485
HENMT1	932.136559846502	0.223650737698034	0.0811298768364189	2.75670007670513	0.00583878797689935	0.0591692789034485
CEP295	946.363907716573	-0.226380686219232	0.082141939127351	-2.75596958903364	0.00585184374835099	0.0592172425500904
FAM172A	769.458015130785	0.270464720512875	0.0981385034013634	2.7559491039591	0.00585221025054819	0.0592172425500904
RAP2B	6274.39808852225	0.257455090730674	0.0934288941071118	2.75562601046647	0.00585799351251736	0.0592317890026792
TRAPPC14	742.107701933703	-0.503853117169952	0.183077707490799	-2.75212708349691	0.00592095389053154	0.0598023100704433
DUSP28	186.58235640938	0.178439305244816	0.0648397866610612	2.7520032750505	0.00592319285363892	0.0598023100704433
MFAP5	17.459301925991	-0.918713105668873	0.333883463159295	-2.75159810844108	0.00593052525839537	0.0598320201864759
CDC5L	2639.77989020889	0.143962736444818	0.0523249009836108	2.75132362868512	0.00593549723626092	0.059837890037157
PRDX4	1001.18552053728	0.246940579798802	0.0897762790823158	2.75062168228628	0.00594822951691987	0.0599219278016392
DNAJC8	4711.94913304369	0.133276988848965	0.0484674964163285	2.74982201894927	0.00596276422600155	0.0600095715018644
TRPV6	2.61627663864441	-1.44580372830948	0.525827399951286	-2.74957852794173	0.00596719627887148	NA
CLEC19A	29.6703490285736	-0.595474621793578	0.216592625781025	-2.74928391327414	0.005972562859459	0.0600095715018644
GAN	146.124807837268	0.269867852878583	0.0981599831162875	2.74926547775459	0.00597289881789994	0.0600095715018644
AEBP1	235.261540740737	-0.337264842553685	0.122678546703223	-2.74917539877268	0.00597454061100733	0.0600095715018644
GRK5	1831.83384202055	0.153725929628933	0.0559409686458134	2.7480026418963	0.00599595259537154	0.0601193573418872
ANKRD13D	2986.12075276192	-0.24398986873874	0.0887888016866227	-2.74798019687094	0.0059963630660543	0.0601193573418872
HEATR1	1688.64470296652	-0.181739562947125	0.0661387680202272	-2.74785225650927	0.00599870330043775	0.0601193573418872
ATF1	1472.49914656146	0.190832799652501	0.0695153806945717	2.74518815470434	0.0060476213386715	0.0605650836488556
PCDHB9	105.003120282081	-0.367415164351034	0.133852322396791	-2.74492932040335	0.00605239313594923	0.0605683689008722
ANKHD1.EIF4EBP3	1669.17385404928	-0.207849593079088	0.0757309618414983	-2.74457880931327	0.0060588604674999	0.060588604674999
CACTIN	936.880280970849	-0.165376117886223	0.0602649440258384	-2.74415119037228	0.00606675895705128	0.060623111865549
TG	19.9744854047809	-0.410290870135795	0.149549915232542	-2.74350453156604	0.00607872092050969	0.0606981436971041
AK1	296.405615982664	-0.702483644610749	0.256122146819404	-2.7427680633416	0.0060923700604631	0.0607899003836838
LPCAT1	7455.15169175286	0.212605529158216	0.0775256991025232	2.74238777101587	0.00609942891016131	0.0608158127618864
GGACT	335.30694794257	0.322437231577885	0.117602278759093	2.74176006604764	0.00611109625998366	0.0608876038184045
FAS	1128.04184844687	0.353951441877434	0.12912394754111	2.74117581298965	0.00612197401321647	0.0609514286341421
VWA3A	5.44286064933538	-0.897371646689477	0.327426781280226	-2.74067882651746	0.00613124074014508	0.0609606164427884
CCNDBP1	4260.01210833782	0.236180663326766	0.0861769855968528	2.74064660873206	0.00613184190337953	0.0609606164427884
SMIM14	348.559380629442	-0.28145146305223	0.102704869560233	-2.74039063831503	0.0061366200339765	0.0609636523783525
SIGLEC8	44.7784930584127	-0.469068913654554	0.171188727365141	-2.74006893370988	0.00614262996207328	0.0609789121508076
ZNF714	629.036780307898	-0.256080062524201	0.0934660595929049	-2.73981874960353	0.00614730744256663	0.0609809319084302
NBEAL2	11746.6105923304	-0.350824700340698	0.128087906075803	-2.7389369620351	0.00616381906486186	0.0610695496657093
DND1	58.0776983876682	-0.392526722040761	0.143317387955716	-2.73886321569055	0.00616520178576787	0.0610695496657093
SMIM11A	175.770918087476	-0.507275162398686	0.185235464990546	-2.73854233272542	0.00617122149341511	0.0610847850074422
CYB5R4	3319.57703972383	0.213937693121248	0.0781458893073245	2.73767046504385	0.0061876043129832	0.061202501296053
TRMT9B	98.5697550031945	-0.46189316782514	0.168754007225888	-2.73707970209482	0.00619872728369147	0.0612327743839308
DMAP1	591.583813952946	-0.169939168224961	0.062088878169743	-2.73703074100276	0.00619964993762469	0.0612327743839308
ATF4	1853.31506406582	-0.571695961665351	0.208893485929385	-2.73678214101232	0.00620433662197665	0.0612346909178434
EPHX1	3.14316844450066	-1.33027234124197	0.486391846330173	-2.7349807593998	0.00623839224235088	NA
DBI	5306.26027666806	0.207419249093	0.0758469681400659	2.73470718974503	0.00624357884638138	0.061577409317061
RHEB	2274.59499279873	0.187651927909159	0.0686739507948818	2.73250520375106	0.00628546785599942	0.0619356691717183
TPM2	90.8539651718052	-0.702280585707793	0.25702715963502	-2.73232053260455	0.00628899237957874	0.0619356691717183
FRS3	213.201712242345	-0.23218000620756	0.0849870348114275	-2.73194619300144	0.00629614226079996	0.0619455235286886
SPCS1	4758.58884166284	0.172882210230202	0.0632852674826492	2.73179236032464	0.00629908258332813	0.0619455235286886
TMEM59	2612.25494367049	0.212256644384735	0.0777094581459936	2.73141325970857	0.00630633390228786	0.0619721204673277
DSC1	40.9060078843949	-0.966381004539594	0.353833492391108	-2.73117447986357	0.00631090506473761	0.0619723602538715
TEP1	1590.77007284065	-0.382044728286171	0.139921232111985	-2.73042713046155	0.00632523148058145	0.0620683261917387
TLR2	565.699146346149	-0.586514390332351	0.214843535627605	-2.72996061351817	0.00633418927247713	0.0621115106358729
NPIPB15	224.602309303475	-0.597312205942147	0.218981025833825	-2.72768932224941	0.00637796462669623	0.0624616392719105
SPATA25	7.40804302723304	-0.659840124938939	0.241909457021458	-2.72763261537316	0.0063790610320249	0.0624616392719105
PLXNB1	41.6184420809709	-0.539003491245431	0.197652431114458	-2.72702687341751	0.0063907834029151	0.0625314987664988
SETX	12320.8779683133	0.129703736135742	0.047581367073125	2.72593546831911	0.00641195330384282	0.0626270514891355
ANKRD36B	617.7211738483	-0.332339001556553	0.121929154490831	-2.72567297743005	0.00641705422278474	0.0626270514891355
SPSB1	388.366722580956	0.304070880022881	0.111572216407822	2.72532795182119	0.0064237645715782	0.0626270514891355
DHX34	854.894410429396	-0.230211111991268	0.0844804975244732	-2.72502078866875	0.00642974385090086	0.0626270514891355
PPP1R16A	276.305346034015	-0.268275948740047	0.0984505530743314	-2.72498163151502	0.0064305064490811	0.0626270514891355
ZNF835	57.5088404524834	-0.517076916823719	0.189761834440092	-2.72487309341942	0.00643262068886565	0.0626270514891355
NACAD	10.5521487349998	0.530569288505156	0.194713731037909	2.7248683781929	0.00643271255207555	0.0626270514891355
CFH	153.269169723758	-0.577201739920125	0.211898764253733	-2.7239504767898	0.00645061782935253	0.0627228826708756
MFSD10	504.872407286858	-0.560817117168018	0.205888159703195	-2.72389202942258	0.00645175946475184	0.0627228826708756
RHBDF2	2250.68841434207	-0.237318171055519	0.0871427874551121	-2.72332545223853	0.00646283567696723	0.0627857806678998
KPNA4	5265.57257469066	0.155318833459443	0.0570501148839501	2.72249817157054	0.00647903919661566	0.0628273426865265
GZMA	15945.9348454774	0.351647617925823	0.129169545949556	2.72237248602816	0.0064815041297569	0.0628273426865265
C2orf69	1181.5409955735	0.240881104984449	0.0884880259010809	2.72218870894153	0.00648510986740591	0.0628273426865265
PVR	103.853425922382	-0.626305354673855	0.230076090462212	-2.72216619039221	0.00648555180924011	0.0628273426865265
C14orf132	35.3351998827528	-0.848446349995005	0.311735837276044	-2.72168370954316	0.00649502733484083	0.0628744478507674
PGRMC2	2236.66352121503	0.266290002208552	0.0978575675886662	2.72119989051714	0.00650454164405058	0.0629218613260535
ANKRD54	231.905228983575	-0.44447409530096	0.163370485032154	-2.72065113360886	0.00651534812951668	0.0629763190703534
CCDC157	108.106778999656	-0.380375356863224	0.139831327592074	-2.72024419286701	0.00652337230182662	0.0629763190703534
FGFR1OP2	2632.38198149392	0.229778123178173	0.0844707067677009	2.72021073305419	0.0065240324671562	0.0629763190703534
COX6C	5475.34303757682	0.186250842345318	0.0684988234395522	2.71903710155953	0.00654722638195404	0.0631320534060554
HNRNPF	4438.1725280523	0.261939220636612	0.0963392303110094	2.71892581859955	0.00654942945826576	0.0631320534060554
RNFT1	976.66209877289	-0.19661323043202	0.0723264600859578	-2.71841356812363	0.00655957911598453	0.0631852037815329
CCDC142	506.912048919908	-0.264455898641403	0.0973011538567681	-2.71791122878866	0.00656954613117176	0.0631930168028169
ZNF37A	48.3528591105189	-0.722835457304618	0.265953138291821	-2.71790534959387	0.006569662862039	0.0631930168028169
FAM114A1	91.3483878912516	-0.355316734366914	0.130786827880309	-2.71676238445118	0.00659239179037979	0.0633424474341438
NUDT14	60.3383948088843	-0.462159536798604	0.170134486159386	-2.71643655105669	0.00659888423108917	0.0633424474341438
GNRH1	76.2855804028528	-0.554289402420083	0.20406027733844	-2.7163023085614	0.00660156077143115	0.0633424474341438
PAN2	77.7067786133675	-0.773474993318882	0.284764614479914	-2.71619068517883	0.00660378707292137	0.0633424474341438
TBCCD1	73.7232559605447	-0.437454795988474	0.161094432117422	-2.7155177881605	0.00661722214959872	0.0633958410995956
BCL2L1	285.79904244859	0.581864860984282	0.214290366134556	2.71531040559668	0.00662136770603333	0.0633958410995956
ZFP28	12.8706986083891	-1.05387855031258	0.388140134278701	-2.71520117926236	0.00662355206811494	0.0633958410995956
CCL28	61.3828287376409	-0.50334343878736	0.185394833131403	-2.71498094248724	0.00662795844218075	0.0633958410995956
OGA	676.050735445938	-0.745217518627506	0.274521709500439	-2.71460322749562	0.00663552168901689	0.0634236750500001
CBX3	309.844312793672	0.237748451099428	0.0875942631615593	2.71420116476033	0.00664358099287987	0.063456208081957
PNPO	785.270020445461	-0.18696100102688	0.0688913926195978	-2.71385138139441	0.00665059951999014	0.063463112939389
C1orf122	835.215660476829	0.15935237990529	0.0587252419395741	2.71352445119354	0.00665716551669557	0.063463112939389
RTN4R	53.8035264317012	0.510378840827257	0.188090879607549	2.71346937125373	0.00665827230398579	0.063463112939389
ATP1A1	8824.22808501079	0.269942946430824	0.0995218877962861	2.71239776905536	0.00667983823631872	0.0636241755143425
B4GALT5	5421.35654963384	0.283205117295613	0.104427178498933	2.71198668169041	0.00668812799713895	0.0636586484643882
SECISBP2L	2210.86227727312	0.256513169487173	0.0946346146563218	2.71056389270178	0.00671689061756833	0.0638878011985041
AKT1	4801.54367582288	0.211792684300537	0.0781676412589908	2.70946750969254	0.00673913052444533	0.0640546367142188
UNK	1066.91528885016	-0.161635812033389	0.059669760296838	-2.70883964053655	0.00675189650672992	0.0641018788178066
ARL8B	3782.14487769569	0.203797425586489	0.0752364132472661	2.70876051622377	0.00675350682189071	0.0641018788178066
TRGC1	4183.75617834898	0.35910363656572	0.132596169258544	2.70825046133511	0.00676389559868881	0.0641558086361368
ZBED5	1201.47303022937	-0.263428289245849	0.0972826176244637	-2.707865964943	0.00677173649731961	0.0641794959555912
SLC66A1	54.0061801948782	-0.556397380317174	0.205489638551662	-2.7076663535874	0.00677581032135698	0.0641794959555912
RALBP1	3752.42002661037	0.165619788826956	0.0611931177869719	2.70651005891739	0.00679945224693129	0.0643587042539399
PLEK	24828.4568992566	0.254527436728536	0.0940569842933439	2.70609820887643	0.00680789093592728	0.0643599764006019
P4HTM	248.918376222075	-0.688772424550565	0.254531254514518	-2.70604262672692	0.00680903051868437	0.0643599764006019
MKRN2OS	19.3384424367856	-0.736016473893129	0.272045988760858	-2.70548548517701	0.00682046288522287	0.0644030703685156
RASSF7	777.346613778066	-0.264757109691741	0.0978639102673196	-2.70536001441742	0.00682303988350231	0.0644030703685156
HDAC7	2237.16329756168	-0.179967276485821	0.0665369636348496	-2.70477140305755	0.00683514084158301	0.0644726433707795
OSGIN2	1034.10204230535	0.35143109649859	0.129947278117974	2.70441290951503	0.00684252037166921	0.0644976159514877
CDC16	1966.27493989006	-0.217426038494035	0.0804207550582384	-2.703606032256	0.00685915600150064	0.0645782890507509
ATXN1	659.872701465027	0.349205599295379	0.129174240659253	2.70336870194224	0.006864056022986	0.0645782890507509
TBC1D24	215.568265599621	-0.289921161002807	0.107246777910105	-2.7033088233739	0.00686529279783845	0.0645782890507509
BNIPL	35.4391830536135	-0.603566138463113	0.22331381041923	-2.70277121388073	0.00687640594125745	0.06463821584782
PRRC2C	10340.882101746	-0.210194937635396	0.0778007001655415	-2.7017101027131	0.00689838804299237	0.0647728869227408
CNTRL	3613.46983716539	-0.225897293047505	0.0836208356038849	-2.70144744926478	0.00690383894009048	0.0647728869227408
CXADR	24.1772987692862	-0.89700931093759	0.33205447318907	-2.70139204065725	0.00690498933959959	0.0647728869227408
MRPL47	1363.44387676803	0.205441292669651	0.0760604590103998	2.70102620129548	0.00691258925913375	0.0647995815694587
GRAPL	39.5366527449658	-0.728476678922978	0.269726658874622	-2.70079599088349	0.00691737548418987	0.0647998816835106
NFKB2	105.938156963186	-0.604300755055299	0.223832456037672	-2.69979057439996	0.00693831366137718	0.0649148225831753
MAT2B	6762.47202676732	0.200147898442526	0.0741359726918693	2.6997406410839	0.00693935502383982	0.0649148225831753
INIP	661.682666469648	0.184390018720841	0.068311091296285	2.69926911167453	0.00694919572427541	0.0649148225831753
ASB8	54.8477474921064	-0.631257044256952	0.233866028556368	-2.69922505698515	0.00695011577455306	0.0649148225831753
SH3BGRL	12697.8224743651	0.222498153639854	0.0824352695012893	2.69906503594768	0.00695345861859398	0.0649148225831753
XAB2	2065.67087800622	-0.197942187412151	0.0733564706457149	-2.69836029009819	0.00696819797170607	0.0650063303120372
CPLX3	9.36745280294975	-1.20193506023272	0.445467919700653	-2.69814055530732	0.00697279933354353	0.0650063303120372
ATP6AP2	10170.0420841259	0.215909835056514	0.0800459877401165	2.69732239119222	0.00698995612704571	0.0651217375335838
EXOC5	2670.6743691159	0.182410973042171	0.0676391761104503	2.69682428928917	0.00700041981623676	0.0651734036511077
MTCH1	1977.78762682675	-0.158955597037465	0.0589498075577389	-2.69645658947698	0.00700815315529725	0.0651734036511077
WDR90	147.947660221846	-0.496756333692066	0.184231098368882	-2.69637611722545	0.00700984664361877	0.0651734036511077
PANX1	871.070459314539	0.189035162978902	0.0701250206276637	2.69568780567788	0.00702434675264913	0.0652244729210791
PRDX2	2386.18493973517	0.215442835728745	0.0799220781109766	2.69566108415737	0.00702491021629817	0.0652244729210791
FAM71A	4.9931764864883	-1.07683701179623	0.399598372192333	-2.69479829431822	0.00704312527112852	0.0653490792685375
TBC1D17	57.8114250766002	-1.48229212133234	0.550271435328989	-2.69374716942399	0.00706537372141575	0.0655109141652358
TSPYL2	2065.50660856265	-0.427604402722903	0.158798299439986	-2.69275177524495	0.00708650071128816	0.0656166968846569
NDUFA1	6505.06525378241	0.175676901664198	0.0652456641960174	2.69254522624541	0.00709089176118248	0.0656166968846569
PPFIA4	8.04427373549528	-1.08528861775022	0.403073983825005	-2.69252956355874	0.00709122483573732	0.0656166968846569
RAVER2	95.2338056424817	-0.287373699738703	0.10674571043881	-2.69213346894565	0.00709965264863954	0.065633826988805
TSPAN14	835.457043699569	-0.64177152104145	0.2384004079484	-2.69199002872661	0.00710270688250091	0.065633826988805
PPP3R1	6326.75939958378	0.17608268605082	0.0654164307847324	2.69171955636436	0.00710846918696087	0.065642571150594
WBP1L	3445.19770998924	0.176925012413808	0.0657358909863525	2.69145226084392	0.00711416793312084	0.065650716945455
TMEM187	149.251925784734	0.257481663078979	0.0956787425578636	2.69110626034055	0.00712155076197787	0.0656743821960477
PIAS3	788.922122830426	-0.158797256426296	0.0590166822566677	-2.69071812162663	0.0071298409053418	0.065706376970797
CD1C	1481.26417874097	-0.346869083640504	0.128965674778313	-2.68962329888755	0.00715327161359914	0.0658700063424132
TSC22D2	905.55020332896	0.305139540539081	0.113458512381233	2.6894371707764	0.00715726187770461	0.0658700063424132
ARPC5L	3045.01710819329	0.184762290794406	0.0687301266414209	2.6882285807263	0.00718322059866425	0.0660643028068783
CIB1	384.455549628926	-0.600739525575397	0.223595498933667	-2.68672459168606	0.00721564204898019	0.0663177350826702
FCSK	684.347354260645	-0.198972518525175	0.074069985672154	-2.68627726493509	0.00722531036736752	0.066361846568207
SF3B2	8459.63805491819	0.0776081257430569	0.0288959649693862	2.68577726424013	0.00723613091588993	0.066416474332377
DOP1A	209.501708775277	-0.505978295917616	0.188432939890107	-2.68519026563348	0.00724885274896001	0.0664884676772039
NPIPA5	967.931552329483	-0.40877882073592	0.152255378878186	-2.68482350999874	0.00725681151103253	0.0665167053768483
KLHL3	24.0241807217523	-1.03216439454148	0.384540410496033	-2.68415065456984	0.00727143316835181	0.0665970146360463
USP49	464.272173416139	-0.337370947838299	0.125731986464151	-2.68325473354779	0.00729094324422944	0.0665970146360463
INMT	65.0768051934973	-0.438956554112962	0.163597546277636	-2.68314876415091	0.0072932539966195	0.0665970146360463
HOOK1	199.531170976825	-0.396303500893774	0.14770451716887	-2.68308314796278	0.00729468514254154	0.0665970146360463
LCP1	115033.130280186	0.165669396890966	0.0617507400784029	2.68287305837341	0.00729926907370923	0.0665970146360463
SSR3	317.750120484642	-0.366268394112257	0.136521827201885	-2.68285593314415	0.00729964284188215	0.0665970146360463
ACOT4	83.0617449285146	0.453716833424398	0.16911748990594	2.68284985590046	0.00729977548541842	0.0665970146360463
LSM1	1190.47535452647	0.160837689879068	0.059955663651884	2.68261045049767	0.00730500253238784	0.0666001234223721
ADGRD1	127.050481043777	-0.440662085995759	0.164288578409794	-2.68224419652954	0.00731300562068056	0.0666054443883679
VLDLR	11.6468534145877	0.722097943737549	0.26922490063757	2.68213654096445	0.00731535951939741	0.0666054443883679
CERS2	6380.30719727911	0.118277307672881	0.0441079057621588	2.68154439956098	0.00732831890195222	0.0666139190217942
SLC2A4	21.2876619071349	-0.610000107140226	0.227486748852335	-2.68147533963038	0.00732983166187412	0.0666139190217942
PCGF6	403.362970564233	0.223584066116592	0.0833871060697052	2.68127863712758	0.00733414197188442	0.0666139190217942
SOAT1	396.66688813734	-0.296280942539011	0.110503062116718	-2.68120119808143	0.00733583950489458	0.0666139190217942
CREBL2	3479.52730650443	0.178492818342333	0.066608902835301	2.6797141334647	0.00736850573965097	0.0668252955030919
GMPR	607.643354819378	0.489467975626198	0.182658079560895	2.67969518130743	0.00736892290103794	0.0668252955030919
CCAR1	331.484803006769	-0.341652721425271	0.127519642953635	-2.67921642118692	0.0073794680579144	0.0668330437516945
DNPEP	83.133393267633	-0.474503819539679	0.17710579406462	-2.67921115763468	0.0073795840679604	0.0668330437516945
RGL1	7.71878124072775	-1.26378108636646	0.47176085743623	-2.67885956718504	0.00738733691740075	0.066858832791615
KRAS	4543.18501616213	0.235413115936127	0.0879135976867708	2.67777820644863	0.00741122759648949	0.067030545547546
AGPAT4	881.077296722543	-0.250260328268717	0.0934816735845634	-2.67710577562919	0.00742611864395824	0.0671206877434687
AVEN	503.35277011705	0.171639728388544	0.0641291208642333	2.67647093980783	0.0074402017681016	0.0671746750839063
DESI1	2325.35933226807	-0.134315422765628	0.0501852528048887	-2.67639227180588	0.00744194859696981	0.0671746750839063
ZC3H3	1020.49447817914	-0.145393533971048	0.0543344012215683	-2.67590201975638	0.00745284297175963	0.06722849087034
PTK2B	168.981339145245	-0.564923541234991	0.211140984120917	-2.67557501253034	0.00746011767223235	0.0672496057357983
UGGT1	3438.96956116223	0.129798347686412	0.0485241000556472	2.67492539866911	0.0074745880703133	0.0673355157953538
CWF19L1	171.013653118407	-0.3437477167348	0.128568064926208	-2.67366329991895	0.00750277378311448	0.0675447864358325
TOMM70	2378.5364636158	0.154571648906321	0.0578219750362033	2.67323364187304	0.00751239080827163	0.0675867239054404
CYP4F22	407.650546550279	0.523504677197668	0.195886652105214	2.67248774519095	0.0075291124491419	0.0676924819800818
WNT9B	78.32389390056	-0.43495959079035	0.162786005624014	-2.67197164229813	0.00754070206019265	0.0677519901650796
PAXBP1	198.052273851708	-0.322537719051113	0.120743419702266	-2.67126539770399	0.00755658741565677	0.067849991090515
MMP16	0.97390118067441	1.72777077817947	0.646857014558893	2.67102425929118	0.00756201813939649	NA
HAL	84.085279317375	-0.929488267476365	0.34799223900039	-2.67100286531196	0.00756250012620187	0.0678583783542669
HIF1AN	2755.45058932092	-0.186362518306578	0.0697921032201218	-2.67025221634025	0.00757942900872783	0.0679434915046953
STEAP2	58.2645655491791	-0.691835932273785	0.259100963854717	-2.67014032669408	0.00758195528823489	0.0679434915046953
TARBP1	1408.34699905417	-0.227578591724622	0.0852522048315231	-2.66947455698498	0.00759700286101161	0.0680336064359976
SLC7A1	1786.83109201773	0.193923375028904	0.0726519703548604	2.66921012715426	0.00760298686747884	0.0680424891685729
PAX9	5.32912918771557	0.792570513862089	0.29709897321512	2.66769859648156	0.00763727375511324	0.0682611030862576
DNAJB12	604.162213397249	-0.196157357318308	0.0735307450840108	-2.66769168589538	0.00763743082953359	0.0682611030862576
ZRANB2	714.527771980046	-0.343525065413792	0.128798077797974	-2.66715987759249	0.00764952727516952	0.0682898747443703
ATXN2	263.595740160237	-0.37428487683219	0.140338255205171	-2.66701959693738	0.00765272094257824	0.0682898747443703
SHMT2	41.4294555664266	-0.945691574069956	0.354604690619339	-2.66688963538031	0.00765568074903872	0.0682898747443703
GDI2	452.211224216251	-0.659718008135694	0.247419281739463	-2.66639690931764	0.00766691164899348	0.0683453275184965
COPS7A	106.095302289015	-0.722369335494626	0.271002504614811	-2.6655448683818	0.00768636740596323	0.0684739789171757
HK3	5660.2175398292	-0.370409959580419	0.139003946880637	-2.66474418815239	0.00770469069334249	0.068554273922761
CALR	16305.3308962497	0.165587214363613	0.06214959847617	2.66433281024502	0.00771412014794171	0.068554273922761
CALM3	15941.3615920542	0.130511935659884	0.0489868174005807	2.66422565468269	0.00771657802592226	0.068554273922761
WDR5B	367.746346296473	-0.310745518532646	0.116641501292112	-2.66410767257212	0.00771928504931653	0.068554273922761
RAD9A	143.693786044018	-0.85861820807251	0.322316646911497	-2.66389656351902	0.00772413093414354	0.068554273922761
C16orf86	113.564759596461	-0.241059533429152	0.0904934385522729	-2.66383438717389	0.00772555867537497	0.068554273922761
ZNF600	332.162747198777	-0.54353141758222	0.204098092538166	-2.66308915885915	0.00774268959702873	0.0685986319184714
RNF112	34.2720194317303	-0.548566528504389	0.205998504332277	-2.66296364763671	0.00774557813076463	0.0685986319184714
CYP27C1	53.7681849657182	-0.491780185327912	0.184674249090126	-2.66296025434445	0.00774565623789636	0.0685986319184714
NUP43	747.881715936098	-0.288461673763735	0.108344398733997	-2.6624511939187	0.00775738183865705	0.0686353117667369
FBXO24	5.21600339775422	-1.09079649021751	0.409712935931354	-2.66234330077454	0.00775986907061934	0.0686353117667369
FAM71F2	51.8310208217881	-0.507996774430855	0.190880068859574	-2.66134006272062	0.0077830306868314	0.0687869702679852
NOM1	954.107028264879	-0.129637555107464	0.0487198601162937	-2.66087699755338	0.00779374228602678	0.0687869702679852
KPNA1	2475.91335830185	0.132130916261303	0.0496571072327427	2.6608661604472	0.00779399312749761	0.0687869702679852
AP4M1	319.561485667242	-0.208786789129654	0.0784698118285219	-2.66072753667245	0.00779720242582812	0.0687869702679852
CSAD	116.356216212442	-0.822064981250556	0.308991632664754	-2.66047651245777	0.00780301693574947	0.068793739220094
ARF6	17553.9545239897	0.165829438996484	0.0623384805927066	2.66014566636527	0.00781068630532721	0.0688168418497801
CRTAM	152.164463297268	-0.545378463921759	0.205108262851413	-2.65897851378542	0.0078377961275456	0.069011086058428
GTF3C4	1143.3065031692	0.204989960647527	0.0771125079094775	2.65832309446044	0.00785305669068966	0.0691008151672692
TMEM205	834.161023066697	0.205662401455976	0.0773774664842616	2.65791076912304	0.0078626707695337	0.069140775863706
CFB	33.8843182805254	-0.676464482917108	0.25466477541234	-2.65629387425808	0.00790047328973599	0.0694284016370739
PCDHGB2	18.8523307970353	0.79843816276277	0.300634894856428	2.65583994547297	0.00791111523517514	0.0694771267109776
TSHZ1	854.89561441863	0.334717800855225	0.12608942047593	2.6546065450362	0.00794009604864271	0.0696867412382486
MYO15A	11.8663230596663	-0.653212586666287	0.246130937020401	-2.65392312959075	0.00795619494615302	0.0697428086814875
RIPOR1	530.224636338253	-0.49210340405183	0.18542644006005	-2.65390094256494	0.00795671808508533	0.0697428086814875
FLNA	41545.9959939959	0.145783947680789	0.0549377369219395	2.65362127835612	0.00796331481646356	0.0697557718177367
PCDHB16	18.2131020887808	-0.612747923060805	0.230951723383194	-2.65314289101076	0.0079746103932196	0.0698098520613893
RNF207	157.443025749967	-0.454051789905011	0.1711608463504	-2.65277836366548	0.00798322716236828	0.0698404276143001
TEX11	3.45885082724012	-1.76100467661893	0.663873695761016	-2.65262005086712	0.00798697198750679	NA
RASSF3	7630.3893671244	0.153374711907404	0.0578323829932774	2.65205588926248	0.00800032979596612	0.0699451540211791
SYDE2	100.497561616775	-0.378967862671267	0.14293138938538	-2.65139703952272	0.0080159548809014	0.06999445244954
AASS	220.826506540364	-0.372353984237125	0.140437535697564	-2.6513850616049	0.00801623919836625	0.06999445244954
RBP1	21.9973578437766	-0.739522706968451	0.27902953500862	-2.6503384559115	0.00804111716217988	0.0701667265816337
TRADD	115.731643995839	-0.640499213813999	0.241709870375971	-2.649867847009	0.00805232611412319	0.0702090320780261
VCPIP1	4010.4565973946	0.172604808713598	0.0651412029432943	2.6497025064743	0.0080562675106407	0.0702090320780261
CRY1	997.833094592297	0.184601368525959	0.0696903914356941	2.64887834209251	0.00807593975927983	0.0703217670123317
GMIP	689.312956170368	-0.321309740832155	0.121308883675139	-2.64869093752945	0.00808041897666734	0.0703217670123317
EXPH5	85.0026210828766	-0.420983445454872	0.158950888848061	-2.64851268530674	0.00808468150464591	0.0703217670123317
KRT73	92.5213606904046	-0.919674550659002	0.347300966449486	-2.64806216942321	0.00809546362115898	0.0703706435946409
BORCS6	755.300920563565	0.209050025156902	0.07896952031473	2.64722419895348	0.00811555286357641	0.0705003094522284
VN1R2	55.0928855015922	-0.478657804427043	0.180840860500305	-2.64684542587783	0.00812464808643377	0.0705343652344537
EPPK1	35.8297319531419	-0.743763271089665	0.28113166564161	-2.64560475388718	0.00815450343063186	0.0707484925267424
EVC	93.3084446904966	0.54333300697622	0.205421823486047	2.64496243756266	0.00816999857950831	0.0708378375564239
TTC38	2738.09636578636	0.316670636693228	0.119736814008677	2.64472242154598	0.00817579545219645	0.0708430337021218
INTS11	27.5863012554875	-1.30423169441533	0.493446432248683	-2.64310694976924	0.00821490822880265	0.0711322333825472
ADCY4	15.9097769341028	-1.04243760522769	0.394427474479548	-2.64291326714296	0.00821960877311166	0.0711322333825472
ACP6	32.2539605456103	-0.900002064774598	0.340604021594824	-2.64237063485182	0.00823279090661776	0.0711538306644184
USP5	213.9673268626	-0.465781566322967	0.17629066871731	-2.64212263593978	0.00823882182547912	0.0711538306644184
SGPL1	2719.8262416945	0.110606625709484	0.0418637297293481	2.64206334276863	0.00824026432171181	0.0711538306644184
SHISA4	27.454148018994	0.808065843537722	0.305859454516759	2.64195149636431	0.00824298595884935	0.0711538306644184
NF2	487.336519622887	0.223527245140427	0.084618437439212	2.64159031890661	0.00825178023722778	0.071184661160389
ERVH48.1	3.78422490068284	-1.49007402062228	0.564146818126298	-2.64128764489227	0.0082591564850837	NA
TRPV1	74.6896953103275	-0.435631597006104	0.164945474555406	-2.64106425581123	0.00826460432109999	0.0712290243763337
ZNF208	90.257677356327	-0.573070170288375	0.216997754982663	-2.64090368277847	0.00826852223507376	0.0712290243763337
DYNC1LI2	67.3231535455834	-1.25452632981449	0.475066815102471	-2.64073660784724	0.00827260055669378	0.0712290243763337
ARHGAP33	226.35793653446	-0.427698696681616	0.162012997460753	-2.63990360887696	0.00829296104324268	0.0713592544314379
CKS1B	674.555487943123	0.235706473664572	0.0893009117565273	2.63946323758944	0.00830374287652695	0.0714069497836355
FNDC4	0.804759613118378	-2.66163683640116	1.00856630233577	-2.63903010663452	0.0083143596729415	NA
BNIP3L	5650.04781645464	0.239996808118101	0.0909451067486495	2.63891941741731	0.00831707480660213	0.0714765003871293
GDF11	472.872532190024	0.260471766632558	0.0987365961852272	2.63804685087503	0.00833850607786307	0.0716155247897124
HINT3	1362.90786419789	0.195535855581773	0.0741646132096079	2.6365114994821	0.00837633610146989	0.0718951266140016
C21orf91	1819.81797527818	0.291943707169152	0.110740482504327	2.63628711530804	0.00838187761493125	0.0718974146579691
MAPRE1	8383.33104758082	0.182552541423809	0.069284076705572	2.63484122332438	0.00841766486261008	0.0721336257127597
PRELID1	26.543013332814	0.94614248896398	0.359101827424237	2.63474707369345	0.00841999989060901	0.0721336257127597
TRABD	113.274998057981	-0.724536269916269	0.27512748823078	-2.63345649166295	0.0084520663800042	0.0723305294184405
FCGR2B	140.829578068621	-0.507910110604912	0.192872742028574	-2.63339497983424	0.00845359745880966	0.0723305294184405
SLC24A4	606.015526995649	-0.441750092712329	0.167786075568359	-2.6328173611305	0.00846798695697134	0.0724081946195228
ADIPOR2	3718.72212113667	0.132192734453876	0.0502304587291889	2.63172461088951	0.0084952692156237	0.0725959369335116
CLEC12B	37.4914062286595	-1.06938677877399	0.406471999366712	-2.6308990051962	0.00851593387967012	0.0726823618143792
CD2AP	2096.44886425077	0.194213702390136	0.0738204080400368	2.63089445786866	0.00851604782227172	0.0726823618143792
AAR2	1290.61943265412	0.209305131849616	0.0795714557631911	2.63040470784548	0.00852832749408164	0.0727416168612845
DCDC1	28.1112041786394	-0.512887629347949	0.195018809217636	-2.62993929357645	0.0085400116559025	0.0727957216197317
CCDC183	16.7908340908891	-0.750451642332988	0.285398159185714	-2.62949012871752	0.0085513014479129	0.072846399209408
MCRS1	99.2479516542373	-0.88330548966934	0.336009648560465	-2.62880989713719	0.00856842452627831	0.0729466747615074
TSTD3	131.992149837767	-0.323433202954314	0.123058650208095	-2.62828498774674	0.00858165871511683	0.0729666366728739
SHCBP1	171.113419028411	-0.354336858028198	0.134825483346296	-2.62811487289902	0.0085859516258756	0.0729666366728739
ELOVL4	86.0687057383285	0.46346906559222	0.176352716975913	2.62808009731726	0.00858682943677841	0.0729666366728739
DLX4	12.8192808185964	-1.10830979255026	0.421872743890281	-2.62711874279914	0.0086111278917025	0.0731275222205016
NAA80	359.744413045546	-0.20840309952618	0.0793499162779868	-2.62638083695111	0.00862982030604004	0.0732406293719339
LIN28A	61.7554094940161	-0.484996332750629	0.18472689224522	-2.62547768143477	0.00865274813407952	0.073389519021471
SYTL1	2863.68036433343	-0.268751253112878	0.10237907050503	-2.62506049124244	0.00866335744513255	0.0734105314899137
ALG12	862.780732797853	-0.141788336472486	0.0540192004292042	-2.62477665988983	0.0086705820326105	0.0734105314899137
OCM	27.7435466896013	-0.47842067672413	0.182273189251911	-2.62474518983112	0.00867138339682767	0.0734105314899137
EPHX4	32.530071721895	0.798961264953999	0.30449529097602	2.62388709655586	0.00869325970044199	0.073523730985933
SELENBP1	15.3191306973568	1.87231304186774	0.713595712115121	2.62377283114293	0.00869617651097742	0.073523730985933
TMEM145	2.06437303906149	1.39474470764533	0.531616982565969	2.62358945140029	0.00870085940541939	NA
SLC35F1	56.7359702030362	-0.472557219892192	0.180131190916015	-2.62340584930968	0.00870555023551649	0.073523730985933
RRP1B	2186.70637516494	0.124050342280327	0.0472865410289262	2.62337526875655	0.00870633175431371	0.073523730985933
MARCKSL1	1630.78124501248	0.274630131529675	0.104730947477107	2.62224431407638	0.00873527858621092	0.0737225059628822
SDHA	595.599080217862	-0.338020144512701	0.128938272638288	-2.62156563444086	0.00875269068175994	0.0738237462824183
PLA2G12A	868.336675706593	-0.203923600754438	0.0778207878974815	-2.62042580477442	0.00878200376076403	0.07398066580901
TOX	2078.6099730476	0.358396729852846	0.13677071518463	2.6204200904341	0.0087821509375626	0.07398066580901
FST	0.972807496708023	-1.64597696851397	0.62845366379572	-2.61909041721968	0.00881645757243172	NA
ANKRD24	21.6883989418714	-0.443131996844868	0.169230738696927	-2.61850772653346	0.00883152915363431	0.0743100115806032
PKD1L1	23.450388094627	-0.38245037120434	0.146057953643079	-2.61848370229075	0.00883215104626391	0.0743100115806032
GTF2H2	318.162872888425	-0.338717082206308	0.129443530619483	-2.61671696210151	0.00887799233039873	0.0745941326590475
GTF2H2C	318.162872888425	-0.338717082206308	0.129443530619483	-2.61671696210151	0.00887799233039873	0.0745941326590475
SLC2A6	259.662267110753	-0.488872362917115	0.186838541887829	-2.61654987229892	0.0088823387605014	0.0745941326590475
NKD1	101.984513809655	-0.355751589780696	0.135999545364281	-2.61582925757435	0.00890110556302729	0.0746724385315513
SOGA1	898.911966192409	-0.204425697388241	0.0781561511547602	-2.61560599348666	0.00890692716007966	0.0746724385315513
TM9SF2	8929.16569089787	0.183002480577615	0.0699668159027952	2.61556108015348	0.00890809868322101	0.0746724385315513
ITGA10	17.3044132405089	-0.682397498232947	0.261066571195911	-2.61388309926841	0.00895196602079574	0.0749940361791309
MMADHC	3561.61387068945	0.161096363785797	0.0616447564945672	2.61330197321802	0.00896720327622628	0.0750755409428527
PATL1	4847.98795409187	0.120306016154045	0.0460441897933585	2.61283816034043	0.00897938116975797	0.0751264917785954
CYP1A2	99.9604398850292	-0.412763799492644	0.157986611668253	-2.61265049698884	0.00898431266317759	0.0751264917785954
ATP8B1	31.0660911346314	-0.514209051303196	0.196850550156793	-2.61217990446877	0.00899668972234902	0.0751838632223281
CFAP97	123.85839903396	-0.328240018758701	0.125686058916242	-2.61158653226165	0.00901231771379236	0.0752683152199693
SNRNP27	1119.45195678896	0.268796598199105	0.102939129241078	2.61121888421649	0.00902201283421108	0.0752864139108736
PHLDB3	175.346999942486	-0.264329247461809	0.101233469781144	-2.61108552372313	0.00902553193913187	0.0752864139108736
SMIM15	1364.75034004165	0.284283808912902	0.108902451492079	2.61044453102674	0.00904246350691341	0.0753815153512109
CREBRF	353.036484004767	0.549180164297565	0.210463934126234	2.60937897306515	0.00907067256384344	0.0755580595582981
ZNF555	200.874320835701	-0.271968935717818	0.10423792396823	-2.6091169640016	0.00907762088645929	0.0755580595582981
TAB3	2748.73025104902	0.155231175370808	0.0594979534041004	2.60901705839363	0.00908027157421073	0.0755580595582981
KRBOX4	241.39769898037	0.404171964762323	0.154940329298567	2.60856528827617	0.009092266533046	0.0756117100948243
CRIM1	626.895808854162	0.325377156205446	0.124759918895841	2.60802635241448	0.00910659433357928	0.0756846833943205
CDON	18.6322613785806	-0.793609913095679	0.30442246881777	-2.60693606545429	0.00913564164746777	0.0758798267245495
POLM	374.083024800188	-0.261783571191667	0.100436485607716	-2.60645889397345	0.00914838040030451	0.0759393574032585
TLCD4.RWDD3	14.1344808101287	-0.845368546468723	0.324361997237101	-2.6062502810734	0.00915395458978253	0.0759393798288106
PXMP2	216.41850677508	0.200562011039545	0.0769915568170727	2.60498708340277	0.00918777235601452	0.0761073899911959
RPS6KA6	128.631894793821	-0.434377394750045	0.166749422829599	-2.60497090412081	0.00918820622286012	0.0761073899911959
NPAP1	46.7945821547995	-0.543808249923453	0.208766121796902	-2.60486828630411	0.00919095846848925	0.0761073899911959
BLM	302.606738639624	0.381496975951707	0.146478337376891	2.60446003677737	0.00920191515119566	0.0761419543961825
RRAGA	1881.53924249559	0.13092643154938	0.0502732417240813	2.60429658123012	0.00920630527108648	0.0761419543961825
ELOF1	1582.26259136136	0.11978195764146	0.0459985752383539	2.60403625592267	0.00921330099663975	0.0761536037502728
COL7A1	21.1324120257441	-0.673217273196499	0.25858826683121	-2.6034331775615	0.0092295257593547	0.0762349208073789
RABGGTA	277.66232529099	-0.300692890262781	0.115506508256224	-2.60325495768399	0.0092343253303729	0.0762349208073789
GNL3L	920.045348676979	-0.162233999860859	0.0623464915583086	-2.60213519327117	0.00926453227092315	0.0764379993054979
ZNF605	258.160015738059	-0.389048950426325	0.149539032085356	-2.60165486562906	0.00927751666641211	0.0764707452821175
RFK	944.60618071695	0.218746363240546	0.0840828914244095	2.60155614935291	0.00928018721223471	0.0764707452821175
SYNE4	16.2777767111887	-0.875388150043934	0.336510949477088	-2.60136602212861	0.00928533260762322	0.0764707452821175
IL22	2.53177858192272	2.2099059768466	0.84964149900585	2.60098639182806	0.00929561412380832	NA
OSGEPL1	292.624347288436	-0.244223005537851	0.0939427720495436	-2.59969979818195	0.00933053449495282	0.0767410592514146
CREB3	1146.33866803705	0.12181675340871	0.0468581814294212	2.59969016493295	0.00933079639881025	0.0767410592514146
PPP2R5B	968.056208149948	-0.124502452508805	0.0478941447251577	-2.59953389340735	0.00933504594562329	0.0767410592514146
WDR46	10.9001831249249	1.27363136181974	0.490027108391147	2.59910388631625	0.00934674819462395	0.0767909450830166
NAPA	5529.81659590201	0.17240040398878	0.0663413723306145	2.59868612801099	0.0093581296363287	0.0768017954722727
PJA2	7520.62297983923	0.180935863410403	0.0696270891643715	2.59864178700995	0.00935933839174211	0.0768017954722727
SLC9A9	1375.27311423647	0.131822964291503	0.0507392225203478	2.59804856565625	0.00937552327235725	0.0768294143404186
MRTFA	2087.87933363405	-0.20081701006014	0.0772991454498805	-2.59792018257623	0.00937902923753508	0.0768294143404186
CYP2B6	19.4780790339485	-0.567010237905707	0.218257249879796	-2.59789875579383	0.0093796144873409	0.0768294143404186
HERPUD2	4978.96459810314	0.155524136416508	0.059874486572806	2.59750263123165	0.0093904400792386	0.0768718908588721
LBHD1	271.225658227625	-0.249024366231783	0.0958818954716438	-2.59719903331938	0.00939874457615624	0.0768936906200537
IGIP	159.127687745436	-0.433997625896154	0.167131573850597	-2.5967422905029	0.00941125048019032	0.0769498164637037
MIEF1	43.228718822245	-0.692267710262206	0.266623260177141	-2.5964265450894	0.0094199044624102	0.0769743991742512
SMPD2	381.975998502117	-0.159424032238287	0.0614706877780754	-2.59349680312425	0.00950054224324999	0.0775676163081324
STARD3NL	2304.37057493947	0.179179595012095	0.0690912541937847	2.59337592149562	0.00950388255572863	0.0775676163081324
PRICKLE4	46.3158462449091	-0.281123989421959	0.108422487595648	-2.59285684783758	0.00951823798497748	0.0776382906853639
ZNF251	464.321471805754	-0.22779415676914	0.0878616826096671	-2.59264505303335	0.00952410090521746	0.0776396503218385
PDE4C	81.4645785154173	-0.410127433857674	0.158219533283532	-2.59214159810924	0.00953805051190708	0.0777068909009524
TBCB	1916.78643524163	0.171842893868647	0.0663122167676588	2.59142134353223	0.00955803882791789	0.0778232193694868
ATXN2L	463.650848995271	-0.275245719414364	0.106241451021565	-2.59075640221154	0.00957652525471689	0.0779271875950993
GOLM2	2643.71757780439	0.157646317699833	0.0608842205419111	2.58928037998471	0.0096176749942037	0.0781336423296097
UGP2	3976.27531881606	0.174335563759778	0.0673302769049586	2.58925956900289	0.00961825630482484	0.0781336423296097
CNPY3	156.906400975143	-0.496710817816931	0.191837302374479	-2.58922957979944	0.0096190940446871	0.0781336423296097
KCNJ5	39.8950556267385	-0.459174006836014	0.177369233346335	-2.58880301940202	0.00963101693322705	0.0781838956521052
MCF2L	82.7367131579917	-0.627827895335694	0.242547368738705	-2.58847539184006	0.00964018347128478	0.0782117266152449
NUBPL	74.8350587378329	-0.546399216522381	0.21117194309416	-2.58746123427366	0.00966860743152301	0.0783956688231163
KLHL28	219.40965775795	-0.394543625876462	0.152523598983515	-2.58677102104773	0.0096879948515651	0.0785061651764758
EME2	76.8943222446661	-0.434141285486275	0.167911233880875	-2.58554043974377	0.00972264667043543	0.0787401509911081
DBT	824.740560547897	-0.21752688666938	0.0841691492449413	-2.58440163196082	0.00975481262289248	0.0789537387470454
PIWIL2	17.1249993774334	-0.643594396616533	0.249053039034577	-2.58416600380122	0.00976147983769815	0.0789608131678491
AKT2	312.235128735844	-0.605909203689803	0.234562777516219	-2.58314302936623	0.00979047251640363	0.0791483632257304
PARVA	33.2482441628197	-0.470597641476534	0.182197625641542	-2.58289667507738	0.00979746603343558	0.0791579502286467
RUNDC3A	37.5191991253226	1.39942543457185	0.54186222783254	2.5826222288451	0.00980526226776208	0.0791740075293822
GPC3	0.524513652991169	-1.46480533866563	0.567614494268655	-2.58063413365256	0.00986190364795013	NA
ZSCAN22	80.9239559249166	-0.354586983013422	0.137419322058604	-2.58032842617434	0.00987063915109212	0.0796516847244473
CCDC152	112.114147051452	0.364442350820376	0.141254470162969	2.58004118666057	0.00987885321880944	0.0796516847244473
RAB8A	4880.26170631217	0.143655761259972	0.0556819758337515	2.57993289765581	0.00988195149442703	0.0796516847244473
MRPS10	1651.28382076391	0.178025791285857	0.0690556385248248	2.57800514322749	0.00993725188736345	0.0800500846482056
RASSF4	2580.25373076849	-0.303737839057811	0.117830111301941	-2.57776077525277	0.00994428158411117	0.0800593963328029
ENSA	5289.35029731071	0.160912975905713	0.0624357462124889	2.57725719106607	0.0099587820869739	0.080128807464849
MRPL42	1018.36516906446	0.235493891936328	0.0914066074161743	2.57633335918622	0.00998543242967441	0.0802958371778539
RNF168	1606.38727716774	0.179334340866547	0.0696220593136626	2.57582643539179	0.010000082945936	0.0803662326374454
SS18L2	1343.43605734534	0.193375240236782	0.0750839378660937	2.57545416146994	0.0100108541592191	0.0803758946317201
ING5	733.898654250286	-0.199481497704102	0.0774571932803153	-2.57537730527085	0.010013079169821	0.0803758946317201
SLC26A4	36.6620895773975	-0.55852124480721	0.216959669265901	-2.57430907180587	0.0100440504951815	0.0805770501761766
APLN	2.16473926242725	1.09813426875865	0.426605506778856	2.57412117590856	0.0100495069810869	NA
B3GAT1	362.908772720965	0.500304127631055	0.194369758814693	2.57398131623979	0.0100535702113848	0.0806059776359853
HOPX	685.765483228167	0.376817390635062	0.146469495154626	2.5726680510318	0.0100917948740901	0.0808616862945722
PET117	561.49069232028	0.18199197845241	0.0707495340994965	2.57234172307722	0.0101013132177337	0.0808616862945722
SULT1E1	4.66037625244952	-1.02717030005536	0.399323677619945	-2.57227496795961	0.0101032613176564	0.0808616862945722
CR1L	7.49617152664536	1.19466993166101	0.464504383762962	2.5719239116388	0.0101135116238821	0.0808909350383856
CCDC61	358.931309395213	-0.20329403425198	0.0790491122764345	-2.57174341871242	0.0101187853441267	0.0808909350383856
IRF9	3706.78490290938	-0.198190318965556	0.0770821627751096	-2.57115669605411	0.0101359453813658	0.0809780032731476
TLR6	954.897425912099	-0.25613693306059	0.0996267699057285	-2.57096494549566	0.0101415591773487	0.0809780032731476
OSTM1	3307.44040946578	0.189605516891934	0.0737728634587645	2.57012549062725	0.0101661681266115	0.0810714383525896
AGA	1175.78286062098	0.178597367831302	0.0694912703110786	2.57006911849228	0.0101678226012943	0.0810714383525896
TTYH2	1275.46822973055	0.247889446141973	0.0964602434585128	2.56986129470624	0.010173924125526	0.0810714383525896
DSG3	64.2299855978565	-0.479372331582605	0.186543999226598	-2.5697547686876	0.0101770528995804	0.0810714383525896
RDH5	15.1594342375358	-1.11307207410911	0.433223747726105	-2.56927760759049	0.0101910781056401	0.0811252675197646
C3orf70	45.2469590963888	-0.483200837755058	0.188089204064546	-2.5689982588753	0.0101992969916846	0.0811252675197646
MCM7	5.31325378353957	-1.10016344852511	0.428259502700314	-2.5689177743593	0.0102016660696168	0.0811252675197646
FAM160A2	1783.96505621662	-0.166815813236929	0.0649444875110547	-2.56859080162168	0.0102112956165042	0.0811544951912258
P4HB	14113.8233437199	0.137662299086745	0.0536239332166988	2.56718019042803	0.0102529317969247	0.0814163555278923
LSG1	1402.03718720935	-0.154596888876187	0.0602230907625294	-2.5670699879186	0.0102561909348049	0.0814163555278923
LILRA1	258.650165871839	-0.676126457222484	0.263465939807538	-2.56627652787451	0.0102796840209724	0.0814740976865161
PPME1	16.6937623642744	-1.1059303866214	0.431014756971134	-2.56587592126334	0.010291563530361	0.0814740976865161
TNNI1	28.1665059292167	-0.520899502160531	0.203038759161281	-2.56551756084542	0.010302200631821	0.0814740976865161
NME3	913.913791562525	-0.217514965248759	0.0847913422490573	-2.56529687441264	0.0103087560663213	0.0814740976865161
PIANP	8.84448303569633	-0.96604863341665	0.376585357616352	-2.56528463966678	0.0103091196049344	0.0814740976865161
DPH1	697.714248974768	-0.19358193107389	0.0754643005271777	-2.56521202371939	0.0103112775225843	0.0814740976865161
MAMDC4	138.316072993801	-0.662040205060359	0.258087090258268	-2.56518140600468	0.0103121875052833	0.0814740976865161
BTBD19	21.5655285771532	-0.686495920029619	0.267676349779137	-2.56464913914156	0.0103280183228851	0.0814740976865161
RTL6	1984.91885089755	0.259193939115446	0.101066371816886	2.56459131218303	0.0103297395290001	0.0814740976865161
DTX3	104.346240319474	-0.629049615758686	0.245289908641656	-2.56451486015948	0.0103320154977452	0.0814740976865161
PLIN3	272.102153745567	-0.403652624481374	0.157405316936525	-2.56441543613263	0.0103349760082012	0.0814740976865161
SOCS2	5.057961247328	-1.775210467791	0.692249604041358	-2.56440806528066	0.0103351955172404	0.0814740976865161
PRKAG1	41.8415501464316	-0.921271417425809	0.359317757187658	-2.56394625369061	0.0103489568603635	0.0815354231252914
SUPT4H1	4229.09468492722	0.17975562312964	0.0701316530002131	2.56311687290607	0.0103737121985158	0.0816832450986538
FLOT1	187.564790247973	-0.593400610916873	0.23155817623888	-2.56264158128759	0.0103879224307178	0.0817409359019956
IGFBP2	78.9677680820189	1.36574284256246	0.532978893382153	2.56247078359105	0.0103930331561378	0.0817409359019956
TTC33	809.127507229244	0.153772418693456	0.0600361719852078	2.56132950534128	0.0104272407259509	0.0819626822922206
GFRAL	26.0637236687251	-0.663634120979375	0.259128931575426	-2.56101901452948	0.0104365643946091	0.0819886874343068
KIAA0753	555.766315717988	-0.170654149886963	0.0666833779024512	-2.55917074471853	0.0104922193870271	0.0823478892414563
LAG3	1872.02976443615	0.373756671232973	0.146050076840024	2.55909944944683	0.0104943715049457	0.0823478892414563
MRPS36	1706.99648890587	0.157757852494825	0.0616595001840295	2.5585327812256	0.0105114909122536	0.0823960558398772
CNPY2	390.96265269331	0.207473681598772	0.081092045594617	2.55849609018304	0.0105126002278464	0.0823960558398772
SNRPB	6146.98472217523	0.145539365877851	0.0568942072720194	2.55807001900925	0.0105254896759801	0.0824496691285105
IQSEC3	28.1357264308711	-0.941998516796766	0.368387982814632	-2.55708264314031	0.0105554136903536	0.0826365816194829
KCNN4	795.032428261712	-0.294617579715344	0.115253833400185	-2.55624972309919	0.0105807154885951	0.0827871137253449
GTPBP2	1241.3483936852	-0.429705253857769	0.168196136786713	-2.55478670358923	0.0106252885738727	0.0830881716935659
SLX4IP	355.626284992645	-0.164014762345587	0.0642293278238885	-2.55358055116663	0.0106621613217107	0.0833287034489203
YWHAH	4169.20780222329	0.165557488812213	0.0648737123757294	2.5519965290926	0.0107107585776282	0.0836605383455999
SDK2	110.518916942329	-0.450115075591645	0.176422950741505	-2.55134081875296	0.0107309331167796	0.0837701136206793
RALGPS1	12.3087301646441	-1.23921638012632	0.485813649097008	-2.55080601878863	0.0107474125593211	0.0838507345068956
TSGA13	50.6932260274856	-0.48307938556638	0.189414375623243	-2.55038396096849	0.0107604338219245	0.0839042980508187
PMCH	3.3953405321509	1.40857973192524	0.55231869591884	2.55030246546682	0.0107629497235052	NA
L3MBTL1	65.9265379857918	-0.613480799858822	0.240582770552396	-2.54997811543289	0.0107729681315502	0.0839250160460868
SYT15	173.735528472852	-0.295521877273216	0.115895511611687	-2.54989924254682	0.0107754055818527	0.0839250160460868
ANO10	0.835082720368984	2.01182436875123	0.788985098191943	2.54988893118714	0.0107757242754617	NA
URM1	80.6971293250652	-0.78171316311249	0.306719064064825	-2.54862920078315	0.0108147219154099	0.0841037642738174
CLC	25.3448732235252	0.770092972803318	0.302170846038212	2.54853498575416	0.010817643578538	0.0841037642738174
WDR83OS	3189.24908017317	0.11803739027979	0.0463174657115805	2.5484423309084	0.0108205175437455	0.0841037642738174
HEATR3	720.757099532446	-0.305206895163293	0.119771067683123	-2.54825227049636	0.0108264149559947	0.0841037642738174
CAPN5	116.379554157948	-0.267451243907363	0.104958481400485	-2.54816228606493	0.0108292080924835	0.0841037642738174
GFPT1	367.410142191826	-0.406350807833762	0.159516242708213	-2.5473945532748	0.0108530647444627	0.0842410435461427
PDE8A	412.706121223852	-0.484516836389954	0.190286233556397	-2.546252702229	0.0108886332154469	0.0844690214721351
CEP43	84.9646636722757	-0.51395390039854	0.201879363982909	-2.54584663959042	0.0109013069493041	0.0845019018203459
TRAPPC10	8415.28380398191	0.112075022938637	0.0440248870591018	2.54571971503709	0.010905271115333	0.0845019018203459
SLC20A1	3684.33712977694	-0.183579147233382	0.0721303652663324	-2.54510214325878	0.0109245776888997	0.0845549128372476
HPGD	253.549097783038	0.595100031740624	0.233823998215551	2.54507679400825	0.0109253708075954	0.0845549128372476
PIPOX	55.1796228299638	-0.42176922857452	0.165730784157915	-2.54490576821649	0.0109307231415429	0.0845549128372476
KATNAL1	419.920074514561	0.270547611117273	0.106336049215994	2.54426991704127	0.0109506428502697	0.0846609540834806
TMEM123	26089.4092075836	0.231605858724637	0.0910398998000697	2.54400388437664	0.0109589865896207	0.0846774303948583
SP4	730.36905970086	0.311894167736458	0.122639098621954	2.54318705242525	0.0109846406851811	0.0848275651779138
ZNF81	522.797297268454	-0.187180897605083	0.0736161060334844	-2.54266230164285	0.0110011495781452	0.084873037937224
CNTROB	95.4270822672186	-0.563479947512687	0.221615293754826	-2.54260406836392	0.0110029829812968	0.084873037937224
PCBP1	22194.5704938588	0.120110497262246	0.0472457772168036	2.54224830953839	0.0110141895069692	0.0849114270248814
AZIN2	27.7813912389442	-0.734318286346171	0.288898404831332	-2.54178726523218	0.0110287276482248	0.0849754425355025
RAF1	4816.98142683923	-0.114879897202279	0.0452301247543577	-2.53989786289968	0.0110884845576506	0.0853875957744503
ULK1	2045.40486373377	-0.256453444035895	0.101001792002814	-2.53909796005155	0.0111138699588254	0.0855347529863301
TAGLN	268.629027369939	-0.696486767711048	0.274369880468857	-2.53849572161805	0.0111330164116228	0.0855618418213803
PREX1	13887.7072188603	0.0937897459350899	0.0369496567144703	2.53831169961478	0.0111388727074331	0.0855618418213803
CHP2	90.818244842233	-0.350141616675764	0.137955429289553	-2.53807783049159	0.0111463192808562	0.0855618418213803
COX20	594.258694694869	0.400233757587519	0.1576940415954	2.538039824069	0.0111475298522852	0.0855618418213803
MAGEH1	679.814667330925	0.186246791696049	0.0733853958684259	2.53792719235274	0.0111511180564839	0.0855618418213803
CACNA1F	7.09556652915383	-0.748453909199334	0.294921911847776	-2.5378036664351	0.0111550545059863	0.0855618418213803
FIBCD1	3.42153795716759	1.41963711528932	0.559605816482308	2.53685196521577	0.0111854241564699	NA
HDAC10	161.693723434924	-0.721978564380865	0.284702185076887	-2.53590805488861	0.0112156177039087	0.0859372034548865
DMAC2	12.6806491884655	-0.83695588859055	0.33004589029064	-2.53587732255512	0.0112166019769804	0.0859372034548865
PITHD1	1976.38684495325	0.139666606696296	0.05508662912406	2.53539940484931	0.011231918256711	0.0860062055275114
PFDN6	98.9653354668742	0.378420212582463	0.149310966438118	2.53444352822737	0.0112626078704093	0.0861309454928745
ZNRF1	301.753193083686	0.209886100029932	0.0828162855986904	2.5343578079195	0.0112653636628486	0.0861309454928745
LPAR1	22.1064691230729	-1.16733898482333	0.460615625483429	-2.53430174800991	0.0112671662372557	0.0861309454928745
CEMP1	1.41366181931259	-1.23404044282767	0.486967649261112	-2.53413228722711	0.0112726167094048	NA
DDX11	70.5020847899055	-0.965557817806061	0.381065420005056	-2.53383741246647	0.0112821065307168	0.0861968116668557
PACS2	354.761866671237	-0.313567370246207	0.123770236150742	-2.53346345614391	0.0112941516004244	0.086206662781778
ZRANB1	2623.01473687061	0.164042263122939	0.064751701034852	2.53340469055237	0.0112960454679571	0.086206662781778
DNAJC21	1894.3861140781	0.131947181353931	0.0520907031438351	2.53302745769419	0.0113082094524881	0.0862512002447747
THAP6	100.356142545141	-0.460931037427036	0.182072253610862	-2.5315830846592	0.0113548912701394	0.0865588187986574
TAP1	10516.7206247855	0.229170777707242	0.0905787011249321	2.53007356984679	0.0114038612136131	0.0868412860645946
ACTR5	576.328856409918	-0.180229410639818	0.0712355662363594	-2.53004812289716	0.0114046883386372	0.0868412860645946
NEU3	351.270048585073	-0.258981516669363	0.102382396077945	-2.5295512372283	0.0114208497348615	0.0869157911145521
CIAO1	3730.58764751291	-0.120567183397495	0.0476710940991119	-2.52914655465693	0.0114340272074673	0.0869675172085824
CHSY3	52.9553655172771	0.921109701225419	0.364246202980177	2.52881071563441	0.0114449732080912	0.0870022224351827
TBC1D15	1733.13366522736	0.226993558403476	0.0897720692590768	2.52855437417162	0.0114533344030156	0.0870172507876823
EPS15	5649.78539217273	0.149709101973072	0.0592134804899468	2.52829424540395	0.0114618246720319	0.087033242495707
IGFBP4	295.291213007949	0.295610912837793	0.116954350504934	2.52757517408746	0.011485323307549	0.0871631161925911
AAK1	5350.62683288918	-0.170993410754565	0.067662083274155	-2.52716739538936	0.011498668156978	0.0872158302613304
KLHL6	1765.94239618741	-0.170200787150572	0.0673883662131632	-2.52567018188557	0.0115477836339142	0.0875396501280595
KLC3	12.8909024715887	1.7911053166781	0.709329109635348	2.52506952322719	0.0115675402632813	0.0876312513205973
MAP7D3	182.967373844883	-0.375962389180623	0.148901184000503	-2.5249120193655	0.0115727257796827	0.0876312513205973
SCLT1	59.0990883057272	0.38006501111614	0.15064081700877	2.52298824888883	0.0116362289394604	0.0879969863278901
PXT1	5.53461677038323	0.903517148148676	0.358143797470611	2.52277759528369	0.0116432013055905	0.0879969863278901
FUT1	103.799394654264	-0.385367558301554	0.152780449704874	-2.52236172262857	0.0116569770437397	0.0879969863278901
LIMD2	14807.542169945	-0.125061323169062	0.0495825301712183	-2.52228602972056	0.0116594859182521	0.0879969863278901
CYP2E1	22.6079573361171	-0.593192212491619	0.235190114300893	-2.52218174328838	0.0116629433222909	0.0879969863278901
PLEKHF1	705.213275090212	0.327011820884404	0.12965811397013	2.52210841937544	0.0116653747716714	0.0879969863278901
PLD2	171.326557585108	-0.657578700754601	0.260728415395578	-2.52208298722224	0.0116662182167643	0.0879969863278901
PLPP6	274.013624490306	-0.225002974913708	0.0892643256470576	-2.52063714460072	0.0117142579470425	0.0883104733507687
KLHL29	37.4299260631926	-0.403890335650101	0.160252921721619	-2.52033055816426	0.0117244671439608	0.0883385777624022
RNPC3	757.885964889537	-0.324061644813976	0.128593954963532	-2.52003793573249	0.0117342187061471	0.0883632049529202
PRR23C	46.547430088242	-0.574981558309343	0.228192916062741	-2.51971694928186	0.0117449237650034	0.0883949811800089
C20orf203	30.4336670052681	-0.418844028744081	0.166277215329709	-2.51895022365849	0.0117705295148262	0.0885066369860753
B3GAT3	39.2937925390132	-1.04440609104399	0.414630497878039	-2.51888391324073	0.0117727463577223	0.0885066369860753
GABARAPL2	4320.32025416068	0.131219852107484	0.0521037398529491	2.51843442481906	0.0117877831013778	0.0885708289260081
SRRD	458.973952415838	0.192200589859656	0.0763313722561781	2.51797634679755	0.0118031247158106	0.0886372396013765
RBMS2	901.774166006073	-0.220511625862444	0.087590445985318	-2.5175305751886	0.0118180711712849	0.0887006112690598
FLII	3600.74915403162	-0.172996005395853	0.068733049990507	-2.51692607006013	0.0118383666810621	0.0888040384495741
CCDC69	14942.7030111387	0.145813200049663	0.0579589390541278	2.51580174567184	0.0118761966970129	0.0890388124203993
POLR2J3	2263.7088489683	-0.257771029893923	0.102562695985359	-2.51330200924828	0.0119606893881968	0.0896229776586707
MIB1	2127.11475420634	0.162182115483793	0.0645370377528031	2.51300836126073	0.011970649774961	0.0896380912125819
SLAMF7	72.1120999837075	-0.747662448738119	0.297552468684552	-2.51270793364093	0.0119808477328349	0.0896380912125819
ARAF	279.363045788953	-0.54457630188386	0.216732884393708	-2.51266116541229	0.0119824359640003	0.0896380912125819
ARMC9	59.6563066451356	-0.370443707259104	0.147590714282255	-2.50993911819318	0.0120751978287222	0.0902824719722891
CD24	66.5391687969459	-0.552330545847918	0.220159140953766	-2.50877862011602	0.0121149383973726	0.090529939888261
PLCD4	3.89011339680215	-0.919196429227123	0.366490017428734	-2.50810768510459	0.0121379670107049	0.0906187142924002
EPB41L4A	307.368861873669	0.338685151515948	0.13503949535629	2.50804515095644	0.0121401153556803	0.0906187142924002
CCDC113	66.6707430277505	-0.463875889032438	0.184992037899294	-2.50754515870008	0.0121573045860114	0.0906973516734187
LAPTM4A	6526.65986765935	0.220064169947493	0.0877786440853641	2.50703542120658	0.0121748510470636	0.0907785666145931
U2AF1L5	728.207393436752	0.200099729894368	0.0798389117837042	2.50629330265008	0.0122004367743201	0.0909196026429651
ZNF528	245.88682977613	-0.302598896117826	0.120759795405981	-2.50579172563618	0.0122177564178943	0.0909989180196175
WIPF1	5608.0043596722	0.240645573817851	0.0960510984333945	2.50539116931311	0.012231603420908	0.091009236358985
IGHMBP2	707.078208658738	-0.147225018016376	0.0587638913847823	-2.50536536207848	0.0122324960388599	0.091009236358985
RFNG	983.210101285767	-0.142024922620172	0.0566965275619732	-2.50500213553518	0.0122450654049954	0.0910530504474014
ARRDC5	98.4516438898448	-0.296496777537169	0.118397524494638	-2.5042481150068	0.0122711946414168	0.0911975915826126
FUNDC2	3582.97090260263	0.155846416657606	0.0622508592443944	2.50352233767183	0.0122963918046057	0.0912983087235208
CYP20A1	2111.14506773542	-0.132038137820248	0.0527442854411646	-2.50336385668803	0.012301899958896	0.0912983087235208
LURAP1	22.7443187268375	-0.54437209562595	0.217463592050435	-2.50327924087494	0.012304841755327	0.0912983087235208
GET3	2539.32456410364	0.127445062727166	0.0509306443490489	2.50232574820243	0.0123380344703095	0.0914947822798254
HDAC5	1370.71348992748	-0.165885995026171	0.0663028597722612	-2.50194328865996	0.0123513708148652	0.0915153326915059
NAA50	1955.67720942516	0.281800644711542	0.112636401425353	2.50186122022283	0.0123542342004674	0.0915153326915059
CASQ1	5.66604089897232	-1.63264534867652	0.652869198626121	-2.50072350190852	0.01239399006041	0.0917599590023837
GOLGA6L2	2.26489396909191	-0.986685719509285	0.394594669315285	-2.50050443210857	0.0124016581227276	NA
NONO	499.094251452543	-0.309034881411526	0.123596045463386	-2.50036221023813	0.0124066385394216	0.091803736857935
ACAT1	1408.27776418883	0.163291826191103	0.0653383310047408	2.49917351239435	0.0124483344482436	0.0920622889471295
PPP6R2	2246.40835718883	-0.161019213625149	0.0644403083063748	-2.49873437693066	0.0124637693488668	0.0921109701173495
ADAR	8798.04028269317	0.220156117819662	0.0881174231750038	2.49844026172242	0.0124741164968589	0.0921109701173495
STMN1	42.0019416495888	-0.553711584718932	0.221625611108196	-2.49840973680886	0.0124751908170673	0.0921109701173495
UBE2S	1318.80276891308	0.264992769128661	0.106077091740111	2.49811495377243	0.0124855698832381	0.0921376922081947
GTPBP8	335.077430988504	0.201702292856937	0.0807537027366063	2.49774667936686	0.0124985472629847	0.0921835493476634
OSGEP	1005.93951441851	-0.145218448643073	0.0581485505795892	-2.49737004956485	0.0125118314254534	0.0922316183498813
NIPSNAP3B	82.0055258851413	-0.50119196219108	0.200753264666218	-2.49655697019117	0.0125405522984953	0.0923933663937788
HACL1	76.8231946660655	-0.780140359619524	0.312542712738142	-2.49610798084149	0.0125564372139364	0.0924604209756632
ARL4D	169.202201072454	0.357119253116337	0.14308312260156	2.49588663305035	0.0125642748914892	0.0924681786020509
MRPS17	315.517154051828	0.17912424952065	0.0717926296479175	2.4950228233609	0.0125949028766058	0.0926194092093233
TRPC4AP	3430.83540706622	-0.149172581719694	0.0597944228322562	-2.49475744816827	0.0126043255129282	0.0926194092093233
CD2BP2	30.7144226712342	-0.936798520946156	0.375510599623849	-2.49473256383323	0.0126052093971603	0.0926194092093233
DEPP1	6.85583874207133	0.927218406735108	0.371709070914242	2.49447344519884	0.012614416475671	0.092637120993209
TSPAN15	53.7224829771532	-0.465901831764862	0.186793585105786	-2.49420680855292	0.0126238969010209	0.092656820011263
FAM83E	24.1659569983941	-0.546257573199119	0.219081255625719	-2.4934016907971	0.0126525616330433	0.0927924148755674
CABP5	162.495468231975	-0.545126361621106	0.218646845221535	-2.49318192114219	0.0126603961295972	0.0927924148755674
DNAAF3	0.578995837194236	-1.33109897715005	0.533899879673834	-2.49316215984772	0.0126611008039002	NA
FAF1	1802.34430806996	0.0874498708228112	0.0350765539034419	2.49311466182059	0.0126627946932176	0.0927924148755674
CTSK	289.16477405335	-0.318417023168109	0.127739942864409	-2.49269739775988	0.0126776839169075	0.0928516022501071
LCORL	273.548473749641	0.234203049803633	0.0939764042111632	2.49214738284073	0.0126973337615257	0.0929455742049386
CYP19A1	1.85691882607725	-2.10231667877838	0.843651733358427	-2.49192480220415	0.0127052933409511	NA
ADGRF1	11.4437622593297	-0.831060660564364	0.333508202330401	-2.49187472679021	0.0127070846677568	0.0929670230926061
ERCC1	463.102844386448	-0.219864670190809	0.0882436921575273	-2.49156245409949	0.0127182605123486	0.0929988684459828
GABRD	1.64500286296818	-1.90126455624565	0.763087544297516	-2.49154185578527	0.0127189980057161	NA
CCDC12	1319.07105784472	0.159292519195323	0.0639501329532516	2.4908864429065	0.0127424839037626	0.0931260351787049
RAB1B	6356.12050084835	0.112560182458587	0.0452205277528364	2.48913907139279	0.0128052864419195	0.0934610308083254
ARMC10	804.160564289753	0.270568166891401	0.108705895899508	2.48899256707774	0.0128105643995373	0.0934610308083254
RGS14	3178.84418312856	-0.184245903047649	0.0740273426784003	-2.48888986665474	0.0128142654278184	0.0934610308083254
KCNE4	60.3449593496243	-0.442349182719702	0.177732452927829	-2.48884869044892	0.0128157495657198	0.0934610308083254
GTF2H3	229.954991554867	-0.298926810164168	0.120139270791853	-2.48816900746861	0.0128402697612578	0.0935897737144086
HNRNPLL	1657.46876069585	0.220074132141994	0.0884601222703404	2.48783436529097	0.0128523575326201	0.0936278103525454
SERINC3	5743.22908774553	0.147089966174928	0.0591475478402507	2.48683117975064	0.0128886544370585	0.0938420726373437
CCR7	188.9806013152	-0.83593671985472	0.336236079702255	-2.48616008310281	0.0129129864197274	0.0939510553886244
PEX7	234.843405829264	0.181955164803404	0.0731908149978393	2.48603823866117	0.0129174084958387	0.0939510553886244
DCK	5180.9445621009	0.17912808574628	0.0720809406987325	2.48509639316388	0.0129516359352136	0.0941497588250462
COA5	817.815575314433	-0.136870801866262	0.0550823959271004	-2.48483747960792	0.0129610591148209	0.0941680361060812
STXBP1	46.4161665445046	-0.457756702894182	0.1842973048058	-2.48379488444791	0.0129990658606409	0.0943756667280485
FYN	4047.31929465532	0.185190093675238	0.074567623792994	2.48351877470766	0.0130091476567935	0.0943756667280485
RAP1GAP2	2454.25582304208	-0.304950988354275	0.122799325372394	-2.48332788009624	0.0130161219741072	0.0943756667280485
VPS8	468.404687305036	-0.396860799387264	0.15982239544367	-2.48313634822936	0.0130231228970567	0.0943756667280485
TMEM175	350.255541977826	-0.805140021023626	0.324247230015522	-2.48310531746126	0.0130242574552795	0.0943756667280485
OPA1	1295.40621828376	0.267730677306428	0.107868788161277	2.48200319916582	0.013064610240385	0.0946177670438084
ZNRF3	44.9320923651864	-0.494614156921897	0.199295846439092	-2.48180865662476	0.0130717446606636	0.0946191607673098
MAPK11	189.668725862925	-0.283394367062945	0.114235259438786	-2.48079593336771	0.0131089397447233	0.0948225271255782
CDKL1	60.5812840760436	-0.390920304885685	0.157586896074214	-2.48066504655047	0.0131137537514097	0.0948225271255782
ZNF564	768.048644773277	0.236109225038933	0.0952035848176933	2.48004553075456	0.0131365607113374	0.0949230554672841
SLC4A8	238.696663315328	-0.30590969595216	0.123368516847131	-2.47964151446532	0.01315145312497	0.0949230554672841
EEF1D	230.298436612746	-0.570637228522049	0.23013220109223	-2.47960618207165	0.01315275621924	0.0949230554672841
USP8	715.631281593452	0.287244928677316	0.115846456211524	2.47953142522405	0.0131555137034262	0.0949230554672841
OTUD4	4305.23758859298	0.136185406114727	0.0549314524958941	2.47918815044816	0.0131681823151473	0.094964193098126
NDUFA9	3132.96532459819	0.115043574812816	0.046414262671113	2.47862549552934	0.0131889705190151	0.0950252340756298
PSMD8	4746.77169837149	0.120325164642312	0.0485482161557842	2.47846726759653	0.0131948217331029	0.0950252340756298
SLC9A7	569.154159139406	-0.221376202025393	0.089325187175026	-2.4783178074021	0.0132003508270925	0.0950252340756298
BORCS7	1762.07581064561	0.160316781886639	0.0646906919923355	2.47820477644037	0.0132045336272372	0.0950252340756298
RANBP1	12.1360813442264	-1.74149739992744	0.702799966119595	-2.47794178127648	0.0132142705070469	0.095045122433271
SEC16B	23.386765603905	-0.495537233519949	0.200158069602613	-2.47572947972456	0.0132964282425349	0.0955856102034551
CDC73	2997.64603534716	0.181345102504117	0.0732573462003233	2.47545279634108	0.0133067350722525	0.0956092772982612
DLST	199.108849053491	-0.384708098575319	0.155425344893644	-2.47519539904236	0.0133163298097213	0.0956278057463127
VMAC	485.291886453768	-0.212267889473679	0.0857853462297975	-2.47440732948803	0.0133457439122318	0.0957855781780231
CASC3	3538.81433994145	-0.109633606205951	0.0443101845048582	-2.47423041522047	0.0133523549918007	0.0957855781780231
MRPS30	1312.39328637744	0.164628032762291	0.066559127705339	2.47341031107121	0.0133830391511635	0.0959534024083125
EFNA5	96.4878053961866	0.560033978761459	0.226438379050544	2.47322905732536	0.0133898291548504	0.0959534024083125
SKAP2	118.012422047389	-0.875514789607324	0.35404589406251	-2.47288502504917	0.0134027254308463	0.0959953481988627
ZDHHC20	3311.80434006615	0.259807746831247	0.105071433530976	2.47267728344691	0.0134105180759131	0.0960007150077186
NCOA2	407.933240590351	0.392922670522785	0.158938018375735	2.47217547153446	0.013429358183469	0.0960851191814606
CCT8	139.052176307869	-0.477446697619848	0.193217372838733	-2.4710339997136	0.0134723009285943	0.0963417952029068
TMEM91	108.373408205996	-0.430696931957518	0.174315096792538	-2.47079535784623	0.0134812940765563	0.0963555523143485
ZNF90	51.1146701274215	-0.433869081926192	0.175636158672419	-2.47027198274932	0.0135010358882394	0.0964460792225908
MAGEB10	13.104102301535	-0.740480009328728	0.299838980620475	-2.46959220511091	0.013526715367834	0.0965789054287988
ZC3H12B	118.790764786258	-0.347175990156868	0.140592063193673	-2.46938541387371	0.0135345357305357	0.0965841476477498
CLK4	1065.07017409046	-0.17951527204132	0.0727073352238605	-2.4690118471349	0.0135486732810154	0.0966332472616334
UBAC2	3439.51987339898	0.138046085062894	0.0559156109347937	2.46882905784357	0.0135555956540164	0.0966332472616334
ZNF677	59.2382683517533	-0.469242177855494	0.190086482040303	-2.46857205635488	0.0135653337860719	0.0966521168343756
PLLP	15.8164988124228	-0.627684170123247	0.254331022727919	-2.46798115067047	0.0135877474426991	0.096761231788918
NUBP2	35.3596037523447	-0.902911330144853	0.3659389485375	-2.46738242472795	0.0136104910927799	0.0968725815115352
NUP210L	0.861727012602512	-1.4769407120537	0.598619738877707	-2.46724358742776	0.0136157698709395	NA
TRMT13	473.089712443109	-0.274732313476264	0.111374097181119	-2.46675232778308	0.0136344627384212	0.0969925506913781
FADS6	19.4039533545691	-0.586375905546319	0.237751581367209	-2.46633861349867	0.0136502225165394	0.0970540077727863
JSRP1	46.6934893921451	0.483852359412712	0.196241503416816	2.46559647673006	0.0136785333445768	0.0972045930586973
AXIN2	363.150637032445	-0.431012143911113	0.174863100202272	-2.46485475444815	0.0137068801682978	0.0973552770682118
AKR7A3	11.7197450851071	-0.980860351109137	0.398009455696529	-2.46441469435092	0.0137237227082866	0.0974241356843469
ZNF621	649.936273835542	-0.368204077096811	0.149428829628943	-2.46407656414845	0.0137366764728606	0.0974247508141512
ABCB1	753.956213733112	0.291593584588787	0.118339665047773	2.4640392929207	0.013738104993749	0.0974247508141512
ARF3	8598.06555477774	0.121428851159522	0.0492917571245596	2.46347174949906	0.013759873850121	0.097528383035439
TNRC6A	2635.40106415465	-0.147196329125451	0.0597611613753832	-2.46307678327825	0.0137750412574182	0.0975301925376025
PIK3R6	175.536946949551	-0.348427728470743	0.141474977547705	-2.46282229204281	0.0137848219944816	0.0975301925376025
TLR3	155.99954339175	0.448809283525755	0.182246694887668	2.46264703896215	0.013791560975585	0.0975301925376025
CHPT1	1382.00156048137	0.318904657486957	0.129503796589671	2.46251203350739	0.0137967543042267	0.0975301925376025
DNER	8.9716476461055	0.741819026830158	0.301252351460612	2.4624505775091	0.0137991189376325	0.0975301925376025
SNX18	3985.7599204811	0.239148902647728	0.0971255152987093	2.4622665003344	0.0138062037894984	0.0975301925376025
DPYSL5	13.5763538670781	-0.838299701531053	0.340472974426584	-2.46216224046239	0.0138102180188975	0.0975301925376025
SMAGP	319.741600109655	0.242020159452965	0.0983408108661983	2.46103481678889	0.0138536921307451	0.0977865477690602
ZBTB8A	167.940042407551	-0.387904022034875	0.157633134080822	-2.46080257362636	0.0138626625568981	0.0977992187632099
BECN1	2205.44703862957	0.138608515600604	0.0563318428806144	2.46057129525055	0.0138716008142136	0.0978116498177604
SUPT16H	5033.56889677094	0.110113890408418	0.0447579243135286	2.46020994264773	0.0138855762597108	0.0978595679523572
FAIM2	5.02022497417031	1.05676246178507	0.429628044130872	2.4597148073117	0.013904745988075	0.0979061569343333
PTCD1	314.747588841297	-0.224786030042562	0.0913887627843924	-2.45966816043768	0.0139065531786404	0.0979061569343333
CLPTM1L	4623.72214567514	0.145644999079277	0.0592518583438194	2.45806634847039	0.0139687364395504	0.0982931738105686
ALDH6A1	326.608299584133	-0.233154398166918	0.0949128153798074	-2.45651124386014	0.0140293411813163	0.0986686895259755
GPR37L1	32.7409321352775	-0.518223134960172	0.210999950998589	-2.45603438535225	0.0140479715028407	0.0987487630653524
GCM1	27.6537117602222	-0.46991603084866	0.191355514767029	-2.45572243591083	0.0140601708252721	0.0987835713136384
KNTC1	823.057050296665	-0.267398819059309	0.108897813088306	-2.45550219491069	0.0140687893604536	0.0987931988577965
PSMA7	5867.09812224799	0.111696640938234	0.0454989601417972	2.45492733438594	0.0140913069416824	0.0989003674640223
SETD3	2778.35707239781	0.125054377921606	0.0509598972963	2.45397625498522	0.0141286310547746	0.0990667967720942
CDC123	2473.23085873668	0.121808881596848	0.0496424670503992	2.4537233710239	0.0141385698910703	0.0990667967720942
MYSM1	3168.52447901674	-0.209463886438823	0.0853667471220139	-2.45369413150344	0.0141397194594664	0.0990667967720942
RNASEH2C	1182.47671975868	-0.157858520278058	0.0643383630604987	-2.45356755703624	0.0141446967580922	0.0990667967720942
C9orf43	5.50907860019407	-0.794718996003739	0.323925816736312	-2.45339813915071	0.0141513612116851	0.0990667967720942
NPAS2	78.2699600674638	-0.515421536356227	0.210124012744069	-2.45293971700422	0.0141694082262542	0.0991422146426307
DDOST	10931.5759074352	0.139999485304323	0.0570819027466421	2.4526071936619	0.014182511602412	0.0991829826274376
CD58	101.017660086515	-0.561343252325849	0.228907200717876	-2.4522743302326	0.0141956390872125	0.0991916808434068
SPOPL	3254.67247826118	0.212030760689619	0.0864652912789178	2.45220663174146	0.0141983102953402	0.0991916808434068
NEIL1	14.3398821049396	-1.18731134241336	0.484352976780941	-2.45133487215119	0.0142327473302901	0.0993813248523839
ICAM2	95.2604248040423	-0.690511446142622	0.281751852090695	-2.45077872964735	0.0142547550558726	0.0994840304206573
NSD3	4331.82264346908	0.152254741427496	0.0621332390967705	2.45045556357305	0.0142675572019928	0.0995224179442997
TNFRSF13C	379.857575318166	-0.383741177644112	0.156666517012438	-2.4494141119742	0.0143088830971898	0.099712122381208
TBL3	819.741093720648	-0.163465156053136	0.0667388957321433	-2.44932365541683	0.0143124774875296	0.099712122381208
[truncated: 15,346 more rows]
