# Supplementary material for: Deep autoencoder for interpretable tissue-adaptive deconvolution and cell-type-specific gene analysis
Source: Nat Commun. 2022 Nov 8;13:6735. doi: 10.1038/s41467-022-34550-9 (PMC9641692; doi:10.1038/s41467-022-34550-9)
Supplement: Supplementary file 4 — Source Data [file 41467_2022_34550_MOESM4_ESM.zip › Source Data/fig4/4h/HIV_Dendritics_sigm.txt]

	ADT0614R	ADT06JT1	ADT06P73	ADT08290	ADT0834L	ADT0VSQM	BDT060P4	BDT0613Q	BDT06152	BDT0615B	BDT06FQY	BDT07ZNY	BDT081ZZ	BDT0824M	BDT082CV	BDT082QF	BDT08346	BDT17BWJ	BDT17DSJ	BDT17K6X	BDTO6FXR	CDT00QZ5	CDT033GS	CDT052KF	CDT052MR	CDT0827R	CDT0828T	CDT082FB	CDT082NY	CDT0833D	CDT0K1DW	CDT0VBP1	DDT052KR	DDT052LD	DDT052NJ	DDT06158	DDT06FRH	DDT06JZK	DDT072V1	DDT08GTB	DDT0TGZX	DDT0THCH	DDT178LQ	EDT052L0	EDT06FYR	EDT07ZLT	EDT07ZSG	EDT08	EDT17D5C
NOC2L	0.4715588390827179	0.4615010619163513	0.4715230166912079	0.46627068519592285	0.468441367149353	0.473368763923645	0.46419793367385864	0.4650886058807373	0.4635733366012573	0.4685378968715668	0.46658697724342346	0.46282774209976196	0.46401551365852356	0.47139889001846313	0.4630775451660156	0.46995809674263	0.4661408066749573	0.4636930525302887	0.46961620450019836	0.45901215076446533	0.46765410900115967	0.46638578176498413	0.4651155471801758	0.46135789155960083	0.46584177017211914	0.46293437480926514	0.45620715618133545	0.4562467932701111	0.46187204122543335	0.46156612038612366	0.46479329466819763	0.46857646107673645	0.46305274963378906	0.4618835151195526	0.46841758489608765	0.46526169776916504	0.47727060317993164	0.4663723409175873	0.4574536681175232	0.47159284353256226	0.459118127822876	0.4645387530326843	0.46654269099235535	0.464381605386734	0.46553289890289307	0.4633808732032776	0.4707973003387451	0.4640340209007263	0.46761441230773926
KLHL17	0.05011913552880287	0.042659442871809006	0.046361371874809265	0.042509712278842926	0.04903740808367729	0.046300869435071945	0.04629308730363846	0.050901148468256	0.04839412868022919	0.04056469723582268	0.04674120247364044	0.03754400089383125	0.04387492686510086	0.049323879182338715	0.0537872351706028	0.05533580109477043	0.04981367662549019	0.0578119121491909	0.0472150593996048	0.040963947772979736	0.04512909799814224	0.03477568179368973	0.05057847127318382	0.0476396381855011	0.05008311569690704	0.046193938702344894	0.05347847566008568	0.04540050029754639	0.045319851487874985	0.05466139689087868	0.03929950296878815	0.04947945475578308	0.04542502015829086	0.04331294819712639	0.04815554618835449	0.0503409281373024	0.0460364893078804	0.05175412818789482	0.04502005875110626	0.04872883856296539	0.04719853773713112	0.04712923616170883	0.043771423399448395	0.044101350009441376	0.045703087002038956	0.04894563555717468	0.058730706572532654	0.05184762552380562	0.049791060388088226
PLEKHN1	0.10311760753393173	0.10252918303012848	0.10223063826560974	0.10146551579236984	0.10288376361131668	0.1028534322977066	0.10201643407344818	0.10100305825471878	0.09933631122112274	0.10004653036594391	0.10239560902118683	0.10308791697025299	0.10446663200855255	0.1034630835056305	0.10637807101011276	0.10262660682201385	0.1037568673491478	0.10834886878728867	0.09959912300109863	0.10428553074598312	0.0995296835899353	0.10481037199497223	0.1018131673336029	0.10389254987239838	0.1019478514790535	0.10126635432243347	0.1069963276386261	0.1027398407459259	0.10603893548250198	0.10225404798984528	0.1033536046743393	0.10568740218877792	0.10249018669128418	0.10134979337453842	0.10133642703294754	0.10210134088993073	0.10379770398139954	0.10581175982952118	0.10065564513206482	0.10172004997730255	0.0980323851108551	0.10328654199838638	0.1020161509513855	0.10040127485990524	0.09931814670562744	0.10501182079315186	0.10944655537605286	0.09778255224227905	0.10242780297994614
HES4	0.3918928802013397	0.386037677526474	0.3881714642047882	0.3874323070049286	0.3891354501247406	0.38725385069847107	0.38369473814964294	0.391161173582077	0.38139864802360535	0.3824491500854492	0.3851664066314697	0.385294109582901	0.3846685290336609	0.4005034863948822	0.3899371027946472	0.3896097242832184	0.3922446370124817	0.39509883522987366	0.3950905501842499	0.3846093714237213	0.38526007533073425	0.38762167096138	0.39044156670570374	0.38799411058425903	0.3818739056587219	0.3933512568473816	0.3871537446975708	0.38847437500953674	0.3856750428676605	0.3906663656234741	0.38806232810020447	0.38906019926071167	0.3864201009273529	0.390677273273468	0.384899765253067	0.3863684833049774	0.38825827836990356	0.3937191665172577	0.38761085271835327	0.3925815522670746	0.3819018304347992	0.38900697231292725	0.388699471950531	0.3871534466743469	0.38589006662368774	0.3893277049064636	0.39541178941726685	0.3886018395423889	0.39396440982818604
ISG15	0.6396076679229736	0.6331052780151367	0.6352599859237671	0.6368246078491211	0.6382063627243042	0.6385393142700195	0.6366096138954163	0.6380331516265869	0.6314288377761841	0.639631450176239	0.6407951712608337	0.6373293399810791	0.6365434527397156	0.6395514011383057	0.6405304670333862	0.6408337354660034	0.6364894509315491	0.6330853700637817	0.6388170123100281	0.6248772144317627	0.6284613609313965	0.6335577964782715	0.6320463418960571	0.6308262348175049	0.6368385553359985	0.6369339823722839	0.6323453187942505	0.6338591575622559	0.6373946666717529	0.6308175325393677	0.6375629901885986	0.638672411441803	0.6354321241378784	0.6336055397987366	0.6368961334228516	0.6354420185089111	0.6349148750305176	0.6407599449157715	0.6307045221328735	0.6372079849243164	0.6360424160957336	0.6422489881515503	0.633319079875946	0.6389300227165222	0.6340727806091309	0.635534942150116	0.6425206065177917	0.6359920501708984	0.6365197896957397
C1orf159	0.19186216592788696	0.18399430811405182	0.1880328357219696	0.19269001483917236	0.1922260820865631	0.19281166791915894	0.19017350673675537	0.18789523839950562	0.19029663503170013	0.19148437678813934	0.19235700368881226	0.18954969942569733	0.19260577857494354	0.18597695231437683	0.19308777153491974	0.19466452300548553	0.19174905121326447	0.1879032552242279	0.1896113008260727	0.1858237236738205	0.19069162011146545	0.19183114171028137	0.18576118350028992	0.19354185461997986	0.19198431074619293	0.19403669238090515	0.18935762345790863	0.1903255432844162	0.1927974969148636	0.18545690178871155	0.19084036350250244	0.19304782152175903	0.1899534910917282	0.19309130311012268	0.18903619050979614	0.18942980468273163	0.19330300390720367	0.1928381323814392	0.1896428018808365	0.19746734201908112	0.18561361730098724	0.1896471083164215	0.19183801114559174	0.19097724556922913	0.19120652973651886	0.18667304515838623	0.18946367502212524	0.1908070296049118	0.19429098069667816
TNFRSF18	0.26472756266593933	0.25938794016838074	0.27129149436950684	0.26797348260879517	0.26288938522338867	0.2693271338939667	0.26531264185905457	0.26258236169815063	0.26327913999557495	0.2651554048061371	0.27085673809051514	0.2694737911224365	0.26694557070732117	0.2618236243724823	0.2689265310764313	0.26769739389419556	0.26812228560447693	0.26482319831848145	0.2736617922782898	0.2651635706424713	0.26598334312438965	0.26685667037963867	0.26875099539756775	0.263749361038208	0.26891034841537476	0.2652687430381775	0.266970694065094	0.26587432622909546	0.2628088891506195	0.2644217312335968	0.26716098189353943	0.26784372329711914	0.2683332562446594	0.26131898164749146	0.26533830165863037	0.26593607664108276	0.2668018043041229	0.26120737195014954	0.2606816589832306	0.26727691292762756	0.2618166208267212	0.26730284094810486	0.26997628808021545	0.2673245370388031	0.2687695026397705	0.26492589712142944	0.2691492736339569	0.2641686797142029	0.2700968384742737
TNFRSF4	0.2318478524684906	0.237779438495636	0.2337750792503357	0.2274196892976761	0.2394147515296936	0.23763324320316315	0.22787809371948242	0.22973163425922394	0.22784927487373352	0.22964009642601013	0.23399853706359863	0.23450550436973572	0.23092249035835266	0.24358965456485748	0.22806140780448914	0.23837393522262573	0.23131997883319855	0.2263370007276535	0.22907310724258423	0.22533124685287476	0.2292352318763733	0.23027721047401428	0.23389077186584473	0.228722482919693	0.23333919048309326	0.2300211489200592	0.2358129769563675	0.22885455191135406	0.236336812376976	0.2425360232591629	0.23439115285873413	0.2357868254184723	0.24191291630268097	0.2254175841808319	0.2309005856513977	0.232030987739563	0.23714695870876312	0.23195916414260864	0.23103901743888855	0.23224416375160217	0.22828906774520874	0.23101654648780823	0.22898945212364197	0.22996753454208374	0.23263509571552277	0.22535063326358795	0.24173575639724731	0.23417283594608307	0.23319117724895477
SDF4	0.5605027675628662	0.5584476590156555	0.5542522668838501	0.5608962774276733	0.5616086721420288	0.5637085437774658	0.5558491349220276	0.5593339204788208	0.5515744686126709	0.5568210482597351	0.5606927275657654	0.5560115575790405	0.5521163940429688	0.5582091212272644	0.5594704151153564	0.5579257607460022	0.5606293082237244	0.5591931343078613	0.5601509809494019	0.5545895099639893	0.5592946410179138	0.5538673400878906	0.5574814677238464	0.549409031867981	0.5582258701324463	0.5604589581489563	0.55109703540802	0.5540232062339783	0.5563401579856873	0.5535289645195007	0.5559345483779907	0.5585829615592957	0.5657875537872314	0.5547407865524292	0.5637257099151611	0.5594121813774109	0.5650976896286011	0.5673737525939941	0.5570303201675415	0.5657522678375244	0.5539514422416687	0.5607982873916626	0.5577616691589355	0.5585650205612183	0.5597524046897888	0.5560030937194824	0.5669278502464294	0.5551668405532837	0.5594868659973145
B3GALT6	0.33150964975357056	0.31875061988830566	0.3286544680595398	0.3293466866016388	0.3393841087818146	0.31981346011161804	0.33022159337997437	0.3312285244464874	0.3331681489944458	0.3238185942173004	0.3262012302875519	0.3248828053474426	0.3155011236667633	0.33632397651672363	0.3358219265937805	0.32657504081726074	0.3291962146759033	0.3322446346282959	0.3309437036514282	0.3176431655883789	0.32572558522224426	0.32543161511421204	0.3268614113330841	0.3278007507324219	0.3286260962486267	0.33323949575424194	0.33195430040359497	0.32715684175491333	0.32811230421066284	0.32545560598373413	0.32472464442253113	0.33223265409469604	0.3262990415096283	0.3316277265548706	0.3303404152393341	0.3277781903743744	0.32595914602279663	0.3325219452381134	0.3271394968032837	0.33261093497276306	0.3241737484931946	0.3340970575809479	0.32635021209716797	0.32330453395843506	0.3207155168056488	0.3245694637298584	0.34259843826293945	0.32675445079803467	0.3288690149784088
UBE2J2	0.491393119096756	0.48324161767959595	0.48861798644065857	0.49421849846839905	0.49030575156211853	0.4955468475818634	0.4879656732082367	0.48766642808914185	0.49156713485717773	0.48588335514068604	0.4937133491039276	0.49029648303985596	0.4929359555244446	0.4898006021976471	0.4908801317214966	0.49402788281440735	0.49115851521492004	0.47947248816490173	0.4941704273223877	0.47893089056015015	0.4872742295265198	0.49164000153541565	0.49231088161468506	0.48853299021720886	0.48626911640167236	0.4839877784252167	0.48474767804145813	0.48985546827316284	0.49033990502357483	0.4839191138744354	0.49170002341270447	0.484477698802948	0.4893565773963928	0.49090465903282166	0.48720404505729675	0.4886808395385742	0.488047331571579	0.4863617718219757	0.4853436052799225	0.49387288093566895	0.4865363538265228	0.48699623346328735	0.49317750334739685	0.4877886176109314	0.4916132390499115	0.4946332573890686	0.48894932866096497	0.4869230091571808	0.49084609746932983
ACAP3	0.3572787344455719	0.3532079756259918	0.36039429903030396	0.35778674483299255	0.36856919527053833	0.3604762554168701	0.3542901575565338	0.35655269026756287	0.35360240936279297	0.3606211841106415	0.363105446100235	0.3539711534976959	0.34912851452827454	0.36640551686286926	0.34864649176597595	0.36446481943130493	0.3568582534790039	0.35276710987091064	0.35933539271354675	0.355019211769104	0.3596228063106537	0.36023059487342834	0.3586336374282837	0.3552529811859131	0.3578166365623474	0.3626389503479004	0.3616064488887787	0.35733717679977417	0.35945314168930054	0.35755133628845215	0.35900774598121643	0.35918229818344116	0.3525882065296173	0.35516101121902466	0.35649436712265015	0.3577563762664795	0.35895276069641113	0.365543007850647	0.36025169491767883	0.3644707500934601	0.3484763205051422	0.35764506459236145	0.36735036969184875	0.3580995202064514	0.3581210970878601	0.35441967844963074	0.36956095695495605	0.3612147867679596	0.3621852993965149
PUSL1	0.3126567602157593	0.3077748119831085	0.30852577090263367	0.3132696747779846	0.31955328583717346	0.3067600727081299	0.3146213889122009	0.3136899173259735	0.3153504729270935	0.31040236353874207	0.3124309182167053	0.30603983998298645	0.3077337443828583	0.3166849911212921	0.31527137756347656	0.3149176836013794	0.3130570650100708	0.31162357330322266	0.3121825158596039	0.3039126396179199	0.31153467297554016	0.30228689312934875	0.3141731321811676	0.3113323152065277	0.3134777247905731	0.31588825583457947	0.3209366202354431	0.309880793094635	0.3122790455818176	0.3126828372478485	0.3095647394657135	0.31198057532310486	0.3129144012928009	0.3130742311477661	0.31672778725624084	0.3124161958694458	0.3126850128173828	0.3197861611843109	0.31203290820121765	0.3170049488544464	0.30956095457077026	0.30908289551734924	0.3241088390350342	0.3122924268245697	0.3065221309661865	0.30939415097236633	0.32437798380851746	0.30928894877433777	0.3198130130767822
DVL1	0.12434449791908264	0.11779716610908508	0.12453807890415192	0.12264110147953033	0.12927761673927307	0.12145822495222092	0.126949280500412	0.126069575548172	0.1261841058731079	0.12386983633041382	0.12424229085445404	0.11808173358440399	0.12196660786867142	0.13192510604858398	0.13324187695980072	0.12413822114467621	0.12967661023139954	0.13933983445167542	0.1272823065519333	0.11585845798254013	0.1343991905450821	0.11922958493232727	0.12529337406158447	0.12775234878063202	0.13173004984855652	0.12478606402873993	0.1228945329785347	0.12513971328735352	0.13099224865436554	0.1296187788248062	0.12193457782268524	0.1247812956571579	0.12486054003238678	0.12475694715976715	0.12280789017677307	0.12496457248926163	0.13219214975833893	0.1316743940114975	0.12982980906963348	0.12603411078453064	0.12239347398281097	0.12027499079704285	0.11794060468673706	0.1257629096508026	0.11995571851730347	0.12394191324710846	0.1294928938150406	0.11999224126338959	0.12716397643089294
AURKAIP1	0.6942134499549866	0.6778888702392578	0.6790904998779297	0.6842259168624878	0.6842617392539978	0.6835314631462097	0.6803057789802551	0.6846789717674255	0.684198260307312	0.6803258657455444	0.6854522824287415	0.6876079440116882	0.684515118598938	0.6795336008071899	0.6842399835586548	0.6865401268005371	0.6841267347335815	0.6778026223182678	0.6900425553321838	0.6785260438919067	0.6812664866447449	0.6845996975898743	0.6827030181884766	0.6798921823501587	0.679820716381073	0.6852577328681946	0.6810479760169983	0.6772862076759338	0.6859395503997803	0.6819931268692017	0.6840129494667053	0.6815223097801208	0.6853797435760498	0.6828852295875549	0.6835062503814697	0.680989682674408	0.6791927218437195	0.6810027360916138	0.6784544587135315	0.6836147308349609	0.673942506313324	0.6892078518867493	0.689767599105835	0.6843349933624268	0.6892753839492798	0.6803244948387146	0.6860835552215576	0.6795351505279541	0.6854297518730164
CCNL2	0.4198019504547119	0.4156629145145416	0.42061978578567505	0.4239460825920105	0.42055702209472656	0.41980913281440735	0.4165314733982086	0.4128289520740509	0.4222182631492615	0.4227446913719177	0.4215549826622009	0.42033663392066956	0.4226092994213104	0.4066685438156128	0.4231311082839966	0.41927826404571533	0.4162657856941223	0.4160948693752289	0.42002245783805847	0.41971924901008606	0.40999627113342285	0.41700077056884766	0.4161015748977661	0.41339823603630066	0.42147958278656006	0.4230448603630066	0.4183974862098694	0.42034322023391724	0.4171321988105774	0.4198540151119232	0.416008323431015	0.418389230966568	0.4180164039134979	0.41392782330513	0.42087113857269287	0.4157857894897461	0.4084857404232025	0.42319127917289734	0.41778478026390076	0.42135071754455566	0.416397362947464	0.4179303050041199	0.4148789346218109	0.4218851923942566	0.4222596287727356	0.4188155233860016	0.4173113703727722	0.4211694300174713	0.4201246500015259
MRPL20	0.6008283495903015	0.5999179482460022	0.5971261858940125	0.6016623973846436	0.5958139300346375	0.6042165160179138	0.597432553768158	0.6003246903419495	0.6060606837272644	0.5980686545372009	0.5991678833961487	0.6004321575164795	0.6030945777893066	0.6023622751235962	0.6045735478401184	0.5976918339729309	0.5976592302322388	0.5934199690818787	0.6026482582092285	0.596198320388794	0.5942411422729492	0.5992849469184875	0.6000252366065979	0.5958197712898254	0.6007230281829834	0.6044127345085144	0.5996609926223755	0.6003248691558838	0.5930212736129761	0.6011296510696411	0.5988630652427673	0.6024558544158936	0.5970251560211182	0.5996854305267334	0.6057243943214417	0.598929762840271	0.597817599773407	0.60667484998703	0.5967283844947815	0.600920557975769	0.5904005765914917	0.6015589237213135	0.6087033748626709	0.5947113633155823	0.5971685647964478	0.5984325408935547	0.6043980121612549	0.6020278930664062	0.6003191471099854
ATAD3C	0.16255030035972595	0.16120198369026184	0.16054649651050568	0.1658124178647995	0.16220586001873016	0.16424690186977386	0.1616934835910797	0.16215695440769196	0.1625741571187973	0.1627301722764969	0.16437578201293945	0.16495271027088165	0.15930594503879547	0.16660532355308533	0.16535349190235138	0.1612725555896759	0.1624448448419571	0.16098031401634216	0.16665968298912048	0.1604212522506714	0.1631115972995758	0.16277483105659485	0.16100996732711792	0.16308486461639404	0.1607513576745987	0.1586041897535324	0.15487803518772125	0.16307362914085388	0.16308796405792236	0.16174538433551788	0.16054116189479828	0.16627086699008942	0.16329985857009888	0.1606934517621994	0.16367855668067932	0.16033877432346344	0.16262562572956085	0.16229425370693207	0.16292855143547058	0.16474179923534393	0.15565931797027588	0.16378016769886017	0.167734757065773	0.1626867800951004	0.1629313826560974	0.16278384625911713	0.16583174467086792	0.15707352757453918	0.16001702845096588
ATAD3B	0.23858830332756042	0.2347719371318817	0.2371572107076645	0.24230076372623444	0.2423301488161087	0.2424646019935608	0.23465362191200256	0.23726600408554077	0.24152886867523193	0.2398623526096344	0.24253802001476288	0.2385311722755432	0.24306464195251465	0.23934447765350342	0.2379726767539978	0.23381152749061584	0.23644687235355377	0.23225811123847961	0.2439260184764862	0.23529250919818878	0.2387026846408844	0.23968088626861572	0.23786315321922302	0.24001546204090118	0.24124440550804138	0.24356576800346375	0.2278699278831482	0.23381605744361877	0.2393757849931717	0.23685763776302338	0.23822788894176483	0.24025344848632812	0.2375650405883789	0.24320702254772186	0.23942087590694427	0.2377597689628601	0.24575179815292358	0.2519959509372711	0.24127468466758728	0.24047788977622986	0.23208056390285492	0.23722486197948456	0.2357589602470398	0.24233803153038025	0.2411210834980011	0.23601441085338593	0.24181164801120758	0.2400907725095749	0.24434123933315277
ATAD3A	0.2870240807533264	0.2834452688694	0.2826351523399353	0.2873988151550293	0.2812114655971527	0.2873713970184326	0.2818303406238556	0.2845970094203949	0.2882101833820343	0.2788040041923523	0.2849344313144684	0.2882290482521057	0.28121060132980347	0.28653019666671753	0.2874865233898163	0.28682631254196167	0.2832474708557129	0.2787998914718628	0.29280829429626465	0.2858874201774597	0.28411489725112915	0.28775444626808167	0.28723716735839844	0.28501108288764954	0.286178857088089	0.28683924674987793	0.28742700815200806	0.28487229347229004	0.28262799978256226	0.28343749046325684	0.2863613963127136	0.28756242990493774	0.28370362520217896	0.2851150333881378	0.2859092652797699	0.28514230251312256	0.2888866662979126	0.2884695827960968	0.2849474847316742	0.2888956069946289	0.2816609740257263	0.2852104604244232	0.2868794798851013	0.284361332654953	0.2861649692058563	0.27988314628601074	0.28685495257377625	0.29026103019714355	0.28687456250190735
SSU72	0.6551227569580078	0.6483688950538635	0.6515844464302063	0.6573432087898254	0.6554316878318787	0.6566862463951111	0.6543423533439636	0.6515148282051086	0.6507886648178101	0.6531926989555359	0.6580758690834045	0.6520469784736633	0.655832827091217	0.6589213013648987	0.6565960645675659	0.656272292137146	0.6539528369903564	0.6490408778190613	0.6567186713218689	0.6547306180000305	0.6567766070365906	0.6540992856025696	0.6518793106079102	0.6494078040122986	0.6537714600563049	0.6566596627235413	0.6529086828231812	0.6509422063827515	0.6565672159194946	0.6511831283569336	0.6583379507064819	0.6537926197052002	0.655462920665741	0.6557735800743103	0.6548936367034912	0.6558038592338562	0.6532720327377319	0.6522343158721924	0.6520766615867615	0.656106173992157	0.6507760286331177	0.6469089388847351	0.6585077047348022	0.6548038721084595	0.6606948971748352	0.6482848525047302	0.6567302942276001	0.6517797708511353	0.6540246605873108
MIB2	0.4614821970462799	0.461238294839859	0.46068328619003296	0.4641779363155365	0.46320804953575134	0.4630536139011383	0.4588354229927063	0.45888498425483704	0.4622742533683777	0.4611518979072571	0.4635622501373291	0.46335238218307495	0.468248575925827	0.46028584241867065	0.4673042595386505	0.46364477276802063	0.4597250819206238	0.4556576609611511	0.46259692311286926	0.46497324109077454	0.46386951208114624	0.4602053463459015	0.4569176435470581	0.4566391706466675	0.46448543667793274	0.4632074236869812	0.47106215357780457	0.4600255787372589	0.4614042043685913	0.4590005576610565	0.46205830574035645	0.4632943272590637	0.45919522643089294	0.45248717069625854	0.4667847156524658	0.46160605549812317	0.45736417174339294	0.46521157026290894	0.45384401082992554	0.46345725655555725	0.45121216773986816	0.4645109474658966	0.46379587054252625	0.45627036690711975	0.46539682149887085	0.46224063634872437	0.4593394696712494	0.46348872780799866	0.46427714824676514
MMP23B	0.32348397374153137	0.3131072521209717	0.31616154313087463	0.32219398021698	0.3232099711894989	0.32663413882255554	0.3153574764728546	0.31725040078163147	0.31633689999580383	0.3159560561180115	0.3238680064678192	0.3189393877983093	0.3218165338039398	0.3276742100715637	0.3237353265285492	0.3236558139324188	0.32447531819343567	0.319112628698349	0.33173036575317383	0.31669241189956665	0.31471991539001465	0.32250410318374634	0.31695711612701416	0.3216666877269745	0.32389312982559204	0.3212693929672241	0.3247196674346924	0.3190697133541107	0.31602367758750916	0.319397509098053	0.3229920268058777	0.32152825593948364	0.3172452449798584	0.3229118287563324	0.3197824954986572	0.3206343650817871	0.3275946080684662	0.33024340867996216	0.3191390931606293	0.3217402994632721	0.3111734390258789	0.32505303621292114	0.30701744556427	0.3182738721370697	0.3191400468349457	0.3230753540992737	0.3325950801372528	0.3200094401836395	0.32215702533721924
CDK11B	0.3588765859603882	0.35404711961746216	0.35508447885513306	0.3579877018928528	0.3594699501991272	0.35816875100135803	0.3594445586204529	0.3576136827468872	0.36042171716690063	0.3549787402153015	0.3548104166984558	0.36033934354782104	0.3586961030960083	0.35839158296585083	0.3612091839313507	0.3570529818534851	0.35369741916656494	0.3547128140926361	0.35987263917922974	0.3537586033344269	0.35773345828056335	0.3589493930339813	0.3584527373313904	0.3544772267341614	0.3588031232357025	0.3629593253135681	0.3623611032962799	0.3583483099937439	0.35773614048957825	0.3579406142234802	0.3593655526638031	0.3562367260456085	0.35835060477256775	0.3593735694885254	0.3587184548377991	0.3570001721382141	0.35362008213996887	0.3603852391242981	0.35740065574645996	0.3610134720802307	0.3469904065132141	0.3552960157394409	0.36009496450424194	0.35634392499923706	0.3613322675228119	0.35840773582458496	0.36015188694000244	0.3604685962200165	0.3567425012588501
SLC35E2B	0.35720545053482056	0.3468455672264099	0.34745559096336365	0.3507920503616333	0.35942426323890686	0.3528156876564026	0.34800249338150024	0.35844847559928894	0.34810152649879456	0.35338294506073	0.3500214219093323	0.3479212522506714	0.3490457534790039	0.3586895167827606	0.36296263337135315	0.3623957633972168	0.35139769315719604	0.36135971546173096	0.352344810962677	0.34375831484794617	0.3568364083766937	0.35625767707824707	0.3529437482357025	0.347819060087204	0.3564513027667999	0.35705238580703735	0.3512701392173767	0.3573976755142212	0.3530133366584778	0.3497577905654907	0.3562241494655609	0.3502594530582428	0.35120150446891785	0.35941600799560547	0.35468143224716187	0.3531244993209839	0.35723257064819336	0.35545679926872253	0.3530781865119934	0.3518465459346771	0.35521194338798523	0.35172712802886963	0.35560280084609985	0.35585108399391174	0.34892508387565613	0.3524934947490692	0.3546031713485718	0.35336220264434814	0.3599104881286621
CDK11A	0.3989297151565552	0.39647388458251953	0.3957318663597107	0.4020709991455078	0.4004884362220764	0.39747166633605957	0.3972437083721161	0.4021387994289398	0.401012659072876	0.4006989002227783	0.40226176381111145	0.4006896913051605	0.40141454339027405	0.39635953307151794	0.398044228553772	0.4007622003555298	0.3960080146789551	0.3960045576095581	0.4005396068096161	0.39616286754608154	0.400196373462677	0.40024393796920776	0.3983611464500427	0.4000660479068756	0.40065687894821167	0.40296471118927	0.4041590094566345	0.40104132890701294	0.40007340908050537	0.4017302393913269	0.40297389030456543	0.401971697807312	0.3983038067817688	0.40274471044540405	0.3945261538028717	0.398045152425766	0.39920637011528015	0.404746413230896	0.3992033004760742	0.402925580739975	0.3942700922489166	0.3994107246398926	0.4069874584674835	0.4039137661457062	0.4022303521633148	0.3977923095226288	0.40460729598999023	0.4044465124607086	0.4004535675048828
NADK	0.5359808206558228	0.5277585983276367	0.5314205884933472	0.5356531739234924	0.5389474630355835	0.5366844534873962	0.5288099050521851	0.5345673561096191	0.5308185815811157	0.5334656834602356	0.5343359112739563	0.5326380133628845	0.5329697728157043	0.5379111766815186	0.5368476510047913	0.537569522857666	0.5324733257293701	0.5305373072624207	0.5397922992706299	0.5218021869659424	0.5284132361412048	0.5323985815048218	0.5322707891464233	0.5324398279190063	0.5338963866233826	0.5324720740318298	0.5369579195976257	0.5365362167358398	0.5342425107955933	0.5282953977584839	0.536353588104248	0.5409566164016724	0.5380353331565857	0.5300900340080261	0.5355303883552551	0.5348235368728638	0.5354993343353271	0.5440926551818848	0.525393545627594	0.5429680943489075	0.5275250673294067	0.53432697057724	0.5358352065086365	0.5328850150108337	0.5342432856559753	0.5334653258323669	0.5401946306228638	0.5342630743980408	0.536881148815155
GNB1	0.5628246068954468	0.5537464618682861	0.5602472424507141	0.5628409385681152	0.557240903377533	0.5610239505767822	0.5564558506011963	0.5514451265335083	0.5642223358154297	0.558754026889801	0.5646134614944458	0.5675827860832214	0.5676321983337402	0.5482738018035889	0.5669283866882324	0.561910092830658	0.5558261275291443	0.5564255118370056	0.564255952835083	0.5585740208625793	0.5636032223701477	0.561116635799408	0.558646559715271	0.5609913468360901	0.5599069595336914	0.5648223757743835	0.567502498626709	0.5616454482078552	0.562267541885376	0.5582508444786072	0.562233567237854	0.5587989091873169	0.5633085370063782	0.5623285174369812	0.5636961460113525	0.5610170364379883	0.5514082908630371	0.5710789561271667	0.5579810738563538	0.5598695278167725	0.5553622841835022	0.5623101592063904	0.5630757808685303	0.5580187439918518	0.5576338171958923	0.5630059242248535	0.5617987513542175	0.5619101524353027	0.5614089369773865
TMEM52	0.0	0.0	0.0	0.0	0.0	0.0	0.0	0.0	0.0	0.0	0.0	0.0	0.0	0.0	0.0	0.0	0.0	0.0	0.0	0.0	0.0	0.0	0.0	0.0	0.0	0.0	0.0	0.0	0.0	0.0	0.0	0.0	0.0	0.0	0.0	0.0	0.0	0.0	0.0	0.0	0.0	0.0	0.0	0.0	0.0	0.0	0.0	0.0	0.0
SKI	0.23225390911102295	0.21723537147045135	0.21747708320617676	0.22279256582260132	0.22719348967075348	0.22567470371723175	0.2176729440689087	0.22009974718093872	0.2235657274723053	0.22200413048267365	0.2201623171567917	0.2201322317123413	0.22238878905773163	0.22180838882923126	0.2222394496202469	0.21938857436180115	0.2238088846206665	0.21407853066921234	0.2207571566104889	0.2105884999036789	0.21589408814907074	0.21620380878448486	0.219968780875206	0.21915705502033234	0.2247616946697235	0.22370068728923798	0.217887744307518	0.21652725338935852	0.22447340190410614	0.2181231677532196	0.21256017684936523	0.22371366620063782	0.22125975787639618	0.2210702747106552	0.219229593873024	0.2191731184720993	0.22782966494560242	0.22716811299324036	0.2201867252588272	0.22237952053546906	0.2184165120124817	0.21891264617443085	0.21885472536087036	0.2211596965789795	0.22323879599571228	0.21780744194984436	0.22460317611694336	0.22071179747581482	0.22547154128551483
RER1	0.5919079780578613	0.5827555656433105	0.5926495790481567	0.5921409130096436	0.5953348875045776	0.5929473638534546	0.5876612067222595	0.5933396816253662	0.5875692963600159	0.5912542939186096	0.5909063220024109	0.5939316749572754	0.5880553722381592	0.5942262411117554	0.5864894986152649	0.5952845811843872	0.5893490314483643	0.5870652794837952	0.5918036103248596	0.5817517042160034	0.5891630053520203	0.5886186361312866	0.5911728143692017	0.5909322500228882	0.5852898359298706	0.5917795300483704	0.5825956463813782	0.5878406763076782	0.586736798286438	0.5902712941169739	0.5882806777954102	0.5920767188072205	0.5894426107406616	0.5893012285232544	0.5966659784317017	0.590112566947937	0.5986459851264954	0.5918080806732178	0.5835286974906921	0.5938764214515686	0.5831212997436523	0.5910361409187317	0.5950981974601746	0.5888900756835938	0.5933724045753479	0.5909667015075684	0.5941904187202454	0.5905359387397766	0.5930671095848083
PEX10	0.29957491159439087	0.28949207067489624	0.29484450817108154	0.2911722660064697	0.29677605628967285	0.29559195041656494	0.2904382050037384	0.2954244613647461	0.2963286340236664	0.29130664467811584	0.2900581359863281	0.2895606458187103	0.2867462635040283	0.2969592809677124	0.2847233712673187	0.2963331937789917	0.2895396649837494	0.2906638979911804	0.2921552360057831	0.28326326608657837	0.2894689440727234	0.28491485118865967	0.2899631857872009	0.28826937079429626	0.29099223017692566	0.2883335053920746	0.297878235578537	0.2925177812576294	0.28767526149749756	0.29066231846809387	0.2924100458621979	0.29397284984588623	0.2923632264137268	0.2903701961040497	0.2943039834499359	0.2906612455844879	0.29083251953125	0.2972058355808258	0.2914104461669922	0.2941444218158722	0.29126662015914917	0.28948113322257996	0.2927074134349823	0.29014164209365845	0.2874295115470886	0.28850314021110535	0.30086401104927063	0.28440403938293457	0.2971597909927368
PLCH2	0.07045915722846985	0.07071336358785629	0.06916365027427673	0.07097366452217102	0.07282703369855881	0.07115862518548965	0.06933936476707458	0.06980663537979126	0.06506678462028503	0.07040398567914963	0.07027515769004822	0.07071062177419662	0.06882636249065399	0.06795518845319748	0.07489661127328873	0.07091064751148224	0.07078616321086884	0.07082337886095047	0.06933146715164185	0.06616424024105072	0.06966228783130646	0.07226023077964783	0.06994488835334778	0.07454775273799896	0.07075376808643341	0.06950453668832779	0.0716228038072586	0.06720292568206787	0.066070556640625	0.06816763430833817	0.06675215065479279	0.07293502986431122	0.0695691630244255	0.0673217624425888	0.06456238031387329	0.06776343286037445	0.07213767617940903	0.08425505459308624	0.06965826451778412	0.07416383922100067	0.0	0.06833969056606293	0.0640774816274643	0.07260830700397491	0.07069304585456848	0.06902798265218735	0.07476796209812164	0.06695005297660828	0.07185496389865875
PANK4	0.31124937534332275	0.3106299638748169	0.31004732847213745	0.3117969334125519	0.31383275985717773	0.312444269657135	0.3064839541912079	0.3110088109970093	0.31023651361465454	0.311138778924942	0.31542426347732544	0.3068227171897888	0.305209755897522	0.31649917364120483	0.30803853273391724	0.3116474151611328	0.3108965754508972	0.3125060796737671	0.314525306224823	0.2994017004966736	0.30643925070762634	0.31029200553894043	0.31212693452835083	0.30657872557640076	0.3100924789905548	0.30804184079170227	0.3119852840900421	0.3091474175453186	0.31089359521865845	0.3122011125087738	0.3109327256679535	0.3191664516925812	0.303401380777359	0.3064899444580078	0.31164902448654175	0.30860602855682373	0.31089961528778076	0.3158305287361145	0.3084249198436737	0.31235471367836	0.30297231674194336	0.31109869480133057	0.30180472135543823	0.3101736009120941	0.31193625926971436	0.3114697337150574	0.3145962059497833	0.30746111273765564	0.31575801968574524
TNFRSF14	0.543648362159729	0.5398520231246948	0.5418360233306885	0.5440961122512817	0.538833737373352	0.5426483154296875	0.5399637818336487	0.541768491268158	0.5364717841148376	0.5427481532096863	0.5444322824478149	0.5456408858299255	0.5456838607788086	0.5284802913665771	0.5424598455429077	0.543972373008728	0.5379883646965027	0.5330002307891846	0.5476757287979126	0.5433260798454285	0.5441743731498718	0.5403972268104553	0.5457075834274292	0.5339521765708923	0.5414037108421326	0.5485894680023193	0.5404496192932129	0.5425118803977966	0.5424942970275879	0.5392220616340637	0.545545220375061	0.5437705516815186	0.5409475564956665	0.536594569683075	0.5428589582443237	0.5437799096107483	0.535841166973114	0.5477705597877502	0.5333750247955322	0.5432150959968567	0.532132625579834	0.54249507188797	0.5380318760871887	0.5415521264076233	0.5396698117256165	0.5422036051750183	0.5460637211799622	0.5408557057380676	0.542473316192627
MEGF6	0.0	0.0	0.0	0.0	0.0	0.0	0.0	0.0	0.0	0.0	0.0	0.0	0.0	0.0	0.0	0.0	0.0	0.0	0.0	0.0	0.0	0.0	0.0	0.0	0.0	0.0	0.0	0.0	0.0	0.0	0.0	0.0	0.0	0.0	0.0	0.0	0.0	0.0	0.0	0.0	0.0	0.0	0.0	0.0	0.0	0.0	0.0	0.0	0.0
TPRG1L	0.33367466926574707	0.32197070121765137	0.32173290848731995	0.32725274562835693	0.33075499534606934	0.3321191370487213	0.33619317412376404	0.3330327272415161	0.32794487476348877	0.3288508653640747	0.33374491333961487	0.3238687515258789	0.3222511112689972	0.335766464471817	0.3380790054798126	0.33213379979133606	0.329428493976593	0.3511021137237549	0.33416947722435	0.32022029161453247	0.3263107240200043	0.3396068811416626	0.3342217206954956	0.32932248711586	0.33535653352737427	0.33742043375968933	0.334018737077713	0.3307633101940155	0.3307877779006958	0.33616772294044495	0.3352920413017273	0.3280397057533264	0.33272284269332886	0.3349813222885132	0.3342219889163971	0.3345673382282257	0.33331170678138733	0.33573269844055176	0.32694971561431885	0.3369603455066681	0.3314693570137024	0.3358082175254822	0.33812111616134644	0.3353095054626465	0.33147701621055603	0.3290214538574219	0.3353009521961212	0.3365955948829651	0.3367975056171417
WRAP73	0.408017098903656	0.40733107924461365	0.4062207341194153	0.4129748046398163	0.4112708866596222	0.41530025005340576	0.413179874420166	0.4073532819747925	0.409953773021698	0.40647342801094055	0.4108525812625885	0.41176214814186096	0.409814715385437	0.40564414858818054	0.40708810091018677	0.4114471673965454	0.4087301194667816	0.406309574842453	0.41479071974754333	0.40445348620414734	0.4075325131416321	0.403788298368454	0.4088577926158905	0.407349169254303	0.4086216986179352	0.40717756748199463	0.4035669267177582	0.4068969786167145	0.4061739444732666	0.40742582082748413	0.4088940918445587	0.4117632210254669	0.41042977571487427	0.4159313142299652	0.4089447557926178	0.4077160954475403	0.4103037416934967	0.40800967812538147	0.403879314661026	0.4126983880996704	0.4004690647125244	0.40967532992362976	0.413413405418396	0.4068577289581299	0.41288095712661743	0.40835586190223694	0.4098547697067261	0.4028918743133545	0.40795713663101196
SMIM1	0.027003522962331772	0.025418605655431747	0.02036730945110321	0.027587223798036575	0.025187158957123756	0.024152079597115517	0.02554542012512684	0.025175610557198524	0.017890434712171555	0.024389857426285744	0.026861043646931648	0.027608687058091164	0.02749273180961609	0.02233228273689747	0.030670786276459694	0.025336185470223427	0.025010868906974792	0.024716535583138466	0.024888213723897934	0.02471764385700226	0.024715203791856766	0.026832859963178635	0.02399544231593609	0.029239490628242493	0.024099471047520638	0.03120649978518486	0.0258739423006773	0.027925889939069748	0.0	0.024792993441224098	0.025152068585157394	0.028143128380179405	0.024229412898421288	0.02076132595539093	0.020913168787956238	0.025866391137242317	0.02444733865559101	0.029033474624156952	0.0	0.02771480195224285	0.0	0.02118130400776863	0.0283689945936203	0.02484847791492939	0.02568558230996132	0.02393180876970291	0.025620875880122185	0.024649949744343758	0.026430735364556313
LRRC47	0.4356432855129242	0.4202824831008911	0.42722272872924805	0.4250509440898895	0.4271014332771301	0.42653775215148926	0.41954681277275085	0.42192333936691284	0.4238933324813843	0.4241592586040497	0.42884302139282227	0.4227137267589569	0.4216037690639496	0.43028053641319275	0.4246538579463959	0.4276675581932068	0.4252616763114929	0.4221886396408081	0.426521897315979	0.41817569732666016	0.4209080636501312	0.4254700541496277	0.4237370491027832	0.42045632004737854	0.4232291579246521	0.4262860119342804	0.41830313205718994	0.42510664463043213	0.427192747592926	0.4212705194950104	0.41997069120407104	0.4284614324569702	0.42359304428100586	0.4218074381351471	0.4268644452095032	0.4244893193244934	0.43544116616249084	0.4280749559402466	0.4264587461948395	0.42623570561408997	0.4169440269470215	0.4221183955669403	0.425489604473114	0.4218011796474457	0.42836248874664307	0.42455166578292847	0.42376792430877686	0.42101871967315674	0.42920780181884766
CEP104	0.3468995988368988	0.348440945148468	0.34254592657089233	0.3500027060508728	0.3529122471809387	0.35013383626937866	0.345083624124527	0.3500535488128662	0.3489023745059967	0.3469984829425812	0.35269778966903687	0.3496508002281189	0.34665223956108093	0.35011518001556396	0.35515379905700684	0.3495067358016968	0.34876924753189087	0.3467440605163574	0.34817740321159363	0.34445562958717346	0.35245344042778015	0.35335487127304077	0.3473496735095978	0.34693750739097595	0.35301536321640015	0.35037338733673096	0.3453172445297241	0.3481746017932892	0.34924814105033875	0.3490888178348541	0.3488912880420685	0.3518226146697998	0.3468939960002899	0.34667375683784485	0.34884145855903625	0.3476507067680359	0.3544743061065674	0.35017549991607666	0.3519165515899658	0.35255712270736694	0.34013819694519043	0.3498399555683136	0.3515625	0.3464101254940033	0.35289934277534485	0.3471263349056244	0.3516687750816345	0.34045708179473877	0.351779580116272
DFFB	0.2386488914489746	0.23912149667739868	0.23727960884571075	0.24363119900226593	0.23576724529266357	0.24225178360939026	0.23668597638607025	0.23851197957992554	0.23917867243289948	0.23996901512145996	0.24198217689990997	0.24149976670742035	0.23981858789920807	0.23865091800689697	0.24090628325939178	0.24162892997264862	0.23716118931770325	0.23761065304279327	0.2408200055360794	0.24151185154914856	0.2408122569322586	0.24173879623413086	0.23629528284072876	0.2425668090581894	0.2394893765449524	0.2431783229112625	0.24301829934120178	0.2390846610069275	0.2392105907201767	0.24364826083183289	0.24201403558254242	0.23871618509292603	0.23978382349014282	0.2406439334154129	0.2428760826587677	0.24197430908679962	0.2363940328359604	0.24270769953727722	0.23692341148853302	0.24152839183807373	0.23219133913516998	0.23983152210712433	0.2398422360420227	0.2397185117006302	0.2414853572845459	0.2385997772216797	0.24238552153110504	0.23876985907554626	0.2398899644613266
C1orf174	0.4161751866340637	0.4153497815132141	0.41900280117988586	0.415698379278183	0.42012840509414673	0.4195442497730255	0.4120461940765381	0.4109019935131073	0.4161456525325775	0.41759946942329407	0.41718149185180664	0.4132874011993408	0.414838582277298	0.42016977071762085	0.4105806052684784	0.41962316632270813	0.41553938388824463	0.41245266795158386	0.4152333736419678	0.4115985929965973	0.41531655192375183	0.41216710209846497	0.41378122568130493	0.41093164682388306	0.4127891957759857	0.4116334021091461	0.4184685945510864	0.411979079246521	0.4121493697166443	0.4133036434650421	0.4177601635456085	0.4145074188709259	0.41248685121536255	0.4100448787212372	0.41543444991111755	0.41773226857185364	0.41934138536453247	0.41396364569664	0.4131498336791992	0.41843488812446594	0.4072939455509186	0.4173503816127777	0.41236501932144165	0.4148111343383789	0.41946470737457275	0.4101516008377075	0.4235597550868988	0.41681116819381714	0.41537970304489136
KCNAB2	0.5263653993606567	0.5241789221763611	0.5245095491409302	0.5260642766952515	0.527386486530304	0.5276486873626709	0.5230202674865723	0.5268247127532959	0.5318478345870972	0.5249810218811035	0.5269240140914917	0.5315987467765808	0.5307623744010925	0.47217610478401184	0.5326269268989563	0.5278567671775818	0.5231897830963135	0.5192781686782837	0.5222310423851013	0.5230129957199097	0.5194999575614929	0.5280641913414001	0.5264736413955688	0.5224096775054932	0.5272116661071777	0.5288593769073486	0.5253711342811584	0.5221374034881592	0.5261744260787964	0.5265900492668152	0.527103066444397	0.5262846946716309	0.5237342119216919	0.5220884084701538	0.5285519361495972	0.5273560285568237	0.5201921463012695	0.5339258909225464	0.5249330401420593	0.5251675248146057	0.5187577605247498	0.524054765701294	0.5213304162025452	0.527021050453186	0.5272678136825562	0.5272212624549866	0.5285306572914124	0.5315713882446289	0.5273461937904358
RPL22	0.9471821784973145	0.9313607215881348	0.9396442174911499	0.9398105144500732	0.9470208287239075	0.9539318084716797	0.9442294239997864	0.9405290484428406	0.9324626922607422	0.9409103989601135	0.9503014087677002	0.9413533806800842	0.9387089014053345	0.9488855004310608	0.9473978877067566	0.9485280513763428	0.9414233565330505	0.9371094703674316	0.9461852312088013	0.9238285422325134	0.9391959309577942	0.9363433122634888	0.9390950798988342	0.9402927160263062	0.9432691335678101	0.9488950967788696	0.947275698184967	0.9395269155502319	0.9430171251296997	0.9372967481613159	0.9375729560852051	0.948004424571991	0.9426963329315186	0.93943852186203	0.942009687423706	0.9439445734024048	0.9381742477416992	0.9511067271232605	0.9383830428123474	0.9453375339508057	0.9392207860946655	0.9449942708015442	0.9508711695671082	0.9405388832092285	0.9471229314804077	0.9299627542495728	0.949084460735321	0.9533432722091675	0.9450332522392273
RNF207	0.0	0.0	0.0	0.0	0.0	0.0	0.0	0.0	0.0	0.0	0.0	0.0	0.0	0.0	0.0	0.0	0.0	0.0	0.0	0.0	0.0	0.0	0.0	0.0	0.0	0.0	0.0	0.0	0.0	0.0	0.0	0.0	0.0	0.0	0.0	0.0	0.0	0.0	0.0	0.0	0.0	0.0	0.0	0.0	0.0	0.0	0.0	0.0	0.0
ICMT	0.2910885512828827	0.28413331508636475	0.28202515840530396	0.28612878918647766	0.29428184032440186	0.2882178723812103	0.28445935249328613	0.29271504282951355	0.28568676114082336	0.2860615849494934	0.28610509634017944	0.2849171757698059	0.283333957195282	0.28786700963974	0.290823757648468	0.28927457332611084	0.2870205044746399	0.28883394598960876	0.28750866651535034	0.2848674952983856	0.2911001443862915	0.2856631577014923	0.2915363907814026	0.2845176160335541	0.2885589599609375	0.27214154601097107	0.2870417833328247	0.2856408357620239	0.28982728719711304	0.28248143196105957	0.28266939520835876	0.2898358106613159	0.2899172902107239	0.288788378238678	0.2906029224395752	0.2860655188560486	0.28994449973106384	0.29224660992622375	0.2829824984073639	0.29267197847366333	0.2872408628463745	0.28619521856307983	0.2902084290981293	0.28886666893959045	0.27954012155532837	0.28560134768486023	0.29585739970207214	0.28651535511016846	0.29229283332824707
ACOT7	0.3542427122592926	0.35325729846954346	0.35271382331848145	0.3531697392463684	0.34921443462371826	0.35362377762794495	0.3505100905895233	0.34953296184539795	0.35665440559387207	0.35040760040283203	0.35387754440307617	0.3539518713951111	0.35740143060684204	0.3494722545146942	0.35812950134277344	0.35472026467323303	0.3494245111942291	0.3487531244754791	0.35359954833984375	0.3489152193069458	0.3519730269908905	0.3511193096637726	0.3526175618171692	0.3511330485343933	0.3512561619281769	0.354107528924942	0.3556306064128876	0.3517344295978546	0.34925490617752075	0.3500959873199463	0.352954238653183	0.3518166244029999	0.35247546434402466	0.3506942391395569	0.35357052087783813	0.3530799150466919	0.35190442204475403	0.3562147319316864	0.3492962718009949	0.3599618077278137	0.3452310562133789	0.3545467257499695	0.35847046971321106	0.34635284543037415	0.3527126610279083	0.35085517168045044	0.35429203510284424	0.3540046215057373	0.3529577851295471
TNFRSF25	0.31208565831184387	0.3086298108100891	0.3066498041152954	0.31345534324645996	0.3127763867378235	0.3110295534133911	0.3161122500896454	0.311617374420166	0.3036048412322998	0.3094252347946167	0.3085510730743408	0.31434738636016846	0.30670708417892456	0.3081832826137543	0.31276753544807434	0.31440097093582153	0.3077916204929352	0.3071447014808655	0.31164315342903137	0.3075231611728668	0.3109849989414215	0.3118760585784912	0.3143724501132965	0.30758172273635864	0.3117654025554657	0.31189054250717163	0.3134240508079529	0.3094927966594696	0.3105379045009613	0.31118044257164	0.3073809742927551	0.30730581283569336	0.30821773409843445	0.3087414801120758	0.3151712417602539	0.3115501403808594	0.315103143453598	0.31320780515670776	0.30608493089675903	0.31288641691207886	0.3077491223812103	0.3082466423511505	0.3133949935436249	0.31026172637939453	0.3102707266807556	0.3071157932281494	0.3103480339050293	0.31336408853530884	0.31231963634490967
NOL9	0.2906455099582672	0.2818068563938141	0.28801465034484863	0.29115182161331177	0.29383158683776855	0.29184627532958984	0.2859352231025696	0.29149866104125977	0.28708401322364807	0.2882101833820343	0.2918326258659363	0.29074332118034363	0.2888728380203247	0.29499053955078125	0.29348480701446533	0.28653091192245483	0.28851133584976196	0.28184789419174194	0.29190972447395325	0.2828170359134674	0.2915491759777069	0.2905951738357544	0.2926340699195862	0.2867771089076996	0.2915753722190857	0.29020723700523376	0.2917003631591797	0.29012948274612427	0.2884862720966339	0.2866755425930023	0.29107287526130676	0.2918585538864136	0.2903875410556793	0.2913706302642822	0.28729483485221863	0.2911757230758667	0.2845645844936371	0.2958473861217499	0.29215121269226074	0.2959097623825073	0.2835215628147125	0.2867256700992584	0.2879636287689209	0.2897604703903198	0.2898173928260803	0.29121798276901245	0.2939285337924957	0.2928670346736908	0.28979289531707764
ZBTB48	0.3602789044380188	0.35436388850212097	0.3565802574157715	0.3598608672618866	0.3609200417995453	0.3611709177494049	0.3559543490409851	0.3592064082622528	0.3580651879310608	0.3564452528953552	0.35973554849624634	0.35733145475387573	0.35455387830734253	0.361456960439682	0.3645348846912384	0.35702669620513916	0.35730594396591187	0.34981364011764526	0.35977140069007874	0.3543413281440735	0.35364970564842224	0.36007925868034363	0.3581462502479553	0.35577088594436646	0.36002102494239807	0.35449251532554626	0.3518557548522949	0.35440531373023987	0.35820141434669495	0.3568924069404602	0.3576759994029999	0.3616541922092438	0.3590754270553589	0.35701292753219604	0.3584449291229248	0.3532787561416626	0.36503157019615173	0.36154356598854065	0.3567463755607605	0.3588711619377136	0.3527379333972931	0.3549056053161621	0.35778242349624634	0.35478198528289795	0.3574361205101013	0.35682541131973267	0.36435699462890625	0.3517478406429291	0.3568074107170105
KLHL21	0.24131764471530914	0.2434697300195694	0.239104226231575	0.24814924597740173	0.24679045379161835	0.24489812552928925	0.24072015285491943	0.24412918090820312	0.24170038104057312	0.23676195740699768	0.24635498225688934	0.24623405933380127	0.24277648329734802	0.24415241181850433	0.24585659801959991	0.24487154185771942	0.2421976625919342	0.23804640769958496	0.2447510063648224	0.241133913397789	0.24237503111362457	0.24350035190582275	0.244947150349617	0.24338720738887787	0.24460579454898834	0.2435375154018402	0.23335349559783936	0.24541151523590088	0.23934979736804962	0.24166816473007202	0.2434818595647812	0.24533072113990784	0.24462959170341492	0.24565181136131287	0.23939776420593262	0.24565359950065613	0.24687406420707703	0.24631015956401825	0.24265937507152557	0.24375078082084656	0.24045981466770172	0.2439909726381302	0.24420757591724396	0.2416786104440689	0.2416534274816513	0.239837184548378	0.2489548623561859	0.24080993235111237	0.24410255253314972
PHF13	0.12893891334533691	0.12737998366355896	0.1264113336801529	0.11895915865898132	0.13129256665706635	0.12404264509677887	0.12236027419567108	0.13062188029289246	0.1272035539150238	0.12375221401453018	0.12633973360061646	0.12266407907009125	0.12511765956878662	0.12881271541118622	0.134428471326828	0.12907078862190247	0.1291842758655548	0.13386288285255432	0.12480194866657257	0.12601062655448914	0.13136211037635803	0.1276978999376297	0.12925338745117188	0.12740805745124817	0.1287517249584198	0.12804916501045227	0.13212475180625916	0.12342014908790588	0.12649697065353394	0.13082824647426605	0.11848647892475128	0.12558747828006744	0.12656337022781372	0.12923428416252136	0.12918859720230103	0.12792547047138214	0.1271778643131256	0.1388119012117386	0.12437359243631363	0.12856270372867584	0.12668198347091675	0.12512771785259247	0.12463319301605225	0.12682271003723145	0.12254928052425385	0.12387461960315704	0.13447141647338867	0.12433552742004395	0.1362873762845993
THAP3	0.33661821484565735	0.33754363656044006	0.3390424847602844	0.3414953649044037	0.3415733277797699	0.3436664938926697	0.3380278944969177	0.3412524461746216	0.34376463294029236	0.33948540687561035	0.3368307650089264	0.3438003659248352	0.3409620523452759	0.34177255630493164	0.3435227572917938	0.3392290472984314	0.3402123749256134	0.34170734882354736	0.3376678228378296	0.33780747652053833	0.34248843789100647	0.34339243173599243	0.34056806564331055	0.33695515990257263	0.338865727186203	0.3439796566963196	0.34089305996894836	0.3392813205718994	0.34050452709198	0.3397928476333618	0.34195324778556824	0.33880001306533813	0.34041255712509155	0.3394446074962616	0.3401268422603607	0.34122753143310547	0.3403744399547577	0.3435102701187134	0.339608371257782	0.34142082929611206	0.3352653980255127	0.3318476974964142	0.3428541421890259	0.33982375264167786	0.34097835421562195	0.3380509614944458	0.3417254388332367	0.339755117893219	0.3419688045978546
DNAJC11	0.33496910333633423	0.33481287956237793	0.331881582736969	0.3371243178844452	0.3383907675743103	0.3366367816925049	0.3337361514568329	0.3357260823249817	0.33134081959724426	0.33158665895462036	0.3374079167842865	0.33721262216567993	0.3308505117893219	0.3338090181350708	0.33752015233039856	0.3347976505756378	0.3347002863883972	0.3289702534675598	0.33441969752311707	0.3315213620662689	0.33442261815071106	0.33759936690330505	0.3370147943496704	0.3341618478298187	0.3354487419128418	0.3315608501434326	0.33889293670654297	0.3333866596221924	0.3364112973213196	0.3331628143787384	0.3351633548736572	0.33540022373199463	0.33556967973709106	0.3335041403770447	0.33550435304641724	0.3352404534816742	0.32937464118003845	0.33814579248428345	0.33340170979499817	0.3376239538192749	0.32831624150276184	0.3350665867328644	0.337897390127182	0.334424763917923	0.33674243092536926	0.332812637090683	0.33627843856811523	0.3339354991912842	0.33680251240730286
VAMP3	0.4629253149032593	0.4596148431301117	0.45368343591690063	0.4624626040458679	0.4721550941467285	0.4624332785606384	0.4664665162563324	0.46593141555786133	0.46421125531196594	0.45896100997924805	0.45659834146499634	0.4546945095062256	0.45221009850502014	0.4755881428718567	0.46826714277267456	0.4620724022388458	0.45887860655784607	0.4588618576526642	0.4647778272628784	0.4566442668437958	0.462440550327301	0.4656234383583069	0.46498432755470276	0.46039894223213196	0.46533259749412537	0.4683951735496521	0.464367151260376	0.45762258768081665	0.4642639756202698	0.4559507966041565	0.46271786093711853	0.46070411801338196	0.4605696499347687	0.4665002226829529	0.46504300832748413	0.4616616368293762	0.466456800699234	0.4656270742416382	0.4603440463542938	0.4650181531906128	0.4583927094936371	0.4597146213054657	0.4626235365867615	0.4615771770477295	0.45727455615997314	0.45817363262176514	0.47707051038742065	0.45971834659576416	0.468379408121109
UTS2	0.08298411220312119	0.08999791741371155	0.08928368985652924	0.08840708434581757	0.08748114109039307	0.08729080110788345	0.08758784830570221	0.09053270518779755	0.08820468187332153	0.08823107928037643	0.09601601213216782	0.08808524906635284	0.09249022603034973	0.08820677548646927	0.0888320580124855	0.0842222273349762	0.08456315845251083	0.09197869151830673	0.08841446787118912	0.09095467627048492	0.09103577584028244	0.08667117357254028	0.08599887788295746	0.08855929225683212	0.08839735388755798	0.08699566125869751	0.08761678636074066	0.08918194472789764	0.08552048355340958	0.09114115685224533	0.09039206802845001	0.08905340731143951	0.08999644219875336	0.08375628292560577	0.08646668493747711	0.08627762645483017	0.08534383773803711	0.08736568689346313	0.08413824439048767	0.08450108021497726	0.0843803733587265	0.08813001215457916	0.08964670449495316	0.08904852718114853	0.08806353062391281	0.08887483924627304	0.08625245839357376	0.08794629573822021	0.08154749125242233
TNFRSF9	0.15196117758750916	0.15078788995742798	0.15638555586338043	0.1496732234954834	0.15591850876808167	0.15137672424316406	0.15015527606010437	0.15530572831630707	0.14974677562713623	0.15196971595287323	0.15222756564617157	0.14821361005306244	0.1519981026649475	0.15282315015792847	0.14998431503772736	0.15221798419952393	0.1509215235710144	0.1476740837097168	0.1499989628791809	0.1457195281982422	0.14860396087169647	0.14973028004169464	0.1555265486240387	0.1490623652935028	0.15596428513526917	0.15432825684547424	0.15028925240039825	0.14940859377384186	0.15120133757591248	0.15110072493553162	0.15413150191307068	0.15196985006332397	0.1507374495267868	0.15099957585334778	0.15489540994167328	0.1496182531118393	0.15164989233016968	0.15074345469474792	0.14667277038097382	0.1527893841266632	0.1511821150779724	0.15187229216098785	0.15384843945503235	0.1577490121126175	0.1490495353937149	0.1518786996603012	0.15352028608322144	0.15291550755500793	0.1566392332315445
PARK7	0.8295618295669556	0.8227480053901672	0.8271535634994507	0.8302983045578003	0.8302769660949707	0.8302658200263977	0.8289220333099365	0.8222553133964539	0.8274828195571899	0.8272760510444641	0.8337804079055786	0.8291155695915222	0.8264307975769043	0.8276615738868713	0.8373339772224426	0.8345246315002441	0.828857421875	0.8238752484321594	0.8298516869544983	0.819728434085846	0.829719066619873	0.8290272951126099	0.8297037482261658	0.8233954310417175	0.8265625238418579	0.8312422037124634	0.8267765045166016	0.8255651593208313	0.823681116104126	0.8220162987709045	0.8303062319755554	0.824431300163269	0.8238587379455566	0.8308246731758118	0.8297889828681946	0.825450599193573	0.8255384564399719	0.8289562463760376	0.8242576718330383	0.8291749954223633	0.8310753703117371	0.82725590467453	0.837126612663269	0.8259994983673096	0.8300908803939819	0.8290237188339233	0.8309887647628784	0.8247632384300232	0.8250359892845154
ENO1	0.7527140378952026	0.7456699013710022	0.7540159225463867	0.7540132403373718	0.7525705099105835	0.7438520193099976	0.7495092153549194	0.7456958293914795	0.7554219365119934	0.7451929450035095	0.7471441626548767	0.7535972595214844	0.7509169578552246	0.7523065805435181	0.7534347772598267	0.756335973739624	0.7467128038406372	0.749428927898407	0.7481297254562378	0.7507035136222839	0.7511489987373352	0.7514356374740601	0.7493778467178345	0.7452475428581238	0.7522759437561035	0.7537285089492798	0.7448075413703918	0.7494836449623108	0.7475250363349915	0.7464281320571899	0.7470528483390808	0.7521041035652161	0.7449783086776733	0.7499747276306152	0.7518730163574219	0.7515473365783691	0.7509753704071045	0.7578915357589722	0.7427332997322083	0.7514110803604126	0.748969316482544	0.74689781665802	0.7514683604240417	0.7508081793785095	0.7524508833885193	0.7434918880462646	0.7563854455947876	0.745620846748352	0.7540972232818604
H6PD	0.2664247751235962	0.26610565185546875	0.260213702917099	0.26444071531295776	0.2687150239944458	0.26504194736480713	0.2585146427154541	0.2637077271938324	0.2597426772117615	0.2648123800754547	0.26868048310279846	0.26139259338378906	0.25961974263191223	0.26405149698257446	0.2618768513202667	0.26408109068870544	0.264306902885437	0.25770682096481323	0.2639176845550537	0.25851407647132874	0.25847479701042175	0.25960105657577515	0.2639642655849457	0.263875812292099	0.26656556129455566	0.26361459493637085	0.26296091079711914	0.2580607831478119	0.259037047624588	0.2711077332496643	0.26027795672416687	0.2624146044254303	0.26262229681015015	0.266025185585022	0.2655244767665863	0.2603091299533844	0.2704952359199524	0.26474350690841675	0.2605234980583191	0.2667323648929596	0.252154678106308	0.2603628635406494	0.26721689105033875	0.26362743973731995	0.26498255133628845	0.26522260904312134	0.26739105582237244	0.25689268112182617	0.25835981965065
SPSB1	0.0	0.0	0.0	0.0	0.0	0.0	0.0	0.0	0.0	0.0	0.0	0.0	0.0	0.0	0.0	0.0	0.0	0.0	0.0	0.0	0.0	0.0	0.0	0.0	0.0	0.0	0.0	0.0	0.0	0.0	0.0	0.0	0.0	0.0	0.0	0.0	0.0	0.0	0.0	0.0	0.0	0.0	0.0	0.0	0.0	0.0	0.0	0.0	0.0
SLC25A33	0.35730868577957153	0.3554600179195404	0.35337430238723755	0.35953548550605774	0.3571385443210602	0.3531683683395386	0.3560143709182739	0.34954461455345154	0.35189104080200195	0.3543636202812195	0.35535791516304016	0.360562264919281	0.35619643330574036	0.35572850704193115	0.34701481461524963	0.35945427417755127	0.35569265484809875	0.3487337529659271	0.35635995864868164	0.3533163070678711	0.3563593029975891	0.35946789383888245	0.35604190826416016	0.3554186224937439	0.35359784960746765	0.3560981750488281	0.34821265935897827	0.35370832681655884	0.3544078469276428	0.3596736192703247	0.35786008834838867	0.3554595410823822	0.3563685417175293	0.35788795351982117	0.3565562963485718	0.3544082045555115	0.35598817467689514	0.35915717482566833	0.3584651052951813	0.35733163356781006	0.3508031964302063	0.3499867618083954	0.3580549955368042	0.35475343465805054	0.36370372772216797	0.35868602991104126	0.3542861342430115	0.36048585176467896	0.35471057891845703
TMEM201	0.02422916144132614	0.028344612568616867	0.022768262773752213	0.024039261043071747	0.02904258295893669	0.025858167558908463	0.01639394648373127	0.01880701817572117	0.01961754634976387	0.02404683455824852	0.023633554577827454	0.023787016049027443	0.023925963789224625	0.021647034212946892	0.023674260824918747	0.01872195117175579	0.02271958813071251	0.02090413123369217	0.024659255519509315	0.019219547510147095	0.02400495484471321	0.021772269159555435	0.0254628024995327	0.024578962475061417	0.026514926925301552	0.024033473804593086	0.02219078317284584	0.017074104398489	0.021266618743538857	0.02517770789563656	0.021152786910533905	0.023145552724599838	0.023611225187778473	0.020329367369413376	0.021023795008659363	0.022138210013508797	0.02616453915834427	0.02258710190653801	0.02287491224706173	0.025544118136167526	0.023309992626309395	0.022011293098330498	0.024778267368674278	0.021664224565029144	0.021104145795106888	0.021198902279138565	0.02455940842628479	0.022407041862607002	0.02470029890537262
PIK3CD	0.48994898796081543	0.48265472054481506	0.4841769337654114	0.4890197813510895	0.4903371036052704	0.4914628863334656	0.48447489738464355	0.48507922887802124	0.4845312237739563	0.4843721389770508	0.48927202820777893	0.4883863031864166	0.48610028624534607	0.4882785975933075	0.4888874292373657	0.4890398681163788	0.4890795946121216	0.47717803716659546	0.4914805591106415	0.4781922698020935	0.47872573137283325	0.49028754234313965	0.4882294833660126	0.4850502014160156	0.48882099986076355	0.4911717474460602	0.4913637042045593	0.4877330958843231	0.4892975389957428	0.4875762462615967	0.4875268042087555	0.48845744132995605	0.48188191652297974	0.4903015196323395	0.4902413487434387	0.4891219735145569	0.4982110559940338	0.489932656288147	0.48879215121269226	0.48946088552474976	0.48353075981140137	0.4871596395969391	0.4864540696144104	0.48915454745292664	0.48958951234817505	0.49103739857673645	0.49213850498199463	0.48953577876091003	0.4886334538459778
CLSTN1	0.40619876980781555	0.4029884338378906	0.40684273838996887	0.4059831202030182	0.40642237663269043	0.4089422821998596	0.40336865186691284	0.4056871831417084	0.40226852893829346	0.40292003750801086	0.40855127573013306	0.40872475504875183	0.41345179080963135	0.4032279849052429	0.4131118655204773	0.4060136675834656	0.40294328331947327	0.4066181182861328	0.4070621728897095	0.40836867690086365	0.40345218777656555	0.4074360132217407	0.4076927602291107	0.403304785490036	0.40718159079551697	0.4055214822292328	0.40746694803237915	0.40689677000045776	0.40462082624435425	0.40444889664649963	0.40761658549308777	0.4074341952800751	0.4033876061439514	0.40532180666923523	0.40508976578712463	0.40347909927368164	0.4000031352043152	0.4090246558189392	0.40540751814842224	0.4054088294506073	0.4016169309616089	0.4077904522418976	0.40830719470977783	0.4060688316822052	0.40617188811302185	0.40721285343170166	0.4100777506828308	0.3980714678764343	0.40555235743522644
CTNNBIP1	0.5360568165779114	0.5309223532676697	0.5355696082115173	0.5346339344978333	0.5317815542221069	0.5338094234466553	0.5295508503913879	0.5317585468292236	0.5389334559440613	0.5297637581825256	0.5329452753067017	0.5377370715141296	0.5331358313560486	0.5297951698303223	0.538191556930542	0.5298088788986206	0.5300549268722534	0.5292953252792358	0.5353029370307922	0.5284137725830078	0.527147650718689	0.5322288274765015	0.5330393314361572	0.5322309136390686	0.5354093313217163	0.5303882956504822	0.5349507331848145	0.5300371050834656	0.5329670906066895	0.5303544402122498	0.5334740281105042	0.5338866710662842	0.5304216146469116	0.5340582728385925	0.5358853936195374	0.5337415933609009	0.5313281416893005	0.5371654629707336	0.5316222906112671	0.5334377884864807	0.5291599631309509	0.5360893607139587	0.5404549241065979	0.5306274890899658	0.535997748374939	0.5360866189002991	0.5339503884315491	0.5362182855606079	0.5333907604217529
LZIC	0.3955571949481964	0.3875415623188019	0.3894070088863373	0.3922339975833893	0.388688325881958	0.39737486839294434	0.3923180401325226	0.39058348536491394	0.38946041464805603	0.3872820734977722	0.39633941650390625	0.393557608127594	0.3903186321258545	0.39300671219825745	0.3950165808200836	0.3951479196548462	0.391877144575119	0.3891969323158264	0.3891887664794922	0.3851061761379242	0.3891841471195221	0.39167240262031555	0.3927581310272217	0.38631394505500793	0.38971179723739624	0.39252665638923645	0.3929576277732849	0.3890047073364258	0.390284925699234	0.38919597864151	0.38801828026771545	0.3854310214519501	0.39027103781700134	0.39272257685661316	0.38918736577033997	0.39184901118278503	0.39498186111450195	0.3961225748062134	0.387288361787796	0.3958912789821625	0.3912498950958252	0.38789334893226624	0.38871437311172485	0.39162057638168335	0.39329785108566284	0.38910770416259766	0.3936804533004761	0.385917603969574	0.3914477229118347
NMNAT1	0.2729126214981079	0.27267903089523315	0.2724957764148712	0.2773101329803467	0.27189314365386963	0.27375528216362	0.27318474650382996	0.27425307035446167	0.2750140428543091	0.2728831171989441	0.27468112111091614	0.27719682455062866	0.27470752596855164	0.2703264355659485	0.27648478746414185	0.27505606412887573	0.2712758779525757	0.2758515477180481	0.2734590470790863	0.27362728118896484	0.27224862575531006	0.27105674147605896	0.2739916145801544	0.2748408913612366	0.27269598841667175	0.2774554491043091	0.27696752548217773	0.2710288166999817	0.2727473974227905	0.27571940422058105	0.2746102809906006	0.27298712730407715	0.27596044540405273	0.2747304439544678	0.2736521065235138	0.2753598690032959	0.26825565099716187	0.27552226185798645	0.2738056182861328	0.2770922780036926	0.2676428556442261	0.27583664655685425	0.2751839756965637	0.2730783522129059	0.2737022936344147	0.27603834867477417	0.27708685398101807	0.2724694311618805	0.27539679408073425
RBP7	0.26264020800590515	0.25789129734039307	0.2527309060096741	0.25763845443725586	0.2663198411464691	0.257658451795578	0.24986828863620758	0.25713056325912476	0.25628724694252014	0.2554370164871216	0.2534559965133667	0.25897058844566345	0.25554370880126953	0.25481605529785156	0.24866782128810883	0.25589412450790405	0.25613972544670105	0.24804148077964783	0.2653876841068268	0.2513526678085327	0.25346335768699646	0.2554522454738617	0.25804203748703003	0.2534882724285126	0.2625090777873993	0.2610892355442047	0.25556376576423645	0.25838950276374817	0.2560153305530548	0.2580476403236389	0.25279077887535095	0.2612308859825134	0.25748923420906067	0.25418996810913086	0.2580662667751312	0.25469309091567993	0.26177504658699036	0.25861528515815735	0.2529716193675995	0.2614254653453827	0.23854072391986847	0.2533700168132782	0.2527594268321991	0.25512954592704773	0.2610129415988922	0.2520894408226013	0.2595160901546478	0.26356542110443115	0.24368765950202942
KIF1B	0.2596278786659241	0.25602957606315613	0.2589634656906128	0.2627752721309662	0.26188087463378906	0.26457956433296204	0.25944784283638	0.2625950872898102	0.26396092772483826	0.26017430424690247	0.26189467310905457	0.2625294029712677	0.262445330619812	0.25522080063819885	0.26386913657188416	0.25726965069770813	0.26158514618873596	0.2606135606765747	0.26175883412361145	0.25470274686813354	0.25955522060394287	0.2600613534450531	0.25683942437171936	0.26184067130088806	0.2617342472076416	0.26417800784111023	0.2631327509880066	0.2608596980571747	0.26128044724464417	0.25911945104599	0.2599898874759674	0.2623145580291748	0.258124440908432	0.26236090064048767	0.26400700211524963	0.26170119643211365	0.2576819360256195	0.2650425136089325	0.25547000765800476	0.2638591229915619	0.2586360573768616	0.2602088153362274	0.2632397711277008	0.25965961813926697	0.26086246967315674	0.2569226026535034	0.2611694037914276	0.257413774728775	0.2600131332874298
PGD	0.5500744581222534	0.5491685271263123	0.5510083436965942	0.5614005923271179	0.5432440042495728	0.5530409812927246	0.551199197769165	0.5524083971977234	0.5534003376960754	0.5507754683494568	0.5536723732948303	0.5573169589042664	0.5491783618927002	0.5271479487419128	0.5523754358291626	0.551164448261261	0.5475109815597534	0.5501185059547424	0.54807049036026	0.544719398021698	0.5446128249168396	0.5506780743598938	0.5492268204689026	0.5461975336074829	0.5477640628814697	0.553617537021637	0.5504453778266907	0.5479246377944946	0.5471519231796265	0.5514660477638245	0.5521856546401978	0.5518560409545898	0.5503966808319092	0.5515368580818176	0.5515021085739136	0.5485804677009583	0.5479859113693237	0.5551184415817261	0.5485817790031433	0.5508328676223755	0.5389721393585205	0.5460402369499207	0.556264340877533	0.5536924600601196	0.5506264567375183	0.5537972450256348	0.5534043312072754	0.5411018133163452	0.5504613518714905
DFFA	0.3977424204349518	0.39375782012939453	0.3945360481739044	0.40005719661712646	0.39727088809013367	0.40073174238204956	0.39825475215911865	0.3986510634422302	0.39179348945617676	0.3896268308162689	0.4017300009727478	0.3979591429233551	0.39586836099624634	0.3947707414627075	0.39907383918762207	0.39761215448379517	0.3965150713920593	0.3866465985774994	0.3959531784057617	0.392530620098114	0.39762818813323975	0.3931625187397003	0.39437001943588257	0.3958045244216919	0.39841124415397644	0.3977940082550049	0.39765921235084534	0.39766305685043335	0.3940437138080597	0.39373600482940674	0.39565369486808777	0.3935681879520416	0.393668532371521	0.40324509143829346	0.3950340747833252	0.3977218270301819	0.3992539346218109	0.3966016471385956	0.39393240213394165	0.3937392830848694	0.39419952034950256	0.3974338173866272	0.39388641715049744	0.3953041732311249	0.39556384086608887	0.39207491278648376	0.3994716703891754	0.39816147089004517	0.3983440101146698
CASZ1	0.16779367625713348	0.16972830891609192	0.1684819757938385	0.17127731442451477	0.16714946925640106	0.16982761025428772	0.16819512844085693	0.17060810327529907	0.16939975321292877	0.16879749298095703	0.16589364409446716	0.16999885439872742	0.17190028727054596	0.17164066433906555	0.17166319489479065	0.17220693826675415	0.17022760212421417	0.1698739379644394	0.16579464077949524	0.16701945662498474	0.17046549916267395	0.17079809308052063	0.16609600186347961	0.170302614569664	0.17015469074249268	0.16908937692642212	0.16642969846725464	0.17110297083854675	0.17187710106372833	0.17139753699302673	0.17025534808635712	0.1700785607099533	0.17071612179279327	0.1721373200416565	0.1712217628955841	0.16653205454349518	0.16498230397701263	0.17305371165275574	0.16677917540073395	0.17264455556869507	0.1663166731595993	0.169559508562088	0.17161601781845093	0.16667640209197998	0.16962096095085144	0.1692744344472885	0.167355015873909	0.16712142527103424	0.17025858163833618
TARDBP	0.4738331139087677	0.46893376111984253	0.4673107862472534	0.47399693727493286	0.47671815752983093	0.47612467408180237	0.4646420478820801	0.4714539051055908	0.4620983600616455	0.4643339216709137	0.4691285192966461	0.4653623700141907	0.46164026856422424	0.47987306118011475	0.47818702459335327	0.46598246693611145	0.4676204025745392	0.4679664969444275	0.470210999250412	0.4651554524898529	0.4682222306728363	0.4621349573135376	0.4713238477706909	0.46741002798080444	0.4684982895851135	0.4737774431705475	0.4796328842639923	0.4672080874443054	0.47277384996414185	0.46784624457359314	0.46645212173461914	0.46948015689849854	0.465938925743103	0.46429550647735596	0.4729553759098053	0.46952733397483826	0.47213929891586304	0.47765398025512695	0.4670288860797882	0.4759683609008789	0.46654725074768066	0.46873044967651367	0.46966028213500977	0.4735422730445862	0.46901750564575195	0.46764665842056274	0.47846272587776184	0.4715096950531006	0.4763461947441101
SRM	0.5639519691467285	0.5578325390815735	0.5607425570487976	0.5577347874641418	0.5667001605033875	0.5550989508628845	0.5575560927391052	0.5620957612991333	0.5577738285064697	0.5543158054351807	0.567349374294281	0.55653315782547	0.5571504831314087	0.5646748542785645	0.5578057169914246	0.5705355405807495	0.5618746280670166	0.5561127066612244	0.5632942914962769	0.5563309192657471	0.5597869753837585	0.5560169219970703	0.557993471622467	0.5515795350074768	0.5613807439804077	0.555124044418335	0.5646508932113647	0.5596737265586853	0.5562874674797058	0.5552951097488403	0.5646553039550781	0.5624560117721558	0.5610250234603882	0.5585250854492188	0.5613270401954651	0.5612685680389404	0.5650416612625122	0.5689549446105957	0.5630696415901184	0.5623146891593933	0.5534988045692444	0.5601410865783691	0.5632876753807068	0.5582273602485657	0.5599810481071472	0.5590901374816895	0.566149115562439	0.5617493987083435	0.5622972249984741
EXOSC10	0.34852948784828186	0.3495226502418518	0.3494476079940796	0.3493039011955261	0.3532721698284149	0.35331395268440247	0.350202739238739	0.3477369248867035	0.3520764410495758	0.3482652008533478	0.35451167821884155	0.3474901616573334	0.34607547521591187	0.35190704464912415	0.3500055968761444	0.3528009355068207	0.35036373138427734	0.3476894199848175	0.3532790541648865	0.3457077741622925	0.35162705183029175	0.35213953256607056	0.34928038716316223	0.3477340638637543	0.3516196608543396	0.3506507873535156	0.3425647020339966	0.3475094437599182	0.35412105917930603	0.3539004623889923	0.3474966883659363	0.35252469778060913	0.34273481369018555	0.3508851230144501	0.3517114222049713	0.3506889343261719	0.3566029965877533	0.35097911953926086	0.34980595111846924	0.35222241282463074	0.34122025966644287	0.35363784432411194	0.3489353656768799	0.3494386374950409	0.35475656390190125	0.3488498032093048	0.3536108732223511	0.3471992015838623	0.35474613308906555
MTOR	0.21874403953552246	0.21472734212875366	0.21508626639842987	0.2234552800655365	0.21849942207336426	0.22129690647125244	0.213348850607872	0.2209133356809616	0.22366923093795776	0.2191934436559677	0.2282123863697052	0.22031673789024353	0.2125658541917801	0.22213295102119446	0.223548024892807	0.22135484218597412	0.22172626852989197	0.21421758830547333	0.21922005712985992	0.21503634750843048	0.21512627601623535	0.22191207110881805	0.2175942063331604	0.22016224265098572	0.22179242968559265	0.22251789271831512	0.21714311838150024	0.2151048630475998	0.22291091084480286	0.22002650797367096	0.20841555297374725	0.22621935606002808	0.22020353376865387	0.21800321340560913	0.2203337848186493	0.2180190235376358	0.22759974002838135	0.22709546983242035	0.21886053681373596	0.2200968712568283	0.2115139663219452	0.21785837411880493	0.22301241755485535	0.2192712128162384	0.221369668841362	0.21536394953727722	0.22115357220172882	0.216888427734375	0.22219878435134888
UBIAD1	0.37028399109840393	0.36005812883377075	0.36279281973838806	0.36513110995292664	0.3618956506252289	0.36403724551200867	0.35999593138694763	0.35518649220466614	0.3661704361438751	0.3613271117210388	0.3675028681755066	0.3645492196083069	0.36057862639427185	0.36332735419273376	0.358026921749115	0.3630114793777466	0.36087191104888916	0.35874420404434204	0.36713889241218567	0.357771098613739	0.35917627811431885	0.36137011647224426	0.3591780364513397	0.3607717752456665	0.365218847990036	0.36224231123924255	0.35588833689689636	0.35930174589157104	0.36201557517051697	0.3648652136325836	0.362030953168869	0.3653627634048462	0.3608502149581909	0.36129581928253174	0.36730891466140747	0.363790899515152	0.3703382611274719	0.3656686544418335	0.3619489371776581	0.3655042350292206	0.3557194769382477	0.35911303758621216	0.361965537071228	0.36216315627098083	0.364859938621521	0.357397198677063	0.36373603343963623	0.3582744300365448	0.36237335205078125
FBXO2	0.06629657000303268	0.06080254912376404	0.06017362326383591	0.06644531339406967	0.06696470081806183	0.06840963661670685	0.058629512786865234	0.06043122708797455	0.054328687489032745	0.06382346153259277	0.06378047168254852	0.058475155383348465	0.063130684196949	0.06492842733860016	0.06635767221450806	0.0638677179813385	0.06281121075153351	0.05818380042910576	0.06729041039943695	0.060158178210258484	0.06467453390359879	0.05695996433496475	0.06262699514627457	0.06778468191623688	0.0680270567536354	0.06362313032150269	0.06712192296981812	0.06316837668418884	0.06384935230016708	0.06573385000228882	0.06211700290441513	0.06725504994392395	0.06570091098546982	0.06402237713336945	0.06171860545873642	0.06438105553388596	0.06464774906635284	0.07674010097980499	0.059452123939991	0.06644435226917267	0.06426767259836197	0.06328638643026352	0.06546924263238907	0.06400689482688904	0.06497780978679657	0.06317473202943802	0.06719127297401428	0.061348818242549896	0.05652232840657234
FBXO44	0.3095640242099762	0.3067178428173065	0.3098493814468384	0.3113921284675598	0.31072744727134705	0.31220853328704834	0.3086189925670624	0.30800414085388184	0.3011818826198578	0.30691054463386536	0.3118765652179718	0.3046291172504425	0.30560046434402466	0.30952560901641846	0.3069945275783539	0.31585952639579773	0.30794206261634827	0.29460570216178894	0.30771440267562866	0.30172544717788696	0.30860358476638794	0.3098127245903015	0.30994871258735657	0.30580705404281616	0.30908510088920593	0.30991867184638977	0.3087601363658905	0.305821031332016	0.3014885485172272	0.31010985374450684	0.30888694524765015	0.31416428089141846	0.3068068325519562	0.3087133467197418	0.3106408417224884	0.3063499629497528	0.31572288274765015	0.306654691696167	0.3065914511680603	0.31107890605926514	0.2993313670158386	0.3090657889842987	0.3120478093624115	0.308739572763443	0.31472066044807434	0.3054341971874237	0.3121145963668823	0.3046532869338989	0.3077719211578369
FBXO6	0.47450435161590576	0.4701613783836365	0.471405953168869	0.4681696891784668	0.48070037364959717	0.4774709641933441	0.47522231936454773	0.4783340096473694	0.47023773193359375	0.47052186727523804	0.47599875926971436	0.4702896773815155	0.4755822420120239	0.47832736372947693	0.4660756587982178	0.4804069995880127	0.4769860804080963	0.46844324469566345	0.4773613512516022	0.4734506607055664	0.4767809510231018	0.47630777955055237	0.4796592593193054	0.47138136625289917	0.47984248399734497	0.4749678373336792	0.47925010323524475	0.471035897731781	0.478081077337265	0.4760266840457916	0.47329652309417725	0.4739203155040741	0.473898708820343	0.47952166199684143	0.48103559017181396	0.4746043086051941	0.4766186475753784	0.4878562092781067	0.46849480271339417	0.47672533988952637	0.4764039218425751	0.4736649692058563	0.4793131947517395	0.4709830582141876	0.47298768162727356	0.47516295313835144	0.4846622347831726	0.4757566750049591	0.48078858852386475
MAD2L2	0.5533038377761841	0.5538471937179565	0.5554823875427246	0.553439199924469	0.556696355342865	0.5578648447990417	0.5493292808532715	0.5488263964653015	0.5499444603919983	0.5526041984558105	0.5572808384895325	0.5587886571884155	0.5609827041625977	0.555495023727417	0.5629993677139282	0.5558841228485107	0.5542774200439453	0.5457221865653992	0.5511209964752197	0.5519343614578247	0.5537821054458618	0.5522409081459045	0.5566841959953308	0.5493489503860474	0.5578256249427795	0.5580388307571411	0.5522888898849487	0.5511637330055237	0.5505345463752747	0.5522010326385498	0.5564553737640381	0.5572623014450073	0.5555445551872253	0.5503883957862854	0.5581849813461304	0.5578836798667908	0.5532660484313965	0.558091938495636	0.5471476316452026	0.5573091506958008	0.5524417757987976	0.5560057759284973	0.5521642565727234	0.5561740398406982	0.5548601150512695	0.5523829460144043	0.5541235208511353	0.5514100790023804	0.5547295808792114
AGTRAP	0.52115398645401	0.5134280323982239	0.5199217796325684	0.5216776132583618	0.521007776260376	0.5231051445007324	0.5212872624397278	0.5200970768928528	0.5161898732185364	0.5180734395980835	0.5226926207542419	0.5197792053222656	0.5293475389480591	0.5222519040107727	0.522005021572113	0.5203577280044556	0.5158659815788269	0.5162633061408997	0.5198111534118652	0.515923261642456	0.5208024978637695	0.5200491547584534	0.5229169726371765	0.5155020952224731	0.5183842182159424	0.5202327370643616	0.513453483581543	0.5189071893692017	0.5155216455459595	0.5185573101043701	0.5158538818359375	0.5146129131317139	0.5205438733100891	0.5241543650627136	0.5205224752426147	0.5215039253234863	0.5183336734771729	0.52005934715271	0.5140623450279236	0.5218973755836487	0.5170007348060608	0.5194801688194275	0.5188496708869934	0.5193497538566589	0.5267043113708496	0.5126825571060181	0.5217693448066711	0.5170859694480896	0.5207473039627075
MTHFR	0.34009280800819397	0.33457082509994507	0.3331325054168701	0.3387109637260437	0.343137264251709	0.3463667333126068	0.33767181634902954	0.3395087718963623	0.3386992812156677	0.3341451585292816	0.33833640813827515	0.33529144525527954	0.33313921093940735	0.35123875737190247	0.3454427719116211	0.33157113194465637	0.33929237723350525	0.3514551818370819	0.3382206857204437	0.33184614777565	0.3367646336555481	0.3325420618057251	0.3363477885723114	0.343649685382843	0.3384982943534851	0.3444365859031677	0.34662681818008423	0.33931753039360046	0.33961498737335205	0.33953171968460083	0.3457169532775879	0.33853980898857117	0.3390341103076935	0.33752888441085815	0.34055328369140625	0.33797386288642883	0.3459540009498596	0.34526994824409485	0.34167033433914185	0.34421131014823914	0.32915186882019043	0.34372296929359436	0.3493218719959259	0.3393944501876831	0.34063079953193665	0.3391864597797394	0.3431347608566284	0.3428191542625427	0.3466140329837799
CLCN6	0.23821371793746948	0.23243246972560883	0.2339199036359787	0.23965860903263092	0.23701366782188416	0.2375013679265976	0.23652209341526031	0.23382633924484253	0.23909112811088562	0.23633481562137604	0.23507972061634064	0.23687341809272766	0.23638099431991577	0.2350119650363922	0.23851309716701508	0.23283866047859192	0.23424017429351807	0.2326488494873047	0.2348441183567047	0.23516635596752167	0.23489031195640564	0.23499362170696259	0.2347324639558792	0.2361905574798584	0.23618197441101074	0.24111424386501312	0.23667225241661072	0.2370450496673584	0.23172776401042938	0.23844513297080994	0.2380150556564331	0.23651139438152313	0.2380945086479187	0.23366928100585938	0.2357865273952484	0.23701559007167816	0.2374177873134613	0.2412911057472229	0.23358522355556488	0.24118120968341827	0.23798882961273193	0.23700934648513794	0.24196170270442963	0.2367299348115921	0.24057979881763458	0.23589061200618744	0.23982977867126465	0.2381429672241211	0.23597854375839233
KIAA2013	0.41093671321868896	0.4004828929901123	0.40264230966567993	0.4047039747238159	0.4179497957229614	0.40625280141830444	0.41147953271865845	0.4102916121482849	0.40660014748573303	0.40356680750846863	0.40825095772743225	0.3998078405857086	0.3981982469558716	0.41808807849884033	0.41997092962265015	0.4110982120037079	0.4133043885231018	0.4180886745452881	0.4041956663131714	0.3915344178676605	0.40205198526382446	0.4046766757965088	0.4099965989589691	0.40523841977119446	0.41262614727020264	0.41197097301483154	0.40766453742980957	0.404205322265625	0.4122041165828705	0.41689354181289673	0.4096660614013672	0.402341365814209	0.40432867407798767	0.4101262092590332	0.40841159224510193	0.4107138216495514	0.4113534688949585	0.4091695249080658	0.4067298471927643	0.4125686585903168	0.3994889259338379	0.41092178225517273	0.4093167781829834	0.4072469472885132	0.3987885117530823	0.4058877229690552	0.4073761999607086	0.40945231914520264	0.41382360458374023
PLOD1	0.2731853425502777	0.26404207944869995	0.2682309150695801	0.2644800841808319	0.2735535800457001	0.2684585452079773	0.2668483555316925	0.2704301178455353	0.2649255096912384	0.26498815417289734	0.26657408475875854	0.26449379324913025	0.2656432092189789	0.26844340562820435	0.2659567594528198	0.26830488443374634	0.2670929431915283	0.26255908608436584	0.26742392778396606	0.2651904225349426	0.2671080529689789	0.2633007764816284	0.27146410942077637	0.265703946352005	0.2672054171562195	0.26514631509780884	0.26865342259407043	0.2707462012767792	0.26154714822769165	0.26823267340660095	0.26219815015792847	0.26746490597724915	0.268909752368927	0.2667309641838074	0.27074745297431946	0.27324822545051575	0.26699575781822205	0.2758009135723114	0.26474976539611816	0.2719431221485138	0.2683396637439728	0.2675119936466217	0.27152377367019653	0.26735377311706543	0.26895591616630554	0.26837944984436035	0.27117887139320374	0.26591140031814575	0.2655582129955292
MFN2	0.27565592527389526	0.27607718110084534	0.27804678678512573	0.2797583341598511	0.2782413959503174	0.28409066796302795	0.27990466356277466	0.2760975956916809	0.27303895354270935	0.2780315577983856	0.2847272753715515	0.2802450656890869	0.2777457535266876	0.2774712145328522	0.28133097290992737	0.2805332541465759	0.27952584624290466	0.2704959213733673	0.2772185802459717	0.2734832763671875	0.27741050720214844	0.27992895245552063	0.2778629660606384	0.27689069509506226	0.27764254808425903	0.2795504331588745	0.2736711800098419	0.2785516083240509	0.2705015242099762	0.2742599546909332	0.2769782543182373	0.28113994002342224	0.27562618255615234	0.2799796164035797	0.27144432067871094	0.2786116898059845	0.27595406770706177	0.2781056761741638	0.27670636773109436	0.2791192829608917	0.2750524580478668	0.2779076397418976	0.2789002060890198	0.2772177755832672	0.2839432954788208	0.2781125009059906	0.28140848875045776	0.2702085077762604	0.27505233883857727
MIIP	0.5119223594665527	0.5095337629318237	0.5093254446983337	0.5108846426010132	0.5227049589157104	0.5173889994621277	0.5107234120368958	0.5099655985832214	0.503517746925354	0.5095963478088379	0.5202476978302002	0.5103979110717773	0.5072317719459534	0.5222653746604919	0.507535994052887	0.5112503170967102	0.5182957053184509	0.5034651756286621	0.5159085392951965	0.5021451711654663	0.5116520524024963	0.5154821276664734	0.5103880167007446	0.5091300010681152	0.5098469257354736	0.5132385492324829	0.5097007155418396	0.513609766960144	0.5067238211631775	0.5078870058059692	0.5106557607650757	0.5162203907966614	0.5108272433280945	0.5128881931304932	0.5108516812324524	0.5112355351448059	0.5247441530227661	0.5157417058944702	0.5049676299095154	0.5153322219848633	0.49838918447494507	0.5112521052360535	0.5122485160827637	0.5115951895713806	0.5185726284980774	0.5026483535766602	0.514150083065033	0.5074030160903931	0.512729823589325
TNFRSF8	0.10927651822566986	0.11316642165184021	0.11005262285470963	0.11031564325094223	0.10944831371307373	0.11023645102977753	0.10223645716905594	0.10934915393590927	0.10715027153491974	0.10648494958877563	0.10517910122871399	0.10824368894100189	0.10833948850631714	0.10755941271781921	0.10954448580741882	0.10960928350687027	0.11164530366659164	0.11058687418699265	0.10729384422302246	0.10415974259376526	0.10970588028430939	0.10905647277832031	0.10752800107002258	0.10800769925117493	0.10753486305475235	0.1087268590927124	0.10998089611530304	0.10536003112792969	0.10813696682453156	0.10931256413459778	0.10330260545015335	0.10938581824302673	0.11317870020866394	0.10259439051151276	0.10896360874176025	0.11119727045297623	0.11973042786121368	0.11180077493190765	0.10741502046585083	0.11456897854804993	0.11214140802621841	0.10593239963054657	0.11085829883813858	0.1057625338435173	0.11332162469625473	0.10693740099668503	0.1086835116147995	0.10581552982330322	0.10350953042507172
TNFRSF1B	0.5688408613204956	0.5648449063301086	0.5581339001655579	0.5691508054733276	0.57964688539505	0.5754942297935486	0.5728119015693665	0.5719367265701294	0.5633928775787354	0.5622018575668335	0.5627683401107788	0.5638485550880432	0.5559767484664917	0.5793708562850952	0.5741322040557861	0.5706560611724854	0.5750027298927307	0.5680548548698425	0.5670210719108582	0.5636833906173706	0.5643009543418884	0.5691090822219849	0.5690793395042419	0.5614727735519409	0.5719250440597534	0.5689786672592163	0.5724499821662903	0.5630365610122681	0.5735295414924622	0.5690683126449585	0.5642491579055786	0.5720442533493042	0.5696753263473511	0.5707414150238037	0.5701771974563599	0.56988525390625	0.568017840385437	0.5747937560081482	0.5612351298332214	0.5791721940040588	0.5632272958755493	0.5703145265579224	0.5708375573158264	0.5745697617530823	0.5641272068023682	0.5650120973587036	0.5788949728012085	0.5675352215766907	0.575236439704895
VPS13D	0.3062964379787445	0.3028358519077301	0.3049728572368622	0.3061973750591278	0.30403122305870056	0.3064907193183899	0.3041800856590271	0.3056049644947052	0.30700060725212097	0.30428576469421387	0.3068031668663025	0.3083578944206238	0.30558091402053833	0.2735546827316284	0.3070298135280609	0.30672889947891235	0.3032824695110321	0.30418533086776733	0.30461838841438293	0.3034893870353699	0.3039191961288452	0.30422264337539673	0.30491840839385986	0.3041853606700897	0.30569031834602356	0.30550676584243774	0.30542832612991333	0.3007257282733917	0.30332428216934204	0.30545613169670105	0.3052077293395996	0.30586984753608704	0.30407917499542236	0.3058444857597351	0.3021697402000427	0.3067726492881775	0.3006734549999237	0.30929359793663025	0.3034933805465698	0.30576106905937195	0.3011411130428314	0.30179744958877563	0.30879437923431396	0.3010011911392212	0.30643343925476074	0.30752089619636536	0.30912676453590393	0.3038339912891388	0.30602023005485535
PRDM2	0.4425024390220642	0.43673139810562134	0.4386875331401825	0.43882644176483154	0.43944597244262695	0.43991363048553467	0.4385666251182556	0.4355577826499939	0.43297144770622253	0.437052845954895	0.4390585124492645	0.44020697474479675	0.4383459985256195	0.4304216802120209	0.44207441806793213	0.4347776174545288	0.4349645972251892	0.43464043736457825	0.4386516809463501	0.43269869685173035	0.43645262718200684	0.4369159936904907	0.4388788640499115	0.43438732624053955	0.43753811717033386	0.437084823846817	0.4407430589199066	0.4348340332508087	0.43684980273246765	0.4399659335613251	0.4379158914089203	0.44118303060531616	0.4390508532524109	0.4412490725517273	0.43590858578681946	0.4381914436817169	0.4364595413208008	0.44230887293815613	0.4362340271472931	0.44023534655570984	0.43142133951187134	0.4383140206336975	0.44174548983573914	0.4366806149482727	0.43891364336013794	0.4358797073364258	0.4382181763648987	0.4375043511390686	0.43357908725738525
EFHD2	0.650201141834259	0.6447867751121521	0.6413102746009827	0.6504780650138855	0.6652170419692993	0.6475202441215515	0.6467273235321045	0.6516871452331543	0.6447514891624451	0.6456579566001892	0.6485092639923096	0.6429176330566406	0.6419195532798767	0.6559888124465942	0.6607232093811035	0.6559154987335205	0.6501631140708923	0.6467787027359009	0.6535111665725708	0.6376509070396423	0.6474296450614929	0.6483582258224487	0.649359941482544	0.6435260772705078	0.6520296931266785	0.640436053276062	0.6481707096099854	0.643308699131012	0.6514114141464233	0.6528807878494263	0.650661826133728	0.6516080498695374	0.6548547744750977	0.6447765827178955	0.6522610187530518	0.649722158908844	0.6503320932388306	0.6557116508483887	0.6467759013175964	0.6564264297485352	0.6375647187232971	0.6485567688941956	0.6572158336639404	0.6555197238922119	0.6439130306243896	0.6423355937004089	0.6615970730781555	0.6484096646308899	0.6551961898803711
CASP9	0.3138318657875061	0.3112162947654724	0.31106239557266235	0.3213481903076172	0.3163343667984009	0.3161284625530243	0.31101787090301514	0.31540316343307495	0.3153802752494812	0.31244993209838867	0.3160000145435333	0.3123859763145447	0.309455007314682	0.3132879137992859	0.30743470788002014	0.31510719656944275	0.31279662251472473	0.3129604458808899	0.3175983130931854	0.3122601807117462	0.31358155608177185	0.31459906697273254	0.3141506612300873	0.313252717256546	0.31232529878616333	0.31544095277786255	0.31103092432022095	0.31419506669044495	0.31513455510139465	0.31471630930900574	0.3137505352497101	0.3143029808998108	0.3161159157752991	0.3121989965438843	0.31239068508148193	0.3136436641216278	0.3154311180114746	0.3043314218521118	0.30992570519447327	0.31711044907569885	0.30792880058288574	0.3119237422943115	0.31626373529434204	0.31445643305778503	0.3203311860561371	0.3141286075115204	0.31387510895729065	0.31454163789749146	0.3153826892375946
DNAJC16	0.12485282123088837	0.13294939696788788	0.12390495836734772	0.12855862081050873	0.12761622667312622	0.1306067556142807	0.12626218795776367	0.12843884527683258	0.1287863552570343	0.12756361067295074	0.12796029448509216	0.13396410644054413	0.13012030720710754	0.12777264416217804	0.1285746991634369	0.12650592625141144	0.1283242553472519	0.12291758507490158	0.13086798787117004	0.12806670367717743	0.12657798826694489	0.12946482002735138	0.13227762281894684	0.1322178840637207	0.1295291781425476	0.13129180669784546	0.12948977947235107	0.12965242564678192	0.12747718393802643	0.1275826394557953	0.1294504702091217	0.13177143037319183	0.12604331970214844	0.1309165060520172	0.12085971981287003	0.12878009676933289	0.12830597162246704	0.130111962556839	0.12278120964765549	0.13179610669612885	0.12236198037862778	0.12841759622097015	0.13308505713939667	0.1292785406112671	0.12797226011753082	0.12110742926597595	0.12976332008838654	0.13112126290798187	0.12654253840446472
AGMAT	0.1093083992600441	0.11493401974439621	0.10495147109031677	0.10844942182302475	0.10946428030729294	0.10759760439395905	0.10927999764680862	0.11828666925430298	0.11266857385635376	0.10531307756900787	0.10867689549922943	0.10670839995145798	0.10585148632526398	0.11234384775161743	0.11474811285734177	0.11020562052726746	0.10637348890304565	0.10892459005117416	0.10829611867666245	0.10144125670194626	0.11240766942501068	0.1105758398771286	0.10957410931587219	0.10730660706758499	0.10629960894584656	0.10957140475511551	0.10822519659996033	0.10757623612880707	0.10992669314146042	0.1103680431842804	0.10990622639656067	0.10848057270050049	0.10686391592025757	0.10761702060699463	0.11264166235923767	0.11050435900688171	0.11081976443529129	0.11512300372123718	0.10635758936405182	0.11672815680503845	0.10375630855560303	0.10644851624965668	0.11206960678100586	0.1098439022898674	0.10707694292068481	0.10606822371482849	0.1133013516664505	0.10849789530038834	0.11064831167459488
DDI2	0.2931120991706848	0.2978713810443878	0.2947878837585449	0.3010561168193817	0.3022865355014801	0.3015616536140442	0.3026309013366699	0.2997901737689972	0.29458922147750854	0.30079567432403564	0.29842203855514526	0.3027020990848541	0.2985369861125946	0.2984389066696167	0.30211517214775085	0.3005015254020691	0.29740771651268005	0.29191914200782776	0.2974476218223572	0.29660695791244507	0.2967578172683716	0.3012244403362274	0.30152949690818787	0.30395588278770447	0.30008983612060547	0.3051123023033142	0.29082873463630676	0.29853373765945435	0.29860082268714905	0.298329621553421	0.29908522963523865	0.302681028842926	0.3003254234790802	0.29929301142692566	0.303758442401886	0.3012971580028534	0.29303720593452454	0.301639199256897	0.29826080799102783	0.30623117089271545	0.293003112077713	0.2965651750564575	0.3058508038520813	0.29706063866615295	0.30087849497795105	0.294501394033432	0.30249422788619995	0.29882189631462097	0.3005642294883728
PLEKHM2	0.2970410883426666	0.2862384021282196	0.2885791063308716	0.29257339239120483	0.2945585548877716	0.2929795980453491	0.2839132845401764	0.2914460599422455	0.28870710730552673	0.2875392735004425	0.2911868393421173	0.2852649986743927	0.2882865369319916	0.29848363995552063	0.3035620450973511	0.2822970151901245	0.2917829155921936	0.2904079258441925	0.29063063859939575	0.2841506898403168	0.2912828028202057	0.2882065773010254	0.29028213024139404	0.287033349275589	0.2929522693157196	0.2893022894859314	0.2988658845424652	0.2949382960796356	0.30068495869636536	0.286276638507843	0.29391783475875854	0.29462796449661255	0.2904261648654938	0.292701780796051	0.2916567325592041	0.2889169752597809	0.29537370800971985	0.30268728733062744	0.29304808378219604	0.29032036662101746	0.28411591053009033	0.2911391854286194	0.2891075611114502	0.2898160219192505	0.2927442193031311	0.29038330912590027	0.2954721748828888	0.2962113916873932	0.29735133051872253
FBLIM1	0.21554112434387207	0.21680055558681488	0.21375498175621033	0.2210146188735962	0.21467472612857819	0.21684309840202332	0.21579714119434357	0.21358567476272583	0.2124641239643097	0.2167002558708191	0.21585772931575775	0.2210419774055481	0.2188207507133484	0.21396338939666748	0.2179805040359497	0.2154693901538849	0.21738845109939575	0.21350282430648804	0.21402667462825775	0.21804001927375793	0.21695540845394135	0.21442639827728271	0.21852490305900574	0.2161920666694641	0.21238566935062408	0.2162780612707138	0.21408264338970184	0.21859735250473022	0.2156127244234085	0.21539239585399628	0.21738848090171814	0.21837343275547028	0.21653270721435547	0.21668238937854767	0.21330660581588745	0.21722900867462158	0.21180938184261322	0.2191351354122162	0.21730181574821472	0.2167239934206009	0.20566274225711823	0.21622955799102783	0.21713238954544067	0.21142102777957916	0.21514539420604706	0.21708333492279053	0.21930763125419617	0.21369104087352753	0.21704880893230438
SPEN	0.42193761467933655	0.4183739721775055	0.4152415692806244	0.421390563249588	0.4235036075115204	0.42207953333854675	0.4133285880088806	0.41872620582580566	0.41612356901168823	0.41708916425704956	0.4254259467124939	0.4225161671638489	0.41638004779815674	0.422739177942276	0.42098468542099	0.42152947187423706	0.4221895635128021	0.41716253757476807	0.41674911975860596	0.4149757921695709	0.42109671235084534	0.4221939742565155	0.41862598061561584	0.4196314513683319	0.4235449731349945	0.42009231448173523	0.4191950559616089	0.4222082197666168	0.4135759174823761	0.4168008863925934	0.4217115640640259	0.42569053173065186	0.4193352162837982	0.4240785837173462	0.41962364315986633	0.41901999711990356	0.42389923334121704	0.4260661005973816	0.4223081171512604	0.41977769136428833	0.4170629680156708	0.4202969968318939	0.4237239360809326	0.4198256731033325	0.421120285987854	0.4176275134086609	0.42432039976119995	0.42023006081581116	0.4237462878227234
ARHGEF19	0.16881074011325836	0.15907904505729675	0.16092781722545624	0.16342413425445557	0.16453081369400024	0.1661434918642044	0.1626131236553192	0.16376833617687225	0.162814199924469	0.16381944715976715	0.16533918678760529	0.16068241000175476	0.15926826000213623	0.17047283053398132	0.15974189341068268	0.165793776512146	0.16566844284534454	0.16049623489379883	0.16847114264965057	0.16458553075790405	0.16644710302352905	0.16509133577346802	0.16056017577648163	0.1620868593454361	0.16678351163864136	0.16763228178024292	0.16557852923870087	0.16490843892097473	0.17041514813899994	0.17403468489646912	0.16266995668411255	0.16730880737304688	0.1627378612756729	0.1612257957458496	0.16304820775985718	0.16297946870326996	0.1698923408985138	0.1715056300163269	0.1719140112400055	0.16452544927597046	0.15530113875865936	0.16499365866184235	0.16474826633930206	0.163078173995018	0.16505829989910126	0.16132798790931702	0.1724310666322708	0.16679342091083527	0.1720099002122879
FBXO42	0.32951146364212036	0.3240244388580322	0.32659292221069336	0.3320387005805969	0.329958975315094	0.3306228518486023	0.3269733488559723	0.3293079733848572	0.3245837092399597	0.3287091851234436	0.33660265803337097	0.33066532015800476	0.32972583174705505	0.3305496871471405	0.33219972252845764	0.3280920684337616	0.3262399733066559	0.3240166902542114	0.3264843821525574	0.3246169090270996	0.3280010223388672	0.3295394778251648	0.3292640745639801	0.3282248377799988	0.33178871870040894	0.3292853832244873	0.32922640442848206	0.3284589946269989	0.3279993534088135	0.32530537247657776	0.32731306552886963	0.3260524272918701	0.32486698031425476	0.3282233476638794	0.3269224762916565	0.3253052234649658	0.3265514671802521	0.329664409160614	0.32997599244117737	0.33219072222709656	0.3295522630214691	0.3287101984024048	0.32445043325424194	0.3253498673439026	0.33059924840927124	0.32653549313545227	0.32792168855667114	0.33208388090133667	0.33181944489479065
SZRD1	0.45787161588668823	0.45328107476234436	0.4555497467517853	0.4601100981235504	0.45685890316963196	0.46055424213409424	0.45652711391448975	0.4603365361690521	0.4609912037849426	0.4565221965312958	0.4601026475429535	0.45998847484588623	0.455192506313324	0.45790228247642517	0.4536546468734741	0.4619498550891876	0.45637640357017517	0.44522446393966675	0.46119728684425354	0.4607482850551605	0.45888012647628784	0.456544429063797	0.45759204030036926	0.4538905620574951	0.45327049493789673	0.46306976675987244	0.453654408454895	0.4543767273426056	0.4519270658493042	0.45511388778686523	0.4561859965324402	0.4523668885231018	0.4555893540382385	0.4586779475212097	0.4559595584869385	0.45691052079200745	0.45762884616851807	0.45197007060050964	0.4537697732448578	0.45938968658447266	0.45760080218315125	0.45633557438850403	0.4632991850376129	0.4558573365211487	0.4649859368801117	0.4513735771179199	0.45939093828201294	0.45438912510871887	0.4596328139305115
NECAP2	0.5187176465988159	0.5148151516914368	0.5170838236808777	0.5199280977249146	0.5188519358634949	0.5217807292938232	0.5154625177383423	0.5103136897087097	0.513312041759491	0.5171234607696533	0.5206687450408936	0.5237476229667664	0.5179194211959839	0.5190542340278625	0.523701548576355	0.5199852585792542	0.5159858465194702	0.510154664516449	0.5174375176429749	0.5246950387954712	0.5132764577865601	0.5206263661384583	0.5117108821868896	0.5162712931632996	0.5188451409339905	0.5238783955574036	0.5224806070327759	0.514026939868927	0.5177971720695496	0.514741837978363	0.5188432335853577	0.5159969329833984	0.5197562575340271	0.5193690657615662	0.5127206444740295	0.5180286765098572	0.5180677771568298	0.5202546715736389	0.5151141881942749	0.517901599407196	0.5094091892242432	0.5180913209915161	0.5199599266052246	0.5195230841636658	0.5158557891845703	0.5194966793060303	0.5199071168899536	0.5146795511245728	0.516991913318634
NBPF1	0.2096942812204361	0.20773933827877045	0.210658460855484	0.21169044077396393	0.20985153317451477	0.20818722248077393	0.20749373733997345	0.20596307516098022	0.20851311087608337	0.20758727192878723	0.2112104296684265	0.20486551523208618	0.20579572021961212	0.20566925406455994	0.21408426761627197	0.2129625529050827	0.20567819476127625	0.2063504308462143	0.20987270772457123	0.20425978302955627	0.20857542753219604	0.20788663625717163	0.20814864337444305	0.2041442096233368	0.20666693150997162	0.21272385120391846	0.21550725400447845	0.20883500576019287	0.2037423700094223	0.20529776811599731	0.2056000530719757	0.20906461775302887	0.21185439825057983	0.20745280385017395	0.2114374190568924	0.2093231976032257	0.21106760203838348	0.20629844069480896	0.2069385051727295	0.2135489583015442	0.20940375328063965	0.20654109120368958	0.20953290164470673	0.2149483859539032	0.2067599892616272	0.20833300054073334	0.2089715152978897	0.20825308561325073	0.21060940623283386
CROCC	0.2418806105852127	0.24056795239448547	0.23802946507930756	0.24729245901107788	0.24137495458126068	0.24146439135074615	0.2447381615638733	0.24121034145355225	0.24387702345848083	0.23891858756542206	0.23895318806171417	0.24430601298809052	0.24184028804302216	0.24204179644584656	0.2422715425491333	0.24022291600704193	0.23926694691181183	0.24249482154846191	0.2427196204662323	0.240596741437912	0.24130569398403168	0.2396116554737091	0.24225084483623505	0.2412593960762024	0.24212022125720978	0.24396967887878418	0.24556104838848114	0.24130520224571228	0.23866602778434753	0.23932413756847382	0.2412455677986145	0.2370842695236206	0.24466149508953094	0.24184125661849976	0.2343335747718811	0.24149379134178162	0.23775094747543335	0.24551808834075928	0.24447640776634216	0.2451324462890625	0.23795562982559204	0.24176062643527985	0.2460228055715561	0.244498610496521	0.23947681486606598	0.24308562278747559	0.24394917488098145	0.24059410393238068	0.24062488973140717
ATP13A2	0.5134741067886353	0.5094581842422485	0.5076492428779602	0.5115137696266174	0.5078096985816956	0.512220561504364	0.5084189772605896	0.5108866691589355	0.5130736231803894	0.5096615552902222	0.510446310043335	0.5099213123321533	0.5115479826927185	0.5124160647392273	0.513042151927948	0.509793758392334	0.5130088329315186	0.5063962340354919	0.509675920009613	0.5076014995574951	0.5098890066146851	0.5074140429496765	0.5108925700187683	0.5072776079177856	0.50944584608078	0.5149323344230652	0.5079731941223145	0.512422502040863	0.5043250322341919	0.5076048970222473	0.5106242299079895	0.5113767981529236	0.5079916715621948	0.5137743353843689	0.50994473695755	0.5092840194702148	0.5120242238044739	0.5183506608009338	0.5074445009231567	0.5106359124183655	0.504554271697998	0.5113005042076111	0.5132237672805786	0.509428083896637	0.5113443732261658	0.5083625316619873	0.516318678855896	0.5128161311149597	0.5117895007133484
SDHB	0.6145414113998413	0.6079373955726624	0.6067883372306824	0.6201221942901611	0.6155206561088562	0.616611659526825	0.6135200262069702	0.6113277673721313	0.6095671057701111	0.6132221221923828	0.6169450283050537	0.6151508092880249	0.6139784455299377	0.6174327731132507	0.6121126413345337	0.6196922659873962	0.6133937239646912	0.6084061861038208	0.6080902814865112	0.6135480999946594	0.6157078146934509	0.6151769161224365	0.6151951551437378	0.6090810298919678	0.6106693148612976	0.6162159442901611	0.6141722202301025	0.6081264019012451	0.6152284145355225	0.6116668581962585	0.6124727129936218	0.6124657392501831	0.6119931936264038	0.6126196980476379	0.6161824464797974	0.6148533225059509	0.6118335723876953	0.6139872670173645	0.6118447780609131	0.6145741939544678	0.6036777496337891	0.6084048748016357	0.6167955994606018	0.610407829284668	0.6196344494819641	0.6079388856887817	0.6113201975822449	0.6141825318336487	0.6162267327308655
PADI2	0.1720002293586731	0.16263052821159363	0.17095887660980225	0.1721237450838089	0.17310576140880585	0.17313696444034576	0.16543397307395935	0.16525150835514069	0.17250381410121918	0.1700606793165207	0.1707949936389923	0.17017793655395508	0.1682489961385727	0.1698301136493683	0.17373168468475342	0.17075206339359283	0.1660871058702469	0.17078448832035065	0.17281073331832886	0.16487711668014526	0.1710582971572876	0.1707344651222229	0.16767561435699463	0.17031271755695343	0.16904345154762268	0.17409327626228333	0.17041535675525665	0.1721656620502472	0.16222462058067322	0.17333997786045074	0.17174002528190613	0.17183423042297363	0.17807970941066742	0.1691935658454895	0.17428195476531982	0.17071932554244995	0.17132383584976196	0.17341776192188263	0.1706327348947525	0.1695401817560196	0.17460794746875763	0.17035698890686035	0.1760127693414688	0.1715981811285019	0.17091406881809235	0.1687687188386917	0.17203600704669952	0.1651678830385208	0.1616845726966858
PADI4	0.3036932349205017	0.29942408204078674	0.3058984875679016	0.3112114369869232	0.308613121509552	0.30910664796829224	0.3074814975261688	0.30551275610923767	0.30855515599250793	0.3057791590690613	0.30496859550476074	0.3086686134338379	0.3107428550720215	0.30385521054267883	0.3105904757976532	0.3076779246330261	0.3093647360801697	0.30184540152549744	0.3080204129219055	0.3007769286632538	0.3012603223323822	0.3104173541069031	0.30849170684814453	0.3137153387069702	0.3076362609863281	0.3103879392147064	0.3095712661743164	0.304716557264328	0.311164915561676	0.3080439269542694	0.305237740278244	0.3099153935909271	0.3107145130634308	0.3141123056411743	0.3094368577003479	0.3075372278690338	0.3077666759490967	0.31390973925590515	0.30674272775650024	0.3126588761806488	0.30423834919929504	0.3054307997226715	0.3120588958263397	0.30685997009277344	0.3082030415534973	0.31070569157600403	0.3030715882778168	0.310283899307251	0.30992937088012695
RCC2	0.45681068301200867	0.4487263858318329	0.444449782371521	0.45158836245536804	0.45264196395874023	0.4522366523742676	0.44781675934791565	0.45028233528137207	0.44508832693099976	0.452465295791626	0.4509314000606537	0.44435611367225647	0.4463059604167938	0.45354530215263367	0.45118263363838196	0.4461612105369568	0.45328208804130554	0.43895429372787476	0.4561728835105896	0.4383373558521271	0.4463566541671753	0.4498336911201477	0.44733792543411255	0.4509311616420746	0.4475068151950836	0.4529535174369812	0.4495684504508972	0.45262303948402405	0.4454555809497833	0.45203498005867004	0.4450071156024933	0.4527032971382141	0.4493895471096039	0.44991904497146606	0.4489736258983612	0.4477422535419464	0.45740535855293274	0.4571724832057953	0.4466933310031891	0.45332950353622437	0.43656617403030396	0.4498576819896698	0.4507485628128052	0.4462635815143585	0.44902944564819336	0.44834649562835693	0.45839205384254456	0.44006749987602234	0.4497997462749481
ALDH4A1	0.25413164496421814	0.2505396008491516	0.25069189071655273	0.2519325017929077	0.24548014998435974	0.2520802617073059	0.2489611804485321	0.2512061595916748	0.2506740093231201	0.2522944211959839	0.2490052580833435	0.25191640853881836	0.2526332437992096	0.25252413749694824	0.24584941565990448	0.2549930512905121	0.24636802077293396	0.2558913826942444	0.25791454315185547	0.2482316792011261	0.24954792857170105	0.2519316077232361	0.24949902296066284	0.25400248169898987	0.2520473003387451	0.24982798099517822	0.2538281977176666	0.250396192073822	0.2527450621128082	0.2494557946920395	0.2459961175918579	0.25991755723953247	0.24948656558990479	0.2521311640739441	0.2536280155181885	0.24452278017997742	0.25180473923683167	0.24994581937789917	0.23762550950050354	0.2530982792377472	0.25301575660705566	0.2520439028739929	0.2543972432613373	0.24842171370983124	0.2534775733947754	0.2526903450489044	0.2501182556152344	0.2537880837917328	0.250281423330307
IFFO2	0.23798982799053192	0.23830926418304443	0.23264983296394348	0.23574787378311157	0.23621763288974762	0.24024909734725952	0.2313869595527649	0.237040176987648	0.23650674521923065	0.23009032011032104	0.23580698668956757	0.22902211546897888	0.23076196014881134	0.23033276200294495	0.23408639430999756	0.2244555801153183	0.23162075877189636	0.23034170269966125	0.23300781846046448	0.21941184997558594	0.24213366210460663	0.22600853443145752	0.24214516580104828	0.23730075359344482	0.24253472685813904	0.22961804270744324	0.2216779589653015	0.2353094071149826	0.2293761819601059	0.23265552520751953	0.23378723859786987	0.2331673502922058	0.22649453580379486	0.23422780632972717	0.2351434975862503	0.2337719053030014	0.24027074873447418	0.24066409468650818	0.2356586903333664	0.2304929792881012	0.22637997567653656	0.23702383041381836	0.22815093398094177	0.23606429994106293	0.23405350744724274	0.23458360135555267	0.24870237708091736	0.2354358434677124	0.23382917046546936
UBR4	0.4409431517124176	0.43129798769950867	0.43833374977111816	0.4380039572715759	0.44003573060035706	0.4418109953403473	0.43954998254776	0.4364038407802582	0.4385190010070801	0.43890148401260376	0.44168901443481445	0.4386405646800995	0.4400983154773712	0.4318005442619324	0.44251540303230286	0.4428651034832001	0.4386604428291321	0.4353790283203125	0.43612539768218994	0.4366663992404938	0.4389607012271881	0.44127339124679565	0.4396023750305176	0.4373140037059784	0.4381869435310364	0.4364665746688843	0.4337494671344757	0.4340260326862335	0.44012078642845154	0.43758654594421387	0.44089606404304504	0.4407752752304077	0.4406130015850067	0.4414356052875519	0.4381958544254303	0.4351315200328827	0.4418218731880188	0.43636175990104675	0.4375460147857666	0.44101929664611816	0.4356074333190918	0.4400469958782196	0.43842947483062744	0.43417811393737793	0.4411456286907196	0.4363924562931061	0.4432346224784851	0.43204689025878906	0.4384622275829315
EMC1	0.25610655546188354	0.2574167549610138	0.25239118933677673	0.2582414150238037	0.2570878565311432	0.25691381096839905	0.25348329544067383	0.24980279803276062	0.24625438451766968	0.255957692861557	0.25521406531333923	0.25675034523010254	0.25488945841789246	0.24925842881202698	0.25975537300109863	0.25769782066345215	0.256258487701416	0.25249695777893066	0.2544424831867218	0.2541317343711853	0.2565738558769226	0.2537359595298767	0.25639697909355164	0.254033625125885	0.2536710202693939	0.2536011040210724	0.25883540511131287	0.25010454654693604	0.2554788589477539	0.254300594329834	0.25740867853164673	0.25878921151161194	0.252901166677475	0.26044175028800964	0.2564888000488281	0.2538958787918091	0.2544103264808655	0.26016685366630554	0.25482651591300964	0.26247504353523254	0.25281837582588196	0.25570929050445557	0.2553800940513611	0.25341135263442993	0.25602176785469055	0.2539738118648529	0.25755977630615234	0.2614143192768097	0.25102129578590393
MRTO4	0.44263318181037903	0.4347378611564636	0.4386659562587738	0.4417477548122406	0.4425766170024872	0.44153136014938354	0.4277850091457367	0.4355396032333374	0.44062894582748413	0.44107088446617126	0.44221022725105286	0.44038069248199463	0.43937742710113525	0.4397493004798889	0.4345918893814087	0.44340357184410095	0.44159752130508423	0.4351593852043152	0.442439466714859	0.4370090663433075	0.44148755073547363	0.4424130618572235	0.4404827058315277	0.4325585663318634	0.43802309036254883	0.4417329728603363	0.42924973368644714	0.4408944547176361	0.4458550214767456	0.4411673843860626	0.4443359673023224	0.44329532980918884	0.44416913390159607	0.43916255235671997	0.45441970229148865	0.44122543931007385	0.4488910734653473	0.44508618116378784	0.4360450506210327	0.4448527693748474	0.43301254510879517	0.441087007522583	0.43776458501815796	0.4443628191947937	0.4408280849456787	0.4370464086532593	0.44626790285110474	0.4374178647994995	0.44281068444252014
AKR7A2	0.5712548494338989	0.569859504699707	0.5713942050933838	0.5744738578796387	0.5711877942085266	0.5742749571800232	0.5699030756950378	0.5684921741485596	0.5769530534744263	0.5750219821929932	0.5737498998641968	0.5743114948272705	0.5746299028396606	0.570631206035614	0.5750261545181274	0.5732892751693726	0.5714222192764282	0.5741509199142456	0.5731837749481201	0.5713853240013123	0.573444664478302	0.5723443031311035	0.5740706324577332	0.5746269822120667	0.5737778544425964	0.5797940492630005	0.5789444446563721	0.5708375573158264	0.5736770629882812	0.5752477645874023	0.575404703617096	0.5671675205230713	0.5718223452568054	0.5659587979316711	0.5787728428840637	0.572083055973053	0.5659202933311462	0.5770819783210754	0.5660995841026306	0.5710325241088867	0.5623294711112976	0.5740050077438354	0.5795472860336304	0.5738387107849121	0.5717899203300476	0.5746681690216064	0.5742542147636414	0.5641921758651733	0.5732162594795227
CAPZB	0.7425544857978821	0.7455414533615112	0.744881808757782	0.7481246590614319	0.7498891949653625	0.747778058052063	0.7432572245597839	0.7437912821769714	0.7493836879730225	0.7480908632278442	0.7480773329734802	0.7519918084144592	0.7488982081413269	0.7437833547592163	0.7486681342124939	0.751530110836029	0.7447576522827148	0.7451798319816589	0.745225191116333	0.7432098388671875	0.7501884698867798	0.7424755692481995	0.7480270862579346	0.7452203631401062	0.7497733235359192	0.7542992234230042	0.7426638007164001	0.7466520667076111	0.7497464418411255	0.7445206046104431	0.7488062381744385	0.7491031289100647	0.742739200592041	0.7433377504348755	0.7444750070571899	0.7456117868423462	0.7477289438247681	0.7516145706176758	0.7320082187652588	0.7472352981567383	0.7281695604324341	0.7426897883415222	0.7443100214004517	0.7450168132781982	0.7456592917442322	0.7432883381843567	0.7500760555267334	0.7502849698066711	0.7482337355613708
TMCO4	0.2651757597923279	0.2663457691669464	0.2656433880329132	0.26998740434646606	0.268841952085495	0.26751017570495605	0.26714637875556946	0.26829394698143005	0.2669409513473511	0.2648550271987915	0.26803073287010193	0.2716243863105774	0.26699280738830566	0.26722100377082825	0.2707939147949219	0.2726593017578125	0.2662127912044525	0.26529720425605774	0.26982635259628296	0.26795923709869385	0.26726478338241577	0.2686184048652649	0.26882803440093994	0.26770809292793274	0.26840150356292725	0.2725234031677246	0.26859617233276367	0.26501524448394775	0.2690100371837616	0.27069371938705444	0.26894938945770264	0.26896294951438904	0.2665986120700836	0.2685728669166565	0.2591351866722107	0.26468658447265625	0.2693042457103729	0.27035078406333923	0.26348599791526794	0.26696842908859253	0.2567169964313507	0.26869431138038635	0.27468881011009216	0.26412931084632874	0.2691819369792938	0.26282647252082825	0.27021241188049316	0.2679963707923889	0.26933738589286804
OTUD3	0.1408066302537918	0.14139173924922943	0.14130617678165436	0.14406085014343262	0.14633846282958984	0.14632582664489746	0.1333594024181366	0.14002135396003723	0.1377546191215515	0.14013171195983887	0.14376217126846313	0.13633893430233002	0.13793514668941498	0.141831174492836	0.15296411514282227	0.14047570526599884	0.14201945066452026	0.15551958978176117	0.1482429951429367	0.13788411021232605	0.13734540343284607	0.13611799478530884	0.14041858911514282	0.13831104338169098	0.14741945266723633	0.14244867861270905	0.1497574746608734	0.1427861601114273	0.14524564146995544	0.14884431660175323	0.1413489729166031	0.1510574370622635	0.14180810749530792	0.13911932706832886	0.13581973314285278	0.1408098191022873	0.14544925093650818	0.15143099427223206	0.14682871103286743	0.14117497205734253	0.13634340465068817	0.14270852506160736	0.14299046993255615	0.14096114039421082	0.14226886630058289	0.14367422461509705	0.15425610542297363	0.14629562199115753	0.1449132263660431
UBXN10	0.0	0.0	0.0	0.0	0.0	0.0	0.0	0.0	0.0	0.0	0.0	0.0	0.0	0.0	0.0	0.0	0.0	0.0	0.0	0.0	0.0	0.0	0.0	0.0	0.0	0.0	0.0	0.0	0.0	0.0	0.0	0.0	0.0	0.0	0.0	0.0	0.0	0.0	0.0	0.0	0.0	0.0	0.0	0.0	0.0	0.0	0.0	0.0	0.0
CAMK2N1	0.0	0.0	0.0	0.0	0.0	0.0	0.0	0.0	0.0	0.0	0.0	0.0	0.0	0.0	0.0	0.0	0.0	0.0	0.0	0.0	0.0	0.0	0.0	0.0	0.0	0.0	0.0	0.0	0.0	0.0	0.0	0.0	0.0	0.0	0.0	0.0	0.0	0.0	0.0	0.0	0.0	0.0	0.0	0.0	0.0	0.0	0.0	0.0	0.0
MUL1	0.3239186704158783	0.3146746754646301	0.31780147552490234	0.32353129982948303	0.3249033987522125	0.315002977848053	0.31700924038887024	0.3220897614955902	0.3156335949897766	0.314363032579422	0.31568482518196106	0.31836453080177307	0.31366220116615295	0.3241542875766754	0.3225425183773041	0.3227773606777191	0.31409162282943726	0.31254497170448303	0.3183860778808594	0.31366080045700073	0.32094573974609375	0.3275449573993683	0.3176392912864685	0.3144451975822449	0.3175746202468872	0.3249937891960144	0.32239189743995667	0.3197754919528961	0.310025691986084	0.3146880865097046	0.3230911195278168	0.32120609283447266	0.32268399000167847	0.32174500823020935	0.32076576352119446	0.3210790455341339	0.32422715425491333	0.3232625722885132	0.31713640689849854	0.3216504156589508	0.3229958415031433	0.3162429928779602	0.31848493218421936	0.31566157937049866	0.3179442882537842	0.315782755613327	0.32948732376098633	0.3193231225013733	0.3197711706161499
CDA	0.3772796094417572	0.3750733435153961	0.3752923607826233	0.3750705122947693	0.38193899393081665	0.3743886649608612	0.3764096796512604	0.3778805732727051	0.3727699816226959	0.37425801157951355	0.3773832619190216	0.371801495552063	0.3750399947166443	0.37850943207740784	0.3741171956062317	0.379353791475296	0.37738239765167236	0.36812281608581543	0.3777253031730652	0.3628333806991577	0.37728145718574524	0.37738725543022156	0.37629902362823486	0.36922043561935425	0.37451642751693726	0.3803791105747223	0.3689480125904083	0.37785619497299194	0.3639650344848633	0.37569352984428406	0.3760354518890381	0.3781835436820984	0.3807878792285919	0.3704095482826233	0.3807588815689087	0.37569794058799744	0.37672439217567444	0.37819668650627136	0.3751238286495209	0.37598302960395813	0.3671620190143585	0.37572401762008667	0.3776683509349823	0.378595232963562	0.3749840259552002	0.3775560259819031	0.377155065536499	0.3787841200828552	0.3720448911190033
PINK1	0.3118533790111542	0.3028692603111267	0.30196699500083923	0.3036574125289917	0.3136509656906128	0.3069787323474884	0.2982199788093567	0.3058184087276459	0.3103202283382416	0.3024393916130066	0.3034335970878601	0.3037945330142975	0.3040395677089691	0.3071681559085846	0.3026680648326874	0.30350980162620544	0.30336993932724	0.3027249872684479	0.30642417073249817	0.298056423664093	0.3094955086708069	0.3021619915962219	0.3108791410923004	0.30055052042007446	0.306599497795105	0.30613645911216736	0.304922491312027	0.30434009432792664	0.30241069197654724	0.3043569028377533	0.3047997057437897	0.30668124556541443	0.3179076611995697	0.2994820475578308	0.308079332113266	0.30937784910202026	0.3127731680870056	0.3179948925971985	0.2999878525733948	0.30186665058135986	0.29580843448638916	0.3085899353027344	0.2968456447124481	0.30442678928375244	0.3037492036819458	0.30316099524497986	0.3092213273048401	0.30064329504966736	0.30276310443878174
DDOST	0.6401330828666687	0.6235974431037903	0.6274160146713257	0.6366757750511169	0.6359462738037109	0.6342862844467163	0.6290268898010254	0.632525622844696	0.6318276524543762	0.6214967370033264	0.6339506506919861	0.6269120573997498	0.6250139474868774	0.6373343467712402	0.6413605809211731	0.6332114934921265	0.6317735314369202	0.6336533427238464	0.6335840821266174	0.6248090863227844	0.6321495771408081	0.6397989392280579	0.6356285214424133	0.6299625039100647	0.6352308392524719	0.6366890668869019	0.6372814774513245	0.6285032033920288	0.6282880306243896	0.6388658881187439	0.6296557784080505	0.6338963508605957	0.6336429715156555	0.6359883546829224	0.6355975866317749	0.6344412565231323	0.6316033005714417	0.6448923349380493	0.629081666469574	0.6396766901016235	0.6329957246780396	0.6316062808036804	0.6347543597221375	0.6334600448608398	0.632181704044342	0.6311405301094055	0.6354104280471802	0.6355054974555969	0.6317644715309143
HP1BP3	0.5673826932907104	0.5536169409751892	0.5554181337356567	0.5567092895507812	0.5603736042976379	0.5611906051635742	0.5534908771514893	0.5587798357009888	0.5473055839538574	0.5537459850311279	0.5640068054199219	0.5589920282363892	0.5515811443328857	0.5585401058197021	0.559739351272583	0.5566964745521545	0.5569143891334534	0.5479668974876404	0.5592635869979858	0.5455503463745117	0.5480730533599854	0.5589158535003662	0.5501290559768677	0.5547232031822205	0.5578181147575378	0.5589330792427063	0.5564974546432495	0.5526244640350342	0.561751127243042	0.5528185963630676	0.5583920478820801	0.5603010058403015	0.5565434098243713	0.5525514483451843	0.5552924871444702	0.5586391091346741	0.569822371006012	0.5626682043075562	0.5524443984031677	0.559471845626831	0.5554588437080383	0.555113673210144	0.5619101524353027	0.557738721370697	0.5591055750846863	0.5579754114151001	0.5598222613334656	0.5595358610153198	0.560732364654541
EIF4G3	0.4021567404270172	0.39514732360839844	0.39982640743255615	0.4042457044124603	0.39785104990005493	0.4022410809993744	0.4003051221370697	0.4016082286834717	0.402660608291626	0.3971847891807556	0.39705386757850647	0.4041920602321625	0.39916321635246277	0.39501193165779114	0.40297043323516846	0.40153512358665466	0.39846721291542053	0.3979751765727997	0.4013442099094391	0.39461275935173035	0.40001174807548523	0.40155765414237976	0.39833933115005493	0.39737847447395325	0.4007474184036255	0.4058011472225189	0.3951960802078247	0.400448739528656	0.3977559804916382	0.40853506326675415	0.3985424041748047	0.4010735750198364	0.4003124237060547	0.40038353204727173	0.40137699246406555	0.39848792552948	0.39266321063041687	0.40319913625717163	0.39230605959892273	0.40603530406951904	0.4012022912502289	0.4003714323043823	0.4009087085723877	0.39810049533843994	0.4016619026660919	0.394435316324234	0.4025915265083313	0.3971139192581177	0.39978912472724915
ECE1	0.2784055173397064	0.27743372321128845	0.2757287621498108	0.27649277448654175	0.2782228887081146	0.2773383855819702	0.2760307490825653	0.27729910612106323	0.2794152796268463	0.27819204330444336	0.2793385982513428	0.27760231494903564	0.2805483937263489	0.2734525203704834	0.2780340909957886	0.2763533592224121	0.2749960124492645	0.27278900146484375	0.27098900079727173	0.27632102370262146	0.27429646253585815	0.27772268652915955	0.279339075088501	0.27351364493370056	0.27445241808891296	0.27863800525665283	0.27547186613082886	0.2752354145050049	0.273939311504364	0.2745421826839447	0.2756046652793884	0.2764461934566498	0.27426624298095703	0.27571913599967957	0.2719760537147522	0.27515530586242676	0.2731502056121826	0.2761644721031189	0.27185532450675964	0.27897825837135315	0.27157193422317505	0.2761964797973633	0.2766718864440918	0.2713541090488434	0.2757529020309448	0.27638038992881775	0.2794700860977173	0.27702680230140686	0.2747344672679901
NBPF3	0.0879085510969162	0.0891839936375618	0.09073798358440399	0.09260211139917374	0.08678355813026428	0.09059123694896698	0.08802825957536697	0.08747540414333344	0.09109701216220856	0.09216047823429108	0.09047845005989075	0.09163118153810501	0.09153960645198822	0.08914589881896973	0.08151102811098099	0.08835339546203613	0.08890226483345032	0.08769058436155319	0.09110185503959656	0.09095807373523712	0.08495437353849411	0.09123352915048599	0.09202003479003906	0.08961573243141174	0.09149964153766632	0.08589943498373032	0.08892980962991714	0.08981983363628387	0.08876622468233109	0.08829602599143982	0.09045368432998657	0.09050875902175903	0.08527879416942596	0.09023883938789368	0.09017559885978699	0.08991536498069763	0.09379182010889053	0.09206418693065643	0.08744769543409348	0.09064039587974548	0.0901319682598114	0.08704936504364014	0.08960103988647461	0.09029938280582428	0.08873848617076874	0.08201035112142563	0.09199710190296173	0.0868290439248085	0.08821386098861694
USP48	0.46772530674934387	0.465039998292923	0.4695878326892853	0.47463443875312805	0.47097548842430115	0.4701091945171356	0.4674036204814911	0.46386486291885376	0.471371054649353	0.46587884426116943	0.4705432951450348	0.4750792384147644	0.4678983986377716	0.44861823320388794	0.46984145045280457	0.4672270715236664	0.4671476185321808	0.46440908312797546	0.47022950649261475	0.4708854556083679	0.4612467885017395	0.4696626365184784	0.47012266516685486	0.4636443555355072	0.4675406217575073	0.4737168848514557	0.46750354766845703	0.4694399833679199	0.46595075726509094	0.4659923315048218	0.4660947918891907	0.4672327935695648	0.47023606300354004	0.472112238407135	0.46663835644721985	0.47033876180648804	0.4681866765022278	0.4709726572036743	0.46794453263282776	0.4720180928707123	0.4628303050994873	0.4668004810810089	0.4681328237056732	0.47315239906311035	0.4694584310054779	0.47007909417152405	0.4703456461429596	0.4690183699131012	0.4671173691749573
CDC42	0.740598738193512	0.7405164837837219	0.7429930567741394	0.7451709508895874	0.7492432594299316	0.7453672289848328	0.7428229451179504	0.7462872862815857	0.7395267486572266	0.7431639432907104	0.745907187461853	0.746976375579834	0.7448821067810059	0.747427225112915	0.7474919557571411	0.7379282116889954	0.7409294843673706	0.7382979989051819	0.7444885969161987	0.7448796033859253	0.7451390027999878	0.7442622184753418	0.7450140714645386	0.7431859970092773	0.7438302040100098	0.7478084564208984	0.7431231141090393	0.743095874786377	0.7444534301757812	0.7415487170219421	0.7474064826965332	0.7453570365905762	0.7423393130302429	0.7395085096359253	0.7496702671051025	0.7432645559310913	0.7440952062606812	0.748924195766449	0.7411233186721802	0.7444961667060852	0.7319720387458801	0.7406318783760071	0.7501417994499207	0.7399893999099731	0.7398914098739624	0.7435071468353271	0.7493866682052612	0.746169924736023	0.7442130446434021
ZBTB40	0.1750505119562149	0.17597056925296783	0.173545241355896	0.17888079583644867	0.17134416103363037	0.1761890947818756	0.17479485273361206	0.17428624629974365	0.1740376353263855	0.173665851354599	0.17336858808994293	0.17505498230457306	0.17492754757404327	0.1720663160085678	0.1724981963634491	0.17221130430698395	0.17283833026885986	0.17158657312393188	0.17538192868232727	0.17043398320674896	0.17695990204811096	0.17441903054714203	0.17608381807804108	0.17505618929862976	0.17239320278167725	0.17626526951789856	0.1717061698436737	0.17205457389354706	0.17397834360599518	0.1751651018857956	0.17373977601528168	0.1731269657611847	0.17311835289001465	0.1698802262544632	0.1701579988002777	0.17130984365940094	0.1727871298789978	0.17660367488861084	0.17362374067306519	0.17722493410110474	0.175694540143013	0.1752796620130539	0.17188218235969543	0.1753472536802292	0.17538908123970032	0.17190062999725342	0.16554559767246246	0.16983142495155334	0.17382597923278809
C1QA	0.19903260469436646	0.19796469807624817	0.1993190497159958	0.1962432861328125	0.19881689548492432	0.1971360296010971	0.19873914122581482	0.1967964619398117	0.1976398229598999	0.1936124861240387	0.19842594861984253	0.19160132110118866	0.19945675134658813	0.19436101615428925	0.1994110345840454	0.20006994903087616	0.19624362885951996	0.19142135977745056	0.1983400136232376	0.19758965075016022	0.19887584447860718	0.2013738602399826	0.19733525812625885	0.20079749822616577	0.19657546281814575	0.20165251195430756	0.20324718952178955	0.19886666536331177	0.2004001885652542	0.19447116553783417	0.18848544359207153	0.19866827130317688	0.19869692623615265	0.1989261955022812	0.20287007093429565	0.19875121116638184	0.19877241551876068	0.20236581563949585	0.19540436565876007	0.20075532793998718	0.1995610147714615	0.19275574386119843	0.19834314286708832	0.2042756825685501	0.19710347056388855	0.19763746857643127	0.19569279253482819	0.1985805332660675	0.18939825892448425
C1QC	0.0	0.0	0.0	0.0	0.0	0.0	0.0	0.0	0.0	0.0	0.0	0.0	0.0	0.0	0.0	0.0	0.0	0.0	0.0	0.0	0.0	0.0	0.0	0.0	0.0	0.0	0.0	0.0	0.0	0.0	0.0	0.0	0.0	0.0	0.0	0.0	0.0	0.0	0.0	0.0	0.0	0.0	0.0	0.0	0.0	0.0	0.0	0.0	0.0
C1QB	0.0	0.0	0.0	0.0	0.0	0.0	0.0	0.0	0.0	0.0	0.0	0.0	0.0	0.0	0.0	0.0	0.0	0.0	0.0	0.0	0.0	0.0	0.0	0.0	0.0	0.0	0.0	0.0	0.0	0.0	0.0	0.0	0.0	0.0	0.0	0.0	0.0	0.0	0.0	0.0	0.0	0.0	0.0	0.0	0.0	0.0	0.0	0.0	0.0
KDM1A	0.3343205749988556	0.33345359563827515	0.3325533866882324	0.34047162532806396	0.3358469605445862	0.33669453859329224	0.33353543281555176	0.3348197042942047	0.3391181230545044	0.33328044414520264	0.3342718482017517	0.34079504013061523	0.33650386333465576	0.3313346803188324	0.3357912302017212	0.3358764052391052	0.33294302225112915	0.3334903419017792	0.33385446667671204	0.33631598949432373	0.33382144570350647	0.3359032869338989	0.3350178301334381	0.33433088660240173	0.335547536611557	0.34005337953567505	0.3377355933189392	0.33304673433303833	0.332966685295105	0.33231690526008606	0.33369016647338867	0.33575060963630676	0.33673015236854553	0.33473050594329834	0.3314777612686157	0.33730170130729675	0.33436134457588196	0.33916255831718445	0.3364253640174866	0.338993638753891	0.33664658665657043	0.33537226915359497	0.3374848961830139	0.3328915238380432	0.333173543214798	0.3344009518623352	0.33988216519355774	0.34189242124557495	0.33388644456863403
LUZP1	0.38046079874038696	0.37912696599960327	0.37766656279563904	0.3821243345737457	0.38172203302383423	0.3832802176475525	0.3793332874774933	0.3810434937477112	0.3830418586730957	0.38045358657836914	0.3839026093482971	0.38488730788230896	0.3811030089855194	0.3806236684322357	0.3832363784313202	0.3800588846206665	0.37843939661979675	0.378738671541214	0.38655543327331543	0.3792479336261749	0.3764519989490509	0.3827839493751526	0.3803582787513733	0.3779063820838928	0.38023677468299866	0.3853386640548706	0.3842034637928009	0.37827664613723755	0.3819505572319031	0.3800559937953949	0.3807593882083893	0.38108038902282715	0.381466269493103	0.38200822472572327	0.3849637806415558	0.38206374645233154	0.37983062863349915	0.384069561958313	0.37901681661605835	0.3821271061897278	0.37135645747184753	0.38078808784484863	0.3870300054550171	0.38055312633514404	0.3816975951194763	0.3778511583805084	0.38336917757987976	0.38746798038482666	0.38233742117881775
HNRNPR	0.6326101422309875	0.6300983428955078	0.6320716738700867	0.6358240246772766	0.6348837018013	0.6390991806983948	0.6348190307617188	0.6319683790206909	0.6334739327430725	0.6311807632446289	0.6357320547103882	0.6279508471488953	0.6305249929428101	0.633716881275177	0.6391170620918274	0.6388669013977051	0.635109543800354	0.6251610517501831	0.6303512454032898	0.627352774143219	0.6315327882766724	0.6352263689041138	0.6332359313964844	0.6297725439071655	0.626119077205658	0.6302977204322815	0.6327819228172302	0.6279163360595703	0.6317290663719177	0.6306559443473816	0.6326518654823303	0.6310911178588867	0.6292566657066345	0.6327177286148071	0.6339588165283203	0.6309123635292053	0.6241966485977173	0.6308161020278931	0.6275210976600647	0.6358186602592468	0.6259087324142456	0.6327971816062927	0.6369770765304565	0.6335856318473816	0.6348319053649902	0.6259099841117859	0.636704683303833	0.6376997828483582	0.6340992450714111
ZNF436	0.11807288974523544	0.11526414752006531	0.11207244545221329	0.11746859550476074	0.11670661717653275	0.11704421043395996	0.11793188750743866	0.11312985420227051	0.11157017201185226	0.11869260668754578	0.11847478896379471	0.11688369512557983	0.12022461742162704	0.11039280891418457	0.11839699745178223	0.1158163845539093	0.11434189975261688	0.11681580543518066	0.11776900291442871	0.11789848655462265	0.11789994686841965	0.11789730191230774	0.11554298549890518	0.11873770505189896	0.11735022068023682	0.11557258665561676	0.11923488974571228	0.11719563603401184	0.11691662669181824	0.11678044497966766	0.11701276898384094	0.11705248057842255	0.11413716524839401	0.11600437760353088	0.11120381951332092	0.11767053604125977	0.11780530214309692	0.1202874556183815	0.11333208531141281	0.11830791085958481	0.11224231123924255	0.11776155233383179	0.11797340959310532	0.11287473887205124	0.11938706040382385	0.11791545152664185	0.11609995365142822	0.12194545567035675	0.11698927730321884
TCEA3	0.3661176860332489	0.3627297580242157	0.36393940448760986	0.36780861020088196	0.36605846881866455	0.3646553158760071	0.36417117714881897	0.36369192600250244	0.3668619990348816	0.3632175028324127	0.36711281538009644	0.36842793226242065	0.3677586615085602	0.3644075095653534	0.3684543967247009	0.3687981367111206	0.36320334672927856	0.36229079961776733	0.36812499165534973	0.367028146982193	0.3656962513923645	0.36567795276641846	0.3641158640384674	0.36563676595687866	0.36603379249572754	0.3626977205276489	0.3750641942024231	0.36459675431251526	0.36653149127960205	0.3654758930206299	0.36820194125175476	0.3670383095741272	0.36657634377479553	0.356385737657547	0.36332449316978455	0.3641761541366577	0.3612216114997864	0.3715346157550812	0.3581457734107971	0.366851806640625	0.35913553833961487	0.3679443597793579	0.368162602186203	0.3625025451183319	0.36381059885025024	0.3667678236961365	0.366055965423584	0.3685725927352905	0.36441728472709656
E2F2	0.19040612876415253	0.18733705580234528	0.18889161944389343	0.18408897519111633	0.1926952302455902	0.18605609238147736	0.1889844685792923	0.1896987408399582	0.1849815845489502	0.18563659489154816	0.187556654214859	0.17998506128787994	0.18666765093803406	0.18600045144557953	0.18755540251731873	0.19113461673259735	0.18525366485118866	0.1856829971075058	0.18767370283603668	0.18769606947898865	0.18607038259506226	0.18856686353683472	0.19057729840278625	0.18622277677059174	0.18721556663513184	0.19051262736320496	0.18855099380016327	0.18793494999408722	0.18493863940238953	0.18224205076694489	0.18176943063735962	0.19149084389209747	0.1882982850074768	0.19133582711219788	0.18920689821243286	0.18938297033309937	0.18673540651798248	0.19370971620082855	0.18031194806098938	0.19248172640800476	0.1877315193414688	0.1855190396308899	0.19189414381980896	0.189745232462883	0.18238571286201477	0.18813656270503998	0.19050070643424988	0.1849328726530075	0.1844075471162796
ID3	0.39009329676628113	0.38803014159202576	0.3865266740322113	0.38933026790618896	0.3976176083087921	0.38584432005882263	0.3857213854789734	0.39352959394454956	0.3837263584136963	0.3818258047103882	0.3932828903198242	0.38171523809432983	0.3799200654029846	0.391331285238266	0.3995458483695984	0.3889084756374359	0.38419514894485474	0.3818332850933075	0.39705991744995117	0.3813621699810028	0.38313356041908264	0.39687323570251465	0.39698949456214905	0.3861117362976074	0.39196932315826416	0.3901626467704773	0.38696491718292236	0.38555723428726196	0.3905384838581085	0.3863982856273651	0.3899913430213928	0.3899894058704376	0.3883867561817169	0.3933081030845642	0.39379993081092834	0.38962888717651367	0.3853458762168884	0.39932119846343994	0.38736364245414734	0.3918674886226654	0.3820701241493225	0.3873687982559204	0.3959934413433075	0.38271254301071167	0.38612261414527893	0.39063432812690735	0.3903588056564331	0.39042767882347107	0.39666542410850525
RPL11	1.0	1.0	1.0	1.0	1.0	1.0	1.0	1.0	1.0	1.0	1.0	1.0	1.0	1.0	1.0	1.0	1.0	1.0	1.0	1.0	1.0	1.0	1.0	1.0	1.0	1.0	1.0	1.0	1.0	1.0	1.0	1.0	1.0	1.0	1.0	1.0	1.0	1.0	1.0	1.0	1.0	1.0	1.0	1.0	1.0	1.0	1.0	1.0	1.0
PITHD1	0.5067965388298035	0.5018934011459351	0.5039690136909485	0.5055031776428223	0.5075511336326599	0.5089194178581238	0.4987874925136566	0.5039902329444885	0.50186687707901	0.5016674399375916	0.5076617002487183	0.5064247250556946	0.5042650699615479	0.5052267909049988	0.5025264024734497	0.5060958862304688	0.5053921341896057	0.49641987681388855	0.5095856189727783	0.49297910928726196	0.4998714327812195	0.5048224925994873	0.5024868249893188	0.49616193771362305	0.5033621788024902	0.5028961300849915	0.4971335530281067	0.5003222227096558	0.5033604502677917	0.5015559792518616	0.5033467411994934	0.5047032833099365	0.5057762861251831	0.49924325942993164	0.5038844347000122	0.5053980946540833	0.5162145495414734	0.5074596405029297	0.49776360392570496	0.5072693824768066	0.4976733326911926	0.5042235255241394	0.5077999234199524	0.5029087066650391	0.507395327091217	0.5045221447944641	0.5095788836479187	0.5025153160095215	0.5017656087875366
LYPLA2	0.4292617738246918	0.42146244645118713	0.42291125655174255	0.42417076230049133	0.4285259246826172	0.427307665348053	0.4234504997730255	0.42297983169555664	0.43165552616119385	0.41567331552505493	0.4249444007873535	0.422945111989975	0.4167550802230835	0.43111667037010193	0.4288361966609955	0.4300038516521454	0.42454051971435547	0.42729297280311584	0.4229658246040344	0.41831862926483154	0.4318920373916626	0.4317496120929718	0.424882173538208	0.41616547107696533	0.426579087972641	0.4307093322277069	0.42877110838890076	0.4243882894515991	0.4186488389968872	0.42031538486480713	0.41681432723999023	0.42903295159339905	0.42614930868148804	0.4292171895503998	0.4322340488433838	0.42743298411369324	0.4256475567817688	0.43406713008880615	0.42334824800491333	0.43056029081344604	0.42173489928245544	0.4284287691116333	0.4212302267551422	0.4237205386161804	0.4226439595222473	0.4227341413497925	0.4311985373497009	0.42563480138778687	0.4256117343902588
GALE	0.3258305490016937	0.321694016456604	0.3210168480873108	0.32470622658729553	0.3217896521091461	0.32660073041915894	0.3239605128765106	0.3224199712276459	0.3236374258995056	0.323612242937088	0.32389143109321594	0.32424697279930115	0.3274097740650177	0.3182293176651001	0.32691723108291626	0.32452479004859924	0.32175934314727783	0.3233829736709595	0.32031816244125366	0.32474061846733093	0.32231080532073975	0.32475316524505615	0.3211587965488434	0.3242274522781372	0.3205525875091553	0.32626280188560486	0.32333359122276306	0.3216211795806885	0.32172003388404846	0.32395103573799133	0.3247081935405731	0.3236865997314453	0.32130560278892517	0.3201456367969513	0.3157193660736084	0.3237225115299225	0.3232271671295166	0.3245132565498352	0.3232206106185913	0.322970986366272	0.3224640190601349	0.3248527944087982	0.3270568251609802	0.31964364647865295	0.3247050642967224	0.3245554566383362	0.32670724391937256	0.3245699405670166	0.32045355439186096
HMGCL	0.3859846293926239	0.3830777704715729	0.38521695137023926	0.3881303071975708	0.38566282391548157	0.3882429599761963	0.3868311643600464	0.38333871960639954	0.38631269335746765	0.3837398290634155	0.389232337474823	0.3911440968513489	0.38577520847320557	0.38361451029777527	0.38517454266548157	0.38550394773483276	0.38371843099594116	0.38217246532440186	0.3847593069076538	0.38527652621269226	0.38818296790122986	0.3881913125514984	0.3882595896720886	0.38530176877975464	0.387337327003479	0.3866312801837921	0.38208913803100586	0.3849800229072571	0.3819120228290558	0.38630276918411255	0.38707831501960754	0.38827621936798096	0.38865387439727783	0.38508445024490356	0.3871438503265381	0.38763314485549927	0.3852168321609497	0.3884226679801941	0.38208699226379395	0.3864588141441345	0.38462692499160767	0.38563790917396545	0.3924267590045929	0.38364994525909424	0.3852783143520355	0.38293108344078064	0.3883773386478424	0.39372026920318604	0.3867778182029724
FUCA1	0.3493850827217102	0.34317559003829956	0.34922128915786743	0.34646135568618774	0.34891054034233093	0.34780633449554443	0.34517160058021545	0.34091800451278687	0.34450364112854004	0.3440113365650177	0.3471699357032776	0.3464796245098114	0.34584033489227295	0.3441959619522095	0.33856499195098877	0.34643298387527466	0.3458208739757538	0.3393626809120178	0.351337194442749	0.3317907452583313	0.34644654393196106	0.34258899092674255	0.3420681357383728	0.34238260984420776	0.3458094894886017	0.34829050302505493	0.33624210953712463	0.3465844392776489	0.341645210981369	0.34748443961143494	0.3426312208175659	0.35142946243286133	0.34531712532043457	0.34424781799316406	0.3466421365737915	0.342027485370636	0.3538389205932617	0.35006284713745117	0.33968019485473633	0.3448098599910736	0.33492857217788696	0.3442118763923645	0.34960120916366577	0.3448319435119629	0.34850889444351196	0.34829553961753845	0.34977635741233826	0.33946946263313293	0.3426773250102997
CNR2	0.14734682440757751	0.14454250037670135	0.14267316460609436	0.14913927018642426	0.1427607238292694	0.14537978172302246	0.14213870465755463	0.14280414581298828	0.14132335782051086	0.1421746164560318	0.14493747055530548	0.14575627446174622	0.14634326100349426	0.14232322573661804	0.14430135488510132	0.14052921533584595	0.142730712890625	0.14402681589126587	0.14207759499549866	0.14035746455192566	0.14268076419830322	0.1459522843360901	0.1444021463394165	0.14798900485038757	0.14378607273101807	0.15013611316680908	0.1451839953660965	0.14412859082221985	0.14052006602287292	0.14463651180267334	0.14737099409103394	0.14585474133491516	0.14777003228664398	0.14549562335014343	0.14192405343055725	0.14386685192584991	0.14278855919837952	0.14494195580482483	0.14455202221870422	0.14627699553966522	0.14402900636196136	0.1434214562177658	0.14567618072032928	0.14377421140670776	0.1461155116558075	0.1413615345954895	0.14521490037441254	0.14331379532814026	0.14106830954551697
PNRC2	0.4649488925933838	0.4528040289878845	0.45207270979881287	0.4614693224430084	0.47238677740097046	0.46371257305145264	0.4688034951686859	0.46395164728164673	0.45579802989959717	0.4583013951778412	0.4630683660507202	0.4562860429286957	0.4530150294303894	0.4750511348247528	0.4729103446006775	0.46305611729621887	0.4646809995174408	0.4780740737915039	0.47066718339920044	0.4464327096939087	0.4632071852684021	0.46512746810913086	0.4650786817073822	0.4535249173641205	0.46764427423477173	0.467585951089859	0.46566545963287354	0.4620633125305176	0.46327561140060425	0.4604027271270752	0.4625510275363922	0.458172082901001	0.4619652032852173	0.46962302923202515	0.46394965052604675	0.46336260437965393	0.46586334705352783	0.46816521883010864	0.4599693715572357	0.47263994812965393	0.45669448375701904	0.46276360750198364	0.4628426432609558	0.46432074904441833	0.457967072725296	0.46167224645614624	0.46728768944740295	0.466055691242218	0.47410184144973755
SRSF10	0.5614331364631653	0.5510332584381104	0.5543245077133179	0.5565500259399414	0.5564911961555481	0.5608825087547302	0.5587409734725952	0.5570288896560669	0.5591625571250916	0.5552546977996826	0.5595816969871521	0.5551580786705017	0.5584429502487183	0.5528221130371094	0.5617961287498474	0.5567106604576111	0.5562470555305481	0.5514727234840393	0.5558277368545532	0.5478590726852417	0.5562927722930908	0.5596238970756531	0.5578156113624573	0.552187979221344	0.5585147142410278	0.5592207908630371	0.560404360294342	0.5554733872413635	0.5554410219192505	0.5551748871803284	0.554176390171051	0.5570352077484131	0.556761622428894	0.557178258895874	0.5507956743240356	0.5556355714797974	0.5546787977218628	0.5615646839141846	0.5544338226318359	0.5525944232940674	0.5499981641769409	0.5576170682907104	0.5581913590431213	0.5532526969909668	0.5581063628196716	0.5515041947364807	0.5585160255432129	0.5526628494262695	0.5534919500350952
IFNLR1	0.3105235993862152	0.3005654215812683	0.2984934449195862	0.302992582321167	0.2994065582752228	0.3032480776309967	0.2963391840457916	0.30011802911758423	0.3041084110736847	0.3013726770877838	0.3078621029853821	0.29475393891334534	0.30231428146362305	0.2966701090335846	0.2999066114425659	0.2966737449169159	0.30114635825157166	0.2991181015968323	0.30049964785575867	0.2970050573348999	0.3032163977622986	0.29837772250175476	0.30021145939826965	0.30180633068084717	0.30222296714782715	0.30724889039993286	0.30064699053764343	0.3039396107196808	0.3013802170753479	0.3038409352302551	0.30086222290992737	0.3024766445159912	0.30075666308403015	0.30713722109794617	0.3078477382659912	0.30058950185775757	0.3051992356777191	0.3078722059726715	0.3040987551212311	0.3051038384437561	0.29777613282203674	0.30277392268180847	0.29810383915901184	0.29868265986442566	0.3027142584323883	0.30232173204421997	0.30127787590026855	0.3041512072086334	0.30049997568130493
RCAN3	0.4469335973262787	0.4399821162223816	0.44263702630996704	0.4458465576171875	0.4368792772293091	0.44737106561660767	0.44228172302246094	0.4388178586959839	0.44719937443733215	0.4421366751194	0.44154489040374756	0.4507567584514618	0.4419364333152771	0.40072014927864075	0.44420161843299866	0.4402061700820923	0.4392124116420746	0.43328192830085754	0.4441811144351959	0.4422195553779602	0.44300615787506104	0.4420231282711029	0.4426513910293579	0.4392194151878357	0.44321370124816895	0.4471113979816437	0.44376105070114136	0.44293513894081116	0.4364950358867645	0.439693421125412	0.4443792402744293	0.4404542148113251	0.44216012954711914	0.444471538066864	0.4458203613758087	0.44025999307632446	0.4383981227874756	0.4477159082889557	0.4367528259754181	0.4426586925983429	0.43563079833984375	0.447088360786438	0.45146262645721436	0.44231492280960083	0.43887385725975037	0.4444955885410309	0.4460483491420746	0.43919065594673157	0.4444831609725952
SRRM1	0.6487347483634949	0.6409335136413574	0.6375316977500916	0.6474971771240234	0.6454561948776245	0.6490731239318848	0.6462160348892212	0.6434708833694458	0.6367154717445374	0.643218457698822	0.6445935964584351	0.6455133557319641	0.6441291570663452	0.6415791511535645	0.6489424705505371	0.6405525803565979	0.6395980715751648	0.6361991167068481	0.6432878971099854	0.6360799074172974	0.6414179801940918	0.6453004479408264	0.6443796157836914	0.6422386765480042	0.6420685052871704	0.6468440294265747	0.6461460590362549	0.635204017162323	0.6425425410270691	0.642008900642395	0.6424091458320618	0.6389942169189453	0.6427090764045715	0.6447993516921997	0.6437905430793762	0.6434795260429382	0.6441859006881714	0.649519145488739	0.6409294009208679	0.6446771025657654	0.629263162612915	0.6429097652435303	0.6537607908248901	0.6411401629447937	0.6454887986183167	0.6354819536209106	0.6469116806983948	0.6505914926528931	0.6432209610939026
CLIC4	0.24519413709640503	0.2372841238975525	0.23442600667476654	0.23976795375347137	0.2394021600484848	0.23967240750789642	0.2330431193113327	0.24113690853118896	0.23214755952358246	0.24197766184806824	0.23731011152267456	0.2350655347108841	0.23495270311832428	0.23132140934467316	0.23421993851661682	0.2430860996246338	0.23573212325572968	0.23698200285434723	0.23929880559444427	0.23838099837303162	0.23903149366378784	0.2387051284313202	0.23895789682865143	0.23759257793426514	0.2324705570936203	0.24417555332183838	0.2328285574913025	0.23737582564353943	0.23339051008224487	0.235204815864563	0.23705150187015533	0.2381836175918579	0.2402261346578598	0.24180462956428528	0.24132074415683746	0.23791757225990295	0.24022866785526276	0.23860035836696625	0.23519396781921387	0.23942947387695312	0.22146005928516388	0.23714078962802887	0.23875032365322113	0.23763230443000793	0.23873184621334076	0.23022590577602386	0.23585264384746552	0.23894402384757996	0.23801261186599731
RUNX3	0.44972002506256104	0.44137251377105713	0.43975913524627686	0.44861260056495667	0.4444045424461365	0.44692590832710266	0.44708526134490967	0.44652679562568665	0.43863776326179504	0.4444394111633301	0.44865620136260986	0.44701457023620605	0.4501006603240967	0.44711631536483765	0.4508734345436096	0.4425290822982788	0.4452780485153198	0.44022369384765625	0.4465057849884033	0.4472353458404541	0.4430500268936157	0.4431550204753876	0.4460293650627136	0.4412359595298767	0.4475373327732086	0.44475057721138	0.4460524916648865	0.4444912075996399	0.43936407566070557	0.4424874484539032	0.4436214566230774	0.44724947214126587	0.4427977204322815	0.4444332718849182	0.4460861384868622	0.44149690866470337	0.44593143463134766	0.4506223797798157	0.4425271153450012	0.4488506019115448	0.43542084097862244	0.4417300820350647	0.4520125091075897	0.44457173347473145	0.4512609541416168	0.44298845529556274	0.44727635383605957	0.44106346368789673	0.44587135314941406
SYF2	0.6241487860679626	0.6079586744308472	0.6182190179824829	0.6241808533668518	0.6272553205490112	0.6244997978210449	0.619441032409668	0.6192610263824463	0.6174318194389343	0.6177432537078857	0.626235842704773	0.621406614780426	0.6207649111747742	0.6236572265625	0.6215822100639343	0.6229074001312256	0.6242237091064453	0.6159908771514893	0.6219914555549622	0.6049060821533203	0.614358127117157	0.6171005368232727	0.6226117014884949	0.6174705028533936	0.6238347291946411	0.6232526302337646	0.6172091960906982	0.6148098111152649	0.6223151683807373	0.6149701476097107	0.6197195053100586	0.6236477494239807	0.6173992156982422	0.61837238073349	0.6195003390312195	0.6194958090782166	0.634919285774231	0.6249827742576599	0.6168869733810425	0.6262909173965454	0.6159787178039551	0.6181685328483582	0.6247588396072388	0.6223352551460266	0.6206250786781311	0.6155704259872437	0.6283989548683167	0.6255759000778198	0.6236038208007812
TMEM50A	0.6798962950706482	0.6667262315750122	0.6730707883834839	0.6728372573852539	0.674107015132904	0.6764320135116577	0.6736363172531128	0.6774757504463196	0.6689997315406799	0.6703325510025024	0.6800780296325684	0.6725364327430725	0.6700754761695862	0.6757823824882507	0.6665078997612	0.6739688515663147	0.672206699848175	0.6612470149993896	0.6773911118507385	0.6655332446098328	0.6707607507705688	0.672144889831543	0.6709877252578735	0.667555034160614	0.6721505522727966	0.6734673976898193	0.6627770662307739	0.6718868613243103	0.6798242926597595	0.6700441837310791	0.6668235659599304	0.674541175365448	0.6719385385513306	0.6704564690589905	0.6816084980964661	0.6727415919303894	0.6772843599319458	0.6765292286872864	0.6697063446044922	0.6784433722496033	0.662560224533081	0.6809327006340027	0.6774254441261292	0.6762155294418335	0.671606719493866	0.6674219369888306	0.6851457357406616	0.6688319444656372	0.6745915412902832
LDLRAP1	0.3955812454223633	0.3878772556781769	0.38933059573173523	0.390584260225296	0.3954015076160431	0.3929435610771179	0.38938969373703003	0.3940407335758209	0.3947601616382599	0.38752424716949463	0.3950744569301605	0.3952048420906067	0.39058688282966614	0.38985466957092285	0.3947423994541168	0.3971111476421356	0.39394497871398926	0.3818093538284302	0.387567937374115	0.3878352642059326	0.39159318804740906	0.3931300938129425	0.39328667521476746	0.38958460092544556	0.3930584788322449	0.3916983902454376	0.3933009207248688	0.38793259859085083	0.3936164081096649	0.3872682452201843	0.3937804102897644	0.3930632770061493	0.3901197612285614	0.39735931158065796	0.39047908782958984	0.39198625087738037	0.39522525668144226	0.40052077174186707	0.39105314016342163	0.3933390974998474	0.38729923963546753	0.3896072506904602	0.3962213099002838	0.39379772543907166	0.3949625790119171	0.38567009568214417	0.39634206891059875	0.3918987214565277	0.38940465450286865
MTFR1L	0.3830655515193939	0.37067970633506775	0.3700586259365082	0.37126362323760986	0.37893515825271606	0.3761492073535919	0.37027111649513245	0.37750670313835144	0.37248292565345764	0.370327889919281	0.3729332983493805	0.36715003848075867	0.36445942521095276	0.37118083238601685	0.36835283041000366	0.37500831484794617	0.37128719687461853	0.3692997395992279	0.3728800415992737	0.3713206350803375	0.37088650465011597	0.37003353238105774	0.37886181473731995	0.3714520335197449	0.37026193737983704	0.37103506922721863	0.3798125386238098	0.37121421098709106	0.3775438964366913	0.37488457560539246	0.37585148215293884	0.37620168924331665	0.3759135901927948	0.36914339661598206	0.37697866559028625	0.372884601354599	0.379668653011322	0.3754081428050995	0.37665051221847534	0.3765566647052765	0.3680655062198639	0.37182337045669556	0.3722951412200928	0.37223368883132935	0.3733348846435547	0.3691653609275818	0.3833511769771576	0.3631575405597687	0.37753981351852417
PAQR7	0.07642927765846252	0.07634616643190384	0.06733360141515732	0.07537078857421875	0.07648833096027374	0.07314455509185791	0.04828788340091705	0.06832213699817657	0.07100703567266464	0.07415448129177094	0.07054007798433304	0.07185902446508408	0.07158969342708588	0.08251948654651642	0.07785185426473618	0.0669211894273758	0.07468973100185394	0.070505291223526	0.07820815593004227	0.06790221482515335	0.07336914539337158	0.07320383936166763	0.0801096260547638	0.08002796024084091	0.07158772647380829	0.07569515705108643	0.07440091669559479	0.07217973470687866	0.075896255671978	0.0683160051703453	0.07405057549476624	0.07452245056629181	0.0708550214767456	0.07003838568925858	0.06654836237430573	0.07140510529279709	0.07821963727474213	0.07873035222291946	0.07781930267810822	0.06867559999227524	0.06632068008184433	0.07263597100973129	0.08319742977619171	0.06814990192651749	0.07093515992164612	0.06968130171298981	0.08133497834205627	0.07317279279232025	0.07376407086849213
STMN1	0.6852063536643982	0.6763435006141663	0.6785345673561096	0.6823747158050537	0.6778904795646667	0.6824458837509155	0.6809388995170593	0.6754869818687439	0.6700178384780884	0.679592490196228	0.6838463544845581	0.6888293623924255	0.6830405592918396	0.680509090423584	0.6900925040245056	0.6796948313713074	0.6791823506355286	0.6789804100990295	0.669069230556488	0.6752086877822876	0.6815333366394043	0.6834776401519775	0.6756764650344849	0.680115282535553	0.6818979978561401	0.6844574213027954	0.6799695491790771	0.6784688234329224	0.683642566204071	0.6799576282501221	0.6807471513748169	0.6835994124412537	0.6773415207862854	0.683022677898407	0.6779820322990417	0.6796311736106873	0.6779105067253113	0.6876093745231628	0.6727159023284912	0.6834640502929688	0.6796666979789734	0.6812573671340942	0.6838605999946594	0.6787811517715454	0.6813534498214722	0.681431770324707	0.6801342964172363	0.6836749911308289	0.6782429814338684
PAFAH2	0.4237828850746155	0.41715216636657715	0.420505166053772	0.42331740260124207	0.42087510228157043	0.42229485511779785	0.4198574423789978	0.4174158573150635	0.41871803998947144	0.41823095083236694	0.4231383800506592	0.41801366209983826	0.4208962917327881	0.4231616258621216	0.4235694706439972	0.42471542954444885	0.42047980427742004	0.4183899164199829	0.4202533960342407	0.415470153093338	0.41806524991989136	0.4217195212841034	0.42214199900627136	0.41925132274627686	0.41870027780532837	0.4227601885795593	0.42023730278015137	0.41853904724121094	0.4154191017150879	0.4183458089828491	0.412969708442688	0.4221934974193573	0.4201034903526306	0.41837412118911743	0.41543614864349365	0.4195295572280884	0.42275774478912354	0.4207131266593933	0.42224621772766113	0.42344650626182556	0.4113302230834961	0.41844215989112854	0.421808123588562	0.4202936589717865	0.4244651794433594	0.4226503372192383	0.42365920543670654	0.41710761189460754	0.42025458812713623
PDIK1L	0.14855605363845825	0.1461346596479416	0.1500953733921051	0.1563871204853058	0.15230756998062134	0.15294551849365234	0.15024718642234802	0.1490267664194107	0.15008078515529633	0.15240848064422607	0.15285935997962952	0.15426427125930786	0.15186211466789246	0.15045244991779327	0.15258923172950745	0.14818823337554932	0.15118423104286194	0.15258419513702393	0.15030711889266968	0.1495799422264099	0.15073925256729126	0.14877822995185852	0.1460571587085724	0.14972123503684998	0.14938218891620636	0.1524856686592102	0.14863622188568115	0.15266376733779907	0.14372381567955017	0.1488647758960724	0.15441718697547913	0.15384605526924133	0.15005247294902802	0.1543646603822708	0.1501738727092743	0.15000618994235992	0.15043538808822632	0.15165436267852783	0.14808471500873566	0.15518954396247864	0.15144366025924683	0.15268446505069733	0.14613217115402222	0.15030410885810852	0.15320876240730286	0.1497703194618225	0.15400588512420654	0.14622382819652557	0.1509629189968109
ZNF593	0.4411205053329468	0.42749449610710144	0.4342120289802551	0.43803590536117554	0.43922188878059387	0.43580007553100586	0.4317174553871155	0.4419962167739868	0.43296679854393005	0.4324435889720917	0.437928706407547	0.4337129592895508	0.43001845479011536	0.44016408920288086	0.44317179918289185	0.4437798261642456	0.4374426603317261	0.43772849440574646	0.43851354718208313	0.4300706684589386	0.4393397569656372	0.44282880425453186	0.4379633069038391	0.4358936548233032	0.4363296627998352	0.44736629724502563	0.4389917254447937	0.43005800247192383	0.43031561374664307	0.43010830879211426	0.43629488348960876	0.4410563111305237	0.43939298391342163	0.43708279728889465	0.44094541668891907	0.4368784725666046	0.43695712089538574	0.44312193989753723	0.43340641260147095	0.44129061698913574	0.4392334520816803	0.43545469641685486	0.43873274326324463	0.43438464403152466	0.43661922216415405	0.4352685809135437	0.4421124756336212	0.43982234597206116	0.43463292717933655
CNKSR1	0.0	0.0	0.0	0.0	0.0	0.0	0.0	0.0	0.0	0.0	0.0	0.0	0.0	0.0	0.0	0.0	0.0	0.0	0.0	0.0	0.0	0.0	0.0	0.0	0.0	0.0	0.0	0.0	0.0	0.0	0.0	0.0	0.0	0.0	0.0	0.0	0.0	0.0	0.0	0.0	0.0	0.0	0.0	0.0	0.0	0.0	0.0	0.0	0.0
CEP85	0.2614169716835022	0.25912225246429443	0.2628815472126007	0.2616063952445984	0.2589607834815979	0.26062774658203125	0.261126309633255	0.260107159614563	0.2664397358894348	0.26206573843955994	0.26050010323524475	0.25967246294021606	0.26247215270996094	0.255962610244751	0.2647041082382202	0.26121455430984497	0.2600208818912506	0.2558239996433258	0.2580186128616333	0.25858303904533386	0.2601098418235779	0.259265661239624	0.2610713839530945	0.26060038805007935	0.25871148705482483	0.2622090280056	0.2639319598674774	0.2633603513240814	0.25761836767196655	0.25954341888427734	0.26112014055252075	0.26155269145965576	0.25942015647888184	0.2589337229728699	0.2596595287322998	0.2595180571079254	0.2599182724952698	0.26492840051651	0.25471529364585876	0.2620316445827484	0.2590944766998291	0.26073378324508667	0.2621496021747589	0.25953254103660583	0.26055917143821716	0.2612411081790924	0.26279187202453613	0.25848034024238586	0.260173499584198
SH3BGRL3	0.9045507311820984	0.8878647089004517	0.8976598381996155	0.8976337909698486	0.9018208384513855	1.0	0.8967927098274231	0.9033718705177307	0.893694281578064	0.8926237225532532	0.9068797826766968	0.8904417157173157	0.8844552040100098	0.908610463142395	0.9160100817680359	0.9017183780670166	0.9009308218955994	0.8933559060096741	0.8976295590400696	0.8896807432174683	0.9045961499214172	0.9023247361183167	0.9073333144187927	0.891762912273407	0.8973193168640137	0.9093726873397827	0.9087316393852234	0.8896278142929077	0.8927180767059326	0.8959495425224304	0.8877391815185547	0.9013087749481201	0.9112694263458252	0.9016528129577637	0.8997510075569153	0.9007478952407837	0.9051699638366699	0.9193753600120544	0.8907877206802368	0.9092793464660645	0.8873521685600281	0.8964474201202393	0.895953893661499	0.8994178175926208	0.9014613628387451	0.89708411693573	0.8991682529449463	0.9002529978752136	0.896330714225769
UBXN11	0.4697519540786743	0.46738719940185547	0.4686088263988495	0.4731142818927765	0.4686514735221863	0.47178828716278076	0.4689010977745056	0.47081542015075684	0.4633488357067108	0.46865713596343994	0.4713406264781952	0.4733063578605652	0.4692515432834625	0.4678787887096405	0.4676779508590698	0.4678363800048828	0.47038209438323975	0.4588054120540619	0.4705289900302887	0.4690341353416443	0.4693583846092224	0.4712494909763336	0.47124892473220825	0.4649057388305664	0.46987050771713257	0.47184300422668457	0.47599148750305176	0.463898241519928	0.46807557344436646	0.470628947019577	0.4695987105369568	0.46639329195022583	0.469115674495697	0.4694194197654724	0.4674917459487915	0.47006505727767944	0.47012847661972046	0.4703112542629242	0.4680019021034241	0.4704482853412628	0.461969792842865	0.46394822001457214	0.472145676612854	0.4661436975002289	0.47162729501724243	0.47224101424217224	0.4723125398159027	0.4768514037132263	0.4687733054161072
CD52	1.0	1.0	1.0	1.0	1.0	1.0	1.0	1.0	1.0	1.0	1.0	1.0	1.0	1.0	1.0	1.0	0.9263961315155029	1.0	1.0	1.0	1.0	1.0	1.0	1.0	1.0	1.0	1.0	1.0	1.0	1.0	1.0	1.0	1.0	1.0	1.0	1.0	1.0	1.0	1.0	1.0	1.0	1.0	1.0	1.0	1.0	1.0	1.0	1.0	1.0
ZNF683	0.18680451810359955	0.18850484490394592	0.1943691372871399	0.1900763213634491	0.19084835052490234	0.19039908051490784	0.19275455176830292	0.19492994248867035	0.1864529252052307	0.18885159492492676	0.19265645742416382	0.182504802942276	0.19020123779773712	0.19149518013000488	0.19209305942058563	0.20145612955093384	0.18971748650074005	0.19142530858516693	0.1909155249595642	0.19129136204719543	0.19141386449337006	0.188658207654953	0.18686555325984955	0.18999917805194855	0.1949201226234436	0.18714670836925507	0.19409920275211334	0.1836441308259964	0.1933310329914093	0.19000589847564697	0.18490102887153625	0.1861225664615631	0.19147829711437225	0.19120776653289795	0.1952577382326126	0.18975210189819336	0.18762195110321045	0.18745020031929016	0.18621976673603058	0.18958500027656555	0.18532337248325348	0.18521417677402496	0.1911410689353943	0.19713866710662842	0.18813806772232056	0.18875321745872498	0.19409893453121185	0.18979164958000183	0.18611057102680206
DHDDS	0.0	0.0	0.0	0.0	0.0	0.0	0.0	0.0	0.0	0.0	0.0	0.0	0.0	0.0	0.0	0.0	0.0	0.0	0.0	0.0	0.0	0.0	0.0	0.0	0.0	0.0	0.0	0.0	0.0	0.0	0.0	0.0	0.0	0.0	0.0	0.0	0.0	0.0	0.0	0.0	0.0	0.0	0.0	0.0	0.0	0.0	0.0	0.0	0.0
HMGN2	0.7059372663497925	0.7029733657836914	0.6942199468612671	0.7074675559997559	0.7193880081176758	0.705438494682312	0.7088648080825806	0.7093240022659302	0.6904150247573853	0.6974284648895264	0.7021675705909729	0.6958990097045898	0.6892096996307373	0.7225731611251831	0.7179781794548035	0.7079281806945801	0.7095633745193481	0.7168251276016235	0.6995182037353516	0.6959946751594543	0.7003794312477112	0.7043839693069458	0.7049459218978882	0.6973693370819092	0.706133246421814	0.715316653251648	0.7124378681182861	0.6975598931312561	0.7109442949295044	0.7011780738830566	0.7139362096786499	0.7036282420158386	0.701143741607666	0.7152172923088074	0.7041811347007751	0.7053911089897156	0.7029871344566345	0.7211599946022034	0.7019815444946289	0.7164916396141052	0.7073589563369751	0.703133761882782	0.7116917967796326	0.710496723651886	0.7014588713645935	0.7023071050643921	0.7078777551651001	0.7072767019271851	0.7136111259460449
RPS6KA1	0.5490456223487854	0.5480250120162964	0.5518391728401184	0.5483651161193848	0.5504750609397888	0.5516878366470337	0.5400432348251343	0.5441444516181946	0.5423370003700256	0.5511208772659302	0.54852694272995	0.549421489238739	0.5463218092918396	0.548367440700531	0.5424021482467651	0.5505759716033936	0.5464738607406616	0.5412817597389221	0.5499706864356995	0.5395531058311462	0.5424807071685791	0.547673761844635	0.5475918054580688	0.5451322793960571	0.5449919104576111	0.5492509007453918	0.5386608242988586	0.5428167581558228	0.5448728203773499	0.5413141846656799	0.5459617972373962	0.548121452331543	0.5461654663085938	0.5421388149261475	0.5474507808685303	0.5480066537857056	0.5445395112037659	0.5498673915863037	0.5412626266479492	0.5533931851387024	0.5404608249664307	0.5465766191482544	0.54595547914505	0.5469909906387329	0.5491390824317932	0.5469814538955688	0.549839198589325	0.540948212146759	0.5467090010643005
ARID1A	0.4864840507507324	0.4833223521709442	0.4819431006908417	0.48586124181747437	0.4855366051197052	0.4882031977176666	0.4820860028266907	0.4852689802646637	0.4780811071395874	0.48419907689094543	0.49071431159973145	0.48454612493515015	0.48668086528778076	0.4824654459953308	0.4931035041809082	0.48428159952163696	0.48551520705223083	0.4801782965660095	0.4882069230079651	0.4808577597141266	0.48346319794654846	0.48555248975753784	0.4829406142234802	0.4866524934768677	0.4869021773338318	0.4866751730442047	0.49107784032821655	0.4839002788066864	0.4870571792125702	0.48121726512908936	0.4864608943462372	0.4868900775909424	0.4849886894226074	0.48922619223594666	0.4868505895137787	0.4838304817676544	0.48758837580680847	0.49219802021980286	0.4845428764820099	0.4900647699832916	0.4763420522212982	0.48100632429122925	0.49219053983688354	0.4842076599597931	0.4860490560531616	0.484738290309906	0.4896622896194458	0.48212161660194397	0.483640193939209
PIGV	0.20256851613521576	0.20303940773010254	0.2032928168773651	0.20530495047569275	0.20283137261867523	0.2042030245065689	0.20405232906341553	0.2038390040397644	0.1996450573205948	0.20039010047912598	0.20418354868888855	0.20400062203407288	0.20765571296215057	0.2043338567018509	0.20688456296920776	0.2035263180732727	0.20308808982372284	0.20225897431373596	0.2014176994562149	0.20414291322231293	0.20414580404758453	0.20508477091789246	0.20374499261379242	0.20403844118118286	0.20462796092033386	0.20521777868270874	0.20342332124710083	0.20194759964942932	0.20211046934127808	0.20472630858421326	0.2023932933807373	0.20365558564662933	0.2046402096748352	0.20415997505187988	0.1997728943824768	0.20070897042751312	0.2031612992286682	0.20466260612010956	0.2049323171377182	0.20451724529266357	0.2028447538614273	0.20497287809848785	0.19712431728839874	0.2017931342124939	0.20368029177188873	0.20191402733325958	0.2028752863407135	0.19221541285514832	0.2019006609916687
ZDHHC18	0.24722418189048767	0.23865416646003723	0.24217002093791962	0.2448073774576187	0.2504606246948242	0.24183788895606995	0.2450406551361084	0.24869617819786072	0.247213214635849	0.24033600091934204	0.24378353357315063	0.24111561477184296	0.2351772040128708	0.2455665022134781	0.2541174590587616	0.24767634272575378	0.2402799427509308	0.2487647533416748	0.24437150359153748	0.23814848065376282	0.24915248155593872	0.24595150351524353	0.24703724682331085	0.2459380328655243	0.24972078204154968	0.2490474432706833	0.24470573663711548	0.24250559508800507	0.2456464022397995	0.24923866987228394	0.24265792965888977	0.24943344295024872	0.2520943284034729	0.24556560814380646	0.245849147439003	0.24400943517684937	0.24474436044692993	0.25078311562538147	0.24714523553848267	0.25158247351646423	0.24114689230918884	0.24259032309055328	0.2444201409816742	0.2503965497016907	0.2405613362789154	0.23956117033958435	0.25688257813453674	0.24476900696754456	0.2475193440914154
GPN2	0.3314885199069977	0.3248862028121948	0.3281966745853424	0.3292897045612335	0.3298180401325226	0.33286064863204956	0.3285021483898163	0.3295351564884186	0.3272778391838074	0.3248225152492523	0.3349558711051941	0.33235257863998413	0.3292886018753052	0.3279017508029938	0.3259033262729645	0.3330531120300293	0.32993751764297485	0.32793667912483215	0.3342369794845581	0.322847843170166	0.3297516107559204	0.32863545417785645	0.328171044588089	0.3250042498111725	0.32875266671180725	0.3303304612636566	0.32431870698928833	0.3250555396080017	0.3230529725551605	0.32736340165138245	0.32830628752708435	0.33286240696907043	0.32802921533584595	0.3305588662624359	0.3305830955505371	0.33032500743865967	0.32884594798088074	0.33292779326438904	0.32728296518325806	0.3325963020324707	0.32165855169296265	0.3288573622703552	0.3350044786930084	0.3246597945690155	0.3349236249923706	0.32691657543182373	0.33070534467697144	0.32419905066490173	0.32946085929870605
GPATCH3	0.3422098159790039	0.3382803797721863	0.3421444892883301	0.34024468064308167	0.33956068754196167	0.33951374888420105	0.33614611625671387	0.3385903835296631	0.33087897300720215	0.3373233377933502	0.34075653553009033	0.33552947640419006	0.33279949426651	0.3415042459964752	0.34243062138557434	0.33740508556365967	0.3306831419467926	0.3329935073852539	0.34272700548171997	0.33893245458602905	0.3372783064842224	0.3309340476989746	0.338299959897995	0.33343306183815	0.33446794748306274	0.34529027342796326	0.33988916873931885	0.33824872970581055	0.332447350025177	0.33528563380241394	0.3385687470436096	0.34117141366004944	0.3384248614311218	0.33703041076660156	0.3421293795108795	0.33714431524276733	0.34280744194984436	0.33873528242111206	0.3353453278541565	0.3443213403224945	0.33454081416130066	0.3378005921840668	0.33766478300094604	0.3393963873386383	0.3386484980583191	0.3386664390563965	0.34770041704177856	0.33660799264907837	0.3397011160850525
NUDC	0.57119220495224	0.5687867999076843	0.5702030658721924	0.5729712843894958	0.5760149955749512	0.575795590877533	0.5733903050422668	0.5736308693885803	0.5662941336631775	0.5739232301712036	0.5778911709785461	0.5734331607818604	0.571735143661499	0.5756444931030273	0.5769873261451721	0.5731750726699829	0.5745155811309814	0.5667551755905151	0.5691776275634766	0.5696485042572021	0.571985125541687	0.5716107487678528	0.5737695097923279	0.5704277157783508	0.5717635154724121	0.5766350030899048	0.5731195211410522	0.570988655090332	0.5663925409317017	0.57398921251297	0.572716474533081	0.5745630264282227	0.5736570358276367	0.5767706632614136	0.5709674954414368	0.5719584226608276	0.566910982131958	0.572084367275238	0.5662482380867004	0.5739124417304993	0.5652804374694824	0.569331705570221	0.5780068635940552	0.570010781288147	0.5810379981994629	0.5642017126083374	0.5772029161453247	0.5686919689178467	0.5751702189445496
TRNP1	0.0	0.0	0.0	0.0	0.0	0.0	0.0	0.0	0.0	0.0	0.0	0.0	0.0	0.0	0.0	0.0	0.0	0.0	0.0	0.0	0.0	0.0	0.0	0.0	0.0	0.0	0.0	0.0	0.0	0.0	0.0	0.0	0.0	0.0	0.0	0.0	0.0	0.0	0.0	0.0	0.0	0.0	0.0	0.0	0.0	0.0	0.0	0.0	0.0
SLC9A1	0.13821479678153992	0.1313440501689911	0.13249507546424866	0.1378745436668396	0.14181654155254364	0.14054018259048462	0.1311849057674408	0.13588733971118927	0.13205169141292572	0.13514937460422516	0.1387874186038971	0.13688966631889343	0.13391612470149994	0.13237163424491882	0.13840585947036743	0.13715769350528717	0.1352449357509613	0.1341860443353653	0.1342141032218933	0.1301492601633072	0.13089944422245026	0.13690191507339478	0.1355593502521515	0.13500359654426575	0.13916641473770142	0.13773195445537567	0.1312953531742096	0.13179069757461548	0.1362682729959488	0.14091923832893372	0.13215355575084686	0.13959316909313202	0.13466677069664001	0.13939355313777924	0.13455766439437866	0.1375148445367813	0.13922132551670074	0.13905774056911469	0.12909847497940063	0.1365589201450348	0.12562626600265503	0.1335214376449585	0.13361483812332153	0.13517217338085175	0.1342945694923401	0.13472016155719757	0.14008024334907532	0.1346914917230606	0.13478177785873413
WDTC1	0.3492792248725891	0.3433499336242676	0.3447261154651642	0.3503359854221344	0.3506985008716583	0.3550984263420105	0.3425337076187134	0.3488149046897888	0.34678584337234497	0.3466097116470337	0.3455643057823181	0.3462934195995331	0.3417756259441376	0.3415733277797699	0.34208208322525024	0.34600070118904114	0.3494105041027069	0.3415311276912689	0.3487480878829956	0.3411703109741211	0.3449317514896393	0.3465175926685333	0.34289491176605225	0.34415385127067566	0.34986406564712524	0.3416527509689331	0.35024183988571167	0.3456083834171295	0.34595224261283875	0.3475164771080017	0.34480977058410645	0.34870728850364685	0.34699922800064087	0.34636473655700684	0.3455536365509033	0.3486669957637787	0.35159868001937866	0.34654006361961365	0.3462718725204468	0.35034558176994324	0.33920836448669434	0.3440559208393097	0.3494603633880615	0.3464094400405884	0.3537062406539917	0.34540054202079773	0.35125425457954407	0.34145742654800415	0.34643837809562683
TMEM222	0.4276222586631775	0.422566294670105	0.4206848740577698	0.424430251121521	0.42623090744018555	0.43179333209991455	0.421841561794281	0.42025551199913025	0.42766398191452026	0.4232136607170105	0.42466989159584045	0.42468059062957764	0.4219842851161957	0.4240281283855438	0.4172976315021515	0.425417423248291	0.4255862236022949	0.4166266918182373	0.4266515076160431	0.41791871190071106	0.4199769198894501	0.42248544096946716	0.4251767098903656	0.42054250836372375	0.42077207565307617	0.422009140253067	0.4171281158924103	0.42136192321777344	0.4237678050994873	0.42454275488853455	0.4242730140686035	0.42671865224838257	0.41478458046913147	0.42214715480804443	0.42586755752563477	0.4240923821926117	0.4268253445625305	0.42708122730255127	0.42071765661239624	0.4259571433067322	0.4111576974391937	0.4217803180217743	0.42579662799835205	0.42194992303848267	0.4280497431755066	0.4246132969856262	0.42677438259124756	0.4258197844028473	0.42270246148109436
SYTL1	0.5164268016815186	0.515489399433136	0.5152271389961243	0.5145782232284546	0.520165205001831	0.5224226713180542	0.5151336789131165	0.5148938894271851	0.5126125812530518	0.5146265625953674	0.518889844417572	0.5111937522888184	0.5144117474555969	0.5342315435409546	0.5147725939750671	0.5179707407951355	0.5151471495628357	0.5094825625419617	0.5186198353767395	0.5104885697364807	0.5170390009880066	0.5147292017936707	0.5158112645149231	0.5136156678199768	0.5127694010734558	0.5117531418800354	0.5157120227813721	0.5095418095588684	0.5162065029144287	0.514435350894928	0.516332745552063	0.5143014788627625	0.5167755484580994	0.5149034857749939	0.5148345232009888	0.5166105628013611	0.5178196430206299	0.5174413919448853	0.5109093189239502	0.51778244972229	0.5065886378288269	0.5189641118049622	0.5104365944862366	0.5152860283851624	0.5182080268859863	0.5116378664970398	0.5250410437583923	0.5114755630493164	0.5103302597999573
MAP3K6	0.1791089028120041	0.17778348922729492	0.17692440748214722	0.18010643124580383	0.1827310025691986	0.18152205646038055	0.17865172028541565	0.18033120036125183	0.17654255032539368	0.17789404094219208	0.17794480919837952	0.1815153807401657	0.1795986145734787	0.1821708232164383	0.18104468286037445	0.17805679142475128	0.17786163091659546	0.1769033819437027	0.1772632598876953	0.18150286376476288	0.17984846234321594	0.17978784441947937	0.17800213396549225	0.17928676307201385	0.17895568907260895	0.1819249987602234	0.17968390882015228	0.17724743485450745	0.1843779981136322	0.18129952251911163	0.1804998219013214	0.1815425455570221	0.17599695920944214	0.18083229660987854	0.17971964180469513	0.17743584513664246	0.17831388115882874	0.1804308295249939	0.17697319388389587	0.1806834489107132	0.17290973663330078	0.18126609921455383	0.17984606325626373	0.17934316396713257	0.1793539822101593	0.17625750601291656	0.1799466609954834	0.1734931915998459	0.17573271691799164
WASF2	0.5951030254364014	0.591353178024292	0.596415102481842	0.5967968702316284	0.6005774736404419	0.5993003845214844	0.595775842666626	0.5954192876815796	0.6034382581710815	0.5967468619346619	0.6003788709640503	0.6029818058013916	0.5954967141151428	0.5935888290405273	0.6068511009216309	0.5983883738517761	0.5964450240135193	0.5859836339950562	0.6006253361701965	0.5911120772361755	0.5942738056182861	0.5980032682418823	0.5891610383987427	0.5937182307243347	0.595784068107605	0.5975327491760254	0.6043935418128967	0.5991519689559937	0.5987724661827087	0.5988836884498596	0.6008695363998413	0.5986683368682861	0.5982158184051514	0.5989231467247009	0.6043724417686462	0.597197413444519	0.5907376408576965	0.6070985198020935	0.592058002948761	0.597400426864624	0.5810204744338989	0.598845899105072	0.6011307239532471	0.5971888899803162	0.5966584086418152	0.5959556102752686	0.6009060740470886	0.5984855890274048	0.5991889238357544
AHDC1	0.2734515964984894	0.2741944491863251	0.2696894705295563	0.27201229333877563	0.2713688910007477	0.27358636260032654	0.26974964141845703	0.2727259397506714	0.2716086208820343	0.27039769291877747	0.27851951122283936	0.2743007242679596	0.2736113667488098	0.2705667316913605	0.27811411023139954	0.27599263191223145	0.2716132402420044	0.2691107392311096	0.27333587408065796	0.2670069932937622	0.27256321907043457	0.27454185485839844	0.27110975980758667	0.27384862303733826	0.2732653021812439	0.27455759048461914	0.273828387260437	0.2696269154548645	0.27344679832458496	0.26965147256851196	0.27041909098625183	0.27120473980903625	0.2721397280693054	0.2761898338794708	0.272602379322052	0.27688515186309814	0.27057161927223206	0.2721400856971741	0.2719056308269501	0.27651020884513855	0.2727946639060974	0.27255314588546753	0.2746329605579376	0.27329131960868835	0.27409058809280396	0.2702113389968872	0.27444180846214294	0.2666304111480713	0.2729848623275757
FGR	0.5975137948989868	0.5943337082862854	0.6013267636299133	0.5990089178085327	0.6004345417022705	0.603848397731781	0.6018738746643066	0.5984948873519897	0.6013739705085754	0.596841037273407	0.6075817346572876	0.6020062565803528	0.5982308387756348	0.599297285079956	0.5948598980903625	0.604386568069458	0.5960614681243896	0.5929375290870667	0.602243185043335	0.5917847156524658	0.5926164388656616	0.5963800549507141	0.5997439026832581	0.598829448223114	0.5919254422187805	0.610988438129425	0.5930252075195312	0.5962868332862854	0.595523476600647	0.5946578979492188	0.6044906377792358	0.598677933216095	0.5930942893028259	0.5945671200752258	0.6003915667533875	0.5976203083992004	0.5997162461280823	0.5907928943634033	0.5899406671524048	0.6006115674972534	0.5911751389503479	0.5964842438697815	0.6021672487258911	0.5961450934410095	0.6004747152328491	0.5950887203216553	0.6001638770103455	0.5907464623451233	0.5964697599411011
IFI6	0.5557708144187927	0.5461360812187195	0.5521416664123535	0.5510228872299194	0.5617857575416565	0.5531229376792908	0.5495641827583313	0.5522720217704773	0.5541481375694275	0.5542397499084473	0.5549129843711853	0.545955240726471	0.5480307936668396	0.5525918006896973	0.5519871711730957	0.5553328990936279	0.5515205264091492	0.5474166870117188	0.554365873336792	0.5483287572860718	0.5506380200386047	0.554837167263031	0.5497939586639404	0.5487436652183533	0.5531519055366516	0.5556358098983765	0.5549118518829346	0.549473762512207	0.5523498058319092	0.5514419078826904	0.5489882826805115	0.5528467893600464	0.5549954771995544	0.5530144572257996	0.5592384934425354	0.5527125000953674	0.5557789206504822	0.5593497157096863	0.5507097244262695	0.5566966533660889	0.5517468452453613	0.5559026002883911	0.5566455721855164	0.5541734099388123	0.5503445863723755	0.5541642904281616	0.5536599159240723	0.5508100986480713	0.548090398311615
FAM76A	0.27157291769981384	0.27160701155662537	0.2731313407421112	0.2766030728816986	0.27511003613471985	0.27434179186820984	0.2765443027019501	0.2720772922039032	0.27346059679985046	0.27385514974594116	0.27336370944976807	0.2758503556251526	0.27797022461891174	0.26778143644332886	0.27143552899360657	0.2721656262874603	0.2686220407485962	0.26830169558525085	0.2748621702194214	0.2685817778110504	0.27206385135650635	0.2714971601963043	0.2754371166229248	0.27373161911964417	0.27233633399009705	0.27911829948425293	0.2803659737110138	0.26857584714889526	0.2742614448070526	0.26821169257164	0.2731514275074005	0.27555179595947266	0.2720503509044647	0.2749313712120056	0.2672497034072876	0.2736392319202423	0.2730175852775574	0.27385851740837097	0.27075624465942383	0.2774749994277954	0.2701244652271271	0.2735058665275574	0.272253155708313	0.26997411251068115	0.27364274859428406	0.2708827257156372	0.2770880460739136	0.2692245543003082	0.272696852684021
STX12	0.4561435282230377	0.448054701089859	0.4511513113975525	0.45979854464530945	0.45788025856018066	0.45751434564590454	0.45714157819747925	0.4510532319545746	0.45003437995910645	0.446090430021286	0.46258604526519775	0.45680609345436096	0.4587998688220978	0.4576128423213959	0.45834657549858093	0.45743340253829956	0.45463868975639343	0.45035821199417114	0.4523318111896515	0.45169398188591003	0.4577711820602417	0.456095427274704	0.45542851090431213	0.4530560374259949	0.4529760181903839	0.45628800988197327	0.4564814269542694	0.4543359875679016	0.4510582685470581	0.4507656693458557	0.4570891559123993	0.4571177661418915	0.45121490955352783	0.4563066363334656	0.45869284868240356	0.4564337730407715	0.4605244994163513	0.45236048102378845	0.4534636437892914	0.45738765597343445	0.4531784951686859	0.4543810784816742	0.45671072602272034	0.4496432840824127	0.4596669673919678	0.4526525139808655	0.4521200954914093	0.4543898403644562	0.45087963342666626
PPP1R8	0.4188779294490814	0.4149097502231598	0.4154093265533447	0.4179428219795227	0.4128802716732025	0.41587764024734497	0.4160047471523285	0.4206741750240326	0.42007002234458923	0.4178701937198639	0.41540130972862244	0.41963574290275574	0.4166102707386017	0.4160453975200653	0.4159485399723053	0.4177621603012085	0.4139840304851532	0.41512179374694824	0.4175374209880829	0.41646698117256165	0.41323035955429077	0.4164797067642212	0.4191213548183441	0.4117891192436218	0.41800975799560547	0.41958126425743103	0.4211583137512207	0.41960081458091736	0.41527268290519714	0.41645073890686035	0.4175810217857361	0.41613680124282837	0.4189983010292053	0.4175495207309723	0.41915449500083923	0.4178013503551483	0.41065648198127747	0.42076608538627625	0.41537830233573914	0.4159625470638275	0.41476500034332275	0.4173409342765808	0.42368853092193604	0.4168977737426758	0.4168945252895355	0.4182772934436798	0.42016881704330444	0.4145682156085968	0.4158039391040802
THEMIS2	0.598106861114502	0.5868628621101379	0.5962828993797302	0.5921672582626343	0.597770631313324	0.5982105731964111	0.586440920829773	0.5935989022254944	0.5974262952804565	0.5916590094566345	0.5967369675636292	0.5953920483589172	0.596602201461792	0.5993500351905823	0.5924971103668213	0.5980762839317322	0.5940046906471252	0.5909168124198914	0.5988706350326538	0.5814121961593628	0.5909514427185059	0.5842431783676147	0.5919455885887146	0.5924160480499268	0.5949353575706482	0.5962623357772827	0.5832691788673401	0.5900314450263977	0.5895346999168396	0.5928097367286682	0.5887029767036438	0.5969274044036865	0.5954405665397644	0.5867123603820801	0.5969827175140381	0.5939657688140869	0.6020259261131287	0.5956090688705444	0.5890217423439026	0.5934478640556335	0.5848150849342346	0.5993887782096863	0.5925255417823792	0.5928910374641418	0.5945720076560974	0.5902255773544312	0.6000660061836243	0.5853995084762573	0.5920559167861938
RPA2	0.5642716288566589	0.5610930919647217	0.5575842261314392	0.5645119547843933	0.5569016933441162	0.5612850785255432	0.5542963743209839	0.5580868124961853	0.5574918985366821	0.5625195503234863	0.5629612803459167	0.5634897947311401	0.5646263360977173	0.5575540661811829	0.5663040280342102	0.564769446849823	0.5585027933120728	0.551566481590271	0.5654781460762024	0.5590215921401978	0.5612589716911316	0.5579854846000671	0.5616113543510437	0.5585870146751404	0.5565012097358704	0.5595313310623169	0.5661108493804932	0.5596644878387451	0.5620377659797668	0.5565411448478699	0.5593405961990356	0.5595116019248962	0.5568174123764038	0.5580936670303345	0.5676891803741455	0.5623155832290649	0.5523212552070618	0.563755214214325	0.5546620488166809	0.5591461658477783	0.55318683385849	0.5651868581771851	0.5612179636955261	0.5598961710929871	0.5614614486694336	0.56119304895401	0.5610950589179993	0.5583437085151672	0.5578969120979309
XKR8	0.3058548867702484	0.2979418933391571	0.301001638174057	0.30062925815582275	0.3062692880630493	0.2988194525241852	0.29910993576049805	0.3034118413925171	0.3006054759025574	0.29745662212371826	0.301119327545166	0.2981302738189697	0.2976832985877991	0.30361658334732056	0.30420324206352234	0.30958807468414307	0.30114951729774475	0.30205273628234863	0.3080602288246155	0.2934638559818268	0.31041547656059265	0.30665123462677	0.30249592661857605	0.2975330948829651	0.30260196328163147	0.3028426170349121	0.30276256799697876	0.29878440499305725	0.2953510284423828	0.2991681694984436	0.3017318844795227	0.3035631477832794	0.30452099442481995	0.305646151304245	0.3034632205963135	0.3045281767845154	0.3006070554256439	0.30470576882362366	0.30098286271095276	0.3057490289211273	0.30401650071144104	0.2996338903903961	0.3054700791835785	0.30048829317092896	0.30139657855033875	0.298984557390213	0.3080058693885803	0.3056241273880005	0.3019848167896271
PTAFR	0.404855877161026	0.39734116196632385	0.4044078588485718	0.40876561403274536	0.4069104492664337	0.4077928960323334	0.40114036202430725	0.4030005931854248	0.4024709165096283	0.40464600920677185	0.40509268641471863	0.4085952937602997	0.4066334664821625	0.40638789534568787	0.41000422835350037	0.4084042012691498	0.40685567259788513	0.40008386969566345	0.40443819761276245	0.4009426236152649	0.4037025570869446	0.4058783948421478	0.4011375308036804	0.40499311685562134	0.4045117497444153	0.41209232807159424	0.40449726581573486	0.39807289838790894	0.40815937519073486	0.40910372138023376	0.4041358530521393	0.4035552740097046	0.4035181999206543	0.4099721312522888	0.405568391084671	0.40595486760139465	0.40170204639434814	0.41316986083984375	0.40482088923454285	0.4030681252479553	0.40583765506744385	0.40528416633605957	0.4058210253715515	0.4054427444934845	0.40569135546684265	0.4016653001308441	0.4037770926952362	0.40770184993743896	0.40453040599823
DNAJC8	0.5852633714675903	0.576191782951355	0.581407368183136	0.5869720578193665	0.5858494639396667	0.5880349278450012	0.5862429738044739	0.585884153842926	0.5883457064628601	0.5834470987319946	0.5902774333953857	0.5841048359870911	0.5869909524917603	0.583587646484375	0.5919564962387085	0.5902770757675171	0.5867745876312256	0.5815188884735107	0.5862055420875549	0.5792401432991028	0.5846714973449707	0.5787186622619629	0.5859149098396301	0.5846161246299744	0.5864757895469666	0.5865293145179749	0.5886592864990234	0.5826811790466309	0.5837284326553345	0.5829724669456482	0.5839831829071045	0.5841721892356873	0.5775523781776428	0.5891366600990295	0.586834192276001	0.585551917552948	0.5872523784637451	0.5910843014717102	0.5824505686759949	0.5883346199989319	0.5875180959701538	0.5846641063690186	0.5861467123031616	0.5859602689743042	0.5880994200706482	0.5844737887382507	0.5876508951187134	0.5832206606864929	0.5871829390525818
SESN2	0.2782391905784607	0.27533775568008423	0.27449750900268555	0.27698153257369995	0.2790285646915436	0.2776237428188324	0.2714083790779114	0.27467501163482666	0.27144575119018555	0.2716939151287079	0.2741612195968628	0.2711665630340576	0.2712414562702179	0.2750546336174011	0.2726859748363495	0.2756319046020508	0.2722212076187134	0.27316850423812866	0.2851112186908722	0.2720145285129547	0.2756749987602234	0.27223989367485046	0.28109005093574524	0.2723400890827179	0.274203896522522	0.2723349928855896	0.2698710858821869	0.2752806544303894	0.2711489498615265	0.2694605886936188	0.2737243175506592	0.27832722663879395	0.2754878103733063	0.2726805806159973	0.27960318326950073	0.27400875091552734	0.27887746691703796	0.2777813673019409	0.27498745918273926	0.27688461542129517	0.2621534764766693	0.27134549617767334	0.2713904082775116	0.2744596600532532	0.2746070921421051	0.27651986479759216	0.28238603472709656	0.27473485469818115	0.26983216404914856
MED18	0.22557029128074646	0.2228756844997406	0.22471986711025238	0.22707350552082062	0.22487229108810425	0.22495733201503754	0.2235533595085144	0.22429928183555603	0.22258120775222778	0.2243565320968628	0.2266489565372467	0.22478437423706055	0.22297094762325287	0.227366641163826	0.2260362207889557	0.22436407208442688	0.22695323824882507	0.22194445133209229	0.22866758704185486	0.22294549643993378	0.22543960809707642	0.2246430516242981	0.22537848353385925	0.2257114052772522	0.226222962141037	0.22489607334136963	0.21986454725265503	0.22388313710689545	0.2236051857471466	0.23191413283348083	0.22510814666748047	0.22952498495578766	0.22404097020626068	0.22668395936489105	0.22457869350910187	0.22270213067531586	0.22725467383861542	0.23129795491695404	0.22458210587501526	0.22692228853702545	0.21797342598438263	0.2228737622499466	0.2245316356420517	0.22311854362487793	0.223322331905365	0.22338493168354034	0.22537751495838165	0.2266382873058319	0.22255171835422516
PHACTR4	0.3622477650642395	0.3584325909614563	0.35888588428497314	0.3649889826774597	0.36244720220565796	0.36454641819000244	0.35906141996383667	0.36000680923461914	0.36269238591194153	0.35764607787132263	0.36336973309516907	0.36459991335868835	0.36307212710380554	0.3569713830947876	0.3661803603172302	0.3648337125778198	0.35780560970306396	0.3627675473690033	0.36239731311798096	0.3590124249458313	0.3553147315979004	0.3576815128326416	0.36201703548431396	0.3599916100502014	0.36193886399269104	0.3679949641227722	0.36309799551963806	0.36400485038757324	0.36226797103881836	0.3586472272872925	0.36432787775993347	0.3606470227241516	0.3622939884662628	0.36111047863960266	0.35930466651916504	0.362250417470932	0.3581624925136566	0.36626970767974854	0.3591356873512268	0.36824989318847656	0.3546663522720337	0.36363500356674194	0.36769962310791016	0.3576834201812744	0.36188849806785583	0.3626162111759186	0.3631034195423126	0.3586321473121643	0.3627592921257019
RCC1	0.3191698491573334	0.3166029155254364	0.318157434463501	0.31846460700035095	0.3180030882358551	0.3208496570587158	0.319053053855896	0.3201698958873749	0.318816602230072	0.31752872467041016	0.32241490483283997	0.31993550062179565	0.32305413484573364	0.3210141956806183	0.32233667373657227	0.31690114736557007	0.3185730576515198	0.3161342442035675	0.3206210434436798	0.31556302309036255	0.3151528835296631	0.3184233605861664	0.32051920890808105	0.3118216395378113	0.3171690106391907	0.3234749436378479	0.3230791687965393	0.3189343810081482	0.3167976438999176	0.31754040718078613	0.31964850425720215	0.3166595995426178	0.3173072636127472	0.31683671474456787	0.31588807702064514	0.31956160068511963	0.31665241718292236	0.31881654262542725	0.3163352608680725	0.31709063053131104	0.31923237442970276	0.31811460852622986	0.31812968850135803	0.3157097399234772	0.3211912214756012	0.3186614513397217	0.3213844299316406	0.3213913142681122	0.3189532458782196
TRNAU1AP	0.4004687964916229	0.3977093994617462	0.3998270034790039	0.4033627510070801	0.4035497307777405	0.4048909842967987	0.4012581408023834	0.40183907747268677	0.39799049496650696	0.3965087831020355	0.4071834981441498	0.4038247764110565	0.40080058574676514	0.404635488986969	0.40616583824157715	0.40233704447746277	0.40149691700935364	0.4001303017139435	0.4021494388580322	0.3976439833641052	0.40372470021247864	0.4044211506843567	0.40213367342948914	0.3976013958454132	0.4038572907447815	0.40729066729545593	0.399539589881897	0.4028257131576538	0.39544105529785156	0.40244635939598083	0.40140029788017273	0.4026907980442047	0.4030503034591675	0.4040636420249939	0.4024447202682495	0.40210866928100586	0.40177440643310547	0.40868911147117615	0.4012495279312134	0.4035476744174957	0.39778074622154236	0.4023861587047577	0.4048873782157898	0.39979034662246704	0.4056273400783539	0.3978998064994812	0.4062176048755646	0.40801018476486206	0.40178295969963074
TAF12	0.5418866276741028	0.5373503565788269	0.5379902720451355	0.5420480966567993	0.5391066670417786	0.544823169708252	0.5342541933059692	0.5359495878219604	0.5357071161270142	0.5405406355857849	0.5407025814056396	0.5445086359977722	0.5435600280761719	0.5428538918495178	0.5466552972793579	0.5397506356239319	0.5382508039474487	0.5400252342224121	0.5423683524131775	0.5396012663841248	0.5369626879692078	0.5357431769371033	0.5407335758209229	0.5340718030929565	0.5412811040878296	0.5476222038269043	0.5487419366836548	0.540115475654602	0.5435708165168762	0.5413520932197571	0.5409026145935059	0.5389854907989502	0.5363478660583496	0.5387065410614014	0.5428580641746521	0.5439189672470093	0.538149893283844	0.5437074899673462	0.5323711037635803	0.5384268164634705	0.5378572344779968	0.5366359353065491	0.5406665802001953	0.534960150718689	0.5392125248908997	0.543476939201355	0.5425060987472534	0.5425657629966736	0.5394583940505981
GMEB1	0.38278448581695557	0.3818854093551636	0.3839670717716217	0.3887920677661896	0.38641777634620667	0.38557499647140503	0.3811187744140625	0.38136982917785645	0.38694465160369873	0.38537782430648804	0.38674497604370117	0.38559460639953613	0.3846704661846161	0.3714413046836853	0.3881198763847351	0.386111319065094	0.38254088163375854	0.382889062166214	0.38630062341690063	0.38453054428100586	0.3872900605201721	0.38192349672317505	0.3864169418811798	0.38235002756118774	0.3830915093421936	0.38618695735931396	0.3866504728794098	0.3875059485435486	0.3839302361011505	0.3856089413166046	0.38724178075790405	0.38325101137161255	0.3829929232597351	0.3841264843940735	0.3879862129688263	0.38460782170295715	0.382610023021698	0.3847060203552246	0.38081300258636475	0.38534727692604065	0.37562096118927	0.38251397013664246	0.38287225365638733	0.3823713958263397	0.38528281450271606	0.38480252027511597	0.3850672245025635	0.3814103901386261	0.3845430612564087
YTHDF2	0.5553087592124939	0.5504549741744995	0.5553625822067261	0.5601856112480164	0.5546641945838928	0.5565298199653625	0.5580437779426575	0.5564274191856384	0.5482373833656311	0.5541242361068726	0.5610044598579407	0.5569396018981934	0.555088222026825	0.5563721060752869	0.5579071044921875	0.5531245470046997	0.5567414164543152	0.5531563758850098	0.5515390038490295	0.5500238537788391	0.5512604117393494	0.5586240887641907	0.5578216314315796	0.5474715828895569	0.5569888353347778	0.561160147190094	0.5550021529197693	0.5499758124351501	0.5524330139160156	0.5519115328788757	0.5547865629196167	0.5558569431304932	0.5558536648750305	0.5546208024024963	0.5527625679969788	0.5560719966888428	0.5547598600387573	0.556086540222168	0.5503957271575928	0.554221510887146	0.5512211918830872	0.5523096919059753	0.5631185173988342	0.5515897274017334	0.563230037689209	0.5515501499176025	0.557637095451355	0.5565822124481201	0.5515304207801819
EPB41	0.4286874830722809	0.4247879981994629	0.42979878187179565	0.42558416724205017	0.4197101593017578	0.4296939969062805	0.4267439544200897	0.4220168888568878	0.42236801981925964	0.42606794834136963	0.4294666647911072	0.4294348657131195	0.43107274174690247	0.40409067273139954	0.43145400285720825	0.42649731040000916	0.42690467834472656	0.42936113476753235	0.42895641922950745	0.4285429120063782	0.4305878281593323	0.42747142910957336	0.4219364523887634	0.423439085483551	0.42748844623565674	0.4308567941188812	0.42461445927619934	0.4223349690437317	0.4263871908187866	0.4264053702354431	0.43156057596206665	0.4282556474208832	0.42403531074523926	0.42423877120018005	0.43166837096214294	0.4280132055282593	0.4205481708049774	0.43121790885925293	0.4210239052772522	0.4279160797595978	0.41862767934799194	0.42882880568504333	0.42733636498451233	0.419729620218277	0.42708760499954224	0.4279732406139374	0.4247790575027466	0.4274844229221344	0.42866119742393494
SRSF4	0.5349280834197998	0.5284658074378967	0.530393123626709	0.5376428961753845	0.534999430179596	0.537545919418335	0.5396990776062012	0.5365871787071228	0.5305779576301575	0.5335839986801147	0.5378469228744507	0.5335922241210938	0.5354184508323669	0.5353282690048218	0.540290892124176	0.5396726131439209	0.5351648330688477	0.5296098589897156	0.5342355370521545	0.5285895466804504	0.5364188551902771	0.5320176482200623	0.5361906886100769	0.5326142907142639	0.5366551876068115	0.5348103642463684	0.537320077419281	0.5308831334114075	0.5305590629577637	0.5341148972511292	0.5381914973258972	0.5381945967674255	0.5310549139976501	0.5404463410377502	0.5340180397033691	0.5360130667686462	0.5360402464866638	0.5400446653366089	0.5337927341461182	0.5369836688041687	0.5318743586540222	0.535796046257019	0.5378848314285278	0.5339323878288269	0.5344791412353516	0.5280638933181763	0.5366068482398987	0.5339593887329102	0.5391913056373596
LAPTM5	0.7662973403930664	0.7641396522521973	0.7556664347648621	0.7659784555435181	0.7757047414779663	0.7742465734481812	0.7623780965805054	0.7649818658828735	0.7535374164581299	0.7574855089187622	0.7671734094619751	0.7663434147834778	0.7568012475967407	0.7692530155181885	0.7609763145446777	0.7650874853134155	0.7659016251564026	0.7599656581878662	0.7644917368888855	0.7503643035888672	0.765159547328949	0.7640392184257507	0.7632353901863098	0.755710780620575	0.7655059099197388	0.7680034637451172	0.7632765769958496	0.7620384097099304	0.7627109289169312	0.7627195715904236	0.7689030170440674	0.7637813091278076	0.7679282426834106	0.7696985006332397	0.767540693283081	0.7662558555603027	0.7767128944396973	0.7688319087028503	0.7599249482154846	0.7684143781661987	0.7637039422988892	0.7655420303344727	0.7668778300285339	0.7644206285476685	0.7666001319885254	0.7558574676513672	0.772223949432373	0.767131507396698	0.7660161256790161
PUM1	0.4169936776161194	0.41135331988334656	0.4171985387802124	0.42008063197135925	0.4188937544822693	0.42147842049598694	0.4179244935512543	0.4154238700866699	0.4123131036758423	0.4140057861804962	0.4168158173561096	0.4195882976055145	0.4152529835700989	0.4187142252922058	0.42173442244529724	0.41306692361831665	0.41433417797088623	0.415763795375824	0.4174956977367401	0.4213326871395111	0.41194412112236023	0.4176231920719147	0.41851192712783813	0.41675037145614624	0.4172761142253876	0.41693809628486633	0.4197273254394531	0.4177217185497284	0.41635018587112427	0.41878607869148254	0.41474199295043945	0.41371285915374756	0.4207460582256317	0.4245755076408386	0.4231644570827484	0.4179973006248474	0.41920024156570435	0.42337486147880554	0.4153832197189331	0.42105984687805176	0.41374096274375916	0.41850095987319946	0.4197764992713928	0.4155260920524597	0.4176546335220337	0.4151640236377716	0.4219904839992523	0.4172763228416443	0.419434130191803
SNRNP40	0.5078574419021606	0.5046045780181885	0.5086750984191895	0.5109115242958069	0.5092666745185852	0.5077267289161682	0.5042681694030762	0.5061073899269104	0.5041811466217041	0.5052011609077454	0.5107077360153198	0.5093069672584534	0.5101688504219055	0.5080206990242004	0.5111332535743713	0.507506251335144	0.5032998919487	0.49626424908638	0.5044693946838379	0.5036193132400513	0.5027729272842407	0.5101398825645447	0.5083745718002319	0.504862368106842	0.5064468383789062	0.5080308318138123	0.5055699944496155	0.5048046708106995	0.5062161684036255	0.5087854862213135	0.5077984929084778	0.5094756484031677	0.5083360075950623	0.5086996555328369	0.5079301595687866	0.5061760544776917	0.5065644383430481	0.5054457187652588	0.500782310962677	0.5059230327606201	0.5049331188201904	0.50726717710495	0.5125877857208252	0.508901834487915	0.5139942169189453	0.5028977990150452	0.5068898797035217	0.5113987922668457	0.5062756538391113
PEF1	0.4722537100315094	0.4705187976360321	0.4768509268760681	0.4767838716506958	0.4739597737789154	0.47451189160346985	0.47291672229766846	0.4742916524410248	0.4683256447315216	0.47264182567596436	0.4799012839794159	0.477794349193573	0.476497083902359	0.47561830282211304	0.4786913990974426	0.4747956693172455	0.47751256823539734	0.47288769483566284	0.4780273735523224	0.4730563163757324	0.472383588552475	0.4772903621196747	0.4717373549938202	0.4722974896430969	0.47385174036026	0.4742513597011566	0.47534602880477905	0.4752490520477295	0.4765358567237854	0.47563230991363525	0.47382280230522156	0.47860655188560486	0.4730564057826996	0.4750639796257019	0.47781288623809814	0.47426459193229675	0.47774064540863037	0.4752522110939026	0.47232139110565186	0.4776966869831085	0.4689176082611084	0.4719858169555664	0.4823369085788727	0.47250545024871826	0.4819681942462921	0.46997278928756714	0.4685618579387665	0.47442877292633057	0.4724290072917938
PTP4A2	0.6278945207595825	0.618495523929596	0.6253954172134399	0.6292259693145752	0.6271249651908875	0.6274392008781433	0.625278651714325	0.628648042678833	0.6191987991333008	0.6253647208213806	0.6296523809432983	0.6298794746398926	0.627781331539154	0.6273608207702637	0.6327754855155945	0.63141268491745	0.6280853748321533	0.621950626373291	0.6287475228309631	0.6157320737838745	0.6279736161231995	0.6296325325965881	0.6286458373069763	0.6270524859428406	0.6252977848052979	0.6313878297805786	0.6276733875274658	0.6249699592590332	0.6249535083770752	0.6227492094039917	0.6208535432815552	0.6289441585540771	0.6266059875488281	0.6289496421813965	0.6251127123832703	0.6285194158554077	0.6275343298912048	0.6316421031951904	0.6272302269935608	0.6303377151489258	0.6233397126197815	0.6268841624259949	0.6350452303886414	0.625590980052948	0.6279941201210022	0.6189208030700684	0.6325740814208984	0.6262316703796387	0.6294712424278259
KHDRBS1	0.6110147833824158	0.6051934361457825	0.6104923486709595	0.6185953617095947	0.6122596859931946	0.6185703873634338	0.612551748752594	0.6155361533164978	0.6181043386459351	0.6092429757118225	0.6155272722244263	0.6188587546348572	0.6167700290679932	0.6144389510154724	0.6172459125518799	0.610499382019043	0.6108079552650452	0.6099976897239685	0.6027050614356995	0.6105871200561523	0.61150723695755	0.6175522208213806	0.6173074245452881	0.6101663112640381	0.6114787459373474	0.6138452291488647	0.6201101541519165	0.6070204377174377	0.6156439185142517	0.6108657717704773	0.6164625883102417	0.6118808388710022	0.6121791005134583	0.614721953868866	0.6147239208221436	0.6158552765846252	0.6115410923957825	0.6170219779014587	0.6080521941184998	0.6171640157699585	0.6058441996574402	0.614488959312439	0.6142077445983887	0.6139225363731384	0.6128953099250793	0.6137754321098328	0.6176159381866455	0.6183215379714966	0.6141273975372314
KPNA6	0.4315025806427002	0.4330439865589142	0.42895904183387756	0.43370938301086426	0.4328051209449768	0.4376983642578125	0.4309723377227783	0.4314625561237335	0.4230172038078308	0.4243234694004059	0.4350842237472534	0.4334947168827057	0.43380892276763916	0.4272778034210205	0.43746623396873474	0.43315696716308594	0.43255776166915894	0.42711588740348816	0.4308941662311554	0.4245133399963379	0.42778804898262024	0.4274020493030548	0.43123045563697815	0.428256094455719	0.43123817443847656	0.42726385593414307	0.4300740957260132	0.43019789457321167	0.42996591329574585	0.4328016936779022	0.429328054189682	0.43194520473480225	0.43308913707733154	0.4373795986175537	0.43194258213043213	0.4308977425098419	0.43557208776474	0.4312708377838135	0.43186360597610474	0.43328630924224854	0.4271540641784668	0.43180108070373535	0.435351699590683	0.43052932620048523	0.43221694231033325	0.4283464252948761	0.43413907289505005	0.42611557245254517	0.42915672063827515
TXLNA	0.31258371472358704	0.31577837467193604	0.31202784180641174	0.3124699890613556	0.3147643804550171	0.3179562985897064	0.3046702742576599	0.31544196605682373	0.31881240010261536	0.31129100918769836	0.31462305784225464	0.30539584159851074	0.306133896112442	0.3178488612174988	0.3109488785266876	0.3050076961517334	0.3162936270236969	0.31817662715911865	0.31807857751846313	0.30465537309646606	0.31555527448654175	0.3109929859638214	0.31487536430358887	0.31501075625419617	0.3196786642074585	0.31309130787849426	0.317361056804657	0.31354957818984985	0.31502604484558105	0.3144181966781616	0.31790482997894287	0.3159812390804291	0.3136739432811737	0.3085697591304779	0.31440016627311707	0.31195712089538574	0.3172595202922821	0.3168034851551056	0.31787657737731934	0.32069170475006104	0.30646756291389465	0.3153809905052185	0.31773141026496887	0.31730103492736816	0.30993419885635376	0.311657577753067	0.31487780809402466	0.3137924373149872	0.3175232410430908
CCDC28B	0.4152865707874298	0.4157024621963501	0.42001086473464966	0.4153815507888794	0.4124588668346405	0.4146502912044525	0.4117673337459564	0.4098895192146301	0.4175211489200592	0.4155980944633484	0.41711702942848206	0.4158620238304138	0.42381155490875244	0.41548073291778564	0.41345202922821045	0.41226091980934143	0.4122818410396576	0.40937620401382446	0.4117981493473053	0.41232866048812866	0.4156639873981476	0.41534802317619324	0.41633105278015137	0.4120924770832062	0.41719186305999756	0.4178667366504669	0.42182376980781555	0.4171205759048462	0.41103363037109375	0.4155539572238922	0.4156685471534729	0.415864497423172	0.4143955111503601	0.4138667583465576	0.41605859994888306	0.41251248121261597	0.41436177492141724	0.4135533571243286	0.41623008251190186	0.4170604348182678	0.4096493124961853	0.41127821803092957	0.4156743586063385	0.4188472032546997	0.4157327711582184	0.4103272259235382	0.41817715764045715	0.41700223088264465	0.41361916065216064
IQCC	0.0	0.029149550944566727	0.021763693541288376	0.02687608078122139	0.02667253278195858	0.01763199456036091	0.02506706491112709	0.02443252131342888	0.020241383463144302	0.022066565230488777	0.026383593678474426	0.024019677191972733	0.0265691839158535	0.027006933465600014	0.025692284107208252	0.033176448196172714	0.023260148242115974	0.022898241877555847	0.0289858877658844	0.019829701632261276	0.019681133329868317	0.01734953746199608	0.023070402443408966	0.023879610002040863	0.02429930306971073	0.022124772891402245	0.028141198679804802	0.029642747715115547	0.025896070525050163	0.025807971134781837	0.02547459304332733	0.02544228360056877	0.024809591472148895	0.028911348432302475	0.02625882253050804	0.024820856750011444	0.025231286883354187	0.037241727113723755	0.024870725348591805	0.024360284209251404	0.0	0.019504355266690254	0.017196740955114365	0.025997864082455635	0.024373644962906837	0.025658803060650826	0.025134071707725525	0.028097398579120636	0.028233855962753296
TMEM234	0.2794840931892395	0.27730822563171387	0.27942049503326416	0.2795182764530182	0.2769955098628998	0.2767259478569031	0.27973663806915283	0.27492520213127136	0.27289077639579773	0.27578696608543396	0.2804281711578369	0.2791234254837036	0.27326175570487976	0.2775128483772278	0.27820101380348206	0.28117167949676514	0.2730869948863983	0.27608731389045715	0.2734583616256714	0.27523401379585266	0.2776851952075958	0.2786376178264618	0.2803197205066681	0.27474096417427063	0.2745986580848694	0.2755378186702728	0.27103930711746216	0.27933505177497864	0.26633837819099426	0.27503788471221924	0.28020358085632324	0.27844420075416565	0.27788153290748596	0.2786629796028137	0.2756955325603485	0.2757282853126526	0.2800799310207367	0.28294873237609863	0.27525314688682556	0.27940109372138977	0.27028560638427734	0.27735069394111633	0.273689329624176	0.27773913741111755	0.2825346291065216	0.27339985966682434	0.2753208875656128	0.27789902687072754	0.27761244773864746
EIF3I	0.6413314342498779	0.6298182606697083	0.6425155401229858	0.6374127268791199	0.6421326398849487	0.6432209610939026	0.6354842782020569	0.638267993927002	0.6406726241111755	0.6385636329650879	0.6447227597236633	0.6401657462120056	0.6423648595809937	0.6406896114349365	0.6378691792488098	0.6471232771873474	0.6391687989234924	0.6319049596786499	0.6416232585906982	0.6244171261787415	0.6339349746704102	0.6362484097480774	0.636820375919342	0.6334844827651978	0.6320888996124268	0.6362245678901672	0.6356029510498047	0.6375248432159424	0.6383358836174011	0.6363174915313721	0.6385237574577332	0.6425996422767639	0.6416970491409302	0.6394717693328857	0.6368321776390076	0.6399597525596619	0.6368337869644165	0.6390711069107056	0.6329634189605713	0.6416773796081543	0.6369296908378601	0.638157069683075	0.6454931497573853	0.6378202438354492	0.6427918672561646	0.6379398703575134	0.6407395601272583	0.6374884247779846	0.6382689476013184
FAM167B	0.0	0.0	0.0	0.0	0.0	0.0	0.0	0.0	0.0	0.0	0.0	0.0	0.0	0.0	0.0	0.0	0.0	0.0	0.0	0.0	0.0	0.0	0.0	0.0	0.0	0.0	0.0	0.0	0.0	0.0	0.0	0.0	0.0	0.0	0.0	0.0	0.0	0.0	0.0	0.0	0.0	0.0	0.0	0.0	0.0	0.0	0.0	0.0	0.0
LCK	0.5851367712020874	0.583005428314209	0.5785173177719116	0.5812748074531555	0.585433840751648	0.586347758769989	0.5764442086219788	0.5786370635032654	0.5864166617393494	0.5808572173118591	0.5836750268936157	0.5881593823432922	0.5836751461029053	0.5821399092674255	0.5913547873497009	0.5832416415214539	0.5796475410461426	0.5773406624794006	0.5793729424476624	0.5861851572990417	0.5857805609703064	0.5810584425926208	0.5825403928756714	0.5794596672058105	0.5809853076934814	0.587653636932373	0.5852323174476624	0.5814780592918396	0.5838854312896729	0.5805179476737976	0.5839920043945312	0.5831735134124756	0.5863915085792542	0.5802863836288452	0.5871615409851074	0.5830519199371338	0.575417697429657	0.5820997953414917	0.576207160949707	0.5828302502632141	0.570634663105011	0.5800122022628784	0.5811163187026978	0.5833390355110168	0.58232581615448	0.5756221413612366	0.5825052857398987	0.5798119902610779	0.5801898837089539
HDAC1	0.5364558696746826	0.530867874622345	0.5325775742530823	0.5408236980438232	0.5380533337593079	0.5421639680862427	0.5376442670822144	0.5380278825759888	0.5367178320884705	0.5340762734413147	0.5391548871994019	0.535670280456543	0.534037709236145	0.539238691329956	0.5289543867111206	0.5428283214569092	0.5377427935600281	0.5328445434570312	0.5402050018310547	0.5316185355186462	0.5377203822135925	0.5358961820602417	0.5369149446487427	0.5355684757232666	0.534480631351471	0.5346017479896545	0.5359351634979248	0.5344699621200562	0.5337886810302734	0.5277378559112549	0.5397080183029175	0.5368738770484924	0.5365301370620728	0.5337527990341187	0.5356547236442566	0.53581702709198	0.5327194929122925	0.5367383360862732	0.5319403409957886	0.5392320156097412	0.5263324975967407	0.5350285172462463	0.5380501747131348	0.5368893146514893	0.537359356880188	0.5278881788253784	0.5388056635856628	0.5335549116134644	0.5392930507659912
MARCKSL1	0.5795563459396362	0.5746910572052002	0.5747082829475403	0.5802225470542908	0.5888115167617798	0.5690239071846008	0.5767064094543457	0.5818948745727539	0.5729472637176514	0.5715878009796143	0.5771839022636414	0.575886607170105	0.5705068111419678	0.5984160304069519	0.5862363576889038	0.5810691714286804	0.5767382979393005	0.576292097568512	0.5838963985443115	0.5699200630187988	0.5752727389335632	0.5782920122146606	0.5790643095970154	0.5657515525817871	0.5772572755813599	0.5795537233352661	0.5785014033317566	0.573089063167572	0.5780497193336487	0.5755808353424072	0.5792144536972046	0.5766922831535339	0.5771127939224243	0.5835990309715271	0.5825121402740479	0.5778287649154663	0.5751048922538757	0.5852521061897278	0.5824381709098816	0.5798896551132202	0.5722032189369202	0.5767751932144165	0.5808724164962769	0.5816275477409363	0.5699651837348938	0.5728620290756226	0.5826858282089233	0.5797851085662842	0.5856262445449829
FAM229A	0.0	0.0	0.0	0.0	0.0	0.0	0.0	0.0	0.0	0.0	0.0	0.0	0.0	0.0	0.0	0.0	0.0	0.0	0.0	0.0	0.0	0.0	0.0	0.0	0.0	0.0	0.0	0.0	0.0	0.0	0.0	0.0	0.0	0.0	0.0	0.0	0.0	0.0	0.0	0.0	0.0	0.0	0.0	0.0	0.0	0.0	0.0	0.0	0.0
BSDC1	0.4859977960586548	0.48771408200263977	0.48264816403388977	0.4948185682296753	0.48731496930122375	0.4895491600036621	0.4846428334712982	0.48412057757377625	0.48349788784980774	0.4874212145805359	0.48826974630355835	0.49325013160705566	0.4906725585460663	0.48242953419685364	0.48775750398635864	0.4909999370574951	0.4857671856880188	0.4815046489238739	0.48932158946990967	0.48899537324905396	0.48755523562431335	0.4888496398925781	0.48695042729377747	0.4849570393562317	0.48794636130332947	0.49168655276298523	0.4847937226295471	0.4857589304447174	0.4875487983226776	0.4883870482444763	0.49214327335357666	0.48922422528266907	0.48587775230407715	0.4863658547401428	0.49416640400886536	0.48996469378471375	0.4808335304260254	0.4904898405075073	0.4867244064807892	0.4861364960670471	0.48254382610321045	0.4887562096118927	0.4981788694858551	0.4901468753814697	0.4865933358669281	0.48898351192474365	0.4910319447517395	0.4935474693775177	0.48966163396835327
RBBP4	0.5619234442710876	0.5633233189582825	0.5644296407699585	0.569840669631958	0.5690281987190247	0.5685961246490479	0.5697605609893799	0.5687179565429688	0.5682117342948914	0.5647212266921997	0.5669404864311218	0.5680776238441467	0.56583172082901	0.5649757385253906	0.5722818374633789	0.5689298510551453	0.563582718372345	0.565666139125824	0.5663518309593201	0.5575579404830933	0.5683574080467224	0.5692176818847656	0.5704982280731201	0.5635794401168823	0.5696120858192444	0.5639949440956116	0.5629211068153381	0.5639517903327942	0.5672175884246826	0.5658908486366272	0.5641618371009827	0.565243124961853	0.5651101469993591	0.5707576274871826	0.5653672218322754	0.5686293840408325	0.566713809967041	0.5688749551773071	0.5666141510009766	0.5690221190452576	0.5568113327026367	0.5686161518096924	0.5740582942962646	0.566111147403717	0.5659446120262146	0.5664758086204529	0.5710521340370178	0.5599336624145508	0.568922758102417
KIAA1522	0.0	0.0	0.0	0.0	0.0	0.0	0.0	0.0	0.0	0.0	0.0	0.0	0.0	0.0	0.0	0.0	0.0	0.0	0.0	0.0	0.0	0.0	0.0	0.0	0.0	0.0	0.0	0.0	0.0	0.0	0.0	0.0	0.0	0.0	0.0	0.0	0.0	0.0	0.0	0.0	0.0	0.0	0.0	0.0	0.0	0.0	0.0	0.0	0.0
S100PBP	0.3825186491012573	0.3782668709754944	0.3744412362575531	0.3824937343597412	0.3790803849697113	0.3834792971611023	0.3832835555076599	0.37508466839790344	0.37758252024650574	0.3789796829223633	0.3820439279079437	0.38278016448020935	0.3812853991985321	0.34388643503189087	0.3823340833187103	0.3807208240032196	0.3728504180908203	0.3768515884876251	0.3822327256202698	0.376692533493042	0.3829079568386078	0.381387323141098	0.38215845823287964	0.38280224800109863	0.37944307923316956	0.38607117533683777	0.37525293231010437	0.37904852628707886	0.38057994842529297	0.3798178732395172	0.3810025453567505	0.38281217217445374	0.3812577724456787	0.37969833612442017	0.3753975033760071	0.37820208072662354	0.37437042593955994	0.38069409132003784	0.3798163831233978	0.3800620436668396	0.3809491991996765	0.38064005970954895	0.382066547870636	0.37844279408454895	0.38425180315971375	0.3797018229961395	0.38086172938346863	0.377579927444458	0.3772491216659546
RNF19B	0.3396286368370056	0.3361644446849823	0.3393420875072479	0.3422662019729614	0.34152674674987793	0.3412272036075592	0.3405618667602539	0.34067052602767944	0.339337021112442	0.33946630358695984	0.337559312582016	0.3416246473789215	0.33937937021255493	0.33495989441871643	0.34466931223869324	0.3407234251499176	0.3389982581138611	0.33210891485214233	0.3428322374820709	0.3345326781272888	0.3397209942340851	0.3412243723869324	0.335348904132843	0.33946481347084045	0.34339413046836853	0.3380891680717468	0.3411792516708374	0.3358781337738037	0.33911964297294617	0.3363945782184601	0.33346161246299744	0.3403874635696411	0.33723577857017517	0.3432620167732239	0.3396427631378174	0.3386654555797577	0.3384735882282257	0.34443479776382446	0.33686363697052	0.34206175804138184	0.33525851368904114	0.3384499251842499	0.339825302362442	0.3387269079685211	0.3393929600715637	0.33793899416923523	0.34302279353141785	0.33293774724006653	0.3374403119087219
AK2	0.497542142868042	0.49175718426704407	0.49647900462150574	0.49655526876449585	0.4958890974521637	0.5019931197166443	0.49441853165626526	0.499961793422699	0.49725577235221863	0.4955485761165619	0.49761104583740234	0.5016406774520874	0.5023295879364014	0.485281378030777	0.5035085082054138	0.49708300828933716	0.4960244596004486	0.4917612075805664	0.500654399394989	0.49262240529060364	0.49999159574508667	0.5012485980987549	0.4954407215118408	0.4991057515144348	0.49504339694976807	0.4983481466770172	0.4937111437320709	0.4995325803756714	0.4976949393749237	0.4978196322917938	0.5002436637878418	0.4985732138156891	0.496841162443161	0.4963647127151489	0.5000455975532532	0.4995235204696655	0.49020761251449585	0.5046882629394531	0.4965927004814148	0.4986448287963867	0.4914568364620209	0.499917596578598	0.4950619339942932	0.4965020418167114	0.5005607008934021	0.4996989965438843	0.5015209317207336	0.4990791380405426	0.495230495929718
TRIM62	0.1314067542552948	0.12294299155473709	0.12913399934768677	0.12886744737625122	0.13253089785575867	0.1253059357404709	0.12633512914180756	0.12846384942531586	0.12427474558353424	0.1270282119512558	0.13140206038951874	0.1269422322511673	0.12546661496162415	0.12076084315776825	0.13039031624794006	0.12825511395931244	0.12663209438323975	0.12431629002094269	0.12565217912197113	0.127463698387146	0.1286846399307251	0.1239200308918953	0.1307329535484314	0.12543344497680664	0.13184326887130737	0.13287566602230072	0.13115011155605316	0.1332705020904541	0.1306738555431366	0.12744252383708954	0.12468106299638748	0.1334160715341568	0.12515917420387268	0.1264929324388504	0.12842726707458496	0.1275995969772339	0.13233262300491333	0.13459865748882294	0.13077828288078308	0.12488265335559845	0.1152077242732048	0.12613128125667572	0.12561564147472382	0.1271401345729828	0.1267869621515274	0.12823203206062317	0.13748517632484436	0.13197128474712372	0.12882332503795624
ZNF362	0.3508928120136261	0.34659457206726074	0.347310870885849	0.3557891249656677	0.35514190793037415	0.35418564081192017	0.3475911617279053	0.35114502906799316	0.35386762022972107	0.3530910015106201	0.3547576069831848	0.3517928123474121	0.34774264693260193	0.35245031118392944	0.3605028986930847	0.35177040100097656	0.35055437684059143	0.34934917092323303	0.35141611099243164	0.3429666757583618	0.3498578667640686	0.35074588656425476	0.3530872166156769	0.35070085525512695	0.3489939272403717	0.3546576499938965	0.3542957901954651	0.34663674235343933	0.35136526823043823	0.3486879765987396	0.34827256202697754	0.35189157724380493	0.35373324155807495	0.3553622364997864	0.3518051505088806	0.35221391916275024	0.3559132218360901	0.34925156831741333	0.34846457839012146	0.3540557324886322	0.34984686970710754	0.3498751223087311	0.3478078842163086	0.3491685688495636	0.3502311706542969	0.34771454334259033	0.35048907995224	0.34815549850463867	0.3519596457481384
PHC2	0.32699233293533325	0.3135654330253601	0.319907546043396	0.32272422313690186	0.3250170052051544	0.3243758976459503	0.31867489218711853	0.3223159611225128	0.31479331851005554	0.31858962774276733	0.32699307799339294	0.3252510726451874	0.3215014636516571	0.3203432559967041	0.32030805945396423	0.32343828678131104	0.3218063414096832	0.31567060947418213	0.32593563199043274	0.31475144624710083	0.31459614634513855	0.3167895972728729	0.3181360363960266	0.31899797916412354	0.3181706368923187	0.3204308748245239	0.31060418486595154	0.31623440980911255	0.3215881884098053	0.31927868723869324	0.3204912841320038	0.3247852027416229	0.3198801577091217	0.3185567557811737	0.31844058632850647	0.3203940987586975	0.3253493905067444	0.32668760418891907	0.31519219279289246	0.3239854872226715	0.31099173426628113	0.3204474449157715	0.32674843072891235	0.3207097053527832	0.3232056498527527	0.31662365794181824	0.325406551361084	0.31972572207450867	0.3239973187446594
ZMYM6	0.32957136631011963	0.32548677921295166	0.3259943425655365	0.3287803530693054	0.32918667793273926	0.33169835805892944	0.32185104489326477	0.3217272460460663	0.3294772803783417	0.3242794871330261	0.327983558177948	0.32722803950309753	0.3205469250679016	0.3341037333011627	0.32697901129722595	0.33017203211784363	0.32713204622268677	0.3188822865486145	0.3292059004306793	0.32416680455207825	0.32886171340942383	0.3297221064567566	0.3279350697994232	0.3262825012207031	0.3284956216812134	0.32792502641677856	0.3209877014160156	0.3262064456939697	0.32804983854293823	0.3279242515563965	0.3242050111293793	0.3338029682636261	0.3306112289428711	0.3291519582271576	0.32782745361328125	0.3267379403114319	0.3360022008419037	0.3293072581291199	0.3241320550441742	0.33039095997810364	0.3167087435722351	0.327364444732666	0.3331261873245239	0.32361695170402527	0.32574546337127686	0.32068878412246704	0.33214595913887024	0.3234204053878784	0.3331589996814728
SFPQ	0.6550018191337585	0.6317006349563599	0.6384978294372559	0.644037663936615	0.6428823471069336	0.6430559754371643	0.6451278924942017	0.6440001726150513	0.6392462849617004	0.6392483711242676	0.6490122675895691	0.6444231867790222	0.641010582447052	0.6428500413894653	0.6457325220108032	0.6414892077445984	0.6440712809562683	0.6330087780952454	0.6449671387672424	0.6285378336906433	0.6355607509613037	0.6427220106124878	0.6363188028335571	0.637471616268158	0.642953634262085	0.6443113088607788	0.6447675228118896	0.6354535818099976	0.6446151733398438	0.635326623916626	0.6439685225486755	0.6442745923995972	0.6393857002258301	0.6350889205932617	0.64249187707901	0.6363279223442078	0.6416158080101013	0.6458337903022766	0.638149619102478	0.649725079536438	0.6400322318077087	0.6420037746429443	0.6503626108169556	0.6427636742591858	0.6455651521682739	0.6384970545768738	0.6460974216461182	0.6466614603996277	0.6378996968269348
ZMYM4	0.24852445721626282	0.2527885138988495	0.24649417400360107	0.2530985474586487	0.2521394193172455	0.2531622052192688	0.2439505159854889	0.24054881930351257	0.2485753744840622	0.24814340472221375	0.25168055295944214	0.2523316740989685	0.25085633993148804	0.24091526865959167	0.25325044989585876	0.25163066387176514	0.24888193607330322	0.24921730160713196	0.247877836227417	0.25286439061164856	0.25028425455093384	0.2455839216709137	0.24659255146980286	0.2552313804626465	0.24994900822639465	0.25487756729125977	0.25282809138298035	0.2504701018333435	0.25147950649261475	0.24695636332035065	0.25211769342422485	0.24950627982616425	0.2512046694755554	0.24681934714317322	0.24873220920562744	0.2509332299232483	0.25066980719566345	0.25612756609916687	0.24584461748600006	0.25260019302368164	0.24972876906394958	0.250810831785202	0.25318124890327454	0.24991849064826965	0.2506800591945648	0.24379758536815643	0.2506698966026306	0.24937263131141663	0.2505992650985718
KIAA0319L	0.3682709336280823	0.367717444896698	0.36668723821640015	0.37168100476264954	0.3682447075843811	0.37097498774528503	0.373505175113678	0.36367660760879517	0.3707928955554962	0.36715880036354065	0.3683067858219147	0.37143316864967346	0.36896201968193054	0.37111520767211914	0.37126845121383667	0.37090182304382324	0.36995765566825867	0.3682186007499695	0.3700554370880127	0.37316790223121643	0.37325823307037354	0.3675108850002289	0.371675968170166	0.3699738383293152	0.3691595196723938	0.36863213777542114	0.36565786600112915	0.37057945132255554	0.3700805902481079	0.36638379096984863	0.3685213625431061	0.37297889590263367	0.3698890209197998	0.37179675698280334	0.36583882570266724	0.3688875436782837	0.3688976764678955	0.37634313106536865	0.3667397201061249	0.3657275438308716	0.3587835729122162	0.3709518313407898	0.37144821882247925	0.36524122953414917	0.36846923828125	0.3700994849205017	0.36787939071655273	0.36720460653305054	0.37023070454597473
NCDN	0.12073841691017151	0.12280400842428207	0.12123919278383255	0.11881861090660095	0.1225590854883194	0.12320542335510254	0.12123783677816391	0.12250954657793045	0.1228160485625267	0.11788871884346008	0.11835587024688721	0.11585068702697754	0.11741025745868683	0.11314115673303604	0.12931257486343384	0.1290290802717209	0.11995957046747208	0.12958166003227234	0.12174630910158157	0.11586463451385498	0.11979209631681442	0.11988162249326706	0.1257050633430481	0.11846676468849182	0.124659962952137	0.1164918765425682	0.1281697005033493	0.12121249735355377	0.12160543352365494	0.12981320917606354	0.1177382618188858	0.12415432929992676	0.12442328035831451	0.12407016009092331	0.12365812808275223	0.11642096936702728	0.12511542439460754	0.12911096215248108	0.12112265080213547	0.12415862828493118	0.11912812292575836	0.12024026364088058	0.12000378966331482	0.12547099590301514	0.12026838213205338	0.1197904646396637	0.13382373750209808	0.11916682124137878	0.12509126961231232
TFAP2E	0.0	0.0	0.0	0.0	0.0	0.0	0.0	0.0	0.0	0.0	0.0	0.0	0.0	0.0	0.0	0.0	0.0	0.0	0.0	0.0	0.0	0.0	0.0	0.0	0.0	0.0	0.0	0.0	0.0	0.0	0.0	0.0	0.0	0.0	0.0	0.0	0.0	0.0	0.0	0.0	0.0	0.0	0.0	0.0	0.0	0.0	0.0	0.0	0.0
PSMB2	0.6034016609191895	0.6001063585281372	0.5994720458984375	0.6052656173706055	0.5990449786186218	0.6058464646339417	0.6010327935218811	0.6051116585731506	0.6085362434387207	0.6020048260688782	0.6039623618125916	0.6077396273612976	0.6032280325889587	0.6002695560455322	0.6073999404907227	0.6011161804199219	0.600691556930542	0.5987639427185059	0.6064755916595459	0.6025018692016602	0.607675313949585	0.6063356995582581	0.6011709570884705	0.6015875339508057	0.6033249497413635	0.6020805835723877	0.6053917407989502	0.6002912521362305	0.5982258915901184	0.6049492955207825	0.6063631772994995	0.6012046933174133	0.6035512685775757	0.6011675596237183	0.6060761213302612	0.5997434854507446	0.6018528938293457	0.6088622212409973	0.5978834629058838	0.6052019000053406	0.5924416184425354	0.6047079563140869	0.6057748198509216	0.6054704785346985	0.6049061417579651	0.6060497164726257	0.6066903471946716	0.609992504119873	0.6019003391265869
C1orf216	0.18317243456840515	0.17394129931926727	0.18438959121704102	0.17988257110118866	0.18583239614963531	0.1810823380947113	0.18072685599327087	0.1837535798549652	0.18034501373767853	0.1763206571340561	0.18080420792102814	0.1754043847322464	0.17935825884342194	0.18744418025016785	0.1886993944644928	0.17839358747005463	0.18408240377902985	0.19165170192718506	0.18085217475891113	0.17947110533714294	0.17876794934272766	0.18372711539268494	0.18248191475868225	0.17774774134159088	0.18605315685272217	0.18594017624855042	0.1817656308412552	0.18087874352931976	0.18387483060359955	0.18225052952766418	0.17744141817092896	0.18505263328552246	0.1840505599975586	0.1810087263584137	0.17955878376960754	0.18526145815849304	0.18197019398212433	0.19238853454589844	0.1741989552974701	0.18300658464431763	0.17717266082763672	0.18726316094398499	0.17921042442321777	0.18122027814388275	0.1727881282567978	0.17916592955589294	0.1906980276107788	0.18043287098407745	0.18528501689434052
CLSPN	0.04416681081056595	0.04305785894393921	0.043442659080028534	0.04345642030239105	0.04404596984386444	0.04444126784801483	0.043979231268167496	0.043245259672403336	0.04481399804353714	0.04347769170999527	0.04587787762284279	0.042769260704517365	0.04624504595994949	0.04644736647605896	0.04247230291366577	0.044344641268253326	0.04371686279773712	0.043967634439468384	0.045423634350299835	0.04464855417609215	0.04649056866765022	0.044836290180683136	0.043546125292778015	0.04340560734272003	0.04303257167339325	0.04209473729133606	0.04568042606115341	0.04522630572319031	0.04305485635995865	0.0470358170568943	0.044351428747177124	0.04446021839976311	0.046730659902095795	0.045736007392406464	0.042085327208042145	0.04521126672625542	0.04375828430056572	0.04632100835442543	0.046311117708683014	0.04545815661549568	0.04227021709084511	0.043088849633932114	0.04586372151970863	0.04358718544244766	0.04321180284023285	0.03886217251420021	0.0474013090133667	0.04415092244744301	0.04472469910979271
AGO4	0.32317066192626953	0.3144990801811218	0.3130534589290619	0.31401699781417847	0.3236754238605499	0.3178471028804779	0.3126635253429413	0.3169725835323334	0.3188008666038513	0.31180402636528015	0.313920259475708	0.3134981393814087	0.312844455242157	0.31717348098754883	0.32640114426612854	0.3086644113063812	0.31428197026252747	0.3137267827987671	0.31329014897346497	0.30934110283851624	0.32044142484664917	0.31354525685310364	0.3153700530529022	0.3140561580657959	0.3166669011116028	0.31852686405181885	0.31607192754745483	0.31652894616127014	0.31813278794288635	0.3119641840457916	0.31881949305534363	0.31798410415649414	0.31276175379753113	0.31553298234939575	0.31725674867630005	0.3153148591518402	0.32431328296661377	0.32574769854545593	0.31851068139076233	0.3211757242679596	0.31369319558143616	0.31147512793540955	0.3151068389415741	0.314058780670166	0.3160596787929535	0.31467610597610474	0.31676408648490906	0.3165903389453888	0.316800057888031
AGO1	0.30655741691589355	0.305446594953537	0.3039894700050354	0.3087734580039978	0.30822286009788513	0.31208524107933044	0.3011619448661804	0.3067145049571991	0.30891305208206177	0.29884493350982666	0.3073931634426117	0.30984559655189514	0.3084583282470703	0.29864025115966797	0.31160297989845276	0.3056589663028717	0.308565229177475	0.3083701431751251	0.3040495812892914	0.30602455139160156	0.3076159656047821	0.3082039952278137	0.3084236979484558	0.3105376064777374	0.3071984648704529	0.31256893277168274	0.3068140149116516	0.3073483109474182	0.30779507756233215	0.30285167694091797	0.3056837320327759	0.30826762318611145	0.3052455484867096	0.3053604066371918	0.300702303647995	0.3040587902069092	0.30365073680877686	0.3093816936016083	0.30499616265296936	0.31224891543388367	0.3052489459514618	0.308077335357666	0.3070404827594757	0.307630330324173	0.3070415258407593	0.30065155029296875	0.3090914487838745	0.3116356134414673	0.30502426624298096
COL8A2	0.35650426149368286	0.35634124279022217	0.35881662368774414	0.35720014572143555	0.35823285579681396	0.35517776012420654	0.35820406675338745	0.35168108344078064	0.350021094083786	0.3565974235534668	0.3532954156398773	0.3574989438056946	0.35987207293510437	0.35667741298675537	0.3518083989620209	0.35748088359832764	0.35652780532836914	0.35638654232025146	0.36395615339279175	0.3560989499092102	0.357670396566391	0.3586336374282837	0.3536776602268219	0.3569180369377136	0.3515072166919708	0.3574354946613312	0.3547358810901642	0.3553233742713928	0.36021488904953003	0.3546563386917114	0.3590629994869232	0.35933709144592285	0.3529389500617981	0.3535492420196533	0.3527100384235382	0.35867148637771606	0.35677915811538696	0.35771921277046204	0.359202116727829	0.35788771510124207	0.358193963766098	0.3568287193775177	0.3544158935546875	0.3526352047920227	0.357145220041275	0.3544050455093384	0.35585784912109375	0.35628074407577515	0.35900622606277466
TRAPPC3	0.6098352074623108	0.6061229705810547	0.608003556728363	0.6116275191307068	0.6104995608329773	0.6097257733345032	0.6090039610862732	0.6040343046188354	0.6108320355415344	0.6088190674781799	0.6129248142242432	0.6119530200958252	0.613257646560669	0.6074795126914978	0.6176475882530212	0.6110939979553223	0.6068981885910034	0.6060248613357544	0.6102538108825684	0.6073114275932312	0.6063665747642517	0.6104626059532166	0.6083545684814453	0.6066266894340515	0.6081141233444214	0.6113330721855164	0.6154358386993408	0.6063855886459351	0.6092166304588318	0.6103383302688599	0.6095267534255981	0.6081351041793823	0.6054332852363586	0.6100329160690308	0.6163936853408813	0.6071919202804565	0.6012774109840393	0.6110606789588928	0.6009562015533447	0.6125313639640808	0.5991440415382385	0.6072927713394165	0.6086589097976685	0.6062528491020203	0.6091403365135193	0.6130097508430481	0.613584578037262	0.6132776141166687	0.6071299314498901
MAP7D1	0.5294013619422913	0.5196507573127747	0.52775639295578	0.5290574431419373	0.5291043519973755	0.5306899547576904	0.5352602601051331	0.5310044288635254	0.5245763659477234	0.5269953012466431	0.5317844748497009	0.5282507538795471	0.5360903739929199	0.5261292457580566	0.532087504863739	0.5302310585975647	0.5295590162277222	0.5233111381530762	0.5260109305381775	0.5204700231552124	0.5283178687095642	0.528877854347229	0.5285326838493347	0.5259190797805786	0.5257289409637451	0.5322374701499939	0.5302160978317261	0.5284152030944824	0.5278980731964111	0.5265413522720337	0.5265770554542542	0.5272268056869507	0.5259770154953003	0.5271151065826416	0.5257002115249634	0.5295223593711853	0.5290053486824036	0.5234373807907104	0.5258125066757202	0.5312880277633667	0.5264857411384583	0.5285963416099548	0.5345449447631836	0.5276292562484741	0.530122697353363	0.52406245470047	0.5312298536300659	0.5254966616630554	0.5269174575805664
THRAP3	0.5699300169944763	0.5584914088249207	0.562221884727478	0.5629980564117432	0.5659245252609253	0.567132294178009	0.5646970868110657	0.5589208006858826	0.5667746663093567	0.563438892364502	0.5636631846427917	0.5666362643241882	0.5644561052322388	0.5640726685523987	0.5698042511940002	0.5698239803314209	0.5626630783081055	0.559150755405426	0.5676543712615967	0.5601245164871216	0.5566606521606445	0.5621256232261658	0.5608391761779785	0.5601249933242798	0.564096987247467	0.5670089721679688	0.5673035979270935	0.5653506517410278	0.5615313649177551	0.5664829015731812	0.5645705461502075	0.5646211504936218	0.5700896978378296	0.56397545337677	0.556881308555603	0.562425971031189	0.5606175065040588	0.5642491579055786	0.5629168152809143	0.5666368007659912	0.5622538924217224	0.5641926527023315	0.5638570785522461	0.5655369162559509	0.5667231678962708	0.5619405508041382	0.5656031966209412	0.5657029747962952	0.5633188486099243
EVA1B	0.2801034450531006	0.2666252553462982	0.273159921169281	0.27531930804252625	0.2842000722885132	0.2749166488647461	0.2753937244415283	0.28008833527565	0.27978289127349854	0.280886709690094	0.27653488516807556	0.2701456844806671	0.2736841142177582	0.2879224121570587	0.2795732319355011	0.28347253799438477	0.28026750683784485	0.28996023535728455	0.27819395065307617	0.26919904351234436	0.274662584066391	0.27811577916145325	0.2803034782409668	0.27798786759376526	0.283642441034317	0.2807130217552185	0.2789056897163391	0.27693015336990356	0.278067946434021	0.2811537981033325	0.2760336995124817	0.27787408232688904	0.2768189013004303	0.2772127687931061	0.27970707416534424	0.27879273891448975	0.2779153883457184	0.28440412878990173	0.2850498557090759	0.2792116701602936	0.2735467851161957	0.2775035798549652	0.28166836500167847	0.27901706099510193	0.27345985174179077	0.27595677971839905	0.29222244024276733	0.27658966183662415	0.2860299348831177
STK40	0.3673875033855438	0.3664340078830719	0.36865144968032837	0.3704519271850586	0.36804649233818054	0.3696446716785431	0.36756691336631775	0.36861151456832886	0.3704598546028137	0.36742162704467773	0.36894580721855164	0.3711538314819336	0.3691199719905853	0.36934739351272583	0.3692070543766022	0.36950191855430603	0.367061048746109	0.3655579388141632	0.36599868535995483	0.36702024936676025	0.3685394525527954	0.37027907371520996	0.36874550580978394	0.36662089824676514	0.3677155673503876	0.3730994462966919	0.3691338300704956	0.3680935204029083	0.3680528402328491	0.36436447501182556	0.3710910379886627	0.3704858422279358	0.3663843274116516	0.3677368462085724	0.36923521757125854	0.37113261222839355	0.3662688434123993	0.3738611042499542	0.36760812997817993	0.37049925327301025	0.36417168378829956	0.36638814210891724	0.37315332889556885	0.3754161596298218	0.3663727343082428	0.3662019371986389	0.3705025315284729	0.3622887134552002	0.36867082118988037
LSM10	0.6350619792938232	0.6338298916816711	0.6302431225776672	0.6316024661064148	0.6344383358955383	0.6325562000274658	0.6233529448509216	0.6332688927650452	0.6221142411231995	0.6322022080421448	0.6371316313743591	0.6268095374107361	0.6231561899185181	0.6322625875473022	0.6290441155433655	0.6348427534103394	0.6295703649520874	0.625671923160553	0.6301742196083069	0.6253620386123657	0.6299412250518799	0.6310487985610962	0.62833571434021	0.6217825412750244	0.6277604699134827	0.6259741187095642	0.6212775111198425	0.6298506259918213	0.6325442790985107	0.6245139241218567	0.6321333646774292	0.6371569633483887	0.632643461227417	0.6279706954956055	0.6386868953704834	0.6357361078262329	0.6334923505783081	0.6341319680213928	0.622948944568634	0.6339859366416931	0.6203694939613342	0.637440025806427	0.6310598254203796	0.6326172947883606	0.6312158703804016	0.6247939467430115	0.6312439441680908	0.6258749961853027	0.6343676447868347
MRPS15	0.574586033821106	0.556361734867096	0.5667464733123779	0.5639195442199707	0.5687256455421448	0.5680056214332581	0.5672670006752014	0.5599551796913147	0.5602264404296875	0.5617029666900635	0.5671097040176392	0.5670328140258789	0.566702663898468	0.5616006851196289	0.5653122663497925	0.5694887042045593	0.5667106509208679	0.5611334443092346	0.565220296382904	0.5539180040359497	0.5610562562942505	0.5655198693275452	0.5623975992202759	0.5591353178024292	0.5626072883605957	0.5669121146202087	0.5629412531852722	0.5599607229232788	0.5624662637710571	0.5659674406051636	0.5645653009414673	0.5657468438148499	0.5697236061096191	0.5617173910140991	0.563829779624939	0.5638343691825867	0.5703154802322388	0.5693375468254089	0.5589367151260376	0.5708885192871094	0.5601720809936523	0.5637586712837219	0.5662859678268433	0.5631195306777954	0.5659151673316956	0.5574273467063904	0.5646138191223145	0.5619703531265259	0.5654596090316772
CSF3R	0.5299503207206726	0.514520525932312	0.5186620354652405	0.523115873336792	0.5331748723983765	0.5239322185516357	0.5162538886070251	0.5168886184692383	0.5176985263824463	0.5177731513977051	0.5180091261863708	0.5185733437538147	0.5177124738693237	0.5208712816238403	0.5202581882476807	0.5257337689399719	0.5208354592323303	0.5175496339797974	0.518287718296051	0.5152709484100342	0.5189799070358276	0.5174010992050171	0.5202215313911438	0.5179846286773682	0.5208322405815125	0.5241554975509644	0.5085368156433105	0.5211713910102844	0.5095612406730652	0.5197920203208923	0.5166405439376831	0.51899254322052	0.522520124912262	0.5128463506698608	0.5237155556678772	0.5181728601455688	0.5301660895347595	0.5178643465042114	0.5160850882530212	0.5255935192108154	0.5171182751655579	0.5211533308029175	0.5206305384635925	0.5140058994293213	0.5200779438018799	0.5167343020439148	0.5224499106407166	0.5106497406959534	0.5221242904663086
ZC3H12A	0.2313189059495926	0.22155481576919556	0.22611789405345917	0.22589319944381714	0.23004886507987976	0.2231025993824005	0.2240111529827118	0.22906729578971863	0.22125020623207092	0.2227579802274704	0.22775743901729584	0.22563740611076355	0.2203739732503891	0.224045991897583	0.2338133305311203	0.2292335480451584	0.22939513623714447	0.21650385856628418	0.22881871461868286	0.2206629514694214	0.22166022658348083	0.21748918294906616	0.23581433296203613	0.22278952598571777	0.22649416327476501	0.23636262118816376	0.2280399203300476	0.2245054990053177	0.22988536953926086	0.22808660566806793	0.2263108193874359	0.22687283158302307	0.22446458041667938	0.2299761027097702	0.22070898115634918	0.22598567605018616	0.23032015562057495	0.2342195361852646	0.2257242351770401	0.22864198684692383	0.2232789695262909	0.22811472415924072	0.22762489318847656	0.2229238599538803	0.22601190209388733	0.22577622532844543	0.23036733269691467	0.22463786602020264	0.2289959341287613
MEAF6	0.603841245174408	0.5973747372627258	0.6005058288574219	0.6042044758796692	0.6038262844085693	0.6049977540969849	0.6045502424240112	0.6038443446159363	0.5961933135986328	0.6010398864746094	0.6061475276947021	0.5981225371360779	0.6012226939201355	0.6020570397377014	0.599698543548584	0.6076947450637817	0.6036773324012756	0.5950750708580017	0.6061249375343323	0.5979321599006653	0.6042583584785461	0.5997518301010132	0.603661298751831	0.6011984348297119	0.601295530796051	0.6011711955070496	0.5936452150344849	0.5967556238174438	0.600344717502594	0.6005816459655762	0.6055033206939697	0.6045209169387817	0.6006612181663513	0.6035025715827942	0.604994535446167	0.6030158996582031	0.6000875234603882	0.6032074689865112	0.5998059511184692	0.5985129475593567	0.592231035232544	0.6034407615661621	0.6109156012535095	0.6005674600601196	0.6050639152526855	0.5998547077178955	0.604446530342102	0.6016227006912231	0.6023369431495667
SNIP1	0.13910387456417084	0.13145101070404053	0.13158053159713745	0.13640567660331726	0.13676153123378754	0.13664904236793518	0.13086460530757904	0.13973109424114227	0.14082369208335876	0.1317092925310135	0.13614431023597717	0.13379552960395813	0.13184073567390442	0.135238379240036	0.14464890956878662	0.13694259524345398	0.13958151638507843	0.12953640520572662	0.13181518018245697	0.12621699273586273	0.13065214455127716	0.13406093418598175	0.13490770757198334	0.1342025101184845	0.13957151770591736	0.13867372274398804	0.1348690390586853	0.13246764242649078	0.1338476836681366	0.13939395546913147	0.13515695929527283	0.14081162214279175	0.13379031419754028	0.13652990758419037	0.13747473061084747	0.136047825217247	0.1364617496728897	0.13899540901184082	0.1273140162229538	0.14916673302650452	0.12057677656412125	0.1394769847393036	0.13257315754890442	0.13255544006824493	0.1344873011112213	0.13238872587680817	0.1466987282037735	0.13548564910888672	0.1335451304912567
GNL2	0.4452741742134094	0.443063348531723	0.44254806637763977	0.4471875727176666	0.4471568465232849	0.4473685920238495	0.44598516821861267	0.44468051195144653	0.4435815215110779	0.4474360942840576	0.44877493381500244	0.4493216872215271	0.4472157955169678	0.44508522748947144	0.4540417492389679	0.4480797350406647	0.4457645118236542	0.4416980743408203	0.44764041900634766	0.44092053174972534	0.43818575143814087	0.4491834044456482	0.44300204515457153	0.44524896144866943	0.446004182100296	0.44865378737449646	0.44991329312324524	0.4398591220378876	0.44451382756233215	0.4470286965370178	0.44952523708343506	0.44449949264526367	0.44406574964523315	0.4430997371673584	0.44812843203544617	0.4469192326068878	0.4407534599304199	0.44692695140838623	0.4375978708267212	0.44923919439315796	0.4373169243335724	0.4457962214946747	0.4449974298477173	0.449827641248703	0.44572800397872925	0.4488459527492523	0.4474406838417053	0.4560547471046448	0.4479729235172272
C1orf109	0.29853931069374084	0.2937752604484558	0.2964484393596649	0.3007061779499054	0.2958908975124359	0.298979789018631	0.29746222496032715	0.29599443078041077	0.2964540719985962	0.29329627752304077	0.30280008912086487	0.2957291305065155	0.2945323586463928	0.2943519055843353	0.29903677105903625	0.29811638593673706	0.2957789897918701	0.2938601076602936	0.293986976146698	0.29605212807655334	0.29751521348953247	0.2997959852218628	0.29779282212257385	0.29619354009628296	0.2978702485561371	0.29738354682922363	0.29902711510658264	0.2948170006275177	0.2936377227306366	0.29755812883377075	0.29641586542129517	0.2985851466655731	0.2958897650241852	0.29696187376976013	0.2967798411846161	0.29646316170692444	0.3000607490539551	0.3025902509689331	0.2974105477333069	0.29848548769950867	0.28830060362815857	0.2959800660610199	0.2983545958995819	0.29765766859054565	0.2960588037967682	0.2945288121700287	0.29320091009140015	0.2943236231803894	0.2973528206348419
CDCA8	0.0	0.0	0.0	0.0	0.0	0.0	0.0	0.0	0.0	0.0	0.0	0.0	0.0	0.0	0.0	0.0	0.0	0.0	0.0	0.0	0.0	0.0	0.0	0.0	0.0	0.0	0.0	0.0	0.0	0.0	0.0	0.0	0.0	0.0	0.0	0.0	0.0	0.0	0.0	0.0	0.0	0.0	0.0	0.0	0.0	0.0	0.0	0.0	0.0
YRDC	0.38884860277175903	0.3868847191333771	0.3816708028316498	0.38325953483581543	0.3948892056941986	0.3847246766090393	0.385941743850708	0.39052844047546387	0.3898094594478607	0.3826192319393158	0.3809262216091156	0.3815595507621765	0.3779437839984894	0.3873564600944519	0.3893923759460449	0.3891540765762329	0.388724148273468	0.3910466432571411	0.3866022229194641	0.383815199136734	0.3844110667705536	0.38763612508773804	0.39405855536460876	0.3861754238605499	0.3906360864639282	0.3899020254611969	0.38221246004104614	0.38344743847846985	0.38647717237472534	0.38512781262397766	0.38672229647636414	0.38808125257492065	0.38668736815452576	0.387538880109787	0.39351344108581543	0.3874332904815674	0.3885100781917572	0.3932653069496155	0.3866162896156311	0.3914267420768738	0.3793904185295105	0.38673490285873413	0.3935677111148834	0.39513975381851196	0.3808360993862152	0.38318178057670593	0.3940742313861847	0.38467028737068176	0.39079561829566956
C1orf122	0.47444021701812744	0.46698111295700073	0.4648466110229492	0.4635310173034668	0.4830012321472168	0.47064536809921265	0.47099900245666504	0.4724203646183014	0.4678214192390442	0.4675612151622772	0.47058412432670593	0.467730849981308	0.4607985019683838	0.47189784049987793	0.47381988167762756	0.4677354693412781	0.47217127680778503	0.4667484164237976	0.4694085121154785	0.46094557642936707	0.46587252616882324	0.4713991582393646	0.47616177797317505	0.4675796926021576	0.47201597690582275	0.4713253378868103	0.46817079186439514	0.4675177335739136	0.47042596340179443	0.4664968252182007	0.4695108234882355	0.46870073676109314	0.4702877104282379	0.4766536355018616	0.47285979986190796	0.4688780605792999	0.4689039885997772	0.47528696060180664	0.46559765934944153	0.4756374657154083	0.4664139151573181	0.4672902226448059	0.4743512272834778	0.47284814715385437	0.468499094247818	0.46209093928337097	0.4779726266860962	0.4686189889907837	0.4740428328514099
MTF1	0.36878907680511475	0.3627232611179352	0.36653947830200195	0.3672267198562622	0.36782515048980713	0.36634647846221924	0.3623277246952057	0.3647831678390503	0.3663098216056824	0.36917608976364136	0.3713351786136627	0.3604124188423157	0.36014431715011597	0.3684753477573395	0.359353631734848	0.3656286597251892	0.36571958661079407	0.36700233817100525	0.36785757541656494	0.3607581853866577	0.36270469427108765	0.363461434841156	0.3631443381309509	0.3630554974079132	0.36241573095321655	0.3657773733139038	0.3541717827320099	0.3639746606349945	0.366159051656723	0.36201706528663635	0.365212619304657	0.3752725124359131	0.36431393027305603	0.35942474007606506	0.3677222728729248	0.36548498272895813	0.3697531223297119	0.36732086539268494	0.3647346496582031	0.365803986787796	0.35894566774368286	0.36524149775505066	0.3602987229824066	0.362701952457428	0.36512142419815063	0.3651137351989746	0.37039369344711304	0.35698172450065613	0.37181031703948975
INPP5B	0.22702643275260925	0.2316960096359253	0.22492218017578125	0.23221740126609802	0.2300509661436081	0.2320086658000946	0.22833728790283203	0.23130126297473907	0.2213868945837021	0.22785253822803497	0.23202744126319885	0.23170097172260284	0.2306719720363617	0.2255011945962906	0.2313654124736786	0.23138175904750824	0.22833238542079926	0.22733226418495178	0.2293398380279541	0.22783303260803223	0.2303943932056427	0.23177222907543182	0.2294294685125351	0.23266035318374634	0.22788043320178986	0.23144924640655518	0.23185506463050842	0.2263430804014206	0.2249080389738083	0.23030343651771545	0.22930452227592468	0.22935345768928528	0.22951197624206543	0.23202890157699585	0.23067085444927216	0.23066827654838562	0.22744768857955933	0.23657575249671936	0.2263914793729782	0.23521102964878082	0.2236841320991516	0.2301912158727646	0.23356051743030548	0.2248823344707489	0.23086002469062805	0.2308889627456665	0.23216505348682404	0.22768689692020416	0.2340838611125946
SF3A3	0.4852379560470581	0.4808703660964966	0.48578575253486633	0.48750269412994385	0.4795210659503937	0.48568853735923767	0.48422178626060486	0.48166194558143616	0.486097127199173	0.48266661167144775	0.4857083559036255	0.4914851188659668	0.4845846891403198	0.4807341694831848	0.4867812395095825	0.48573803901672363	0.4815829396247864	0.4803708791732788	0.48259514570236206	0.47993847727775574	0.48465293645858765	0.485639363527298	0.485014945268631	0.4824395179748535	0.48380351066589355	0.4864005446434021	0.48183462023735046	0.48824381828308105	0.48522940278053284	0.484494149684906	0.48482224345207214	0.48123788833618164	0.486795574426651	0.4782426357269287	0.48783302307128906	0.4809257984161377	0.4843226671218872	0.485417902469635	0.480014443397522	0.4835488796234131	0.4818466901779175	0.4879356920719147	0.4866931736469269	0.4835864305496216	0.4831044673919678	0.4850715696811676	0.48312968015670776	0.4777957499027252	0.4837125837802887
FHL3	0.38292622566223145	0.3819233477115631	0.381258100271225	0.381514310836792	0.3814446032047272	0.3829444646835327	0.37883085012435913	0.3826340436935425	0.37892627716064453	0.3751237690448761	0.3841840624809265	0.3838219940662384	0.3831571638584137	0.37575435638427734	0.3841637074947357	0.3885641098022461	0.3780966103076935	0.3776717483997345	0.3852722644805908	0.3809228837490082	0.3816194236278534	0.38189342617988586	0.3834701180458069	0.3814910054206848	0.3789663314819336	0.38567054271698	0.38499999046325684	0.38203316926956177	0.38012373447418213	0.38079383969306946	0.38102927803993225	0.3788531422615051	0.37674644589424133	0.3810099959373474	0.3827130198478699	0.38103848695755005	0.3776412606239319	0.37982869148254395	0.37604475021362305	0.3786603510379791	0.37985479831695557	0.38173025846481323	0.3885470926761627	0.3810461163520813	0.38120022416114807	0.3746580481529236	0.38011884689331055	0.37666669487953186	0.38234463334083557
RRAGC	0.4880028963088989	0.48080793023109436	0.4891033470630646	0.48660963773727417	0.4869496524333954	0.49045658111572266	0.4840397834777832	0.4827382564544678	0.48863476514816284	0.4889495074748993	0.49009954929351807	0.49193406105041504	0.49200186133384705	0.4789661765098572	0.4908549189567566	0.4876132607460022	0.48618897795677185	0.47777387499809265	0.48916754126548767	0.4851512610912323	0.4838194251060486	0.4886077046394348	0.48602163791656494	0.4852334260940552	0.4872351586818695	0.49149584770202637	0.489743173122406	0.4878423810005188	0.4880848824977875	0.48579198122024536	0.49145618081092834	0.4874172806739807	0.4865952730178833	0.48545724153518677	0.4825676381587982	0.48900550603866577	0.48462510108947754	0.48715347051620483	0.48516637086868286	0.48755770921707153	0.47640687227249146	0.48512038588523865	0.49314412474632263	0.4900355935096741	0.48894551396369934	0.4871519207954407	0.4843170642852783	0.47434502840042114	0.48559921979904175
MYCBP	0.5000337958335876	0.4902980327606201	0.49752211570739746	0.4964793026447296	0.5010421276092529	0.4993976354598999	0.4948568344116211	0.4974972903728485	0.49899640679359436	0.4939311146736145	0.5006314516067505	0.4916335344314575	0.4915127158164978	0.5041123628616333	0.49555879831314087	0.5027125477790833	0.4986790418624878	0.4992936849594116	0.5000786185264587	0.48835334181785583	0.49854445457458496	0.5010131597518921	0.49944016337394714	0.49585193395614624	0.49679630994796753	0.4907163977622986	0.4993990361690521	0.497337281703949	0.49211955070495605	0.49158772826194763	0.49906814098358154	0.4982251822948456	0.4988529086112976	0.4997008144855499	0.5005703568458557	0.49936631321907043	0.4983612895011902	0.5069602727890015	0.493876576423645	0.5030123591423035	0.4967522621154785	0.4970129430294037	0.49853575229644775	0.4965544044971466	0.4970400035381317	0.4973682761192322	0.5014415979385376	0.49497440457344055	0.49870550632476807
AKIRIN1	0.5207465291023254	0.5226791501045227	0.5233787298202515	0.5274738073348999	0.5281360745429993	0.5272270441055298	0.5280218124389648	0.5225940346717834	0.5302338004112244	0.5231121182441711	0.5266035795211792	0.5300890207290649	0.5255186557769775	0.5248090028762817	0.530658483505249	0.5241256356239319	0.5251228213310242	0.5140395164489746	0.526435375213623	0.5232496857643127	0.5283724069595337	0.5225478410720825	0.5261170864105225	0.5179178714752197	0.5267866253852844	0.5325441360473633	0.5291489362716675	0.526080310344696	0.5213367938995361	0.5259281396865845	0.5246898531913757	0.5264559984207153	0.5248435735702515	0.5283530950546265	0.5252147912979126	0.528976559638977	0.5256062746047974	0.5301398038864136	0.5215938687324524	0.5259774923324585	0.5125830173492432	0.5260357856750488	0.5296185612678528	0.5266144275665283	0.5261483192443848	0.5222387313842773	0.5309273600578308	0.5243744850158691	0.5233287215232849
NDUFS5	0.6931700110435486	0.6759964227676392	0.6835264563560486	0.688692569732666	0.6882967352867126	0.6938923597335815	0.6899018287658691	0.6871355772018433	0.6852691173553467	0.687080979347229	0.6905412077903748	0.68547123670578	0.6881691813468933	0.6891776323318481	0.6834170818328857	0.6935921311378479	0.694239616394043	0.6826253533363342	0.6887862682342529	0.6807002425193787	0.6842750310897827	0.6908491253852844	0.6844902634620667	0.6843541860580444	0.6849067807197571	0.6853137612342834	0.685487687587738	0.6866911053657532	0.6840883493423462	0.6808230876922607	0.6915802955627441	0.6890090107917786	0.6941478848457336	0.6833791136741638	0.6896306276321411	0.6890889406204224	0.695134699344635	0.688735842704773	0.6832935810089111	0.6912592649459839	0.6841917037963867	0.6956897377967834	0.6908964514732361	0.6892617344856262	0.6895170211791992	0.6830348372459412	0.6913571357727051	0.6842526793479919	0.6852061748504639
MACF1	0.5048285722732544	0.4988206624984741	0.5032013058662415	0.5051730871200562	0.5017732977867126	0.5034019351005554	0.5057505965232849	0.5052427649497986	0.5033632516860962	0.5018697381019592	0.5038467645645142	0.5044076442718506	0.5024541616439819	0.503515899181366	0.5067867636680603	0.5062887668609619	0.5014050602912903	0.5028103590011597	0.4989275336265564	0.4991384744644165	0.5025544762611389	0.5036489963531494	0.5017206072807312	0.49940255284309387	0.503648579120636	0.5051044225692749	0.49628305435180664	0.49916502833366394	0.498286634683609	0.4984807074069977	0.5010128617286682	0.5009396076202393	0.5040297508239746	0.5051355957984924	0.5020378828048706	0.5060961842536926	0.5049920082092285	0.5055879950523376	0.5012441873550415	0.5086958408355713	0.49874234199523926	0.49204570055007935	0.5092297792434692	0.5029649138450623	0.5010806918144226	0.49450406432151794	0.5047823190689087	0.5087248086929321	0.49925580620765686
PABPC4	0.5447500944137573	0.5291467308998108	0.5345655679702759	0.5361400246620178	0.5411443710327148	0.5420675277709961	0.5303081274032593	0.5303330421447754	0.5280402898788452	0.5370908975601196	0.5386784076690674	0.5314708948135376	0.5334885716438293	0.5382842421531677	0.532322883605957	0.5415623188018799	0.5359461903572083	0.5308940410614014	0.5350590348243713	0.5294556021690369	0.5283268690109253	0.5364768505096436	0.5347772836685181	0.5301640033721924	0.5314368605613708	0.5393540859222412	0.5249927639961243	0.5321353077888489	0.5303618907928467	0.5323981642723083	0.5339409708976746	0.5341600775718689	0.53420490026474	0.5358389019966125	0.5364782810211182	0.5358701944351196	0.53385329246521	0.539649248123169	0.5248976349830627	0.5389174222946167	0.5235379338264465	0.5344606041908264	0.5361019968986511	0.5326564908027649	0.541879415512085	0.5355896353721619	0.5421044230461121	0.5276443958282471	0.5375404953956604
HPCAL4	0.0	0.0	0.0	0.0	0.0	0.0	0.0	0.0	0.0	0.0	0.0	0.0	0.0	0.0	0.0	0.0	0.0	0.0	0.0	0.0	0.0	0.0	0.0	0.0	0.0	0.0	0.0	0.0	0.0	0.0	0.0	0.0	0.0	0.0	0.0	0.0	0.0	0.0	0.0	0.0	0.0	0.0	0.0	0.0	0.0	0.0	0.0	0.0	0.0
PPIE	0.5009438991546631	0.5005286931991577	0.4970637857913971	0.5015925765037537	0.5016551613807678	0.5006969571113586	0.49784979224205017	0.49883243441581726	0.5030262470245361	0.5005331635475159	0.5019204020500183	0.5061491131782532	0.5028582215309143	0.4933628439903259	0.5050943493843079	0.49970173835754395	0.4970536231994629	0.5001587271690369	0.502519965171814	0.49693918228149414	0.5020750164985657	0.5031487941741943	0.5012174248695374	0.49668407440185547	0.49920159578323364	0.5061498284339905	0.5083371996879578	0.4967575669288635	0.49872055649757385	0.4957011640071869	0.5022534728050232	0.4947626292705536	0.49697309732437134	0.4993881285190582	0.49858203530311584	0.49848753213882446	0.4965445399284363	0.5044448375701904	0.4965832829475403	0.4998234510421753	0.5003783702850342	0.496980756521225	0.5004653930664062	0.49898844957351685	0.49811533093452454	0.49923890829086304	0.5042439103126526	0.500806450843811	0.4984748661518097
MYCL	0.5338800549507141	0.5224255919456482	0.5379632115364075	0.5335872769355774	0.5365201234817505	0.5330747961997986	0.5328459739685059	0.5314257144927979	0.5314655900001526	0.532890260219574	0.5344123244285583	0.5335306525230408	0.5328025221824646	0.529180109500885	0.5262502431869507	0.5240296125411987	0.5330533981323242	0.5320436954498291	0.5336190462112427	0.5225189328193665	0.532927393913269	0.5312322974205017	0.5313418507575989	0.5342236161231995	0.5288290977478027	0.5328146815299988	0.5189735293388367	0.5328296422958374	0.527285099029541	0.533595085144043	0.5290400385856628	0.5358120203018188	0.528955340385437	0.5229964256286621	0.5360775589942932	0.5331894755363464	0.5366010665893555	0.5291290879249573	0.529427170753479	0.5435085296630859	0.5344864130020142	0.5339828729629517	0.5352945327758789	0.5284591317176819	0.5316851139068604	0.5328255891799927	0.5371244549751282	0.5330437421798706	0.5280314087867737
CAP1	0.7141822576522827	0.7075105905532837	0.7080433964729309	0.7154871225357056	0.7171394228935242	0.7168755531311035	0.7137407660484314	0.7145371437072754	0.713829517364502	0.7116259336471558	0.7226066589355469	0.7069512009620667	0.7182817459106445	0.7175248265266418	0.7128097414970398	0.7159906625747681	0.7165181040763855	0.7096329927444458	0.7195572257041931	0.6980244517326355	0.710193932056427	0.7148834466934204	0.7094453573226929	0.7140706777572632	0.7110122442245483	0.7164272665977478	0.7147234678268433	0.7101830244064331	0.713286280632019	0.7150000929832458	0.7125462889671326	0.7119903564453125	0.7143430709838867	0.71158766746521	0.7140442728996277	0.7147315740585327	0.708679735660553	0.7167306542396545	0.708487868309021	0.7157673835754395	0.7058562636375427	0.7137117981910706	0.7201375365257263	0.7141129374504089	0.7154484391212463	0.7082443833351135	0.7147116661071777	0.7094709873199463	0.7151346206665039
PPT1	0.6362591981887817	0.6256044507026672	0.625819206237793	0.6297810077667236	0.6331727504730225	0.6299504041671753	0.625480592250824	0.6267713308334351	0.6250174045562744	0.6306643486022949	0.6335271596908569	0.6311478614807129	0.624751627445221	0.6251561045646667	0.6273379921913147	0.6372073292732239	0.6287721395492554	0.6193668246269226	0.633979320526123	0.6183629631996155	0.6246973872184753	0.6277077794075012	0.6296110153198242	0.6206319332122803	0.6235235929489136	0.6302772760391235	0.6220167279243469	0.6234902739524841	0.622972846031189	0.621953010559082	0.6281620264053345	0.6288305521011353	0.6396396160125732	0.6348875761032104	0.6323462724685669	0.6320301294326782	0.6357722878456116	0.6330835223197937	0.629068911075592	0.6350423097610474	0.6234449148178101	0.6294835805892944	0.6324446797370911	0.6294245719909668	0.6287649273872375	0.6256489753723145	0.633247435092926	0.620172381401062	0.6261144280433655
RLF	0.16270603239536285	0.1563721001148224	0.1598445028066635	0.1608729213476181	0.16483163833618164	0.16234713792800903	0.1499488651752472	0.15851576626300812	0.16260913014411926	0.1579320877790451	0.1579257845878601	0.1628856062889099	0.15976068377494812	0.16188064217567444	0.1633613109588623	0.15181565284729004	0.1603064090013504	0.15525831282138824	0.1598132699728012	0.15535597503185272	0.1610202193260193	0.1601148396730423	0.1639542430639267	0.15825927257537842	0.16501162946224213	0.16386613249778748	0.16168607771396637	0.15707390010356903	0.16090333461761475	0.1640804260969162	0.1579560935497284	0.16667944192886353	0.15844793617725372	0.16234487295150757	0.1581895649433136	0.1599358767271042	0.1609276831150055	0.16839177906513214	0.15902303159236908	0.16105109453201294	0.15487965941429138	0.16072890162467957	0.15807506442070007	0.15877139568328857	0.1604434847831726	0.15429487824440002	0.16656814515590668	0.16142037510871887	0.15907715260982513
ZMPSTE24	0.36194905638694763	0.36113789677619934	0.35590553283691406	0.3613659143447876	0.3610832691192627	0.36098745465278625	0.35839906334877014	0.35854917764663696	0.352471262216568	0.355584979057312	0.3607509136199951	0.3553423583507538	0.35972708463668823	0.35747459530830383	0.364258348941803	0.3638957142829895	0.3588721454143524	0.351539671421051	0.3600568473339081	0.35375261306762695	0.35699281096458435	0.3569777011871338	0.3594275414943695	0.35749757289886475	0.3601837158203125	0.35956570506095886	0.35181939601898193	0.3551901876926422	0.3601546287536621	0.36004236340522766	0.3590659499168396	0.3603860139846802	0.35982248187065125	0.360308974981308	0.3605850040912628	0.3598891794681549	0.36272159218788147	0.3593382239341736	0.3553294837474823	0.3609500229358673	0.3485370874404907	0.3576809763908386	0.35744354128837585	0.3611494302749634	0.36265701055526733	0.3579423427581787	0.3625600337982178	0.3559415340423584	0.3603944480419159
COL9A2	0.36621832847595215	0.3657078444957733	0.36183562874794006	0.36799904704093933	0.3698734641075134	0.3659912943840027	0.37045779824256897	0.364017128944397	0.36743730306625366	0.362936407327652	0.36618781089782715	0.36512553691864014	0.36102721095085144	0.364955335855484	0.3583444654941559	0.37091875076293945	0.3641396462917328	0.3638893961906433	0.37031784653663635	0.3587114214897156	0.36297348141670227	0.3660035729408264	0.3646576702594757	0.3631257116794586	0.36344826221466064	0.36027610301971436	0.35883310437202454	0.3660864531993866	0.35983091592788696	0.3706032633781433	0.3676345944404602	0.3680996000766754	0.36533358693122864	0.3600410223007202	0.3666236400604248	0.36599376797676086	0.3692858815193176	0.3699810802936554	0.3639615476131439	0.3685081899166107	0.3586931824684143	0.3699873983860016	0.36773157119750977	0.36247265338897705	0.3683622479438782	0.3638973832130432	0.36490142345428467	0.3637610673904419	0.3646570146083832
SMAP2	0.5957289338111877	0.5835523009300232	0.5864861607551575	0.5937739014625549	0.592514157295227	0.5941061973571777	0.5906412601470947	0.5914942026138306	0.5857864022254944	0.5920718908309937	0.5952199101448059	0.5946996212005615	0.5877934694290161	0.5895982980728149	0.5975694060325623	0.5954634547233582	0.5916350483894348	0.5856871008872986	0.5883365869522095	0.5853241682052612	0.5911697149276733	0.589676022529602	0.593575119972229	0.5913766026496887	0.5915414690971375	0.5939504504203796	0.5942359566688538	0.5890395045280457	0.5893010497093201	0.5884731411933899	0.5901938080787659	0.5920239090919495	0.5890307426452637	0.5959036946296692	0.5877159237861633	0.5913040637969971	0.5897350907325745	0.5984316468238831	0.5961986780166626	0.5940038561820984	0.5869589447975159	0.5863868594169617	0.5953608751296997	0.5881731510162354	0.59262615442276	0.5855552554130554	0.5946081280708313	0.5949535369873047	0.5941555500030518
ZFP69B	0.08744087815284729	0.07983565330505371	0.07885279506444931	0.08158107101917267	0.08297761529684067	0.08178944885730743	0.07613233476877213	0.07999072968959808	0.07876589149236679	0.08080364018678665	0.08086467534303665	0.07869590818881989	0.08067648112773895	0.07567062228918076	0.08290309458971024	0.07954997569322586	0.08343236893415451	0.07817669957876205	0.0790991485118866	0.07805460691452026	0.07197728008031845	0.07916635274887085	0.08279168605804443	0.07991232722997665	0.08086095750331879	0.08394089341163635	0.081730917096138	0.07855017483234406	0.08303312957286835	0.07932231575250626	0.08032376319169998	0.08496959507465363	0.07795429229736328	0.08311058580875397	0.08293464779853821	0.08223143965005875	0.0831427201628685	0.08603370189666748	0.08252058923244476	0.07897043973207474	0.08348092436790466	0.08071080595254898	0.07976831495761871	0.07758043706417084	0.08028918504714966	0.08278346061706543	0.08398962765932083	0.07613302022218704	0.07907930761575699
ZFP69	0.115603506565094	0.11655177175998688	0.11509670317173004	0.11506157368421555	0.11603319644927979	0.1180688738822937	0.11676610261201859	0.11368195712566376	0.11118405312299728	0.11571410298347473	0.11556258797645569	0.11769576370716095	0.11902987957000732	0.11406838893890381	0.11626774817705154	0.11434868723154068	0.11071617156267166	0.11227408796548843	0.11496782302856445	0.11246564984321594	0.1157672256231308	0.1164199560880661	0.1138136088848114	0.11674093455076218	0.11502201855182648	0.11972388625144958	0.11683161556720734	0.11145353317260742	0.11159206181764603	0.11733780801296234	0.11538830399513245	0.11594516783952713	0.11318639665842056	0.11378668993711472	0.11049103736877441	0.11432123184204102	0.10980686545372009	0.11609723418951035	0.11364525556564331	0.11271612346172333	0.11408489942550659	0.11703745275735855	0.11260330677032471	0.11486858129501343	0.1134878471493721	0.1142331212759018	0.11707702279090881	0.11316577345132828	0.11232111603021622
EXO5	0.13661673665046692	0.13947612047195435	0.1318448781967163	0.13654224574565887	0.13859054446220398	0.13393262028694153	0.12424616515636444	0.13679808378219604	0.13880130648612976	0.1324620544910431	0.13710923492908478	0.13263975083827972	0.13316071033477783	0.13452249765396118	0.1404108852148056	0.13111533224582672	0.13502106070518494	0.13458111882209778	0.13465961813926697	0.12899339199066162	0.13385224342346191	0.12660038471221924	0.136296346783638	0.13888168334960938	0.13181327283382416	0.14099159836769104	0.13974973559379578	0.13315534591674805	0.13537511229515076	0.13845793902873993	0.13311946392059326	0.14226359128952026	0.13476410508155823	0.13656818866729736	0.13458481431007385	0.13420845568180084	0.13420268893241882	0.13869504630565643	0.1397933065891266	0.13096481561660767	0.13170559704303741	0.1351759135723114	0.13028348982334137	0.13502363860607147	0.1340862214565277	0.1338239163160324	0.14632415771484375	0.13972924649715424	0.140681654214859
ZNF684	0.2536807358264923	0.25078025460243225	0.24848145246505737	0.25881168246269226	0.2504150867462158	0.25231900811195374	0.25035810470581055	0.2505611777305603	0.2511918246746063	0.2501591145992279	0.2545604407787323	0.25189781188964844	0.251532644033432	0.25137993693351746	0.24226157367229462	0.252121239900589	0.2503361105918884	0.25086426734924316	0.2540286183357239	0.24825923144817352	0.2526118755340576	0.24970786273479462	0.25050920248031616	0.24572031199932098	0.24751318991184235	0.25042518973350525	0.2430030107498169	0.250945121049881	0.25076189637184143	0.2503608763217926	0.2506503462791443	0.25406724214553833	0.2490483820438385	0.2505803108215332	0.25014007091522217	0.25086691975593567	0.25754475593566895	0.250110387802124	0.25064796209335327	0.2560645043849945	0.24277934432029724	0.2523457407951355	0.2574399709701538	0.24791018664836884	0.25426408648490906	0.2450641691684723	0.2506582736968994	0.2500094771385193	0.25080785155296326
CITED4	0.39084726572036743	0.38298043608665466	0.3844878077507019	0.38930365443229675	0.39182549715042114	0.3841251730918884	0.3928733468055725	0.39242023229599	0.38724541664123535	0.3790046274662018	0.3869205415248871	0.3828960955142975	0.37716275453567505	0.3939566910266876	0.39439886808395386	0.38990575075149536	0.38829660415649414	0.39706018567085266	0.38655412197113037	0.383167028427124	0.3833922743797302	0.3919186592102051	0.390929251909256	0.38384872674942017	0.38888126611709595	0.39352911710739136	0.38779526948928833	0.3840615451335907	0.3877210021018982	0.39053913950920105	0.38245534896850586	0.38802391290664673	0.38909098505973816	0.3930937349796295	0.3896791338920593	0.3941856920719147	0.38878098130226135	0.391774445772171	0.3886120021343231	0.39175793528556824	0.3837243914604187	0.3864572048187256	0.397358775138855	0.3895162045955658	0.3867610692977905	0.3823469877243042	0.3966480493545532	0.3869888186454773	0.3937419652938843
CTPS1	0.4144137501716614	0.41546064615249634	0.41481301188468933	0.4191383719444275	0.4189862012863159	0.4181250035762787	0.4142994284629822	0.413044273853302	0.4101395010948181	0.41636547446250916	0.41485798358917236	0.4156959056854248	0.42326807975769043	0.41434359550476074	0.4167841672897339	0.4153962731361389	0.41309159994125366	0.41625893115997314	0.41336318850517273	0.4144831597805023	0.4138789176940918	0.4160865247249603	0.412333220243454	0.4198552370071411	0.41562968492507935	0.42016899585723877	0.41258490085601807	0.4153501093387604	0.4171340763568878	0.4177859425544739	0.4162796437740326	0.417941153049469	0.4121728241443634	0.41522088646888733	0.4129974842071533	0.41451841592788696	0.4096805453300476	0.41740888357162476	0.41453903913497925	0.41609907150268555	0.4105565547943115	0.4167643189430237	0.4160303473472595	0.41288021206855774	0.4174294173717499	0.4137968122959137	0.41543909907341003	0.41515544056892395	0.4136219620704651
PPCS	0.5658421516418457	0.5611226558685303	0.5555647611618042	0.5680577754974365	0.5666946768760681	0.564001739025116	0.5637355446815491	0.5599858164787292	0.5546307563781738	0.5611782073974609	0.5665056109428406	0.5566713213920593	0.5625473260879517	0.5620324015617371	0.5659871101379395	0.568605363368988	0.565573513507843	0.5597305297851562	0.5661333799362183	0.5572342276573181	0.5646349191665649	0.5598180294036865	0.5641655325889587	0.561708927154541	0.5615158081054688	0.5672733783721924	0.5645776987075806	0.5599909424781799	0.5583080649375916	0.562067985534668	0.5641179084777832	0.5638204216957092	0.5619814395904541	0.5647364854812622	0.5639826059341431	0.563800036907196	0.564163863658905	0.5661436319351196	0.5618954300880432	0.5632263422012329	0.5598219037055969	0.5631362795829773	0.5667815208435059	0.5643236637115479	0.5698478817939758	0.5589442849159241	0.5646270513534546	0.5656554102897644	0.5600408911705017
PPIH	0.44855839014053345	0.4443964958190918	0.44416940212249756	0.4477837085723877	0.445969820022583	0.45276838541030884	0.44713878631591797	0.4487581253051758	0.44998183846473694	0.4448922276496887	0.45017433166503906	0.44306808710098267	0.44277283549308777	0.4457519054412842	0.44311532378196716	0.45371541380882263	0.4456208646297455	0.4420194923877716	0.4484977424144745	0.442419171333313	0.44777634739875793	0.4414454996585846	0.4480963349342346	0.44230496883392334	0.44538214802742004	0.44595664739608765	0.44603681564331055	0.4431304335594177	0.4465663433074951	0.4437313377857208	0.4489680230617523	0.4496144950389862	0.44592368602752686	0.4449484050273895	0.4427536725997925	0.44661226868629456	0.44629472494125366	0.44572141766548157	0.44184446334838867	0.45020052790641785	0.4365271329879761	0.4447033107280731	0.4491679072380066	0.44383397698402405	0.4472526013851166	0.439500629901886	0.44751107692718506	0.4475308358669281	0.4442371129989624
YBX1	0.8658579587936401	0.8461390137672424	0.8537224531173706	0.8574236035346985	0.854215681552887	0.8587006330490112	0.8541045784950256	0.8475576639175415	0.8480364084243774	0.8476498126983643	0.8630155324935913	0.8599608540534973	0.8541439175605774	0.8542240858078003	0.8511189222335815	0.8595690727233887	0.855975329875946	0.8451025485992432	0.853867769241333	0.8378504514694214	0.852165162563324	0.8548133969306946	0.8525466918945312	0.850456178188324	0.8452406525611877	0.8629875183105469	0.8583993911743164	0.8538433909416199	0.8478402495384216	0.8512074947357178	0.8579883575439453	0.8580014705657959	0.8584210872650146	0.8552963733673096	0.8570626378059387	0.8544721007347107	0.8482743501663208	0.8535004258155823	0.8486167788505554	0.8581383228302002	0.8524931073188782	0.8547651171684265	0.8569702506065369	0.8539286851882935	0.8578939437866211	0.848401665687561	0.8553630113601685	0.8503999710083008	0.8566660284996033
C1orf50	0.40168049931526184	0.3996151387691498	0.39952030777931213	0.403533011674881	0.3996599316596985	0.4001709222793579	0.402283638715744	0.3987039029598236	0.4008839726448059	0.398934930562973	0.4055650532245636	0.39699786901474	0.39946913719177246	0.4015757143497467	0.3940545618534088	0.4021483361721039	0.3986544907093048	0.39445382356643677	0.4030984342098236	0.4027080833911896	0.4021246135234833	0.4017965793609619	0.40431714057922363	0.4007751941680908	0.39797595143318176	0.3962399661540985	0.39799565076828003	0.401465505361557	0.3974102735519409	0.3988230228424072	0.40132245421409607	0.4010395407676697	0.3994945287704468	0.4004005789756775	0.39871785044670105	0.40113869309425354	0.3987938165664673	0.39311927556991577	0.3983858823776245	0.4001302123069763	0.3903050422668457	0.4000314772129059	0.40053388476371765	0.4022402763366699	0.4023268520832062	0.39629918336868286	0.39856916666030884	0.4027128219604492	0.4013638496398926
ERMAP	0.24062369763851166	0.23408684134483337	0.23568996787071228	0.24063411355018616	0.240241140127182	0.24349628388881683	0.22465673089027405	0.24444523453712463	0.2391352504491806	0.23417122662067413	0.24329109489917755	0.23409706354141235	0.23610487580299377	0.24642318487167358	0.24280519783496857	0.23842868208885193	0.23982082307338715	0.24016886949539185	0.24125462770462036	0.2364816665649414	0.24027690291404724	0.23830194771289825	0.2416686713695526	0.23493294417858124	0.23729810118675232	0.23971951007843018	0.24461516737937927	0.2398068606853485	0.24323797225952148	0.2372668981552124	0.23997661471366882	0.23838405311107635	0.23678869009017944	0.2366231232881546	0.24379287660121918	0.2381388396024704	0.24718962609767914	0.24166151881217957	0.2372083067893982	0.24172650277614594	0.2375749945640564	0.2387404888868332	0.24753251671791077	0.2371411770582199	0.23947381973266602	0.24139204621315002	0.24084709584712982	0.23392930626869202	0.23802192509174347
ZNF691	0.12182614207267761	0.1195392832159996	0.12036604434251785	0.12335029244422913	0.12969593703746796	0.12278591096401215	0.1163293868303299	0.12141120433807373	0.11635028570890427	0.12467449903488159	0.11892790347337723	0.12038347125053406	0.11969413608312607	0.12724927067756653	0.12406089156866074	0.12308917939662933	0.12259450554847717	0.12038183957338333	0.12663114070892334	0.12130405008792877	0.11966850608587265	0.11960940808057785	0.122377410531044	0.12218215316534042	0.12169477343559265	0.1185685396194458	0.1256641000509262	0.11892659962177277	0.12667864561080933	0.12768591940402985	0.12168174982070923	0.12528669834136963	0.1257493495941162	0.12184849381446838	0.12700709700584412	0.12643414735794067	0.12226773798465729	0.12809711694717407	0.1201699748635292	0.12418267130851746	0.11890216916799545	0.12170886993408203	0.12103717029094696	0.12154483795166016	0.12141214311122894	0.1267964243888855	0.1369280368089676	0.12268403172492981	0.12562602758407593
SLC2A1	0.42235323786735535	0.41717076301574707	0.4222339689731598	0.41691654920578003	0.41557857394218445	0.4166949391365051	0.41124141216278076	0.422271192073822	0.4188847243785858	0.4115268588066101	0.41964107751846313	0.4131620228290558	0.4100440442562103	0.41593456268310547	0.4147433638572693	0.4254550039768219	0.41760915517807007	0.4152490496635437	0.4246610701084137	0.4101146459579468	0.4135848879814148	0.4108157455921173	0.4185813367366791	0.4153538644313812	0.4162334203720093	0.42059043049812317	0.41325217485427856	0.41590985655784607	0.41141530871391296	0.42185086011886597	0.41553816199302673	0.4138478636741638	0.4188113510608673	0.4187929928302765	0.4242894649505615	0.41767919063568115	0.41451454162597656	0.42370325326919556	0.41476354002952576	0.41925525665283203	0.40392670035362244	0.41564345359802246	0.41609737277030945	0.41654443740844727	0.4181500971317291	0.4134436249732971	0.4224094748497009	0.41627073287963867	0.41879746317863464
CDC20	0.0	0.0	0.0	0.0	0.0	0.0	0.0	0.0	0.0	0.0	0.0	0.0	0.0	0.0	0.0	0.0	0.0	0.0	0.0	0.0	0.0	0.0	0.0	0.0	0.0	0.0	0.0	0.0	0.0	0.0	0.0	0.0	0.0	0.0	0.0	0.0	0.0	0.0	0.0	0.0	0.0	0.0	0.0	0.0	0.0	0.0	0.0	0.0	0.0
ELOVL1	0.5066493153572083	0.5016683340072632	0.501112163066864	0.5077813267707825	0.5052852630615234	0.5059909820556641	0.5032076239585876	0.5043536424636841	0.5041475892066956	0.5018688440322876	0.5107021927833557	0.5067868232727051	0.5055280923843384	0.507056474685669	0.5088495016098022	0.5071209669113159	0.4977983236312866	0.5039094686508179	0.5000956058502197	0.5015789866447449	0.498546838760376	0.5062868595123291	0.4989393949508667	0.5031248927116394	0.5038925409317017	0.50738525390625	0.4941776990890503	0.5023593902587891	0.5049143433570862	0.5017247796058655	0.5054749250411987	0.5034414529800415	0.5049828290939331	0.5000547170639038	0.5026522874832153	0.5048993825912476	0.5039732456207275	0.5046862959861755	0.5027564167976379	0.5076003074645996	0.4966578185558319	0.5046547651290894	0.5113033056259155	0.5045322775840759	0.5038943886756897	0.5004150867462158	0.5035310983657837	0.5071184039115906	0.5061198472976685
MED8	0.4418659508228302	0.44301044940948486	0.4419824481010437	0.445363312959671	0.44677647948265076	0.44725683331489563	0.4417211413383484	0.43634188175201416	0.447536826133728	0.44271230697631836	0.44535765051841736	0.45030343532562256	0.4457497298717499	0.44300633668899536	0.45116159319877625	0.44312405586242676	0.4430486559867859	0.44765588641166687	0.44235289096832275	0.4451937973499298	0.44536739587783813	0.44358178973197937	0.4437008202075958	0.4470278024673462	0.4441516399383545	0.4461953938007355	0.4488144814968109	0.44494950771331787	0.4456816613674164	0.4449588656425476	0.4459453821182251	0.44531306624412537	0.44201499223709106	0.4441978335380554	0.4411179721355438	0.44700783491134644	0.44445204734802246	0.4433209002017975	0.4424622654914856	0.44628795981407166	0.4446694254875183	0.44538965821266174	0.44868046045303345	0.4465448260307312	0.443445086479187	0.44384175539016724	0.4471622705459595	0.4455890953540802	0.443261057138443
SZT2	0.2914079427719116	0.2819739282131195	0.2894308865070343	0.2901092767715454	0.2946176826953888	0.2925053536891937	0.2878757119178772	0.28738656640052795	0.29156720638275146	0.28839486837387085	0.2922210097312927	0.2886904180049896	0.2879236936569214	0.2894226312637329	0.2974480986595154	0.2848987579345703	0.2890077233314514	0.2836410701274872	0.2913157343864441	0.28662484884262085	0.2826620936393738	0.2880857586860657	0.28741100430488586	0.28676697611808777	0.2926085591316223	0.2915864884853363	0.29313984513282776	0.2952292859554291	0.2807198762893677	0.28995001316070557	0.28906476497650146	0.2954837381839752	0.28982341289520264	0.2862586975097656	0.28853079676628113	0.2915976345539093	0.3038736581802368	0.2980537414550781	0.2887341380119324	0.286404550075531	0.29387807846069336	0.2896524965763092	0.29575228691101074	0.2907218337059021	0.2927466630935669	0.28989484906196594	0.2941511273384094	0.2952353358268738	0.29226189851760864
HYI	0.33584967255592346	0.33248186111450195	0.33912575244903564	0.33885133266448975	0.3425508737564087	0.3395678400993347	0.3337118625640869	0.3344913721084595	0.33370399475097656	0.3344728350639343	0.33658844232559204	0.33641260862350464	0.333800733089447	0.33780935406684875	0.32890546321868896	0.3387084901332855	0.33775684237480164	0.33431559801101685	0.33742523193359375	0.33276671171188354	0.33565276861190796	0.3357831835746765	0.33400821685791016	0.3352418839931488	0.3321472108364105	0.3412821888923645	0.33843696117401123	0.33188050985336304	0.33623355627059937	0.33246928453445435	0.33689165115356445	0.341762512922287	0.3340190649032593	0.3407699167728424	0.3365521728992462	0.33529093861579895	0.3461690843105316	0.3379068672657013	0.3355724811553955	0.33736667037010193	0.33351704478263855	0.3352864384651184	0.34113994240760803	0.33729636669158936	0.3389761745929718	0.3367530107498169	0.33735859394073486	0.33571672439575195	0.33390912413597107
KDM4A	0.24376846849918365	0.2402241975069046	0.2385757714509964	0.23988980054855347	0.2432592213153839	0.24076540768146515	0.24082918465137482	0.23826000094413757	0.2379424273967743	0.23991838097572327	0.24288304150104523	0.23891615867614746	0.23600637912750244	0.24110551178455353	0.23771946132183075	0.24118301272392273	0.24048560857772827	0.2374253273010254	0.24222400784492493	0.233067587018013	0.2412387579679489	0.23866674304008484	0.23698243498802185	0.2388865202665329	0.2419440895318985	0.23578687012195587	0.24089954793453217	0.23806005716323853	0.24007555842399597	0.2449992299079895	0.2421180158853531	0.24229511618614197	0.23909877240657806	0.23743920028209686	0.24304445087909698	0.2400815486907959	0.24214190244674683	0.24041922390460968	0.23775161802768707	0.24011650681495667	0.22936725616455078	0.2374970018863678	0.24163690209388733	0.24170394241809845	0.24376730620861053	0.2412736564874649	0.25016283988952637	0.23752889037132263	0.24139609932899475
IPO13	0.245553657412529	0.23870351910591125	0.23896630108356476	0.24300089478492737	0.24528875946998596	0.23722821474075317	0.23774409294128418	0.24453884363174438	0.23250062763690948	0.23606204986572266	0.24041371047496796	0.23417648673057556	0.23361854255199432	0.2396559715270996	0.247327983379364	0.24035578966140747	0.2359953671693802	0.2389194369316101	0.23716789484024048	0.2352285385131836	0.24430188536643982	0.24230758845806122	0.24405401945114136	0.23577433824539185	0.2415633201599121	0.2426285743713379	0.238596111536026	0.23953375220298767	0.23339897394180298	0.2373107671737671	0.23409223556518555	0.23932147026062012	0.2397257536649704	0.2404005229473114	0.24166348576545715	0.23945017158985138	0.23953992128372192	0.2461070716381073	0.23894309997558594	0.24076972901821136	0.24165178835391998	0.2424575835466385	0.24116937816143036	0.24149370193481445	0.24067296087741852	0.2386956810951233	0.2485235631465912	0.24119141697883606	0.24309289455413818
DPH2	0.32565927505493164	0.3236611485481262	0.3242378830909729	0.32920968532562256	0.3240825831890106	0.3283584415912628	0.3245563805103302	0.32674726843833923	0.3245454728603363	0.3254229426383972	0.32793566584587097	0.3248358368873596	0.32374274730682373	0.31770843267440796	0.327324241399765	0.3270082175731659	0.32316434383392334	0.3198237121105194	0.32729583978652954	0.32392457127571106	0.32507985830307007	0.3271336555480957	0.32686927914619446	0.3198198080062866	0.327067494392395	0.3203268349170685	0.33257731795310974	0.32558128237724304	0.32368046045303345	0.32349714636802673	0.3256490230560303	0.32551905512809753	0.32453086972236633	0.32493335008621216	0.3227134943008423	0.3229643404483795	0.3248231112957001	0.32476669549942017	0.320576012134552	0.32615363597869873	0.3187580704689026	0.3252301812171936	0.32498878240585327	0.3264244496822357	0.3279447555541992	0.3254770040512085	0.32680973410606384	0.32074347138404846	0.3229624032974243
ATP6V0B	0.7526895403862	0.7456656694412231	0.7481675744056702	0.7549331188201904	0.7530840635299683	0.7538527250289917	0.7536816596984863	0.7513890266418457	0.7381104230880737	0.7473598718643188	0.7530537843704224	0.7589439153671265	0.7520425915718079	0.7508267760276794	0.756094217300415	0.753082275390625	0.7522546648979187	0.7466526627540588	0.7473004460334778	0.7421220541000366	0.7484048008918762	0.7526925802230835	0.7523616552352905	0.742087721824646	0.7520396113395691	0.7494226694107056	0.7557989954948425	0.7488725185394287	0.7493358850479126	0.7489022612571716	0.7521206736564636	0.7554972767829895	0.7499889135360718	0.7537700533866882	0.7490693926811218	0.7516410946846008	0.7520095705986023	0.7564030885696411	0.7463617324829102	0.7548159956932068	0.7470560669898987	0.7519922256469727	0.7561734914779663	0.7488185167312622	0.7565999031066895	0.7420231103897095	0.7531975507736206	0.7567266225814819	0.7522681355476379
CCDC24	0.13116426765918732	0.12813983857631683	0.12879377603530884	0.12438424676656723	0.127033531665802	0.12908442318439484	0.12072713673114777	0.1282024085521698	0.12360801547765732	0.12480619549751282	0.1278006136417389	0.12203624099493027	0.12429934740066528	0.1309037059545517	0.1350136250257492	0.13215290009975433	0.12474291771650314	0.12787958979606628	0.12754811346530914	0.12730222940444946	0.12423983216285706	0.12388899177312851	0.13379916548728943	0.12434544414281845	0.12651365995407104	0.13104595243930817	0.12751054763793945	0.1309596300125122	0.1340225338935852	0.12270314991474152	0.12568338215351105	0.12642516195774078	0.1276915967464447	0.1313958764076233	0.12403775751590729	0.13038845360279083	0.12617425620555878	0.13457617163658142	0.1252678632736206	0.12766100466251373	0.12761646509170532	0.1265820860862732	0.1290714144706726	0.12396806478500366	0.12782880663871765	0.13042081892490387	0.13325750827789307	0.12877453863620758	0.1466875523328781
DMAP1	0.3797761797904968	0.3770180344581604	0.3783615231513977	0.3804589807987213	0.3886394500732422	0.38486409187316895	0.38160771131515503	0.3783024847507477	0.37572813034057617	0.3802832365036011	0.3823516070842743	0.37888503074645996	0.37974950671195984	0.3857329785823822	0.3756003677845001	0.38601237535476685	0.3796481490135193	0.3783988058567047	0.37966427206993103	0.3755444586277008	0.37985485792160034	0.38261282444000244	0.38245680928230286	0.3774026930332184	0.3760213553905487	0.3829452097415924	0.3726864159107208	0.3866920471191406	0.37696999311447144	0.37655797600746155	0.3782064914703369	0.3793574571609497	0.3798869848251343	0.3800220191478729	0.3794853389263153	0.380210816860199	0.3841571509838104	0.38202986121177673	0.3773631155490875	0.38564133644104004	0.3729709982872009	0.3835645914077759	0.38163235783576965	0.3816271722316742	0.3851136863231659	0.3716495633125305	0.38559114933013916	0.377521276473999	0.3839168846607208
RPS8	1.0	1.0	1.0	1.0	1.0	1.0	1.0	1.0	1.0	1.0	1.0	1.0	1.0	1.0	1.0	1.0	1.0	1.0	1.0	1.0	1.0	1.0	1.0	1.0	1.0	1.0	1.0	1.0	1.0	1.0	1.0	1.0	1.0	1.0	1.0	1.0	1.0	1.0	1.0	1.0	1.0	1.0	1.0	1.0	1.0	1.0	1.0	1.0	1.0
BEST4	0.0	0.0	0.0	0.0	0.0	0.0	0.0	0.0	0.0	0.0	0.0	0.0	0.0	0.0	0.0	0.0	0.0	0.0	0.0	0.0	0.0	0.0	0.0	0.0	0.0	0.0	0.0	0.0	0.0	0.0	0.0	0.0	0.0	0.0	0.0	0.0	0.0	0.0	0.0	0.0	0.0	0.0	0.0	0.0	0.0	0.0	0.0	0.0	0.0
PLK3	0.4178164005279541	0.409020334482193	0.4105551242828369	0.41389551758766174	0.4215041995048523	0.4132559299468994	0.40843525528907776	0.4156118631362915	0.40957027673721313	0.406350702047348	0.4105035960674286	0.412017822265625	0.40600162744522095	0.41505831480026245	0.4285740256309509	0.4236501455307007	0.41000086069107056	0.41104745864868164	0.4159082770347595	0.4028681218624115	0.4084392488002777	0.41339731216430664	0.41535505652427673	0.4095305800437927	0.41631370782852173	0.42063677310943604	0.4159151017665863	0.40956199169158936	0.412602961063385	0.41086286306381226	0.41365766525268555	0.41290727257728577	0.4107103645801544	0.41494253277778625	0.41209524869918823	0.4092472493648529	0.420794278383255	0.4206092953681946	0.4126805365085602	0.4160807728767395	0.4163367748260498	0.408766508102417	0.41366663575172424	0.4121246933937073	0.4121535122394562	0.41541528701782227	0.4147702753543854	0.41548866033554077	0.40963733196258545
BTBD19	0.22647015750408173	0.2252132147550583	0.22507129609584808	0.2289068102836609	0.2261144369840622	0.23064014315605164	0.2286820411682129	0.22686725854873657	0.2339463233947754	0.22713370621204376	0.22818605601787567	0.2244548350572586	0.22348298132419586	0.23200733959674835	0.2300165295600891	0.23041404783725739	0.2301034927368164	0.2294924408197403	0.22539229691028595	0.2245713770389557	0.2292778640985489	0.2259078323841095	0.23081086575984955	0.2340298295021057	0.2286943644285202	0.2311340868473053	0.22279314696788788	0.22704735398292542	0.22493746876716614	0.2317291796207428	0.22892579436302185	0.23170879483222961	0.23117554187774658	0.22642210125923157	0.22808463871479034	0.22729671001434326	0.23047694563865662	0.2294866144657135	0.22287866473197937	0.22255223989486694	0.2274431735277176	0.22837376594543457	0.23300816118717194	0.22702670097351074	0.23127858340740204	0.2255900800228119	0.23007743060588837	0.22782361507415771	0.22943280637264252
HECTD3	0.27221786975860596	0.26622307300567627	0.2709726095199585	0.27318671345710754	0.2808699607849121	0.27045485377311707	0.27060601115226746	0.2705256938934326	0.2644729018211365	0.2669878602027893	0.2695103883743286	0.26049453020095825	0.26474809646606445	0.27044737339019775	0.2795119881629944	0.27786266803741455	0.2684042453765869	0.26311978697776794	0.2706860303878784	0.26642200350761414	0.2745909094810486	0.27334171533584595	0.26901257038116455	0.27152398228645325	0.27194926142692566	0.279865026473999	0.27446094155311584	0.270601749420166	0.26517975330352783	0.2746405005455017	0.26842746138572693	0.2755378484725952	0.27468571066856384	0.2737017571926117	0.2703932225704193	0.2740592360496521	0.2756924629211426	0.27371159195899963	0.2697121202945709	0.2741820216178894	0.275604248046875	0.26836735010147095	0.2697207033634186	0.2700170874595642	0.26833945512771606	0.2689934968948364	0.27818840742111206	0.27323484420776367	0.2718551754951477
UROD	0.5046694278717041	0.4981333315372467	0.5042372941970825	0.5036147832870483	0.5081995725631714	0.5050229430198669	0.49763229489326477	0.4983440637588501	0.49786630272865295	0.5008449554443359	0.5038464665412903	0.5002976655960083	0.4966387450695038	0.5084695219993591	0.5041178464889526	0.5086366534233093	0.5041968822479248	0.5021297335624695	0.5022428631782532	0.49472668766975403	0.5025171637535095	0.5072398781776428	0.5107857584953308	0.4987727701663971	0.5041030645370483	0.503131628036499	0.5049143433570862	0.4996473491191864	0.4981744885444641	0.5003407001495361	0.5015445351600647	0.503004789352417	0.5013427138328552	0.5018869638442993	0.5075187087059021	0.5041136145591736	0.5038972496986389	0.5074650645256042	0.5047981142997742	0.5074089765548706	0.5018422603607178	0.5008625388145447	0.5061942338943481	0.5034013390541077	0.5028355121612549	0.49866440892219543	0.5048144459724426	0.5007413029670715	0.5034411549568176
MUTYH	0.25304144620895386	0.2514086663722992	0.24983768165111542	0.2563783526420593	0.253309428691864	0.25360235571861267	0.2532002925872803	0.24936765432357788	0.25125256180763245	0.2544795274734497	0.2544535994529724	0.2535337507724762	0.2520972192287445	0.25174757838249207	0.2547212839126587	0.2530922591686249	0.250064879655838	0.24465039372444153	0.2538333237171173	0.2501547932624817	0.24955663084983826	0.2498273253440857	0.2512047588825226	0.2526262104511261	0.2523229718208313	0.253777414560318	0.2570900022983551	0.24865923821926117	0.25196465849876404	0.25439023971557617	0.25173822045326233	0.25126227736473083	0.2542222738265991	0.25214067101478577	0.2522415518760681	0.2517431974411011	0.2554030120372772	0.25510191917419434	0.25106361508369446	0.2515062987804413	0.24311034381389618	0.2525944411754608	0.2502276301383972	0.25180381536483765	0.2514629065990448	0.24888069927692413	0.2526039183139801	0.24776898324489594	0.25264281034469604
TOE1	0.29004910588264465	0.2814938426017761	0.28554823994636536	0.2871130406856537	0.2924194037914276	0.2820151746273041	0.28601789474487305	0.29007428884506226	0.2895497977733612	0.28192004561424255	0.28668150305747986	0.28150224685668945	0.2814549207687378	0.28585875034332275	0.2912117540836334	0.28856557607650757	0.2892915606498718	0.2784357964992523	0.28818243741989136	0.28245076537132263	0.28397607803344727	0.28900453448295593	0.2867611050605774	0.2926870584487915	0.28836575150489807	0.2921598255634308	0.29035961627960205	0.282734215259552	0.2895987331867218	0.2873116731643677	0.2834201157093048	0.28459233045578003	0.28879404067993164	0.2887985408306122	0.28621578216552734	0.2852715849876404	0.2866557538509369	0.2909591794013977	0.28419676423072815	0.2898162603378296	0.27830055356025696	0.28451135754585266	0.29042714834213257	0.28306424617767334	0.27881062030792236	0.2843167781829834	0.2918670177459717	0.28861966729164124	0.2887626588344574
PRDX1	0.635725736618042	0.6290662884712219	0.6342698335647583	0.6333320140838623	0.6313043832778931	0.6382185220718384	0.6303278207778931	0.6351160407066345	0.6403746604919434	0.6352812647819519	0.6352277398109436	0.6403473019599915	0.6365439891815186	0.5931559205055237	0.6391531229019165	0.6382757425308228	0.631913423538208	0.621012270450592	0.6336435079574585	0.6323893666267395	0.6335869431495667	0.6387019157409668	0.6266184449195862	0.6294943690299988	0.6348583102226257	0.6394007802009583	0.624994158744812	0.6320672035217285	0.6354916095733643	0.6337606906890869	0.6339213252067566	0.6369339227676392	0.6341243982315063	0.6344625353813171	0.6368333101272583	0.6367119550704956	0.6336280703544617	0.638554036617279	0.6208202838897705	0.6361327171325684	0.6250045299530029	0.632606029510498	0.6325487494468689	0.6322183012962341	0.6312847137451172	0.6366856098175049	0.6389248371124268	0.637669026851654	0.6356734037399292
AKR1A1	0.6022840142250061	0.6015034317970276	0.6045050621032715	0.6083759665489197	0.6048179864883423	0.6059524416923523	0.607793390750885	0.6056663393974304	0.6008046269416809	0.6016839742660522	0.6075872182846069	0.6045702695846558	0.6098195314407349	0.6027977466583252	0.6018375754356384	0.607081413269043	0.6035114526748657	0.5992807745933533	0.6029542088508606	0.6057547926902771	0.6056023836135864	0.6040141582489014	0.6042235493659973	0.5970571637153625	0.5989291071891785	0.6045712828636169	0.5989809036254883	0.6022775769233704	0.6052237749099731	0.6051629185676575	0.6034072041511536	0.5976848602294922	0.5993204116821289	0.6054611206054688	0.6034829616546631	0.6053816676139832	0.6025641560554504	0.6042043566703796	0.5998139977455139	0.6059292554855347	0.593980073928833	0.6043697595596313	0.6077061891555786	0.6040146946907043	0.612367570400238	0.6018776893615723	0.603107213973999	0.6064870953559875	0.6068962812423706
NASP	0.5185389518737793	0.5133894085884094	0.5171319246292114	0.5159062147140503	0.5194399356842041	0.5192246437072754	0.51412034034729	0.5123283863067627	0.5188530683517456	0.5163730382919312	0.5194128751754761	0.5242504477500916	0.5181391835212708	0.5170733332633972	0.5210891366004944	0.5137296915054321	0.5140712261199951	0.515413761138916	0.5153703093528748	0.514074444770813	0.5109726190567017	0.5164787173271179	0.5130224227905273	0.5121191143989563	0.5168941617012024	0.5174475908279419	0.5113131999969482	0.51039719581604	0.5166342854499817	0.5145133137702942	0.5162781476974487	0.5166274309158325	0.5125348567962646	0.5076824426651001	0.5180032253265381	0.5180482864379883	0.5088555216789246	0.516150951385498	0.5044571757316589	0.5161857008934021	0.511235237121582	0.5142537355422974	0.5157683491706848	0.5110721588134766	0.5194671750068665	0.5190097689628601	0.5166633129119873	0.5180763006210327	0.5144798159599304
CCDC17	0.0	0.0	0.0	0.0	0.0	0.0	0.0	0.0	0.0	0.0	0.0	0.0	0.0	0.0	0.0	0.0	0.0	0.0	0.0	0.0	0.0	0.0	0.0	0.0	0.0	0.0	0.0	0.0	0.0	0.0	0.0	0.0	0.0	0.0	0.0	0.0	0.0	0.0	0.0	0.0	0.0	0.0	0.0	0.0	0.0	0.0	0.0	0.0	0.0
GPBP1L1	0.4635281562805176	0.4573032259941101	0.46333521604537964	0.4645492732524872	0.46246862411499023	0.46986088156700134	0.469287633895874	0.4644480347633362	0.45643430948257446	0.4619172215461731	0.4654487669467926	0.4643890857696533	0.4629307687282562	0.46457162499427795	0.45976704359054565	0.4638139605522156	0.46629399061203003	0.4523279666900635	0.4648243188858032	0.4562605023384094	0.46404534578323364	0.46655863523483276	0.46398046612739563	0.45917171239852905	0.4634798765182495	0.4561861753463745	0.45815712213516235	0.45694294571876526	0.46029698848724365	0.463479220867157	0.4636644124984741	0.4641854166984558	0.464862585067749	0.45665442943573	0.4632910490036011	0.46346843242645264	0.46103399991989136	0.46596646308898926	0.4600803256034851	0.4643173813819885	0.4581661522388458	0.4597831964492798	0.4664495587348938	0.46427100896835327	0.46644678711891174	0.45719680190086365	0.4645414650440216	0.4584457278251648	0.46356460452079773
TMEM69	0.42731231451034546	0.4194110333919525	0.4188719391822815	0.4253084063529968	0.4248603582382202	0.4211430847644806	0.41958850622177124	0.42038899660110474	0.4139794707298279	0.41413936018943787	0.4208001494407654	0.41994553804397583	0.4161672294139862	0.42755281925201416	0.4155948758125305	0.427898108959198	0.42043739557266235	0.4228734076023102	0.42750078439712524	0.41069865226745605	0.4192698001861572	0.42272257804870605	0.42477041482925415	0.4183904528617859	0.4209541380405426	0.42461639642715454	0.42595213651657104	0.4199983477592468	0.41371580958366394	0.4162743091583252	0.4168865978717804	0.41997987031936646	0.42064839601516724	0.4229968786239624	0.42286136746406555	0.41733691096305847	0.4224402904510498	0.4298563599586487	0.42020800709724426	0.42678073048591614	0.41902655363082886	0.4208901822566986	0.4242803156375885	0.42065829038619995	0.4184581935405731	0.4194759726524353	0.42712655663490295	0.4226135313510895	0.4206943213939667
IPP	0.18390005826950073	0.1826809197664261	0.18128755688667297	0.1883426010608673	0.18395130336284637	0.1854548454284668	0.1890893578529358	0.18405550718307495	0.18222050368785858	0.18317267298698425	0.18451574444770813	0.18651291728019714	0.18278443813323975	0.18118597567081451	0.1860581487417221	0.18103466928005219	0.18311777710914612	0.18291325867176056	0.1833389401435852	0.18429243564605713	0.18367019295692444	0.1854010820388794	0.1797410547733307	0.18171274662017822	0.18361634016036987	0.18168941140174866	0.18601937592029572	0.1837262660264969	0.18204714357852936	0.1837484985589981	0.18539321422576904	0.1834203451871872	0.1853809654712677	0.18521517515182495	0.1859854906797409	0.18402346968650818	0.1785145252943039	0.1841975748538971	0.1792939007282257	0.18218162655830383	0.18268808722496033	0.17691855132579803	0.18732041120529175	0.18512821197509766	0.18442940711975098	0.18057502806186676	0.18568569421768188	0.18264611065387726	0.1838047206401825
POMGNT1	0.29168951511383057	0.29074063897132874	0.2941058278083801	0.29376083612442017	0.2935343086719513	0.293720543384552	0.29292193055152893	0.2914479374885559	0.28954455256462097	0.2953353822231293	0.29401615262031555	0.29046571254730225	0.3007974624633789	0.29597461223602295	0.29432862997055054	0.2930416762828827	0.29097780585289	0.29032406210899353	0.2923568785190582	0.29556989669799805	0.2893730103969574	0.29423055052757263	0.29346758127212524	0.2880334258079529	0.2928702235221863	0.2935531437397003	0.2994079291820526	0.2899472117424011	0.29222655296325684	0.29345956444740295	0.2942914366722107	0.2946254014968872	0.2884347438812256	0.29177433252334595	0.2912921905517578	0.2926517426967621	0.28452983498573303	0.2967844605445862	0.2916768491268158	0.2925387918949127	0.2869523763656616	0.29028376936912537	0.29516613483428955	0.28934741020202637	0.29399389028549194	0.29262733459472656	0.2922150492668152	0.30186864733695984	0.2914232909679413
LRRC41	0.43104881048202515	0.4298971891403198	0.4258646070957184	0.42907387018203735	0.42921575903892517	0.43435075879096985	0.4243282973766327	0.4238806664943695	0.42617398500442505	0.4273146986961365	0.43562835454940796	0.4259665012359619	0.4252091646194458	0.4276368021965027	0.4209524989128113	0.42462801933288574	0.4296427369117737	0.42350491881370544	0.4339343011379242	0.4193430542945862	0.42972779273986816	0.42990976572036743	0.4262676537036896	0.4263573884963989	0.4277358949184418	0.42840439081192017	0.422632098197937	0.4305790960788727	0.43333524465560913	0.4261251389980316	0.42604535818099976	0.43417009711265564	0.42657774686813354	0.42732781171798706	0.43337395787239075	0.4295274019241333	0.43819692730903625	0.42970120906829834	0.4252958297729492	0.4321745038032532	0.4176943004131317	0.4261983633041382	0.4287053942680359	0.4283275902271271	0.4314407706260681	0.42549723386764526	0.42934301495552063	0.42886441946029663	0.43350282311439514
UQCRH	0.7151378393173218	0.7165918350219727	0.7189624905586243	0.7180508971214294	0.7173634171485901	0.7157291769981384	0.7139571309089661	0.7192041277885437	0.7168474197387695	0.7169777750968933	0.7191213369369507	0.7217973470687866	0.7170608043670654	0.7156855463981628	0.7211129069328308	0.72027587890625	0.7167695164680481	0.7046940326690674	0.7200886607170105	0.7101613283157349	0.721261203289032	0.7164393663406372	0.7182034850120544	0.7141581177711487	0.7194164991378784	0.7242276668548584	0.713648796081543	0.7162306308746338	0.7148652672767639	0.7145262360572815	0.7198363542556763	0.7188612818717957	0.7210062146186829	0.7172811627388	0.715444028377533	0.7193827033042908	0.7167036533355713	0.7258023619651794	0.7132978439331055	0.7178317904472351	0.7086471319198608	0.7175793647766113	0.7232425808906555	0.7202073335647583	0.7156027555465698	0.7089042663574219	0.7241573929786682	0.719461977481842	0.720247209072113
NSUN4	0.29304540157318115	0.29012739658355713	0.29276686906814575	0.29413068294525146	0.2929626405239105	0.2954617142677307	0.2920435070991516	0.29197824001312256	0.2941644787788391	0.292076051235199	0.2941402494907379	0.29142895340919495	0.29019996523857117	0.29364505410194397	0.2952061891555786	0.29213306307792664	0.2884036600589752	0.29228657484054565	0.2912616729736328	0.2889114022254944	0.2838451862335205	0.2943015992641449	0.29077306389808655	0.29156064987182617	0.29278644919395447	0.2941979169845581	0.28842926025390625	0.29019469022750854	0.29087355732917786	0.30090174078941345	0.295077383518219	0.29329994320869446	0.2905384302139282	0.2887909710407257	0.2941585183143616	0.2917010486125946	0.28745535016059875	0.29405155777931213	0.2908118665218353	0.29337242245674133	0.29443198442459106	0.29238754510879517	0.29245901107788086	0.2882862687110901	0.29362210631370544	0.2894141376018524	0.29328015446662903	0.2925370931625366	0.2918805181980133
FAAH	0.46799442172050476	0.4652312397956848	0.4711878299713135	0.4689176082611084	0.46864891052246094	0.47111690044403076	0.4678240716457367	0.4682581424713135	0.46395212411880493	0.4692990779876709	0.47149279713630676	0.4675111472606659	0.4709591269493103	0.46882855892181396	0.47096508741378784	0.47065359354019165	0.46536752581596375	0.46167469024658203	0.465984582901001	0.46223214268684387	0.46871328353881836	0.46958789229393005	0.46569961309432983	0.4648996889591217	0.46900078654289246	0.47033053636550903	0.4671728014945984	0.464290589094162	0.4682644307613373	0.4700106084346771	0.467276394367218	0.46898153424263	0.4704907536506653	0.4692911207675934	0.46769052743911743	0.47015100717544556	0.46865329146385193	0.4657750129699707	0.46873414516448975	0.46565255522727966	0.4619048237800598	0.4712904691696167	0.47087356448173523	0.47222310304641724	0.4736011028289795	0.4686417579650879	0.47286030650138855	0.46765944361686707	0.4698173701763153
MKNK1	0.38065794110298157	0.37774598598480225	0.3792658746242523	0.3844454884529114	0.3813425898551941	0.38342297077178955	0.3840234577655792	0.38094472885131836	0.3795103430747986	0.3791552484035492	0.38032546639442444	0.38340649008750916	0.3801310658454895	0.37914443016052246	0.3832472264766693	0.38494014739990234	0.37991026043891907	0.38026341795921326	0.3761378526687622	0.3776992857456207	0.3820350468158722	0.3818075954914093	0.3811531364917755	0.37973088026046753	0.38005971908569336	0.3838472366333008	0.3825647532939911	0.3807540535926819	0.3799301087856293	0.38019120693206787	0.3826867938041687	0.37995824217796326	0.37784916162490845	0.38418853282928467	0.3841813802719116	0.37920746207237244	0.38118621706962585	0.3843020796775818	0.3781861364841461	0.38483282923698425	0.37997084856033325	0.38093245029449463	0.38611987233161926	0.38125601410865784	0.38157370686531067	0.3792380392551422	0.3839409351348877	0.3827427923679352	0.3796912729740143
MOB3C	0.23100829124450684	0.22803810238838196	0.22631478309631348	0.2315807342529297	0.22756117582321167	0.23026235401630402	0.230582594871521	0.22831284999847412	0.23052211105823517	0.23010052740573883	0.23056457936763763	0.233986034989357	0.2323801964521408	0.23764722049236298	0.22849053144454956	0.22959117591381073	0.22884544730186462	0.2296035885810852	0.23182186484336853	0.2279091775417328	0.23035912215709686	0.22977517545223236	0.22951051592826843	0.22843492031097412	0.23000600934028625	0.22976680099964142	0.22681453824043274	0.22645846009254456	0.23273243010044098	0.23364122211933136	0.23158198595046997	0.23185160756111145	0.2290533483028412	0.23497211933135986	0.23300981521606445	0.22869685292243958	0.22966554760932922	0.23171980679035187	0.23154887557029724	0.2355254888534546	0.22771330177783966	0.2282952070236206	0.23182494938373566	0.22652560472488403	0.23075278103351593	0.2300369143486023	0.23133325576782227	0.22701609134674072	0.22687526047229767
ATPAF1	0.34353864192962646	0.3398294150829315	0.3415255844593048	0.3439902067184448	0.34009143710136414	0.34329143166542053	0.3428055942058563	0.3445844352245331	0.33984142541885376	0.34090936183929443	0.34249138832092285	0.3484249711036682	0.34140482544898987	0.34034425020217896	0.3449348211288452	0.3467456102371216	0.34149879217147827	0.3392237722873688	0.34182706475257874	0.34384283423423767	0.3415756821632385	0.3431662917137146	0.34053340554237366	0.34164202213287354	0.3427232503890991	0.3471657335758209	0.34393227100372314	0.34444159269332886	0.33913061022758484	0.3469662070274353	0.34092050790786743	0.3428492546081543	0.3454844355583191	0.34319940209388733	0.3344387412071228	0.3397502899169922	0.34388747811317444	0.345909982919693	0.3384184241294861	0.3424582779407501	0.3351679742336273	0.3423873782157898	0.3460364043712616	0.33785587549209595	0.34076935052871704	0.34472933411598206	0.34415245056152344	0.34405821561813354	0.3425500690937042
EFCAB14	0.4713806211948395	0.4580323398113251	0.4607318043708801	0.45948415994644165	0.4672938883304596	0.4715363383293152	0.45897218585014343	0.4595547914505005	0.4634513854980469	0.45934775471687317	0.4647487998008728	0.4592006504535675	0.458143949508667	0.4607119560241699	0.456188440322876	0.4651985764503479	0.46494966745376587	0.4636762738227844	0.4678362011909485	0.4587956964969635	0.46142858266830444	0.46141746640205383	0.46307268738746643	0.4585998058319092	0.46217069029808044	0.4645964205265045	0.4574679732322693	0.46361851692199707	0.46577972173690796	0.4665822982788086	0.4642203450202942	0.46103280782699585	0.45668017864227295	0.45717018842697144	0.47248968482017517	0.4623689651489258	0.47926774621009827	0.4649355709552765	0.4588102698326111	0.46786507964134216	0.4472390413284302	0.46190547943115234	0.46253421902656555	0.4621967077255249	0.4617733359336853	0.46317267417907715	0.4708406627178192	0.45923495292663574	0.4631345868110657
CMPK1	0.6545130014419556	0.6503973603248596	0.6542497277259827	0.6566530466079712	0.6547510623931885	0.6553441882133484	0.6496133804321289	0.6440970301628113	0.6562734842300415	0.655697226524353	0.6545100808143616	0.6583635210990906	0.6561121344566345	0.6531853675842285	0.6572299003601074	0.6566260457038879	0.6511546969413757	0.6518545150756836	0.6549261808395386	0.646202802658081	0.656204342842102	0.6543059349060059	0.6481760740280151	0.6473739743232727	0.6547655463218689	0.659120500087738	0.653175413608551	0.649604320526123	0.6482482552528381	0.6527920365333557	0.6550382971763611	0.6542225480079651	0.6577979922294617	0.6512304544448853	0.6480029225349426	0.6537529230117798	0.6423414349555969	0.6613335609436035	0.6457302570343018	0.6530632376670837	0.643172025680542	0.6468203067779541	0.6550981402397156	0.6524654626846313	0.6543895602226257	0.6503170132637024	0.6568903923034668	0.6566723585128784	0.6518011689186096
CDKN2C	0.3494844138622284	0.3452514410018921	0.3476303815841675	0.352061927318573	0.3482818007469177	0.34820109605789185	0.3493623733520508	0.3472256362438202	0.3462598919868469	0.34445512294769287	0.34945082664489746	0.348659873008728	0.34692269563674927	0.34766456484794617	0.3486329913139343	0.3506678640842438	0.34908708930015564	0.34340593218803406	0.3430510461330414	0.3458500802516937	0.3463664948940277	0.34813451766967773	0.3512037694454193	0.34465107321739197	0.34395548701286316	0.349628746509552	0.34091269969940186	0.34570053219795227	0.34514477849006653	0.3464924991130829	0.3483920395374298	0.3495161533355713	0.34705597162246704	0.3458974063396454	0.3496529459953308	0.3473915159702301	0.34055304527282715	0.3430918753147125	0.3437294363975525	0.3521776497364044	0.33497339487075806	0.34761494398117065	0.34897100925445557	0.3457360863685608	0.35650211572647095	0.34834954142570496	0.34306931495666504	0.3423605263233185	0.3480486273765564
RNF11	0.4936464726924896	0.48739346861839294	0.49140995740890503	0.488984614610672	0.49314212799072266	0.49178847670555115	0.4847393333911896	0.49211958050727844	0.4933848977088928	0.491064190864563	0.49029701948165894	0.48837918043136597	0.48899057507514954	0.4856811463832855	0.4855536222457886	0.4888550937175751	0.49096250534057617	0.4819122850894928	0.49086856842041016	0.4824317991733551	0.48505374789237976	0.4912957549095154	0.48712047934532166	0.4829360246658325	0.4905764162540436	0.4893913269042969	0.49283280968666077	0.4827868938446045	0.486704021692276	0.48528990149497986	0.48540619015693665	0.4900101125240326	0.4836711287498474	0.49529939889907837	0.48879680037498474	0.4929693639278412	0.48645520210266113	0.4892246723175049	0.48475736379623413	0.4942173361778259	0.4793263077735901	0.48627811670303345	0.4892238676548004	0.4888496696949005	0.4896281957626343	0.4838741421699524	0.49390551447868347	0.48680609464645386	0.4897858500480652
EPS15	0.48731276392936707	0.47933268547058105	0.4806942939758301	0.4850461184978485	0.4838098883628845	0.4870091676712036	0.4821096658706665	0.48570045828819275	0.48223668336868286	0.4821292757987976	0.48520344495773315	0.4871636927127838	0.4810931086540222	0.4785616993904114	0.4872206449508667	0.483572393655777	0.48307880759239197	0.48185017704963684	0.485282301902771	0.4834407567977905	0.48270443081855774	0.481431245803833	0.4827685058116913	0.4847317337989807	0.48527973890304565	0.48719877004623413	0.48629096150398254	0.4836736023426056	0.4751981794834137	0.48645371198654175	0.48592016100883484	0.4861113727092743	0.4851270318031311	0.49248751997947693	0.4821770191192627	0.4862702190876007	0.48454749584198	0.49028414487838745	0.48134469985961914	0.4854113459587097	0.47984689474105835	0.4850793480873108	0.48660552501678467	0.4818148612976074	0.48200637102127075	0.4785459637641907	0.49021413922309875	0.4863899350166321	0.48558178544044495
OSBPL9	0.46821361780166626	0.46382397413253784	0.46895337104797363	0.4677264094352722	0.4625813961029053	0.47207432985305786	0.46754178404808044	0.4618108868598938	0.4635070860385895	0.46705204248428345	0.4701770842075348	0.4754367172718048	0.4698576331138611	0.44838443398475647	0.47203516960144043	0.46861693263053894	0.46510544419288635	0.46493515372276306	0.4698280990123749	0.47020578384399414	0.4653688669204712	0.46832993626594543	0.4703695774078369	0.46205848455429077	0.46870097517967224	0.4717475175857544	0.46790727972984314	0.4698089361190796	0.4642462730407715	0.46529579162597656	0.468478798866272	0.4688653349876404	0.46941041946411133	0.45865073800086975	0.4660503566265106	0.46646711230278015	0.4665117561817169	0.4692690372467041	0.46346214413642883	0.47021540999412537	0.46021753549575806	0.46885448694229126	0.46825456619262695	0.46832942962646484	0.46780136227607727	0.46939119696617126	0.4692441523075104	0.4695793390274048	0.4681563973426819
TXNDC12	0.5422939658164978	0.534678041934967	0.5409977436065674	0.5417134165763855	0.5417960286140442	0.5409861207008362	0.5395248532295227	0.5369864106178284	0.5336846113204956	0.5348770022392273	0.5416954159736633	0.5386772751808167	0.5464892387390137	0.540115237236023	0.5329118967056274	0.5435680747032166	0.5399518609046936	0.5286520719528198	0.5416994690895081	0.5325582027435303	0.5351163148880005	0.5378166437149048	0.5403880476951599	0.5357217788696289	0.5370717644691467	0.5373897552490234	0.536074161529541	0.537817656993866	0.5354536175727844	0.5369276404380798	0.5386410355567932	0.5401718616485596	0.5379452109336853	0.5360879898071289	0.5408329963684082	0.53913813829422	0.5382788181304932	0.5394795536994934	0.5323334336280823	0.5422125458717346	0.5293430685997009	0.5357932448387146	0.5441796779632568	0.5348542928695679	0.5405131578445435	0.5364258289337158	0.538988471031189	0.5378788709640503	0.5391265749931335
KTI12	0.4255833923816681	0.4155750572681427	0.4157065451145172	0.419811874628067	0.4355817139148712	0.4174097776412964	0.42894506454467773	0.4216206669807434	0.4184707701206207	0.41703563928604126	0.41926661133766174	0.4122679829597473	0.41617661714553833	0.42908036708831787	0.42096707224845886	0.42218607664108276	0.42346495389938354	0.4209466874599457	0.42249903082847595	0.415807843208313	0.42517828941345215	0.42200279235839844	0.4204503893852234	0.4179868996143341	0.4215080142021179	0.42526811361312866	0.4226378798484802	0.41801461577415466	0.42401596903800964	0.4230339527130127	0.4150441586971283	0.41881078481674194	0.42202189564704895	0.42617490887641907	0.4225989282131195	0.4187127947807312	0.4230427145957947	0.42975708842277527	0.4135493040084839	0.4248255491256714	0.4165167808532715	0.4171682596206665	0.4257005453109741	0.4252346158027649	0.41380923986434937	0.4200359284877777	0.4232959747314453	0.4199638366699219	0.426721453666687
BTF3L4	0.5314756035804749	0.5288098454475403	0.5282962918281555	0.5332385301589966	0.5312314629554749	0.5305054187774658	0.5299915671348572	0.528461217880249	0.5259090065956116	0.5307062864303589	0.5331286787986755	0.5353295207023621	0.5295077562332153	0.5306649208068848	0.5346561074256897	0.5319427847862244	0.5261939764022827	0.5246374011039734	0.5253755450248718	0.5274087190628052	0.524082362651825	0.529880702495575	0.5228157043457031	0.5265327095985413	0.531032919883728	0.5339804887771606	0.535427451133728	0.5286740064620972	0.5313687920570374	0.5257807970046997	0.5357837677001953	0.5314269065856934	0.5278031826019287	0.5305023193359375	0.5252681970596313	0.5304735898971558	0.5276582837104797	0.531745970249176	0.5223976373672485	0.5320702791213989	0.5299974679946899	0.5265583395957947	0.5339118242263794	0.5295622944831848	0.5296763181686401	0.5341991186141968	0.5310270190238953	0.5361961126327515	0.5309987664222717
CC2D1B	0.13742347061634064	0.1321433186531067	0.13231796026229858	0.1337864100933075	0.1341358721256256	0.14006072282791138	0.13665397465229034	0.14322470128536224	0.13514229655265808	0.12970884144306183	0.13511817157268524	0.12728077173233032	0.1308504194021225	0.13909605145454407	0.14654237031936646	0.13074825704097748	0.13662932813167572	0.1560506671667099	0.13080714643001556	0.12878550589084625	0.14158253371715546	0.13309741020202637	0.13876904547214508	0.136190727353096	0.13908901810646057	0.13509830832481384	0.1309041529893875	0.13434027135372162	0.13732318580150604	0.12645985186100006	0.13297313451766968	0.13729728758335114	0.13449740409851074	0.13674986362457275	0.13370710611343384	0.13320940732955933	0.135060116648674	0.1440684199333191	0.1408539116382599	0.13401232659816742	0.13026830554008484	0.13773436844348907	0.13632120192050934	0.13858307898044586	0.13079527020454407	0.13238848745822906	0.13651563227176666	0.1388643980026245	0.13838481903076172
PRPF38A	0.492076575756073	0.4794338345527649	0.48933517932891846	0.48932790756225586	0.4894006550312042	0.49531447887420654	0.4926954209804535	0.4901905655860901	0.4864672124385834	0.48526668548583984	0.49590471386909485	0.48943042755126953	0.48997893929481506	0.49156615138053894	0.4842907786369324	0.4940924048423767	0.48851457238197327	0.4809185564517975	0.49312281608581543	0.48321789503097534	0.48883095383644104	0.487557590007782	0.48953622579574585	0.4871739447116852	0.4878346920013428	0.48825597763061523	0.4935770332813263	0.4885405898094177	0.49116405844688416	0.4859406352043152	0.48739093542099	0.4881362318992615	0.4858829379081726	0.48595961928367615	0.48869678378105164	0.49013036489486694	0.4893271028995514	0.48885148763656616	0.4849620461463928	0.49828797578811646	0.48391634225845337	0.48787370324134827	0.49060171842575073	0.4873177111148834	0.49510911107063293	0.4850510358810425	0.49281156063079834	0.48632094264030457	0.4893612861633301
GPX7	0.4461323618888855	0.43325698375701904	0.4377116560935974	0.43970179557800293	0.4404674768447876	0.43558821082115173	0.44381895661354065	0.4381948709487915	0.4381842613220215	0.43883585929870605	0.44344672560691833	0.4414416253566742	0.43386104702949524	0.4409943222999573	0.4353846311569214	0.4377170205116272	0.4342936873435974	0.435491144657135	0.44029390811920166	0.43520423769950867	0.43828439712524414	0.43846452236175537	0.43697667121887207	0.4357132315635681	0.43517133593559265	0.4347171187400818	0.4301089644432068	0.4394546449184418	0.4383527934551239	0.4425692558288574	0.44435417652130127	0.4425104856491089	0.4488191306591034	0.4358767569065094	0.43808332085609436	0.43803736567497253	0.4526655673980713	0.43881258368492126	0.43778640031814575	0.4396493434906006	0.43256089091300964	0.43732112646102905	0.4394134283065796	0.44364485144615173	0.4445013403892517	0.4356275796890259	0.43976709246635437	0.4373047947883606	0.43627506494522095
COA7	0.25547024607658386	0.24389149248600006	0.24434465169906616	0.25069406628608704	0.25071385502815247	0.2483898103237152	0.24412310123443604	0.2512245178222656	0.2512586712837219	0.24726685881614685	0.24844756722450256	0.24772773683071136	0.24584150314331055	0.2478400468826294	0.23985502123832703	0.24940797686576843	0.2508940100669861	0.24175389111042023	0.2487451285123825	0.23998486995697021	0.24915780127048492	0.2444109320640564	0.24481847882270813	0.24279530346393585	0.24763260781764984	0.24830050766468048	0.247200146317482	0.24609209597110748	0.2524658739566803	0.25158071517944336	0.24987952411174774	0.25416481494903564	0.2501252293586731	0.24462950229644775	0.2489461600780487	0.24817195534706116	0.25780728459358215	0.252081960439682	0.24794739484786987	0.2528187930583954	0.23887592554092407	0.2475442886352539	0.2501154839992523	0.2465970516204834	0.24701744318008423	0.24404937028884888	0.25209537148475647	0.24129687249660492	0.2478947788476944
ZYG11B	0.29075050354003906	0.2895888686180115	0.28625190258026123	0.29613709449768066	0.2912890911102295	0.2919344902038574	0.28567519783973694	0.29140472412109375	0.2864494025707245	0.2903202176094055	0.29200005531311035	0.29154548048973083	0.291669636964798	0.2919104993343353	0.2952372431755066	0.2913858890533447	0.289974570274353	0.2909013032913208	0.2919532358646393	0.2886819839477539	0.29112017154693604	0.2925175428390503	0.29346364736557007	0.2950103282928467	0.29031479358673096	0.2960653305053711	0.29202985763549805	0.2879101037979126	0.2902233600616455	0.2878105938434601	0.29392513632774353	0.2915211617946625	0.2902557849884033	0.298572838306427	0.2891198396682739	0.2899782955646515	0.2941387891769409	0.2965826094150543	0.28876668214797974	0.29417940974235535	0.2887686789035797	0.2906529903411865	0.2931566834449768	0.289547324180603	0.28994956612586975	0.29248329997062683	0.28980574011802673	0.29618582129478455	0.29173633456230164
ECHDC2	0.39954161643981934	0.39701297879219055	0.3949451446533203	0.3980780839920044	0.3996177315711975	0.4015926420688629	0.3926481008529663	0.3928871154785156	0.3998434245586395	0.39726969599723816	0.40106046199798584	0.4031551778316498	0.3970946669578552	0.3914489150047302	0.40065714716911316	0.3927013576030731	0.3945407271385193	0.39450475573539734	0.3966051936149597	0.3987865447998047	0.39913028478622437	0.3974486291408539	0.39701083302497864	0.3946949243545532	0.3994474709033966	0.40189942717552185	0.40240657329559326	0.3960041105747223	0.39861544966697693	0.39803141355514526	0.3993103802204132	0.3979760706424713	0.39445069432258606	0.39578941464424133	0.39915987849235535	0.39834585785865784	0.39811190962791443	0.40406328439712524	0.39596453309059143	0.3988567590713501	0.3976851999759674	0.3990539610385895	0.39937546849250793	0.39681875705718994	0.40153685212135315	0.40048813819885254	0.4049116373062134	0.3981838822364807	0.3929128050804138
CPT2	0.3577321171760559	0.347523033618927	0.349299818277359	0.3516731858253479	0.3551084101200104	0.35351064801216125	0.34142881631851196	0.3493352234363556	0.35244986414909363	0.35055455565452576	0.34767186641693115	0.34958118200302124	0.34707731008529663	0.3538624346256256	0.3472628891468048	0.35139036178588867	0.3522323668003082	0.3481133282184601	0.3541005551815033	0.34456610679626465	0.35257402062416077	0.34434959292411804	0.3478022515773773	0.34845978021621704	0.34908708930015564	0.3448018729686737	0.3466326892375946	0.35171830654144287	0.3542279899120331	0.3570835590362549	0.35448917746543884	0.3535604476928711	0.3527238965034485	0.34365224838256836	0.3540659248828888	0.35016947984695435	0.36046329140663147	0.34990593791007996	0.3504396080970764	0.3600979447364807	0.34714967012405396	0.35750430822372437	0.3522365987300873	0.3561067581176758	0.3518121838569641	0.3530108630657196	0.3550989329814911	0.35312503576278687	0.35478532314300537
MAGOH	0.5875558853149414	0.5764055848121643	0.5809997320175171	0.5824370384216309	0.5836501717567444	0.5887775421142578	0.5806936621665955	0.5788320302963257	0.5778177976608276	0.5786827206611633	0.585745096206665	0.5816019773483276	0.581171989440918	0.585254967212677	0.5766569972038269	0.5855565667152405	0.5831350088119507	0.5770099759101868	0.5793669819831848	0.5778122544288635	0.5793078541755676	0.5834198594093323	0.5833475589752197	0.5789380669593811	0.5803579688072205	0.5833033323287964	0.5816686749458313	0.5790603756904602	0.5809339880943298	0.5774497389793396	0.5818347334861755	0.582513689994812	0.5786244869232178	0.5750960111618042	0.5809776782989502	0.5817332863807678	0.5775755643844604	0.5816326141357422	0.5784586668014526	0.5858219861984253	0.576500415802002	0.581349790096283	0.5859733819961548	0.578857421875	0.5849295854568481	0.5744859576225281	0.5827364921569824	0.5807605981826782	0.584145724773407
LRP8	0.2653082013130188	0.2667067050933838	0.2677731513977051	0.266164094209671	0.2674899101257324	0.26745373010635376	0.2622363567352295	0.26683148741722107	0.2657468020915985	0.2647661864757538	0.2664639949798584	0.2670888900756836	0.26581960916519165	0.2646578252315521	0.25911960005760193	0.26953452825546265	0.2640897035598755	0.26702672243118286	0.2653138041496277	0.26422685384750366	0.26582130789756775	0.26537203788757324	0.2669212520122528	0.2693845331668854	0.26555535197257996	0.2673887014389038	0.2600398063659668	0.26341503858566284	0.2627173066139221	0.26591622829437256	0.264367938041687	0.2759530246257782	0.2648860812187195	0.26079124212265015	0.2603202760219574	0.2643624246120453	0.2642696499824524	0.2691859304904938	0.2652743458747864	0.2656101584434509	0.2462773472070694	0.2663837671279907	0.2693091630935669	0.2646471858024597	0.2645028531551361	0.26602524518966675	0.2647198736667633	0.2651006579399109	0.2627015709877014
NDC1	0.1829976886510849	0.18083204329013824	0.18117092549800873	0.18156248331069946	0.17973637580871582	0.18214134871959686	0.18206065893173218	0.18156827986240387	0.1822342425584793	0.18003049492835999	0.17976684868335724	0.18215258419513702	0.1817055642604828	0.17925025522708893	0.1789642870426178	0.17948675155639648	0.17958436906337738	0.18138249218463898	0.18039828538894653	0.1796262115240097	0.18068909645080566	0.18058475852012634	0.18167021870613098	0.18128523230552673	0.17906269431114197	0.18037505447864532	0.17826798558235168	0.18089497089385986	0.1817222535610199	0.17920731008052826	0.1817394196987152	0.18153367936611176	0.18312130868434906	0.18012166023254395	0.17448587715625763	0.18159472942352295	0.17849668860435486	0.1861640065908432	0.1821010261774063	0.17905092239379883	0.18260124325752258	0.18299242854118347	0.17813964188098907	0.18142297863960266	0.18372640013694763	0.18032586574554443	0.18297597765922546	0.17818181216716766	0.18090680241584778
YIPF1	0.44879743456840515	0.44655466079711914	0.4428578019142151	0.450763463973999	0.4518658220767975	0.4489313066005707	0.4529784321784973	0.4477745592594147	0.449447363615036	0.44697049260139465	0.451993852853775	0.4509388208389282	0.4480052590370178	0.4465291500091553	0.45021378993988037	0.4420659840106964	0.446933388710022	0.44334813952445984	0.4477219879627228	0.4461818337440491	0.44895702600479126	0.44406163692474365	0.4500879645347595	0.4450242817401886	0.4495165944099426	0.4529268741607666	0.45547786355018616	0.4455266296863556	0.44605472683906555	0.44636279344558716	0.44852083921432495	0.4475712180137634	0.4466434419155121	0.4430840015411377	0.4512067437171936	0.44688957929611206	0.44658148288726807	0.4499780535697937	0.445639431476593	0.4470590353012085	0.44026485085487366	0.44898590445518494	0.45443886518478394	0.4455135464668274	0.44694316387176514	0.4453968107700348	0.44754764437675476	0.44806453585624695	0.443294495344162
HSPB11	0.48300617933273315	0.47814080119132996	0.47935405373573303	0.4828942120075226	0.48051583766937256	0.48556435108184814	0.48607492446899414	0.47821542620658875	0.4766802191734314	0.4801633358001709	0.49271780252456665	0.48401254415512085	0.4812772572040558	0.48199355602264404	0.4860685467720032	0.4799397885799408	0.4806509017944336	0.470947265625	0.4783596694469452	0.4792572259902954	0.4809800386428833	0.48209348320961	0.4862269163131714	0.4809808135032654	0.47840237617492676	0.4813942611217499	0.4829864501953125	0.48075199127197266	0.4706372022628784	0.4814656376838684	0.4794735610485077	0.4832919239997864	0.4813011586666107	0.4843238890171051	0.48130178451538086	0.48179107904434204	0.48167675733566284	0.48296958208084106	0.47987106442451477	0.4800981879234314	0.47844865918159485	0.48550984263420105	0.48886021971702576	0.47690534591674805	0.48948678374290466	0.47684162855148315	0.48453488945961	0.4833206832408905	0.4812842011451721
LRRC42	0.36906003952026367	0.3607730567455292	0.359576940536499	0.36378970742225647	0.3646100163459778	0.3661450445652008	0.3636597692966461	0.36432671546936035	0.36190980672836304	0.36359933018684387	0.363756000995636	0.3678606152534485	0.36416953802108765	0.3603227138519287	0.36794501543045044	0.3641796410083771	0.36012253165245056	0.35907891392707825	0.3646964728832245	0.36223864555358887	0.3637707233428955	0.36325642466545105	0.3654947876930237	0.36245065927505493	0.36500677466392517	0.36340630054473877	0.36507219076156616	0.3605435788631439	0.36309874057769775	0.36393314599990845	0.3635517358779907	0.3658639192581177	0.3649226725101471	0.3670338988304138	0.3677823543548584	0.36341825127601624	0.3698985278606415	0.36995241045951843	0.3628537654876709	0.3631890118122101	0.36283808946609497	0.3638502061367035	0.3640773296356201	0.3628655672073364	0.36768704652786255	0.36147621273994446	0.3663971722126007	0.3655532896518707	0.36039504408836365
TMEM59	0.733100175857544	0.7221822142601013	0.7287526726722717	0.734127938747406	0.7337284088134766	0.734833836555481	0.7335981726646423	0.727130115032196	0.7277225255966187	0.728839099407196	0.7364531755447388	0.731228232383728	0.7314869165420532	0.730614185333252	0.7373833656311035	0.7358453869819641	0.7318099141120911	0.728262186050415	0.7341236472129822	0.723781943321228	0.7309989929199219	0.7321184277534485	0.7329349517822266	0.7282984852790833	0.7292139530181885	0.7340730428695679	0.7268904447555542	0.7311536073684692	0.7300117611885071	0.729141354560852	0.7300881743431091	0.731701672077179	0.7311323881149292	0.7379271984100342	0.7341151237487793	0.7287060618400574	0.7261466979980469	0.7312768697738647	0.7301720976829529	0.734352707862854	0.7269904613494873	0.7257575988769531	0.7372159361839294	0.7309538722038269	0.7381651997566223	0.726904034614563	0.7332035899162292	0.7298197150230408	0.7288460731506348
TCEANC2	0.21292831003665924	0.2081778347492218	0.21436810493469238	0.21299564838409424	0.2172672301530838	0.21411794424057007	0.21046774089336395	0.21512064337730408	0.21371930837631226	0.2134801745414734	0.21235792338848114	0.2185775637626648	0.21485796570777893	0.21067602932453156	0.21383443474769592	0.21291136741638184	0.21384167671203613	0.20890206098556519	0.21501965820789337	0.2101735919713974	0.2167448103427887	0.21291543543338776	0.2152092605829239	0.21374483406543732	0.21709661185741425	0.21853657066822052	0.2160714715719223	0.21015645563602448	0.21626949310302734	0.2130291610956192	0.21221818029880524	0.2143438458442688	0.21396194398403168	0.2125752717256546	0.21124884486198425	0.21432235836982727	0.21390733122825623	0.22064663469791412	0.21110840141773224	0.21664118766784668	0.2106204479932785	0.2138926088809967	0.21622470021247864	0.21191146969795227	0.21265175938606262	0.20755621790885925	0.21692794561386108	0.2140050232410431	0.21523603796958923
CYB5RL	0.10707657784223557	0.11017422378063202	0.10350978374481201	0.10820338129997253	0.10728991031646729	0.1081819236278534	0.10093563795089722	0.10365089029073715	0.10728950798511505	0.10484889894723892	0.10677117109298706	0.10976904630661011	0.10326386243104935	0.10707980394363403	0.10421957075595856	0.10690183937549591	0.10480129718780518	0.10311862081289291	0.1079682856798172	0.10535912215709686	0.10633416473865509	0.10604574531316757	0.10801517218351364	0.10554582625627518	0.10466776043176651	0.1054254025220871	0.10654327273368835	0.10642082244157791	0.10461703687906265	0.10701317340135574	0.10804031044244766	0.10775355994701385	0.10661694407463074	0.10772181302309036	0.10549458861351013	0.10496252030134201	0.10472051799297333	0.10962635278701782	0.10523560643196106	0.11058762669563293	0.1082213968038559	0.10216842591762543	0.10582903027534485	0.10410676151514053	0.10739154368638992	0.10610287636518478	0.10091415047645569	0.10480717569589615	0.10362669825553894
MRPL37	0.4869278371334076	0.4796101152896881	0.4864630699157715	0.48858317732810974	0.4880301356315613	0.48953747749328613	0.4909990429878235	0.48722803592681885	0.4895513951778412	0.48372113704681396	0.4889756739139557	0.48412516713142395	0.4844420552253723	0.4858107268810272	0.4800103008747101	0.4899068772792816	0.4877914488315582	0.48437556624412537	0.48972287774086	0.481654554605484	0.48296022415161133	0.4828920066356659	0.4917132556438446	0.4833262264728546	0.48312968015670776	0.48829227685928345	0.4808028042316437	0.4858955144882202	0.48844480514526367	0.48366326093673706	0.4856738746166229	0.488688588142395	0.48763808608055115	0.48467782139778137	0.485289990901947	0.4825197756290436	0.4868464469909668	0.4869116544723511	0.4848051071166992	0.4862616956233978	0.4785478115081787	0.4799453914165497	0.48777836561203003	0.4863637685775757	0.4898247718811035	0.4860871136188507	0.48933809995651245	0.47710540890693665	0.48718369007110596
SSBP3	0.3311161994934082	0.3315337002277374	0.3314655125141144	0.33117568492889404	0.33456364274024963	0.333748996257782	0.3304738998413086	0.33160436153411865	0.32962048053741455	0.32258841395378113	0.3349491357803345	0.33137083053588867	0.33553051948547363	0.3335576355457306	0.3331871032714844	0.3358001112937927	0.33336612582206726	0.32874423265457153	0.33542799949645996	0.32873067259788513	0.33302921056747437	0.3339831531047821	0.33170169591903687	0.3295902609825134	0.33222538232803345	0.32874777913093567	0.3327886462211609	0.3335407078266144	0.32968783378601074	0.33456310629844666	0.33205923438072205	0.3294294774532318	0.33265089988708496	0.33415427803993225	0.3340561091899872	0.3329154849052429	0.3355850279331207	0.33062878251075745	0.3300358057022095	0.33093270659446716	0.3275756239891052	0.3327653408050537	0.330310583114624	0.3326675593852997	0.3321737051010132	0.3288477063179016	0.3300284743309021	0.33605456352233887	0.33136454224586487
PARS2	0.15620680153369904	0.158232644200325	0.1524369716644287	0.1640675663948059	0.15319716930389404	0.1597445011138916	0.15586385130882263	0.15569686889648438	0.15237295627593994	0.15277206897735596	0.15547114610671997	0.14987854659557343	0.15496061742305756	0.15107709169387817	0.15836283564567566	0.15791887044906616	0.15724848210811615	0.1587730497121811	0.1569424718618393	0.15396860241889954	0.15870937705039978	0.15431998670101166	0.1584061086177826	0.15881940722465515	0.15627774596214294	0.15488968789577484	0.15540023148059845	0.15969695150852203	0.16191233694553375	0.15538403391838074	0.15989302098751068	0.15788514912128448	0.15717913210391998	0.15574608743190765	0.1595982015132904	0.15510664880275726	0.1540701538324356	0.1584348976612091	0.15853288769721985	0.1639229655265808	0.14871715009212494	0.15596188604831696	0.15903396904468536	0.15621957182884216	0.1585565060377121	0.1556316763162613	0.15850690007209778	0.15217599272727966	0.15696820616722107
TTC22	0.10204948484897614	0.09718593955039978	0.10249897837638855	0.108499675989151	0.10201374441385269	0.1050306111574173	0.10266280174255371	0.10264037549495697	0.09845013916492462	0.1013183742761612	0.10531128197908401	0.10418443381786346	0.10493174940347672	0.10550318658351898	0.10325249284505844	0.10874149948358536	0.10203595459461212	0.103714719414711	0.10614913702011108	0.10238101333379745	0.10299979150295258	0.10532568395137787	0.10264582186937332	0.10424572229385376	0.10242874175310135	0.10100668668746948	0.10619458556175232	0.1044170930981636	0.10271458327770233	0.10731593519449234	0.10544727742671967	0.10487618297338486	0.09977076947689056	0.1006731316447258	0.1072683185338974	0.10500079393386841	0.1070394366979599	0.10645994544029236	0.10333241522312164	0.10514847934246063	0.09725861996412277	0.10519044101238251	0.1055431216955185	0.10282354056835175	0.1044921875	0.10334803909063339	0.10564973205327988	0.10173338651657104	0.1011386439204216
DHCR24	0.10663986206054688	0.10538391023874283	0.11220460385084152	0.10610257089138031	0.10910189151763916	0.10574114322662354	0.10422062873840332	0.10977759957313538	0.1094806045293808	0.10478915274143219	0.10762704163789749	0.10146363079547882	0.1079055592417717	0.10644720494747162	0.10630613565444946	0.10922520607709885	0.10443499684333801	0.10222449898719788	0.10822634398937225	0.10760101675987244	0.10790308564901352	0.11035065352916718	0.1056174486875534	0.10578741133213043	0.10777679830789566	0.10902197659015656	0.1058986634016037	0.10606846958398819	0.10386328399181366	0.10621469467878342	0.102987140417099	0.10409223288297653	0.10759586095809937	0.10659734159708023	0.10801471769809723	0.10698111355304718	0.10661907494068146	0.10702016949653625	0.10459301620721817	0.10692174732685089	0.11035103350877762	0.1042167991399765	0.10526306927204132	0.10996522009372711	0.10166916251182556	0.10621495544910431	0.10335961729288101	0.11031947284936905	0.10983672738075256
USP24	0.4384172558784485	0.43679898977279663	0.43113863468170166	0.43917328119277954	0.4429647922515869	0.4411163032054901	0.43357735872268677	0.4403035044670105	0.4378572702407837	0.4362160563468933	0.4428645074367523	0.4381418526172638	0.43309125304222107	0.44183048605918884	0.44101446866989136	0.4331250488758087	0.4379253387451172	0.4311785399913788	0.4381747841835022	0.4325675368309021	0.43867841362953186	0.4397890865802765	0.43846726417541504	0.43578624725341797	0.4394456446170807	0.4369663596153259	0.4385329782962799	0.43617260456085205	0.4378198981285095	0.43524783849716187	0.43507590889930725	0.44136708974838257	0.4416545033454895	0.4363308250904083	0.43672695755958557	0.435682475566864	0.44221925735473633	0.4431520700454712	0.433641254901886	0.43922486901283264	0.43397319316864014	0.43837764859199524	0.4396618604660034	0.43612346053123474	0.4368114173412323	0.43691936135292053	0.44063109159469604	0.43828916549682617	0.43736547231674194
OMA1	0.29875269532203674	0.29469093680381775	0.2932424545288086	0.2992170453071594	0.29759418964385986	0.29813218116760254	0.29921478033065796	0.2978253960609436	0.2936886250972748	0.29269105195999146	0.2977774143218994	0.29724740982055664	0.29631534218788147	0.295134961605072	0.29957443475723267	0.29649126529693604	0.29432255029678345	0.2964771091938019	0.29648298025131226	0.29354774951934814	0.29559430480003357	0.2964639663696289	0.29433107376098633	0.2960778772830963	0.29419851303100586	0.3014218211174011	0.29659101366996765	0.2910821735858917	0.293733686208725	0.29470109939575195	0.29465562105178833	0.2963717579841614	0.29318302869796753	0.2952607274055481	0.29487869143486023	0.2955732047557831	0.29606130719184875	0.2976759970188141	0.29230833053588867	0.2990063726902008	0.29378741979599	0.2967677116394043	0.29828792810440063	0.2957899570465088	0.2970699369907379	0.29588019847869873	0.29771026968955994	0.29658207297325134	0.297996461391449
MYSM1	0.34621351957321167	0.335263729095459	0.3434378206729889	0.3512645363807678	0.3496256172657013	0.34966927766799927	0.34360313415527344	0.34917503595352173	0.3424367606639862	0.33883029222488403	0.3466588258743286	0.34246987104415894	0.34384989738464355	0.3486679792404175	0.35091590881347656	0.34948864579200745	0.34836545586586	0.3380805552005768	0.3464227020740509	0.3400789797306061	0.34574833512306213	0.34622374176979065	0.3439664840698242	0.34370332956314087	0.347359299659729	0.35241326689720154	0.34661275148391724	0.3469766676425934	0.3423730731010437	0.3435550034046173	0.34938305616378784	0.3459075391292572	0.3481880724430084	0.342212051153183	0.35046592354774475	0.3482433259487152	0.35046374797821045	0.35256507992744446	0.3455849289894104	0.351204514503479	0.33894526958465576	0.3470395803451538	0.34711334109306335	0.34493961930274963	0.3474350869655609	0.3446298837661743	0.3501416742801666	0.3529232442378998	0.3484571874141693
JUN	0.8550142645835876	0.8414132595062256	0.8611242771148682	0.8569633960723877	0.860775351524353	0.8590261936187744	0.8570022583007812	0.8589136600494385	0.8389692306518555	0.8519579172134399	0.8590375781059265	0.8565961718559265	0.851486086845398	0.86049485206604	0.850510835647583	0.860508143901825	0.8525637984275818	0.8469220399856567	0.858890175819397	0.8380820751190186	0.8471839427947998	0.855118989944458	0.8526439666748047	0.8494380116462708	0.8565225601196289	0.8561757802963257	0.8603780269622803	0.8457062244415283	0.8498069047927856	0.8466328382492065	0.8531696796417236	0.8571262955665588	0.8501949310302734	0.8500403165817261	0.8525465726852417	0.8523551225662231	0.8529200553894043	0.856398344039917	0.8499737977981567	0.8590670228004456	0.8555591702461243	0.8535919785499573	0.8579279780387878	0.8545348644256592	0.8581618070602417	0.8434169292449951	0.863323986530304	0.8608845472335815	0.8507710099220276
HOOK1	0.12376926094293594	0.12449096143245697	0.12448512017726898	0.12635788321495056	0.12471676617860794	0.12615902721881866	0.12449419498443604	0.1198149174451828	0.125027135014534	0.12358210980892181	0.124703049659729	0.12647461891174316	0.12549853324890137	0.12034455686807632	0.12076131999492645	0.12257412075996399	0.12182141095399857	0.12519532442092896	0.12306007742881775	0.12172442674636841	0.12346109002828598	0.12453688681125641	0.12168548256158829	0.12473862618207932	0.12367826700210571	0.1252819001674652	0.12038365751504898	0.12584587931632996	0.11975456029176712	0.12331254035234451	0.12324559688568115	0.12232179194688797	0.1234266385436058	0.12250657379627228	0.12361543625593185	0.12220238149166107	0.11701217293739319	0.12315123528242111	0.11649147421121597	0.12781494855880737	0.11832837760448456	0.11929544061422348	0.12566113471984863	0.12001688778400421	0.12418024241924286	0.1253805011510849	0.12185820192098618	0.12064962834119797	0.1219973936676979
TM2D1	0.47726261615753174	0.4703371226787567	0.4702671468257904	0.47733888030052185	0.4753228425979614	0.4784547984600067	0.47847315669059753	0.4760313630104065	0.47751614451408386	0.47624751925468445	0.4761626720428467	0.4803507328033447	0.47607988119125366	0.4663754403591156	0.47288745641708374	0.4771212041378021	0.4746779799461365	0.47025537490844727	0.4748378396034241	0.4708474576473236	0.47551095485687256	0.4759642481803894	0.4730929732322693	0.47407329082489014	0.4762965738773346	0.4799152910709381	0.4749163091182709	0.47375109791755676	0.47375816106796265	0.4737873077392578	0.47828713059425354	0.4776800572872162	0.4753594398498535	0.47668999433517456	0.4817327857017517	0.4777412712574005	0.4739739000797272	0.4788840115070343	0.4736565053462982	0.4791348874568939	0.4633117914199829	0.4751230478286743	0.4812646508216858	0.4742758274078369	0.47664517164230347	0.47588327527046204	0.47893285751342773	0.4758315682411194	0.4780859649181366
L1TD1	0.0	0.0	0.0	0.0	0.0	0.0	0.0	0.0	0.0	0.0	0.0	0.0	0.0	0.0	0.0	0.0	0.0	0.0	0.0	0.0	0.0	0.0	0.0	0.0	0.0	0.0	0.0	0.0	0.0	0.0	0.0	0.0	0.0	0.0	0.0	0.0	0.0	0.0	0.0	0.0	0.0	0.0	0.0	0.0	0.0	0.0	0.0	0.0	0.0
USP1	0.4406434893608093	0.43512195348739624	0.4363541901111603	0.44080260396003723	0.43761882185935974	0.4378206431865692	0.440369576215744	0.4391898214817047	0.4392981231212616	0.4357617497444153	0.4419347047805786	0.4369780719280243	0.43748199939727783	0.4348078668117523	0.4402785003185272	0.4388391077518463	0.43568822741508484	0.43487343192100525	0.4354243576526642	0.43565136194229126	0.4309644103050232	0.43937134742736816	0.4383576810359955	0.4367051422595978	0.43949514627456665	0.44434499740600586	0.44268733263015747	0.4369908571243286	0.4368436932563782	0.4351765811443329	0.4351661503314972	0.4392547309398651	0.4388023018836975	0.438685804605484	0.4388516843318939	0.4400630593299866	0.4362542927265167	0.43947863578796387	0.43737518787384033	0.44060492515563965	0.4344787299633026	0.43845874071121216	0.44657716155052185	0.4364274740219116	0.4364498257637024	0.4346451759338379	0.4419076442718506	0.43244948983192444	0.4405808448791504
ATG4C	0.49428442120552063	0.4845680594444275	0.4946633279323578	0.49300116300582886	0.49480897188186646	0.4940386712551117	0.4927234947681427	0.49178120493888855	0.49157702922821045	0.49319732189178467	0.49597039818763733	0.4951286017894745	0.49893051385879517	0.49373459815979004	0.49639731645584106	0.4928482472896576	0.4901060461997986	0.48663079738616943	0.49616575241088867	0.4905915856361389	0.483237624168396	0.4932916760444641	0.495022714138031	0.4917404055595398	0.49085915088653564	0.4991636276245117	0.49456238746643066	0.4908546805381775	0.49497929215431213	0.489400178194046	0.4941364824771881	0.49514466524124146	0.49476394057273865	0.48656877875328064	0.49640604853630066	0.49294695258140564	0.49101534485816956	0.49398887157440186	0.48790493607521057	0.49414485692977905	0.4843147397041321	0.49073848128318787	0.4918821454048157	0.49210524559020996	0.4925523102283478	0.4934261739253998	0.4914020895957947	0.4947337508201599	0.4949086010456085
ALG6	0.36041828989982605	0.3574451804161072	0.3535282611846924	0.35986587405204773	0.3594317138195038	0.35858771204948425	0.35839369893074036	0.3580632507801056	0.3530162572860718	0.3556225895881653	0.3612290918827057	0.36037805676460266	0.358248770236969	0.35086390376091003	0.36118006706237793	0.3585270643234253	0.35495835542678833	0.3520820140838623	0.3577822744846344	0.3571406304836273	0.35531681776046753	0.3597400188446045	0.3564033508300781	0.3571558892726898	0.3586931526660919	0.3604637086391449	0.3598954677581787	0.3555442988872528	0.3570336103439331	0.35485389828681946	0.35996201634407043	0.35880905389785767	0.3571263551712036	0.3602868914604187	0.36000439524650574	0.3580092787742615	0.35336899757385254	0.3616138994693756	0.3572101294994354	0.36015957593917847	0.3566032648086548	0.3596653938293457	0.3663390576839447	0.3561709225177765	0.35867324471473694	0.3558048903942108	0.36119550466537476	0.3618287146091461	0.3560492992401123
EFCAB7	0.20237794518470764	0.20233595371246338	0.20006364583969116	0.2061287760734558	0.2018844336271286	0.20263619720935822	0.1996467560529709	0.20069138705730438	0.20202960073947906	0.20368559658527374	0.2019563764333725	0.20638565719127655	0.20327986776828766	0.19990549981594086	0.2003052979707718	0.20351542532444	0.20118552446365356	0.2020239382982254	0.19864222407341003	0.20019765198230743	0.20526215434074402	0.20302854478359222	0.20069077610969543	0.1987403929233551	0.2030687928199768	0.20325790345668793	0.19926810264587402	0.2002292275428772	0.20308013260364532	0.20375965535640717	0.2043495923280716	0.20529812574386597	0.2035689651966095	0.2018132358789444	0.1985362470149994	0.20355190336704254	0.2016725093126297	0.2054627388715744	0.20045426487922668	0.2058139592409134	0.19889748096466064	0.1997353583574295	0.2058355212211609	0.19999663531780243	0.20280280709266663	0.20167987048625946	0.2055118978023529	0.19925542175769806	0.20283140242099762
JAK1	0.6084381341934204	0.6043193340301514	0.6025511026382446	0.6098438501358032	0.6091970801353455	0.609255313873291	0.6034063696861267	0.6022289991378784	0.6138420104980469	0.6029899716377258	0.6056163907051086	0.6111336946487427	0.6084779500961304	0.577305257320404	0.6150310635566711	0.6080894470214844	0.6050365567207336	0.5991483330726624	0.6092705130577087	0.6067442893981934	0.6027291417121887	0.6079989671707153	0.6094604134559631	0.60700523853302	0.6095084547996521	0.6173010468482971	0.611847996711731	0.6042989492416382	0.6065335869789124	0.6044979691505432	0.6093701124191284	0.6072936058044434	0.6063871383666992	0.6094059348106384	0.6094701886177063	0.6072980165481567	0.6034674048423767	0.6104177832603455	0.5991541147232056	0.6079528331756592	0.6032902002334595	0.6006413698196411	0.6161534786224365	0.6052175760269165	0.609536349773407	0.6048257350921631	0.6097977161407471	0.6025393009185791	0.606130063533783
LEPROT	0.5620282292366028	0.5548830628395081	0.5561080574989319	0.5591258406639099	0.5608855485916138	0.5627613663673401	0.5588647723197937	0.5612732172012329	0.5549761056900024	0.5566351413726807	0.5642808675765991	0.5623716115951538	0.5599765777587891	0.5671092867851257	0.5648177266120911	0.5602347254753113	0.5602276921272278	0.5517083406448364	0.5635058283805847	0.5491762757301331	0.5601731538772583	0.5599887371063232	0.5615995526313782	0.5560680627822876	0.5610114336013794	0.5617568492889404	0.5544045567512512	0.5596143007278442	0.5530073046684265	0.5582746267318726	0.5615397691726685	0.562633752822876	0.558923065662384	0.5635930299758911	0.5567343831062317	0.5592125058174133	0.562661349773407	0.5649501085281372	0.5557951331138611	0.5646498203277588	0.5595549941062927	0.5609123706817627	0.563052773475647	0.5580405592918396	0.563028872013092	0.5599033832550049	0.5631781816482544	0.5496326684951782	0.5624108910560608
PDE4B	0.4008880853652954	0.39915984869003296	0.39927127957344055	0.40572667121887207	0.3990214467048645	0.4054732918739319	0.40104401111602783	0.4014874994754791	0.4011242091655731	0.3997090458869934	0.4009542167186737	0.4080039858818054	0.4030281603336334	0.4002782702445984	0.40398555994033813	0.4010290503501892	0.4001269042491913	0.39735835790634155	0.3999204635620117	0.3978758156299591	0.4018271565437317	0.4021610617637634	0.40046226978302	0.3991125524044037	0.40181881189346313	0.40382012724876404	0.4008902907371521	0.4026303291320801	0.4024793207645416	0.40024521946907043	0.401402086019516	0.4006606936454773	0.39941510558128357	0.4008214771747589	0.40439435839653015	0.3994044065475464	0.4030244052410126	0.4053120017051697	0.40241003036499023	0.4070603549480438	0.3985755145549774	0.4030044376850128	0.4076603651046753	0.3997785747051239	0.4039876461029053	0.4009957015514374	0.40350961685180664	0.4003744125366211	0.39999058842658997
MIER1	0.414778470993042	0.4195157587528229	0.418275386095047	0.42286691069602966	0.42114177346229553	0.4223167896270752	0.4202409088611603	0.41952282190322876	0.42322471737861633	0.41774046421051025	0.42225152254104614	0.42775699496269226	0.4213065803050995	0.3666762411594391	0.42280113697052	0.42109215259552	0.4200504422187805	0.4188283383846283	0.42208585143089294	0.41407880187034607	0.4179670810699463	0.4231829345226288	0.4216351807117462	0.41690173745155334	0.4202786684036255	0.4215647876262665	0.4211895763874054	0.42357751727104187	0.42208677530288696	0.4204959273338318	0.42259106040000916	0.42022156715393066	0.4195576012134552	0.42613473534584045	0.41903266310691833	0.42002803087234497	0.4127824902534485	0.42439305782318115	0.4175739288330078	0.4233305752277374	0.42301511764526367	0.41699033975601196	0.42720454931259155	0.42629551887512207	0.4211288392543793	0.41778847575187683	0.42354071140289307	0.42170682549476624	0.42072153091430664
SLC35D1	0.1818612664937973	0.17010796070098877	0.17252220213413239	0.17473053932189941	0.18006236851215363	0.18153280019760132	0.16907775402069092	0.1805993616580963	0.17340172827243805	0.17401018738746643	0.17444801330566406	0.17469966411590576	0.17147061228752136	0.1673722118139267	0.1729007065296173	0.17459678649902344	0.17575450241565704	0.174851655960083	0.17802172899246216	0.1721559464931488	0.1759614795446396	0.1688837707042694	0.17556604743003845	0.17149342596530914	0.1744077205657959	0.1821441650390625	0.16972333192825317	0.17382153868675232	0.1691858172416687	0.17565791308879852	0.1733894944190979	0.18301773071289062	0.17577454447746277	0.17630794644355774	0.1792454719543457	0.1768539547920227	0.18459410965442657	0.18640762567520142	0.1773037314414978	0.18239960074424744	0.16515159606933594	0.17375388741493225	0.1719360202550888	0.17161749303340912	0.18292337656021118	0.17457163333892822	0.1840471625328064	0.17605388164520264	0.1801900863647461
SERBP1	0.6814382672309875	0.6752609014511108	0.6817755699157715	0.6831948757171631	0.6817315220832825	0.6801081895828247	0.6827589869499207	0.6819931864738464	0.6775410771369934	0.6817880868911743	0.6861143708229065	0.6844598054885864	0.6844832897186279	0.6799194812774658	0.6867259740829468	0.6842906475067139	0.6812989115715027	0.6728202104568481	0.68470299243927	0.6784855127334595	0.6827529668807983	0.6831832528114319	0.6855833530426025	0.6757580637931824	0.6823441982269287	0.6862053871154785	0.6837928295135498	0.681037425994873	0.6832689046859741	0.682616651058197	0.6845412254333496	0.6780092716217041	0.6785674095153809	0.6872168183326721	0.6802124977111816	0.6836232542991638	0.6815256476402283	0.6907509565353394	0.6780926585197449	0.6843031644821167	0.6755779385566711	0.6768492460250854	0.6901249289512634	0.6830278635025024	0.6793336868286133	0.6760025024414062	0.6855953335762024	0.6790295839309692	0.6782870292663574
GADD45A	0.3823540210723877	0.38016316294670105	0.38343194127082825	0.3856349587440491	0.38088980317115784	0.3845415711402893	0.3808480501174927	0.3829502761363983	0.3806822597980499	0.3827149271965027	0.38543206453323364	0.3815380930900574	0.3861246705055237	0.3773786723613739	0.3808746635913849	0.38091757893562317	0.37941795587539673	0.3817419707775116	0.38411745429039	0.377265602350235	0.38514745235443115	0.3817022740840912	0.3806925117969513	0.38198167085647583	0.38149914145469666	0.381582111120224	0.3851545751094818	0.3818756937980652	0.38137856125831604	0.38094601035118103	0.3836342692375183	0.3835000991821289	0.3789159059524536	0.3773912489414215	0.3832208812236786	0.3847007155418396	0.37773361802101135	0.3807639181613922	0.3784758746623993	0.3879581391811371	0.3744080066680908	0.3825872838497162	0.38119301199913025	0.3784707486629486	0.3841920793056488	0.3835436701774597	0.38194540143013	0.3749684691429138	0.3811081647872925
LRRC40	0.3446221351623535	0.34169986844062805	0.3390023410320282	0.3438364863395691	0.34483328461647034	0.344055712223053	0.34214815497398376	0.34203147888183594	0.34560126066207886	0.34432095289230347	0.3390026092529297	0.3441397249698639	0.3424406945705414	0.3357461094856262	0.3449884057044983	0.3449549078941345	0.3416202664375305	0.342277467250824	0.34174513816833496	0.3421083390712738	0.3425162732601166	0.34299737215042114	0.3405812382698059	0.3416426181793213	0.343487411737442	0.34386754035949707	0.34449419379234314	0.3419390320777893	0.33952194452285767	0.3429129719734192	0.3428325653076172	0.3422948122024536	0.3433772325515747	0.3427290916442871	0.33796751499176025	0.343171089887619	0.34267380833625793	0.34669333696365356	0.34191441535949707	0.350504606962204	0.3386731743812561	0.34396928548812866	0.34495678544044495	0.34260356426239014	0.3425557613372803	0.3448548913002014	0.34545451402664185	0.3416365087032318	0.3443453013896942
SRSF11	0.6164455413818359	0.6101040244102478	0.6149899363517761	0.6209954023361206	0.6196237206459045	0.6205383539199829	0.6184563040733337	0.6195749640464783	0.618761420249939	0.6106681227684021	0.6158023476600647	0.618675708770752	0.6197901368141174	0.6109771132469177	0.6209954619407654	0.6195210218429565	0.6175636053085327	0.6094120144844055	0.6202020645141602	0.6112446784973145	0.620104193687439	0.6183986067771912	0.619455099105835	0.6144838929176331	0.6170834898948669	0.616830587387085	0.6167822480201721	0.610200047492981	0.6143549680709839	0.6162317395210266	0.617286741733551	0.614016056060791	0.6184572577476501	0.6155169010162354	0.6138861775398254	0.6182885766029358	0.6202936172485352	0.6207082271575928	0.61595219373703	0.6159406900405884	0.6025225520133972	0.6194186806678772	0.6249554753303528	0.6167536973953247	0.6190216541290283	0.6184157729148865	0.6215330362319946	0.6243178844451904	0.619930624961853
ANKRD13C	0.20159852504730225	0.19925622642040253	0.1987321823835373	0.20175950229167938	0.2018849402666092	0.20330743491649628	0.1987883746623993	0.2034711241722107	0.19734546542167664	0.20133215188980103	0.20827388763427734	0.20363439619541168	0.19937975704669952	0.19738690555095673	0.20625603199005127	0.2023986428976059	0.20060281455516815	0.19792577624320984	0.20286093652248383	0.20553621649742126	0.20074382424354553	0.20430311560630798	0.20026491582393646	0.20225761830806732	0.20392125844955444	0.20202380418777466	0.20271360874176025	0.19780832529067993	0.20283794403076172	0.2010708898305893	0.2026437371969223	0.20520007610321045	0.20050446689128876	0.20529291033744812	0.20009052753448486	0.19938822090625763	0.2015794962644577	0.20538996160030365	0.20162111520767212	0.2042228728532791	0.19733905792236328	0.2016027271747589	0.19916903972625732	0.19958393275737762	0.2012585997581482	0.19995538890361786	0.19965344667434692	0.20277923345565796	0.20279791951179504
ZRANB2	0.5272651314735413	0.5210019946098328	0.5203089714050293	0.5301820635795593	0.5275264978408813	0.5283629298210144	0.5319028496742249	0.5286791324615479	0.5189268589019775	0.5281578898429871	0.5253540277481079	0.5262166261672974	0.5311052799224854	0.5252992510795593	0.5295687913894653	0.5281699895858765	0.5216310024261475	0.5273486375808716	0.5212362408638	0.5214327573776245	0.5267775058746338	0.530928909778595	0.5288919806480408	0.5222461819648743	0.5278379321098328	0.5304522514343262	0.5289020538330078	0.5225653648376465	0.5263769626617432	0.5293146967887878	0.5262212157249451	0.531862735748291	0.5259750485420227	0.5241010785102844	0.5267070531845093	0.5263310670852661	0.5296354293823242	0.5338047742843628	0.5237042903900146	0.5291875600814819	0.5145068764686584	0.5232493877410889	0.5293340682983398	0.5273433923721313	0.5267474055290222	0.5244530439376831	0.5312471985816956	0.5284375548362732	0.5265384912490845
CRYZ	0.29082971811294556	0.2883387506008148	0.29203611612319946	0.298031210899353	0.28692784905433655	0.2905910909175873	0.28795719146728516	0.2902771532535553	0.28882747888565063	0.2880626916885376	0.2896268665790558	0.29235002398490906	0.29405826330184937	0.2866699993610382	0.29150277376174927	0.28768742084503174	0.28879281878471375	0.28526151180267334	0.2830347418785095	0.28876611590385437	0.2911154627799988	0.2891938090324402	0.2852424681186676	0.28887784481048584	0.2907269597053528	0.29158535599708557	0.28491124510765076	0.29065099358558655	0.2883132994174957	0.2876770496368408	0.2923627495765686	0.2900535464286804	0.29005953669548035	0.2892730236053467	0.29149454832077026	0.28612929582595825	0.2890249192714691	0.2886804938316345	0.2847288250923157	0.29173949360847473	0.290127694606781	0.2889024615287781	0.290500670671463	0.28891199827194214	0.2933409810066223	0.28735294938087463	0.2902882993221283	0.295708566904068	0.290406197309494
TYW3	0.3603782057762146	0.3559642434120178	0.35872650146484375	0.3656456768512726	0.3579941987991333	0.3628309667110443	0.35792210698127747	0.3571963608264923	0.3586573004722595	0.3590751886367798	0.36137279868125916	0.3631397485733032	0.3651782274246216	0.3577590584754944	0.3625488579273224	0.3614847660064697	0.3553963899612427	0.3574891686439514	0.3598003089427948	0.3609680235385895	0.35974958539009094	0.36195942759513855	0.36049479246139526	0.354788213968277	0.35951825976371765	0.36116746068000793	0.36188358068466187	0.3594520390033722	0.3588642179965973	0.3604142367839813	0.36180612444877625	0.36213579773902893	0.3543098568916321	0.3553062677383423	0.3524464964866638	0.36263421177864075	0.35250577330589294	0.3569539785385132	0.3588793873786926	0.36223021149635315	0.35487398505210876	0.3565695285797119	0.35671669244766235	0.3564318120479584	0.3617263436317444	0.3615884780883789	0.35857951641082764	0.3569278419017792	0.3573564291000366
ACADM	0.478954017162323	0.47566020488739014	0.47422364354133606	0.4799552261829376	0.477484792470932	0.47965937852859497	0.48129841685295105	0.4786891043186188	0.4738113284111023	0.47490185499191284	0.4802538752555847	0.47448787093162537	0.4776451587677002	0.4785366356372833	0.47833025455474854	0.4827391505241394	0.47286927700042725	0.4696861505508423	0.47467514872550964	0.4686291217803955	0.4790799021720886	0.4803437292575836	0.47846412658691406	0.4730711877346039	0.4777674376964569	0.4806734621524811	0.48358720541000366	0.475195974111557	0.47187745571136475	0.4773055911064148	0.47967690229415894	0.4724254012107849	0.4768769443035126	0.47892481088638306	0.4755317270755768	0.4763964116573334	0.47560593485832214	0.47605225443840027	0.4744328558444977	0.4753986597061157	0.46576035022735596	0.47361791133880615	0.4800715148448944	0.4776204526424408	0.4820588231086731	0.4773474931716919	0.48158782720565796	0.4776230454444885	0.47883909940719604
RABGGTB	0.458106130361557	0.4499097168445587	0.45361220836639404	0.4520932734012604	0.4547385275363922	0.45411887764930725	0.44547414779663086	0.44619783759117126	0.450188547372818	0.45082414150238037	0.4569699764251709	0.4505147337913513	0.44476744532585144	0.4541383683681488	0.45178723335266113	0.45331987738609314	0.4499799907207489	0.4471837282180786	0.45289522409439087	0.4412601888179779	0.44771838188171387	0.45191073417663574	0.4500320255756378	0.44735121726989746	0.4501788318157196	0.45141929388046265	0.43907684087753296	0.45002058148384094	0.449476033449173	0.4514070749282837	0.45563825964927673	0.4509030878543854	0.4502934515476227	0.4492017328739166	0.4519278407096863	0.44896748661994934	0.4601055979728699	0.45144250988960266	0.44604846835136414	0.45012497901916504	0.44324663281440735	0.4468541145324707	0.45145776867866516	0.4489154815673828	0.45397403836250305	0.4408724308013916	0.45665231347084045	0.44784626364707947	0.45051249861717224
PIGK	0.3661923110485077	0.36096125841140747	0.3617916703224182	0.3664376139640808	0.3647810220718384	0.3653498888015747	0.3683696389198303	0.3635486662387848	0.3593670427799225	0.3623143434524536	0.36268842220306396	0.36455443501472473	0.36228320002555847	0.355112224817276	0.3683531582355499	0.36596453189849854	0.3624882400035858	0.36319565773010254	0.360422283411026	0.3573325276374817	0.36422598361968994	0.36360326409339905	0.3637359142303467	0.3633328378200531	0.36255377531051636	0.3676297664642334	0.3655199408531189	0.3617776930332184	0.3584021031856537	0.3650026321411133	0.36358046531677246	0.36482366919517517	0.3615128695964813	0.3642883598804474	0.3632090985774994	0.3641424775123596	0.36438584327697754	0.36650118231773376	0.36485812067985535	0.3656497895717621	0.3628638982772827	0.36523863673210144	0.36632391810417175	0.3629274070262909	0.3641102910041809	0.36475619673728943	0.3667200803756714	0.3639164865016937	0.36612802743911743
USP33	0.40031692385673523	0.39810165762901306	0.3955268859863281	0.40339186787605286	0.39871761202812195	0.40261110663414	0.4017786979675293	0.4034983515739441	0.40134766697883606	0.4006977379322052	0.401269793510437	0.4033523201942444	0.4023876488208771	0.40019699931144714	0.4021509289741516	0.40196141600608826	0.39863747358322144	0.3976818323135376	0.4030130207538605	0.4000130593776703	0.3987647294998169	0.40306565165519714	0.39660730957984924	0.3986585736274719	0.4019705355167389	0.40389153361320496	0.4000645577907562	0.3993602395057678	0.39937397837638855	0.400210440158844	0.39844173192977905	0.4013349115848541	0.4037974178791046	0.40431711077690125	0.3944992423057556	0.40264028310775757	0.3991701602935791	0.40583592653274536	0.4000591039657593	0.40318888425827026	0.39039215445518494	0.4006149470806122	0.40403884649276733	0.3988949656486511	0.40163618326187134	0.4007883071899414	0.40147826075553894	0.40052902698516846	0.3962485194206238
NEXN	0.1713199019432068	0.16307346522808075	0.16277937591075897	0.1639954000711441	0.16145886480808258	0.16263338923454285	0.16279438138008118	0.15500199794769287	0.1613035500049591	0.16090720891952515	0.1678086668252945	0.158312126994133	0.1617729812860489	0.16044600307941437	0.16221892833709717	0.1573054939508438	0.1602335423231125	0.16520573198795319	0.1615072637796402	0.15924447774887085	0.1609744131565094	0.16243624687194824	0.16225214302539825	0.1597885638475418	0.16178598999977112	0.16475816071033478	0.16064557433128357	0.16370773315429688	0.1644793301820755	0.16249118745326996	0.16072803735733032	0.1626671552658081	0.16109609603881836	0.1567547619342804	0.15836597979068756	0.1570751816034317	0.15864868462085724	0.15968504548072815	0.15682947635650635	0.16214293241500854	0.1623193621635437	0.16111506521701813	0.1614624261856079	0.15997779369354248	0.16138969361782074	0.16141265630722046	0.16352732479572296	0.1586657464504242	0.16328509151935577
FUBP1	0.4771147668361664	0.47512608766555786	0.47426801919937134	0.4820760488510132	0.47913047671318054	0.4741392731666565	0.4801759123802185	0.47597765922546387	0.475472092628479	0.4704667329788208	0.4797585606575012	0.4775327742099762	0.48474034667015076	0.4738832414150238	0.4776530861854553	0.47669360041618347	0.4745127558708191	0.46997684240341187	0.4709639251232147	0.4742947220802307	0.4769238233566284	0.47443294525146484	0.47459957003593445	0.47785598039627075	0.4773672819137573	0.47412312030792236	0.4788128137588501	0.4745231568813324	0.47894802689552307	0.47442904114723206	0.4742485284805298	0.48070162534713745	0.47453176975250244	0.4769609570503235	0.4787854552268982	0.47351446747779846	0.4768397808074951	0.48287731409072876	0.4755585789680481	0.47993046045303345	0.4664475619792938	0.4749823808670044	0.48364022374153137	0.4748765528202057	0.47563228011131287	0.47481730580329895	0.4740571081638336	0.47659358382225037	0.47879651188850403
IFI44L	0.5412617921829224	0.5418130159378052	0.5377074480056763	0.5368779897689819	0.5575555562973022	0.5397498607635498	0.5442233681678772	0.5434038639068604	0.5384697318077087	0.5355319380760193	0.5434929132461548	0.5302114486694336	0.5363702774047852	0.5614859461784363	0.5392694473266602	0.5427674651145935	0.5455323457717896	0.532518744468689	0.5390980839729309	0.5420004725456238	0.537828266620636	0.5411465167999268	0.5414248704910278	0.5323262214660645	0.544829249382019	0.5436275005340576	0.5419257879257202	0.5498802065849304	0.5420281291007996	0.5371404886245728	0.530807375907898	0.5382207632064819	0.5394588112831116	0.5450475215911865	0.5426056981086731	0.5373881459236145	0.5426180958747864	0.5437307357788086	0.5353298187255859	0.5448244214057922	0.5397984981536865	0.5385303497314453	0.5433746576309204	0.5368088483810425	0.5377873182296753	0.5398844480514526	0.5439956784248352	0.5373607277870178	0.5472103357315063
IFI44	0.48569753766059875	0.4825142025947571	0.48172107338905334	0.48488253355026245	0.49451202154159546	0.48849883675575256	0.4856392741203308	0.4895297884941101	0.47948646545410156	0.4808133840560913	0.48605531454086304	0.47498440742492676	0.48346424102783203	0.4945813715457916	0.48463869094848633	0.49097540974617004	0.4889433979988098	0.4848457872867584	0.4856042265892029	0.482843816280365	0.48736271262168884	0.4841387867927551	0.4854756295681	0.4819621443748474	0.4822959303855896	0.48243534564971924	0.4867249131202698	0.4923553466796875	0.48772281408309937	0.48923826217651367	0.4811633825302124	0.48852717876434326	0.4862045645713806	0.49058228731155396	0.48783984780311584	0.4843057096004486	0.48980286717414856	0.49138209223747253	0.47722291946411133	0.48982948064804077	0.48037809133529663	0.4879215359687805	0.4947221875190735	0.48966264724731445	0.484371542930603	0.4841718375682831	0.4898824393749237	0.4779791831970215	0.4912436604499817
RPF1	0.4738098382949829	0.4676269590854645	0.46994346380233765	0.4688728451728821	0.4750170111656189	0.4746580421924591	0.47621607780456543	0.46851903200149536	0.46357545256614685	0.4679891765117645	0.47535595297813416	0.4715867340564728	0.47006580233573914	0.47217491269111633	0.4720068871974945	0.4766114354133606	0.4709973633289337	0.4611266255378723	0.4750432074069977	0.45924896001815796	0.46799299120903015	0.4728275537490845	0.4710973799228668	0.46657973527908325	0.4660693109035492	0.46600645780563354	0.46502575278282166	0.4650229811668396	0.4678613245487213	0.4707721173763275	0.4725547432899475	0.4709446132183075	0.4721123278141022	0.4691718816757202	0.4729110896587372	0.47120973467826843	0.48062872886657715	0.46768057346343994	0.46609100699424744	0.47789788246154785	0.4601103961467743	0.4718896448612213	0.47141730785369873	0.4699966609477997	0.4773460626602173	0.46774107217788696	0.4757823050022125	0.4724341928958893	0.47116512060165405
GNG5	0.6935056447982788	0.6818252205848694	0.6874399781227112	0.6874909400939941	0.6937914490699768	0.6891843676567078	0.6836952567100525	0.6821868419647217	0.6815714836120605	0.6843277215957642	0.6858102679252625	0.687168538570404	0.6856010556221008	0.6881178021430969	0.6860755085945129	0.6899357438087463	0.6859550476074219	0.6775022149085999	0.6822293400764465	0.6791315078735352	0.6843724250793457	0.6831739544868469	0.6893473267555237	0.6823587417602539	0.6792445778846741	0.6851223111152649	0.6796078681945801	0.6853513121604919	0.6816462874412537	0.6853034496307373	0.6821860671043396	0.6866718530654907	0.6949927806854248	0.6819702982902527	0.6894130110740662	0.6847681999206543	0.6944519281387329	0.6884579658508301	0.6794329881668091	0.6890100240707397	0.678746223449707	0.6797581911087036	0.6901741027832031	0.6850894093513489	0.688965380191803	0.689660906791687	0.6912431120872498	0.6845299005508423	0.685172438621521
CTBS	0.4725436568260193	0.45848941802978516	0.45550379157066345	0.4626804292201996	0.46522942185401917	0.4671119153499603	0.45583945512771606	0.4593732953071594	0.46080994606018066	0.4629300534725189	0.4673795700073242	0.4633905589580536	0.4600129723548889	0.46321114897727966	0.45993322134017944	0.4640025794506073	0.461500883102417	0.45483237504959106	0.46402063965797424	0.454937607049942	0.4600107967853546	0.4633549451828003	0.46130478382110596	0.45940035581588745	0.46496713161468506	0.4668711721897125	0.45765364170074463	0.4592188596725464	0.4582642614841461	0.4598239064216614	0.46015045046806335	0.46522223949432373	0.4616346061229706	0.4647623896598816	0.4616563320159912	0.46273383498191833	0.4694877862930298	0.4580582082271576	0.4624817967414856	0.4734116494655609	0.448436439037323	0.46092909574508667	0.4638231098651886	0.46246522665023804	0.46631312370300293	0.4588761329650879	0.4645710587501526	0.4572094678878784	0.46247631311416626
SSX2IP	0.287483274936676	0.28710511326789856	0.2879222631454468	0.28950247168540955	0.28908127546310425	0.2900288701057434	0.28657257556915283	0.2884434461593628	0.2894396185874939	0.28658828139305115	0.28694403171539307	0.2908168137073517	0.29083484411239624	0.2867428958415985	0.29255810379981995	0.2935463488101959	0.28573712706565857	0.2870939373970032	0.2889329791069031	0.2854398190975189	0.288697749376297	0.289490282535553	0.28671717643737793	0.2890164256095886	0.2872163951396942	0.2905815541744232	0.28116175532341003	0.2832085192203522	0.2861729562282562	0.28494125604629517	0.29071044921875	0.28689131140708923	0.28627145290374756	0.2893424332141876	0.29277655482292175	0.2908257246017456	0.2896712124347687	0.2923421263694763	0.2885526120662689	0.2909054756164551	0.2907787263393402	0.2873387336730957	0.28970763087272644	0.28970271348953247	0.29094627499580383	0.28700393438339233	0.28810346126556396	0.28853675723075867	0.2885415852069855
MCOLN2	0.42827683687210083	0.42820942401885986	0.4289783835411072	0.4304402470588684	0.4308922588825226	0.4318070709705353	0.42972755432128906	0.42479008436203003	0.43223807215690613	0.42726555466651917	0.4288829565048218	0.4303654134273529	0.43123823404312134	0.43431761860847473	0.4350416362285614	0.43035009503364563	0.43074363470077515	0.42493781447410583	0.4238417446613312	0.4233773350715637	0.4283126890659332	0.43185698986053467	0.4266085624694824	0.4250122904777527	0.4293575882911682	0.42705997824668884	0.43080297112464905	0.4297700524330139	0.42674967646598816	0.42536941170692444	0.4312826991081238	0.4315943717956543	0.4309534728527069	0.43190667033195496	0.42714762687683105	0.4306780695915222	0.43973851203918457	0.4388216435909271	0.4275253415107727	0.43707507848739624	0.4254651367664337	0.42870405316352844	0.4381867051124573	0.4301537871360779	0.43036794662475586	0.4290068447589874	0.43495362997055054	0.4280136525630951	0.4311056435108185
SYDE2	0.0	0.0	0.0	0.0	0.0	0.0	0.0	0.0	0.0	0.0	0.0	0.0	0.0	0.0	0.0	0.0	0.0	0.0	0.0	0.0	0.0	0.0	0.0	0.0	0.0	0.0	0.0	0.0	0.0	0.0	0.0	0.0	0.0	0.0	0.0	0.0	0.0	0.0	0.0	0.0	0.0	0.0	0.0	0.0	0.0	0.0	0.0	0.0	0.0
C1orf52	0.4317932724952698	0.4221268892288208	0.42923521995544434	0.42809006571769714	0.4277755618095398	0.4303547441959381	0.42878231406211853	0.4320351481437683	0.42996156215667725	0.4256305396556854	0.43445026874542236	0.4280276298522949	0.4289180636405945	0.4283187985420227	0.4272891879081726	0.4301358461380005	0.42980167269706726	0.42770975828170776	0.4256843328475952	0.4254886209964752	0.43018049001693726	0.43076616525650024	0.4307175576686859	0.4217112958431244	0.4260350465774536	0.4299067556858063	0.42957714200019836	0.42789769172668457	0.4298686683177948	0.4286288022994995	0.4296414852142334	0.43238914012908936	0.4258820712566376	0.4300687313079834	0.4308549463748932	0.4277695417404175	0.4258919954299927	0.4252048134803772	0.42496246099472046	0.4316534996032715	0.4247041344642639	0.42953670024871826	0.43507206439971924	0.4236549437046051	0.4360171854496002	0.42409220337867737	0.43079277873039246	0.42154407501220703	0.43051791191101074
BCL10	0.32061052322387695	0.32135939598083496	0.3210031986236572	0.3229905664920807	0.3179444670677185	0.32269981503486633	0.32033854722976685	0.3202802538871765	0.32156431674957275	0.3170546889305115	0.3236371576786041	0.32224494218826294	0.3261015713214874	0.3156861364841461	0.3203418552875519	0.32266879081726074	0.31616291403770447	0.3122357428073883	0.32338330149650574	0.32037293910980225	0.3182377219200134	0.3208804428577423	0.3201135993003845	0.318935364484787	0.32155007123947144	0.3245962858200073	0.3235270082950592	0.31489911675453186	0.3204374611377716	0.3210732638835907	0.3228268623352051	0.3188745677471161	0.32057949900627136	0.3202746510505676	0.3220140039920807	0.3189549446105957	0.3188614249229431	0.32403042912483215	0.32098671793937683	0.32211190462112427	0.3210546374320984	0.32240936160087585	0.3202694356441498	0.3189614713191986	0.3225913643836975	0.32109490036964417	0.3218492567539215	0.31445780396461487	0.3203190863132477
ZNHIT6	0.3033348619937897	0.30546313524246216	0.305160254240036	0.3098711669445038	0.30908676981925964	0.30770039558410645	0.30601993203163147	0.3062138557434082	0.30951330065727234	0.3057057559490204	0.3070221543312073	0.3074047863483429	0.31129565834999084	0.3035221993923187	0.309049129486084	0.30509495735168457	0.3047933876514435	0.3087347447872162	0.30567222833633423	0.3061267137527466	0.30965933203697205	0.30407118797302246	0.30691951513290405	0.30463162064552307	0.30570662021636963	0.3092088997364044	0.3063315451145172	0.301649272441864	0.30709925293922424	0.3111472427845001	0.3101087808609009	0.30158713459968567	0.3014961779117584	0.3054087162017822	0.30445095896720886	0.3080555200576782	0.29482269287109375	0.3110683560371399	0.30009543895721436	0.3081733286380768	0.3095313310623169	0.3090178668498993	0.3101271092891693	0.30034518241882324	0.3059099018573761	0.3044682443141937	0.30322274565696716	0.30160874128341675	0.3052927851676941
ODF2L	0.48211240768432617	0.4764484465122223	0.4765198826789856	0.48247697949409485	0.47906118631362915	0.4822652041912079	0.4790036976337433	0.48185303807258606	0.4823894500732422	0.47670048475265503	0.4794847071170807	0.48254838585853577	0.48125404119491577	0.479668527841568	0.48456457257270813	0.47880905866622925	0.479735791683197	0.47745347023010254	0.48137468099594116	0.4798164367675781	0.4727182686328888	0.4832131266593933	0.4846190810203552	0.47173160314559937	0.481677770614624	0.48658251762390137	0.48730361461639404	0.47463980317115784	0.4783886969089508	0.48359405994415283	0.4821772575378418	0.4800068140029907	0.484177827835083	0.47829750180244446	0.4878191351890564	0.4813247323036194	0.48266759514808655	0.48295629024505615	0.4789136052131653	0.47849318385124207	0.4829122722148895	0.48097652196884155	0.4861651360988617	0.47683030366897583	0.4792342185974121	0.4760483503341675	0.4825358986854553	0.4847804009914398	0.47899505496025085
SH3GLB1	0.5763903856277466	0.5667601227760315	0.5749803185462952	0.5781451463699341	0.5745251774787903	0.572047770023346	0.5683748722076416	0.5718302726745605	0.5733698010444641	0.5758859515190125	0.5725641250610352	0.579914391040802	0.5774579644203186	0.574623703956604	0.5800899267196655	0.573065996170044	0.5712896585464478	0.5703832507133484	0.5762618780136108	0.5766521096229553	0.5750889778137207	0.5750460624694824	0.5754716396331787	0.5700704455375671	0.5747548341751099	0.5792898535728455	0.5847008228302002	0.5677933096885681	0.5739827156066895	0.5699428915977478	0.5739458799362183	0.5759909152984619	0.569897472858429	0.5679440498352051	0.5759169459342957	0.576209545135498	0.5690876841545105	0.5796387791633606	0.5662443041801453	0.5728184580802917	0.5622541308403015	0.5772160887718201	0.5746360421180725	0.5743027925491333	0.5722880363464355	0.575945258140564	0.5780161023139954	0.5788248181343079	0.5746927261352539
LMO4	0.5255050659179688	0.5227423906326294	0.5221428871154785	0.5248106122016907	0.5246205925941467	0.5291516184806824	0.5255542993545532	0.5247647762298584	0.5256937146186829	0.5222593545913696	0.531516432762146	0.5244075059890747	0.527276873588562	0.5259010195732117	0.530892550945282	0.5274613499641418	0.5247924327850342	0.5229734182357788	0.527008593082428	0.5189106464385986	0.5213577151298523	0.5266776084899902	0.5248324871063232	0.522276759147644	0.5231186151504517	0.5264277458190918	0.520901083946228	0.5224212408065796	0.5229226350784302	0.5205099582672119	0.5178676843643188	0.5230249762535095	0.5236532688140869	0.5203929543495178	0.5246387124061584	0.5213386416435242	0.5312033891677856	0.5308873653411865	0.5238395929336548	0.5277015566825867	0.5158230066299438	0.5223796963691711	0.5232371091842651	0.5254535675048828	0.5320630073547363	0.5173384547233582	0.526534914970398	0.5190033316612244	0.5257683992385864
PKN2	0.3775694668292999	0.37271061539649963	0.37620609998703003	0.3807295858860016	0.3781382739543915	0.3795005679130554	0.3773706257343292	0.37873777747154236	0.3767312467098236	0.37636232376098633	0.379521906375885	0.38201865553855896	0.38019025325775146	0.37636154890060425	0.3784743845462799	0.37401115894317627	0.3760214149951935	0.37611880898475647	0.37771937251091003	0.3720269501209259	0.37714684009552	0.37942296266555786	0.37548282742500305	0.37642207741737366	0.3775656223297119	0.3782552480697632	0.37816953659057617	0.3749288320541382	0.3740948438644409	0.3763403296470642	0.3799463212490082	0.3797568082809448	0.37811124324798584	0.3761321008205414	0.3707272410392761	0.37917083501815796	0.3669888973236084	0.38032808899879456	0.37488052248954773	0.3791927099227905	0.3742847442626953	0.38073158264160156	0.3746560215950012	0.37362140417099	0.37855222821235657	0.3776872158050537	0.3773537576198578	0.37861737608909607	0.3777044415473938
GTF2B	0.4596225619316101	0.45371249318122864	0.461103230714798	0.4610306918621063	0.46039578318595886	0.46551331877708435	0.45946452021598816	0.45851683616638184	0.45691514015197754	0.4579281210899353	0.46066567301750183	0.45838630199432373	0.46584853529930115	0.4600695073604584	0.45714452862739563	0.46105989813804626	0.4606849253177643	0.45310986042022705	0.46383094787597656	0.45183902978897095	0.46009397506713867	0.45645734667778015	0.4609434902667999	0.4554360806941986	0.4580165445804596	0.45774897933006287	0.45557311177253723	0.4601266086101532	0.4589709937572479	0.45733654499053955	0.46007585525512695	0.4626636803150177	0.45871371030807495	0.4609316289424896	0.45810800790786743	0.46003907918930054	0.46181172132492065	0.4598676860332489	0.45841696858406067	0.4610024392604828	0.4580191969871521	0.4559617042541504	0.46317940950393677	0.4606311321258545	0.46503016352653503	0.4556306004524231	0.46183958649635315	0.4553355574607849	0.46114733815193176
RBMXL1	0.37172171473503113	0.36491888761520386	0.37238794565200806	0.37498146295547485	0.3781042993068695	0.3753434121608734	0.36982762813568115	0.3719107210636139	0.37009337544441223	0.36498746275901794	0.3736463487148285	0.3712095618247986	0.3696445822715759	0.3702593743801117	0.36818939447402954	0.37129291892051697	0.3711881935596466	0.37060245871543884	0.3754277527332306	0.36303046345710754	0.3721069097518921	0.3680213689804077	0.3734009861946106	0.36569687724113464	0.37205061316490173	0.37061333656311035	0.37435686588287354	0.37137800455093384	0.37115734815597534	0.3679370880126953	0.3724731206893921	0.3726816177368164	0.3718441128730774	0.3675956726074219	0.3688437044620514	0.3710496425628662	0.3739874064922333	0.38342946767807007	0.3687311112880707	0.3779810070991516	0.36331599950790405	0.3711199164390564	0.3726336658000946	0.3712465763092041	0.3734210729598999	0.37255287170410156	0.375309020280838	0.36817002296447754	0.37095871567726135
GBP3	0.3140232264995575	0.31085044145584106	0.3115254342556	0.31535372138023376	0.31357306241989136	0.31436631083488464	0.3160313069820404	0.31444671750068665	0.3068283796310425	0.31233885884284973	0.31340667605400085	0.31453853845596313	0.3127691149711609	0.31490564346313477	0.31615638732910156	0.3155060112476349	0.31284481287002563	0.3038850724697113	0.3130003809928894	0.31021732091903687	0.3155941963195801	0.31351372599601746	0.30935361981391907	0.31065633893013	0.3117096424102783	0.3148456811904907	0.3165416717529297	0.3096802830696106	0.3144184947013855	0.3115832805633545	0.3143135905265808	0.31509050726890564	0.3105912208557129	0.3164845407009125	0.3154350221157074	0.314636766910553	0.3128386437892914	0.3103102743625641	0.30946168303489685	0.31269562244415283	0.3062681257724762	0.3124502897262573	0.31579357385635376	0.3152565658092499	0.31139707565307617	0.30937957763671875	0.31790661811828613	0.308733195066452	0.3118760585784912
GBP1	0.4143943786621094	0.40853583812713623	0.4128125309944153	0.4144241511821747	0.4187365174293518	0.41426146030426025	0.4163649082183838	0.4164046347141266	0.4126162528991699	0.409295916557312	0.4159473478794098	0.4091496467590332	0.40840446949005127	0.4210847318172455	0.40705233812332153	0.427141010761261	0.4129692018032074	0.4108410179615021	0.41359296441078186	0.4083741307258606	0.4177303612232208	0.4182349145412445	0.41803377866744995	0.4102257490158081	0.41626521944999695	0.4228169023990631	0.4161933660507202	0.4108031094074249	0.404879093170166	0.410112202167511	0.41470569372177124	0.41525131464004517	0.4201700687408447	0.41287750005722046	0.41900634765625	0.41560161113739014	0.4168080985546112	0.42455947399139404	0.40957194566726685	0.4197743237018585	0.4100069999694824	0.41723746061325073	0.4187614321708679	0.4176933169364929	0.40824830532073975	0.412614107131958	0.42519938945770264	0.41436058282852173	0.4161442220211029
GBP2	0.4840928614139557	0.47588858008384705	0.47747907042503357	0.4771359860897064	0.48813286423683167	0.4804246723651886	0.47712093591690063	0.48461613059043884	0.47751495242118835	0.4710102081298828	0.4804370701313019	0.47975414991378784	0.4777377247810364	0.48547399044036865	0.47353219985961914	0.47923192381858826	0.48501065373420715	0.4838564097881317	0.4802990257740021	0.47645795345306396	0.4758000373840332	0.47822141647338867	0.4865337908267975	0.46989285945892334	0.47728580236434937	0.47040292620658875	0.484689861536026	0.47670698165893555	0.482439786195755	0.48066258430480957	0.47209396958351135	0.48319777846336365	0.48423734307289124	0.48179399967193604	0.4823477864265442	0.4739595055580139	0.4818399250507355	0.4926687180995941	0.4759092628955841	0.4845939874649048	0.47049057483673096	0.47871172428131104	0.4855915904045105	0.4842093288898468	0.4777753949165344	0.47411108016967773	0.4884312152862549	0.475262850522995	0.4854987859725952
GBP4	0.37811335921287537	0.3658953905105591	0.3712453246116638	0.37344226241111755	0.37554287910461426	0.3696439266204834	0.3717156648635864	0.374665230512619	0.3698538839817047	0.36946752667427063	0.37272584438323975	0.366428017616272	0.3653305470943451	0.37858423590660095	0.3814391493797302	0.3770941197872162	0.3705415725708008	0.37082210183143616	0.3714433014392853	0.3658135235309601	0.37658968567848206	0.3787045180797577	0.3718739449977875	0.37114083766937256	0.3729017972946167	0.3805693984031677	0.3753722012042999	0.37119388580322266	0.3653520941734314	0.3644404411315918	0.3745128810405731	0.3724463880062103	0.3760654330253601	0.37264344096183777	0.3734075129032135	0.3745116889476776	0.3730263411998749	0.3805641233921051	0.36464616656303406	0.3754475712776184	0.37318283319473267	0.3691379725933075	0.3687564432621002	0.3722221255302429	0.36613211035728455	0.37226542830467224	0.376075804233551	0.3729771673679352	0.37236353754997253
GBP5	0.35086268186569214	0.3482304811477661	0.3412696123123169	0.3452988862991333	0.3557455539703369	0.3480091094970703	0.3428087532520294	0.34874019026756287	0.34701836109161377	0.33939412236213684	0.34496381878852844	0.34184572100639343	0.3438813388347626	0.3531424105167389	0.34972018003463745	0.3482179045677185	0.34667861461639404	0.34572833776474	0.3460403382778168	0.3430953919887543	0.3489750623703003	0.3426397442817688	0.346854567527771	0.34062010049819946	0.348845899105072	0.35158151388168335	0.3495669662952423	0.34029772877693176	0.3546322286128998	0.34901875257492065	0.3446943461894989	0.34435418248176575	0.347246378660202	0.34876590967178345	0.3486156761646271	0.34273818135261536	0.3492372930049896	0.3537530303001404	0.3413711488246918	0.34917861223220825	0.34108415246009827	0.3501448631286621	0.3477739691734314	0.35185542702674866	0.34177646040916443	0.34830179810523987	0.3485549986362457	0.34952181577682495	0.3493037521839142
LRRC8B	0.17023183405399323	0.1655995398759842	0.1664576679468155	0.17219094932079315	0.1699579358100891	0.17065562307834625	0.16991586983203888	0.16784150898456573	0.16269198060035706	0.1701684147119522	0.16725414991378784	0.17101888358592987	0.16822737455368042	0.1683197021484375	0.17064820230007172	0.17295151948928833	0.16677655279636383	0.16968612372875214	0.16982248425483704	0.17169798910617828	0.16764619946479797	0.1647140085697174	0.16731515526771545	0.1752442568540573	0.1703823208808899	0.1688019037246704	0.16733072698116302	0.16954968869686127	0.16913272440433502	0.17052596807479858	0.1680220514535904	0.17004933953285217	0.16900984942913055	0.16692841053009033	0.167387917637825	0.1695122867822647	0.16656893491744995	0.17173495888710022	0.1669938862323761	0.16940680146217346	0.16416141390800476	0.16947872936725616	0.17091497778892517	0.16767573356628418	0.170279860496521	0.17156139016151428	0.1710616797208786	0.16587260365486145	0.16680453717708588
LRRC8C	0.27031210064888	0.26499226689338684	0.2657589614391327	0.2696245312690735	0.26906001567840576	0.26589351892471313	0.2671322822570801	0.2646193504333496	0.26245710253715515	0.26531291007995605	0.27281081676483154	0.2715948522090912	0.2683473527431488	0.2663896083831787	0.27240148186683655	0.2633477449417114	0.26731422543525696	0.26220765709877014	0.2667248249053955	0.25950390100479126	0.2628592848777771	0.26251325011253357	0.2635852098464966	0.26479095220565796	0.2709222435951233	0.2692268192768097	0.2676807940006256	0.2637214660644531	0.2670975625514984	0.265835702419281	0.26717686653137207	0.27369096875190735	0.26704710721969604	0.2667754888534546	0.26339268684387207	0.2683630883693695	0.26960262656211853	0.27156442403793335	0.2694014012813568	0.2684304714202881	0.26304373145103455	0.2638488709926605	0.26802048087120056	0.2669556438922882	0.26525118947029114	0.2626054883003235	0.2726420760154724	0.27013927698135376	0.2671584486961365
LRRC8D	0.4322686493396759	0.4303344786167145	0.43036341667175293	0.43843087553977966	0.43569809198379517	0.4342591166496277	0.42994728684425354	0.4313046336174011	0.43509265780448914	0.43197306990623474	0.43387916684150696	0.43741950392723083	0.4331817328929901	0.4231027066707611	0.4373014569282532	0.43490299582481384	0.43299150466918945	0.43183931708335876	0.43633487820625305	0.4305269122123718	0.4321087598800659	0.4364885985851288	0.4363178312778473	0.43268099427223206	0.43438029289245605	0.4370436370372772	0.43404003977775574	0.43550485372543335	0.4263990819454193	0.43253374099731445	0.4323975741863251	0.43387168645858765	0.4334862530231476	0.4344654679298401	0.43688470125198364	0.434546560049057	0.43270736932754517	0.437128484249115	0.43249842524528503	0.4429539442062378	0.42744627594947815	0.4271138310432434	0.4356405735015869	0.4309098422527313	0.43263155221939087	0.4301171600818634	0.4353335499763489	0.43370169401168823	0.43376120924949646
ZNF326	0.3587653338909149	0.3574972450733185	0.35691651701927185	0.36480823159217834	0.3598532974720001	0.36059772968292236	0.35932210087776184	0.35788586735725403	0.3580983281135559	0.3596958816051483	0.36136388778686523	0.36305829882621765	0.35794946551322937	0.3531688451766968	0.3615604639053345	0.3608367443084717	0.35832786560058594	0.35709404945373535	0.3602537214756012	0.3546992540359497	0.3588469922542572	0.36097270250320435	0.35898783802986145	0.3566882014274597	0.3601807951927185	0.3653261661529541	0.3613659739494324	0.3576290011405945	0.35933470726013184	0.3608534336090088	0.3618479073047638	0.36168116331100464	0.35816138982772827	0.3607272505760193	0.36206355690956116	0.3602004647254944	0.35548120737075806	0.36410194635391235	0.3596888780593872	0.3626998960971832	0.3538190722465515	0.36150333285331726	0.36646339297294617	0.35781097412109375	0.3579530715942383	0.3599594831466675	0.35957178473472595	0.36059826612472534	0.36078327894210815
CDC7	0.07145506143569946	0.07327433675527573	0.06481483578681946	0.06557993590831757	0.06750026345252991	0.07364946603775024	0.06425261497497559	0.06114347651600838	0.0600203238427639	0.0679270401597023	0.0672234296798706	0.06582793593406677	0.0644172728061676	0.06464704126119614	0.06613726913928986	0.06498396396636963	0.06446333974599838	0.06548488140106201	0.06570031493902206	0.06111540645360947	0.06369898468255997	0.06360311806201935	0.06563588231801987	0.06672587990760803	0.06377321481704712	0.06354045122861862	0.07951484620571136	0.06602300703525543	0.06612115353345871	0.07624124735593796	0.06214778125286102	0.06732456386089325	0.06518705189228058	0.06999451667070389	0.06973323971033096	0.06522715091705322	0.0689331516623497	0.0744042918086052	0.06470458954572678	0.08242413401603699	0.06416049599647522	0.0706050768494606	0.0660906583070755	0.06637406349182129	0.064804308116436	0.06666930019855499	0.07728328555822372	0.06443910300731659	0.06628724187612534
TGFBR3	0.26418548822402954	0.26280468702316284	0.26550257205963135	0.2637065649032593	0.26055145263671875	0.2678130865097046	0.2624203860759735	0.2618037760257721	0.2620658278465271	0.2610393166542053	0.265322208404541	0.26729854941368103	0.2713083028793335	0.264638751745224	0.2607223093509674	0.2611315846443176	0.26207926869392395	0.2603852450847626	0.2614951729774475	0.2651173174381256	0.26494675874710083	0.2661517560482025	0.262572705745697	0.262973815202713	0.26273420453071594	0.2616410255432129	0.2685401737689972	0.25902971625328064	0.2595529556274414	0.26610174775123596	0.2623879313468933	0.26367419958114624	0.2618292570114136	0.258364737033844	0.26596200466156006	0.2580126225948334	0.26462024450302124	0.2618839740753174	0.26013076305389404	0.26457881927490234	0.26203495264053345	0.2596690058708191	0.26657792925834656	0.260868638753891	0.26204100251197815	0.2621130347251892	0.2642919719219208	0.2665165960788727	0.26086631417274475
RPAP2	0.37772324681282043	0.3732353150844574	0.37555867433547974	0.3828854262828827	0.3772255480289459	0.3807380795478821	0.3765304386615753	0.37404966354370117	0.37598493695259094	0.3773299753665924	0.379442423582077	0.3798688054084778	0.3760473132133484	0.3774119019508362	0.37780362367630005	0.3751639723777771	0.3762212097644806	0.3721146583557129	0.3776823878288269	0.37330275774002075	0.3771205544471741	0.3803184926509857	0.3782166540622711	0.3794805407524109	0.37672293186187744	0.3636947274208069	0.3758494555950165	0.3786436915397644	0.3772237300872803	0.37960121035575867	0.3764585554599762	0.37198689579963684	0.3774155378341675	0.3794989585876465	0.38011014461517334	0.37918853759765625	0.3727342486381531	0.3795977532863617	0.3751233220100403	0.3781035542488098	0.369006872177124	0.3778221011161804	0.38829469680786133	0.3729666471481323	0.3780031204223633	0.3775511384010315	0.37704038619995117	0.3729061782360077	0.37870901823043823
GFI1	0.28646376729011536	0.284018337726593	0.2843458354473114	0.2834944427013397	0.28536009788513184	0.2891283929347992	0.2882850170135498	0.28633490204811096	0.28247642517089844	0.28352922201156616	0.28716567158699036	0.28516075015068054	0.28268471360206604	0.2856512665748596	0.28647392988204956	0.28561708331108093	0.2812783122062683	0.28332850337028503	0.28877830505371094	0.28349095582962036	0.2885749936103821	0.2860010862350464	0.2850780189037323	0.28187429904937744	0.28746920824050903	0.2826586067676544	0.2881188690662384	0.2856820225715637	0.28362926840782166	0.28495821356773376	0.28896814584732056	0.2889123857021332	0.28246861696243286	0.28894856572151184	0.286567747592926	0.2860163152217865	0.2888118028640747	0.291353315114975	0.27887484431266785	0.2898939847946167	0.28185710310935974	0.28881707787513733	0.2874438166618347	0.2843323051929474	0.2823219895362854	0.2855790853500366	0.2925969660282135	0.286641389131546	0.2863170802593231
RPL5	1.0	1.0	1.0	1.0	1.0	1.0	1.0	1.0	1.0	1.0	1.0	1.0	1.0	1.0	1.0	1.0	1.0	1.0	1.0	1.0	1.0	1.0	1.0	1.0	1.0	1.0	1.0	1.0	1.0	1.0	1.0	1.0	1.0	1.0	1.0	1.0	1.0	1.0	1.0	1.0	1.0	1.0	1.0	1.0	1.0	1.0	1.0	1.0	1.0
MTF2	0.4753096401691437	0.46978268027305603	0.4781666696071625	0.47378742694854736	0.475674569606781	0.4769441485404968	0.475261926651001	0.47519662976264954	0.47342073917388916	0.4750541150569916	0.4781871438026428	0.48340609669685364	0.47551849484443665	0.469939649105072	0.4841218888759613	0.4669720232486725	0.47243115305900574	0.47094646096229553	0.4774989187717438	0.4732474982738495	0.4689371883869171	0.4756423234939575	0.47372180223464966	0.46921998262405396	0.4759537875652313	0.47907888889312744	0.48240500688552856	0.47189292311668396	0.4661535620689392	0.47269001603126526	0.4747292101383209	0.47927820682525635	0.4777042269706726	0.47634580731391907	0.4755387008190155	0.47664403915405273	0.4707638621330261	0.47964441776275635	0.46851909160614014	0.47655126452445984	0.47764360904693604	0.47667184472084045	0.4803738594055176	0.46854621171951294	0.4754805266857147	0.4779772460460663	0.4800596535205841	0.4775044322013855	0.4768933951854706
TMED5	0.5195983052253723	0.5127894282341003	0.5165247321128845	0.5225059986114502	0.5182855725288391	0.5169404149055481	0.5164588093757629	0.5163528323173523	0.520141065120697	0.5163223743438721	0.5157338380813599	0.5204663276672363	0.5146234035491943	0.49811866879463196	0.5132241249084473	0.5151658654212952	0.5121793150901794	0.5124733448028564	0.5201948285102844	0.5176409482955933	0.515990674495697	0.5174224376678467	0.5133323073387146	0.5166690945625305	0.5147726535797119	0.5160698294639587	0.5207261443138123	0.513932466506958	0.5113250613212585	0.5157591104507446	0.5150738954544067	0.5161411762237549	0.5151612162590027	0.5178390145301819	0.5197927951812744	0.5181483626365662	0.5162523984909058	0.5175339579582214	0.5130858421325684	0.5164616107940674	0.5170203447341919	0.515483021736145	0.5172992944717407	0.5108389258384705	0.5181559920310974	0.5164195895195007	0.5194786190986633	0.5224744081497192	0.5118411779403687
DR1	0.5332163572311401	0.5221905708312988	0.5260198712348938	0.5286729335784912	0.5339429378509521	0.531034529209137	0.5195861458778381	0.5269128680229187	0.5258561968803406	0.528915286064148	0.5241466760635376	0.5230176448822021	0.5261808037757874	0.5287435054779053	0.5260537266731262	0.5318613648414612	0.5264942646026611	0.5183814167976379	0.529364287853241	0.5170126557350159	0.5244373679161072	0.5231832265853882	0.5258305072784424	0.5244371891021729	0.5255272388458252	0.5285379886627197	0.5194630026817322	0.5262184739112854	0.5231620073318481	0.5240191221237183	0.5231214761734009	0.5259891152381897	0.5296200513839722	0.5220977067947388	0.5376248359680176	0.5286166071891785	0.5401682257652283	0.5289981961250305	0.5173377990722656	0.5311264991760254	0.5211793780326843	0.5258511900901794	0.5274051427841187	0.5262607336044312	0.5269812345504761	0.5291627049446106	0.5325085520744324	0.5188683867454529	0.526908278465271
DNTTIP2	0.5085425972938538	0.5078800320625305	0.5039780139923096	0.5087728500366211	0.5111705660820007	0.503311812877655	0.5024192333221436	0.500755250453949	0.5005927681922913	0.5033825039863586	0.509026825428009	0.506259024143219	0.5043765902519226	0.5059344172477722	0.5102211236953735	0.5124058127403259	0.505265474319458	0.5040677785873413	0.5087500214576721	0.49747800827026367	0.499808132648468	0.5092406272888184	0.5118474960327148	0.5043143033981323	0.5064533948898315	0.5058051943778992	0.5074571371078491	0.504781186580658	0.5037277936935425	0.5048643350601196	0.5061963796615601	0.5053456425666809	0.5051185488700867	0.5075950026512146	0.5086395740509033	0.5056443810462952	0.5080433487892151	0.5106286406517029	0.4988821744918823	0.5099710822105408	0.49779653549194336	0.5053324699401855	0.5058217644691467	0.5027686953544617	0.5011369585990906	0.5061008930206299	0.5102603435516357	0.5044398903846741	0.5063605308532715
GCLM	0.323764443397522	0.3246348798274994	0.32338976860046387	0.32709962129592896	0.3242744207382202	0.32554489374160767	0.3230997920036316	0.32238495349884033	0.32724934816360474	0.32375115156173706	0.3315883278846741	0.32396236062049866	0.33323851227760315	0.3218899965286255	0.3262692391872406	0.3252558410167694	0.32335153222084045	0.32362669706344604	0.3258659243583679	0.32271403074264526	0.3240852355957031	0.32511207461357117	0.3244771361351013	0.32088175415992737	0.3234374523162842	0.32202601432800293	0.32485342025756836	0.32416290044784546	0.3193117082118988	0.32595860958099365	0.3236357569694519	0.3277013599872589	0.32455873489379883	0.32125502824783325	0.32384559512138367	0.3232414126396179	0.325721800327301	0.32338011264801025	0.322585791349411	0.3271326720714569	0.31668826937675476	0.32423657178878784	0.32407960295677185	0.3263340890407562	0.32565638422966003	0.3147517442703247	0.32275253534317017	0.3251442611217499	0.32676994800567627
RWDD3	0.12876902520656586	0.12565875053405762	0.12792471051216125	0.13054315745830536	0.12964163720607758	0.12996038794517517	0.12623874843120575	0.12613458931446075	0.12864388525485992	0.12761066854000092	0.1292446106672287	0.12890806794166565	0.13236013054847717	0.12512007355690002	0.13127560913562775	0.12834015488624573	0.12817217409610748	0.12660348415374756	0.12774208188056946	0.12490308284759521	0.12745818495750427	0.12837328016757965	0.1292668730020523	0.13064652681350708	0.12688568234443665	0.12866351008415222	0.13015232980251312	0.12538816034793854	0.13138875365257263	0.12842340767383575	0.12734343111515045	0.1299133598804474	0.12757271528244019	0.12761849164962769	0.12781557440757751	0.12884078919887543	0.1276497095823288	0.1298930048942566	0.12828202545642853	0.1287263035774231	0.13004249334335327	0.12836134433746338	0.1284538209438324	0.12484095990657806	0.13010986149311066	0.12882748246192932	0.1273202747106552	0.12768876552581787	0.1292976588010788
DPYD	0.4160262942314148	0.41302868723869324	0.4149533212184906	0.41845637559890747	0.41643026471138	0.41862037777900696	0.416740745306015	0.41591325402259827	0.4216398298740387	0.41626936197280884	0.4178937077522278	0.4192473590373993	0.4176325500011444	0.3895759582519531	0.41788405179977417	0.41620105504989624	0.4135826528072357	0.41522669792175293	0.41930946707725525	0.41467633843421936	0.4173923134803772	0.41444075107574463	0.4152600169181824	0.41491296887397766	0.41344693303108215	0.42256301641464233	0.4156264364719391	0.4155183732509613	0.4139139652252197	0.4140336215496063	0.4159640669822693	0.41817596554756165	0.41317081451416016	0.4172317683696747	0.4205893874168396	0.41507580876350403	0.4145589768886566	0.41960567235946655	0.4150499105453491	0.4203682839870453	0.4065290093421936	0.41258227825164795	0.423261821269989	0.41553258895874023	0.41918501257896423	0.4159945845603943	0.42139819264411926	0.41714712977409363	0.41549426317214966
AGL	0.33706045150756836	0.3348653018474579	0.33235040307044983	0.33815425634384155	0.3334325850009918	0.33875811100006104	0.336392343044281	0.335659384727478	0.334000825881958	0.3379906415939331	0.3383612036705017	0.34021010994911194	0.3396691083908081	0.3271434009075165	0.33819735050201416	0.33409568667411804	0.3345947861671448	0.3382684290409088	0.33941665291786194	0.3362441062927246	0.33764898777008057	0.3329904079437256	0.3349357843399048	0.335582971572876	0.3379656672477722	0.3302757740020752	0.3457411825656891	0.3375885784626007	0.3337485194206238	0.3363702595233917	0.33879145979881287	0.33658772706985474	0.33622753620147705	0.33896610140800476	0.3349204957485199	0.3354630470275879	0.3300202488899231	0.3401549458503723	0.336516797542572	0.3414026200771332	0.33135348558425903	0.33592692017555237	0.3382280170917511	0.33076584339141846	0.33928096294403076	0.3335218131542206	0.3376235067844391	0.33186769485473633	0.3381383419036865
SLC35A3	0.3710809350013733	0.3702757656574249	0.3637149930000305	0.37182897329330444	0.3703840374946594	0.3694514036178589	0.37061136960983276	0.3694380223751068	0.3705053925514221	0.3715754747390747	0.371470183134079	0.37173163890838623	0.3691618740558624	0.3684402108192444	0.3744773864746094	0.3707301616668701	0.36823391914367676	0.3708447217941284	0.37353891134262085	0.36776086688041687	0.3622027337551117	0.3723525106906891	0.36987125873565674	0.3738856315612793	0.3701303005218506	0.37439873814582825	0.3698078393936157	0.3697233498096466	0.36819639801979065	0.3679170608520508	0.3718704283237457	0.37210363149642944	0.36679762601852417	0.3690718412399292	0.3680953085422516	0.36983704566955566	0.36855295300483704	0.3713858723640442	0.3651818335056305	0.37463435530662537	0.36532527208328247	0.37427815794944763	0.37909993529319763	0.3661819100379944	0.37364527583122253	0.37004169821739197	0.3748743236064911	0.3674406409263611	0.36695531010627747
SASS6	0.15426766872406006	0.1524757295846939	0.1556747853755951	0.1575893610715866	0.15394072234630585	0.15464720129966736	0.15405282378196716	0.15350541472434998	0.1529015749692917	0.15440215170383453	0.15693321824073792	0.1560601145029068	0.15997451543807983	0.15436621010303497	0.14885009825229645	0.1538374274969101	0.1536208689212799	0.15107251703739166	0.15358833968639374	0.14779500663280487	0.15334820747375488	0.14785096049308777	0.1560448408126831	0.15930941700935364	0.15382881462574005	0.15721651911735535	0.1542952060699463	0.1541309952735901	0.15525443851947784	0.15347634255886078	0.15773174166679382	0.1560678333044052	0.1519528031349182	0.1553598940372467	0.15108826756477356	0.1550261676311493	0.15228651463985443	0.15609847009181976	0.15077294409275055	0.1608567088842392	0.1498563587665558	0.15410678088665009	0.1566123515367508	0.15292786061763763	0.1557321399450302	0.15076982975006104	0.15254880487918854	0.15433183312416077	0.1553013026714325
TRMT13	0.36945289373397827	0.3652914762496948	0.3642905056476593	0.3711705505847931	0.36978277564048767	0.37076133489608765	0.3648158311843872	0.37096887826919556	0.3647836148738861	0.36724814772605896	0.3694173991680145	0.36874714493751526	0.37007442116737366	0.36693599820137024	0.37122663855552673	0.37088149785995483	0.36543017625808716	0.3618904948234558	0.3659532964229584	0.36256590485572815	0.369655579328537	0.37142637372016907	0.3706652522087097	0.3656676113605499	0.36792808771133423	0.3708823621273041	0.3671586513519287	0.36648446321487427	0.3685833215713501	0.36922726035118103	0.3695324957370758	0.3720342516899109	0.3698194622993469	0.369994580745697	0.36826321482658386	0.36774390935897827	0.3734380602836609	0.371114045381546	0.3653459846973419	0.36948496103286743	0.36638349294662476	0.3672705292701721	0.3731548488140106	0.36274537444114685	0.3670290410518646	0.36496055126190186	0.3717714846134186	0.3670442998409271	0.36875393986701965
DBT	0.21683216094970703	0.21662262082099915	0.21847723424434662	0.22459183633327484	0.22263360023498535	0.22491368651390076	0.22194722294807434	0.22327610850334167	0.21483951807022095	0.22315317392349243	0.22047244012355804	0.22488003969192505	0.22440984845161438	0.22456003725528717	0.22705204784870148	0.2245842069387436	0.21963292360305786	0.21785885095596313	0.22472554445266724	0.22767169773578644	0.22195160388946533	0.21943417191505432	0.21917732059955597	0.22535446286201477	0.2233574241399765	0.2267676591873169	0.22635424137115479	0.2189105749130249	0.22246727347373962	0.21376481652259827	0.22262778878211975	0.22413861751556396	0.22070865333080292	0.22805240750312805	0.22409756481647491	0.22408723831176758	0.22097313404083252	0.22967198491096497	0.22072182595729828	0.22708407044410706	0.2232390195131302	0.22413109242916107	0.2220664918422699	0.22077365219593048	0.2225588858127594	0.2139178216457367	0.22403675317764282	0.22094595432281494	0.22491779923439026
RTCA	0.413919061422348	0.41161513328552246	0.4111664593219757	0.41513028740882874	0.4127282202243805	0.4140990078449249	0.40963438153266907	0.4121858775615692	0.404467910528183	0.41207194328308105	0.41531699895858765	0.4054909944534302	0.4117814302444458	0.40673261880874634	0.4146312177181244	0.41645321249961853	0.4103178083896637	0.4151843786239624	0.410597562789917	0.4139477610588074	0.4092104136943817	0.41230955719947815	0.41304099559783936	0.4058016240596771	0.4101753830909729	0.41213130950927734	0.41459450125694275	0.40879327058792114	0.4136573374271393	0.41628268361091614	0.4125548303127289	0.4129152297973633	0.41234877705574036	0.4118340313434601	0.41390442848205566	0.4124269485473633	0.41256216168403625	0.41878458857536316	0.40929344296455383	0.4123004674911499	0.40849336981773376	0.4155820310115814	0.4194405674934387	0.4141375422477722	0.4133239686489105	0.4076356589794159	0.41688138246536255	0.41478511691093445	0.4133952856063843
[truncated: 8,550 more rows]
[truncated: 43 more columns]
