# Supplementary material for: Deep autoencoder for interpretable tissue-adaptive deconvolution and cell-type-specific gene analysis
Source: Nat Commun. 2022 Nov 8;13:6735. doi: 10.1038/s41467-022-34550-9 (PMC9641692; doi:10.1038/s41467-022-34550-9)
Supplement: Supplementary file 4 — Source Data [file 41467_2022_34550_MOESM4_ESM.zip › Source Data/fig4/4h/HIV_Bcells_sigm.txt]

	ADT0614R	ADT06JT1	ADT06P73	ADT08290	ADT0834L	ADT0VSQM	BDT060P4	BDT0613Q	BDT06152	BDT0615B	BDT06FQY	BDT07ZNY	BDT081ZZ	BDT0824M	BDT082CV	BDT082QF	BDT08346	BDT17BWJ	BDT17DSJ	BDT17K6X	BDTO6FXR	CDT00QZ5	CDT033GS	CDT052KF	CDT052MR	CDT0827R	CDT0828T	CDT082FB	CDT082NY	CDT0833D	CDT0K1DW	CDT0VBP1	DDT052KR	DDT052LD	DDT052NJ	DDT06158	DDT06FRH	DDT06JZK	DDT072V1	DDT08GTB	DDT0TGZX	DDT0THCH	DDT178LQ	EDT052L0	EDT06FYR	EDT07ZLT	EDT07ZSG	EDT08	EDT17D5C
NOC2L	0.4628031849861145	0.4572926461696625	0.4659808874130249	0.46197187900543213	0.4625825583934784	0.46703648567199707	0.46035104990005493	0.4624660611152649	0.4586164057254791	0.46538007259368896	0.4647270739078522	0.4609784185886383	0.4580109119415283	0.4672372341156006	0.4534112513065338	0.4628579020500183	0.46295151114463806	0.45993560552597046	0.4655928313732147	0.4524856507778168	0.4613906741142273	0.4598296284675598	0.46108174324035645	0.4590923488140106	0.4608929455280304	0.4560924470424652	0.45073574781417847	0.45618879795074463	0.4570840895175934	0.45483309030532837	0.46308520436286926	0.4639289975166321	0.4594702422618866	0.4582018554210663	0.46232205629348755	0.46302205324172974	0.47374531626701355	0.45998895168304443	0.45418938994407654	0.46687397360801697	0.44654491543769836	0.4623659551143646	0.4628210961818695	0.459502637386322	0.46118104457855225	0.4614603519439697	0.46493974328041077	0.4595438838005066	0.46108487248420715
KLHL17	0.04515376314520836	0.0409180223941803	0.04137282073497772	0.037979722023010254	0.042480919510126114	0.04135138541460037	0.041278570890426636	0.043543241918087006	0.0443606898188591	0.03566977009177208	0.041974324733018875	0.03424565866589546	0.039731215685606	0.04143587127327919	0.04490189254283905	0.052183207124471664	0.0459635928273201	0.05363280326128006	0.04363881051540375	0.03447972983121872	0.03840993344783783	0.029114633798599243	0.04425554350018501	0.04593688249588013	0.044866207987070084	0.04250311478972435	0.046834588050842285	0.03720825910568237	0.041081953793764114	0.04894333332777023	0.055051784962415695	0.04659215360879898	0.040059637278318405	0.037950173020362854	0.04284542053937912	0.045942507684230804	0.043045755475759506	0.053186770528554916	0.03963067755103111	0.04440559446811676	0.04155807942152023	0.043276723474264145	0.04136612266302109	0.039788249880075455	0.04207110404968262	0.04515395313501358	0.05304107815027237	0.04601546376943588	0.044984571635723114
PLEKHN1	0.13872984051704407	0.13916301727294922	0.13931138813495636	0.13666102290153503	0.1386040449142456	0.14030295610427856	0.1365574598312378	0.1409415304660797	0.13739991188049316	0.13816164433956146	0.13882726430892944	0.14190295338630676	0.14062537252902985	0.13953737914562225	0.14245879650115967	0.1393878161907196	0.14136739075183868	0.14319783449172974	0.1359456330537796	0.1410445272922516	0.13870546221733093	0.14051881432533264	0.13843564689159393	0.13920864462852478	0.13925370573997498	0.13760268688201904	0.14202477037906647	0.14144903421401978	0.1394825279712677	0.13858483731746674	0.12658759951591492	0.14224368333816528	0.13905617594718933	0.13765102624893188	0.13753095269203186	0.13617756962776184	0.14016523957252502	0.14021500945091248	0.13578027486801147	0.1374058574438095	0.13509802520275116	0.14050734043121338	0.14088815450668335	0.13665901124477386	0.13855834305286407	0.1408931016921997	0.14349807798862457	0.1367141306400299	0.13865773379802704
HES4	0.23805436491966248	0.23606492578983307	0.23649612069129944	0.23695269227027893	0.23608964681625366	0.2351573258638382	0.23064161837100983	0.23798564076423645	0.23200629651546478	0.2320912927389145	0.23322969675064087	0.2361328899860382	0.23152762651443481	0.24598118662834167	0.23752909898757935	0.2347547709941864	0.24150830507278442	0.24389028549194336	0.24308231472969055	0.22935819625854492	0.23231865465641022	0.2341812402009964	0.23738212883472443	0.23567813634872437	0.23109625279903412	0.23988837003707886	0.23269979655742645	0.23860713839530945	0.2342434674501419	0.23644167184829712	0.2392846792936325	0.23662476241588593	0.23384729027748108	0.23964665830135345	0.2326144129037857	0.23434029519557953	0.23797795176506042	0.2434322088956833	0.23410417139530182	0.2407306283712387	0.22401884198188782	0.23806270956993103	0.2365717738866806	0.23435592651367188	0.23408856987953186	0.23721377551555634	0.24113605916500092	0.23806504905223846	0.24071575701236725
ISG15	0.6188991069793701	0.610932469367981	0.6177228093147278	0.6157539486885071	0.617050051689148	0.6169195771217346	0.6152924299240112	0.618735671043396	0.6126528382301331	0.6213796734809875	0.6204480528831482	0.6177525520324707	0.6118261814117432	0.6172780394554138	0.6143114566802979	0.6167881488800049	0.6150001287460327	0.6122812628746033	0.6176425218582153	0.6020451784133911	0.6074730157852173	0.6136401891708374	0.6109182834625244	0.6125833988189697	0.6147605776786804	0.6116397976875305	0.6097025871276855	0.6147621870040894	0.6139684915542603	0.6109781265258789	0.62590491771698	0.6163157224655151	0.6144131422042847	0.6134995818138123	0.6158371567726135	0.6140052676200867	0.6149760484695435	0.61961829662323	0.6129578948020935	0.6164298057556152	0.6058753132820129	0.6212909817695618	0.6150888204574585	0.616584062576294	0.6109609007835388	0.6149259209632874	0.6192377209663391	0.6129863858222961	0.616512656211853
C1orf159	0.1766231805086136	0.16987450420856476	0.17406265437602997	0.17724396288394928	0.1762709617614746	0.1769714057445526	0.17397987842559814	0.17688226699829102	0.17521896958351135	0.1757717728614807	0.17808008193969727	0.17581988871097565	0.17695394158363342	0.1735139787197113	0.17826785147190094	0.1767263114452362	0.17743507027626038	0.1739329844713211	0.17335885763168335	0.171380415558815	0.17711769044399261	0.17593954503536224	0.17357873916625977	0.17816847562789917	0.17659294605255127	0.17702411115169525	0.17577584087848663	0.1747347116470337	0.17781218886375427	0.17035380005836487	0.16570328176021576	0.1773548573255539	0.1752438247203827	0.18134072422981262	0.17100031673908234	0.1736903041601181	0.17959432303905487	0.17834606766700745	0.1752825826406479	0.1823890507221222	0.1678207516670227	0.17573615908622742	0.17667122185230255	0.17612384259700775	0.17500106990337372	0.17468932271003723	0.1738889217376709	0.1751575917005539	0.17744001746177673
TNFRSF18	0.2838832139968872	0.2789894938468933	0.2899944484233856	0.28719857335090637	0.2834363579750061	0.2891062796115875	0.28399381041526794	0.2863829433917999	0.2828497588634491	0.28712227940559387	0.2913627326488495	0.29023587703704834	0.2867915630340576	0.2852685749530792	0.2856210470199585	0.28430554270744324	0.2877851128578186	0.2845495641231537	0.29312852025032043	0.28221264481544495	0.28488239645957947	0.2868903875350952	0.288288950920105	0.2848735749721527	0.28705859184265137	0.28427624702453613	0.286315381526947	0.2865920662879944	0.2842349708080292	0.2815878093242645	0.2879542410373688	0.28749075531959534	0.28633859753608704	0.28589314222335815	0.2865104675292969	0.28605949878692627	0.2875012159347534	0.28175321221351624	0.28246092796325684	0.28728580474853516	0.27957791090011597	0.2900526523590088	0.2905929386615753	0.2867361903190613	0.28927671909332275	0.2862023711204529	0.2872667610645294	0.28307008743286133	0.28980907797813416
TNFRSF4	0.223111093044281	0.22914338111877441	0.22512729465961456	0.22056356072425842	0.22932511568069458	0.22802677750587463	0.2209586799144745	0.22212226688861847	0.21855074167251587	0.22328191995620728	0.22654719650745392	0.2262415885925293	0.22127877175807953	0.232672780752182	0.21713124215602875	0.2272346168756485	0.22398528456687927	0.21949239075183868	0.2222016602754593	0.21557483077049255	0.21991951763629913	0.2218218445777893	0.2271588295698166	0.22204822301864624	0.22391557693481445	0.21943782269954681	0.22402210533618927	0.2210959494113922	0.2276713252067566	0.23107463121414185	0.2314952313899994	0.2279060184955597	0.23170821368694305	0.2187020182609558	0.22274327278137207	0.2241610884666443	0.22993674874305725	0.22384029626846313	0.22272035479545593	0.22290754318237305	0.2160835564136505	0.22451061010360718	0.22066344320774078	0.2212045043706894	0.22584150731563568	0.21766212582588196	0.23235097527503967	0.22618229687213898	0.22502601146697998
SDF4	0.48171302676200867	0.4797937870025635	0.47836774587631226	0.48352980613708496	0.48185473680496216	0.48520758748054504	0.47650766372680664	0.4833988845348358	0.47487080097198486	0.4815310835838318	0.48643919825553894	0.48203352093696594	0.47351694107055664	0.48268771171569824	0.47687244415283203	0.4763210713863373	0.4846600294113159	0.48341992497444153	0.4838106036186218	0.4741402268409729	0.48007604479789734	0.4766746759414673	0.4814572334289551	0.4759235084056854	0.4802858531475067	0.47812095284461975	0.47113168239593506	0.4782859683036804	0.47869715094566345	0.47565698623657227	0.4841021001338959	0.4823979437351227	0.48689699172973633	0.4778711199760437	0.4846634864807129	0.48317474126815796	0.490731418132782	0.487724632024765	0.47874659299850464	0.4869174361228943	0.47020840644836426	0.4834189713001251	0.4816189408302307	0.481423020362854	0.4818425178527832	0.4802638590335846	0.4876197576522827	0.476371705532074	0.4818454384803772
B3GALT6	0.28371796011924744	0.27698269486427307	0.2855094075202942	0.2860153317451477	0.28836119174957275	0.27565616369247437	0.2828262150287628	0.2854257822036743	0.28694820404052734	0.28012341260910034	0.28277286887168884	0.2827172875404358	0.2717910706996918	0.2934094965457916	0.2843218743801117	0.2852121889591217	0.28561604022979736	0.29045188426971436	0.2872336208820343	0.2691856324672699	0.2772930860519409	0.28197234869003296	0.2822217345237732	0.2836149036884308	0.2831100821495056	0.2840518653392792	0.28309330344200134	0.2800996005535126	0.2822175621986389	0.28047746419906616	0.28874513506889343	0.28656110167503357	0.279421865940094	0.2836376130580902	0.2839568555355072	0.2814682424068451	0.28255805373191833	0.28937938809394836	0.28050947189331055	0.2864267826080322	0.2737005352973938	0.2887085974216461	0.28335124254226685	0.2801830768585205	0.28053048253059387	0.2806241512298584	0.2961891293525696	0.28414803743362427	0.2828506827354431
UBE2J2	0.4537246525287628	0.4488813579082489	0.4538940489292145	0.4578704237937927	0.4536588490009308	0.4584895372390747	0.45257604122161865	0.4560856819152832	0.4569564759731293	0.45357364416122437	0.45869678258895874	0.45524415373802185	0.4555884003639221	0.4584806561470032	0.4500924348831177	0.4544954001903534	0.4566362798213959	0.4456269145011902	0.45808255672454834	0.4441401958465576	0.44878408312797546	0.45439642667770386	0.45715591311454773	0.4562962055206299	0.4508191645145416	0.44534942507743835	0.4482562839984894	0.45543375611305237	0.4535662531852722	0.4483979642391205	0.453255295753479	0.4498418867588043	0.45288383960723877	0.4578205943107605	0.4527282118797302	0.4527961313724518	0.45488613843917847	0.4511373043060303	0.4513278901576996	0.4576277732849121	0.4439118504524231	0.45579537749290466	0.45834851264953613	0.4520535171031952	0.4555509090423584	0.4594806730747223	0.4551241993904114	0.44986459612846375	0.45372188091278076
ACAP3	0.3227465748786926	0.3218943476676941	0.3246106207370758	0.3248465955257416	0.33013075590133667	0.32604560256004333	0.3198474943637848	0.32460227608680725	0.3203144669532776	0.3273524045944214	0.3284144401550293	0.3230944871902466	0.31642836332321167	0.33217018842697144	0.3127887547016144	0.32600098848342896	0.3236125707626343	0.32097354531288147	0.3262346684932709	0.31793147325515747	0.32350486516952515	0.3238179385662079	0.3252987265586853	0.3226794898509979	0.3221874237060547	0.32656270265579224	0.32433241605758667	0.322383850812912	0.32433784008026123	0.32319116592407227	0.3336215615272522	0.32513415813446045	0.3187382221221924	0.3226996958255768	0.32294753193855286	0.3233271837234497	0.32645121216773987	0.33097800612449646	0.32391268014907837	0.3300723731517792	0.3101426362991333	0.32493048906326294	0.33530858159065247	0.32291269302368164	0.3236275315284729	0.3198421597480774	0.3327726125717163	0.3271585702896118	0.3260973393917084
PUSL1	0.25977835059165955	0.25874269008636475	0.25837743282318115	0.26175710558891296	0.2649586498737335	0.2559615671634674	0.260422021150589	0.25858885049819946	0.2634411156177521	0.26067179441452026	0.26099446415901184	0.25768977403640747	0.25504544377326965	0.264488160610199	0.25875115394592285	0.2629457414150238	0.2637203335762024	0.26311516761779785	0.2625879645347595	0.250287801027298	0.2592635750770569	0.25122761726379395	0.26166775822639465	0.26217031478881836	0.26126039028167725	0.2613915205001831	0.2652396559715271	0.2561502158641815	0.26043376326560974	0.26097166538238525	0.2669900357723236	0.26104438304901123	0.259056955575943	0.26151520013809204	0.26272159814834595	0.2607424557209015	0.2626709043979645	0.2682376801967621	0.2585894763469696	0.26403242349624634	0.2534162402153015	0.2607635259628296	0.2738478183746338	0.2621941566467285	0.25788164138793945	0.25825831294059753	0.26963678002357483	0.26009780168533325	0.2681128680706024
DVL1	0.060089386999607086	0.058481767773628235	0.06196301057934761	0.06243807077407837	0.06449931114912033	0.059844970703125	0.06484145671129227	0.06382692605257034	0.06426962465047836	0.06466300785541534	0.06414928287267685	0.0598287433385849	0.05940878763794899	0.06770332157611847	0.06789456307888031	0.06395016610622406	0.06791144609451294	0.07817380875349045	0.06828142702579498	0.0525527186691761	0.07155212759971619	0.056584008038043976	0.06311293691396713	0.06797142326831818	0.0709850937128067	0.06126437336206436	0.062192559242248535	0.062247760593891144	0.06861685961484909	0.06850358098745346	0.06489340960979462	0.06421084702014923	0.06276470422744751	0.061830997467041016	0.05919733643531799	0.0629427507519722	0.07045908272266388	0.07376223802566528	0.06721571087837219	0.06368686258792877	0.05742447078227997	0.0593215674161911	0.0593118816614151	0.06484055519104004	0.06211083009839058	0.06342533975839615	0.06602808833122253	0.062468502670526505	0.06428956985473633
AURKAIP1	0.5782910585403442	0.5664591789245605	0.5723788738250732	0.5741753578186035	0.5698556900024414	0.5722618699073792	0.5683542490005493	0.5794000625610352	0.5744063854217529	0.5698234438896179	0.5769749879837036	0.5760709047317505	0.5762062072753906	0.5723772048950195	0.5696347951889038	0.5723939538002014	0.5749323964118958	0.5679850578308105	0.5772179365158081	0.5655821561813354	0.5685721039772034	0.572969913482666	0.5744189620018005	0.5712376832962036	0.5692585110664368	0.5685819387435913	0.5664634108543396	0.5705382823944092	0.5739692449569702	0.5689368844032288	0.5617114305496216	0.5721040964126587	0.5729237198829651	0.574679970741272	0.5735875368118286	0.5703886151313782	0.5707204937934875	0.5677565336227417	0.5670821070671082	0.5735655426979065	0.5554355978965759	0.578616201877594	0.5793046355247498	0.5708377361297607	0.57264643907547	0.5706325769424438	0.5740660429000854	0.5685759782791138	0.5740962028503418
CCNL2	0.398606538772583	0.39285001158714294	0.40198951959609985	0.40447545051574707	0.39832744002342224	0.4000716209411621	0.396304190158844	0.40044790506362915	0.4024709463119507	0.40084585547447205	0.40284237265586853	0.39991727471351624	0.40119439363479614	0.3923986852169037	0.4014638364315033	0.39972978830337524	0.397279292345047	0.39697903394699097	0.399241179227829	0.40153053402900696	0.3906484842300415	0.3975990414619446	0.3960172235965729	0.39385515451431274	0.40158310532569885	0.3999674618244171	0.39851000905036926	0.40050917863845825	0.3981693983078003	0.39981186389923096	0.23495736718177795	0.3961241543292999	0.396819531917572	0.39823102951049805	0.40124940872192383	0.3978082537651062	0.3913849890232086	0.4023013412952423	0.3976798355579376	0.40116190910339355	0.3892556428909302	0.3996829390525818	0.3966236710548401	0.4006917476654053	0.39886221289634705	0.4003731310367584	0.39924874901771545	0.400653213262558	0.4001617133617401
MRPL20	0.5228466391563416	0.5196070075035095	0.5213140249252319	0.5240975618362427	0.5187894105911255	0.5249794721603394	0.5158674120903015	0.5281326770782471	0.5274475812911987	0.5233386754989624	0.5237008333206177	0.5242618322372437	0.5245823264122009	0.5275748372077942	0.5240827798843384	0.5176035165786743	0.5229463577270508	0.5146723985671997	0.522392749786377	0.5166186690330505	0.5178860425949097	0.519616425037384	0.5234780311584473	0.5190964937210083	0.5230306386947632	0.5214555859565735	0.5212063789367676	0.5251319408416748	0.5154059529304504	0.5191730856895447	0.5048448443412781	0.5236657857894897	0.5183015465736389	0.5225927829742432	0.5280493497848511	0.5214287042617798	0.5223990678787231	0.5210862755775452	0.5202350616455078	0.5235335230827332	0.5045585036277771	0.525097131729126	0.5299379825592041	0.5152008533477783	0.5185214281082153	0.5226569175720215	0.5265856981277466	0.5230688452720642	0.5217021703720093
ATAD3C	0.10683668404817581	0.10640137642621994	0.10403332114219666	0.11049767583608627	0.10735413432121277	0.10805525630712509	0.10665667802095413	0.10845281183719635	0.10679563134908676	0.10828089714050293	0.1090853363275528	0.10910362005233765	0.1030893474817276	0.1099608764052391	0.10941421985626221	0.1053442656993866	0.10701067000627518	0.10629518330097198	0.11060605198144913	0.10552029311656952	0.10816515982151031	0.10786011070013046	0.10584726929664612	0.10921882838010788	0.10621464997529984	0.10223881900310516	0.0990196093916893	0.10881944000720978	0.10563813894987106	0.10582110285758972	0.10264316201210022	0.10947351157665253	0.10785681009292603	0.10744675993919373	0.10780148208141327	0.10278922319412231	0.10849790275096893	0.1055653765797615	0.10919977724552155	0.10794055461883545	0.0987086072564125	0.1087520644068718	0.1113339439034462	0.10788298398256302	0.1071847602725029	0.10826270282268524	0.11054228991270065	0.10246042907238007	0.10395784676074982
ATAD3B	0.19076693058013916	0.1856260448694229	0.18716152012348175	0.19178764522075653	0.19333724677562714	0.19250017404556274	0.18630726635456085	0.19152787327766418	0.19290751218795776	0.19128794968128204	0.19328691065311432	0.19203779101371765	0.19163596630096436	0.19174598157405853	0.18288210034370422	0.18239399790763855	0.18813984096050262	0.1840391606092453	0.19408129155635834	0.18737410008907318	0.18998198211193085	0.1899297684431076	0.1887621283531189	0.19087734818458557	0.191355898976326	0.19325757026672363	0.17848172783851624	0.18547751009464264	0.18854863941669464	0.18800005316734314	0.18761079013347626	0.19234395027160645	0.1895090639591217	0.1952444463968277	0.1911187618970871	0.1880023330450058	0.1978967785835266	0.19837379455566406	0.19153346121311188	0.19378796219825745	0.17790086567401886	0.19103407859802246	0.18727031350135803	0.1910596638917923	0.191367968916893	0.18893618881702423	0.19196268916130066	0.18818044662475586	0.19458667933940887
ATAD3A	0.24011702835559845	0.23910783231258392	0.238130122423172	0.2427336871623993	0.2348714917898178	0.24221764504909515	0.2371426522731781	0.24220667779445648	0.24254044890403748	0.23685477674007416	0.24112451076507568	0.24213343858718872	0.23591764271259308	0.24133408069610596	0.2398293912410736	0.24063166975975037	0.23943498730659485	0.2348335087299347	0.2447936236858368	0.2400282919406891	0.23949044942855835	0.24157214164733887	0.2419949471950531	0.24008098244667053	0.24131786823272705	0.23898908495903015	0.24120384454727173	0.24159173667430878	0.2381022572517395	0.24040822684764862	0.2378365844488144	0.2416665107011795	0.24016660451889038	0.2414131909608841	0.240071639418602	0.24105258285999298	0.24501796066761017	0.24082162976264954	0.24022577702999115	0.24413633346557617	0.2325214445590973	0.24213175475597382	0.24390585720539093	0.23766763508319855	0.2425561100244522	0.23524980247020721	0.2417152225971222	0.2415706366300583	0.242314875125885
SSU72	0.6012268662452698	0.5952253341674805	0.5990033149719238	0.6034141182899475	0.5982483625411987	0.6008195877075195	0.5984964966773987	0.6028836369514465	0.5986881256103516	0.6007711291313171	0.6057968139648438	0.5996151566505432	0.5998825430870056	0.6063090562820435	0.5981888771057129	0.5992618203163147	0.6031442880630493	0.5959693193435669	0.6013010740280151	0.5995826721191406	0.6016750931739807	0.5981289148330688	0.6028074026107788	0.5991535186767578	0.599319338798523	0.5979258418083191	0.5986555814743042	0.6004171967506409	0.6011006832122803	0.5983026623725891	0.5908392071723938	0.5998402833938599	0.5990146994590759	0.6043237447738647	0.6014636158943176	0.6008522510528564	0.5997750759124756	0.5953770875930786	0.5964430570602417	0.6043321490287781	0.588469922542572	0.5974150896072388	0.6054894328117371	0.6007558703422546	0.6041892170906067	0.5978580117225647	0.6014139652252197	0.598103940486908	0.6005510687828064
MIB2	0.38766124844551086	0.3863257169723511	0.38774573802948	0.3890514373779297	0.38726481795310974	0.388996422290802	0.3820473551750183	0.38906505703926086	0.38908669352531433	0.3893212676048279	0.39101642370224	0.38871169090270996	0.39264023303985596	0.3894375264644623	0.3897351920604706	0.38634470105171204	0.38834109902381897	0.3818647265434265	0.3851032257080078	0.3892820179462433	0.3903824985027313	0.386501282453537	0.38158056139945984	0.383135586977005	0.3900376558303833	0.38685721158981323	0.396087110042572	0.3887399733066559	0.3846500515937805	0.38448962569236755	0.2841508090496063	0.38748180866241455	0.38238847255706787	0.38500553369522095	0.3906627893447876	0.38952726125717163	0.385799765586853	0.3842703104019165	0.38125351071357727	0.3902456760406494	0.37382635474205017	0.39192140102386475	0.3896467983722687	0.37884536385536194	0.38712620735168457	0.38852933049201965	0.3872956931591034	0.3872210383415222	0.3877750635147095
MMP23B	0.1431594043970108	0.133307546377182	0.13602536916732788	0.14154773950576782	0.14050669968128204	0.14316534996032715	0.13528230786323547	0.13823528587818146	0.13874606788158417	0.1394735872745514	0.14262078702449799	0.14074039459228516	0.13978013396263123	0.144063800573349	0.137189120054245	0.13810724020004272	0.14173945784568787	0.13731448352336884	0.1491747498512268	0.13567513227462769	0.1324651837348938	0.1402619481086731	0.13784067332744598	0.14152462780475616	0.1414317786693573	0.1392478495836258	0.14253109693527222	0.13698290288448334	0.136357843875885	0.13728147745132446	0.1485804319381714	0.14127761125564575	0.1380123645067215	0.1430848091840744	0.1370963454246521	0.14052420854568481	0.14902152121067047	0.1492202877998352	0.13982979953289032	0.14219984412193298	0.1286829710006714	0.14416640996932983	0.12948298454284668	0.1363830268383026	0.13854600489139557	0.14298808574676514	0.14925333857536316	0.13688938319683075	0.14325012266635895
CDK11B	0.333988755941391	0.33170709013938904	0.3333313763141632	0.3353663980960846	0.33432888984680176	0.33481234312057495	0.3343844413757324	0.33689332008361816	0.3381902873516083	0.33416974544525146	0.3370152413845062	0.3377434313297272	0.33382999897003174	0.33505991101264954	0.3378186523914337	0.3336605727672577	0.3315719962120056	0.33197540044784546	0.33643072843551636	0.3301144242286682	0.3354741930961609	0.33531254529953003	0.3351871073246002	0.3331684172153473	0.33606505393981934	0.336323618888855	0.33669060468673706	0.3355693817138672	0.334777295589447	0.33318522572517395	0.31796106696128845	0.33199626207351685	0.3341991901397705	0.33842355012893677	0.33431440591812134	0.3332095146179199	0.3340971767902374	0.3329777717590332	0.33620792627334595	0.33894363045692444	0.319339394569397	0.33359378576278687	0.33740466833114624	0.3331059515476227	0.33481621742248535	0.3349967300891876	0.3357800245285034	0.33469414710998535	0.3338387906551361
SLC35E2B	0.3207303583621979	0.31737852096557617	0.3196265399456024	0.3206828534603119	0.3237033188343048	0.3210518956184387	0.3175455927848816	0.3247119188308716	0.3167574405670166	0.321313738822937	0.32024437189102173	0.31806182861328125	0.3169051706790924	0.326713502407074	0.3245665431022644	0.32826972007751465	0.32127389311790466	0.3311586081981659	0.3215284049510956	0.3118780851364136	0.32270753383636475	0.3222199082374573	0.3217395842075348	0.31819072365760803	0.3230038285255432	0.32160550355911255	0.3184537887573242	0.3221125900745392	0.32073748111724854	0.31678858399391174	0.3262987732887268	0.31932368874549866	0.31842514872550964	0.3231552243232727	0.3220948874950409	0.32073506712913513	0.3271494507789612	0.32756829261779785	0.31812888383865356	0.3200678825378418	0.3154657483100891	0.3217508792877197	0.3256721794605255	0.3234005570411682	0.31849727034568787	0.3199523985385895	0.3218238353729248	0.3200647532939911	0.3286885619163513
CDK11A	0.37432241439819336	0.3731362223625183	0.3723454475402832	0.37953412532806396	0.37558624148368835	0.3735189139842987	0.37205085158348083	0.38371068239212036	0.3776928186416626	0.37780824303627014	0.3796454668045044	0.3766883611679077	0.37527552247047424	0.3732520639896393	0.3733789026737213	0.3740144371986389	0.3729058504104614	0.37108638882637024	0.37452828884124756	0.3712182641029358	0.37691599130630493	0.37532925605773926	0.3737969398498535	0.37687626481056213	0.3777461647987366	0.375974178314209	0.3790893256664276	0.37805378437042236	0.3749743103981018	0.37451133131980896	0.24508392810821533	0.37865978479385376	0.37298524379730225	0.3796018362045288	0.37152886390686035	0.3737609088420868	0.37557536363601685	0.3770187795162201	0.37512630224227905	0.3802850544452667	0.3642393946647644	0.37828540802001953	0.38183528184890747	0.3786812424659729	0.3741642236709595	0.3752382695674896	0.377578467130661	0.37711215019226074	0.37714606523513794
NADK	0.34275543689727783	0.3381994366645813	0.34338870644569397	0.3451712727546692	0.34740230441093445	0.3446655869483948	0.3414992690086365	0.3472699820995331	0.3435327410697937	0.3443068265914917	0.3451734185218811	0.34425246715545654	0.3412126898765564	0.34978076815605164	0.34378841519355774	0.342487633228302	0.34415218234062195	0.34073346853256226	0.3499577045440674	0.33064353466033936	0.3373870849609375	0.341086208820343	0.3435852527618408	0.34217992424964905	0.3440268039703369	0.3403244912624359	0.3450959622859955	0.3451523184776306	0.3431043028831482	0.33940064907073975	0.3446007966995239	0.350054532289505	0.3488215208053589	0.3396569788455963	0.3452893793582916	0.3449096381664276	0.3482409715652466	0.349767804145813	0.33751359581947327	0.35262182354927063	0.32819053530693054	0.34719425439834595	0.34831884503364563	0.34338539838790894	0.3438853323459625	0.34375232458114624	0.34780725836753845	0.3445141613483429	0.34613990783691406
GNB1	0.4433271288871765	0.43572261929512024	0.44566553831100464	0.44484275579452515	0.44109925627708435	0.44376158714294434	0.43709447979927063	0.4416104257106781	0.44665583968162537	0.4432283341884613	0.44893679022789	0.4498128890991211	0.45049723982810974	0.44451120495796204	0.4483368694782257	0.4409032464027405	0.4408615827560425	0.4396410882472992	0.4453158676624298	0.4430767893791199	0.4448167681694031	0.44327443838119507	0.44140294194221497	0.4444943070411682	0.44378939270973206	0.44534873962402344	0.44717368483543396	0.44606614112854004	0.44305968284606934	0.43978404998779297	0.28825804591178894	0.4388217329978943	0.4457884430885315	0.4455462694168091	0.44636330008506775	0.44676655530929565	0.43657535314559937	0.44569215178489685	0.4388766884803772	0.44443944096565247	0.4301643371582031	0.4447043240070343	0.4481566548347473	0.4391874074935913	0.43958041071891785	0.4456014633178711	0.4420446753501892	0.44247838854789734	0.44219714403152466
TMEM52	0.0	0.0	0.0	0.0	0.0	0.0	0.0	0.0	0.0	0.0	0.0	0.0	0.0	0.0	0.0	0.0	0.0	0.0	0.0	0.0	0.0	0.0	0.0	0.0	0.0	0.0	0.0	0.0	0.0	0.0	0.0	0.0	0.0	0.0	0.0	0.0	0.0	0.0	0.0	0.0	0.0	0.0	0.0	0.0	0.0	0.0	0.0	0.0	0.0
SKI	0.2687643766403198	0.2587084174156189	0.25723958015441895	0.2621074616909027	0.26788875460624695	0.2650323808193207	0.25867557525634766	0.2624531388282776	0.2632963955402374	0.26322561502456665	0.26199108362197876	0.2605542242527008	0.25955650210380554	0.26370564103126526	0.2601605951786041	0.2556580603122711	0.2620123624801636	0.2541882395744324	0.26255449652671814	0.2512724995613098	0.2549687922000885	0.2556852400302887	0.26211798191070557	0.2606649100780487	0.263763427734375	0.2630733847618103	0.25704970955848694	0.2573637366294861	0.2619519531726837	0.25931236147880554	0.2450123131275177	0.26372236013412476	0.26221176981925964	0.26097676157951355	0.2589261531829834	0.261359840631485	0.26788127422332764	0.2661930024623871	0.26029765605926514	0.26159346103668213	0.25295254588127136	0.26184964179992676	0.2608290910720825	0.2613532841205597	0.2604145407676697	0.25812745094299316	0.26239821314811707	0.2587227523326874	0.2659148573875427
RER1	0.5190721154212952	0.5097357034683228	0.5234688520431519	0.5200774669647217	0.5202749371528625	0.5196580290794373	0.5156900882720947	0.5231960415840149	0.5124356150627136	0.5206621885299683	0.5221447944641113	0.5221205949783325	0.5133373141288757	0.5223208665847778	0.5094525814056396	0.5188883543014526	0.5200406312942505	0.5163586735725403	0.5202994346618652	0.5071723461151123	0.5150322318077087	0.5135776400566101	0.5194531083106995	0.5219569206237793	0.5130743980407715	0.516016960144043	0.5088571906089783	0.5177918672561646	0.514957845211029	0.5152000784873962	0.5166458487510681	0.5200688242912292	0.5163307785987854	0.5173003077507019	0.5237709879875183	0.5173984169960022	0.526970386505127	0.5150251388549805	0.511897087097168	0.5205254554748535	0.5017492175102234	0.5214197635650635	0.5206871032714844	0.5159397125244141	0.5198490023612976	0.5196490287780762	0.521416187286377	0.5165824890136719	0.5200492143630981
PEX10	0.26195237040519714	0.25619763135910034	0.2585468888282776	0.25741228461265564	0.25995346903800964	0.2602851688861847	0.2551330029964447	0.25946107506752014	0.2593021094799042	0.25787079334259033	0.2564624547958374	0.25741490721702576	0.2515038251876831	0.26282039284706116	0.24830955266952515	0.25783786177635193	0.25568944215774536	0.25709691643714905	0.2588728368282318	0.24810877442359924	0.25406238436698914	0.24991634488105774	0.2574012279510498	0.25519511103630066	0.2560420036315918	0.2530958652496338	0.26034122705459595	0.2574404180049896	0.2527983784675598	0.2567826211452484	0.260852575302124	0.25991231203079224	0.2581652104854584	0.25701451301574707	0.2578950822353363	0.25610125064849854	0.2600572109222412	0.26244837045669556	0.2561919093132019	0.2597268521785736	0.2530979812145233	0.25536078214645386	0.2591501474380493	0.2562575936317444	0.25404465198516846	0.254069060087204	0.26485690474510193	0.25016161799430847	0.26259928941726685
PLCH2	0.12843163311481476	0.12931840121746063	0.12856927514076233	0.12889982759952545	0.13272351026535034	0.12888608872890472	0.12670224905014038	0.12961924076080322	0.12545965611934662	0.13022573292255402	0.13126268982887268	0.13040979206562042	0.1294797956943512	0.12863940000534058	0.1327022761106491	0.1267249584197998	0.12843553721904755	0.1293237954378128	0.1276974231004715	0.1267656683921814	0.13108696043491364	0.13014309108257294	0.12953272461891174	0.13159625232219696	0.1288904994726181	0.12710900604724884	0.1288868635892868	0.12716862559318542	0.12498210370540619	0.12751424312591553	0.11885319650173187	0.13192586600780487	0.13013829290866852	0.12670102715492249	0.12561821937561035	0.1270044445991516	0.1312890201807022	0.1401979625225067	0.1284133344888687	0.13382136821746826	0.0	0.12935829162597656	0.12239563465118408	0.13082945346832275	0.1299164891242981	0.12818336486816406	0.13246864080429077	0.12557615339756012	0.13019202649593353
PANK4	0.2545585036277771	0.25552985072135925	0.2553325891494751	0.255234956741333	0.2576167583465576	0.2554640769958496	0.2513900697231293	0.25726550817489624	0.25578540563583374	0.25572630763053894	0.26104849576950073	0.2538831830024719	0.24808338284492493	0.25920116901397705	0.2500218152999878	0.25210899114608765	0.2573716938495636	0.25630614161491394	0.2592678666114807	0.24319419264793396	0.2495848834514618	0.2538711130619049	0.25659817457199097	0.25243502855300903	0.2531960606575012	0.2500527799129486	0.2540627717971802	0.2533590793609619	0.25482437014579773	0.2542676031589508	0.2587796747684479	0.2614549994468689	0.2492453008890152	0.2512502074241638	0.2560746967792511	0.25424468517303467	0.25677189230918884	0.26135483384132385	0.2507026195526123	0.2562311589717865	0.24443203210830688	0.2549753189086914	0.2485823929309845	0.25310203433036804	0.2544793486595154	0.2553107738494873	0.25749775767326355	0.25148719549179077	0.25836408138275146
TNFRSF14	0.5607429146766663	0.5565725564956665	0.5619096159934998	0.5645928382873535	0.5569305419921875	0.560168981552124	0.5549464225769043	0.5671695470809937	0.5567365884780884	0.5619753003120422	0.5634713172912598	0.5608859062194824	0.562826931476593	0.5511549711227417	0.5585049390792847	0.5582824349403381	0.556640625	0.5518092513084412	0.5636752247810364	0.5597206354141235	0.5607328414916992	0.5590324997901917	0.5651461482048035	0.5537184476852417	0.5617572665214539	0.5619264841079712	0.5581094026565552	0.5622326135635376	0.5590365529060364	0.5558087825775146	0.49430394172668457	0.5611448884010315	0.5572084188461304	0.5573181509971619	0.5623883008956909	0.5610131025314331	0.5555306673049927	0.5554467439651489	0.5553039312362671	0.5619296431541443	0.5437478423118591	0.5624790191650391	0.5582222938537598	0.5572033524513245	0.5575219988822937	0.5607962608337402	0.562786877155304	0.5573955178260803	0.5605823397636414
MEGF6	0.1240602433681488	0.1254345029592514	0.12057891488075256	0.11002078652381897	0.1256750524044037	0.1256425380706787	0.11811523884534836	0.12447921186685562	0.120079405605793	0.12391440570354462	0.12382438778877258	0.12454301863908768	0.12312797456979752	0.12474557757377625	0.12404680252075195	0.1247590184211731	0.12507709860801697	0.12020530551671982	0.12610295414924622	0.13196291029453278	0.12284540385007858	0.12401152402162552	0.12643413245677948	0.12248501181602478	0.12478356808423996	0.12165771424770355	0.12541934847831726	0.12438997626304626	0.12404271960258484	0.1208927258849144	0.11442629992961884	0.12398762255907059	0.1209125742316246	0.1268216371536255	0.1255502551794052	0.12495960295200348	0.12262727320194244	0.12219616025686264	0.12295070290565491	0.12228097021579742	0.12431696802377701	0.1219945028424263	0.11130495369434357	0.1242341548204422	0.12195822596549988	0.11964717507362366	0.1208038404583931	0.12407848238945007	0.12559323012828827
TPRG1L	0.24669405817985535	0.24322248995304108	0.24331745505332947	0.24681812524795532	0.24780385196208954	0.24926665425300598	0.2531549632549286	0.24689577519893646	0.24755391478538513	0.2460024058818817	0.25282201170921326	0.2463977038860321	0.24038341641426086	0.2548229694366455	0.2524010241031647	0.2478238046169281	0.25128811597824097	0.2725183963775635	0.25699755549430847	0.2345844805240631	0.24340970814228058	0.25545734167099	0.2518711984157562	0.25244101881980896	0.2511011064052582	0.2521565854549408	0.2500157952308655	0.2463778555393219	0.2501794099807739	0.2552544176578522	0.26592016220092773	0.24889737367630005	0.24888131022453308	0.2515183091163635	0.24982094764709473	0.24971365928649902	0.2552659809589386	0.257948100566864	0.2463640570640564	0.2528115212917328	0.24499687552452087	0.25278007984161377	0.26027292013168335	0.25436142086982727	0.25212642550468445	0.24888315796852112	0.25446265935897827	0.2533983290195465	0.25584056973457336
WRAP73	0.34549692273139954	0.3437652885913849	0.34459424018859863	0.349269300699234	0.3460715115070343	0.351735383272171	0.3494264483451843	0.3481365740299225	0.34901970624923706	0.34556612372398376	0.3500089645385742	0.34929993748664856	0.3454326391220093	0.34590157866477966	0.3436879515647888	0.3480566740036011	0.34699681401252747	0.3437325358390808	0.35130879282951355	0.34143030643463135	0.3455694317817688	0.3405192196369171	0.3475079834461212	0.3455893397331238	0.3456873297691345	0.34277746081352234	0.34087249636650085	0.3468148708343506	0.34391337633132935	0.3454244136810303	0.33567026257514954	0.34919068217277527	0.3462320566177368	0.35470348596572876	0.3473876118659973	0.3461768925189972	0.34844544529914856	0.34266456961631775	0.342465341091156	0.35113537311553955	0.33205458521842957	0.3491691052913666	0.35282808542251587	0.3438650071620941	0.3489992022514343	0.34657981991767883	0.34675827622413635	0.33921775221824646	0.3464432954788208
SMIM1	0.16493470966815948	0.16585393249988556	0.1626138538122177	0.1675143837928772	0.16481539607048035	0.16661356389522552	0.16693587601184845	0.16774922609329224	0.1589750349521637	0.16607706248760223	0.1680907905101776	0.16723990440368652	0.166437029838562	0.1655605137348175	0.1699439287185669	0.1662597507238388	0.16587650775909424	0.16445094347000122	0.16516385972499847	0.16573217511177063	0.16824157536029816	0.1667059063911438	0.16556617617607117	0.16909672319889069	0.16713586449623108	0.17012375593185425	0.16600695252418518	0.16835689544677734	0.16111506521701813	0.16458585858345032	0.08715632557868958	0.1687023639678955	0.16632749140262604	0.1628674417734146	0.16211417317390442	0.16635443270206451	0.1644143909215927	0.1660945862531662	0.16134387254714966	0.16777612268924713	0.14927397668361664	0.16450780630111694	0.16849005222320557	0.1658172309398651	0.16592183709144592	0.16576385498046875	0.16900314390659332	0.1640816479921341	0.16580073535442352
LRRC47	0.3577570617198944	0.3442087769508362	0.35181817412376404	0.3496748208999634	0.3516641855239868	0.351837694644928	0.3451418876647949	0.3509255349636078	0.3512900769710541	0.3500979542732239	0.3539420962333679	0.35016143321990967	0.34437447786331177	0.35602688789367676	0.346003919839859	0.34908998012542725	0.35539111495018005	0.34911906719207764	0.35240501165390015	0.3434247076511383	0.34655964374542236	0.3493225872516632	0.35034364461898804	0.3467281460762024	0.34808510541915894	0.34852904081344604	0.34326592087745667	0.34961411356925964	0.3518795967102051	0.3477780818939209	0.34718459844589233	0.3544343113899231	0.3502408266067505	0.3492929935455322	0.3518953323364258	0.35138699412345886	0.36177340149879456	0.3495984673500061	0.34958314895629883	0.3520970940589905	0.3375004529953003	0.34993976354599	0.3529735505580902	0.3481161892414093	0.3509882688522339	0.3509308993816376	0.3486672639846802	0.34537273645401	0.354877233505249
CEP104	0.32874777913093567	0.3300536870956421	0.32564955949783325	0.33465859293937683	0.3344232141971588	0.3314919173717499	0.32881471514701843	0.3353032171726227	0.33493536710739136	0.33022043108940125	0.3369978666305542	0.3335473835468292	0.3271535634994507	0.3338540196418762	0.33530205488204956	0.32922089099884033	0.33232083916664124	0.32801368832588196	0.33128368854522705	0.32703930139541626	0.33404675126075745	0.3335822820663452	0.3320181369781494	0.3317972421646118	0.33481693267822266	0.33153849840164185	0.32764142751693726	0.3320072591304779	0.329853892326355	0.3313904106616974	0.3244960606098175	0.33392617106437683	0.330811470746994	0.3322736620903015	0.33145445585250854	0.33017614483833313	0.33930662274360657	0.330623596906662	0.33435553312301636	0.3347945213317871	0.31769511103630066	0.33411189913749695	0.3370211124420166	0.3280829191207886	0.3347906768321991	0.3319179117679596	0.3343024253845215	0.3229687809944153	0.3341566026210785
DFFB	0.20638856291770935	0.20506465435028076	0.2046509087085724	0.2092304825782776	0.20204481482505798	0.2076379507780075	0.20205600559711456	0.2076113075017929	0.20593085885047913	0.20750996470451355	0.20855656266212463	0.20916405320167542	0.20573855936527252	0.20855841040611267	0.20702800154685974	0.207603320479393	0.2041965126991272	0.20348262786865234	0.2057797610759735	0.20779679715633392	0.20851612091064453	0.2061573565006256	0.20290178060531616	0.20815856754779816	0.20637039840221405	0.20753037929534912	0.20745012164115906	0.20723137259483337	0.20706504583358765	0.2079380750656128	0.1993899643421173	0.20548871159553528	0.2050202637910843	0.2078809142112732	0.20812344551086426	0.20598450303077698	0.20489296317100525	0.20559783279895782	0.2036038339138031	0.2082265466451645	0.19528600573539734	0.2062574028968811	0.20771288871765137	0.2044232338666916	0.20473173260688782	0.20580779016017914	0.2082282453775406	0.20504999160766602	0.2070203572511673
C1orf174	0.38829129934310913	0.3888968527317047	0.39307889342308044	0.38935309648513794	0.3917100727558136	0.3914933502674103	0.38512977957725525	0.3855648934841156	0.3885096609592438	0.39271143078804016	0.3914795219898224	0.3902527093887329	0.38673102855682373	0.39444276690483093	0.37989747524261475	0.3882902264595032	0.38982439041137695	0.3868335783481598	0.3901296555995941	0.38135966658592224	0.3866601288318634	0.385196328163147	0.3872249126434326	0.38677579164505005	0.3854679763317108	0.38113754987716675	0.38938263058662415	0.38530805706977844	0.38547903299331665	0.38508301973342896	0.39371994137763977	0.3889625072479248	0.3862546682357788	0.3842952251434326	0.3883841037750244	0.38970792293548584	0.3924150764942169	0.3869198262691498	0.3857034742832184	0.3905852138996124	0.37297794222831726	0.3934811055660248	0.38677722215652466	0.3860495686531067	0.3901890218257904	0.384794682264328	0.3956764340400696	0.38826408982276917	0.38848572969436646
KCNAB2	0.37945711612701416	0.3750060200691223	0.3797706365585327	0.3790804147720337	0.37899526953697205	0.38021406531333923	0.37407049536705017	0.3846936821937561	0.38537460565567017	0.3819904625415802	0.3824978470802307	0.3852922320365906	0.38353368639945984	0.3805980086326599	0.3830021023750305	0.37859708070755005	0.37738651037216187	0.37302669882774353	0.3758887052536011	0.37601491808891296	0.37493884563446045	0.38132748007774353	0.3813779354095459	0.37583476305007935	0.38090449571609497	0.37899625301361084	0.37785565853118896	0.3788335621356964	0.38000890612602234	0.3776107728481293	0.26372450590133667	0.3773687481880188	0.37504711747169495	0.37993907928466797	0.3812935948371887	0.3787292540073395	0.3749324083328247	0.3768015503883362	0.3755624294281006	0.37874335050582886	0.3665517568588257	0.3783324360847473	0.37720561027526855	0.37751850485801697	0.3787101209163666	0.38151222467422485	0.37941235303878784	0.38344326615333557	0.3804028332233429
RPL22	0.8991241455078125	0.8858416676521301	0.8948395252227783	0.8946945071220398	0.8973683714866638	0.9063947796821594	0.8984777927398682	0.9004486799240112	0.8896856904029846	0.8984361886978149	0.9071425795555115	0.8954102396965027	0.888811469078064	0.9053410887718201	0.8926494121551514	0.8978134989738464	0.8979380130767822	0.8908229470252991	0.8993856906890869	0.8757330179214478	0.8918823003768921	0.8901042342185974	0.8967414498329163	0.8984976410865784	0.8948621153831482	0.89617919921875	0.8949308395385742	0.8955544233322144	0.8960816264152527	0.8899921178817749	0.8793730139732361	0.9017533659934998	0.8966747522354126	0.8985438346862793	0.8957111239433289	0.896436333656311	0.8967260718345642	0.8978697061538696	0.8912068605422974	0.9037994742393494	0.8801320791244507	0.9030855894088745	0.9056018590927124	0.8942962288856506	0.8995931148529053	0.8902690410614014	0.8989120721817017	0.9032972455024719	0.9003015160560608
RNF207	0.0	0.0	0.0	0.0	0.0	0.0	0.0	0.0	0.0	0.0	0.0	0.0	0.0	0.0	0.0	0.0	0.0	0.0	0.0	0.0	0.0	0.0	0.0	0.0	0.0	0.0	0.0	0.0	0.0	0.0	0.0	0.0	0.0	0.0	0.0	0.0	0.0	0.0	0.0	0.0	0.0	0.0	0.0	0.0	0.0	0.0	0.0	0.0	0.0
ICMT	0.2579174041748047	0.2557498812675476	0.2532874643802643	0.25775134563446045	0.2601203918457031	0.25760453939437866	0.25268062949180603	0.2584996223449707	0.25264886021614075	0.2541729509830475	0.255347341299057	0.2550906240940094	0.2505801022052765	0.25732481479644775	0.25337815284729004	0.25902387499809265	0.25548306107521057	0.25980788469314575	0.257543683052063	0.24922333657741547	0.25746771693229675	0.2531472146511078	0.25877976417541504	0.25625181198120117	0.2553655803203583	0.24014101922512054	0.25450876355171204	0.2531799077987671	0.25794073939323425	0.2512003779411316	0.2612207531929016	0.25879770517349243	0.2571731209754944	0.2570531368255615	0.2573467791080475	0.25550007820129395	0.2623642086982727	0.2620604932308197	0.25287917256355286	0.261157363653183	0.2535993754863739	0.25690558552742004	0.2598334550857544	0.25944405794143677	0.25371986627578735	0.25453951954841614	0.2629939615726471	0.2566838264465332	0.26063963770866394
ACOT7	0.16407069563865662	0.16342054307460785	0.16420024633407593	0.16682416200637817	0.1616784632205963	0.16467487812042236	0.16370898485183716	0.16595642268657684	0.16879057884216309	0.1640128493309021	0.16500866413116455	0.16576752066612244	0.1661463975906372	0.1606290638446808	0.1671767234802246	0.16433696448802948	0.16205206513404846	0.16115032136440277	0.16467761993408203	0.16066280007362366	0.16379877924919128	0.1629640758037567	0.16367843747138977	0.16486896574497223	0.16446565091609955	0.16423746943473816	0.16703800857067108	0.16471973061561584	0.1608428806066513	0.16310563683509827	0.15698276460170746	0.1636679768562317	0.16422732174396515	0.16362513601779938	0.16583919525146484	0.164865642786026	0.164140984416008	0.16476647555828094	0.16169928014278412	0.17047104239463806	0.1538258194923401	0.1649472564458847	0.1679500937461853	0.15817400813102722	0.1631661057472229	0.16359715163707733	0.16684459149837494	0.16478081047534943	0.1657157689332962
TNFRSF25	0.2928350269794464	0.28977125883102417	0.2872255742549896	0.29539141058921814	0.29367199540138245	0.29193028807640076	0.29524916410446167	0.2949438691139221	0.28648805618286133	0.292237788438797	0.29187384247779846	0.29169103503227234	0.2874266505241394	0.2925110459327698	0.2910129427909851	0.292450487613678	0.29047679901123047	0.28702622652053833	0.29223325848579407	0.288065105676651	0.29250428080558777	0.2922627329826355	0.2951352596282959	0.29118049144744873	0.29306524991989136	0.290282666683197	0.29216888546943665	0.2922734022140503	0.2921674847602844	0.29208993911743164	0.27702751755714417	0.2872939705848694	0.28882792592048645	0.2911321520805359	0.29641446471214294	0.2925761044025421	0.2975703775882721	0.29178959131240845	0.2884960174560547	0.2952660918235779	0.2825455963611603	0.29310834407806396	0.2959977686405182	0.28958433866500854	0.29048505425453186	0.28917011618614197	0.29032158851623535	0.2934405505657196	0.2935965359210968
NOL9	0.28164273500442505	0.2735305428504944	0.276515930891037	0.28115126490592957	0.2827533185482025	0.28054457902908325	0.2760879397392273	0.282559335231781	0.27757301926612854	0.27752527594566345	0.2818709909915924	0.2788136601448059	0.27585896849632263	0.2867508828639984	0.28024280071258545	0.27239173650741577	0.28060275316238403	0.2722003161907196	0.2820095717906952	0.2722967267036438	0.2796645760536194	0.2780093550682068	0.28228211402893066	0.27821803092956543	0.27948659658432007	0.27622365951538086	0.28056657314300537	0.28085702657699585	0.27720141410827637	0.27586331963539124	0.26475265622138977	0.2810378074645996	0.2790963351726532	0.2845172584056854	0.2771928608417511	0.2810504734516144	0.2772292494773865	0.2820310592651367	0.2826225757598877	0.2850717306137085	0.2639049291610718	0.2792869806289673	0.279465913772583	0.27898621559143066	0.27906450629234314	0.28006401658058167	0.281728595495224	0.28040048480033875	0.2794126272201538
ZBTB48	0.25356626510620117	0.25138944387435913	0.2517986595630646	0.25613492727279663	0.2554275095462799	0.25589436292648315	0.251344233751297	0.2582933008670807	0.2559701204299927	0.2536466419696808	0.2575923502445221	0.2521270215511322	0.249429851770401	0.2556626498699188	0.2576979100704193	0.250639408826828	0.2574140727519989	0.24741703271865845	0.25613507628440857	0.2507885992527008	0.2509167790412903	0.25353702902793884	0.25496816635131836	0.25251054763793945	0.25607842206954956	0.24879875779151917	0.24743318557739258	0.2506515383720398	0.25404489040374756	0.2510533630847931	0.24710845947265625	0.2568332254886627	0.2549360394477844	0.25483956933021545	0.254179447889328	0.24992215633392334	0.26284554600715637	0.2557455599308014	0.25197917222976685	0.2550292909145355	0.24483533203601837	0.2547611594200134	0.25558286905288696	0.25016239285469055	0.25333160161972046	0.2533072531223297	0.2584114372730255	0.24691466987133026	0.25340694189071655
KLHL21	0.17961463332176208	0.17969276010990143	0.17900577187538147	0.18481852114200592	0.18328377604484558	0.18135832250118256	0.1815226823091507	0.18279743194580078	0.1799946129322052	0.17817382514476776	0.18430845439434052	0.18346574902534485	0.17942097783088684	0.18115311861038208	0.18317009508609772	0.18065860867500305	0.18174509704113007	0.17541024088859558	0.18381384015083313	0.1798994392156601	0.1802653670310974	0.18141058087348938	0.18208156526088715	0.18092988431453705	0.18292367458343506	0.18017923831939697	0.17116506397724152	0.18275664746761322	0.1771852672100067	0.18048083782196045	0.17006109654903412	0.1818871945142746	0.18255797028541565	0.18418185412883759	0.1756005585193634	0.1823480725288391	0.18610064685344696	0.1808731108903885	0.18101514875888824	0.1818399727344513	0.17306272685527802	0.1824009120464325	0.1818164587020874	0.17963603138923645	0.17888136208057404	0.17803238332271576	0.18437016010284424	0.1769997477531433	0.18217381834983826
PHF13	0.19199708104133606	0.1929418444633484	0.1919216811656952	0.18710464239120483	0.19391658902168274	0.18868181109428406	0.18901684880256653	0.1940542310476303	0.19153590500354767	0.1893591731786728	0.19168663024902344	0.19042541086673737	0.18906278908252716	0.19366732239723206	0.19333279132843018	0.19351346790790558	0.1945420801639557	0.20000211894512177	0.19191622734069824	0.18780109286308289	0.19497665762901306	0.19152796268463135	0.19291317462921143	0.1951122283935547	0.1921025514602661	0.19158825278282166	0.1951339989900589	0.1874341517686844	0.1901969313621521	0.1949869990348816	0.1969650536775589	0.1933339387178421	0.1903192400932312	0.19199134409427643	0.19315674901008606	0.1910448670387268	0.19439765810966492	0.20472702383995056	0.18768684566020966	0.19261568784713745	0.19072002172470093	0.19133451581001282	0.19083145260810852	0.19265484809875488	0.18983599543571472	0.1890951693058014	0.1983281373977661	0.19077567756175995	0.19866777956485748
THAP3	0.3107886016368866	0.31223541498184204	0.3148079514503479	0.3150072991847992	0.31552812457084656	0.3175828158855438	0.3105807900428772	0.31835904717445374	0.3179757595062256	0.3139670491218567	0.31314271688461304	0.3180301785469055	0.3146058917045593	0.31940820813179016	0.31507009267807007	0.31316322088241577	0.3150668740272522	0.3149142265319824	0.3132510185241699	0.3108707666397095	0.3154792785644531	0.316449910402298	0.31633618474006653	0.3133552074432373	0.31382742524147034	0.3149346709251404	0.3142216205596924	0.3151456117630005	0.3145087659358978	0.31468823552131653	0.3017442524433136	0.31212830543518066	0.3131399154663086	0.31490424275398254	0.3150814175605774	0.3155575096607208	0.3166748285293579	0.3146713972091675	0.3136026859283447	0.3158940076828003	0.3048531711101532	0.310467928647995	0.31811168789863586	0.3145591616630554	0.3141117990016937	0.31420615315437317	0.3170369267463684	0.3132866322994232	0.31532177329063416
DNAJC11	0.23673085868358612	0.23627693951129913	0.2362259477376938	0.23794949054718018	0.23921482264995575	0.23729373514652252	0.23451051115989685	0.2386891394853592	0.2338612675666809	0.2344706803560257	0.24164260923862457	0.23830443620681763	0.23211520910263062	0.23712031543254852	0.23770354688167572	0.23620042204856873	0.2363160401582718	0.23090291023254395	0.23662738502025604	0.2339501976966858	0.2349824458360672	0.2371671199798584	0.23996618390083313	0.2364027500152588	0.2361631989479065	0.23104721307754517	0.23975098133087158	0.2371709942817688	0.2342785894870758	0.23536834120750427	0.2255416214466095	0.23641236126422882	0.23667047917842865	0.23584119975566864	0.2372584342956543	0.2363056242465973	0.23472708463668823	0.23779591917991638	0.23511427640914917	0.23958486318588257	0.2246435135602951	0.2401038408279419	0.24121245741844177	0.23473647236824036	0.23715174198150635	0.2361314296722412	0.23693698644638062	0.23587751388549805	0.23895788192749023
VAMP3	0.37304699420928955	0.3764231204986572	0.37131544947624207	0.38107186555862427	0.37972819805145264	0.37717726826667786	0.3772614598274231	0.3811661899089813	0.3781167268753052	0.3763540983200073	0.3737879693508148	0.37280309200286865	0.3675920367240906	0.38329944014549255	0.3748681843280792	0.3759167492389679	0.3734213709831238	0.3774966597557068	0.3816872537136078	0.3682757616043091	0.37534546852111816	0.37995192408561707	0.379613995552063	0.3773336112499237	0.3788982331752777	0.3797770142555237	0.3748338520526886	0.37099331617355347	0.3781093657016754	0.37340834736824036	0.38405996561050415	0.3758937418460846	0.3731650114059448	0.3785569369792938	0.37947016954421997	0.37556344270706177	0.3828315734863281	0.3815697431564331	0.37452974915504456	0.37837091088294983	0.3694341480731964	0.3767034411430359	0.3810693025588989	0.37583693861961365	0.3749861717224121	0.37308576703071594	0.38933587074279785	0.37694770097732544	0.3841286301612854
UTS2	0.07250756770372391	0.07239515334367752	0.07385190576314926	0.07266973704099655	0.07263539731502533	0.07206298410892487	0.0740555077791214	0.07383590936660767	0.07247088849544525	0.07294241338968277	0.0799834355711937	0.07238666713237762	0.07526889443397522	0.07297030091285706	0.07274136692285538	0.06869665533304214	0.07144806534051895	0.0751609057188034	0.06738460063934326	0.07521311938762665	0.07566174119710922	0.07318957149982452	0.0703367069363594	0.0723995789885521	0.07349837571382523	0.07080318033695221	0.07196290791034698	0.07463625073432922	0.06986784189939499	0.07493404299020767	0.002441690769046545	0.07452224940061569	0.07559910416603088	0.07277894020080566	0.07154962420463562	0.0730920135974884	0.06933921575546265	0.07302939891815186	0.07187497615814209	0.07062701880931854	0.06968400627374649	0.07202263176441193	0.07564595341682434	0.07409615069627762	0.07190091907978058	0.07323193550109863	0.07226425409317017	0.07153166085481644	0.06889268755912781
TNFRSF9	0.11475134640932083	0.11383351683616638	0.11869044601917267	0.11350259929895401	0.11588988453149796	0.11492495238780975	0.11115089058876038	0.11546307802200317	0.11150716245174408	0.11594308912754059	0.11493508517742157	0.11297723650932312	0.11447286605834961	0.11403046548366547	0.1132594645023346	0.1151675209403038	0.1133980005979538	0.11314307898283005	0.11382734775543213	0.10663025081157684	0.11299613118171692	0.11272530257701874	0.11652480065822601	0.11315828561782837	0.11831428855657578	0.11417481303215027	0.11384530365467072	0.11036679148674011	0.1135963425040245	0.1126936748623848	0.12445329874753952	0.11503060907125473	0.11287660896778107	0.1153307631611824	0.11709024012088776	0.1133270338177681	0.11517387628555298	0.1150023490190506	0.11170583963394165	0.11560118943452835	0.1162867471575737	0.11417890340089798	0.11770254373550415	0.11986240744590759	0.11292927712202072	0.11560486257076263	0.11698435246944427	0.11701124161481857	0.11947984993457794
PARK7	0.6478094458580017	0.6406538486480713	0.6469939947128296	0.648332953453064	0.6467832326889038	0.6484999656677246	0.6471318602561951	0.6505320072174072	0.6491637229919434	0.6474530100822449	0.6557732224464417	0.648574709892273	0.6432937383651733	0.6468163728713989	0.6492893099784851	0.64608234167099	0.6499186754226685	0.6429535746574402	0.6480966210365295	0.635843813419342	0.6473886966705322	0.6466034650802612	0.6498158574104309	0.6457699537277222	0.6451931595802307	0.643772542476654	0.6443482637405396	0.6483807563781738	0.6426982283592224	0.6429464221000671	0.6321969628334045	0.6431496739387512	0.6423689723014832	0.6524094343185425	0.6500809192657471	0.6434086561203003	0.6461381912231445	0.644014835357666	0.643608033657074	0.6496644020080566	0.6387512683868408	0.6495381593704224	0.6570897698402405	0.6443226337432861	0.6472207307815552	0.649533748626709	0.6489604115486145	0.6452116966247559	0.6471413969993591
ENO1	0.6586012840270996	0.6526193022727966	0.6611254811286926	0.6649231910705566	0.6575822234153748	0.6541463136672974	0.6550039052963257	0.6624844670295715	0.6652364730834961	0.6565548777580261	0.6606190800666809	0.6631150245666504	0.6573906540870667	0.662143349647522	0.6563487648963928	0.65703284740448	0.6580432653427124	0.6556071639060974	0.6556380987167358	0.6556047797203064	0.6578599214553833	0.6580860018730164	0.6577955484390259	0.657352089881897	0.6605232357978821	0.6565880179405212	0.6525925397872925	0.6607617735862732	0.6549153923988342	0.6562286615371704	0.6391638517379761	0.6595145463943481	0.6546934247016907	0.6603057384490967	0.6616542339324951	0.6592717170715332	0.66026771068573	0.6573496460914612	0.6504154801368713	0.6603370904922485	0.6474408507347107	0.6621843576431274	0.6619349718093872	0.6550829410552979	0.6541154980659485	0.6528322100639343	0.6624703407287598	0.6543989181518555	0.6624370217323303
H6PD	0.30533528327941895	0.3055933117866516	0.30075204372406006	0.30442014336586	0.30783048272132874	0.3050955832004547	0.30058637261390686	0.30527716875076294	0.30077046155929565	0.3059485852718353	0.308596134185791	0.3038659691810608	0.2982722520828247	0.30510860681533813	0.2992594242095947	0.3011544346809387	0.3053811192512512	0.29894784092903137	0.30582287907600403	0.2967491149902344	0.29785481095314026	0.2996324896812439	0.3056754171848297	0.3057752549648285	0.30597952008247375	0.30325815081596375	0.30240529775619507	0.3007308542728424	0.2989027500152588	0.3087175488471985	0.3006821274757385	0.30381107330322266	0.30301433801651	0.3076842427253723	0.30501648783683777	0.30093616247177124	0.3115639388561249	0.3039451837539673	0.30241337418556213	0.3068069815635681	0.2887658476829529	0.3032945990562439	0.30830127000808716	0.3032023310661316	0.30477985739707947	0.30578261613845825	0.30796170234680176	0.29642820358276367	0.2995433509349823
SPSB1	0.08325362950563431	0.08529922366142273	0.08194813877344131	0.08449682593345642	0.08479811251163483	0.08243617415428162	0.07936244457960129	0.08031662553548813	0.08297310769557953	0.08344913274049759	0.08393852412700653	0.08422411978244781	0.08127710223197937	0.07892320305109024	0.0837959498167038	0.07612880319356918	0.083676278591156	0.0854707658290863	0.08362431824207306	0.08408643305301666	0.08313024789094925	0.07859166711568832	0.08421265333890915	0.08485019207000732	0.08392690122127533	0.07974980771541595	0.08374278247356415	0.08363450318574905	0.08383916318416595	0.08333002775907516	0.07615823298692703	0.08642558753490448	0.08204450458288193	0.08561060577630997	0.08347760140895844	0.08214496076107025	0.08837710320949554	0.09043684601783752	0.08512306958436966	0.0824601948261261	0.07700387388467789	0.08125989884138107	0.07300080358982086	0.07902009785175323	0.08051782846450806	0.085941843688488	0.09359019994735718	0.08122000843286514	0.08206813782453537
SLC25A33	0.3172870874404907	0.31408825516700745	0.31269600987434387	0.318003386259079	0.3160072863101959	0.31213241815567017	0.31683415174484253	0.3134501874446869	0.3121989965438843	0.3148499131202698	0.31717589497566223	0.3205633759498596	0.3148546516895294	0.3164317011833191	0.3058012127876282	0.3163593113422394	0.31725627183914185	0.3100854456424713	0.31580811738967896	0.31134557723999023	0.3159405589103699	0.3160456418991089	0.3176311254501343	0.31609880924224854	0.31386029720306396	0.3131038248538971	0.3069625198841095	0.3141464591026306	0.3134269714355469	0.31729769706726074	0.3087652921676636	0.31448817253112793	0.3163066804409027	0.31842830777168274	0.316206157207489	0.31424152851104736	0.31666117906570435	0.31439483165740967	0.31676867604255676	0.31775963306427	0.30351850390434265	0.31274259090423584	0.3179108500480652	0.31336408853530884	0.3205922245979309	0.31816554069519043	0.31412386894226074	0.31970906257629395	0.315670371055603
TMEM201	0.052554018795490265	0.05598584935069084	0.05254895240068436	0.052206773310899734	0.058416400104761124	0.054010894149541855	0.048306114971637726	0.051309652626514435	0.049663688987493515	0.05386731028556824	0.053458329290151596	0.05218818038702011	0.053378887474536896	0.05446702614426613	0.051249414682388306	0.04460218921303749	0.052526310086250305	0.049103572964668274	0.05357508361339569	0.048113688826560974	0.052513595670461655	0.05102218687534332	0.055240362882614136	0.053170718252658844	0.054615527391433716	0.05280210077762604	0.05177856236696243	0.04772401601076126	0.0511951707303524	0.05266563594341278	0.04266773909330368	0.05218297243118286	0.05479621887207031	0.050849590450525284	0.051614534109830856	0.053457070142030716	0.056305013597011566	0.05194979906082153	0.05137749761343002	0.05393894761800766	0.05018024891614914	0.05422491580247879	0.05273686349391937	0.05039504915475845	0.0490424782037735	0.05190404877066612	0.052591629326343536	0.051749102771282196	0.05302165448665619
PIK3CD	0.3972839117050171	0.39391428232192993	0.3968130052089691	0.4003825783729553	0.4022524058818817	0.4018601179122925	0.39400574564933777	0.3997357189655304	0.396087646484375	0.3982025384902954	0.40092599391937256	0.4006020724773407	0.39414891600608826	0.402090847492218	0.3961094319820404	0.39402997493743896	0.4018707573413849	0.38896921277046204	0.4028332233428955	0.3886207640171051	0.38861989974975586	0.3979053497314453	0.400461345911026	0.39801833033561707	0.39799603819847107	0.3984425365924835	0.3988218605518341	0.39888110756874084	0.398568719625473	0.3968251943588257	0.3901734948158264	0.3992599844932556	0.3945389688014984	0.40249475836753845	0.3998938798904419	0.4001119136810303	0.4099731743335724	0.3977371156215668	0.39615172147750854	0.40075284242630005	0.3874080181121826	0.40204131603240967	0.39807093143463135	0.3978502154350281	0.3982543349266052	0.40242043137550354	0.40167510509490967	0.39795663952827454	0.39871588349342346
CLSTN1	0.37683403491973877	0.37272679805755615	0.3795569837093353	0.3790648877620697	0.37816840410232544	0.3796458840370178	0.3770695924758911	0.38097473978996277	0.3764922320842743	0.3755631148815155	0.3833090364933014	0.38179197907447815	0.383211225271225	0.3760741055011749	0.3846163749694824	0.37866872549057007	0.3752564489841461	0.37591487169265747	0.3827415406703949	0.37991654872894287	0.377463698387146	0.3794125020503998	0.3799864649772644	0.374878466129303	0.3785218596458435	0.3758786618709564	0.3776766061782837	0.3802494704723358	0.37414807081222534	0.37636157870292664	0.26079046726226807	0.3777124583721161	0.3721795380115509	0.3769872188568115	0.37833479046821594	0.376001238822937	0.37201163172721863	0.3734533190727234	0.3754008710384369	0.3780595064163208	0.37041378021240234	0.38040944933891296	0.3783828914165497	0.3752315640449524	0.3746744990348816	0.3778490126132965	0.38142266869544983	0.3728693127632141	0.3778628408908844
CTNNBIP1	0.3686346709728241	0.3656056523323059	0.3709948658943176	0.3683915138244629	0.36656469106674194	0.3686095178127289	0.36312389373779297	0.3703764081001282	0.37268367409706116	0.36598625779151917	0.36842280626296997	0.3712187707424164	0.36637014150619507	0.3650897145271301	0.3704143166542053	0.364739328622818	0.36554768681526184	0.3626975119113922	0.3693707585334778	0.3626556694507599	0.36327382922172546	0.36652275919914246	0.368708997964859	0.36682265996932983	0.3706137239933014	0.36137890815734863	0.3690517544746399	0.36756381392478943	0.36693018674850464	0.3647202253341675	0.35443106293678284	0.36719533801078796	0.3623649775981903	0.370137482881546	0.36991021037101746	0.36757126450538635	0.3664202392101288	0.36588358879089355	0.367770791053772	0.36813321709632874	0.3575042486190796	0.37134888768196106	0.3721678853034973	0.3644152283668518	0.3663093149662018	0.3712235391139984	0.3698493242263794	0.37067314982414246	0.36614730954170227
LZIC	0.34998437762260437	0.3462445139884949	0.347659707069397	0.34964659810066223	0.34524381160736084	0.3541339337825775	0.347049355506897	0.35156744718551636	0.34733930230140686	0.34664809703826904	0.35387542843818665	0.35126471519470215	0.34644150733947754	0.3516945242881775	0.3511108458042145	0.35034114122390747	0.35091206431388855	0.3466736674308777	0.34715405106544495	0.343339741230011	0.34569743275642395	0.3479875326156616	0.3517096936702728	0.34596359729766846	0.3483366072177887	0.3471207320690155	0.349997341632843	0.34849920868873596	0.34746402502059937	0.34734296798706055	0.33346250653266907	0.3430332541465759	0.34788593649864197	0.35085010528564453	0.34695419669151306	0.3490094840526581	0.35322830080986023	0.350168377161026	0.3445930480957031	0.3536038100719452	0.3412521183490753	0.3484286069869995	0.3491770029067993	0.34926605224609375	0.35200440883636475	0.34839460253715515	0.3506946563720703	0.3427860140800476	0.3499628007411957
NMNAT1	0.24716880917549133	0.24551890790462494	0.24741661548614502	0.2503635883331299	0.24643461406230927	0.2470235824584961	0.24671675264835358	0.25077149271965027	0.24943755567073822	0.248438760638237	0.24834708869457245	0.24869856238365173	0.24788497388362885	0.24588119983673096	0.2494082748889923	0.24614499509334564	0.24512696266174316	0.24777548015117645	0.2465040385723114	0.24648542702198029	0.24928948283195496	0.24617761373519897	0.24779312312602997	0.24800577759742737	0.24773941934108734	0.24746885895729065	0.2499769926071167	0.24809050559997559	0.24674326181411743	0.24890626966953278	0.23717841506004333	0.24581003189086914	0.248050719499588	0.2496568262577057	0.24699655175209045	0.24874603748321533	0.24505572021007538	0.24663189053535461	0.2475651651620865	0.25044316053390503	0.23876908421516418	0.24948439002037048	0.24887235462665558	0.24527372419834137	0.2449248880147934	0.24899394810199738	0.25008782744407654	0.2455131560564041	0.2501344382762909
RBP7	0.24633702635765076	0.24271267652511597	0.23857183754444122	0.2426629215478897	0.25078484416007996	0.24187351763248444	0.23742558062076569	0.2437545359134674	0.2437487244606018	0.24155762791633606	0.2409818023443222	0.2452850639820099	0.24002958834171295	0.24406546354293823	0.23285239934921265	0.23838083446025848	0.24342986941337585	0.23611241579055786	0.2498372197151184	0.2373030036687851	0.23949168622493744	0.24137526750564575	0.2438419908285141	0.24025891721248627	0.24610640108585358	0.24429106712341309	0.2393084019422531	0.2425774335861206	0.2412780076265335	0.24166950583457947	0.22989065945148468	0.24620288610458374	0.24408292770385742	0.2414875626564026	0.24420487880706787	0.24266734719276428	0.24663145840168	0.242848739027977	0.24039189517498016	0.24720315635204315	0.22244226932525635	0.24270989000797272	0.23911474645137787	0.23964357376098633	0.24732838571071625	0.23922118544578552	0.2438359409570694	0.24454569816589355	0.23158575594425201
KIF1B	0.13935129344463348	0.1362943798303604	0.13997216522693634	0.141482874751091	0.14183296263217926	0.14305180311203003	0.13873398303985596	0.14193344116210938	0.14478616416454315	0.1401689499616623	0.1420249193906784	0.14183928072452545	0.14036045968532562	0.13683046400547028	0.1423388421535492	0.13406863808631897	0.14149630069732666	0.13935160636901855	0.14173799753189087	0.1363447904586792	0.14087054133415222	0.13889560103416443	0.1365005075931549	0.14070914685726166	0.14218997955322266	0.1416861116886139	0.14128662645816803	0.14246009290218353	0.14103585481643677	0.1379726082086563	0.13207519054412842	0.14191707968711853	0.1396605223417282	0.14006370306015015	0.14079029858112335	0.14038443565368652	0.13934318721294403	0.1407335251569748	0.13652373850345612	0.14244256913661957	0.13406094908714294	0.1406651735305786	0.14232836663722992	0.1383158415555954	0.1386534422636032	0.13697849214076996	0.14049062132835388	0.1375371366739273	0.13863377273082733
PGD	0.3881891369819641	0.38507333397865295	0.38778796792030334	0.39821216464042664	0.3826695680618286	0.39108774065971375	0.38812142610549927	0.39448532462120056	0.3906657099723816	0.39079853892326355	0.3920222520828247	0.39439114928245544	0.3863959014415741	0.38936007022857666	0.38792529702186584	0.38821014761924744	0.386646032333374	0.38735851645469666	0.3852061331272125	0.3823162913322449	0.3828883767127991	0.38727545738220215	0.3886573314666748	0.3872506022453308	0.3878878057003021	0.38684284687042236	0.38611292839050293	0.3888072967529297	0.3842729926109314	0.3900848627090454	0.3733848035335541	0.388129323720932	0.3886070251464844	0.39183053374290466	0.38845154643058777	0.3866654932498932	0.3881800174713135	0.38760700821876526	0.38648051023483276	0.389274924993515	0.36972329020500183	0.38628748059272766	0.39438095688819885	0.3895689845085144	0.38685867190361023	0.39094534516334534	0.39000678062438965	0.3809349536895752	0.38883501291275024
DFFA	0.3600464165210724	0.35645484924316406	0.3569328188896179	0.36184588074684143	0.35724344849586487	0.3623866140842438	0.3596651256084442	0.3643536865711212	0.35539793968200684	0.35379818081855774	0.36376938223838806	0.3617769479751587	0.35768184065818787	0.3601764440536499	0.3599952757358551	0.3588813543319702	0.35940513014793396	0.3517165780067444	0.35890448093414307	0.35516563057899475	0.35897305607795715	0.35354283452033997	0.3580010235309601	0.3581993579864502	0.3600713610649109	0.35816219449043274	0.35826101899147034	0.36101725697517395	0.35620883107185364	0.3568766117095947	0.34538811445236206	0.3562508225440979	0.35743698477745056	0.3663429021835327	0.35690340399742126	0.35921773314476013	0.36209985613822937	0.3540157675743103	0.356619268655777	0.35693487524986267	0.3508074879646301	0.36115944385528564	0.3560909330844879	0.3572046160697937	0.3569207191467285	0.3566800355911255	0.3616270124912262	0.36049798130989075	0.3602634072303772
CASZ1	0.09624384343624115	0.09601189941167831	0.09500478208065033	0.09723059087991714	0.09580058604478836	0.09656187891960144	0.09554903209209442	0.09680068492889404	0.09653612971305847	0.09541526436805725	0.09377878904342651	0.09782633185386658	0.0960843414068222	0.09686842560768127	0.09749635308980942	0.09638071060180664	0.09764054417610168	0.09642961621284485	0.09189514070749283	0.09506610780954361	0.09644153714179993	0.09634239971637726	0.09588055312633514	0.09645531326532364	0.09690292179584503	0.09427358210086823	0.09395250678062439	0.0970742478966713	0.09648269414901733	0.09523120522499084	0.08722861856222153	0.09696212410926819	0.09734350442886353	0.0977674126625061	0.09466128051280975	0.09568595886230469	0.09400840103626251	0.09948602318763733	0.09649080783128738	0.09917324781417847	0.08888646960258484	0.09632408618927002	0.09963509440422058	0.09287900477647781	0.09483238309621811	0.0978345274925232	0.09264015406370163	0.09473811089992523	0.09665969014167786
TARDBP	0.41338521242141724	0.4125007092952728	0.4113573133945465	0.42044851183891296	0.41665732860565186	0.4183766543865204	0.4083070755004883	0.4164530634880066	0.40768247842788696	0.4111187160015106	0.4141421914100647	0.4118160307407379	0.4049605131149292	0.42182594537734985	0.41542622447013855	0.407131552696228	0.41221898794174194	0.4147564172744751	0.4168391227722168	0.4064306616783142	0.4113632142543793	0.40424787998199463	0.41688570380210876	0.4141058325767517	0.4123119115829468	0.4142279624938965	0.42072799801826477	0.4104878902435303	0.4153452217578888	0.4129502475261688	0.4159740209579468	0.4136718809604645	0.410961389541626	0.4096892476081848	0.416617751121521	0.41345706582069397	0.4191117584705353	0.42052847146987915	0.4103395640850067	0.42024868726730347	0.40625816583633423	0.4156363010406494	0.4153773784637451	0.4169387221336365	0.4145336151123047	0.41190651059150696	0.42151451110839844	0.41689789295196533	0.4202107787132263
SRM	0.4784354567527771	0.47517335414886475	0.4784558415412903	0.477600634098053	0.48025840520858765	0.47303032875061035	0.473405122756958	0.4810068905353546	0.47471481561660767	0.4742836356163025	0.48647603392601013	0.47733989357948303	0.4732866883277893	0.4824700355529785	0.4688127934932709	0.48124510049819946	0.4810022711753845	0.47539713978767395	0.4805980920791626	0.4710923731327057	0.47749221324920654	0.4727063775062561	0.4763144254684448	0.4737178683280945	0.47748643159866333	0.46870970726013184	0.4776884615421295	0.47891369462013245	0.47352856397628784	0.4753095507621765	0.48455753922462463	0.47951769828796387	0.47532185912132263	0.47547441720962524	0.47724756598472595	0.478404700756073	0.4862149953842163	0.48539239168167114	0.47850799560546875	0.48025503754615784	0.46481549739837646	0.4786280691623688	0.4819572865962982	0.4762287735939026	0.4779060482978821	0.4781864583492279	0.4817282259464264	0.4793410897254944	0.47773414850234985
EXOSC10	0.36824166774749756	0.3688136339187622	0.3687199652194977	0.3690483570098877	0.3709314167499542	0.3717556595802307	0.3676813542842865	0.3710812032222748	0.37160807847976685	0.36890289187431335	0.37459105253219604	0.3684431314468384	0.36427170038223267	0.3710826635360718	0.3658677637577057	0.3682677745819092	0.3714664578437805	0.3692857623100281	0.3731715977191925	0.36346447467803955	0.3690603971481323	0.369624525308609	0.37042900919914246	0.3685612976551056	0.3710341453552246	0.36801671981811523	0.3624856770038605	0.3671771287918091	0.3723107874393463	0.3730008006095886	0.36882779002189636	0.37204307317733765	0.3647729158401489	0.37148258090019226	0.3709917962551117	0.371451735496521	0.3787924647331238	0.36963263154029846	0.3687407970428467	0.3719538450241089	0.3580267131328583	0.37248367071151733	0.37092894315719604	0.3692459762096405	0.3736339211463928	0.3690176010131836	0.371298611164093	0.36609411239624023	0.37208569049835205
MTOR	0.19479705393314362	0.19312304258346558	0.19072850048542023	0.1997407227754593	0.19704291224479675	0.19611403346061707	0.1910727322101593	0.2004934400320053	0.19933253526687622	0.1961694061756134	0.20349028706550598	0.19705700874328613	0.19042906165122986	0.20241475105285645	0.19641926884651184	0.19490692019462585	0.1972045749425888	0.19218504428863525	0.19664613902568817	0.19319488108158112	0.19052720069885254	0.19731000065803528	0.1956595629453659	0.19656440615653992	0.1967756450176239	0.1954611837863922	0.19489774107933044	0.19262686371803284	0.19780543446540833	0.19693490862846375	0.17543518543243408	0.20012082159519196	0.19676078855991364	0.19564425945281982	0.1954505294561386	0.19404856860637665	0.20494313538074493	0.19987137615680695	0.19540423154830933	0.19617275893688202	0.18363958597183228	0.19751884043216705	0.1981043815612793	0.19492778182029724	0.19738700985908508	0.19306987524032593	0.19652703404426575	0.194677472114563	0.1973244547843933
UBIAD1	0.3757017254829407	0.3683568239212036	0.370426207780838	0.37272873520851135	0.369981974363327	0.37088775634765625	0.36887890100479126	0.3684048056602478	0.3747304677963257	0.37026622891426086	0.3765294551849365	0.372853547334671	0.36835241317749023	0.37193670868873596	0.36549311876296997	0.369806706905365	0.3709274232387543	0.3661534786224365	0.3746177554130554	0.3656805455684662	0.36758264899253845	0.3694866895675659	0.36851003766059875	0.36986976861953735	0.37281760573387146	0.36840754747390747	0.3643381893634796	0.36904454231262207	0.37010225653648376	0.371351420879364	0.36144575476646423	0.37352001667022705	0.37008681893348694	0.3721845746040344	0.37386414408683777	0.37171563506126404	0.37874430418014526	0.3718760311603546	0.3720077574253082	0.3751044273376465	0.35731402039527893	0.37142473459243774	0.37112078070640564	0.3689804971218109	0.3735741078853607	0.36709415912628174	0.37136954069137573	0.36570727825164795	0.37181705236434937
FBXO2	0.19657279551029205	0.19182445108890533	0.19158032536506653	0.19687969982624054	0.19984418153762817	0.19782765209674835	0.19152989983558655	0.19462157785892487	0.18979042768478394	0.19402818381786346	0.19665966928005219	0.18945129215717316	0.19423779845237732	0.19616791605949402	0.19650565087795258	0.18995365500450134	0.19547556340694427	0.1901734173297882	0.1980169266462326	0.19177307188510895	0.1952189803123474	0.18820831179618835	0.1945696622133255	0.19820550084114075	0.19749408960342407	0.19386908411979675	0.19812631607055664	0.19350719451904297	0.19682393968105316	0.19615906476974487	0.19231316447257996	0.19803069531917572	0.1976553350687027	0.1972501575946808	0.1927199810743332	0.19515931606292725	0.195876345038414	0.2047451138496399	0.19146087765693665	0.197281152009964	0.19222697615623474	0.1974150687456131	0.1939578801393509	0.194726824760437	0.1965629905462265	0.19528363645076752	0.19657441973686218	0.19259101152420044	0.18831045925617218
FBXO44	0.3695443570613861	0.3661700189113617	0.37143245339393616	0.370513916015625	0.3691818118095398	0.3710829019546509	0.36674124002456665	0.37057456374168396	0.36148130893707275	0.3687313199043274	0.37315329909324646	0.3681315779685974	0.36483949422836304	0.37194105982780457	0.36312419176101685	0.37052446603775024	0.368937611579895	0.35714489221572876	0.3678712844848633	0.360490620136261	0.3686290681362152	0.3694717288017273	0.3700496256351471	0.36796194314956665	0.36739420890808105	0.36655697226524353	0.3668481707572937	0.3668868839740753	0.3624348044395447	0.36763760447502136	0.3634639084339142	0.37257230281829834	0.36613982915878296	0.3698410391807556	0.3719731271266937	0.36748987436294556	0.3762378394603729	0.36433500051498413	0.3655417561531067	0.37056639790534973	0.3547220230102539	0.37103256583213806	0.37215033173561096	0.36847490072250366	0.37244677543640137	0.3654698431491852	0.3698383569717407	0.3620050549507141	0.3675808310508728
FBXO6	0.372345507144928	0.36935189366340637	0.3725144863128662	0.37076157331466675	0.3758981227874756	0.3760342597961426	0.3733466565608978	0.3785657286643982	0.36950913071632385	0.3710191547870636	0.3767561912536621	0.374045729637146	0.3736721873283386	0.3731168210506439	0.3628423511981964	0.3794042468070984	0.37741589546203613	0.370661199092865	0.381120502948761	0.36687609553337097	0.37524914741516113	0.3757939040660858	0.37630969285964966	0.37293142080307007	0.37826475501060486	0.3711096942424774	0.375535249710083	0.3704368472099304	0.3768633306026459	0.3711237609386444	0.38667017221450806	0.37237635254859924	0.3695198893547058	0.37648746371269226	0.37933406233787537	0.3732239007949829	0.3770613670349121	0.38633179664611816	0.37095901370048523	0.3757411241531372	0.37115293741226196	0.3756087124347687	0.3787602186203003	0.3727189004421234	0.3722965717315674	0.3747026324272156	0.3822314143180847	0.37539803981781006	0.37851887941360474
MAD2L2	0.4081377387046814	0.40579041838645935	0.4108233153820038	0.40795081853866577	0.40880441665649414	0.41201362013816833	0.4028017818927765	0.41135406494140625	0.4074455201625824	0.4111666679382324	0.4129121005535126	0.41394737362861633	0.4126684367656708	0.4104776382446289	0.41443443298339844	0.4084140658378601	0.4102299213409424	0.40150466561317444	0.40701615810394287	0.4063182771205902	0.40898966789245605	0.40812698006629944	0.4117909073829651	0.4068661332130432	0.4123990833759308	0.4102889597415924	0.403421014547348	0.4099627733230591	0.410491943359375	0.4085610806941986	0.3379766345024109	0.4109383523464203	0.4100330173969269	0.4090610444545746	0.4113055169582367	0.4124124348163605	0.4099927544593811	0.40471351146698	0.4017563462257385	0.41316261887550354	0.4029580056667328	0.41175776720046997	0.4078430235385895	0.4112755358219147	0.4057961404323578	0.40858638286590576	0.4106872081756592	0.40550947189331055	0.40819528698921204
AGTRAP	0.4230514168739319	0.416437566280365	0.42382511496543884	0.42530980706214905	0.4235590398311615	0.42422813177108765	0.42330947518348694	0.42724472284317017	0.4200741946697235	0.4213853180408478	0.4267292022705078	0.42725056409835815	0.4290691614151001	0.4251696765422821	0.4214004874229431	0.42134448885917664	0.42145758867263794	0.41884273290634155	0.42468178272247314	0.417039692401886	0.42241141200065613	0.420988529920578	0.4277399778366089	0.4210977852344513	0.4217819571495056	0.4204714894294739	0.4154219925403595	0.42388561367988586	0.41705766320228577	0.42095014452934265	0.40911880135536194	0.41883566975593567	0.4202701151371002	0.4269935190677643	0.4253942370414734	0.4238191246986389	0.4220055639743805	0.41830992698669434	0.41816914081573486	0.42460787296295166	0.41277939081192017	0.4252702593803406	0.4207257628440857	0.42048054933547974	0.42683207988739014	0.4186740517616272	0.4227377474308014	0.4204896092414856	0.42198482155799866
MTHFR	0.34412217140197754	0.34276995062828064	0.34075576066970825	0.3449735641479492	0.3432389497756958	0.3487926721572876	0.341899037361145	0.3461061120033264	0.34471067786216736	0.34184345602989197	0.34420832991600037	0.34322577714920044	0.33901694416999817	0.3529157340526581	0.34532269835472107	0.3342660665512085	0.34504204988479614	0.35803094506263733	0.3446913957595825	0.3349453806877136	0.3407573997974396	0.3368712365627289	0.3419089913368225	0.3508726954460144	0.3435836136341095	0.3465772569179535	0.3474825620651245	0.3430103063583374	0.345758855342865	0.3437330424785614	0.349743515253067	0.3442401885986328	0.3433873653411865	0.34227198362350464	0.34605664014816284	0.34329119324684143	0.3538859486579895	0.35270658135414124	0.34469878673553467	0.348965048789978	0.3309890329837799	0.3487970232963562	0.35464248061180115	0.345558226108551	0.34332484006881714	0.34465929865837097	0.34593263268470764	0.34667640924453735	0.35186681151390076
CLCN6	0.25063955783843994	0.24406082928180695	0.2457827925682068	0.2512466013431549	0.2469862699508667	0.24783478677272797	0.2484809011220932	0.2507915496826172	0.25103870034217834	0.24815531075000763	0.24813111126422882	0.2493748664855957	0.2483886182308197	0.24781164526939392	0.2508099675178528	0.24677211046218872	0.24633195996284485	0.24586240947246552	0.24692994356155396	0.2471526563167572	0.24622677266597748	0.24597375094890594	0.24635915458202362	0.24718038737773895	0.24767643213272095	0.2506130337715149	0.24673229455947876	0.2496022880077362	0.24421964585781097	0.24855558574199677	0.2409682273864746	0.24810785055160522	0.24780547618865967	0.24646322429180145	0.2465699464082718	0.24844799935817719	0.2482605278491974	0.24700166285037994	0.24627940356731415	0.25314533710479736	0.2444617599248886	0.24816732108592987	0.2522442638874054	0.24722793698310852	0.24862191081047058	0.2485722005367279	0.24948063492774963	0.2474333941936493	0.24837811291217804
KIAA2013	0.3158082664012909	0.315605103969574	0.3161480128765106	0.31809571385383606	0.3222807049751282	0.31597700715065	0.3189583122730255	0.3182832598686218	0.31509432196617126	0.31502848863601685	0.32032498717308044	0.31740543246269226	0.30951133370399475	0.32579416036605835	0.32572615146636963	0.3275606036186218	0.3232894241809845	0.33176183700561523	0.31862837076187134	0.2995030879974365	0.3107861578464508	0.315242201089859	0.3205322325229645	0.3176213502883911	0.32239288091659546	0.3188434839248657	0.3170914053916931	0.31465086340904236	0.3220052719116211	0.324174702167511	0.3306387662887573	0.3169848918914795	0.3142206370830536	0.3174423575401306	0.31722843647003174	0.3190263509750366	0.3264005184173584	0.32372990250587463	0.3177567422389984	0.3222377300262451	0.3055070638656616	0.3214467465877533	0.3243398666381836	0.3204931616783142	0.3151472806930542	0.3164966404438019	0.3162943422794342	0.32009157538414	0.32347622513771057
PLOD1	0.20703624188899994	0.1998763233423233	0.2033524066209793	0.20189669728279114	0.20756515860557556	0.20299021899700165	0.2018514722585678	0.20567645132541656	0.2007754147052765	0.20053206384181976	0.20183208584785461	0.2024834156036377	0.20044974982738495	0.20412983000278473	0.19880792498588562	0.20001403987407684	0.2050696313381195	0.19942225515842438	0.2029074728488922	0.19970473647117615	0.20114654302597046	0.1995576173067093	0.20637045800685883	0.20015646517276764	0.20167213678359985	0.19776713848114014	0.20344094932079315	0.20460332930088043	0.1976190209388733	0.20238007605075836	0.20388656854629517	0.20283013582229614	0.2043876051902771	0.2013729214668274	0.20485594868659973	0.20810356736183167	0.20430830121040344	0.21248117089271545	0.2001383900642395	0.20751282572746277	0.2025473415851593	0.2035386562347412	0.20650708675384521	0.20312553644180298	0.20423069596290588	0.20258474349975586	0.2063261717557907	0.19904032349586487	0.20318478345870972
MFN2	0.2547729015350342	0.2537528872489929	0.2557629942893982	0.25908729434013367	0.25722578167915344	0.26122891902923584	0.2584500014781952	0.25639158487319946	0.25151586532592773	0.255404531955719	0.26317447423934937	0.25910326838493347	0.25508812069892883	0.25689002871513367	0.2579498291015625	0.25531435012817383	0.2578378915786743	0.2502506375312805	0.25832653045654297	0.25081974267959595	0.25523272156715393	0.25729605555534363	0.2575720250606537	0.2563934326171875	0.25539055466651917	0.2548752725124359	0.2522992789745331	0.25758734345436096	0.24920395016670227	0.2513304650783539	0.24929679930210114	0.25858908891677856	0.25426560640335083	0.26050493121147156	0.25135523080825806	0.25625771284103394	0.2554616332054138	0.25539588928222656	0.25378283858299255	0.2576867640018463	0.24877676367759705	0.2575816512107849	0.2566092312335968	0.25541532039642334	0.2593771815299988	0.2567143738269806	0.2585039436817169	0.24937325716018677	0.25516754388809204
MIIP	0.3756408393383026	0.37353211641311646	0.375014066696167	0.375440776348114	0.3841538727283478	0.3801005780696869	0.37357938289642334	0.3777731657028198	0.36943069100379944	0.37595289945602417	0.3860314190387726	0.3788983225822449	0.3688795268535614	0.38511374592781067	0.3691941499710083	0.376804381608963	0.3829982578754425	0.36907529830932617	0.37732285261154175	0.36473965644836426	0.3760472536087036	0.37653690576553345	0.3780284523963928	0.37632787227630615	0.374538391828537	0.3750728666782379	0.37218108773231506	0.37849634885787964	0.37226247787475586	0.3711032569408417	0.37585628032684326	0.3810518682003021	0.3757852613925934	0.37888020277023315	0.37485966086387634	0.37486502528190613	0.39069607853889465	0.3771003484725952	0.37052738666534424	0.381347119808197	0.35626330971717834	0.3772971034049988	0.37598565220832825	0.3750203847885132	0.38121721148490906	0.36929580569267273	0.37844839692115784	0.3700851798057556	0.37610483169555664
TNFRSF8	0.07173280417919159	0.0737897977232933	0.07236836850643158	0.0716632604598999	0.07127892225980759	0.07135482877492905	0.06610999256372452	0.0735534131526947	0.06962315738201141	0.06945845484733582	0.06792674213647842	0.07027342915534973	0.07024137675762177	0.07135267555713654	0.07114575058221817	0.07159510254859924	0.07401745021343231	0.07211402803659439	0.0696713998913765	0.06654443591833115	0.07073704898357391	0.0701342299580574	0.06919482350349426	0.07006461173295975	0.0707179382443428	0.0707385390996933	0.07032547146081924	0.06798821687698364	0.07063565403223038	0.07188432663679123	0.06217590346932411	0.07104749977588654	0.07516314834356308	0.0667351633310318	0.0720975250005722	0.07288588583469391	0.07996833324432373	0.07350151240825653	0.06875240802764893	0.07579441368579865	0.07117421925067902	0.06902717798948288	0.07305921614170074	0.06802128255367279	0.07488037645816803	0.06896653026342392	0.0705442950129509	0.06717623025178909	0.06541933864355087
TNFRSF1B	0.4406067728996277	0.4405505657196045	0.4352089464664459	0.44741708040237427	0.45025449991226196	0.44877389073371887	0.44332194328308105	0.4465782940387726	0.4395965337753296	0.43950608372688293	0.44262102246284485	0.441922128200531	0.43192601203918457	0.4484215974807739	0.441527396440506	0.44289153814315796	0.45009294152259827	0.4471246600151062	0.4455101490020752	0.4334616959095001	0.4396253228187561	0.4425884485244751	0.4429147243499756	0.4401648938655853	0.44411954283714294	0.44150152802467346	0.44486939907073975	0.43929237127304077	0.4469548463821411	0.44361820816993713	0.44941246509552	0.4491840600967407	0.4427211880683899	0.4441487193107605	0.4436115622520447	0.4423070251941681	0.4467035233974457	0.45162832736968994	0.4350195825099945	0.45310360193252563	0.4329967498779297	0.4452861547470093	0.44870734214782715	0.4506053030490875	0.44206109642982483	0.4418141841888428	0.4503043293952942	0.4446962773799896	0.44721782207489014
VPS13D	0.2749289870262146	0.2726001739501953	0.27577412128448486	0.2772645652294159	0.27405470609664917	0.27618250250816345	0.2728993594646454	0.2774178683757782	0.27827689051628113	0.27581554651260376	0.27764350175857544	0.27781274914741516	0.2756754457950592	0.2755298614501953	0.2764457166194916	0.275179386138916	0.27305272221565247	0.2744525074958801	0.27480512857437134	0.27361154556274414	0.2741563320159912	0.2743549644947052	0.27438196539878845	0.27421993017196655	0.27596014738082886	0.27436721324920654	0.2734532356262207	0.27453723549842834	0.2746643126010895	0.2754512131214142	0.2380034327507019	0.2755652368068695	0.2762582004070282	0.27668997645378113	0.2720823585987091	0.2778032720088959	0.27306434512138367	0.27310556173324585	0.2745492160320282	0.27790024876594543	0.2668290138244629	0.2745833396911621	0.2779654264450073	0.2699770927429199	0.27449408173561096	0.27662286162376404	0.2786577641963959	0.272097647190094	0.2765895128250122
PRDM2	0.5042500495910645	0.5002625584602356	0.5024152994155884	0.5053755640983582	0.5032325387001038	0.5052348375320435	0.5034224390983582	0.5051575303077698	0.4995710849761963	0.5043461322784424	0.5055417418479919	0.5038235187530518	0.5034042596817017	0.49709153175354004	0.5040565729141235	0.5005810260772705	0.501899242401123	0.49955636262893677	0.504336953163147	0.498531699180603	0.5022122859954834	0.5002294778823853	0.5055499076843262	0.5029767155647278	0.5038410425186157	0.5007877945899963	0.5024234652519226	0.5040045976638794	0.5043026804924011	0.5040675401687622	0.4879368841648102	0.5062837600708008	0.5044692754745483	0.5087003707885742	0.4994325637817383	0.5031787157058716	0.5041523575782776	0.505441427230835	0.5025564432144165	0.5069687366485596	0.4906654357910156	0.5050712823867798	0.5073757171630859	0.5001242160797119	0.5030698776245117	0.5028060674667358	0.5039010047912598	0.5016143321990967	0.4986311197280884
EFHD2	0.4976392686367035	0.4978138506412506	0.49745747447013855	0.5055270195007324	0.5107021331787109	0.5000167489051819	0.4977007210254669	0.5067099332809448	0.49785515666007996	0.5009185075759888	0.5037689208984375	0.4994739294052124	0.4934990704059601	0.5083063244819641	0.505512535572052	0.5028044581413269	0.505449116230011	0.5032636523246765	0.5089515447616577	0.48609527945518494	0.4982699155807495	0.5002405643463135	0.5019532442092896	0.5010809302330017	0.5027255415916443	0.4889317452907562	0.49912992119789124	0.4947597086429596	0.5028475522994995	0.5069341063499451	0.5108245015144348	0.5048233270645142	0.5021775364875793	0.49545255303382874	0.5026477575302124	0.49976956844329834	0.5066566467285156	0.5076265931129456	0.4990692436695099	0.5099514722824097	0.4862307012081146	0.5030782222747803	0.511885404586792	0.507106602191925	0.5005203485488892	0.4966234564781189	0.5111379623413086	0.5018761157989502	0.5085020065307617
CASP9	0.27169573307037354	0.2683658003807068	0.2702253758907318	0.2791755795478821	0.27249687910079956	0.27425816655158997	0.2705584168434143	0.2755874693393707	0.2734838128089905	0.27102190256118774	0.27521812915802	0.27087584137916565	0.2671195864677429	0.27342891693115234	0.2648549973964691	0.2733476161956787	0.27260541915893555	0.2713806927204132	0.27502334117889404	0.2684773802757263	0.27232441306114197	0.27218180894851685	0.27489563822746277	0.2717600166797638	0.27073612809181213	0.2718309760093689	0.2696482241153717	0.2741234600543976	0.27285265922546387	0.273136168718338	0.2700232267379761	0.2725641131401062	0.2743920385837555	0.27202463150024414	0.2726382613182068	0.2740631103515625	0.27259764075279236	0.26216888427734375	0.2685702443122864	0.27524009346961975	0.2623419761657715	0.27095070481300354	0.275295615196228	0.2707850933074951	0.27320343255996704	0.2732529938220978	0.2716462016105652	0.27208349108695984	0.27358880639076233
DNAJC16	0.20660017430782318	0.21107684075832367	0.2025877833366394	0.20955505967140198	0.20751209557056427	0.21079052984714508	0.20872455835342407	0.2117011547088623	0.21168193221092224	0.21051931381225586	0.21050982177257538	0.21324758231639862	0.20972400903701782	0.2066017985343933	0.21096393465995789	0.20723949372768402	0.20831972360610962	0.20520494878292084	0.21146604418754578	0.20883983373641968	0.20621304214000702	0.20975428819656372	0.21147221326828003	0.21321921050548553	0.210665762424469	0.211106538772583	0.2108612209558487	0.21150903403759003	0.20808197557926178	0.21065011620521545	0.19822585582733154	0.2120705544948578	0.2084352821111679	0.21416032314300537	0.20414091646671295	0.2104606330394745	0.21084579825401306	0.2081022560596466	0.2053266316652298	0.21335893869400024	0.20203351974487305	0.21002548933029175	0.21108180284500122	0.20956727862358093	0.20863941311836243	0.2042292207479477	0.21157845854759216	0.2102503627538681	0.20751117169857025
AGMAT	0.22735829651355743	0.23344853520393372	0.22341269254684448	0.22742465138435364	0.22718167304992676	0.22495287656784058	0.226565420627594	0.23288151621818542	0.23115913569927216	0.22413955628871918	0.22736388444900513	0.22759252786636353	0.2251373529434204	0.23276294767856598	0.23016972839832306	0.22918379306793213	0.22812843322753906	0.22777502238750458	0.22829779982566833	0.22006386518478394	0.22853803634643555	0.22843211889266968	0.22977793216705322	0.2275230586528778	0.22512491047382355	0.2279219627380371	0.22696444392204285	0.22722874581813812	0.22770559787750244	0.22979484498500824	0.22779177129268646	0.22836099565029144	0.22662021219730377	0.22696231305599213	0.22810082137584686	0.22928684949874878	0.23131796717643738	0.23475229740142822	0.2232305109500885	0.23491616547107697	0.2199678122997284	0.22466862201690674	0.23053587973117828	0.22780807316303253	0.22698575258255005	0.22604814171791077	0.23182253539562225	0.22700397670269012	0.22913560271263123
DDI2	0.2810515761375427	0.28319013118743896	0.27831795811653137	0.2859595715999603	0.2857089042663574	0.2864447236061096	0.2861759066581726	0.2876855134963989	0.2809286117553711	0.28600969910621643	0.2840642035007477	0.28781354427337646	0.2827160358428955	0.28601768612861633	0.28535404801368713	0.2842024266719818	0.28276368975639343	0.27811843156814575	0.2827872931957245	0.2826864421367645	0.2830241024494171	0.2815037965774536	0.2875364422798157	0.2881568968296051	0.28578367829322815	0.2882457971572876	0.2777593731880188	0.2841716706752777	0.28185203671455383	0.2839404046535492	0.2748855650424957	0.2876092195510864	0.2848188281059265	0.283456951379776	0.2878352105617523	0.2855956256389618	0.2813529968261719	0.28146034479141235	0.28624412417411804	0.29109278321266174	0.27571186423301697	0.28423207998275757	0.28884243965148926	0.2803170680999756	0.28294968605041504	0.2810436189174652	0.2886171340942383	0.2839230000972748	0.2856188416481018
PLEKHM2	0.23237450420856476	0.2279537320137024	0.22861893475055695	0.23543335497379303	0.23264548182487488	0.23422956466674805	0.22813963890075684	0.235001802444458	0.23195280134677887	0.22894904017448425	0.23229610919952393	0.23114381730556488	0.2288358211517334	0.2400600165128708	0.238619863986969	0.22111445665359497	0.233581081032753	0.2333517223596573	0.23526647686958313	0.22418969869613647	0.2311866134405136	0.22889119386672974	0.23154205083847046	0.231248676776886	0.2326143980026245	0.22903895378112793	0.23767399787902832	0.2352840006351471	0.24085460603237152	0.228383868932724	0.23792125284671783	0.23630745708942413	0.2308257520198822	0.23832248151302338	0.2329130917787552	0.2314079999923706	0.2391570657491684	0.24255523085594177	0.23250027000904083	0.23311807215213776	0.2223328799009323	0.23422153294086456	0.23198190331459045	0.23094213008880615	0.23490475118160248	0.23348475992679596	0.23709242045879364	0.23515580594539642	0.23935018479824066
FBLIM1	0.1782628297805786	0.1814851611852646	0.17902308702468872	0.1845998764038086	0.18020205199718475	0.18193143606185913	0.18041744828224182	0.18208138644695282	0.18090102076530457	0.18281668424606323	0.1808309704065323	0.18643184006214142	0.18315273523330688	0.18076497316360474	0.18266914784908295	0.17815284430980682	0.18136925995349884	0.1783061921596527	0.18105703592300415	0.1827411949634552	0.18169444799423218	0.1786775290966034	0.1810225546360016	0.18019556999206543	0.18019835650920868	0.1805206537246704	0.17920725047588348	0.18282635509967804	0.18078604340553284	0.180230975151062	0.17120936512947083	0.1829821765422821	0.1800055205821991	0.18173585832118988	0.18100297451019287	0.18146315217018127	0.18113285303115845	0.18076755106449127	0.18109220266342163	0.18225198984146118	0.16787877678871155	0.18235260248184204	0.18384698033332825	0.177667498588562	0.17994549870491028	0.1828596293926239	0.18410159647464752	0.17924605309963226	0.18181391060352325
SPEN	0.3852277994155884	0.38355931639671326	0.3820418417453766	0.3875124156475067	0.38955673575401306	0.38667285442352295	0.3807295262813568	0.3877770006656647	0.3834817111492157	0.3829791843891144	0.39337900280952454	0.38654625415802	0.3804495632648468	0.39104434847831726	0.3838617205619812	0.38561052083969116	0.3881227374076843	0.3827797770500183	0.3848753869533539	0.3792899250984192	0.38582515716552734	0.3855217695236206	0.38663774728775024	0.3846212923526764	0.3888826072216034	0.3821451961994171	0.38305437564849854	0.3883817791938782	0.3800015449523926	0.3835746943950653	0.3723101317882538	0.3908855617046356	0.3841490149497986	0.39049577713012695	0.3849770426750183	0.38552695512771606	0.3919539749622345	0.38766780495643616	0.38700851798057556	0.3869363069534302	0.37351447343826294	0.38780203461647034	0.3899760842323303	0.3851730227470398	0.3864849805831909	0.38592737913131714	0.3888133466243744	0.3853279650211334	0.3875902593135834
ARHGEF19	0.1912125200033188	0.18449455499649048	0.18529151380062103	0.1885538399219513	0.1895948052406311	0.18994185328483582	0.18704138696193695	0.19071906805038452	0.18802019953727722	0.19033879041671753	0.1913432627916336	0.18741469085216522	0.18508590757846832	0.19555337727069855	0.18454667925834656	0.18794260919094086	0.19040152430534363	0.18673688173294067	0.19320228695869446	0.1889946013689041	0.18938381969928741	0.18866419792175293	0.187517911195755	0.1872214376926422	0.19192129373550415	0.1912488043308258	0.1895495355129242	0.18856477737426758	0.19291208684444427	0.19767771661281586	0.1862524002790451	0.19168594479560852	0.186038076877594	0.1885467767715454	0.18711231648921967	0.1891622692346573	0.19685235619544983	0.19328923523426056	0.192328080534935	0.19200842082500458	0.17953486740589142	0.19000142812728882	0.1906157284975052	0.18684859573841095	0.18964241445064545	0.18612876534461975	0.1939888298511505	0.19070085883140564	0.19520257413387299
FBXO42	0.2978845238685608	0.2957729399204254	0.2981625497341156	0.30092960596084595	0.2993791997432709	0.29989680647850037	0.2981354296207428	0.30293452739715576	0.2967212498188019	0.29840514063835144	0.3076828420162201	0.3019292950630188	0.29734233021736145	0.3025926649570465	0.2997879087924957	0.3001744747161865	0.296179860830307	0.2938258647918701	0.2972506284713745	0.2959440052509308	0.2981399893760681	0.2975432872772217	0.30204713344573975	0.299277126789093	0.3020297884941101	0.29768845438957214	0.29976359009742737	0.29881951212882996	0.2960126996040344	0.29657313227653503	0.287436842918396	0.2960782051086426	0.29635947942733765	0.3005911707878113	0.29693403840065	0.2980087995529175	0.2987383306026459	0.2969364821910858	0.29811322689056396	0.3026854693889618	0.2934424579143524	0.300665944814682	0.29382625222206116	0.296443909406662	0.2987406551837921	0.3011131286621094	0.2984012961387634	0.30081841349601746	0.30141589045524597
SZRD1	0.4389490485191345	0.4337556064128876	0.43878307938575745	0.4411296844482422	0.4374758005142212	0.4405180513858795	0.4377209544181824	0.4432530403137207	0.4420890510082245	0.4371994435787201	0.4432157874107361	0.4398221969604492	0.43386712670326233	0.43909990787506104	0.43126267194747925	0.4387679994106293	0.43880295753479004	0.4288625121116638	0.4420338273048401	0.4398682117462158	0.4375629425048828	0.437247097492218	0.44229745864868164	0.4384315013885498	0.43335673213005066	0.44033336639404297	0.43332159519195557	0.43657228350639343	0.4328594505786896	0.43625137209892273	0.43013203144073486	0.43446511030197144	0.43630316853523254	0.44102373719215393	0.43783530592918396	0.4383738934993744	0.44118672609329224	0.43310025334358215	0.43448078632354736	0.4398476183414459	0.43164074420928955	0.4417707920074463	0.4461352825164795	0.435955286026001	0.44264060258865356	0.43501758575439453	0.4380158483982086	0.4355267882347107	0.4408673048019409
NECAP2	0.5061110258102417	0.5004891157150269	0.5032773613929749	0.5047235488891602	0.5021476149559021	0.5068401098251343	0.5000746846199036	0.5045118927955627	0.5008516311645508	0.5048151016235352	0.5087929964065552	0.5072280764579773	0.5025880932807922	0.5046300888061523	0.5117449760437012	0.5021698474884033	0.5033661127090454	0.4968612790107727	0.503965437412262	0.5094307065010071	0.5013136863708496	0.5058339834213257	0.4990062713623047	0.5029600262641907	0.5048297643661499	0.5063668489456177	0.5061103701591492	0.5042622685432434	0.5039805769920349	0.5004587173461914	0.48584458231925964	0.5002692341804504	0.506169319152832	0.5096737742424011	0.5011504292488098	0.503257691860199	0.5056792497634888	0.4988583028316498	0.5020994544029236	0.5056511163711548	0.48926395177841187	0.5047616362571716	0.510162353515625	0.5036038756370544	0.5020512342453003	0.5058598518371582	0.5063043236732483	0.5004936456680298	0.5037023425102234
NBPF1	0.2689613699913025	0.2669336795806885	0.27352869510650635	0.2723459005355835	0.27035728096961975	0.2689180076122284	0.26615533232688904	0.26692715287208557	0.2677222490310669	0.2681330740451813	0.27195581793785095	0.26776617765426636	0.2653696537017822	0.26545917987823486	0.2703307271003723	0.27269160747528076	0.2669757604598999	0.2665007710456848	0.2697967290878296	0.2623783349990845	0.26928389072418213	0.26863834261894226	0.2683313190937042	0.26654118299484253	0.2670256197452545	0.2707085609436035	0.27309659123420715	0.2699771821498871	0.26580870151519775	0.26719436049461365	0.27035558223724365	0.26960206031799316	0.26812663674354553	0.26663294434547424	0.2715454399585724	0.2686639726161957	0.2718682289123535	0.26778092980384827	0.2679053843021393	0.2741493880748749	0.26675617694854736	0.2672886550426483	0.27017220854759216	0.2740378677845001	0.2682034969329834	0.26884838938713074	0.26934927701950073	0.2698538899421692	0.2720088064670563
CROCC	0.21138155460357666	0.20952099561691284	0.20900222659111023	0.21618422865867615	0.21253834664821625	0.2116316258907318	0.21631526947021484	0.21447859704494476	0.21350914239883423	0.21023716032505035	0.21214301884174347	0.21384260058403015	0.21089960634708405	0.21186554431915283	0.21027737855911255	0.2091505527496338	0.20982378721237183	0.21281485259532928	0.21156173944473267	0.21021008491516113	0.21131108701229095	0.21097613871097565	0.21331223845481873	0.21087944507598877	0.21212545037269592	0.2118799388408661	0.2121642827987671	0.21347710490226746	0.20863716304302216	0.20989248156547546	0.20333297550678253	0.20709258317947388	0.21327418088912964	0.21189621090888977	0.205182746052742	0.21211326122283936	0.2102852612733841	0.2121068388223648	0.21540144085884094	0.2149183303117752	0.2040129154920578	0.21231244504451752	0.2161906212568283	0.21369244158267975	0.20863869786262512	0.21291495859622955	0.21424636244773865	0.20888958871364594	0.21074625849723816
ATP13A2	0.2535218894481659	0.2519212067127228	0.2504670023918152	0.25544244050979614	0.2519327998161316	0.2545924782752991	0.25331199169158936	0.25749844312667847	0.25824272632598877	0.25231289863586426	0.2544543445110321	0.2531874179840088	0.25484126806259155	0.25489386916160583	0.25624746084213257	0.25332069396972656	0.25951239466667175	0.2480044811964035	0.2568882703781128	0.25231003761291504	0.2527405321598053	0.2502681612968445	0.2556746006011963	0.25318071246147156	0.2548433840274811	0.256157249212265	0.25074025988578796	0.25612980127334595	0.24867700040340424	0.25072047114372253	0.2368253618478775	0.254772812128067	0.2519742548465729	0.2594356834888458	0.25355368852615356	0.2529056966304779	0.2585393190383911	0.2569635808467865	0.2526593804359436	0.25523871183395386	0.24086621403694153	0.25770455598831177	0.2578713893890381	0.2515776753425598	0.2531719207763672	0.2527172267436981	0.2576819658279419	0.255961537361145	0.2555943429470062
SDHB	0.5230300426483154	0.5167197585105896	0.5188385844230652	0.52998286485672	0.5221577882766724	0.5250969529151917	0.5228465795516968	0.5260668396949768	0.5187311768531799	0.5229613184928894	0.5274752974510193	0.5234472751617432	0.5202834606170654	0.5272328853607178	0.5174147486686707	0.5250456929206848	0.5238377451896667	0.518917441368103	0.5190687775611877	0.5199477076530457	0.5230943560600281	0.5214090347290039	0.5242156982421875	0.5217761397361755	0.5210516452789307	0.5204575061798096	0.5196177959442139	0.5193185806274414	0.5229125022888184	0.5196254253387451	0.5122578144073486	0.521083414554596	0.5209614038467407	0.5230492353439331	0.5251902937889099	0.5217333436012268	0.5209936499595642	0.5217949748039246	0.5203487277030945	0.5258639454841614	0.5057348012924194	0.5194067358970642	0.5258735418319702	0.5197710394859314	0.5264601707458496	0.5190842151641846	0.5204596519470215	0.5190808176994324	0.5262399315834045
PADI2	0.023708529770374298	0.01717425510287285	0.023227935656905174	0.024238156154751778	0.02713569812476635	0.025090457871556282	0.020127156749367714	0.020562967285513878	0.02645459584891796	0.02384638786315918	0.025130989030003548	0.024644900113344193	0.02033834345638752	0.024715956300497055	0.026039056479930878	0.022793851792812347	0.017318442463874817	0.02444533072412014	0.026450492441654205	0.01938202977180481	0.02463052049279213	0.023240383714437485	0.02335960604250431	0.023975128307938576	0.022476110607385635	0.026253201067447662	0.024158168584108353	0.02375786378979683	0.015656687319278717	0.024859925732016563	0.017938753589987755	0.0261706430464983	0.031710200011730194	0.02478657476603985	0.02864018641412258	0.02437843382358551	0.02516588382422924	0.026266101747751236	0.024455273523926735	0.022831719368696213	0.023690778762102127	0.026529556140303612	0.02915157377719879	0.025376688688993454	0.02298365905880928	0.02284849062561989	0.025878969579935074	0.018158182501792908	0.016209568828344345
PADI4	0.21114462614059448	0.20770803093910217	0.21445633471012115	0.21869893372058868	0.21796920895576477	0.21651418507099152	0.21607744693756104	0.21320979297161102	0.21669644117355347	0.21527861058712006	0.21424777805805206	0.21952302753925323	0.2167866975069046	0.211713969707489	0.2177790254354477	0.21335561573505402	0.21821042895317078	0.21007917821407318	0.21574224531650543	0.21081110835075378	0.21082644164562225	0.21675966680049896	0.21793481707572937	0.21872267127037048	0.21854189038276672	0.21660591661930084	0.21779783070087433	0.213476300239563	0.21902985870838165	0.21161393821239471	0.2024342119693756	0.21721316874027252	0.21918220818042755	0.2234809398651123	0.21679238975048065	0.21653378009796143	0.21521857380867004	0.21814706921577454	0.2156388759613037	0.22049450874328613	0.20584799349308014	0.21507801115512848	0.2192436009645462	0.21496081352233887	0.21591052412986755	0.21864163875579834	0.21252496540546417	0.21625612676143646	0.21747078001499176
RCC2	0.32153481245040894	0.31858694553375244	0.31298187375068665	0.32210367918014526	0.32064008712768555	0.320248007774353	0.3166021704673767	0.32118895649909973	0.31462785601615906	0.32325035333633423	0.32028889656066895	0.3168092370033264	0.313146710395813	0.3207038640975952	0.3142384886741638	0.3103933334350586	0.3225817382335663	0.3087262809276581	0.32533878087997437	0.30728834867477417	0.31507396697998047	0.31696587800979614	0.3170916438102722	0.31987521052360535	0.31634795665740967	0.31834787130355835	0.3167104125022888	0.32026296854019165	0.3163022994995117	0.3185632824897766	0.3081752359867096	0.322030246257782	0.3182274103164673	0.32056957483291626	0.316929429769516	0.31827032566070557	0.32756978273391724	0.3251294195652008	0.31499937176704407	0.3220418691635132	0.30069002509117126	0.32230204343795776	0.32046976685523987	0.3153432607650757	0.3159627616405487	0.31885185837745667	0.3244962692260742	0.3092539310455322	0.3189179003238678
ALDH4A1	0.0	0.0	0.0	0.0	0.0	0.0	0.0	0.0	0.0	0.0	0.0	0.0	0.0	0.0	0.0	0.0	0.0	0.0	0.0	0.0	0.0	0.0	0.0	0.0	0.0	0.0	0.0	0.0	0.0	0.0	0.0	0.0	0.0	0.0	0.0	0.0	0.0	0.0	0.0	0.0	0.0	0.0	0.0	0.0	0.0	0.0	0.0	0.0	0.0
IFFO2	0.11943066120147705	0.12073515355587006	0.1160748228430748	0.11893690377473831	0.11959356814622879	0.12057089805603027	0.11230809986591339	0.11997073888778687	0.11867369711399078	0.11352244019508362	0.11788610368967056	0.11528214812278748	0.11265797913074493	0.11481974273920059	0.11277815699577332	0.1058185026049614	0.11382134258747101	0.11566658318042755	0.11781518906354904	0.10311470180749893	0.12221893668174744	0.1077256053686142	0.12475348263978958	0.12138862162828445	0.12365689873695374	0.11068208515644073	0.10581336915493011	0.11773012578487396	0.11352521926164627	0.11467224359512329	0.12011699378490448	0.11706128716468811	0.11305437982082367	0.11881397664546967	0.11677856743335724	0.11745636910200119	0.1248239129781723	0.12361408770084381	0.11602011322975159	0.11447080969810486	0.10693934559822083	0.12122640013694763	0.11181920021772385	0.12001171708106995	0.11563091725111008	0.11789233237504959	0.12808950245380402	0.11816892772912979	0.11824419349431992
UBR4	0.3611010015010834	0.3538135588169098	0.360321968793869	0.36033451557159424	0.3612018823623657	0.36326998472213745	0.3589475452899933	0.3624158203601837	0.36059659719467163	0.36059683561325073	0.36432939767837524	0.35903432965278625	0.35981178283691406	0.35807040333747864	0.3622046113014221	0.3620361089706421	0.36214932799339294	0.3556976318359375	0.3577525317668915	0.3565787076950073	0.36018332839012146	0.3597071170806885	0.36220163106918335	0.36214154958724976	0.3601967692375183	0.35531824827194214	0.3552263677120209	0.3581836223602295	0.3603508472442627	0.36086413264274597	0.3542340099811554	0.3630131483078003	0.3614993691444397	0.3656217157840729	0.3599516451358795	0.35884344577789307	0.36410486698150635	0.3561565577983856	0.3581218421459198	0.36355099081993103	0.3503211736679077	0.3640679717063904	0.36300531029701233	0.3542945384979248	0.363277405500412	0.3596161901950836	0.36334434151649475	0.35389575362205505	0.3612009584903717
EMC1	0.2359493225812912	0.23773735761642456	0.2360612452030182	0.23989732563495636	0.23858802020549774	0.23916567862033844	0.23597177863121033	0.23448607325553894	0.23288553953170776	0.23804128170013428	0.24004116654396057	0.23708850145339966	0.23640276491641998	0.23485639691352844	0.24045610427856445	0.23798958957195282	0.23926334083080292	0.23596766591072083	0.23589999973773956	0.23532609641551971	0.23839272558689117	0.235012948513031	0.23895592987537384	0.2362687885761261	0.23648780584335327	0.23515979945659637	0.239929661154747	0.2338271290063858	0.2377406358718872	0.2360316962003708	0.2246326208114624	0.239109605550766	0.23607657849788666	0.24290503561496735	0.23525916039943695	0.23600530624389648	0.2369864583015442	0.23869314789772034	0.23777920007705688	0.24408389627933502	0.23080112040042877	0.23776763677597046	0.23871153593063354	0.2349940687417984	0.2358376830816269	0.23814445734024048	0.2395060509443283	0.24063052237033844	0.23492051661014557
MRTO4	0.4028663635253906	0.3961678445339203	0.40148526430130005	0.40414637327194214	0.40330931544303894	0.40296250581741333	0.39055848121643066	0.40234893560409546	0.40394696593284607	0.4045726954936981	0.4036600887775421	0.40543240308761597	0.3994429409503937	0.4042564034461975	0.3941594660282135	0.40412718057632446	0.4030663073062897	0.39724642038345337	0.40389779210090637	0.3969685137271881	0.4013483226299286	0.402317076921463	0.403270959854126	0.3979286551475525	0.39838355779647827	0.4005220830440521	0.39188289642333984	0.40300893783569336	0.40771904587745667	0.4022417664527893	0.40550553798675537	0.4046582877635956	0.4031314253807068	0.4018421173095703	0.41387128829956055	0.40384942293167114	0.41129642724990845	0.40366801619529724	0.39761391282081604	0.40809643268585205	0.3907534182071686	0.40415969491004944	0.39987337589263916	0.4058884382247925	0.40175285935401917	0.39983856678009033	0.40716293454170227	0.3984186053276062	0.40564972162246704
AKR7A2	0.47651463747024536	0.4700680077075958	0.47430840134620667	0.474602609872818	0.47460824251174927	0.4755958318710327	0.4693135917186737	0.4774598181247711	0.4784146249294281	0.4781273305416107	0.47680073976516724	0.4761989414691925	0.47510260343551636	0.47893691062927246	0.47412341833114624	0.4732475280761719	0.47340378165245056	0.47281861305236816	0.4747184216976166	0.47166815400123596	0.4759635031223297	0.4744386076927185	0.4765939712524414	0.4759954810142517	0.4763283133506775	0.47619423270225525	0.47737765312194824	0.47387707233428955	0.47363775968551636	0.47297975420951843	0.41165924072265625	0.46794363856315613	0.47415146231651306	0.47513410449028015	0.47940078377723694	0.4753643870353699	0.4709189832210541	0.47114133834838867	0.47076159715652466	0.4729902744293213	0.4586408734321594	0.4789043664932251	0.48031696677207947	0.4743388593196869	0.4724724292755127	0.4745582938194275	0.477197527885437	0.46593207120895386	0.4739490747451782
CAPZB	0.6610873341560364	0.6638946533203125	0.6634120345115662	0.6640248894691467	0.6642483472824097	0.6649631261825562	0.6582182049751282	0.6706210374832153	0.6707624793052673	0.6675236225128174	0.6689844727516174	0.6702753305435181	0.6668965220451355	0.6685528755187988	0.6625497341156006	0.6632250547409058	0.6641947627067566	0.6622278690338135	0.6622147560119629	0.6601020097732544	0.6683526039123535	0.6603039503097534	0.666753351688385	0.6648295521736145	0.667414128780365	0.668595016002655	0.6594313383102417	0.6660759449005127	0.6667981743812561	0.6631175875663757	0.572533369064331	0.6660932898521423	0.6580957770347595	0.6676360964775085	0.6633505821228027	0.661889910697937	0.6663631200790405	0.6584522724151611	0.6579985022544861	0.6682868599891663	0.6405556201934814	0.6667109727859497	0.6657911539077759	0.6617733836174011	0.6625924110412598	0.664544939994812	0.6675469279289246	0.6677639484405518	0.6676127314567566
TMCO4	0.27640730142593384	0.27385276556015015	0.2747427225112915	0.2775832712650299	0.27492091059684753	0.2763499319553375	0.2755407989025116	0.27871978282928467	0.27606111764907837	0.2763896882534027	0.27616754174232483	0.278720498085022	0.2745114266872406	0.2770925462245941	0.277616947889328	0.2783544361591339	0.27596917748451233	0.2723906934261322	0.2780843675136566	0.2757076323032379	0.2756732702255249	0.27676522731781006	0.2773078680038452	0.2756786346435547	0.27672743797302246	0.2781260907649994	0.27573367953300476	0.2757660150527954	0.2761843800544739	0.277163565158844	0.2649342715740204	0.27552008628845215	0.2759349048137665	0.27766093611717224	0.26969489455223083	0.274321973323822	0.2784653604030609	0.2756514847278595	0.2719506621360779	0.27529177069664	0.2637009024620056	0.2780933678150177	0.2818486988544464	0.2724577784538269	0.27517184615135193	0.27227383852005005	0.27802610397338867	0.2756974399089813	0.2769828736782074
OTUD3	0.11946137994527817	0.12380082905292511	0.12029239535331726	0.12357637286186218	0.12451144307851791	0.12458158284425735	0.11403679847717285	0.12133213132619858	0.11884062737226486	0.1202741414308548	0.12199526280164719	0.11975719034671783	0.11683235317468643	0.12040992081165314	0.1279182881116867	0.11637885868549347	0.12089966982603073	0.13510148227214813	0.12968707084655762	0.11652727425098419	0.11769852787256241	0.1160430908203125	0.12193843722343445	0.11990635842084885	0.12485502660274506	0.12219845503568649	0.12637896835803986	0.11987143009901047	0.12444588541984558	0.1274629831314087	0.12280945479869843	0.12954120337963104	0.1218266561627388	0.1199774444103241	0.11465441435575485	0.12019592523574829	0.1268082857131958	0.1324237883090973	0.12342441827058792	0.12126243859529495	0.11382785439491272	0.12276482582092285	0.12406280636787415	0.12132500112056732	0.1224476546049118	0.12485147267580032	0.13313232362270355	0.1249035969376564	0.12603722512722015
UBXN10	0.0	0.0	0.0	0.0	0.0	0.0	0.0	0.0	0.0	0.0	0.0	0.0	0.0	0.0	0.0	0.0	0.0	0.0	0.0	0.0	0.0	0.0	0.0	0.0	0.0	0.0	0.0	0.0	0.0	0.0	0.0	0.0	0.0	0.0	0.0	0.0	0.0	0.0	0.0	0.0	0.0	0.0	0.0	0.0	0.0	0.0	0.0	0.0	0.0
CAMK2N1	0.0	0.0	0.0	0.0	0.0	0.0	0.0	0.0	0.0	0.0	0.0	0.0	0.0	0.0	0.0	0.0	0.0	0.0	0.0	0.0	0.0	0.0	0.0	0.0	0.0	0.0	0.0	0.0	0.0	0.0	0.0	0.0	0.0	0.0	0.0	0.0	0.0	0.0	0.0	0.0	0.0	0.0	0.0	0.0	0.0	0.0	0.0	0.0	0.0
MUL1	0.26486459374427795	0.26010942459106445	0.263750284910202	0.26803943514823914	0.26696717739105225	0.26112082600593567	0.2604963481426239	0.2661261558532715	0.2593509256839752	0.259043425321579	0.26203057169914246	0.2651660442352295	0.2574433982372284	0.2685108184814453	0.2611076533794403	0.26632237434387207	0.26094481348991394	0.259755402803421	0.26322492957115173	0.2561996281147003	0.26385000348091125	0.2704339325428009	0.2615393102169037	0.2614377737045288	0.26077139377593994	0.26653817296028137	0.26347485184669495	0.2622345983982086	0.25477010011672974	0.2598611116409302	0.26910093426704407	0.2670918405056	0.2669050097465515	0.2642788887023926	0.26318642497062683	0.26410675048828125	0.2693350315093994	0.2713753879070282	0.2601306438446045	0.2658291459083557	0.2630070447921753	0.2633732557296753	0.26317110657691956	0.2607285678386688	0.2646951377391815	0.26008573174476624	0.272666335105896	0.2655169665813446	0.2637518048286438
CDA	0.3197668790817261	0.3163391649723053	0.32000988721847534	0.31775963306427	0.3240407109260559	0.31735923886299133	0.31833702325820923	0.321452796459198	0.3140544891357422	0.31800946593284607	0.32100361585617065	0.3146404027938843	0.31519830226898193	0.3229425847530365	0.31294679641723633	0.31811660528182983	0.3207070827484131	0.311360627412796	0.3194180727005005	0.30579936504364014	0.3188993036746979	0.31957125663757324	0.31991514563560486	0.31521525979042053	0.31684863567352295	0.3187824785709381	0.3111536204814911	0.32072001695632935	0.3058405816555023	0.31497278809547424	0.314648300409317	0.31918656826019287	0.32242122292518616	0.3150526285171509	0.32404494285583496	0.3181907534599304	0.32123294472694397	0.31502050161361694	0.3183456063270569	0.3184117078781128	0.30537259578704834	0.32011157274246216	0.3206503391265869	0.32022014260292053	0.31542739272117615	0.3206566870212555	0.3196074366569519	0.32243117690086365	0.31262513995170593
PINK1	0.2291034311056137	0.22577112913131714	0.22434018552303314	0.224853977560997	0.23443381488323212	0.22757402062416077	0.22075824439525604	0.22848603129386902	0.22878587245941162	0.22338588535785675	0.2251986712217331	0.22913847863674164	0.2241971343755722	0.2285883128643036	0.22035112977027893	0.22141936421394348	0.2245692014694214	0.22491352260112762	0.22956714034080505	0.22050906717777252	0.22939060628414154	0.22170813381671906	0.23503725230693817	0.2220698744058609	0.22604280710220337	0.22555530071258545	0.22570161521434784	0.22532634437084198	0.22297459840774536	0.22475279867649078	0.22600369155406952	0.22822816669940948	0.23390810191631317	0.22218067944049835	0.22779428958892822	0.22919289767742157	0.23390629887580872	0.23507314920425415	0.2209537774324417	0.22371312975883484	0.21485571563243866	0.2316344976425171	0.22176800668239594	0.22577346861362457	0.22387322783470154	0.22474917769432068	0.22833152115345	0.22058236598968506	0.2247597873210907
DDOST	0.5056126117706299	0.49139830470085144	0.49763888120651245	0.5054859519004822	0.5018795132637024	0.5008403062820435	0.4942532181739807	0.5016474723815918	0.49883589148521423	0.49232393503189087	0.501928985118866	0.49926698207855225	0.48930996656417847	0.5054254531860352	0.49886980652809143	0.4982445538043976	0.5004546046257019	0.5023049116134644	0.5034621953964233	0.48984843492507935	0.49895593523979187	0.5048481225967407	0.5016931891441345	0.49946773052215576	0.5001280307769775	0.4989781379699707	0.5007410645484924	0.49470585584640503	0.4953877925872803	0.5047011375427246	0.505669891834259	0.5020735859870911	0.49799874424934387	0.5014729499816895	0.5023289918899536	0.4983326196670532	0.5025104880332947	0.5121749043464661	0.49593356251716614	0.5052451491355896	0.4920225441455841	0.5005137324333191	0.5038601756095886	0.5017687082290649	0.4990157186985016	0.49966439604759216	0.5011681914329529	0.50543212890625	0.49994799494743347
HP1BP3	0.5176776051521301	0.5077248811721802	0.5107966661453247	0.511540949344635	0.5116005539894104	0.5155563354492188	0.5074467658996582	0.5151379704475403	0.502402126789093	0.5103573203086853	0.5185316205024719	0.5139122009277344	0.502667248249054	0.5153321027755737	0.5099424123764038	0.5090318918228149	0.5140182971954346	0.5035924911499023	0.5128111839294434	0.49785467982292175	0.5013155937194824	0.5103222727775574	0.5101067423820496	0.5116843581199646	0.5117335915565491	0.5093750953674316	0.5076207518577576	0.5086783170700073	0.5157395005226135	0.5071927309036255	0.5045799612998962	0.515144407749176	0.5116015672683716	0.5102980732917786	0.5102688670158386	0.5123908519744873	0.5254428386688232	0.5119222402572632	0.506624162197113	0.5145416259765625	0.5028366446495056	0.5120151042938232	0.5148433446884155	0.5110560059547424	0.512560248374939	0.5150914788246155	0.5125155448913574	0.5121520161628723	0.5149205923080444
EIF4G3	0.2983393371105194	0.29048439860343933	0.29295483231544495	0.2973582446575165	0.292514830827713	0.29521164298057556	0.29369431734085083	0.30205559730529785	0.2966431975364685	0.29281747341156006	0.29456382989883423	0.2982359230518341	0.29370251297950745	0.29706478118896484	0.29663214087486267	0.2935875952243805	0.29639384150505066	0.29173070192337036	0.2947167754173279	0.29127365350723267	0.2944076657295227	0.293972373008728	0.294259637594223	0.29179736971855164	0.2964327335357666	0.29616352915763855	0.2893679738044739	0.2963447868824005	0.29182159900665283	0.29717162251472473	0.2630922496318817	0.29448676109313965	0.2919362485408783	0.29484784603118896	0.29232290387153625	0.2936633825302124	0.28914397954940796	0.29198959469795227	0.288494348526001	0.2992495000362396	0.28851622343063354	0.29604625701904297	0.2999238073825836	0.29144999384880066	0.29241329431533813	0.29051077365875244	0.29947155714035034	0.2911580502986908	0.29394060373306274
ECE1	0.30662253499031067	0.3081291615962982	0.30877718329429626	0.30733442306518555	0.3075166642665863	0.30819135904312134	0.30792245268821716	0.3105916976928711	0.3095678389072418	0.3084539473056793	0.3130999505519867	0.30995887517929077	0.31082379817962646	0.3066748380661011	0.30800241231918335	0.30870184302330017	0.30633631348609924	0.3034842908382416	0.2982884645462036	0.3077838122844696	0.30533188581466675	0.30817168951034546	0.3084568679332733	0.3041248321533203	0.30617159605026245	0.30757349729537964	0.3059515357017517	0.3074124753475189	0.30550649762153625	0.30585622787475586	0.19937311112880707	0.3077080249786377	0.30448201298713684	0.30826959013938904	0.3026631772518158	0.30667823553085327	0.3042341470718384	0.305774062871933	0.3017173111438751	0.30986645817756653	0.29919546842575073	0.30923527479171753	0.30767157673835754	0.302700400352478	0.30511581897735596	0.30826085805892944	0.30801132321357727	0.30604782700538635	0.3064689338207245
NBPF3	0.14013299345970154	0.13900524377822876	0.14116743206977844	0.1415715366601944	0.1387903243303299	0.14152701199054718	0.13957734405994415	0.14360113441944122	0.1418001651763916	0.14371217787265778	0.14254122972488403	0.14105403423309326	0.14048029482364655	0.14096364378929138	0.13243649899959564	0.1393984705209732	0.14111405611038208	0.1391819417476654	0.14156277477741241	0.14217467606067657	0.13653619587421417	0.1414985954761505	0.14244191348552704	0.14185303449630737	0.14330479502677917	0.13608244061470032	0.1391420215368271	0.1427464634180069	0.14130839705467224	0.13903087377548218	0.13494904339313507	0.141183003783226	0.1378253996372223	0.14145122468471527	0.1418304294347763	0.14148178696632385	0.14559003710746765	0.13816210627555847	0.13991186022758484	0.14190351963043213	0.13902220129966736	0.14116372168064117	0.1398194134235382	0.13987568020820618	0.14000695943832397	0.1351102590560913	0.1435415893793106	0.13632114231586456	0.1394869089126587
USP48	0.3987736105918884	0.3967011272907257	0.4002531170845032	0.4047680199146271	0.402244508266449	0.4012310802936554	0.3971499800682068	0.4005584418773651	0.4042564332485199	0.4011106789112091	0.4038260877132416	0.4036288261413574	0.39771080017089844	0.40335923433303833	0.39956292510032654	0.40078407526016235	0.3984898030757904	0.3944005072116852	0.40001431107521057	0.3991658389568329	0.39433130621910095	0.4007723033428192	0.4014887809753418	0.3973817229270935	0.3993017375469208	0.4026424288749695	0.39719149470329285	0.4019771218299866	0.3971540629863739	0.3971882164478302	0.3541244566440582	0.39744219183921814	0.401213675737381	0.40366408228874207	0.399488627910614	0.3996981978416443	0.39895036816596985	0.3950771987438202	0.39804190397262573	0.4026116728782654	0.38773152232170105	0.4012037217617035	0.3982830345630646	0.40274977684020996	0.39874985814094543	0.40248748660087585	0.4029339849948883	0.3988967537879944	0.3982841670513153
CDC42	0.6671170592308044	0.6662725806236267	0.6689611673355103	0.6723513603210449	0.6719056367874146	0.6694701313972473	0.665333092212677	0.678638219833374	0.6665024757385254	0.6716711521148682	0.672967255115509	0.6761428713798523	0.6695806980133057	0.6725642085075378	0.6701923608779907	0.6674038171768188	0.6682308912277222	0.6633743643760681	0.668921172618866	0.6679379940032959	0.6718464493751526	0.6680079102516174	0.6714302897453308	0.6690020561218262	0.6707765460014343	0.6683682203292847	0.6651785373687744	0.67208331823349	0.6680545806884766	0.6688082218170166	0.6465923190116882	0.6702938079833984	0.6686182618141174	0.6691113710403442	0.6731970310211182	0.6681479811668396	0.6723954677581787	0.6673925518989563	0.6691284775733948	0.6720103621482849	0.6493430137634277	0.673481285572052	0.6766868233680725	0.6653798818588257	0.6665874123573303	0.6699972152709961	0.6758198738098145	0.6699730157852173	0.6701626777648926
ZBTB40	0.18612396717071533	0.18645130097866058	0.18496140837669373	0.1896578073501587	0.18349583446979523	0.1872430145740509	0.18722905218601227	0.1891467422246933	0.18831565976142883	0.18617472052574158	0.18699461221694946	0.18808433413505554	0.18726256489753723	0.18503326177597046	0.1862434297800064	0.18570350110530853	0.1859532743692398	0.18406662344932556	0.18833118677139282	0.18108029663562775	0.18568255007266998	0.1865033507347107	0.18718433380126953	0.18582089245319366	0.1863756626844406	0.1871158480644226	0.18431492149829865	0.1869022101163864	0.1865576058626175	0.18588414788246155	0.17570963501930237	0.18325123190879822	0.18436028063297272	0.1832863986492157	0.18210536241531372	0.1841258704662323	0.18532991409301758	0.18737804889678955	0.1883443146944046	0.18918246030807495	0.18491095304489136	0.18716365098953247	0.1851358860731125	0.1866694837808609	0.18524350225925446	0.1846192330121994	0.18150126934051514	0.18032582104206085	0.18766094744205475
C1QA	0.12349868565797806	0.12052459269762039	0.12493175268173218	0.12211540341377258	0.12301748991012573	0.12234658002853394	0.12053676694631577	0.1194867342710495	0.12046796083450317	0.11810772120952606	0.1232210174202919	0.11954783648252487	0.12330389022827148	0.11731310933828354	0.12112625688314438	0.12583434581756592	0.12181459367275238	0.11434394121170044	0.12276323139667511	0.11978188157081604	0.12248314172029495	0.12767037749290466	0.12090004980564117	0.12360596656799316	0.12112574279308319	0.12322694808244705	0.12638306617736816	0.12160992622375488	0.12120020389556885	0.11857295781373978	0.12451805174350739	0.12264450639486313	0.1201031282544136	0.12193924188613892	0.1253681182861328	0.12323108315467834	0.12341149151325226	0.1304401308298111	0.12098827958106995	0.12349629402160645	0.12288768589496613	0.11818058043718338	0.12248098105192184	0.12645432353019714	0.12021759897470474	0.12198913097381592	0.1189006045460701	0.1241014301776886	0.11389835178852081
C1QC	0.0	0.0	0.0	0.0	0.0	0.0	0.0	0.0	0.0	0.0	0.0	0.0	0.0	0.0	0.0	0.0	0.0	0.0	0.0	0.0	0.0	0.0	0.0	0.0	0.0	0.0	0.0	0.0	0.0	0.0	0.0	0.0	0.0	0.0	0.0	0.0	0.0	0.0	0.0	0.0	0.0	0.0	0.0	0.0	0.0	0.0	0.0	0.0	0.0
C1QB	0.0	0.0	0.0	0.0	0.0	0.0	0.0	0.0	0.0	0.0	0.0	0.0	0.0	0.0	0.0	0.0	0.0	0.0	0.0	0.0	0.0	0.0	0.0	0.0	0.0	0.0	0.0	0.0	0.0	0.0	0.0	0.0	0.0	0.0	0.0	0.0	0.0	0.0	0.0	0.0	0.0	0.0	0.0	0.0	0.0	0.0	0.0	0.0	0.0
KDM1A	0.2882038950920105	0.2876063883304596	0.2880931496620178	0.2942529022693634	0.28952667117118835	0.2908842861652374	0.2871384024620056	0.2930297553539276	0.2928314208984375	0.28876426815986633	0.2927807569503784	0.29413068294525146	0.29001089930534363	0.2853749394416809	0.2892668843269348	0.2891784906387329	0.28838834166526794	0.28636643290519714	0.2877776026725769	0.2901741862297058	0.2880282700061798	0.2915111780166626	0.28963595628738403	0.2900729179382324	0.2898806929588318	0.2918710708618164	0.2906622588634491	0.2892783284187317	0.2861959934234619	0.28466513752937317	0.27359074354171753	0.28952744603157043	0.29015079140663147	0.29029226303100586	0.28633978962898254	0.291186660528183	0.29015564918518066	0.2902257740497589	0.291652649641037	0.29283633828163147	0.28342404961586	0.2906443774700165	0.29360830783843994	0.28596848249435425	0.28571271896362305	0.28884318470954895	0.294682115316391	0.29273340106010437	0.2872333526611328
LUZP1	0.2595612406730652	0.25794270634651184	0.25717130303382874	0.2608407139778137	0.26083245873451233	0.262071818113327	0.257448673248291	0.26252344250679016	0.26279163360595703	0.2596296966075897	0.2656438946723938	0.26310089230537415	0.25886228680610657	0.2611038088798523	0.25820252299308777	0.2598436772823334	0.25809359550476074	0.2577410042285919	0.2632695138454437	0.257116436958313	0.25846460461616516	0.261125773191452	0.2596367299556732	0.25868937373161316	0.2597494125366211	0.2612325847148895	0.26025545597076416	0.2588367462158203	0.2585567235946655	0.2595425844192505	0.2485264539718628	0.26015225052833557	0.2595023512840271	0.26151227951049805	0.26230987906455994	0.2603757977485657	0.2619175314903259	0.2584444284439087	0.25824233889579773	0.26151514053344727	0.24764324724674225	0.26112714409828186	0.2650632858276367	0.26021891832351685	0.258603572845459	0.2580762505531311	0.2613046169281006	0.26342102885246277	0.2600157558917999
HNRNPR	0.5661841630935669	0.5624065399169922	0.5669548511505127	0.5699069499969482	0.5674501657485962	0.571392834186554	0.5682411193847656	0.5716193914413452	0.569281280040741	0.5666793584823608	0.5727392435073853	0.5627174377441406	0.563147783279419	0.5680935978889465	0.5677468180656433	0.5681620240211487	0.5701151490211487	0.5597665309906006	0.5660954117774963	0.5610136985778809	0.564913272857666	0.5672147870063782	0.5712436437606812	0.567669689655304	0.5609735250473022	0.5608223080635071	0.5665693283081055	0.5650486350059509	0.5652943253517151	0.56513512134552	0.5550916194915771	0.5660843253135681	0.5633640289306641	0.5700243711471558	0.5684661865234375	0.5668445229530334	0.5612779259681702	0.562375009059906	0.5615158677101135	0.5703141093254089	0.5505164861679077	0.5701208710670471	0.5725256204605103	0.5665923357009888	0.569695770740509	0.5628983974456787	0.568528413772583	0.5702463388442993	0.5698186159133911
ZNF436	0.07837925851345062	0.07820049673318863	0.07483561336994171	0.07873483747243881	0.07831273227930069	0.07907005399465561	0.07869260758161545	0.07698974758386612	0.07528330385684967	0.08200053125619888	0.0793321281671524	0.07912491261959076	0.08055298030376434	0.07355301827192307	0.08131510764360428	0.07837249338626862	0.07859104871749878	0.07766249775886536	0.07641623169183731	0.08035285770893097	0.08052842319011688	0.0798308327794075	0.07847514748573303	0.07804106175899506	0.0796089619398117	0.07689302414655685	0.08147180080413818	0.08001046627759933	0.07883654534816742	0.07616956532001495	0.0668545514345169	0.07747305184602737	0.07750433683395386	0.07883948087692261	0.07594705373048782	0.07964329421520233	0.0788339152932167	0.07676395773887634	0.07680407166481018	0.082389235496521	0.07396762073040009	0.08035576343536377	0.07966405898332596	0.07434103637933731	0.07830698043107986	0.07994292676448822	0.07894435524940491	0.08387552946805954	0.07856667041778564
TCEA3	0.2984004318714142	0.2913281321525574	0.2953934669494629	0.29807114601135254	0.295612633228302	0.29714253544807434	0.2905519902706146	0.2996197044849396	0.2977363169193268	0.297135591506958	0.29963868856430054	0.29724249243736267	0.29733067750930786	0.29625847935676575	0.29449260234832764	0.2997283339500427	0.29564711451530457	0.2943527102470398	0.29713910818099976	0.2974861264228821	0.29670706391334534	0.2963799834251404	0.2929699420928955	0.2964399755001068	0.29655522108078003	0.2930367588996887	0.30223578214645386	0.29612940549850464	0.2972090244293213	0.29554957151412964	0.28647729754447937	0.29812920093536377	0.29583680629730225	0.2941417396068573	0.2949424684047699	0.2966000735759735	0.29467546939849854	0.2941761016845703	0.29055094718933105	0.30007508397102356	0.2865917384624481	0.2989088296890259	0.29736700654029846	0.29397523403167725	0.295329213142395	0.29906386137008667	0.2931172549724579	0.2977737486362457	0.295703262090683
E2F2	0.09997425228357315	0.09893286228179932	0.10193729400634766	0.09601473808288574	0.1020294576883316	0.09739566594362259	0.09882134199142456	0.10097067058086395	0.09620784223079681	0.09719985723495483	0.09884548932313919	0.09474878013134003	0.09681355953216553	0.09691207110881805	0.09828920662403107	0.09942139685153961	0.09628284722566605	0.0979749858379364	0.09976457059383392	0.09712428599596024	0.09616806358098984	0.1009814515709877	0.10082874447107315	0.10091183334589005	0.09938130527734756	0.09971176087856293	0.09967599809169769	0.09895877540111542	0.09645076096057892	0.09422680735588074	0.10129105299711227	0.10074855387210846	0.09759663045406342	0.10030639916658401	0.09888099133968353	0.1006680428981781	0.09908203780651093	0.10978523641824722	0.0930524691939354	0.10422905534505844	0.09940168261528015	0.09831435233354568	0.10306687653064728	0.10064205527305603	0.09663262963294983	0.1000136286020279	0.10189907252788544	0.09755820035934448	0.09677547961473465
ID3	0.5825188159942627	0.5818058848381042	0.5792618989944458	0.5843092203140259	0.5867995023727417	0.5783814787864685	0.5776394009590149	0.5846959948539734	0.5787422060966492	0.5770202875137329	0.5865999460220337	0.5792427659034729	0.570572555065155	0.585257887840271	0.5856962203979492	0.5811758041381836	0.5782470107078552	0.5768581628799438	0.5915406942367554	0.5727618932723999	0.5763497352600098	0.5887296795845032	0.5840665102005005	0.5824662446975708	0.5829721093177795	0.580162525177002	0.579139232635498	0.5810853838920593	0.5833598971366882	0.5789813995361328	0.5885498523712158	0.5831664800643921	0.57928866147995	0.5833690166473389	0.5848057270050049	0.579125165939331	0.5826601982116699	0.5915422439575195	0.578475296497345	0.584824800491333	0.570654034614563	0.5827667117118835	0.5901291370391846	0.577740490436554	0.5791863203048706	0.5839202404022217	0.5832598805427551	0.585155189037323	0.5869404673576355
RPL11	1.0	1.0	1.0	1.0	1.0	1.0	1.0	1.0	1.0	1.0	1.0	1.0	1.0	1.0	1.0	1.0	1.0	1.0	1.0	1.0	1.0	1.0	1.0	1.0	1.0	1.0	1.0	1.0	1.0	1.0	1.0	1.0	1.0	1.0	1.0	1.0	1.0	1.0	1.0	1.0	1.0	1.0	1.0	1.0	1.0	1.0	1.0	1.0	1.0
PITHD1	0.4860895574092865	0.4817531704902649	0.4854350686073303	0.4858565330505371	0.48571866750717163	0.48753732442855835	0.48007404804229736	0.4869695007801056	0.48218834400177	0.4839223623275757	0.48971498012542725	0.4857389032840729	0.48294779658317566	0.48652392625808716	0.4773068130016327	0.4843677282333374	0.48691368103027344	0.47903934121131897	0.4908934235572815	0.47191205620765686	0.47922685742378235	0.4829031527042389	0.4858413636684418	0.4811301827430725	0.4824325442314148	0.4799494743347168	0.4759034216403961	0.4818915128707886	0.48215264081954956	0.4813231825828552	0.48028212785720825	0.48498207330703735	0.4853494167327881	0.48181167244911194	0.4843263626098633	0.48597246408462524	0.49738839268684387	0.4845066964626312	0.4789348244667053	0.48650386929512024	0.46902647614479065	0.48726868629455566	0.4886421859264374	0.4825674593448639	0.4851892590522766	0.4861988127231598	0.4879879355430603	0.4804367423057556	0.48150527477264404
LYPLA2	0.41148966550827026	0.40361785888671875	0.40689972043037415	0.4091079831123352	0.4096767008304596	0.40846800804138184	0.4055224061012268	0.4078289270401001	0.41424301266670227	0.3987002968788147	0.4092006981372833	0.40924227237701416	0.39880743622779846	0.4138566255569458	0.40573617815971375	0.4071047902107239	0.4084804952144623	0.4117482304573059	0.407539039850235	0.3991793394088745	0.4132685363292694	0.41217735409736633	0.40730127692222595	0.4036741256713867	0.40783271193504333	0.4073522984981537	0.40821215510368347	0.40537896752357483	0.4019922614097595	0.4044000804424286	0.41160133481025696	0.41285914182662964	0.40706008672714233	0.41026705503463745	0.4136636257171631	0.407845139503479	0.4105372130870819	0.41817331314086914	0.4046182632446289	0.41194528341293335	0.3996894955635071	0.41230684518814087	0.40578287839889526	0.4076409935951233	0.4065663814544678	0.406173974275589	0.41294682025909424	0.4095532298088074	0.4079693555831909
GALE	0.2036328762769699	0.20010654628276825	0.20106881856918335	0.20347696542739868	0.20144887268543243	0.20484568178653717	0.20238663256168365	0.20428846776485443	0.20417600870132446	0.2033918797969818	0.20453038811683655	0.20499387383460999	0.20702829957008362	0.19835038483142853	0.2053510546684265	0.20317256450653076	0.20232845842838287	0.20164252817630768	0.20085227489471436	0.20279601216316223	0.20167392492294312	0.20303362607955933	0.19983704388141632	0.2041805535554886	0.20089903473854065	0.2040359377861023	0.20160578191280365	0.20114845037460327	0.20072726905345917	0.20403189957141876	0.19542747735977173	0.2029847353696823	0.20139294862747192	0.20141282677650452	0.1962663233280182	0.20286189019680023	0.20353440940380096	0.20339418947696686	0.20296530425548553	0.20196668803691864	0.1981373131275177	0.20508359372615814	0.20538084208965302	0.19897553324699402	0.20077288150787354	0.20147283375263214	0.2052469253540039	0.2004670649766922	0.20076029002666473
HMGCL	0.36710792779922485	0.363861083984375	0.3668781816959381	0.36949992179870605	0.36676809191703796	0.3703753352165222	0.3668648302555084	0.36838671565055847	0.3648267388343811	0.36508816480636597	0.3706382215023041	0.37136462330818176	0.365909218788147	0.3632968068122864	0.3653714656829834	0.3655795156955719	0.3670121133327484	0.3614037334918976	0.3663458526134491	0.3652946650981903	0.36768487095832825	0.3680186867713928	0.36988356709480286	0.36570456624031067	0.3678540289402008	0.3636825680732727	0.36237409710884094	0.3663840889930725	0.36304447054862976	0.36597535014152527	0.35465899109840393	0.36869269609451294	0.3678096532821655	0.3676435649394989	0.36834195256233215	0.3680201470851898	0.3659849762916565	0.36411798000335693	0.3625018000602722	0.36754265427589417	0.35898473858833313	0.3676314353942871	0.3731854557991028	0.36453238129615784	0.3655271530151367	0.36523979902267456	0.36947908997535706	0.3713787794113159	0.3648761212825775
FUCA1	0.29216963052749634	0.287089079618454	0.29409289360046387	0.2909028232097626	0.293226957321167	0.2911578118801117	0.287296861410141	0.2887518107891083	0.2904105484485626	0.29001641273498535	0.2931191027164459	0.2914568781852722	0.2872855067253113	0.2895163893699646	0.2798553705215454	0.28782352805137634	0.29094648361206055	0.28543034195899963	0.29503870010375977	0.27634501457214355	0.2892819941043854	0.28574544191360474	0.2879297435283661	0.2893456518650055	0.28834861516952515	0.290350079536438	0.28061792254447937	0.29092326760292053	0.2856167256832123	0.2903843820095062	0.28764501214027405	0.2955082952976227	0.2892853319644928	0.288510799407959	0.2920624315738678	0.2872585952281952	0.2972949743270874	0.29121145606040955	0.28414738178253174	0.2890249490737915	0.27502045035362244	0.2894827425479889	0.2932627201080322	0.2879403531551361	0.2913646697998047	0.2929895222187042	0.2927858233451843	0.2837744355201721	0.2871015667915344
CNR2	0.561143159866333	0.5608445405960083	0.5605415105819702	0.566258430480957	0.560321033000946	0.5620736479759216	0.5585677623748779	0.5638750791549683	0.5605050921440125	0.5597824454307556	0.5614790916442871	0.5622696280479431	0.5610174536705017	0.5555430054664612	0.5624452233314514	0.5608170628547668	0.557202935218811	0.5611789226531982	0.5587083101272583	0.559068500995636	0.5592885613441467	0.5629163384437561	0.5606514811515808	0.5648430585861206	0.5612683296203613	0.5643162727355957	0.5628427267074585	0.5626654028892517	0.5597782135009766	0.5614041090011597	0.5492827296257019	0.5621304512023926	0.5627371072769165	0.5632075667381287	0.5587579011917114	0.5612190365791321	0.5585865378379822	0.5600560307502747	0.5629252195358276	0.5632393956184387	0.5539228916168213	0.5586742162704468	0.5589255094528198	0.5602097511291504	0.561312198638916	0.5605607628822327	0.5627931952476501	0.5598114132881165	0.559551477432251
PNRC2	0.4806409180164337	0.4748276174068451	0.47524166107177734	0.4843848943710327	0.4860686659812927	0.48387208580970764	0.48840153217315674	0.4764097332954407	0.4779215157032013	0.47863656282424927	0.4848310947418213	0.4805643856525421	0.47043848037719727	0.49151188135147095	0.4819750487804413	0.4804014265537262	0.48569926619529724	0.5011141300201416	0.4921707510948181	0.4597799777984619	0.4775601625442505	0.4844306409358978	0.4826498031616211	0.47972533106803894	0.486075222492218	0.4817815124988556	0.4817640781402588	0.48016926646232605	0.4824689030647278	0.4829103648662567	0.4937136173248291	0.47955435514450073	0.47815102338790894	0.4870397448539734	0.480756551027298	0.4813567101955414	0.48966577649116516	0.48989397287368774	0.4775548279285431	0.4904841482639313	0.4717996120452881	0.48298346996307373	0.4856676459312439	0.48384609818458557	0.4807092547416687	0.4814121723175049	0.48446929454803467	0.48468858003616333	0.4906370937824249
SRSF10	0.523646891117096	0.5162729620933533	0.5213234424591064	0.5248019695281982	0.521356999874115	0.5245233178138733	0.5238456726074219	0.5283299088478088	0.5266449451446533	0.5221707820892334	0.5275110602378845	0.5222393870353699	0.5222717523574829	0.5201098322868347	0.5252246260643005	0.5203559398651123	0.5229801535606384	0.5158320069313049	0.5226184725761414	0.5145489573478699	0.5218976736068726	0.5238821506500244	0.525597095489502	0.5223968625068665	0.522886335849762	0.5224296450614929	0.524223268032074	0.5231180787086487	0.5203664898872375	0.5223007202148438	0.5038312077522278	0.5224689841270447	0.5219013094902039	0.5262309312820435	0.5193210244178772	0.5225227475166321	0.524025022983551	0.5205767154693604	0.5203260779380798	0.5199131965637207	0.5056260228157043	0.5244255065917969	0.5269303917884827	0.5179364681243896	0.5229177474975586	0.5194988250732422	0.5236585140228271	0.5190489292144775	0.5196026563644409
IFNLR1	0.23358778655529022	0.22749313712120056	0.227313831448555	0.23240157961845398	0.22602006793022156	0.22874701023101807	0.22461293637752533	0.23034675419330597	0.23017697036266327	0.22825223207473755	0.23541942238807678	0.2256816029548645	0.22841601073741913	0.22499603033065796	0.2288338989019394	0.22484570741653442	0.22978898882865906	0.2279224842786789	0.22907310724258423	0.22462432086467743	0.22951354086399078	0.22634358704090118	0.2271752655506134	0.22743161022663116	0.2291601002216339	0.2321367710828781	0.22852766513824463	0.2307027131319046	0.22831259667873383	0.23213131725788116	0.23359519243240356	0.22892554104328156	0.2269182950258255	0.2344411462545395	0.23290559649467468	0.22818560898303986	0.23376862704753876	0.23253172636032104	0.22909840941429138	0.23364852368831635	0.22094793617725372	0.2298499345779419	0.22738488018512726	0.2261911928653717	0.23044900596141815	0.23025701940059662	0.22991135716438293	0.2297063171863556	0.228789821267128
RCAN3	0.4180060923099518	0.41448044776916504	0.4167100489139557	0.41951924562454224	0.41185373067855835	0.4205664098262787	0.41471728682518005	0.4192129373550415	0.4228983521461487	0.41994509100914	0.4194345474243164	0.42254501581192017	0.4133123755455017	0.4194830656051636	0.4183518886566162	0.4152486324310303	0.41621315479278564	0.41006308794021606	0.41620248556137085	0.4166049361228943	0.4165404438972473	0.41672247648239136	0.4172520637512207	0.41411060094833374	0.4187358617782593	0.41781118512153625	0.4189266562461853	0.41812360286712646	0.4123214781284332	0.41390860080718994	0.3265492618083954	0.41318491101264954	0.41468268632888794	0.4207867383956909	0.41965824365615845	0.4153115749359131	0.4130653440952301	0.4108588993549347	0.41180551052093506	0.4183305501937866	0.4054315686225891	0.41985437273979187	0.4221358895301819	0.41484564542770386	0.4112911820411682	0.4185108542442322	0.4194192886352539	0.4133683145046234	0.4214242100715637
SRRM1	0.5823975801467896	0.5780115127563477	0.5755031704902649	0.5837363600730896	0.5799997448921204	0.5837493538856506	0.5805758833885193	0.5863415598869324	0.5765340924263	0.5802231431007385	0.5825866460800171	0.5827635526657104	0.5783886313438416	0.5792585015296936	0.5811110734939575	0.5766404867172241	0.5782092809677124	0.5719031691551208	0.5800979137420654	0.5713398456573486	0.5793011784553528	0.5799615979194641	0.581024169921875	0.5800185203552246	0.5776167511940002	0.5786965489387512	0.5790014266967773	0.5716369152069092	0.5780826807022095	0.5807406902313232	0.5568364858627319	0.576367199420929	0.5777937769889832	0.5827646851539612	0.5776678323745728	0.5794729590415955	0.5805707573890686	0.579724133014679	0.577761709690094	0.5822159647941589	0.5588473677635193	0.5817050337791443	0.5896769762039185	0.5759269595146179	0.5778552889823914	0.5746190547943115	0.5827881693840027	0.5837563872337341	0.5785207748413086
CLIC4	0.5748178958892822	0.5705789923667908	0.5692653059959412	0.5743021965026855	0.5723943114280701	0.5736203789710999	0.5675991177558899	0.575759768486023	0.5689439177513123	0.5753552913665771	0.572157084941864	0.5698216557502747	0.5664774775505066	0.5659465789794922	0.5665656328201294	0.5728881359100342	0.5713071227073669	0.5708932280540466	0.5735233426094055	0.5704340934753418	0.5733031630516052	0.5722917914390564	0.5733802318572998	0.572249174118042	0.5685228109359741	0.5753701329231262	0.5664780735969543	0.5723811388015747	0.5677950382232666	0.569935142993927	0.5636517405509949	0.5727711915969849	0.5732613205909729	0.5741907954216003	0.5729537010192871	0.5713559985160828	0.5758925080299377	0.5693274140357971	0.568031907081604	0.5737703442573547	0.5523983836174011	0.5729242563247681	0.5739737749099731	0.571514368057251	0.5717180371284485	0.5650973320007324	0.5708215236663818	0.5713545680046082	0.5726690292358398
RUNX3	0.4200909435749054	0.4152628481388092	0.41370949149131775	0.42273232340812683	0.41666358709335327	0.419990599155426	0.41967537999153137	0.42564404010772705	0.4136023223400116	0.4178125560283661	0.42406412959098816	0.42132484912872314	0.42199522256851196	0.42205485701560974	0.4193398058414459	0.4191228151321411	0.41970133781433105	0.41352379322052	0.41957995295524597	0.4182634949684143	0.41568470001220703	0.4159545600414276	0.4208907186985016	0.41695767641067505	0.42008861899375916	0.41435688734054565	0.41760262846946716	0.4212287962436676	0.4133787155151367	0.41632652282714844	0.40421974658966064	0.4208680987358093	0.4169541001319885	0.42106565833091736	0.41991865634918213	0.41608867049217224	0.4208388030529022	0.41765493154525757	0.41710975766181946	0.4231182336807251	0.40459564328193665	0.41904592514038086	0.4235517978668213	0.4163709878921509	0.42245134711265564	0.4175243675708771	0.4207852780818939	0.414450466632843	0.42048779129981995
SYF2	0.5875295996665955	0.573915958404541	0.586550235748291	0.5900055766105652	0.5906128287315369	0.5898828506469727	0.5852498412132263	0.5896341800689697	0.5840844511985779	0.5859785079956055	0.5938618779182434	0.5861038565635681	0.5829163789749146	0.5936102271080017	0.5807264447212219	0.5815175771713257	0.5920165777206421	0.5799208283424377	0.5872447490692139	0.5689548254013062	0.5794510841369629	0.5829851627349854	0.5879765152931213	0.5864705443382263	0.5874155163764954	0.5836657285690308	0.5816146731376648	0.5832476615905762	0.5858194231987	0.5794203877449036	0.5779497623443604	0.5888399481773376	0.5836228728294373	0.5878390073776245	0.584588348865509	0.5857555866241455	0.6021808385848999	0.5880807042121887	0.5821865797042847	0.5910484194755554	0.5708730816841125	0.5873756408691406	0.5927814841270447	0.5879917740821838	0.5867242217063904	0.5829583406448364	0.5911911129951477	0.5900472402572632	0.5880450010299683
TMEM50A	0.5446305871009827	0.5377416014671326	0.547079861164093	0.5438097715377808	0.541045606136322	0.5463635921478271	0.5439542531967163	0.5499966144561768	0.5397077202796936	0.5410207509994507	0.5504078269004822	0.5441119074821472	0.5394337177276611	0.5489543080329895	0.5326285362243652	0.5433291792869568	0.5440005660057068	0.5330345034599304	0.5478496551513672	0.5333172082901001	0.5410054326057434	0.5422652363777161	0.545140266418457	0.5430200695991516	0.5417928695678711	0.5396271347999573	0.5324103832244873	0.5443496108055115	0.5490795373916626	0.5395652651786804	0.5359395742416382	0.5461437702178955	0.5431671142578125	0.543072521686554	0.5501501560211182	0.5432891249656677	0.5518002510070801	0.5427313446998596	0.5402965545654297	0.5517480969429016	0.526807427406311	0.5508957505226135	0.5454707741737366	0.5468483567237854	0.5438194870948792	0.5408241152763367	0.5542266964912415	0.5396568179130554	0.5457874536514282
LDLRAP1	0.37945684790611267	0.37491557002067566	0.3774307370185852	0.37915903329849243	0.38018685579299927	0.37931954860687256	0.3764761686325073	0.38242319226264954	0.37969648838043213	0.3760303556919098	0.38380247354507446	0.38112545013427734	0.37330299615859985	0.3780318796634674	0.3777064383029938	0.37767112255096436	0.38276126980781555	0.37008246779441833	0.3737744390964508	0.3726504147052765	0.3762655556201935	0.3774396777153015	0.3818734586238861	0.3787546753883362	0.3785156309604645	0.373378187417984	0.3780946731567383	0.3757486641407013	0.3784865140914917	0.3732304573059082	0.3684759736061096	0.37961429357528687	0.3783240020275116	0.38562270998954773	0.37712380290031433	0.37819042801856995	0.3830890953540802	0.3811274766921997	0.3783538341522217	0.3804911971092224	0.3689730167388916	0.3779304325580597	0.384453147649765	0.37872424721717834	0.37991300225257874	0.3764662742614746	0.38086920976638794	0.3765304386615753	0.3767026662826538
MTFR1L	0.35393136739730835	0.3476484417915344	0.34576717019081116	0.347905695438385	0.3503166139125824	0.3493594229221344	0.3443288505077362	0.35279425978660583	0.34748655557632446	0.3460879325866699	0.349408358335495	0.34544265270233154	0.34060007333755493	0.3471083343029022	0.3384859263896942	0.3485086262226105	0.3469962477684021	0.3454509675502777	0.3502015173435211	0.34241217374801636	0.3453822731971741	0.3430119752883911	0.35248875617980957	0.34869733452796936	0.34377098083496094	0.34310537576675415	0.353629469871521	0.3462972342967987	0.3517055809497833	0.34937599301338196	0.35214003920555115	0.3504798710346222	0.3489029109477997	0.3446541130542755	0.3514218032360077	0.3478286862373352	0.3565762937068939	0.35070720314979553	0.34844350814819336	0.352253258228302	0.3401547074317932	0.3474673926830292	0.3493497669696808	0.3473657965660095	0.34735792875289917	0.3457705080509186	0.3563748598098755	0.3379301428794861	0.35263970494270325
PAQR7	0.06077020242810249	0.06932049244642258	0.057867638766765594	0.064937062561512	0.06362784653902054	0.06169479712843895	0.04303847998380661	0.05894500017166138	0.0625750944018364	0.06487474590539932	0.061087220907211304	0.06428919732570648	0.06162814795970917	0.07145968824625015	0.06614693254232407	0.05334089323878288	0.06601215898990631	0.061069224029779434	0.06981393694877625	0.054806627333164215	0.06196743994951248	0.06202998012304306	0.06828269362449646	0.06756477057933807	0.06295189261436462	0.06476236879825592	0.06320878118276596	0.06149851530790329	0.06510379910469055	0.05828915536403656	0.06059639900922775	0.06582600623369217	0.06237317994236946	0.06066014617681503	0.057079341262578964	0.06187240406870842	0.06946723163127899	0.06948702037334442	0.06369416415691376	0.06044675409793854	0.057061947882175446	0.06278330087661743	0.07015690207481384	0.06089390814304352	0.06100704148411751	0.06076875329017639	0.07054363191127777	0.06167673319578171	0.0651019811630249
STMN1	0.450109601020813	0.4433683753013611	0.44856342673301697	0.4485718309879303	0.4439792335033417	0.4497969448566437	0.446183443069458	0.4506625831127167	0.4392954409122467	0.44983336329460144	0.4537597894668579	0.45436161756515503	0.44989076256752014	0.4490531086921692	0.4530743658542633	0.44580280780792236	0.4503213167190552	0.4433567225933075	0.4342397153377533	0.4427505135536194	0.4493771493434906	0.4504673480987549	0.44461628794670105	0.44634509086608887	0.44990745186805725	0.44804471731185913	0.4480724632740021	0.45098334550857544	0.44919413328170776	0.4478367865085602	0.3797990083694458	0.45049214363098145	0.4440176784992218	0.45067858695983887	0.4462999403476715	0.4469948410987854	0.4464603662490845	0.44516244530677795	0.4393814206123352	0.44918882846832275	0.43793877959251404	0.4509965777397156	0.44991642236709595	0.4428224265575409	0.44652730226516724	0.45024943351745605	0.44798707962036133	0.4512189030647278	0.446100115776062
PAFAH2	0.19688566029071808	0.19379718601703644	0.19661113619804382	0.19788607954978943	0.19547265768051147	0.19681806862354279	0.19822652637958527	0.19734293222427368	0.1937125325202942	0.19596615433692932	0.20132963359355927	0.1944342851638794	0.19453005492687225	0.19988340139389038	0.1955268681049347	0.1973215788602829	0.19610139727592468	0.19549015164375305	0.19748419523239136	0.19147229194641113	0.19286610186100006	0.19504810869693756	0.19782668352127075	0.19736701250076294	0.19462336599826813	0.19607935845851898	0.19350728392601013	0.19611993432044983	0.1921546757221222	0.19404475390911102	0.1813805252313614	0.19725751876831055	0.19552543759346008	0.19607722759246826	0.19082605838775635	0.19616730511188507	0.19987939298152924	0.19412894546985626	0.19858862459659576	0.19909033179283142	0.18330484628677368	0.19608435034751892	0.19938132166862488	0.19565445184707642	0.19777192175388336	0.19958612322807312	0.1978488266468048	0.19136272370815277	0.19711089134216309
PDIK1L	0.1611582487821579	0.1599019467830658	0.16265255212783813	0.16708505153656006	0.16398708522319794	0.16513243317604065	0.16247987747192383	0.16287723183631897	0.16382020711898804	0.1622805893421173	0.16716668009757996	0.16607904434204102	0.1633942872285843	0.16420581936836243	0.163895845413208	0.16251327097415924	0.1623605191707611	0.16381888091564178	0.1636572778224945	0.1618947982788086	0.16285616159439087	0.16085278987884521	0.16278889775276184	0.1619006097316742	0.16414254903793335	0.16388612985610962	0.16118797659873962	0.16537880897521973	0.1563412994146347	0.15989811718463898	0.15865707397460938	0.166008859872818	0.1620407998561859	0.16421207785606384	0.16373541951179504	0.16395539045333862	0.1634005904197693	0.16161780059337616	0.16308151185512543	0.16808345913887024	0.16212713718414307	0.16498439013957977	0.15955272316932678	0.16190241277217865	0.16433489322662354	0.16411298513412476	0.16494855284690857	0.15949594974517822	0.16268649697303772
ZNF593	0.3835723400115967	0.3735515773296356	0.3802817463874817	0.3817482888698578	0.38185086846351624	0.38119372725486755	0.3762730658054352	0.3857437074184418	0.3780806064605713	0.37833139300346375	0.38236913084983826	0.38063302636146545	0.375084787607193	0.3841257095336914	0.38084208965301514	0.3861609697341919	0.3805198669433594	0.38461819291114807	0.3858169913291931	0.3733121156692505	0.3818448483943939	0.3861851990222931	0.3824147880077362	0.3839227557182312	0.3796823024749756	0.385498046875	0.3832981288433075	0.3758736848831177	0.37505805492401123	0.3762909173965454	0.3863728940486908	0.38527730107307434	0.38174968957901	0.3813755512237549	0.3835601508617401	0.3803138732910156	0.38297757506370544	0.3888389766216278	0.3768199682235718	0.3859029710292816	0.3772875964641571	0.3821876347064972	0.3860495686531067	0.37874293327331543	0.38264715671539307	0.38191306591033936	0.38726919889450073	0.3847281336784363	0.3809487223625183
CNKSR1	0.0	0.0	0.0	0.0	0.0	0.0	0.0	0.0	0.0	0.0	0.0	0.0	0.0	0.0	0.0	0.0	0.0	0.0	0.0	0.0	0.0	0.0	0.0	0.0	0.0	0.0	0.0	0.0	0.0	0.0	0.0	0.0	0.0	0.0	0.0	0.0	0.0	0.0	0.0	0.0	0.0	0.0	0.0	0.0	0.0	0.0	0.0	0.0	0.0
CEP85	0.16314055025577545	0.1599012017250061	0.16487762331962585	0.16157875955104828	0.16036438941955566	0.1628846526145935	0.1638122797012329	0.16458198428153992	0.16780510544776917	0.16184476017951965	0.16426582634449005	0.1608295738697052	0.16390922665596008	0.1615072339773178	0.16432912647724152	0.16324864327907562	0.16167937219142914	0.15779989957809448	0.15892525017261505	0.16292275488376617	0.16184648871421814	0.1621028482913971	0.16359716653823853	0.1626497209072113	0.1621362864971161	0.16170966625213623	0.16588647663593292	0.16506490111351013	0.1612982600927353	0.16148701310157776	0.09136824309825897	0.16281962394714355	0.16049028933048248	0.1617385745048523	0.16015756130218506	0.16164426505565643	0.16172665357589722	0.15963685512542725	0.16016647219657898	0.16317209601402283	0.15416249632835388	0.16436229646205902	0.1655917465686798	0.16146928071975708	0.16110245883464813	0.16085875034332275	0.16381971538066864	0.15979088842868805	0.16315722465515137
SH3BGRL3	0.792569637298584	0.777362585067749	0.7905554175376892	0.7959062457084656	0.7885510921478271	1.0	0.7861480116844177	0.7954580187797546	0.7866728901863098	0.7839762568473816	0.797855019569397	0.7873064279556274	0.7733900547027588	0.7979162931442261	0.7933076024055481	0.7884133458137512	0.7929312586784363	0.7864259481430054	0.7906131744384766	0.7739316821098328	0.7905837297439575	0.7916121482849121	0.7961205244064331	0.7893656492233276	0.7846400737762451	0.7901977300643921	0.794282853603363	0.7806341052055359	0.7823789715766907	0.7898963689804077	0.7967554330825806	0.7914094924926758	0.7941941022872925	0.7909181714057922	0.7900840640068054	0.7893875241279602	0.799174427986145	0.8083400130271912	0.781139612197876	0.797012984752655	0.7710214257240295	0.7907081246376038	0.7902799844741821	0.791005551815033	0.7920212745666504	0.7904719114303589	0.7895045280456543	0.7926691174507141	0.7881485819816589
UBXN11	0.36710458993911743	0.3624180257320404	0.3639962077140808	0.36812442541122437	0.36196640133857727	0.36440610885620117	0.36326009035110474	0.368406742811203	0.35821160674095154	0.36495810747146606	0.36763638257980347	0.3677207827568054	0.3623436689376831	0.36245298385620117	0.36168405413627625	0.3640023171901703	0.3657423257827759	0.3560093641281128	0.3648964464664459	0.3637828528881073	0.3631865084171295	0.36431941390037537	0.3661368489265442	0.362689346075058	0.3660302460193634	0.3629014492034912	0.36614561080932617	0.3615484833717346	0.3638652563095093	0.3662582039833069	0.3501633405685425	0.36062344908714294	0.3633238971233368	0.36543524265289307	0.36354702711105347	0.3649600148200989	0.3643246293067932	0.362354576587677	0.36227935552597046	0.3664815425872803	0.3514290750026703	0.3646787106990814	0.36802607774734497	0.36000457406044006	0.3637051582336426	0.367209255695343	0.3661634624004364	0.368038147687912	0.36360490322113037
CD52	1.0	1.0	1.0	1.0	1.0	1.0	1.0	1.0	1.0	1.0	1.0	1.0	1.0	1.0	1.0	1.0	1.0	1.0	1.0	1.0	1.0	1.0	1.0	1.0	1.0	1.0	1.0	1.0	1.0	1.0	1.0	1.0	1.0	1.0	1.0	1.0	1.0	1.0	1.0	1.0	1.0	1.0	1.0	1.0	1.0	1.0	1.0	1.0	1.0
ZNF683	0.18194206058979034	0.1808495819568634	0.18926353752613068	0.18351319432258606	0.1846771538257599	0.1833123117685318	0.1861473023891449	0.18587316572666168	0.17933224141597748	0.18308478593826294	0.1854993849992752	0.17915354669094086	0.18373577296733856	0.1862633377313614	0.18435604870319366	0.1879623681306839	0.18408086895942688	0.1861894577741623	0.18449893593788147	0.17915219068527222	0.18241752684116364	0.18277761340141296	0.18010802567005157	0.18590913712978363	0.18806278705596924	0.17912818491458893	0.18475189805030823	0.17719650268554688	0.18521623313426971	0.1828223168849945	0.18763425946235657	0.17928041517734528	0.1839812844991684	0.18507321178913116	0.18594741821289062	0.183274045586586	0.18309353291988373	0.17959050834178925	0.18051555752754211	0.18333861231803894	0.17891176044940948	0.18217962980270386	0.18461111187934875	0.1887172907590866	0.18192559480667114	0.18314871191978455	0.1882726550102234	0.18390727043151855	0.18011672794818878
DHDDS	0.0	0.0	0.0	0.0	0.0	0.0	0.0	0.0	0.0	0.0	0.0	0.0	0.0	0.0	0.0	0.0	0.0	0.0	0.0	0.0	0.0	0.0	0.0	0.0	0.0	0.0	0.0	0.0	0.0	0.0	0.0	0.0	0.0	0.0	0.0	0.0	0.0	0.0	0.0	0.0	0.0	0.0	0.0	0.0	0.0	0.0	0.0	0.0	0.0
HMGN2	0.6594443321228027	0.6613266468048096	0.6530788540840149	0.6705509424209595	0.6695574522018433	0.6623796820640564	0.6632731556892395	0.6658837795257568	0.650234043598175	0.655023455619812	0.6634820699691772	0.6628696918487549	0.6459150910377502	0.6662653684616089	0.6660419702529907	0.6621471643447876	0.6695033311843872	0.676643967628479	0.6629034280776978	0.6463061571121216	0.6559664011001587	0.6617310047149658	0.6605919003486633	0.66115802526474	0.6627135276794434	0.6658353209495544	0.665436863899231	0.6533597111701965	0.667726993560791	0.6649835109710693	0.6848418712615967	0.662918210029602	0.6526980996131897	0.665856659412384	0.6593950986862183	0.6595883369445801	0.6672862768173218	0.6813561320304871	0.6522735953330994	0.6747817397117615	0.6595301628112793	0.66423499584198	0.6703406572341919	0.6678478717803955	0.6622662544250488	0.6593883037567139	0.6663607954978943	0.6634021997451782	0.6697277426719666
RPS6KA1	0.4419768750667572	0.43904173374176025	0.44409188628196716	0.4425997734069824	0.4412335753440857	0.44315871596336365	0.4339074194431305	0.4409382939338684	0.4352474808692932	0.44635114073753357	0.4438292682170868	0.44314199686050415	0.43681079149246216	0.4424033761024475	0.43223392963409424	0.4392874836921692	0.4415271282196045	0.43493539094924927	0.4429512619972229	0.42983531951904297	0.43374091386795044	0.4389343857765198	0.44179898500442505	0.43997517228126526	0.43774843215942383	0.4382801353931427	0.43183329701423645	0.4368613660335541	0.4356856048107147	0.4318772256374359	0.43518221378326416	0.4411783516407013	0.4390864074230194	0.43717947602272034	0.4398750066757202	0.44090911746025085	0.4399143159389496	0.43821075558662415	0.43470633029937744	0.4462454617023468	0.42402225732803345	0.4421689212322235	0.4412808418273926	0.43831750750541687	0.44066697359085083	0.43934473395347595	0.4425472617149353	0.43160197138786316	0.4381219148635864
ARID1A	0.42617130279541016	0.4248351752758026	0.42714521288871765	0.42809706926345825	0.42883777618408203	0.4282640218734741	0.42422929406166077	0.43211841583251953	0.42208921909332275	0.4269176721572876	0.4361300468444824	0.4287836253643036	0.426933228969574	0.42531394958496094	0.43053194880485535	0.42503347992897034	0.4284004867076874	0.42139285802841187	0.431796133518219	0.42383062839508057	0.4238565266132355	0.42626965045928955	0.4260617792606354	0.4296615421772003	0.42853477597236633	0.42535141110420227	0.4321027994155884	0.42834800481796265	0.4268474876880646	0.423556387424469	0.41744208335876465	0.42905285954475403	0.42659690976142883	0.4323596954345703	0.4287422299385071	0.42567116022109985	0.4319153428077698	0.4312587082386017	0.42668789625167847	0.43066754937171936	0.41262635588645935	0.4274625778198242	0.4317264258861542	0.4258252680301666	0.42817944288253784	0.4286307990550995	0.43045783042907715	0.4255460202693939	0.4260445535182953
PIGV	0.2138986736536026	0.2140502780675888	0.21477563679218292	0.2171955555677414	0.21450524032115936	0.21496637165546417	0.21501107513904572	0.2181343287229538	0.2097192108631134	0.2119547724723816	0.21659551560878754	0.2147177755832672	0.2177538424730301	0.2153593897819519	0.2161184549331665	0.21270808577537537	0.2143363505601883	0.21414729952812195	0.21192167699337006	0.21477940678596497	0.21393588185310364	0.21494179964065552	0.2148827761411667	0.2160118967294693	0.21549397706985474	0.21509158611297607	0.21324345469474792	0.2144024819135666	0.21533921360969543	0.21359653770923615	0.20814406871795654	0.21405790746212006	0.21511590480804443	0.21518298983573914	0.20967979729175568	0.21353071928024292	0.2144329845905304	0.21355634927749634	0.21614359319210052	0.2147711217403412	0.212492436170578	0.21670541167259216	0.21085883677005768	0.2134445309638977	0.21354947984218597	0.21463945508003235	0.2142520546913147	0.20481646060943604	0.21318884193897247
ZDHHC18	0.2049369364976883	0.20552366971969604	0.2048526555299759	0.2078489363193512	0.20971517264842987	0.20434173941612244	0.20773953199386597	0.2100018709897995	0.211849182844162	0.20492611825466156	0.20747867226600647	0.20727920532226562	0.19968320429325104	0.20827916264533997	0.21042734384536743	0.2074502408504486	0.20663250982761383	0.21246007084846497	0.20899873971939087	0.1993451565504074	0.2093852311372757	0.20825061202049255	0.20916511118412018	0.2105444371700287	0.21096546947956085	0.20975865423679352	0.20552441477775574	0.20420464873313904	0.20821774005889893	0.21456047892570496	0.210319384932518	0.21198461949825287	0.21149423718452454	0.20900820195674896	0.20782695710659027	0.20686540007591248	0.21075908839702606	0.21440109610557556	0.20846131443977356	0.214005246758461	0.2009802609682083	0.20750494301319122	0.20944367349147797	0.21385060250759125	0.20677757263183594	0.2035393863916397	0.21960529685020447	0.20818598568439484	0.21002180874347687
GPN2	0.295558363199234	0.2912226617336273	0.29250577092170715	0.29398834705352783	0.29425981640815735	0.29571643471717834	0.2936110496520996	0.2972605228424072	0.2901419699192047	0.29040464758872986	0.3012317419052124	0.297987163066864	0.2932818830013275	0.293684184551239	0.28892844915390015	0.2945210933685303	0.2950069308280945	0.29288384318351746	0.2979719340801239	0.28893113136291504	0.29339808225631714	0.2918756306171417	0.2945137917995453	0.291702538728714	0.294252872467041	0.2943209409713745	0.2897094190120697	0.29102659225463867	0.2883303761482239	0.29194098711013794	0.2867323160171509	0.2974393367767334	0.2938978970050812	0.29679131507873535	0.29615193605422974	0.2946947515010834	0.29502591490745544	0.2956228256225586	0.29252365231513977	0.29754114151000977	0.282561331987381	0.2967230975627899	0.3000403940677643	0.2901011109352112	0.300167977809906	0.29286083579063416	0.2950276732444763	0.2886827886104584	0.2952791154384613
GPATCH3	0.28794577717781067	0.2842831611633301	0.29031670093536377	0.2891596257686615	0.2864431142807007	0.28763678669929504	0.2844638228416443	0.28695160150527954	0.279900461435318	0.286617249250412	0.2900141775608063	0.2858878970146179	0.27903616428375244	0.28994470834732056	0.28427714109420776	0.2835182547569275	0.2817881107330322	0.28160107135772705	0.29036909341812134	0.28538253903388977	0.28329622745513916	0.27994829416275024	0.2860760986804962	0.2825203537940979	0.28138816356658936	0.2895970046520233	0.28459855914115906	0.2853863835334778	0.2809061110019684	0.2833937108516693	0.2862212359905243	0.28919801115989685	0.2849271297454834	0.28507882356643677	0.28865763545036316	0.285691499710083	0.2922745645046234	0.2855859100818634	0.28267455101013184	0.29049021005630493	0.2771225869655609	0.2862725257873535	0.2843474745750427	0.2858300805091858	0.28563550114631653	0.2861180007457733	0.2923174798488617	0.2842981815338135	0.2871381640434265
NUDC	0.5486248731613159	0.5448506474494934	0.5504019856452942	0.5511032938957214	0.5486472249031067	0.5521187782287598	0.5476959347724915	0.5551179051399231	0.5438870787620544	0.5513511896133423	0.5562543869018555	0.5500907301902771	0.5466017127037048	0.5527155995368958	0.5492870211601257	0.546684980392456	0.5525858998298645	0.5429509282112122	0.5463358759880066	0.5446600317955017	0.5470857620239258	0.5471730828285217	0.5514898300170898	0.5490374565124512	0.5480265021324158	0.5456748604774475	0.5496886968612671	0.5485596060752869	0.5427753329277039	0.5492978692054749	0.537875235080719	0.5508114099502563	0.5501782298088074	0.5555675625801086	0.54838627576828	0.5481875538825989	0.5477905869483948	0.5436038970947266	0.5424212217330933	0.5507189631462097	0.5343711376190186	0.5515059232711792	0.5553852319717407	0.545289933681488	0.5539423227310181	0.543231189250946	0.5527389049530029	0.547349214553833	0.5521977543830872
TRNP1	0.0	0.0	0.0	0.0	0.0	0.0	0.0	0.0	0.0	0.0	0.0	0.0	0.0	0.0	0.0	0.0	0.0	0.0	0.0	0.0	0.0	0.0	0.0	0.0	0.0	0.0	0.0	0.0	0.0	0.0	0.0	0.0	0.0	0.0	0.0	0.0	0.0	0.0	0.0	0.0	0.0	0.0	0.0	0.0	0.0	0.0	0.0	0.0	0.0
SLC9A1	0.11514075100421906	0.10812800377607346	0.10819271206855774	0.11334999650716782	0.11794188618659973	0.11527712643146515	0.10801389813423157	0.11523127555847168	0.10807061940431595	0.11462932825088501	0.11540833115577698	0.11437244713306427	0.11117245256900787	0.1107809767127037	0.11395250260829926	0.10968470573425293	0.11371706426143646	0.1122034564614296	0.11121191084384918	0.10783225297927856	0.10704862326383591	0.11277862638235092	0.11415794491767883	0.11125817149877548	0.11494525521993637	0.11326447129249573	0.10745546966791153	0.10783632099628448	0.11291921138763428	0.11469332128763199	0.1023341566324234	0.1167452409863472	0.11120223253965378	0.11571181565523148	0.11118805408477783	0.11490555107593536	0.11714866012334824	0.11598066985607147	0.10768405348062515	0.1125793382525444	0.09911168366670609	0.11155892163515091	0.10981482267379761	0.11168774217367172	0.11313755810260773	0.11143321543931961	0.11385902017354965	0.11248000711202621	0.11095842719078064
WDTC1	0.3089334964752197	0.3048497438430786	0.30807995796203613	0.31292879581451416	0.311318039894104	0.3155941367149353	0.3047906458377838	0.31354424357414246	0.3092472553253174	0.31065770983695984	0.3099993169307709	0.30905357003211975	0.30037784576416016	0.30574217438697815	0.3019592761993408	0.30618759989738464	0.31247955560684204	0.3036024570465088	0.3094773590564728	0.3043712377548218	0.305483341217041	0.3065430819988251	0.30561020970344543	0.3070601522922516	0.3109453320503235	0.3017696142196655	0.3115603029727936	0.3093828856945038	0.30715304613113403	0.3089761734008789	0.30010101199150085	0.31060928106307983	0.30922794342041016	0.31167465448379517	0.3076211214065552	0.31103163957595825	0.3138400614261627	0.3069004416465759	0.30899447202682495	0.31256139278411865	0.2955867052078247	0.307958722114563	0.30995818972587585	0.30820605158805847	0.3147449195384979	0.3088667392730713	0.31225496530532837	0.303458034992218	0.3070410490036011
TMEM222	0.37708333134651184	0.3750106990337372	0.3759317398071289	0.3777221739292145	0.3781927824020386	0.38255637884140015	0.3745476007461548	0.3770444691181183	0.3815736174583435	0.3769379258155823	0.3813398778438568	0.3794521391391754	0.37312453985214233	0.3783842623233795	0.3693372309207916	0.37489962577819824	0.37963569164276123	0.36975663900375366	0.37948867678642273	0.371004194021225	0.370622456073761	0.3744034767150879	0.37955787777900696	0.3752921521663666	0.3736138939857483	0.37253034114837646	0.37041568756103516	0.37546399235725403	0.375896155834198	0.3760650157928467	0.3717744052410126	0.37814751267433167	0.37006011605262756	0.37648695707321167	0.37709590792655945	0.37771329283714294	0.38015779852867126	0.3765101134777069	0.37383514642715454	0.3794006407260895	0.3586985468864441	0.3767852783203125	0.38105636835098267	0.37471553683280945	0.3798133134841919	0.37829217314720154	0.37912455201148987	0.3784730136394501	0.3758836090564728
SYTL1	0.5255151987075806	0.5251905918121338	0.5267559885978699	0.5261090397834778	0.5276857018470764	0.5314371585845947	0.5250645875930786	0.5305771827697754	0.521652102470398	0.5263229012489319	0.5312080979347229	0.5249637365341187	0.5220313668251038	0.5396854281425476	0.519031286239624	0.5230625867843628	0.5267382860183716	0.5203088521957397	0.5300877094268799	0.5176060795783997	0.5246766805648804	0.5228235721588135	0.5281824469566345	0.5258020758628845	0.522932231426239	0.5194865465164185	0.5210348963737488	0.5220252275466919	0.5242658853530884	0.5215529799461365	0.5311165452003479	0.5243467688560486	0.5251153707504272	0.5249161124229431	0.5263024568557739	0.5252086520195007	0.5318976640701294	0.5244385004043579	0.5214219093322754	0.5289921164512634	0.5099605321884155	0.5309840440750122	0.5228434801101685	0.5248960852622986	0.5271975994110107	0.524354100227356	0.5338104963302612	0.5217128992080688	0.5236476063728333
MAP3K6	0.19567354023456573	0.19490744173526764	0.19334931671619415	0.19516754150390625	0.19658303260803223	0.1965676248073578	0.19460587203502655	0.19835852086544037	0.19479478895664215	0.19586922228336334	0.19355598092079163	0.19761545956134796	0.19356174767017365	0.19772179424762726	0.19526086747646332	0.19707715511322021	0.19509059190750122	0.19361485540866852	0.19318434596061707	0.1962319165468216	0.1954023689031601	0.19497805833816528	0.19351398944854736	0.19530142843723297	0.19560019671916962	0.19570858776569366	0.1946025937795639	0.1948290467262268	0.19950249791145325	0.19619381427764893	0.1874832808971405	0.196856290102005	0.1930147409439087	0.19646908342838287	0.19584743678569794	0.19452613592147827	0.19348394870758057	0.19354449212551117	0.19211503863334656	0.19553126394748688	0.18772342801094055	0.1978663057088852	0.1954028457403183	0.19470667839050293	0.19426952302455902	0.19292011857032776	0.19587326049804688	0.19027750194072723	0.19318078458309174
WASF2	0.5416056513786316	0.5366164445877075	0.5431583523750305	0.541940450668335	0.5438151359558105	0.5440756678581238	0.5420857071876526	0.5468096137046814	0.5500807762145996	0.545455813407898	0.5468463897705078	0.5493865013122559	0.5397841334342957	0.5393599271774292	0.5493738651275635	0.5427249670028687	0.5447666049003601	0.5330957174301147	0.5444923639297485	0.5351604223251343	0.5388551950454712	0.5411346554756165	0.5387057065963745	0.5399967432022095	0.542692244052887	0.5393121242523193	0.5442553162574768	0.5456092357635498	0.5445367693901062	0.543492317199707	0.5263826847076416	0.5428394675254822	0.5432689189910889	0.5455341935157776	0.5470448136329651	0.5406527519226074	0.5388185977935791	0.5458834171295166	0.5367603898048401	0.5439648628234863	0.5198989510536194	0.5442935824394226	0.5477164387702942	0.5406019687652588	0.5405623316764832	0.5447074174880981	0.5460819005966187	0.5409762859344482	0.5440602898597717
AHDC1	0.1989697813987732	0.19899418950080872	0.19747024774551392	0.19909173250198364	0.1983562409877777	0.19937536120414734	0.19894090294837952	0.20134159922599792	0.1984424889087677	0.19662171602249146	0.20366501808166504	0.19988594949245453	0.20046965777873993	0.19644129276275635	0.20186135172843933	0.19948312640190125	0.19886693358421326	0.1961705982685089	0.2016211748123169	0.19390937685966492	0.19933125376701355	0.20011171698570251	0.19956737756729126	0.20062775909900665	0.20044393837451935	0.19927826523780823	0.20101982355117798	0.19661657512187958	0.20034365355968475	0.19707763195037842	0.18935951590538025	0.197049081325531	0.198466956615448	0.20238864421844482	0.19983403384685516	0.20297114551067352	0.19917243719100952	0.1974181830883026	0.1989959180355072	0.20287077128887177	0.195839062333107	0.19973042607307434	0.20219509303569794	0.1977701634168625	0.19937671720981598	0.19787536561489105	0.20022526383399963	0.19349552690982819	0.1974593549966812
FGR	0.5304157733917236	0.5256816744804382	0.5352858304977417	0.530891478061676	0.5306165814399719	0.5345274806022644	0.5314852595329285	0.5365682244300842	0.5335810780525208	0.5300995707511902	0.5400763154029846	0.535758912563324	0.5266163945198059	0.5347992777824402	0.5214742422103882	0.5323230624198914	0.5297077894210815	0.5253263115882874	0.5338700413703918	0.5214818716049194	0.5226427912712097	0.5275551676750183	0.5352814197540283	0.5341473817825317	0.5227490663528442	0.5344180464744568	0.5224910378456116	0.5301395654678345	0.5259453058242798	0.5255250930786133	0.5322575569152832	0.5306304097175598	0.5265517830848694	0.5283262133598328	0.5321615934371948	0.5303484201431274	0.5328540802001953	0.5201959013938904	0.5224878191947937	0.5321294665336609	0.5151225328445435	0.5301506519317627	0.5350024700164795	0.5286815166473389	0.5297557711601257	0.528427004814148	0.532306432723999	0.5232507586479187	0.529049277305603
IFI6	0.5106557011604309	0.4989010691642761	0.5108126997947693	0.5090134143829346	0.5152416229248047	0.5082983374595642	0.5027148723602295	0.5072506070137024	0.5062892436981201	0.5091320276260376	0.510418713092804	0.5049607753753662	0.4993179142475128	0.5069713592529297	0.49989625811576843	0.5084487199783325	0.5066676735877991	0.5020223259925842	0.5100351572036743	0.4999442398548126	0.5046855807304382	0.5099542737007141	0.5039522647857666	0.5055834650993347	0.5062345266342163	0.5045416951179504	0.507866621017456	0.504120409488678	0.5039847493171692	0.5038424730300903	0.5183276534080505	0.5061755180358887	0.5066373944282532	0.5064985156059265	0.5119476914405823	0.507491409778595	0.5103297829627991	0.5144426226615906	0.5067903399467468	0.5101381540298462	0.5015597343444824	0.5094649791717529	0.5144345760345459	0.5091170072555542	0.5046017169952393	0.5097723603248596	0.5078477263450623	0.5050016641616821	0.5028058886528015
FAM76A	0.2840368449687958	0.2834332585334778	0.28420180082321167	0.28600847721099854	0.28471508622169495	0.2852005362510681	0.284690797328949	0.28634369373321533	0.2863745093345642	0.284765362739563	0.28629404306411743	0.2860359251499176	0.28558093309402466	0.2817276418209076	0.28351640701293945	0.28100839257240295	0.2818564474582672	0.28088030219078064	0.28483128547668457	0.2801172733306885	0.282964825630188	0.2819209694862366	0.2841149568557739	0.2842388451099396	0.2844689190387726	0.28743499517440796	0.2912502586841583	0.282135009765625	0.2850944399833679	0.2811281383037567	0.22347740828990936	0.28407037258148193	0.2832629084587097	0.28604230284690857	0.27929380536079407	0.28686004877090454	0.28532567620277405	0.2813088893890381	0.27958622574806213	0.28892889618873596	0.2773045599460602	0.28595587611198425	0.283633291721344	0.27976107597351074	0.2837445139884949	0.2832053601741791	0.28955739736557007	0.2809525728225708	0.28175026178359985
STX12	0.3667420744895935	0.3615633547306061	0.36348527669906616	0.37006592750549316	0.36832737922668457	0.36895906925201416	0.3691360354423523	0.36775147914886475	0.3639233708381653	0.3610456585884094	0.37625646591186523	0.36911967396736145	0.36986666917800903	0.3693387508392334	0.36813169717788696	0.36820247769355774	0.3674769401550293	0.36375486850738525	0.3654852509498596	0.36293354630470276	0.3677789568901062	0.366300493478775	0.36962538957595825	0.36687007546424866	0.3664575517177582	0.364881306886673	0.36765772104263306	0.3687365651130676	0.364006370306015	0.3633004426956177	0.35718247294425964	0.36967650055885315	0.3666382431983948	0.3713283836841583	0.3700793385505676	0.36780378222465515	0.3738069534301758	0.36045584082603455	0.36511147022247314	0.37069547176361084	0.35768434405326843	0.36835500597953796	0.3707195818424225	0.36132264137268066	0.3716251254081726	0.3665870428085327	0.3653362989425659	0.36649900674819946	0.3640393018722534
PPP1R8	0.38162726163864136	0.37590333819389343	0.3789689838886261	0.38221731781959534	0.3774677813053131	0.37886932492256165	0.3753476142883301	0.3871397078037262	0.3813227117061615	0.38017991185188293	0.379630446434021	0.3839738368988037	0.3773903548717499	0.38046345114707947	0.37773597240448	0.37826403975486755	0.37762248516082764	0.37671855092048645	0.38079914450645447	0.37738630175590515	0.3779155910015106	0.37968164682388306	0.38399192690849304	0.3752949833869934	0.37966200709342957	0.37825480103492737	0.38110408186912537	0.38188880681991577	0.3766217529773712	0.3769671618938446	0.3665664494037628	0.37869352102279663	0.3812668025493622	0.38187870383262634	0.38255181908607483	0.3806264102458954	0.3765815496444702	0.3765442967414856	0.37978971004486084	0.3786483108997345	0.36933645606040955	0.38189905881881714	0.38498660922050476	0.3794972002506256	0.3765963017940521	0.38207897543907166	0.3828120529651642	0.3769603967666626	0.37871402502059937
THEMIS2	0.40909701585769653	0.3993310034275055	0.41024860739707947	0.4065376818180084	0.4110645055770874	0.4101252853870392	0.40059664845466614	0.4087963402271271	0.41073980927467346	0.40721896290779114	0.4111945331096649	0.41048765182495117	0.4092159867286682	0.4128932058811188	0.39925336837768555	0.4054151773452759	0.4075865149497986	0.4063604772090912	0.4116628170013428	0.393350750207901	0.4023522734642029	0.39600780606269836	0.40622255206108093	0.4082448482513428	0.40645623207092285	0.40336012840270996	0.39498409628868103	0.40460404753685	0.4016300141811371	0.4040597081184387	0.39906764030456543	0.41085273027420044	0.40708446502685547	0.4016229510307312	0.40940654277801514	0.40766143798828125	0.41641300916671753	0.40490296483039856	0.40334025025367737	0.40800535678863525	0.39076390862464905	0.41384807229042053	0.4073183834552765	0.4043532609939575	0.40555453300476074	0.40331554412841797	0.4112454056739807	0.3990548849105835	0.4048600196838379
RPA2	0.5309591889381409	0.5271568298339844	0.5288068056106567	0.5317043662071228	0.5279403924942017	0.5305684804916382	0.5213950276374817	0.5328269004821777	0.5289440751075745	0.5356649160385132	0.534452497959137	0.5327779650688171	0.5335891246795654	0.5320167541503906	0.5339238047599792	0.5295010209083557	0.5304766893386841	0.5207161903381348	0.5332908630371094	0.5280135273933411	0.5306625962257385	0.5280318260192871	0.5326932668685913	0.5284722447395325	0.5289191603660583	0.5261332392692566	0.532386302947998	0.5330264568328857	0.5316078662872314	0.5279596447944641	0.43226897716522217	0.5288441181182861	0.5250558853149414	0.5340805649757385	0.5366461873054504	0.5308578610420227	0.523472249507904	0.5247347950935364	0.5269548296928406	0.5292842388153076	0.5154253840446472	0.5373653769493103	0.5294411182403564	0.5286912322044373	0.5277711153030396	0.533888578414917	0.530476450920105	0.5282268524169922	0.5291486382484436
XKR8	0.27385663986206055	0.26643693447113037	0.26980143785476685	0.2712320387363434	0.2734358608722687	0.269089937210083	0.2678336799144745	0.27182427048683167	0.26930034160614014	0.26818737387657166	0.26965591311454773	0.27102917432785034	0.26600009202957153	0.2734812796115875	0.27053675055503845	0.2750762403011322	0.2712700366973877	0.272427499294281	0.2777114808559418	0.2607039213180542	0.27814579010009766	0.27538400888442993	0.2720019221305847	0.2703982889652252	0.2709980607032776	0.2698778212070465	0.2713821530342102	0.26737797260284424	0.26423659920692444	0.26838794350624084	0.28006887435913086	0.2745812237262726	0.2714955806732178	0.2734147906303406	0.27219459414482117	0.2706208825111389	0.2717757821083069	0.275826096534729	0.2686619162559509	0.2761867940425873	0.26958972215652466	0.2707299590110779	0.2759540379047394	0.2699276804924011	0.27124425768852234	0.268622487783432	0.27621063590049744	0.2749396860599518	0.27113068103790283
PTAFR	0.24142810702323914	0.23264080286026	0.2407815307378769	0.2435038983821869	0.24130813777446747	0.24202683568000793	0.23950202763080597	0.2414887696504593	0.23945282399654388	0.23978114128112793	0.240269735455513	0.24196963012218475	0.24064861238002777	0.24465098977088928	0.24189592897891998	0.23975415527820587	0.24228110909461975	0.23467406630516052	0.2404857575893402	0.23623575270175934	0.23942674696445465	0.24136486649513245	0.23891368508338928	0.24070106446743011	0.2407187819480896	0.24472734332084656	0.24110214412212372	0.23573748767375946	0.24187250435352325	0.2447361797094345	0.22988994419574738	0.23787982761859894	0.239364355802536	0.2453681081533432	0.23971982300281525	0.24127627909183502	0.23925098776817322	0.24403735995292664	0.24011406302452087	0.23854611814022064	0.23326748609542847	0.24287937581539154	0.23758655786514282	0.23941947519779205	0.2391747683286667	0.23852524161338806	0.2385345846414566	0.24124407768249512	0.23984947800636292
DNAJC8	0.5206629633903503	0.5129724144935608	0.5213019251823425	0.5262317061424255	0.5223841667175293	0.5246734023094177	0.5230072736740112	0.5276468396186829	0.5267282724380493	0.5207861065864563	0.53171306848526	0.5226958990097046	0.5215921401977539	0.5225591063499451	0.5242958068847656	0.5246565341949463	0.525937557220459	0.517600953578949	0.5244740843772888	0.5143712162971497	0.5197849869728088	0.5154017210006714	0.526687741279602	0.5229998826980591	0.5238405466079712	0.5201126933097839	0.5225251913070679	0.5221315622329712	0.5198080539703369	0.5211288928985596	0.5081104636192322	0.5204543471336365	0.518330454826355	0.5284692645072937	0.5260441899299622	0.5228251218795776	0.5270763635635376	0.5248826742172241	0.518293559551239	0.5257383584976196	0.5147766470909119	0.5238812565803528	0.5254717469215393	0.522066056728363	0.5241502523422241	0.5224840044975281	0.524480402469635	0.5206493139266968	0.5241875052452087
SESN2	0.1974990963935852	0.19631637632846832	0.19495663046836853	0.19850382208824158	0.1972174346446991	0.19684462249279022	0.19013862311840057	0.19513052701950073	0.19320596754550934	0.19134405255317688	0.1958947479724884	0.1937399059534073	0.1912047117948532	0.19563506543636322	0.18943068385124207	0.1941649615764618	0.1934249848127365	0.1934523731470108	0.2039695829153061	0.19131426513195038	0.1957031637430191	0.19262991845607758	0.19905655086040497	0.1953631341457367	0.19481351971626282	0.19113750755786896	0.18904884159564972	0.1945790946483612	0.1915113627910614	0.19143103063106537	0.19293199479579926	0.19912847876548767	0.1964130699634552	0.19368453323841095	0.19918805360794067	0.19526496529579163	0.2032143920660019	0.20060290396213531	0.19540156424045563	0.19897723197937012	0.18037857115268707	0.1943318098783493	0.19402670860290527	0.194141685962677	0.19568593800067902	0.1975872665643692	0.2017309069633484	0.19426117837429047	0.1925761103630066
MED18	0.19512279331684113	0.19212721288204193	0.19243678450584412	0.19529715180397034	0.1938033252954483	0.19326813519001007	0.19279806315898895	0.19624370336532593	0.19413352012634277	0.1949884593486786	0.19679154455661774	0.19605806469917297	0.1928730309009552	0.1957387924194336	0.19459134340286255	0.19095900654792786	0.19605451822280884	0.1905578225851059	0.19719010591506958	0.1901058703660965	0.1932714581489563	0.1933578997850418	0.19510535895824432	0.19377091526985168	0.194847971200943	0.19195100665092468	0.18722988665103912	0.19416926801204681	0.19179147481918335	0.19841329753398895	0.18874455988407135	0.1981501579284668	0.19391804933547974	0.19686420261859894	0.19378159940242767	0.19382312893867493	0.19633658230304718	0.1996791958808899	0.1912987381219864	0.1963224709033966	0.18385744094848633	0.19374994933605194	0.19615569710731506	0.19154158234596252	0.19265474379062653	0.19291026890277863	0.1942634880542755	0.19550947844982147	0.19281105697155
PHACTR4	0.33665257692337036	0.3363714814186096	0.33585846424102783	0.34083613753318787	0.3371610641479492	0.3400951027870178	0.3344130516052246	0.34054601192474365	0.3393363952636719	0.33541205525398254	0.3424004912376404	0.34171533584594727	0.33955687284469604	0.33349859714508057	0.3410570025444031	0.33844077587127686	0.3357537090778351	0.3378804326057434	0.3373865783214569	0.33554819226264954	0.33281925320625305	0.33420270681381226	0.3386000096797943	0.33857399225234985	0.33952245116233826	0.3405216932296753	0.3371655344963074	0.3398045003414154	0.33748018741607666	0.33352285623550415	0.32627925276756287	0.3356432020664215	0.3364847004413605	0.3402137756347656	0.3333899974822998	0.3375615179538727	0.3346751630306244	0.33788156509399414	0.33596622943878174	0.3432976305484772	0.32550162076950073	0.3397288918495178	0.34304383397102356	0.3329774737358093	0.3358374238014221	0.339652955532074	0.3403213322162628	0.33438196778297424	0.33980339765548706
RCC1	0.282509982585907	0.2792648375034332	0.2812088429927826	0.27994415163993835	0.2807654142379761	0.2838287055492401	0.2812773883342743	0.2875036597251892	0.28364694118499756	0.28104013204574585	0.288379430770874	0.28351137042045593	0.28782930970191956	0.28230908513069153	0.2831290364265442	0.2832026183605194	0.28261518478393555	0.2797947824001312	0.2809269428253174	0.2793917655944824	0.28095799684524536	0.2815176546573639	0.2820422351360321	0.2771240174770355	0.2816939949989319	0.2845684289932251	0.28332656621932983	0.2840203046798706	0.2811999022960663	0.28077492117881775	0.21032285690307617	0.2799445688724518	0.2819705605506897	0.28230011463165283	0.2827518582344055	0.2827337086200714	0.28032463788986206	0.2769330143928528	0.2812354266643524	0.28078126907348633	0.2801065742969513	0.28188925981521606	0.2821502089500427	0.2789968252182007	0.2820744216442108	0.2822231352329254	0.28525257110595703	0.2834411859512329	0.28247982263565063
TRNAU1AP	0.3935839831829071	0.3932751417160034	0.3954314589500427	0.3975904881954193	0.3958463966846466	0.39787718653678894	0.3945223391056061	0.4000564217567444	0.39262232184410095	0.3912668228149414	0.40232330560684204	0.3989834189414978	0.3928762674331665	0.39975258708000183	0.3976539075374603	0.39406341314315796	0.396246999502182	0.39501726627349854	0.39601489901542664	0.39105626940727234	0.3963785171508789	0.39531344175338745	0.39693012833595276	0.39324861764907837	0.3976191282272339	0.3964987099170685	0.39173999428749084	0.39756932854652405	0.3906857371330261	0.398160845041275	0.3794480264186859	0.3969261348247528	0.39583590626716614	0.3996882438659668	0.3960339426994324	0.3951742649078369	0.39644521474838257	0.3961678743362427	0.39330336451530457	0.3990066945552826	0.387593537569046	0.3966764211654663	0.3996182680130005	0.3934069275856018	0.39797061681747437	0.3925319314002991	0.39772459864616394	0.39832982420921326	0.3967055678367615
TAF12	0.4833964705467224	0.4768976867198944	0.48041874170303345	0.48324933648109436	0.4800889492034912	0.4836772382259369	0.4748862683773041	0.4839647710323334	0.47915196418762207	0.48314395546913147	0.4854685664176941	0.48549017310142517	0.4831678867340088	0.4852244257926941	0.48243001103401184	0.4798387587070465	0.4833405315876007	0.48009395599365234	0.4814607799053192	0.4795677661895752	0.47904181480407715	0.4760558307170868	0.48211151361465454	0.4771433174610138	0.4822807013988495	0.48699212074279785	0.48754721879959106	0.48327380418777466	0.4827028512954712	0.4820968806743622	0.40336886048316956	0.47788795828819275	0.47757408022880554	0.482901394367218	0.4834676682949066	0.48320403695106506	0.4802483916282654	0.47728264331817627	0.47325533628463745	0.4805590510368347	0.47292402386665344	0.4830852746963501	0.4838591516017914	0.47470366954803467	0.4788037836551666	0.4822582006454468	0.4848276376724243	0.48303163051605225	0.4807555079460144
GMEB1	0.34620100259780884	0.34423989057540894	0.34640780091285706	0.3511870801448822	0.3469240069389343	0.34759846329689026	0.34270501136779785	0.35069531202316284	0.34931421279907227	0.34905412793159485	0.3501721918582916	0.3464846611022949	0.3449842035770416	0.34388598799705505	0.34855055809020996	0.34583455324172974	0.3443640470504761	0.3441009223461151	0.3471852242946625	0.3444523215293884	0.3489390015602112	0.3449573516845703	0.3485710918903351	0.34482717514038086	0.3457636833190918	0.3470265567302704	0.3459087908267975	0.34927695989608765	0.3464324176311493	0.34597402811050415	0.29768842458724976	0.3430684506893158	0.3461519479751587	0.34606021642684937	0.34899938106536865	0.34666305780410767	0.34571343660354614	0.34279921650886536	0.34234100580215454	0.34902340173721313	0.3318612575531006	0.3470444977283478	0.34297406673431396	0.34318777918815613	0.34615084528923035	0.345995157957077	0.3473196029663086	0.34392812848091125	0.34509769082069397
YTHDF2	0.4871251583099365	0.48393675684928894	0.4897138476371765	0.49246054887771606	0.4863409698009491	0.48905277252197266	0.4907580614089966	0.49385783076286316	0.48303937911987305	0.48816370964050293	0.4961185157299042	0.4917508661746979	0.48648130893707275	0.48936572670936584	0.4871574640274048	0.48447319865226746	0.4886263608932495	0.4861336350440979	0.484833687543869	0.4815121591091156	0.4855755865573883	0.48968565464019775	0.49091416597366333	0.48426583409309387	0.48874393105506897	0.4886195659637451	0.48633891344070435	0.4861651659011841	0.4858146607875824	0.4850319027900696	0.47203201055526733	0.48855552077293396	0.48632732033729553	0.4903884828090668	0.4861657917499542	0.48740237951278687	0.48999398946762085	0.48434877395629883	0.484819620847702	0.48821431398391724	0.47638359665870667	0.4884927570819855	0.4950856864452362	0.4830818474292755	0.49275317788124084	0.4869316518306732	0.49022284150123596	0.48897239565849304	0.4870343506336212
EPB41	0.41519391536712646	0.413709819316864	0.418313205242157	0.4146798253059387	0.4104112386703491	0.4170669615268707	0.4143420457839966	0.4182382822036743	0.4143661856651306	0.41612452268600464	0.4197092652320862	0.4192727506160736	0.42109477519989014	0.4169236421585083	0.41656485199928284	0.4130847752094269	0.415336549282074	0.41690823435783386	0.4138637185096741	0.4177182912826538	0.41907721757888794	0.4159550368785858	0.41291511058807373	0.4128633439540863	0.4190402328968048	0.416584312915802	0.4120134115219116	0.4161410927772522	0.41514477133750916	0.41439110040664673	0.24006274342536926	0.4147282838821411	0.41212141513824463	0.41717973351478577	0.421222060918808	0.4174376428127289	0.41063275933265686	0.41037794947624207	0.4079982042312622	0.4192509949207306	0.40309616923332214	0.41603416204452515	0.414122074842453	0.4103690981864929	0.41424688696861267	0.4174005687236786	0.414269357919693	0.4156697392463684	0.41738295555114746
SRSF4	0.478497177362442	0.47290441393852234	0.47573864459991455	0.48282694816589355	0.47880882024765015	0.4805296063423157	0.48204556107521057	0.48471757769584656	0.4757683277130127	0.47886356711387634	0.4826819896697998	0.4773275852203369	0.4762381911277771	0.48229432106018066	0.48214536905288696	0.48034024238586426	0.4815329313278198	0.4753535985946655	0.47849488258361816	0.4709746837615967	0.47887375950813293	0.475240021944046	0.48224499821662903	0.4786803126335144	0.47983410954475403	0.4749234616756439	0.4791787266731262	0.47567272186279297	0.47456830739974976	0.47603145241737366	0.4643627107143402	0.4828658699989319	0.47515520453453064	0.48687803745269775	0.4780031442642212	0.4795103967189789	0.48223623633384705	0.4814225733280182	0.4776207208633423	0.48104530572891235	0.4685741364955902	0.4817895293235779	0.4834028482437134	0.4770199656486511	0.4793604612350464	0.4741156995296478	0.481120765209198	0.47854751348495483	0.48379045724868774
LAPTM5	0.7918400764465332	0.7922475934028625	0.788994550704956	0.795411229133606	0.7999197840690613	0.8001351356506348	0.7868770360946655	0.79622483253479	0.7837323546409607	0.7864257097244263	0.7994805574417114	0.7960195541381836	0.7811035513877869	0.8003022074699402	0.782944917678833	0.7847450375556946	0.7965954542160034	0.7898756861686707	0.795615553855896	0.7753819823265076	0.7913773059844971	0.7932196855545044	0.7930237054824829	0.7878677845001221	0.7941725850105286	0.7882958650588989	0.7880299091339111	0.7927050590515137	0.7903598546981812	0.790249228477478	0.8003067970275879	0.7929166555404663	0.7943557500839233	0.7960805296897888	0.7956311106681824	0.7969040870666504	0.8091580271720886	0.7926158905029297	0.7859801054000854	0.7963196039199829	0.7773918509483337	0.7959561944007874	0.7962170839309692	0.792309582233429	0.7956793308258057	0.7882447242736816	0.7993716597557068	0.7931110262870789	0.7960860729217529
PUM1	0.38219988346099854	0.3755408525466919	0.3826831579208374	0.3843666613101959	0.38135820627212524	0.38448959589004517	0.38127660751342773	0.3845338225364685	0.37884581089019775	0.38133883476257324	0.3840344548225403	0.38075417280197144	0.37738025188446045	0.3823187053203583	0.38304439187049866	0.3782418370246887	0.3806763291358948	0.37881308794021606	0.3832506239414215	0.3835589289665222	0.3766632378101349	0.37926164269447327	0.38421404361724854	0.38274073600769043	0.3813893795013428	0.378457248210907	0.38231486082077026	0.3824177384376526	0.38014286756515503	0.3812047839164734	0.36813852190971375	0.3780420422554016	0.38532668352127075	0.38885360956192017	0.3854983448982239	0.3815353810787201	0.3832443058490753	0.38433587551116943	0.3787752687931061	0.3854016363620758	0.3702046275138855	0.3829303979873657	0.38388434052467346	0.3783074617385864	0.38139110803604126	0.38000762462615967	0.38505902886390686	0.3817370533943176	0.38297557830810547
SNRNP40	0.4769437909126282	0.4718266725540161	0.4805867075920105	0.4809347689151764	0.47797760367393494	0.4753607213497162	0.4733878970146179	0.47812390327453613	0.4740115702152252	0.4749155342578888	0.48356813192367554	0.47728410363197327	0.4777243137359619	0.47799918055534363	0.47623953223228455	0.4736301302909851	0.47574540972709656	0.4684869945049286	0.47391748428344727	0.47103384137153625	0.47309452295303345	0.47707000374794006	0.4787857234477997	0.4752466678619385	0.4758019745349884	0.4747486412525177	0.475330114364624	0.47510024905204773	0.47464385628700256	0.4752950370311737	0.45924505591392517	0.47810298204421997	0.4750515818595886	0.4796614944934845	0.4776574969291687	0.47444745898246765	0.4782507121562958	0.4708029627799988	0.4678775370121002	0.4762601852416992	0.46800726652145386	0.48047149181365967	0.4818498492240906	0.47622114419937134	0.4792841672897339	0.47274312376976013	0.475231796503067	0.47817665338516235	0.4758431017398834
PEF1	0.4379349946975708	0.4337383806705475	0.4413916766643524	0.4435204565525055	0.43901893496513367	0.43977048993110657	0.43840891122817993	0.4429551362991333	0.4333990812301636	0.4390330910682678	0.44605931639671326	0.4430536925792694	0.43945446610450745	0.4412269592285156	0.44062238931655884	0.43770137429237366	0.4437423050403595	0.4375764727592468	0.4426893889904022	0.4365386962890625	0.43593427538871765	0.43972107768058777	0.44075074791908264	0.43911683559417725	0.43728312849998474	0.43573638796806335	0.4398120641708374	0.4434393048286438	0.43976539373397827	0.4360893666744232	0.43189558386802673	0.4433717131614685	0.43797773122787476	0.4406188726425171	0.44248294830322266	0.43913036584854126	0.4440135359764099	0.43807119131088257	0.4388507008552551	0.4412332773208618	0.4262947738170624	0.4395585060119629	0.4482279121875763	0.43717503547668457	0.44323939085006714	0.4379792809486389	0.43354618549346924	0.43819501996040344	0.43696123361587524
PTP4A2	0.548923671245575	0.5428839921951294	0.5502097606658936	0.551668643951416	0.548089325428009	0.5495524406433105	0.5476335883140564	0.5580289959907532	0.5433241724967957	0.5512051582336426	0.5549104809761047	0.5510227084159851	0.5491254329681396	0.5528936982154846	0.5519734621047974	0.5517566204071045	0.5545936226844788	0.5462656617164612	0.5531138181686401	0.5392551422119141	0.5494728684425354	0.5511307120323181	0.5547792911529541	0.5525937676429749	0.5484799742698669	0.5498335361480713	0.5486894845962524	0.5505276322364807	0.5465261340141296	0.5434431433677673	0.5352955460548401	0.5516053438186646	0.5489351749420166	0.5540854334831238	0.5486153364181519	0.5509839653968811	0.5526356101036072	0.5508158802986145	0.5493874549865723	0.5546683669090271	0.5366079807281494	0.5530968904495239	0.5575459599494934	0.5494300127029419	0.551694393157959	0.545416533946991	0.5544379353523254	0.5502790212631226	0.5540234446525574
KHDRBS1	0.5678431391716003	0.5618329644203186	0.5673402547836304	0.5760027170181274	0.5689685940742493	0.5733014345169067	0.5657398104667664	0.5769322514533997	0.572523295879364	0.5670295357704163	0.5728853344917297	0.5736584663391113	0.571649432182312	0.5733839273452759	0.5712057948112488	0.567557156085968	0.5699623227119446	0.5636774301528931	0.5580977201461792	0.5667685270309448	0.5681899189949036	0.5722314715385437	0.5755728483200073	0.5681033730506897	0.5684799551963806	0.5647056102752686	0.5718467235565186	0.5675921440124512	0.5709003806114197	0.5654683113098145	0.5078060626983643	0.5670914649963379	0.5666795969009399	0.573424220085144	0.5722401738166809	0.5706610679626465	0.5699162483215332	0.563877284526825	0.566815972328186	0.5748276710510254	0.5535125136375427	0.5723642706871033	0.5736679434776306	0.5695499181747437	0.5667347311973572	0.568272590637207	0.5735505223274231	0.5748021602630615	0.5689691305160522
KPNA6	0.3719572424888611	0.3728460371494293	0.36906367540359497	0.3741583228111267	0.37131690979003906	0.37690261006355286	0.370919406414032	0.3754848837852478	0.3650397062301636	0.36845162510871887	0.37664857506752014	0.3750588297843933	0.37386271357536316	0.37236982583999634	0.3751398026943207	0.37192821502685547	0.3743603825569153	0.37080395221710205	0.3723788261413574	0.3668222427368164	0.37108463048934937	0.3653737008571625	0.3730100691318512	0.37262439727783203	0.37285518646240234	0.3655092716217041	0.36865800619125366	0.3729974925518036	0.3717153072357178	0.3741775155067444	0.35686495900154114	0.37208062410354614	0.3732021450996399	0.37906020879745483	0.3719675540924072	0.37206321954727173	0.3770599961280823	0.37000036239624023	0.3723568916320801	0.3763391077518463	0.3626437187194824	0.37495020031929016	0.3774698078632355	0.3709036111831665	0.37210649251937866	0.3719407320022583	0.3756794035434723	0.3667404055595398	0.3713120222091675
TXLNA	0.2523086667060852	0.256639689207077	0.2526796758174896	0.25391173362731934	0.25403207540512085	0.2576732337474823	0.2461300790309906	0.25663328170776367	0.2571187913417816	0.2529442310333252	0.2558287978172302	0.25175732374191284	0.2476978302001953	0.25539588928222656	0.24956265091896057	0.24233116209506989	0.2555890679359436	0.26195111870765686	0.2610590159893036	0.24381200969219208	0.2573122978210449	0.24781997501850128	0.25574275851249695	0.259962260723114	0.2601854205131531	0.2527746558189392	0.25521522760391235	0.25242310762405396	0.2562929093837738	0.25659042596817017	0.2634223997592926	0.2581121623516083	0.2527390718460083	0.24843241274356842	0.2530267834663391	0.2536921501159668	0.2612680196762085	0.25988808274269104	0.25469934940338135	0.26096221804618835	0.24607527256011963	0.2573530375957489	0.26056554913520813	0.25726640224456787	0.2522737383842468	0.25294482707977295	0.25495827198028564	0.25614532828330994	0.258056104183197
CCDC28B	0.34463265538215637	0.3425210118293762	0.34863871335983276	0.3431086838245392	0.34079277515411377	0.3459603190422058	0.33775562047958374	0.3454342186450958	0.3459857702255249	0.3459012508392334	0.34721484780311584	0.3439869284629822	0.35191550850868225	0.34425270557403564	0.34001970291137695	0.34219545125961304	0.34224337339401245	0.3387943506240845	0.3397752642631531	0.34283506870269775	0.34487804770469666	0.34422963857650757	0.3452456295490265	0.34171462059020996	0.34563830494880676	0.3445885181427002	0.34891635179519653	0.3467342257499695	0.3389068841934204	0.34164050221443176	0.33544135093688965	0.3437378406524658	0.34242892265319824	0.34462690353393555	0.34683436155319214	0.34202122688293457	0.3446425795555115	0.33789610862731934	0.3423846364021301	0.34663984179496765	0.3334578275680542	0.34114503860473633	0.3428120017051697	0.3448030650615692	0.343308687210083	0.3404631018638611	0.34705260396003723	0.3448815941810608	0.34372884035110474
IQCC	0.09930529445409775	0.10750839859247208	0.09796980768442154	0.10293791443109512	0.10229839384555817	0.09623917937278748	0.10260247439146042	0.10239064693450928	0.0990840494632721	0.100187286734581	0.10443462431430817	0.10369314253330231	0.10308146476745605	0.10025639832019806	0.10137377679347992	0.11182014644145966	0.10130573064088821	0.10079184919595718	0.10573273152112961	0.0995604544878006	0.09665058553218842	0.09501751512289047	0.10165921598672867	0.10360150784254074	0.10239604115486145	0.10074656456708908	0.10512407124042511	0.10403476655483246	0.10290206968784332	0.10149625688791275	0.09271633625030518	0.10323129594326019	0.10276875644922256	0.10398635268211365	0.10264651477336884	0.10275708884000778	0.10450255870819092	0.11299683153629303	0.1002827063202858	0.10287801921367645	0.09525905549526215	0.10006401687860489	0.09711018204689026	0.10258960723876953	0.1011628732085228	0.10249210894107819	0.1019209772348404	0.10501863807439804	0.1049036905169487
TMEM234	0.25346639752388	0.2512238621711731	0.25623705983161926	0.2551116645336151	0.25336143374443054	0.2517410218715668	0.2533145546913147	0.25382962822914124	0.2511916160583496	0.25229811668395996	0.2568598687648773	0.2555418610572815	0.24811747670173645	0.2535320520401001	0.25269830226898193	0.2516762614250183	0.2511403262615204	0.2501177191734314	0.24950572848320007	0.25007864832878113	0.2516372501850128	0.2523406147956848	0.2567006051540375	0.2512438893318176	0.2505541741847992	0.249502032995224	0.24673663079738617	0.2560897767543793	0.24222491681575775	0.2497791051864624	0.25202226638793945	0.25349533557891846	0.25312185287475586	0.25476256012916565	0.2522711455821991	0.25304192304611206	0.25684741139411926	0.25284525752067566	0.2498757392168045	0.2561533749103546	0.24357299506664276	0.2545722723007202	0.2509284019470215	0.2523052990436554	0.25644269585609436	0.24841152131557465	0.25258010625839233	0.2521902024745941	0.25333231687545776
EIF3I	0.5823860168457031	0.5713855028152466	0.5849946737289429	0.5799556970596313	0.5804530382156372	0.5828688144683838	0.5762773752212524	0.5822170376777649	0.581889271736145	0.5810511112213135	0.5880594253540039	0.5797516703605652	0.5817107558250427	0.5812361240386963	0.57277911901474	0.5810441374778748	0.5827202796936035	0.5739492177963257	0.5828345417976379	0.5634479522705078	0.5731369256973267	0.5760485529899597	0.5779094696044922	0.5781217813491821	0.5722628235816956	0.5723296999931335	0.575214684009552	0.5808815956115723	0.5775845050811768	0.5745163559913635	0.5772835612297058	0.5839397311210632	0.5801163911819458	0.582473874092102	0.5791629552841187	0.5798112154006958	0.5805729627609253	0.5754979848861694	0.575178861618042	0.5810378193855286	0.568549633026123	0.581904947757721	0.5851517915725708	0.5773969888687134	0.5813500285148621	0.5794273018836975	0.5817186832427979	0.5778794884681702	0.5779850482940674
FAM167B	0.022895505651831627	0.02825368009507656	0.020598996430635452	0.0177195742726326	0.028002532199025154	0.0	0.017560942098498344	0.0213935449719429	0.02166501246392727	0.01901724748313427	0.02291053906083107	0.0	0.0	0.023106258362531662	0.02876386046409607	0.0	0.020169148221611977	0.010544699616730213	0.019396750256419182	0.020630376413464546	0.02070346288383007	0.0	0.021608926355838776	0.0	0.02098419889807701	0.022827621549367905	0.0	0.0	0.016834106296300888	0.02291058748960495	0.0	0.0	0.023177502676844597	0.023339223116636276	0.024006253108382225	0.020948948338627815	0.020947642624378204	0.02839415892958641	0.0	0.021393874660134315	0.0	0.018642276525497437	0.0	0.0	0.022595101967453957	0.02264184132218361	0.03600244224071503	0.0	0.023254044353961945
LCK	0.5425416827201843	0.5399875640869141	0.5375362038612366	0.5409384965896606	0.5419913530349731	0.5451683402061462	0.5336109399795532	0.5432724952697754	0.5468680262565613	0.5440409183502197	0.5462852120399475	0.5478228330612183	0.5410482883453369	0.5460430979728699	0.5488371849060059	0.5422250628471375	0.5395958423614502	0.5355443358421326	0.5408753156661987	0.5447900295257568	0.5442708134651184	0.5393082499504089	0.5419655442237854	0.5401988625526428	0.5406712293624878	0.5427053570747375	0.5414936542510986	0.543592095375061	0.5438024401664734	0.539831817150116	0.527665913105011	0.5409287214279175	0.5440607666969299	0.542314887046814	0.5465719699859619	0.542870819568634	0.5391393899917603	0.5343348979949951	0.5352397561073303	0.5438237190246582	0.5237373113632202	0.5418548583984375	0.5395290851593018	0.5418820977210999	0.5399593710899353	0.5390674471855164	0.5419455170631409	0.5373768210411072	0.5392729640007019
HDAC1	0.548703670501709	0.5425081253051758	0.5473150014877319	0.5529993772506714	0.5482938289642334	0.5522379279136658	0.5466709136962891	0.5530140399932861	0.5506322979927063	0.5475260019302368	0.5532573461532593	0.5462573170661926	0.5442460775375366	0.5519494414329529	0.5374444127082825	0.5490931272506714	0.5515111684799194	0.5436972975730896	0.5505759119987488	0.5410938858985901	0.5476506948471069	0.5455570220947266	0.5504215359687805	0.5491083860397339	0.546003520488739	0.5425252914428711	0.5445321202278137	0.5479933619499207	0.5446373820304871	0.5389832258224487	0.5442606210708618	0.5481215119361877	0.5488013029098511	0.5473603010177612	0.5472986102104187	0.5473638772964478	0.5471006035804749	0.5447490215301514	0.5431246161460876	0.552025556564331	0.531136691570282	0.5491709113121033	0.5518546104431152	0.5478104948997498	0.547990620136261	0.543204665184021	0.5488592386245728	0.5435135960578918	0.5513731241226196
MARCKSL1	0.6094524264335632	0.6122989058494568	0.6098573803901672	0.6174589991569519	0.6195327639579773	0.6055088043212891	0.6071145534515381	0.6157246828079224	0.6080114245414734	0.6068394184112549	0.6127005219459534	0.6130120754241943	0.6043661832809448	0.6275948882102966	0.6133174896240234	0.6118682026863098	0.6140350699424744	0.6140382289886475	0.620801568031311	0.5997182130813599	0.60801100730896	0.6123005151748657	0.6126216650009155	0.6087132096290588	0.6110164523124695	0.609748363494873	0.6116802096366882	0.6075770854949951	0.6122162938117981	0.6103615164756775	0.6173722147941589	0.611151933670044	0.6081498265266418	0.6142038106918335	0.6150415539741516	0.6115889549255371	0.6132749915122986	0.6209131479263306	0.6144431829452515	0.6142021417617798	0.6015006899833679	0.6127509474754333	0.616460382938385	0.6155721545219421	0.6084485650062561	0.6084631681442261	0.6186679005622864	0.6142772436141968	0.616658627986908
FAM229A	0.08058974146842957	0.08905016630887985	0.08362115174531937	0.08785168081521988	0.08590511232614517	0.08686449378728867	0.08233806490898132	0.07969631254673004	0.08375441282987595	0.08938594907522202	0.08699993044137955	0.08245410770177841	0.0831695944070816	0.0861351490020752	0.0828642025589943	0.07649588584899902	0.08736331015825272	0.08540712296962738	0.08731119334697723	0.0798884704709053	0.08095677942037582	0.08292809128761292	0.08786338567733765	0.08201282471418381	0.08539021760225296	0.08577808737754822	0.09280646592378616	0.08770893514156342	0.0886683389544487	0.08944308012723923	0.0923302099108696	0.08839663863182068	0.08560287952423096	0.08830253034830093	0.08639798313379288	0.08404707908630371	0.09230293333530426	0.0931781604886055	0.08494073897600174	0.08518204838037491	0.07906381785869598	0.08774572610855103	0.08966432511806488	0.0834517702460289	0.08812245726585388	0.08658989518880844	0.09073290973901749	0.08694478869438171	0.0838659256696701
BSDC1	0.447672575712204	0.4468897879123688	0.4438019096851349	0.45484140515327454	0.44489482045173645	0.44840431213378906	0.44396182894706726	0.44633549451828003	0.44488024711608887	0.4488394260406494	0.4512506127357483	0.45379194617271423	0.449232280254364	0.44814833998680115	0.448373943567276	0.4480839967727661	0.44721296429634094	0.4412113130092621	0.4492906928062439	0.44832444190979004	0.44539716839790344	0.44768017530441284	0.44818317890167236	0.44685646891593933	0.44834816455841064	0.44819265604019165	0.4439637064933777	0.447992205619812	0.4459315836429596	0.4465978443622589	0.33027413487434387	0.44887304306030273	0.44394880533218384	0.44863319396972656	0.4526665508747101	0.4481297433376312	0.44379034638404846	0.4474463164806366	0.44535380601882935	0.4480493366718292	0.43811866641044617	0.4490114450454712	0.45727673172950745	0.4489952325820923	0.44523540139198303	0.45145270228385925	0.45172369480133057	0.4528483748435974	0.44974055886268616
RBBP4	0.48433682322502136	0.4839251637458801	0.4863267242908478	0.49119314551353455	0.48803359270095825	0.49000054597854614	0.4879710376262665	0.4935346841812134	0.48970746994018555	0.48784855008125305	0.4917772710323334	0.48833993077278137	0.48458874225616455	0.4874921441078186	0.48826080560684204	0.4861699640750885	0.4861724078655243	0.48448359966278076	0.4876291751861572	0.47942426800727844	0.4885765612125397	0.4893636703491211	0.49212297797203064	0.48640626668930054	0.48907750844955444	0.48235884308815	0.48436376452445984	0.48903563618659973	0.48615705966949463	0.48598581552505493	0.47140583395957947	0.4855664074420929	0.48558199405670166	0.4937499165534973	0.486534982919693	0.4901885688304901	0.4892456531524658	0.48256856203079224	0.4882887303829193	0.490970641374588	0.47138479351997375	0.4894813895225525	0.49312323331832886	0.4843432903289795	0.48514917492866516	0.4883645176887512	0.4923262298107147	0.4805687665939331	0.48979562520980835
KIAA1522	0.0	0.0	0.0	0.0	0.0	0.0	0.0	0.0	0.0	0.0	0.0	0.0	0.0	0.0	0.0	0.0	0.0	0.0	0.0	0.0	0.0	0.0	0.0	0.0	0.0	0.0	0.0	0.0	0.0	0.0	0.0	0.0	0.0	0.0	0.0	0.0	0.0	0.0	0.0	0.0	0.0	0.0	0.0	0.0	0.0	0.0	0.0	0.0	0.0
S100PBP	0.3270529806613922	0.32419395446777344	0.3212110698223114	0.32633650302886963	0.32292258739471436	0.32791006565093994	0.3264901638031006	0.32606959342956543	0.32450345158576965	0.32710281014442444	0.3287336230278015	0.32863157987594604	0.32710641622543335	0.3289421498775482	0.32829955220222473	0.3245062232017517	0.3208062946796417	0.32439765334129333	0.32641786336898804	0.3234381377696991	0.32807251811027527	0.3257691562175751	0.3283551335334778	0.3287295699119568	0.32543516159057617	0.3269111216068268	0.32154351472854614	0.3274167776107788	0.32739144563674927	0.3238435983657837	0.2622973918914795	0.32729217410087585	0.3262093961238861	0.32672277092933655	0.3212513327598572	0.32547253370285034	0.3213176131248474	0.32468539476394653	0.32729628682136536	0.3252771496772766	0.31837964057922363	0.3274734318256378	0.32758480310440063	0.3235536813735962	0.3242332935333252	0.3257441222667694	0.32961636781692505	0.3231525421142578	0.32600653171539307
RNF19B	0.22297914326190948	0.21826645731925964	0.22205446660518646	0.22596807777881622	0.22493818402290344	0.2248263955116272	0.22387297451496124	0.2274731546640396	0.2248041182756424	0.22305284440517426	0.22357484698295593	0.2254423350095749	0.22150114178657532	0.22272422909736633	0.22648438811302185	0.22194626927375793	0.22367563843727112	0.21594834327697754	0.22727230191230774	0.2183348387479782	0.22407414019107819	0.22296804189682007	0.22074760496616364	0.22198505699634552	0.22629837691783905	0.22019335627555847	0.2231406420469284	0.2212660312652588	0.2234192043542862	0.2184545397758484	0.2087756246328354	0.2234567254781723	0.22160062193870544	0.22900192439556122	0.22322392463684082	0.2236746847629547	0.22232255339622498	0.22460013628005981	0.22275301814079285	0.22622229158878326	0.21146051585674286	0.22414129972457886	0.22451624274253845	0.2218315750360489	0.22243526577949524	0.2232736349105835	0.2272273302078247	0.21632571518421173	0.22242456674575806
AK2	0.4442606568336487	0.4363776445388794	0.44273537397384644	0.44118112325668335	0.4404524564743042	0.44552791118621826	0.4387197494506836	0.450839638710022	0.4445330500602722	0.4440879821777344	0.4461207687854767	0.44765663146972656	0.4458121061325073	0.43642523884773254	0.4470542073249817	0.44282346963882446	0.44233769178390503	0.437824010848999	0.4446984529495239	0.4379355013370514	0.4436931610107422	0.4452475905418396	0.4410918056964874	0.44400838017463684	0.4404861330986023	0.4416223168373108	0.4396151900291443	0.4463481307029724	0.4435589909553528	0.44032299518585205	0.36975035071372986	0.44191813468933105	0.4433390498161316	0.4453369975090027	0.44593900442123413	0.44275963306427	0.43870869278907776	0.44094106554985046	0.4407828748226166	0.44508105516433716	0.43028268218040466	0.44773706793785095	0.4389028251171112	0.44078439474105835	0.44327712059020996	0.4452507793903351	0.4461302161216736	0.443602055311203	0.4417734742164612
TRIM62	0.13311927020549774	0.1283276379108429	0.1329512894153595	0.13400357961654663	0.13481473922729492	0.1308135837316513	0.13204246759414673	0.13311176002025604	0.1280955970287323	0.13202448189258575	0.13735967874526978	0.13341474533081055	0.13059496879577637	0.12994930148124695	0.13272084295749664	0.13008013367652893	0.13224048912525177	0.13017183542251587	0.13158243894577026	0.13239480555057526	0.1316593736410141	0.1274712085723877	0.13777552545070648	0.13206925988197327	0.13457831740379333	0.13601692020893097	0.13379624485969543	0.1355321854352951	0.13514643907546997	0.13311024010181427	0.1291586011648178	0.13810314238071442	0.13188621401786804	0.13015395402908325	0.13334538042545319	0.1341337412595749	0.1377590447664261	0.14013414084911346	0.13161803781986237	0.1306101232767105	0.1183105856180191	0.1334298551082611	0.12920519709587097	0.1322707235813141	0.1324644237756729	0.13296371698379517	0.1406552791595459	0.13537967205047607	0.13337963819503784
ZNF362	0.23805105686187744	0.23517805337905884	0.2353251874446869	0.24090836942195892	0.24176093935966492	0.23977380990982056	0.23541359603405	0.2400575429201126	0.24211040139198303	0.24099957942962646	0.24259302020072937	0.2397608757019043	0.23394761979579926	0.2404276728630066	0.24193817377090454	0.2363053858280182	0.2373064160346985	0.2340778410434723	0.2416733354330063	0.22958675026893616	0.23638683557510376	0.23622477054595947	0.2402449995279312	0.23699291050434113	0.23682346940040588	0.2406005561351776	0.2398959994316101	0.234485924243927	0.23764759302139282	0.23701626062393188	0.22133296728134155	0.23946619033813477	0.23865726590156555	0.24333219230175018	0.2385794073343277	0.23859190940856934	0.24376289546489716	0.23367752134799957	0.23657186329364777	0.24270381033420563	0.2299683392047882	0.23965506255626678	0.23260124027729034	0.23601792752742767	0.2389061450958252	0.23607151210308075	0.23601146042346954	0.23562368750572205	0.23864194750785828
PHC2	0.2052348405122757	0.19447258114814758	0.20086069405078888	0.20251896977424622	0.20401817560195923	0.20369797945022583	0.19974900782108307	0.2055412083864212	0.19584117829799652	0.19965770840644836	0.20773416757583618	0.20395490527153015	0.2014142870903015	0.2032879889011383	0.19720293581485748	0.20101264119148254	0.2035069465637207	0.19536446034908295	0.20526333153247833	0.19761666655540466	0.19339221715927124	0.195706307888031	0.20165622234344482	0.1999046951532364	0.1978638768196106	0.19942991435527802	0.1909368336200714	0.19876296818256378	0.20152166485786438	0.19958487153053284	0.19021739065647125	0.20425817370414734	0.20174409449100494	0.20001991093158722	0.19870635867118835	0.2018440067768097	0.20669549703598022	0.20522558689117432	0.19678527116775513	0.20454125106334686	0.18498972058296204	0.20210114121437073	0.20384298264980316	0.19862361252307892	0.20237278938293457	0.19829940795898438	0.20378975570201874	0.1986013650894165	0.20354785025119781
ZMYM6	0.263496994972229	0.2621983587741852	0.26195305585861206	0.2642529308795929	0.2657810151576996	0.26615962386131287	0.2591703236103058	0.2624189257621765	0.26619240641593933	0.2605663537979126	0.2660808563232422	0.2661858797073364	0.25528770685195923	0.2705194652080536	0.2594233751296997	0.263945996761322	0.26606500148773193	0.25640857219696045	0.2664481997489929	0.2595846951007843	0.2649362087249756	0.2634754180908203	0.26511746644973755	0.26392632722854614	0.2626802325248718	0.26057928800582886	0.25407877564430237	0.2643587291240692	0.26370975375175476	0.26344063878059387	0.2536154091358185	0.2704913020133972	0.26797863841056824	0.2683551609516144	0.263811320066452	0.26603493094444275	0.27222615480422974	0.26269906759262085	0.26206839084625244	0.26653027534484863	0.24738480150699615	0.2664317786693573	0.266733318567276	0.25744450092315674	0.26068243384361267	0.25803491473197937	0.26629772782325745	0.25920233130455017	0.2693047523498535
SFPQ	0.5675587058067322	0.5494966506958008	0.5584026575088501	0.5620996356010437	0.5584601759910583	0.5593377351760864	0.5599312782287598	0.564137876033783	0.5567507743835449	0.5595396757125854	0.568049967288971	0.5622609257698059	0.5553323030471802	0.5625261664390564	0.5555259585380554	0.5564231276512146	0.5625855922698975	0.5512251853942871	0.5618625283241272	0.544832170009613	0.5523093342781067	0.5581466555595398	0.559474527835846	0.5575497150421143	0.5603169798851013	0.5560405850410461	0.5579959154129028	0.5553444027900696	0.5595369935035706	0.5496396422386169	0.5526797771453857	0.5616288185119629	0.5563578009605408	0.5549426078796387	0.5593875646591187	0.5560397505760193	0.5626571178436279	0.5610992312431335	0.5550490021705627	0.5675004124641418	0.5423151850700378	0.562356173992157	0.5650835037231445	0.5579060316085815	0.5608745813369751	0.5580657124519348	0.5608359575271606	0.5632188320159912	0.557460606098175
ZMYM4	0.27332422137260437	0.2757561206817627	0.26958999037742615	0.2761337161064148	0.27504363656044006	0.2762141525745392	0.27024370431900024	0.27329394221305847	0.2768951654434204	0.27368566393852234	0.2778852581977844	0.27477094531059265	0.27599582076072693	0.26720893383026123	0.27727633714675903	0.27525022625923157	0.27437153458595276	0.2736254632472992	0.2747361660003662	0.2783501446247101	0.27508506178855896	0.2707514762878418	0.2753381133079529	0.2793772220611572	0.2751653790473938	0.27759361267089844	0.2773997187614441	0.27547699213027954	0.27600327134132385	0.27118462324142456	0.2650022506713867	0.2740456461906433	0.2745410203933716	0.27278172969818115	0.272237628698349	0.27621620893478394	0.27592501044273376	0.2768667936325073	0.27055805921554565	0.2780638039112091	0.2666977643966675	0.27541646361351013	0.27681228518486023	0.2721784710884094	0.27442601323127747	0.2702750861644745	0.27492865920066833	0.27246201038360596	0.275840699672699
KIAA0319L	0.30858364701271057	0.30715757608413696	0.30666983127593994	0.31148242950439453	0.307343453168869	0.3091590702533722	0.31196123361587524	0.3065704107284546	0.3107874095439911	0.3091399073600769	0.30930522084236145	0.30879902839660645	0.30915117263793945	0.31196165084838867	0.31003454327583313	0.30859285593032837	0.3093591630458832	0.30880504846572876	0.3101006746292114	0.31004074215888977	0.3116004168987274	0.3066561818122864	0.3121357262134552	0.3118300139904022	0.30869901180267334	0.30640918016433716	0.30636662244796753	0.3105210065841675	0.3092416226863861	0.30651500821113586	0.29534468054771423	0.3116709291934967	0.30900493264198303	0.3143872022628784	0.3053450882434845	0.3100970387458801	0.31231361627578735	0.31142252683639526	0.3076578974723816	0.3070865869522095	0.29533883929252625	0.31205859780311584	0.3135584890842438	0.3045148253440857	0.3071173429489136	0.31131482124328613	0.30861008167266846	0.3079327940940857	0.3105051815509796
NCDN	0.14079979062080383	0.14653700590133667	0.1435796171426773	0.14279577136039734	0.1429939866065979	0.14406505227088928	0.14230939745903015	0.14209850132465363	0.14393144845962524	0.14161428809165955	0.14142434298992157	0.1410268247127533	0.1401975452899933	0.13935977220535278	0.14660930633544922	0.15013563632965088	0.14044801890850067	0.15403108298778534	0.14529886841773987	0.13681790232658386	0.14075137674808502	0.14221611618995667	0.1463581621646881	0.14347749948501587	0.14766225218772888	0.13875922560691833	0.14796261489391327	0.14154595136642456	0.143349289894104	0.15061332285404205	0.14993233978748322	0.1476123183965683	0.14551375806331635	0.14471441507339478	0.1452624499797821	0.1411435753107071	0.14782141149044037	0.1514110267162323	0.14315909147262573	0.14722940325737	0.14070835709571838	0.14350689947605133	0.14379377663135529	0.14756527543067932	0.1442081332206726	0.1424654722213745	0.15514317154884338	0.1439789980649948	0.1478978991508484
TFAP2E	0.0	0.0	0.0	0.0	0.0	0.0	0.0	0.0	0.0	0.0	0.0	0.0	0.0	0.0	0.0	0.0	0.0	0.0	0.0	0.0	0.0	0.0	0.0	0.0	0.0	0.0	0.0	0.0	0.0	0.0	0.0	0.0	0.0	0.0	0.0	0.0	0.0	0.0	0.0	0.0	0.0	0.0	0.0	0.0	0.0	0.0	0.0	0.0	0.0
PSMB2	0.512857973575592	0.5078880190849304	0.5115174651145935	0.5133704543113708	0.5093932151794434	0.5146502256393433	0.5076996088027954	0.519221842288971	0.5197731852531433	0.5120688080787659	0.5152513980865479	0.5173119306564331	0.5101751685142517	0.5152177810668945	0.5119929909706116	0.5112298727035522	0.5108529329299927	0.5086737275123596	0.5142035484313965	0.5107681751251221	0.5157630443572998	0.5136682987213135	0.5113230347633362	0.5130555033683777	0.5126926898956299	0.5115854740142822	0.5124531388282776	0.5139651894569397	0.5086817145347595	0.5122857093811035	0.49955156445503235	0.5106081366539001	0.5124865770339966	0.5120781064033508	0.517619252204895	0.5126448273658752	0.5131067037582397	0.5126942992210388	0.5065311193466187	0.5149745941162109	0.4947914779186249	0.5173414945602417	0.5162351131439209	0.5126317739486694	0.5121378302574158	0.5166290402412415	0.517082691192627	0.5176533460617065	0.512793242931366
C1orf216	0.1559728980064392	0.1527823656797409	0.16065886616706848	0.15564142167568207	0.15905332565307617	0.15723884105682373	0.15633153915405273	0.15945419669151306	0.15655581653118134	0.15696604549884796	0.15771499276161194	0.15394458174705505	0.1538843810558319	0.16311156749725342	0.15997852385044098	0.15550202131271362	0.15994101762771606	0.17089155316352844	0.1594175547361374	0.15277959406375885	0.15424874424934387	0.15883441269397736	0.15897208452224731	0.1558985412120819	0.16181722283363342	0.15957212448120117	0.15536406636238098	0.1544456034898758	0.1581541746854782	0.15735557675361633	0.16923214495182037	0.16347156465053558	0.15820060670375824	0.15742316842079163	0.15518414974212646	0.15880635380744934	0.16066959500312805	0.17098817229270935	0.1516209840774536	0.15948647260665894	0.15321087837219238	0.16306768357753754	0.15751393139362335	0.15806624293327332	0.1550169587135315	0.15524721145629883	0.16436725854873657	0.15866094827651978	0.16280655562877655
CLSPN	0.10224203765392303	0.09920348972082138	0.09956736117601395	0.09939786791801453	0.10142971575260162	0.10128967463970184	0.09849123656749725	0.10101550817489624	0.10124196112155914	0.10052263736724854	0.10161523520946503	0.09907645732164383	0.10222747921943665	0.09955094754695892	0.09697766602039337	0.10357511043548584	0.09995479881763458	0.09930035471916199	0.10099051892757416	0.10036790370941162	0.10222302377223969	0.10136527568101883	0.09930199384689331	0.10077838599681854	0.0999072939157486	0.0983588844537735	0.10236616432666779	0.10082823783159256	0.09941424429416656	0.1029675155878067	0.10301944613456726	0.10089327394962311	0.10216507315635681	0.10319550335407257	0.09907059371471405	0.1004696935415268	0.10073550045490265	0.10210959613323212	0.1020425483584404	0.10200232267379761	0.09927795827388763	0.10134437680244446	0.10181914269924164	0.09834526479244232	0.09872546792030334	0.0967680886387825	0.10289483517408371	0.0999257043004036	0.100569948554039
AGO4	0.23046039044857025	0.22501254081726074	0.22590163350105286	0.22643037140369415	0.2333797663450241	0.22864948213100433	0.22433549165725708	0.22979068756103516	0.23224277794361115	0.22393889725208282	0.2268400490283966	0.23040403425693512	0.22430682182312012	0.23531822860240936	0.2301643192768097	0.21684196591377258	0.22755491733551025	0.2279910147190094	0.22759921848773956	0.21999387443065643	0.23145900666713715	0.22537574172019958	0.2283322662115097	0.22772489488124847	0.22766649723052979	0.22758996486663818	0.22397224605083466	0.2284439653158188	0.2285614162683487	0.22288039326667786	0.23022949695587158	0.22991728782653809	0.22647054493427277	0.2277916669845581	0.22767452895641327	0.22866150736808777	0.2401859015226364	0.2371983677148819	0.22873172163963318	0.23154379427433014	0.2207263559103012	0.22869737446308136	0.2314532995223999	0.2261596918106079	0.22769108414649963	0.22770379483699799	0.22818616032600403	0.22894200682640076	0.22903433442115784
AGO1	0.26718538999557495	0.267774373292923	0.26543593406677246	0.2711343765258789	0.27181267738342285	0.27371031045913696	0.2629214823246002	0.2715044319629669	0.2731887102127075	0.263380765914917	0.2715851664543152	0.26981285214424133	0.2687815725803375	0.26207515597343445	0.27082639932632446	0.26734909415245056	0.26885831356048584	0.2691647410392761	0.26553651690483093	0.2687559127807617	0.2691183388233185	0.26958173513412476	0.2715270519256592	0.271321564912796	0.2700912654399872	0.2723485827445984	0.2683555781841278	0.27125975489616394	0.2707977592945099	0.2661551237106323	0.2561621069908142	0.2702811658382416	0.2679896056652069	0.2704690396785736	0.2626231610774994	0.2679317593574524	0.2680557668209076	0.271150678396225	0.26782703399658203	0.27380049228668213	0.2609223425388336	0.27284765243530273	0.26937612891197205	0.26917406916618347	0.2676423490047455	0.2634003460407257	0.27212318778038025	0.27300167083740234	0.2679477632045746
COL8A2	0.0	0.0	0.0	0.0	0.0	0.0	0.0	0.0	0.0	0.0	0.0	0.0	0.0	0.0	0.0	0.0	0.0	0.0	0.0	0.0	0.0	0.0	0.0	0.0	0.0	0.0	0.0	0.0	0.0	0.0	0.0	0.0	0.0	0.0	0.0	0.0	0.0	0.0	0.0	0.0	0.0	0.0	0.0	0.0	0.0	0.0	0.0	0.0	0.0
TRAPPC3	0.4886387884616852	0.4845227003097534	0.48996859788894653	0.49041876196861267	0.4888983964920044	0.49036750197410583	0.4853731095790863	0.49264177680015564	0.49204814434051514	0.4904886484146118	0.4939303994178772	0.4938642382621765	0.49268749356269836	0.49394237995147705	0.49675557017326355	0.49039795994758606	0.48950260877609253	0.4866145849227905	0.48861080408096313	0.4871622920036316	0.4869144558906555	0.48992231488227844	0.4910678565502167	0.48626095056533813	0.49025958776474	0.48819807171821594	0.49295690655708313	0.4889078736305237	0.48650240898132324	0.4899904727935791	0.4296010136604309	0.48659491539001465	0.48541706800460815	0.492140531539917	0.4956037104129791	0.48612627387046814	0.48347604274749756	0.4786154627799988	0.48205602169036865	0.4924384355545044	0.4753324091434479	0.48884907364845276	0.4885381758213043	0.4859843850135803	0.48620936274528503	0.49194347858428955	0.4922443926334381	0.4920068085193634	0.4873279929161072
MAP7D1	0.39982348680496216	0.3910444676876068	0.3972286581993103	0.3998853266239166	0.39860379695892334	0.4004214406013489	0.4037680923938751	0.4041486084461212	0.3942762017250061	0.3992029130458832	0.4032113552093506	0.39966410398483276	0.40466514229774475	0.4003465473651886	0.3988439738750458	0.39905864000320435	0.4022173285484314	0.3944237530231476	0.3987027108669281	0.39071929454803467	0.39814648032188416	0.39798492193222046	0.4028058648109436	0.399428129196167	0.396179735660553	0.3984091877937317	0.3986932933330536	0.4003761112689972	0.4000951051712036	0.3962719440460205	0.38340091705322266	0.399080753326416	0.3970872461795807	0.4009413719177246	0.39775535464286804	0.3990298807621002	0.4005822241306305	0.3918779194355011	0.3968866169452667	0.40262115001678467	0.3893378674983978	0.4017395079135895	0.40583670139312744	0.39621037244796753	0.40143463015556335	0.3965177536010742	0.4004533290863037	0.39281749725341797	0.3985614478588104
THRAP3	0.5435504913330078	0.5349625945091248	0.5415518879890442	0.5385453104972839	0.541348397731781	0.5431478023529053	0.536866307258606	0.54307621717453	0.5427125692367554	0.542563796043396	0.5428689122200012	0.5450900197029114	0.540844738483429	0.5398659706115723	0.5443498492240906	0.5393255949020386	0.539944589138031	0.5365070700645447	0.5417003631591797	0.5380620956420898	0.5354915857315063	0.5378274917602539	0.5395148396492004	0.536960244178772	0.542240560054779	0.5411240458488464	0.5400221943855286	0.5441681742668152	0.5400832891464233	0.5391635298728943	0.3880821466445923	0.5390257835388184	0.5429059267044067	0.5441082715988159	0.5354633331298828	0.5386154651641846	0.5379550457000732	0.531073272228241	0.5380679965019226	0.5434547066688538	0.5288529992103577	0.5410712361335754	0.5409671068191528	0.5400399565696716	0.5401437878608704	0.540469229221344	0.5402421951293945	0.5398828387260437	0.540398359298706
EVA1B	0.08332286775112152	0.07657469809055328	0.0804843157529831	0.08286099135875702	0.0873250961303711	0.08253741264343262	0.08193448185920715	0.0860772430896759	0.08719784766435623	0.09152966737747192	0.08377651870250702	0.08105083554983139	0.08114124834537506	0.08986926078796387	0.08477965742349625	0.09187376499176025	0.08791106939315796	0.09935075044631958	0.08743643760681152	0.07575270533561707	0.07972300052642822	0.08333038538694382	0.08822646737098694	0.08805593848228455	0.0898282527923584	0.08750668168067932	0.08453601598739624	0.08193519711494446	0.0849129855632782	0.08722493052482605	0.0909154862165451	0.08786813914775848	0.08350834995508194	0.08253559470176697	0.08363661170005798	0.08429378271102905	0.08746305853128433	0.09416431188583374	0.0887281745672226	0.08607466518878937	0.07820822298526764	0.08579736202955246	0.08864699304103851	0.08898594975471497	0.08490703999996185	0.08329837769269943	0.09745096415281296	0.08457530289888382	0.09226644039154053
STK40	0.34315863251686096	0.3435802757740021	0.34677085280418396	0.3467636704444885	0.3455789387226105	0.3469122648239136	0.34331217408180237	0.34955769777297974	0.3480992913246155	0.34627553820610046	0.3469867408275604	0.34834039211273193	0.34551769495010376	0.3471960425376892	0.3452565371990204	0.34709975123405457	0.3449136018753052	0.34173011779785156	0.3410465121269226	0.34355732798576355	0.3450848162174225	0.34792953729629517	0.3479079008102417	0.3457491397857666	0.3451075553894043	0.3473100960254669	0.344582200050354	0.34551823139190674	0.3449651598930359	0.3414691686630249	0.3370613753795624	0.34722983837127686	0.3435167372226715	0.3455403447151184	0.3488873541355133	0.3466488718986511	0.3461577892303467	0.3456822633743286	0.345347136259079	0.3490549623966217	0.3355792164802551	0.34692510962486267	0.3500656485557556	0.3507603704929352	0.34160175919532776	0.3454095423221588	0.3474462330341339	0.33796554803848267	0.3461293578147888
LSM10	0.6156559586524963	0.6179770231246948	0.616503894329071	0.6160364151000977	0.6140686869621277	0.6152313947677612	0.6063059568405151	0.6190645098686218	0.6057809591293335	0.6163985729217529	0.6216989755630493	0.6108213663101196	0.6055945754051208	0.616193413734436	0.6060437560081482	0.6157339811325073	0.6149579882621765	0.6092615127563477	0.615598738193512	0.6055514216423035	0.612195611000061	0.6139999032020569	0.6136137247085571	0.6113172769546509	0.6104921698570251	0.606093168258667	0.603509247303009	0.6147187352180481	0.6151102185249329	0.608453631401062	0.6174708008766174	0.620820939540863	0.6138543486595154	0.6128733158111572	0.6225225329399109	0.6176507472991943	0.6201195120811462	0.6139269471168518	0.6076723337173462	0.6182239055633545	0.5989565253257751	0.6217217445373535	0.6152366995811462	0.61421138048172	0.6139919757843018	0.6104642152786255	0.6142154932022095	0.609553873538971	0.6173737645149231
MRPS15	0.4885280728340149	0.47549495100975037	0.48624324798583984	0.4847280979156494	0.48431211709976196	0.484386682510376	0.4836016297340393	0.4834766685962677	0.4780099093914032	0.4822998642921448	0.4877200722694397	0.48597583174705505	0.48252999782562256	0.4826916456222534	0.4774833619594574	0.4831831157207489	0.4859740138053894	0.47971799969673157	0.4848558306694031	0.4709056615829468	0.47796452045440674	0.4820961356163025	0.4817751348018646	0.4805257022380829	0.48043715953826904	0.48071005940437317	0.4788972735404968	0.48060646653175354	0.47945088148117065	0.4821007549762726	0.48313337564468384	0.4837784469127655	0.4858260452747345	0.48147130012512207	0.4840541183948517	0.4819786548614502	0.48955726623535156	0.48352131247520447	0.477690190076828	0.48870840668678284	0.4686817526817322	0.4833332896232605	0.4830840528011322	0.4795933961868286	0.48087453842163086	0.47728049755096436	0.48300498723983765	0.48040512204170227	0.4819985032081604
CSF3R	0.34266579151153564	0.33054879307746887	0.33524978160858154	0.3393036425113678	0.347848504781723	0.33906325697898865	0.3310999572277069	0.33678990602493286	0.33204683661460876	0.33542507886886597	0.33634069561958313	0.3375711739063263	0.33194804191589355	0.34013307094573975	0.33209970593452454	0.3354487717151642	0.33773842453956604	0.33559468388557434	0.3352816700935364	0.32950153946876526	0.3337930142879486	0.332271009683609	0.3383096158504486	0.33777469396591187	0.33508849143981934	0.33614692091941833	0.3229404389858246	0.33843353390693665	0.325792133808136	0.334004670381546	0.3316490054130554	0.3359832167625427	0.3366990387439728	0.3299204707145691	0.3379409611225128	0.3355697989463806	0.34773772954940796	0.33270105719566345	0.3327184319496155	0.33855876326560974	0.32438766956329346	0.34029990434646606	0.3384329676628113	0.330301433801651	0.3358132839202881	0.33438146114349365	0.3383784294128418	0.32739365100860596	0.33791056275367737
ZC3H12A	0.27319151163101196	0.2663704752922058	0.272455096244812	0.273080050945282	0.2738691568374634	0.2674473226070404	0.2669795751571655	0.2730892300605774	0.2665552794933319	0.2679753303527832	0.27543970942497253	0.27297380566596985	0.2647634446620941	0.27155405282974243	0.27272191643714905	0.2750588059425354	0.27487489581108093	0.26266491413116455	0.2752859890460968	0.2625798285007477	0.26619794964790344	0.2613469362258911	0.27668407559394836	0.2696530520915985	0.27099859714508057	0.27777278423309326	0.26981258392333984	0.27096545696258545	0.2743142545223236	0.2739361822605133	0.27428770065307617	0.27161502838134766	0.26926684379577637	0.2732507288455963	0.26569798588752747	0.2708463966846466	0.27655085921287537	0.2807517647743225	0.26907598972320557	0.2736991047859192	0.26219993829727173	0.2728506922721863	0.27354228496551514	0.2685849666595459	0.27311059832572937	0.2714777886867523	0.27351099252700806	0.27238908410072327	0.2726325988769531
MEAF6	0.5909122228622437	0.5853919386863708	0.5900667905807495	0.5939993262290955	0.5888009071350098	0.5906876921653748	0.590303361415863	0.5967376232147217	0.5861122608184814	0.5903466939926147	0.5952552556991577	0.5858113169670105	0.5877945423126221	0.5896666646003723	0.5812343955039978	0.5921409130096436	0.5921424031257629	0.583255410194397	0.5941391587257385	0.5826901793479919	0.5895586609840393	0.5861355066299438	0.5926788449287415	0.593549370765686	0.5885644555091858	0.5848314762115479	0.5813883543014526	0.587881863117218	0.5861648917198181	0.5862414240837097	0.5856607556343079	0.5918564200401306	0.5881010293960571	0.5946129560470581	0.592857301235199	0.5913559198379517	0.5885993242263794	0.588144063949585	0.5866427421569824	0.5870490074157715	0.5725317001342773	0.5925269722938538	0.5975949764251709	0.5851800441741943	0.591439425945282	0.5892337560653687	0.5918896198272705	0.589336633682251	0.5907999277114868
SNIP1	0.17337989807128906	0.17150509357452393	0.17070023715496063	0.17452013492584229	0.1761840581893921	0.17522290349006653	0.16930092871189117	0.17378035187721252	0.17955823242664337	0.172321617603302	0.17505982518196106	0.17252132296562195	0.16977541148662567	0.17488281428813934	0.17680330574512482	0.1712658852338791	0.17793557047843933	0.16963613033294678	0.17126022279262543	0.16513651609420776	0.16848309338092804	0.17299796640872955	0.17668965458869934	0.17419402301311493	0.1767730414867401	0.17466294765472412	0.17361102998256683	0.17076100409030914	0.17283129692077637	0.1768246740102768	0.16757823526859283	0.18139295279979706	0.17160768806934357	0.17534857988357544	0.1740027368068695	0.17407971620559692	0.17752589285373688	0.17909550666809082	0.16873711347579956	0.1854344606399536	0.15849372744560242	0.17890697717666626	0.16874510049819946	0.17074884474277496	0.17514657974243164	0.17215946316719055	0.18517571687698364	0.1709088236093521	0.17148061096668243
GNL2	0.3717002868652344	0.3679152727127075	0.37006136775016785	0.37214645743370056	0.3703979551792145	0.37266895174980164	0.3706066608428955	0.3743816316127777	0.37029343843460083	0.372801810503006	0.3776313364505768	0.37599584460258484	0.3727821707725525	0.37237805128097534	0.37555524706840515	0.37141063809394836	0.3709574341773987	0.3688782751560211	0.37588202953338623	0.36552512645721436	0.3655474781990051	0.3746102452278137	0.3716244101524353	0.3724955916404724	0.3729558289051056	0.3710781931877136	0.37299585342407227	0.3689536154270172	0.3719466030597687	0.3718588650226593	0.3621465563774109	0.36778828501701355	0.36629143357276917	0.37148165702819824	0.3719947338104248	0.37399497628211975	0.3686644434928894	0.366409033536911	0.36282119154930115	0.3731038272380829	0.3566341698169708	0.3737022578716278	0.3704089820384979	0.3752858340740204	0.37005913257598877	0.37466418743133545	0.37285712361335754	0.3791237473487854	0.3740994334220886
C1orf109	0.3012150228023529	0.29773131012916565	0.3004150390625	0.30404213070869446	0.29764217138290405	0.3010132312774658	0.30124253034591675	0.30363717675209045	0.3006984293460846	0.3000863194465637	0.30670905113220215	0.30031001567840576	0.2969987094402313	0.3007168471813202	0.30170896649360657	0.2996842861175537	0.30065563321113586	0.29952192306518555	0.29781925678253174	0.299214631319046	0.2995777428150177	0.3033182621002197	0.30011528730392456	0.2995878756046295	0.3010293245315552	0.2986110746860504	0.3014581501483917	0.30118709802627563	0.2982875406742096	0.29984477162361145	0.2910447120666504	0.30252933502197266	0.2992478907108307	0.3031452000141144	0.3001740276813507	0.30165478587150574	0.3067346513271332	0.30305808782577515	0.30125361680984497	0.30341637134552	0.28937166929244995	0.2990354299545288	0.3024630844593048	0.3000805079936981	0.29851922392845154	0.298799067735672	0.29771527647972107	0.29810187220573425	0.30122673511505127
CDCA8	0.0	0.0	0.0	0.0	0.0	0.0	0.0	0.0	0.0	0.0	0.0	0.0	0.0	0.0	0.0	0.0	0.0	0.0	0.0	0.0	0.0	0.0	0.0	0.0	0.0	0.0	0.0	0.0	0.0	0.0	0.0	0.0	0.0	0.0	0.0	0.0	0.0	0.0	0.0	0.0	0.0	0.0	0.0	0.0	0.0	0.0	0.0	0.0	0.0
YRDC	0.3454947769641876	0.34515151381492615	0.3415290415287018	0.3458656966686249	0.3495292365550995	0.3451393246650696	0.34421849250793457	0.3483315110206604	0.34727558493614197	0.34462857246398926	0.3405924439430237	0.34469684958457947	0.3379788100719452	0.3464468717575073	0.3405678868293762	0.3483310639858246	0.34808892011642456	0.3531600534915924	0.3479379415512085	0.33890047669410706	0.34291455149650574	0.34641891717910767	0.352579802274704	0.3475083112716675	0.34993794560432434	0.3458672761917114	0.34016042947769165	0.3428911566734314	0.34624895453453064	0.3430881202220917	0.3547171950340271	0.3481519818305969	0.34303027391433716	0.3460458517074585	0.3510136008262634	0.3467049300670624	0.35047057271003723	0.35421693325042725	0.3444380462169647	0.35131368041038513	0.3373398780822754	0.34714487195014954	0.35460126399993896	0.3547036051750183	0.3448282778263092	0.3430628776550293	0.3527723550796509	0.3454990088939667	0.3507336378097534
C1orf122	0.41993165016174316	0.4168141186237335	0.4163799285888672	0.4175602197647095	0.4267852008342743	0.4189387559890747	0.4185301661491394	0.4241112172603607	0.4165711998939514	0.41934406757354736	0.42230647802352905	0.4192611277103424	0.4101371467113495	0.42022204399108887	0.4173937141895294	0.41684699058532715	0.42422765493392944	0.41925686597824097	0.4220160245895386	0.40619274973869324	0.41534844040870667	0.4197009801864624	0.42215096950531006	0.41978171467781067	0.4210319519042969	0.4176103174686432	0.4144723117351532	0.4165465533733368	0.4177761375904083	0.4179319441318512	0.42934414744377136	0.41930335760116577	0.4164676070213318	0.42329221963882446	0.4210231304168701	0.4184544086456299	0.4220234155654907	0.4252628982067108	0.4143625795841217	0.4248395562171936	0.4134472608566284	0.4190140962600708	0.42576345801353455	0.4225858151912689	0.4193759560585022	0.41424795985221863	0.4254985749721527	0.42086756229400635	0.42260053753852844
MTF1	0.31115099787712097	0.3074358105659485	0.31111499667167664	0.31129398941993713	0.31114861369132996	0.3094960153102875	0.3066404461860657	0.31181928515434265	0.3107616901397705	0.3144098222255707	0.31529805064201355	0.3084135055541992	0.30228862166404724	0.31474369764328003	0.3030106723308563	0.30969658493995667	0.31179291009902954	0.3125518560409546	0.31403881311416626	0.30254995822906494	0.30797895789146423	0.30694836378097534	0.3094395399093628	0.3089806139469147	0.30657923221588135	0.3082430362701416	0.2994724214076996	0.3097764253616333	0.31012162566185	0.30749794840812683	0.3014998733997345	0.31844815611839294	0.30915170907974243	0.30565187335014343	0.3122160732746124	0.3099108636379242	0.31587615609169006	0.3076552748680115	0.30866074562072754	0.3122018873691559	0.2985854744911194	0.31236475706100464	0.30697008967399597	0.3071298897266388	0.30955609679222107	0.3105835020542145	0.314449667930603	0.30173105001449585	0.31565728783607483
INPP5B	0.2646469473838806	0.2680659294128418	0.26144370436668396	0.26786357164382935	0.26492685079574585	0.2673501670360565	0.2653675377368927	0.27247804403305054	0.25937706232070923	0.26537832617759705	0.269898384809494	0.26656007766723633	0.26687386631965637	0.26286059617996216	0.26858240365982056	0.26460000872612	0.26587390899658203	0.2638193964958191	0.2652336657047272	0.26607704162597656	0.26619839668273926	0.26648086309432983	0.2680087089538574	0.2687411904335022	0.2667350172996521	0.26670828461647034	0.2674216628074646	0.2654988467693329	0.2628169357776642	0.26770102977752686	0.25324004888534546	0.26545479893684387	0.2650033235549927	0.27152299880981445	0.26687338948249817	0.26734912395477295	0.2673153877258301	0.2695178985595703	0.2649359703063965	0.2709938883781433	0.254750519990921	0.2696521282196045	0.2677455246448517	0.2588564455509186	0.2655675411224365	0.26875677704811096	0.2684219777584076	0.26479920744895935	0.2694113254547119
SF3A3	0.4318220913410187	0.4255729019641876	0.43434226512908936	0.43220189213752747	0.4279814064502716	0.4323749840259552	0.42961010336875916	0.435455858707428	0.432918906211853	0.43333590030670166	0.4340830445289612	0.4365033507347107	0.4300893247127533	0.4282364547252655	0.4329172372817993	0.4289382994174957	0.4294480085372925	0.42647120356559753	0.4298989772796631	0.42808133363723755	0.43130815029144287	0.43138784170150757	0.43171438574790955	0.4284323453903198	0.43136048316955566	0.43117377161979675	0.42650648951530457	0.43452543020248413	0.4295355975627899	0.42918750643730164	0.32340964674949646	0.4282907247543335	0.43192923069000244	0.4269704818725586	0.4347844123840332	0.42692428827285767	0.43165743350982666	0.42175689339637756	0.428518146276474	0.4301998019218445	0.42097991704940796	0.43527650833129883	0.4329657256603241	0.4288807511329651	0.4283895790576935	0.43276917934417725	0.42866161465644836	0.4229830801486969	0.4293404519557953
FHL3	0.2923845648765564	0.29336220026016235	0.29205912351608276	0.2918923497200012	0.29086124897003174	0.2932751774787903	0.2883482277393341	0.2958005964756012	0.29148948192596436	0.28747326135635376	0.29616203904151917	0.29194730520248413	0.29305723309516907	0.29396674036979675	0.2919010519981384	0.29394078254699707	0.2918061316013336	0.28949204087257385	0.2945956587791443	0.293636292219162	0.2916024923324585	0.2920222580432892	0.2950364053249359	0.2919105887413025	0.29153668880462646	0.29286161065101624	0.29414767026901245	0.2933098375797272	0.2889021337032318	0.2906551957130432	0.19800996780395508	0.2903451919555664	0.2868013083934784	0.2912258505821228	0.2935529351234436	0.2923296093940735	0.28872328996658325	0.2880714237689972	0.2890649735927582	0.2908981442451477	0.2846333384513855	0.2932668626308441	0.2991524040699005	0.2900790572166443	0.29106271266937256	0.28817522525787354	0.29277288913726807	0.2858178913593292	0.2926271855831146
RRAGC	0.41610056161880493	0.4087890684604645	0.4174995720386505	0.41442859172821045	0.4128398299217224	0.4177621603012085	0.40909042954444885	0.41578224301338196	0.41770705580711365	0.4179529547691345	0.4184172749519348	0.4159855246543884	0.41837671399116516	0.40745222568511963	0.41851818561553955	0.41308072209358215	0.41410917043685913	0.4060553014278412	0.41510647535324097	0.4149642586708069	0.41348645091056824	0.41517311334609985	0.4140966534614563	0.41401636600494385	0.41621464490890503	0.41668903827667236	0.41409820318222046	0.41800057888031006	0.414995014667511	0.41309189796447754	0.31952720880508423	0.4148460626602173	0.4136039614677429	0.4149026870727539	0.41177546977996826	0.4158150851726532	0.41377124190330505	0.40670904517173767	0.413950115442276	0.41629546880722046	0.39824655652046204	0.4168047606945038	0.4193805754184723	0.4147675037384033	0.41368240118026733	0.41646191477775574	0.4142893850803375	0.4018690586090088	0.4137101471424103
MYCBP	0.36633023619651794	0.3590397834777832	0.3662206828594208	0.36767882108688354	0.36651289463043213	0.36632534861564636	0.36069342494010925	0.3661781847476959	0.3654736280441284	0.36222219467163086	0.3692057728767395	0.3611660599708557	0.35716578364372253	0.3710625171661377	0.35793450474739075	0.3679587244987488	0.36652058362960815	0.36754828691482544	0.36908158659935	0.3554750084877014	0.3650939166545868	0.3675469160079956	0.3660872280597687	0.3656015396118164	0.36354655027389526	0.3559247851371765	0.3658989667892456	0.3653196096420288	0.3613329827785492	0.36103174090385437	0.3696904182434082	0.3663601279258728	0.3632758855819702	0.3665464222431183	0.36691558361053467	0.3657013773918152	0.3674294352531433	0.37217289209365845	0.3618893623352051	0.3697500228881836	0.3584670424461365	0.36565935611724854	0.3653703033924103	0.36575499176979065	0.36401328444480896	0.364801287651062	0.3676950931549072	0.3602219521999359	0.3665820360183716
AKIRIN1	0.47443485260009766	0.473570317029953	0.475839763879776	0.48050227761268616	0.4775358736515045	0.4777822494506836	0.47688913345336914	0.47880804538726807	0.48412972688674927	0.47969022393226624	0.4804973006248474	0.48115330934524536	0.47917717695236206	0.47756513953208923	0.4791700839996338	0.47365760803222656	0.4776005148887634	0.4676153361797333	0.4760291278362274	0.4728654623031616	0.47808507084846497	0.47442835569381714	0.4789370000362396	0.47147685289382935	0.4781755805015564	0.4796045124530792	0.47833406925201416	0.47882455587387085	0.47185683250427246	0.47769394516944885	0.4631982445716858	0.47741952538490295	0.47445589303970337	0.4814254939556122	0.4790661633014679	0.4798235297203064	0.47834521532058716	0.47484084963798523	0.47405925393104553	0.4779229760169983	0.4584712088108063	0.47995033860206604	0.4830106794834137	0.47814905643463135	0.47533118724823	0.47509685158729553	0.48112359642982483	0.47445791959762573	0.47559893131256104
NDUFS5	0.590510904788971	0.5768870711326599	0.5866906642913818	0.5904086232185364	0.5890043377876282	0.5936422944068909	0.589380145072937	0.5896739363670349	0.5877285599708557	0.5903427600860596	0.5937575101852417	0.5869156122207642	0.5863618850708008	0.5947993397712708	0.5789908170700073	0.5913558602333069	0.5949684381484985	0.5842559337615967	0.5914168953895569	0.579613447189331	0.5842287540435791	0.5885204672813416	0.5878192186355591	0.5859324336051941	0.586815357208252	0.5823317766189575	0.5832838416099548	0.5894574522972107	0.5844310522079468	0.5818794369697571	0.5796754360198975	0.5905191898345947	0.5927817225456238	0.5884817242622375	0.5905576348304749	0.5889450311660767	0.5982290506362915	0.5892582535743713	0.5836915373802185	0.5929559469223022	0.5752238035202026	0.5984660387039185	0.5938082933425903	0.589961588382721	0.5880436301231384	0.5863993167877197	0.5903046131134033	0.5848200917243958	0.5885421633720398
MACF1	0.46080005168914795	0.455868124961853	0.4606821537017822	0.46124932169914246	0.45803102850914	0.459867924451828	0.4598633050918579	0.46513164043426514	0.46189892292022705	0.4606078267097473	0.4612400233745575	0.4609726071357727	0.458057701587677	0.4615209698677063	0.46037572622299194	0.46048036217689514	0.46076786518096924	0.45812731981277466	0.4558791518211365	0.4538164734840393	0.45912206172943115	0.45871809124946594	0.4607248604297638	0.4585273265838623	0.4608158767223358	0.4595934748649597	0.454158753156662	0.45948100090026855	0.4548655152320862	0.45494553446769714	0.4418322741985321	0.4575618505477905	0.45980483293533325	0.46420761942863464	0.4586236774921417	0.4611217677593231	0.46347278356552124	0.45692434906959534	0.4580761194229126	0.46596285700798035	0.44801196455955505	0.4532470703125	0.4644586741924286	0.4584275186061859	0.45819100737571716	0.4540692865848541	0.4615429639816284	0.4633733034133911	0.4547708332538605
PABPC4	0.4635462462902069	0.45110073685646057	0.457944393157959	0.45978885889053345	0.4611784815788269	0.4621770679950714	0.4510863721370697	0.4564909338951111	0.4501795172691345	0.4605017304420471	0.4623470902442932	0.4551025629043579	0.4546319544315338	0.4617910385131836	0.4495832920074463	0.45897093415260315	0.46015316247940063	0.45393598079681396	0.4592946171760559	0.44947540760040283	0.4498097896575928	0.4575037360191345	0.45859143137931824	0.45748281478881836	0.4525591731071472	0.4566347599029541	0.44605764746665955	0.4564727544784546	0.451732337474823	0.453614205121994	0.45998966693878174	0.4558618664741516	0.4562724828720093	0.4588196277618408	0.4582536518573761	0.45770129561424255	0.45984476804733276	0.45838773250579834	0.45066970586776733	0.46300366520881653	0.43823063373565674	0.4607878625392914	0.4595913290977478	0.45422080159187317	0.46330690383911133	0.45849737524986267	0.4626052677631378	0.44928988814353943	0.4584241509437561
HPCAL4	0.0	0.0	0.0	0.0	0.0	0.0	0.0	0.0	0.0	0.0	0.0	0.0	0.0	0.0	0.0	0.0	0.0	0.0	0.0	0.0	0.0	0.0	0.0	0.0	0.0	0.0	0.0	0.0	0.0	0.0	0.0	0.0	0.0	0.0	0.0	0.0	0.0	0.0	0.0	0.0	0.0	0.0	0.0	0.0	0.0	0.0	0.0	0.0	0.0
PPIE	0.4611703157424927	0.4567931294441223	0.45656058192253113	0.45961999893188477	0.45754891633987427	0.45857805013656616	0.4530181586742401	0.4633844196796417	0.4609105587005615	0.4607091248035431	0.4626660645008087	0.4627973437309265	0.4598659873008728	0.4581890404224396	0.4614602327346802	0.4569699168205261	0.4577993154525757	0.45909643173217773	0.4601357579231262	0.4558132290840149	0.46127021312713623	0.45959800481796265	0.4610382914543152	0.4567171335220337	0.4590955078601837	0.4596090018749237	0.46414339542388916	0.4581376314163208	0.4561786949634552	0.453570157289505	0.3980749845504761	0.45281919836997986	0.4539105296134949	0.46087828278541565	0.4570806920528412	0.4587528705596924	0.45667535066604614	0.4581727683544159	0.455681711435318	0.45884570479393005	0.4531205892562866	0.45732277631759644	0.4610297381877899	0.4562263488769531	0.4544728398323059	0.4594806730747223	0.4621773362159729	0.46017834544181824	0.4585263431072235
MYCL	0.1944509744644165	0.18380896747112274	0.19998270273208618	0.193714439868927	0.19636985659599304	0.1926952600479126	0.1924973577260971	0.19534751772880554	0.19499318301677704	0.19489943981170654	0.19652409851551056	0.19723068177700043	0.19297486543655396	0.1923845410346985	0.1855245679616928	0.18344683945178986	0.19359174370765686	0.19603024423122406	0.19455839693546295	0.18321114778518677	0.19348351657390594	0.1913902759552002	0.19385984539985657	0.1983196884393692	0.19145551323890686	0.19079932570457458	0.17997287213802338	0.1965073049068451	0.18841230869293213	0.19272489845752716	0.18810392916202545	0.1958504617214203	0.19170770049095154	0.18548160791397095	0.1958146095275879	0.1943189799785614	0.19918151199817657	0.18616659939289093	0.190405935049057	0.20423638820648193	0.1879366934299469	0.1976998746395111	0.19892169535160065	0.18966679275035858	0.193094402551651	0.19214816391468048	0.19721874594688416	0.19484171271324158	0.19001585245132446
CAP1	0.6319043636322021	0.6250394582748413	0.6296632289886475	0.6351399421691895	0.6326464414596558	0.6340978145599365	0.6326384544372559	0.6376060247421265	0.6344048976898193	0.6324490904808044	0.6414215564727783	0.6262478232383728	0.6343539953231812	0.6389428973197937	0.6228691339492798	0.6298069953918457	0.6367853879928589	0.6291351914405823	0.6360133290290833	0.6137901544570923	0.6274508833885193	0.631548285484314	0.6290326714515686	0.63605135679245	0.6295506358146667	0.628476083278656	0.6307293772697449	0.629636287689209	0.6292425990104675	0.6285163760185242	0.6247974038124084	0.6318577527999878	0.6312114000320435	0.6307986974716187	0.6324934959411621	0.6333544850349426	0.6303708553314209	0.63166743516922	0.6271650195121765	0.6342339515686035	0.6150510311126709	0.6354541182518005	0.6376795172691345	0.631507158279419	0.6323534846305847	0.6288449764251709	0.633315920829773	0.6285398006439209	0.6324726939201355
PPT1	0.4856913685798645	0.4780632257461548	0.47888243198394775	0.48317399621009827	0.4823216497898102	0.4816327691078186	0.4754667580127716	0.48141857981681824	0.4762403964996338	0.48317307233810425	0.4862234890460968	0.48529911041259766	0.4755958914756775	0.47946420311927795	0.4732399582862854	0.48281484842300415	0.48074644804000854	0.4736875891685486	0.4876088500022888	0.4683731496334076	0.47543424367904663	0.47957926988601685	0.48181018233299255	0.4763779640197754	0.4745500087738037	0.4788655638694763	0.47071874141693115	0.47717297077178955	0.4743327796459198	0.4726008176803589	0.4836574196815491	0.48049575090408325	0.4873296320438385	0.4843725264072418	0.4820503890514374	0.482971727848053	0.48831990361213684	0.48009392619132996	0.4794212579727173	0.4851110577583313	0.46547773480415344	0.4821110963821411	0.4850674569606781	0.4809119999408722	0.4795101284980774	0.47900956869125366	0.4846091568470001	0.4725339710712433	0.4787532389163971
RLF	0.20864827930927277	0.2054234892129898	0.20919135212898254	0.20994821190834045	0.2143974006175995	0.20908211171627045	0.2010132372379303	0.20830458402633667	0.21212691068649292	0.20767509937286377	0.2075655609369278	0.21199408173561096	0.20705793797969818	0.20819447934627533	0.21013759076595306	0.19995616376399994	0.2092333883047104	0.20514799654483795	0.20996713638305664	0.20445533096790314	0.20901846885681152	0.20888294279575348	0.21268720924854279	0.2075592577457428	0.212668776512146	0.2100946605205536	0.2098265290260315	0.2061230093240738	0.2093369960784912	0.2108921855688095	0.19210411608219147	0.2139153778553009	0.20648738741874695	0.21158751845359802	0.2089432030916214	0.20961855351924896	0.21214893460273743	0.21306288242340088	0.20898021757602692	0.20972168445587158	0.19822180271148682	0.21018944680690765	0.20658235251903534	0.20620332658290863	0.20928771793842316	0.2043025642633438	0.21321165561676025	0.2097417712211609	0.20899364352226257
ZMPSTE24	0.3081488013267517	0.3084859848022461	0.30477601289749146	0.30870920419692993	0.3078751564025879	0.3083835244178772	0.30666205286979675	0.3111788034439087	0.301362544298172	0.3049652576446533	0.31096935272216797	0.30269867181777954	0.3053402602672577	0.3071208596229553	0.31021586060523987	0.30823561549186707	0.30829668045043945	0.3009026348590851	0.3101853132247925	0.30247068405151367	0.30386021733283997	0.30580905079841614	0.3102012574672699	0.3068164885044098	0.30797967314720154	0.3065510094165802	0.30078667402267456	0.30448007583618164	0.30844253301620483	0.30765336751937866	0.3019862174987793	0.30927708745002747	0.3073108196258545	0.3113827109336853	0.30715566873550415	0.30846044421195984	0.3122561573982239	0.3050561547279358	0.3036477565765381	0.30941903591156006	0.29416224360466003	0.30894407629966736	0.30906787514686584	0.3079603910446167	0.31182101368904114	0.3054865002632141	0.30905240774154663	0.30325785279273987	0.3096570074558258
COL9A2	0.30220478773117065	0.303743451833725	0.30022332072257996	0.3043670058250427	0.30513277649879456	0.30230242013931274	0.3050074577331543	0.3029671311378479	0.30439433455467224	0.2997390627861023	0.3045470416545868	0.3025677800178528	0.29673418402671814	0.300508052110672	0.2911154329776764	0.3053002953529358	0.302369624376297	0.2998674809932709	0.3068002760410309	0.293794184923172	0.2997608482837677	0.301776260137558	0.3018530607223511	0.3006990849971771	0.3009498119354248	0.2951754331588745	0.29398488998413086	0.3034190535545349	0.2957053780555725	0.3049280643463135	0.3058166205883026	0.30397093296051025	0.30153000354766846	0.2983090281486511	0.30299028754234314	0.3024972975254059	0.30560198426246643	0.3023008704185486	0.299813836812973	0.3044320344924927	0.29033517837524414	0.3065071105957031	0.303443044424057	0.2976202964782715	0.3046581745147705	0.30197256803512573	0.30179938673973083	0.30112627148628235	0.30229824781417847
SMAP2	0.5545290112495422	0.5474199056625366	0.5485092401504517	0.5553647875785828	0.5507711172103882	0.5545828938484192	0.549536943435669	0.5565130114555359	0.5513970255851746	0.553260326385498	0.5573054552078247	0.5557682514190674	0.5476707816123962	0.552824079990387	0.5549124479293823	0.5538485050201416	0.5545520782470703	0.5491892099380493	0.5497081875801086	0.5475598573684692	0.5506866574287415	0.549679160118103	0.5562376976013184	0.5534188151359558	0.5537798404693604	0.5518308877944946	0.5513942241668701	0.5538800954818726	0.5514596700668335	0.5464655160903931	0.5333802103996277	0.5526192784309387	0.5495167970657349	0.5586473345756531	0.5494835376739502	0.5529274344444275	0.5520274639129639	0.553619384765625	0.5576815009117126	0.5567197203636169	0.5405452251434326	0.5511149168014526	0.5571390390396118	0.5485713481903076	0.5517832636833191	0.5485354661941528	0.5558831691741943	0.5521743297576904	0.5554983615875244
ZFP69B	0.06912226229906082	0.06515158712863922	0.0630887895822525	0.0670115277171135	0.06817035377025604	0.0662563368678093	0.06476154923439026	0.06626645475625992	0.06688176095485687	0.06727868318557739	0.0678863674402237	0.06428143382072449	0.0655374750494957	0.06275046616792679	0.06641273200511932	0.06263934820890427	0.0681755319237709	0.0648702085018158	0.06488782167434692	0.06477595865726471	0.057824455201625824	0.06452423334121704	0.06788903474807739	0.06581296026706696	0.06688149273395538	0.06814426928758621	0.0665118619799614	0.06531107425689697	0.06923927366733551	0.06502626091241837	0.06361030042171478	0.07057291269302368	0.06540125608444214	0.06881783157587051	0.06711874157190323	0.06825387477874756	0.06881654262542725	0.06928074359893799	0.06595906615257263	0.0663367509841919	0.06663278490304947	0.06712034344673157	0.06658080220222473	0.06443895399570465	0.06521687656641006	0.06897887587547302	0.06965328007936478	0.06186351180076599	0.06437475979328156
ZFP69	0.13299861550331116	0.13333939015865326	0.13283151388168335	0.13215330243110657	0.13425174355506897	0.1350860446691513	0.1316543072462082	0.13169117271900177	0.13018351793289185	0.13292957842350006	0.13349197804927826	0.1326213777065277	0.13540920615196228	0.13321679830551147	0.1345871090888977	0.13366565108299255	0.13005778193473816	0.12905269861221313	0.132774218916893	0.1302201896905899	0.13281860947608948	0.13243518769741058	0.13170109689235687	0.1336607187986374	0.1311005800962448	0.13504353165626526	0.134828582406044	0.13009311258792877	0.13164108991622925	0.13240793347358704	0.12352769821882248	0.13193488121032715	0.1315968632698059	0.1331557184457779	0.12747617065906525	0.13181088864803314	0.12779845297336578	0.13222140073776245	0.1320171058177948	0.1317843794822693	0.12842732667922974	0.1318814605474472	0.12940093874931335	0.13174399733543396	0.1279744803905487	0.13195836544036865	0.13533103466033936	0.12992273271083832	0.13069361448287964
EXO5	0.18365895748138428	0.19091840088367462	0.18490026891231537	0.1880687177181244	0.18914096057415009	0.1844591498374939	0.17783167958259583	0.18899071216583252	0.18887944519519806	0.1847619116306305	0.1870790272951126	0.18674468994140625	0.1835193783044815	0.18434526026248932	0.18883353471755981	0.18245895206928253	0.18723729252815247	0.18982848525047302	0.1873079240322113	0.1776408553123474	0.18432025611400604	0.17871247231960297	0.18666644394397736	0.19311842322349548	0.18456903100013733	0.1898675113916397	0.1902649700641632	0.18200638890266418	0.18674713373184204	0.18955709040164948	0.19006098806858063	0.19385264813899994	0.18772131204605103	0.18887487053871155	0.18384379148483276	0.18801411986351013	0.18762561678886414	0.1915205866098404	0.18959760665893555	0.18525516986846924	0.18313321471214294	0.18766750395298004	0.18378445506095886	0.18694663047790527	0.18714821338653564	0.18653935194015503	0.19772636890411377	0.1901857703924179	0.19082163274288177
ZNF684	0.23106274008750916	0.22850650548934937	0.22781404852867126	0.2369057536125183	0.22925880551338196	0.2305847555398941	0.22776976227760315	0.23005227744579315	0.22905749082565308	0.22917503118515015	0.23225733637809753	0.23022928833961487	0.22746515274047852	0.2295495718717575	0.2197033315896988	0.2286890745162964	0.2283410131931305	0.22764304280281067	0.2324979603290558	0.2265191674232483	0.22948260605335236	0.22778040170669556	0.23096467554569244	0.22744987905025482	0.22666005790233612	0.227145254611969	0.2212558388710022	0.23019124567508698	0.2286890596151352	0.22668787837028503	0.22604742646217346	0.23239251971244812	0.22838658094406128	0.23035375773906708	0.23019109666347504	0.22875486314296722	0.2364509552717209	0.22494757175445557	0.22898496687412262	0.2330765724182129	0.21767818927764893	0.23167134821414948	0.2346450835466385	0.22447051107883453	0.23200544714927673	0.22401247918605804	0.2282133549451828	0.2280246764421463	0.2284574955701828
CITED4	0.27856168150901794	0.27639469504356384	0.2775229215621948	0.28210192918777466	0.27831143140792847	0.27421367168426514	0.28238528966903687	0.2828366458415985	0.2783071994781494	0.2728309631347656	0.27999424934387207	0.27613565325737	0.2674911618232727	0.2842780649662018	0.27895060181617737	0.2830645740032196	0.28252875804901123	0.28885775804519653	0.27986225485801697	0.26955336332321167	0.2738550305366516	0.281442791223526	0.2818935513496399	0.2810880243778229	0.27870458364486694	0.2813342213630676	0.27698802947998047	0.2756413221359253	0.27819767594337463	0.282634437084198	0.28083375096321106	0.2803022563457489	0.2789718508720398	0.2830723524093628	0.2786238491535187	0.2814060151576996	0.28324076533317566	0.2845591902732849	0.27800342440605164	0.28296151757240295	0.26978784799575806	0.27896198630332947	0.2869371771812439	0.2807627022266388	0.2788012623786926	0.27519920468330383	0.28589555621147156	0.27972105145454407	0.2856924831867218
CTPS1	0.22356578707695007	0.22360864281654358	0.2257610559463501	0.2284022867679596	0.22647270560264587	0.22741243243217468	0.2246413379907608	0.22671116888523102	0.22200459241867065	0.2254716157913208	0.22704759240150452	0.22520767152309418	0.23200315237045288	0.224557563662529	0.22659353911876678	0.2240535020828247	0.22356437146663666	0.22524824738502502	0.22450032830238342	0.2239236980676651	0.2238612025976181	0.22623959183692932	0.22389863431453705	0.22789651155471802	0.22573325037956238	0.22749926149845123	0.22151429951190948	0.22718583047389984	0.2254725992679596	0.2267664670944214	0.19622130692005157	0.22693829238414764	0.2222086489200592	0.22555704414844513	0.22448642551898956	0.22417545318603516	0.2209887057542801	0.22297796607017517	0.2235785722732544	0.22684605419635773	0.2167014181613922	0.22589004039764404	0.22803811728954315	0.22259050607681274	0.22573983669281006	0.22693400084972382	0.22727790474891663	0.22419089078903198	0.2238660752773285
PPCS	0.5241690278053284	0.5204504132270813	0.5175171494483948	0.5279986262321472	0.525010347366333	0.5235989689826965	0.523108959197998	0.5261969566345215	0.5167878270149231	0.5234971046447754	0.5286117792129517	0.5169028639793396	0.5204074382781982	0.5254403352737427	0.5249189138412476	0.5248075723648071	0.5254575610160828	0.520255446434021	0.5257375240325928	0.5172056555747986	0.5241293907165527	0.5202256441116333	0.5275751948356628	0.5243186354637146	0.5208970904350281	0.523634135723114	0.5222898125648499	0.5237065553665161	0.5180228352546692	0.523154079914093	0.5071610808372498	0.5247870087623596	0.5200786590576172	0.5276796221733093	0.523918628692627	0.5230339765548706	0.5261114239692688	0.5228805541992188	0.5220258831977844	0.5265453457832336	0.5119215250015259	0.5253289341926575	0.5268750190734863	0.5231825113296509	0.5269326567649841	0.5196641683578491	0.5245755910873413	0.5239228010177612	0.5219582915306091
PPIH	0.44679468870162964	0.443441778421402	0.44472718238830566	0.4476892650127411	0.4443165063858032	0.45062756538391113	0.4463173449039459	0.451637327671051	0.4509163796901703	0.4467119574546814	0.45235389471054077	0.4435252845287323	0.4408644735813141	0.4480041265487671	0.4395793676376343	0.4489614963531494	0.44739100337028503	0.44416528940200806	0.44812142848968506	0.4404376745223999	0.44541051983833313	0.4402245581150055	0.44959303736686707	0.44560644030570984	0.4450012147426605	0.44354116916656494	0.4432969391345978	0.4454984962940216	0.4457471966743469	0.44221293926239014	0.44269195199012756	0.4487559497356415	0.44443365931510925	0.44881290197372437	0.4425153136253357	0.4458696246147156	0.4467085897922516	0.44508230686187744	0.44284379482269287	0.45150527358055115	0.4322928786277771	0.44696998596191406	0.45003029704093933	0.443524569272995	0.44622156023979187	0.4417138397693634	0.44721996784210205	0.4441510736942291	0.44594088196754456
YBX1	0.7919639348983765	0.7754594683647156	0.788780152797699	0.7874760627746582	0.7837725877761841	0.7875551581382751	0.7837989330291748	0.7843503952026367	0.778311550617218	0.7815715074539185	0.7958133816719055	0.7900317907333374	0.7818537950515747	0.7861984372138977	0.7728298902511597	0.7847983241081238	0.7895341515541077	0.7762442231178284	0.7852116227149963	0.7675201296806335	0.7799655199050903	0.782131552696228	0.7851110696792603	0.7854864597320557	0.7772526741027832	0.7853322625160217	0.7853367924690247	0.7867245078086853	0.7764524221420288	0.7793058753013611	0.7819547653198242	0.7879561185836792	0.7860692739486694	0.7847503423690796	0.7870051264762878	0.7846644520759583	0.7823904752731323	0.7797260284423828	0.7803171873092651	0.7875180244445801	0.7707659602165222	0.7881192564964294	0.7882960438728333	0.7841295599937439	0.7845971584320068	0.7816501259803772	0.7846506237983704	0.7806478142738342	0.7849119305610657
C1orf50	0.3806612491607666	0.3787418007850647	0.3807295560836792	0.38324230909347534	0.37686261534690857	0.38060083985328674	0.3821166157722473	0.3833913505077362	0.38192492723464966	0.3803369402885437	0.384650319814682	0.37762001156806946	0.37883424758911133	0.3821796178817749	0.3730141222476959	0.38011786341667175	0.379233181476593	0.376531183719635	0.3841111361980438	0.38056907057762146	0.381032258272171	0.3790816068649292	0.3829843997955322	0.3804091811180115	0.3788664937019348	0.3738659620285034	0.37794750928878784	0.38219812512397766	0.377453088760376	0.37894344329833984	0.37324997782707214	0.3814164698123932	0.3793211877346039	0.3813157081604004	0.38018161058425903	0.3804926872253418	0.3801898658275604	0.3716888725757599	0.3777262568473816	0.3812617063522339	0.3663998544216156	0.3802812397480011	0.3818250894546509	0.3808688819408417	0.3799031972885132	0.3769066333770752	0.3797335624694824	0.3785269260406494	0.38100504875183105
ERMAP	0.09963129460811615	0.09492481499910355	0.0969134196639061	0.1010742038488388	0.09795808047056198	0.10290752351284027	0.0859370008111	0.10176034271717072	0.10018667578697205	0.09388691931962967	0.10224990546703339	0.09806668758392334	0.09493990242481232	0.10363481938838959	0.10068563371896744	0.0960843414068222	0.09992356598377228	0.10108324140310287	0.10136424005031586	0.09415994584560394	0.10002827644348145	0.09736467152833939	0.10064075142145157	0.0951642245054245	0.09768383949995041	0.09828013926744461	0.1020309329032898	0.10075127333402634	0.10329386591911316	0.09582371264696121	0.09928072243928909	0.09789343178272247	0.09745199978351593	0.09720832109451294	0.10191449522972107	0.09787031263113022	0.10868046432733536	0.10075444728136063	0.09560675919055939	0.10146729648113251	0.09201064705848694	0.09910806268453598	0.10730194300413132	0.095553919672966	0.09872567653656006	0.1006128191947937	0.09966367483139038	0.09223142266273499	0.09875179827213287
ZNF691	0.2264237105846405	0.2233787178993225	0.22625494003295898	0.22714604437351227	0.23194880783557892	0.22678664326667786	0.21992087364196777	0.22695530951023102	0.22092637419700623	0.2304443120956421	0.22345565259456635	0.2273331582546234	0.22444072365760803	0.23001587390899658	0.22752580046653748	0.2260543555021286	0.2281235158443451	0.22568033635616302	0.232036754488945	0.22374027967453003	0.22510787844657898	0.22510510683059692	0.22621585428714752	0.22783346474170685	0.2263772189617157	0.2220594584941864	0.22855603694915771	0.22349107265472412	0.22927996516227722	0.2285187989473343	0.23210734128952026	0.22898218035697937	0.2281567007303238	0.22621168196201324	0.2285812795162201	0.23068177700042725	0.22869525849819183	0.23064807057380676	0.22436578571796417	0.22883732616901398	0.2217678725719452	0.22641132771968842	0.22618639469146729	0.22660472989082336	0.2245507538318634	0.23220619559288025	0.24006372690200806	0.2271011620759964	0.22990626096725464
SLC2A1	0.3763772249221802	0.3754202425479889	0.37955257296562195	0.3761942982673645	0.37221115827560425	0.3750089704990387	0.37040677666664124	0.38117051124572754	0.3766288757324219	0.3715832233428955	0.37804147601127625	0.3735197186470032	0.3676353693008423	0.375327467918396	0.36811158061027527	0.37814033031463623	0.3773515820503235	0.3730965554714203	0.3831391930580139	0.36933833360671997	0.37102362513542175	0.3685941696166992	0.3767746686935425	0.3752593398094177	0.3741299510002136	0.3767039179801941	0.3703441619873047	0.37379923462867737	0.3689315915107727	0.38002997636795044	0.3706929087638855	0.37287166714668274	0.37601566314697266	0.37516123056411743	0.38099539279937744	0.3754684627056122	0.37466198205947876	0.3809124231338501	0.37248051166534424	0.3767701983451843	0.35719722509384155	0.37548282742500305	0.37558186054229736	0.37420839071273804	0.37597838044166565	0.37264370918273926	0.38011133670806885	0.37491241097450256	0.37597161531448364
CDC20	0.0	0.0	0.0	0.0	0.0	0.0	0.0	0.0	0.0	0.0	0.0	0.0	0.0	0.0	0.0	0.0	0.0	0.0	0.0	0.0	0.0	0.0	0.0	0.0	0.0	0.0	0.0	0.0	0.0	0.0	0.0	0.0	0.0	0.0	0.0	0.0	0.0	0.0	0.0	0.0	0.0	0.0	0.0	0.0	0.0	0.0	0.0	0.0	0.0
ELOVL1	0.3961718678474426	0.3919176459312439	0.3932114839553833	0.3986307978630066	0.3954452872276306	0.39536720514297485	0.390991747379303	0.3995659351348877	0.3967890441417694	0.3933507204055786	0.4049679934978485	0.3983725309371948	0.39411064982414246	0.3997518718242645	0.3964565396308899	0.39534273743629456	0.3920699656009674	0.39128684997558594	0.39234843850135803	0.3918873965740204	0.38956350088119507	0.3949759900569916	0.3915931284427643	0.39722371101379395	0.39570295810699463	0.3928394317626953	0.3850403428077698	0.3934071362018585	0.39314937591552734	0.3929005563259125	0.38906043767929077	0.39352336525917053	0.3958134353160858	0.39448487758636475	0.39400601387023926	0.3958873748779297	0.3971197307109833	0.3888233006000519	0.39416006207466125	0.3973633050918579	0.3805404603481293	0.3958078622817993	0.39957794547080994	0.3937149941921234	0.39281272888183594	0.3909655809402466	0.39466604590415955	0.3984133303165436	0.3965229094028473
MED8	0.4161165952682495	0.41276994347572327	0.4143161475658417	0.4169197976589203	0.4196504056453705	0.41898131370544434	0.41438519954681396	0.41715294122695923	0.4188598692417145	0.4158523976802826	0.418308824300766	0.42367586493492126	0.4162748157978058	0.41678011417388916	0.4178851842880249	0.4139707684516907	0.4172555208206177	0.41665413975715637	0.4119517207145691	0.4155797064304352	0.41739392280578613	0.4161747395992279	0.416862815618515	0.41808903217315674	0.4165908992290497	0.4169159233570099	0.42038121819496155	0.41835108399391174	0.41724056005477905	0.41564279794692993	0.33058592677116394	0.4166550934314728	0.4123033583164215	0.4189942181110382	0.4169044494628906	0.41843685507774353	0.4181114733219147	0.4095045030117035	0.41710057854652405	0.41964399814605713	0.41057437658309937	0.4205637574195862	0.41895657777786255	0.4170626103878021	0.41346967220306396	0.41784825921058655	0.4209347367286682	0.4151231050491333	0.4167165756225586
SZT2	0.2494446188211441	0.24155141413211823	0.24759328365325928	0.25022652745246887	0.2518555521965027	0.24934925138950348	0.24758237600326538	0.2508884072303772	0.2527810037136078	0.24698063731193542	0.2510530352592468	0.250497043132782	0.24650885164737701	0.25163257122039795	0.25248610973358154	0.2414613962173462	0.24738335609436035	0.2405797392129898	0.25157430768013	0.24436385929584503	0.24221748113632202	0.24635940790176392	0.24813513457775116	0.24671922624111176	0.25074613094329834	0.24805040657520294	0.2508228123188019	0.2525317966938019	0.2416280210018158	0.246842160820961	0.23748402297496796	0.25281190872192383	0.24904145300388336	0.24794159829616547	0.24682222306728363	0.24998824298381805	0.263151079416275	0.25357839465141296	0.24585197865962982	0.2463402897119522	0.24469882249832153	0.25336509943008423	0.25120216608047485	0.2476896047592163	0.25024986267089844	0.25022268295288086	0.25181835889816284	0.25116345286369324	0.25195956230163574
HYI	0.17053228616714478	0.16714900732040405	0.17295914888381958	0.17442044615745544	0.17574840784072876	0.1729743778705597	0.17075541615486145	0.17285886406898499	0.16994254291057587	0.17172712087631226	0.17185622453689575	0.17196667194366455	0.16859644651412964	0.17477570474147797	0.16475704312324524	0.1724546104669571	0.17382778227329254	0.1689445674419403	0.17260704934597015	0.16902785003185272	0.16971944272518158	0.16928358376026154	0.17104928195476532	0.1700267493724823	0.16708919405937195	0.17397302389144897	0.17162445187568665	0.16828320920467377	0.1725129783153534	0.16737785935401917	0.1663275957107544	0.1759013533592224	0.168633371591568	0.17737892270088196	0.17025546729564667	0.1708870530128479	0.1814630627632141	0.1708371639251709	0.17159849405288696	0.17325003445148468	0.16337940096855164	0.17230157554149628	0.17513756453990936	0.17143315076828003	0.17396752536296844	0.17243577539920807	0.17217163741588593	0.16835880279541016	0.16960927844047546
KDM4A	0.2664303779602051	0.26390472054481506	0.26319533586502075	0.2648282051086426	0.2659347355365753	0.2650998532772064	0.2642204761505127	0.2646533250808716	0.26228782534599304	0.26617538928985596	0.2679031789302826	0.2647513151168823	0.25981831550598145	0.2673853635787964	0.25913453102111816	0.2623508870601654	0.2649422883987427	0.2615634799003601	0.2660418152809143	0.25664809346199036	0.2643652856349945	0.26189717650413513	0.2623909115791321	0.263439804315567	0.26684027910232544	0.25865352153778076	0.26264631748199463	0.26208561658859253	0.2643994092941284	0.2671043276786804	0.2616167366504669	0.2663162350654602	0.26324722170829773	0.2642103135585785	0.26587146520614624	0.2640322744846344	0.26577261090278625	0.2642974257469177	0.26254647970199585	0.26563718914985657	0.2524794340133667	0.2650013864040375	0.2664639949798584	0.26497483253479004	0.26627984642982483	0.26576492190361023	0.27329036593437195	0.2605811357498169	0.2647702693939209
IPO13	0.17088626325130463	0.16683197021484375	0.1659742295742035	0.17165705561637878	0.17089414596557617	0.1647319793701172	0.16510754823684692	0.16971802711486816	0.1604786366224289	0.1627180278301239	0.16757598519325256	0.16416017711162567	0.1605953872203827	0.1675868034362793	0.1703985631465912	0.16802261769771576	0.1648934781551361	0.16725535690784454	0.16618381440639496	0.15983954071998596	0.16967955231666565	0.16784408688545227	0.17051482200622559	0.16654729843139648	0.16786184906959534	0.1686309278011322	0.16625775396823883	0.16571547091007233	0.16092905402183533	0.1655718833208084	0.16592125594615936	0.16668519377708435	0.16701790690422058	0.16514474153518677	0.16680975258350372	0.16675634682178497	0.1655968725681305	0.17367133498191833	0.16342124342918396	0.16742843389511108	0.16606256365776062	0.16966429352760315	0.16952508687973022	0.16737151145935059	0.16764265298843384	0.16630759835243225	0.17504091560840607	0.1682557463645935	0.17057593166828156
DPH2	0.3214544951915741	0.31955093145370483	0.3203069269657135	0.325671911239624	0.3196711838245392	0.3233298063278198	0.31940150260925293	0.3267248868942261	0.3215392827987671	0.3228926658630371	0.32464683055877686	0.3207671642303467	0.3190425634384155	0.3182637691497803	0.3226258456707001	0.31970757246017456	0.32039570808410645	0.3178436756134033	0.3217838406562805	0.3191332519054413	0.32172536849975586	0.32235899567604065	0.3222356140613556	0.3179998993873596	0.321625679731369	0.313998281955719	0.32517343759536743	0.32340678572654724	0.32050997018814087	0.3194372057914734	0.31056511402130127	0.32016268372535706	0.3208253085613251	0.32133156061172485	0.3177588880062103	0.31979668140411377	0.3212628662586212	0.31810271739959717	0.31812968850135803	0.3220369815826416	0.3092956244945526	0.32310670614242554	0.3211119472980499	0.32218122482299805	0.3210393786430359	0.3211359977722168	0.32125958800315857	0.31749427318573	0.32032954692840576
ATP6V0B	0.5702047944068909	0.5650097131729126	0.5693807005882263	0.5760901570320129	0.5694750547409058	0.5731869339942932	0.5724567174911499	0.5756284594535828	0.5596755146980286	0.5688930749893188	0.5737376809120178	0.5767013430595398	0.5696280598640442	0.5747131109237671	0.5705901384353638	0.5700715780258179	0.5733315944671631	0.5667209029197693	0.5666375160217285	0.5596292614936829	0.5663139820098877	0.5686728954315186	0.5746991038322449	0.5646562576293945	0.5714333653450012	0.5676262378692627	0.5723167657852173	0.5709806084632874	0.5691953301429749	0.5705431699752808	0.5557771325111389	0.5738027095794678	0.5680983066558838	0.5756611227989197	0.5692192316055298	0.5711795091629028	0.5736148953437805	0.5710529088973999	0.5665127635002136	0.5752308964729309	0.5553694367408752	0.5743504166603088	0.5783318281173706	0.5675010085105896	0.572976291179657	0.5655668377876282	0.5723228454589844	0.5742220878601074	0.5731028914451599
CCDC24	0.1656985878944397	0.16484761238098145	0.1656869798898697	0.16268153488636017	0.16281084716320038	0.16575688123703003	0.15787944197654724	0.1633702516555786	0.16113083064556122	0.1626853495836258	0.16417033970355988	0.1608070731163025	0.16116413474082947	0.16775335371494293	0.1682625114917755	0.1710132509469986	0.16403979063034058	0.16402660310268402	0.16439248621463776	0.16183635592460632	0.16127939522266388	0.16017796099185944	0.16673427820205688	0.1631525754928589	0.16288384795188904	0.16611909866333008	0.16268345713615417	0.16470415890216827	0.16800232231616974	0.15985988080501556	0.1693354994058609	0.16392645239830017	0.1663006693124771	0.16514728963375092	0.15990279614925385	0.16483137011528015	0.16410155594348907	0.17313647270202637	0.16237224638462067	0.16473780572414398	0.1630607694387436	0.16315925121307373	0.16486765444278717	0.15984302759170532	0.1644178330898285	0.16559217870235443	0.16912290453910828	0.1656482219696045	0.17731954157352448
DMAP1	0.4046184718608856	0.40165436267852783	0.40339532494544983	0.4068349599838257	0.41049763560295105	0.40868449211120605	0.40570977330207825	0.40685272216796875	0.4006226062774658	0.40517085790634155	0.4089506268501282	0.40351563692092896	0.40186965465545654	0.409329891204834	0.39758893847465515	0.40621674060821533	0.40619736909866333	0.40291827917099	0.40467044711112976	0.39967775344848633	0.4027809202671051	0.40644511580467224	0.4090828597545624	0.4043182134628296	0.4014577269554138	0.40354588627815247	0.39650648832321167	0.4113978147506714	0.40164580941200256	0.40089350938796997	0.40298759937286377	0.40485700964927673	0.4056456983089447	0.40711790323257446	0.40493243932724	0.4061964750289917	0.41207486391067505	0.4042019844055176	0.4024510979652405	0.40889492630958557	0.3902503550052643	0.4077439606189728	0.40676966309547424	0.4042126536369324	0.4088538587093353	0.3976868987083435	0.40900087356567383	0.40190619230270386	0.4083007276058197
RPS8	1.0	1.0	1.0	1.0	1.0	1.0	1.0	1.0	1.0	1.0	1.0	1.0	1.0	1.0	1.0	1.0	1.0	1.0	1.0	1.0	1.0	1.0	1.0	1.0	1.0	1.0	1.0	1.0	1.0	1.0	1.0	1.0	1.0	1.0	1.0	1.0	1.0	1.0	1.0	1.0	1.0	1.0	1.0	1.0	1.0	1.0	1.0	1.0	1.0
BEST4	0.0	0.0	0.0	0.0	0.0	0.0	0.0	0.0	0.0	0.0	0.0	0.0	0.0	0.0	0.0	0.0	0.0	0.0	0.0	0.0	0.0	0.0	0.0	0.0	0.0	0.0	0.0	0.0	0.0	0.0	0.0	0.0	0.0	0.0	0.0	0.0	0.0	0.0	0.0	0.0	0.0	0.0	0.0	0.0	0.0	0.0	0.0	0.0	0.0
PLK3	0.34965360164642334	0.3467741906642914	0.3482487201690674	0.35306334495544434	0.3543083071708679	0.34755194187164307	0.34626927971839905	0.35360684990882874	0.34399595856666565	0.3443787097930908	0.348012238740921	0.35114121437072754	0.34010085463523865	0.3529052138328552	0.35596179962158203	0.35614895820617676	0.34707149863243103	0.3517226278781891	0.3542638123035431	0.3379810154438019	0.34489160776138306	0.3499884307384491	0.3516694903373718	0.34914329648017883	0.3501383662223816	0.35174494981765747	0.3509836196899414	0.346999853849411	0.3482924699783325	0.3466672897338867	0.34677672386169434	0.3484373986721039	0.3478860855102539	0.35094666481018066	0.3485581576824188	0.3458106219768524	0.3610822260379791	0.3572622239589691	0.3487902581691742	0.3502267301082611	0.3435828983783722	0.3504415452480316	0.34974974393844604	0.3492627441883087	0.34996911883354187	0.35277870297431946	0.35019412636756897	0.35222285985946655	0.3460921049118042
BTBD19	0.0	0.0	0.0	0.0	0.0	0.0	0.0	0.0	0.0	0.0	0.0	0.0	0.0	0.0	0.0	0.0	0.0	0.0	0.0	0.0	0.0	0.0	0.0	0.0	0.0	0.0	0.0	0.0	0.0	0.0	0.0	0.0	0.0	0.0	0.0	0.0	0.0	0.0	0.0	0.0	0.0	0.0	0.0	0.0	0.0	0.0	0.0	0.0	0.0
HECTD3	0.22144024074077606	0.21554116904735565	0.2200760841369629	0.22326304018497467	0.2278861105442047	0.21940182149410248	0.21897290647029877	0.21929894387722015	0.21564291417598724	0.21708232164382935	0.22031617164611816	0.2154068946838379	0.2124464362859726	0.21756649017333984	0.2238829880952835	0.2223120629787445	0.2189905196428299	0.2171516865491867	0.22089339792728424	0.21373435854911804	0.2223474234342575	0.2214396744966507	0.21962915360927582	0.22252672910690308	0.21992424130439758	0.22488178312778473	0.22142067551612854	0.2180231511592865	0.21388763189315796	0.22509971261024475	0.22587628662586212	0.22393867373466492	0.22288531064987183	0.22028544545173645	0.2181641161441803	0.22133930027484894	0.22642676532268524	0.22513869404792786	0.22004052996635437	0.22365406155586243	0.22004766762256622	0.22015666961669922	0.22113722562789917	0.21965491771697998	0.22046665847301483	0.21987628936767578	0.2279328554868698	0.22399450838565826	0.22167858481407166
UROD	0.40665069222450256	0.40233319997787476	0.4077818691730499	0.410089910030365	0.4085180461406708	0.407906174659729	0.4001016914844513	0.4046648442745209	0.40172848105430603	0.40612784028053284	0.40969663858413696	0.4066838324069977	0.3974195122718811	0.4126836061477661	0.4026949107646942	0.40778648853302	0.4087179899215698	0.40650665760040283	0.4080551862716675	0.3965930640697479	0.40537747740745544	0.40924209356307983	0.4126346707344055	0.4043613374233246	0.4055367112159729	0.40225642919540405	0.40615296363830566	0.4044255316257477	0.4011904001235962	0.40500494837760925	0.41105175018310547	0.4065796136856079	0.4018753170967102	0.40331530570983887	0.408856064081192	0.4056761562824249	0.40967968106269836	0.4105667769908905	0.4066673219203949	0.4098595976829529	0.400154709815979	0.40640708804130554	0.41184696555137634	0.40672218799591064	0.4047752022743225	0.40308624505996704	0.4084036946296692	0.4039856791496277	0.407195121049881
MUTYH	0.2877998948097229	0.2873949110507965	0.2873404324054718	0.2918085753917694	0.2887379825115204	0.2894127070903778	0.28999829292297363	0.28950098156929016	0.28719237446784973	0.2886863052845001	0.2907956838607788	0.2878358066082001	0.28812074661254883	0.2899705171585083	0.29121890664100647	0.2865495979785919	0.2855755388736725	0.2820489704608917	0.29016172885894775	0.2858530282974243	0.2860180139541626	0.2864419221878052	0.28776055574417114	0.2897213399410248	0.28951066732406616	0.2885323762893677	0.2913128137588501	0.2875954210758209	0.2892335057258606	0.28793463110923767	0.277471125125885	0.2877933979034424	0.2896428406238556	0.2890474498271942	0.288409948348999	0.2893943190574646	0.29263836145401	0.288791686296463	0.28762325644493103	0.289288729429245	0.27801716327667236	0.2912238836288452	0.28868383169174194	0.28776076436042786	0.286575049161911	0.28537654876708984	0.29109135270118713	0.2838713824748993	0.28975269198417664
TOE1	0.29557862877845764	0.2924039959907532	0.2941548824310303	0.29469963908195496	0.29719278216362	0.29190391302108765	0.2938941419124603	0.2985292673110962	0.2968713939189911	0.2930048108100891	0.29606354236602783	0.29357242584228516	0.2906401455402374	0.2931596338748932	0.29453954100608826	0.29748886823654175	0.3005605936050415	0.29062867164611816	0.30025336146354675	0.287924587726593	0.29203876852989197	0.29780834913253784	0.2962579131126404	0.30343228578567505	0.29716822504997253	0.29813510179519653	0.2980572283267975	0.2914390563964844	0.29646068811416626	0.2931782305240631	0.29991117119789124	0.2944748103618622	0.2967803478240967	0.2952575385570526	0.29454854130744934	0.2947341501712799	0.2983245551586151	0.30424976348876953	0.29277995228767395	0.2997385263442993	0.28577375411987305	0.29526984691619873	0.3016970455646515	0.2936241924762726	0.29289597272872925	0.2923339605331421	0.30128979682922363	0.2984311580657959	0.2980225682258606
PRDX1	0.5615597367286682	0.5538643002510071	0.5595394968986511	0.558630645275116	0.5577470660209656	0.5623210072517395	0.5551527142524719	0.5662098526954651	0.5678157210350037	0.5610829591751099	0.5617834329605103	0.5650210380554199	0.5625289082527161	0.5640426278114319	0.5610701441764832	0.5604591369628906	0.5596582293510437	0.5478110909461975	0.5567258596420288	0.5575217008590698	0.5589339137077332	0.5644375085830688	0.5554059147834778	0.5551155209541321	0.5633561015129089	0.5633595585823059	0.5487001538276672	0.5607336759567261	0.5589463710784912	0.5593987107276917	0.37853753566741943	0.5615525841712952	0.5586621165275574	0.5654579997062683	0.5590648055076599	0.5612796545028687	0.561150848865509	0.5520876049995422	0.5506539940834045	0.5637866854667664	0.5423652529716492	0.5607630014419556	0.5568720102310181	0.555092990398407	0.5568576455116272	0.56317538022995	0.5624633431434631	0.562576174736023	0.5615780353546143
AKR1A1	0.5184650421142578	0.515878438949585	0.5206227898597717	0.5248026251792908	0.5188190937042236	0.5209031105041504	0.524158775806427	0.5270765423774719	0.5176319479942322	0.5186470150947571	0.5265608429908752	0.5209287405014038	0.5231580138206482	0.5208925008773804	0.5151115655899048	0.5208142995834351	0.5232933759689331	0.5163512229919434	0.5202641487121582	0.5189076066017151	0.5204073786735535	0.5209028124809265	0.5232602953910828	0.5180130004882812	0.5165640711784363	0.5172635316848755	0.5136522650718689	0.5201022624969482	0.5201903581619263	0.521626353263855	0.508937418460846	0.5156309008598328	0.5156996846199036	0.5233585238456726	0.5197923183441162	0.5217847228050232	0.5192584991455078	0.5199974179267883	0.5164315104484558	0.5224254727363586	0.503768801689148	0.5233089923858643	0.5225107669830322	0.5191128849983215	0.5268883109092712	0.5200639963150024	0.5190508365631104	0.5219902396202087	0.5232765674591064
NASP	0.5086794495582581	0.5013344287872314	0.5075502991676331	0.5053593516349792	0.507533848285675	0.5079905390739441	0.5041572451591492	0.5082680583000183	0.5105799436569214	0.5080460906028748	0.510334849357605	0.5139338970184326	0.5116894245147705	0.5070257782936096	0.5095990896224976	0.5042238235473633	0.5043383836746216	0.504685640335083	0.502325713634491	0.5039840340614319	0.5024588704109192	0.5053570866584778	0.5050516128540039	0.5010411143302917	0.5051719546318054	0.5053122043609619	0.5011381506919861	0.5046114921569824	0.5073508024215698	0.5041182041168213	0.38699010014533997	0.5044781565666199	0.5029259920120239	0.5033918619155884	0.5068708658218384	0.5072593688964844	0.5012063980102539	0.49515318870544434	0.49828460812568665	0.5069880485534668	0.49318382143974304	0.5054789185523987	0.5046162009239197	0.49945247173309326	0.5055919289588928	0.5090143084526062	0.5066500902175903	0.5060997009277344	0.5055153965950012
CCDC17	0.0	0.0	0.0	0.0	0.0	0.0	0.0	0.0	0.0	0.0	0.0	0.0	0.0	0.0	0.0	0.0	0.0	0.0	0.0	0.0	0.0	0.0	0.0	0.0	0.0	0.0	0.0	0.0	0.0	0.0	0.0	0.0	0.0	0.0	0.0	0.0	0.0	0.0	0.0	0.0	0.0	0.0	0.0	0.0	0.0	0.0	0.0	0.0	0.0
GPBP1L1	0.4242495000362396	0.41944387555122375	0.42491528391838074	0.4254438579082489	0.4230800271034241	0.42838993668556213	0.4284248352050781	0.42780596017837524	0.4188205301761627	0.4242671728134155	0.42808327078819275	0.42576953768730164	0.4220044016838074	0.4268200397491455	0.4175024926662445	0.42330676317214966	0.43012917041778564	0.41583871841430664	0.4268493354320526	0.418174147605896	0.42345350980758667	0.4259389042854309	0.4266493618488312	0.42272067070007324	0.424236923456192	0.4163578748703003	0.4186079502105713	0.4198591113090515	0.4200558662414551	0.4229421317577362	0.4174061417579651	0.4251246750354767	0.42392826080322266	0.42021557688713074	0.42550256848335266	0.4258709251880646	0.42455828189849854	0.42514151334762573	0.42129412293434143	0.4269982874393463	0.41205400228500366	0.42443883419036865	0.4289114773273468	0.42430710792541504	0.42473945021629333	0.4203210771083832	0.4260943531990051	0.4192846715450287	0.42418843507766724
TMEM69	0.3764858841896057	0.37161970138549805	0.37297263741493225	0.37950658798217773	0.37569814920425415	0.3732454180717468	0.3705829977989197	0.37425822019577026	0.36670950055122375	0.3688139319419861	0.3742605745792389	0.37556442618370056	0.3666749894618988	0.38012439012527466	0.36283668875694275	0.3784983456134796	0.37410110235214233	0.37692713737487793	0.3803378641605377	0.3624381124973297	0.3708434998989105	0.37479618191719055	0.375288188457489	0.37301570177078247	0.3721657395362854	0.37253648042678833	0.3753393888473511	0.37232545018196106	0.36603638529777527	0.3700288236141205	0.3750895857810974	0.37372830510139465	0.37085267901420593	0.3745671510696411	0.3741792142391205	0.3693719804286957	0.37770500779151917	0.38065892457962036	0.3721403181552887	0.37790459394454956	0.3670335114002228	0.3743886947631836	0.37724512815475464	0.37349098920822144	0.3716352581977844	0.3711859881877899	0.3776940405368805	0.374300479888916	0.3736015558242798
IPP	0.24799737334251404	0.24556605517864227	0.24447952210903168	0.25054994225502014	0.24532923102378845	0.24829530715942383	0.2534237802028656	0.24929068982601166	0.24584314227104187	0.2474743127822876	0.24949193000793457	0.2492746263742447	0.24614888429641724	0.24814502894878387	0.24857056140899658	0.244473397731781	0.2452012151479721	0.2452007234096527	0.2447570264339447	0.24648486077785492	0.2455652505159378	0.24710440635681152	0.2456657588481903	0.24538390338420868	0.24656030535697937	0.24363847076892853	0.2485368251800537	0.24825885891914368	0.2442297488451004	0.24668723344802856	0.20817668735980988	0.24585703015327454	0.24845297634601593	0.25194066762924194	0.2470988631248474	0.2473449558019638	0.24424397945404053	0.2452373206615448	0.24482208490371704	0.2466358244419098	0.24262294173240662	0.24234727025032043	0.24825195968151093	0.24805957078933716	0.24582339823246002	0.24473066627979279	0.24860277771949768	0.24495480954647064	0.24709096550941467
POMGNT1	0.3001607060432434	0.29790860414505005	0.3016328513622284	0.300445556640625	0.3010633587837219	0.3010532855987549	0.2980763912200928	0.30339357256889343	0.2974693477153778	0.3007467985153198	0.30109232664108276	0.2998996376991272	0.3058716654777527	0.3031490743160248	0.3010050058364868	0.3003080189228058	0.29760485887527466	0.2985340356826782	0.3005785048007965	0.30266621708869934	0.2981612980365753	0.3016141355037689	0.3006742000579834	0.2957710325717926	0.3021193742752075	0.3001248240470886	0.3046116828918457	0.3000034689903259	0.2998321056365967	0.2997070848941803	0.16375620663166046	0.3002399504184723	0.29762691259384155	0.30101871490478516	0.30028706789016724	0.30167901515960693	0.2940751910209656	0.2986016273498535	0.2987111806869507	0.300750732421875	0.2902396023273468	0.2979170083999634	0.3006877601146698	0.2955922782421112	0.29869285225868225	0.30135592818260193	0.2988485097885132	0.3057554066181183	0.299174964427948
LRRC41	0.37398988008499146	0.3732832074165344	0.3709355592727661	0.3738444447517395	0.37197428941726685	0.3769814372062683	0.3690333068370819	0.3714236617088318	0.3710149824619293	0.37287575006484985	0.38042083382606506	0.3709906339645386	0.36904263496398926	0.3737317621707916	0.3633837103843689	0.36892229318618774	0.3740456998348236	0.3689150810241699	0.37839144468307495	0.3623916804790497	0.3726736009120941	0.3715313673019409	0.373064249753952	0.372789204120636	0.37132203578948975	0.36884012818336487	0.36462274193763733	0.37501978874206543	0.3769579231739044	0.3702244758605957	0.36998075246810913	0.377459317445755	0.3713929355144501	0.3734402358531952	0.3766217529773712	0.3739853501319885	0.383573055267334	0.37322163581848145	0.3692553639411926	0.37685084342956543	0.36043626070022583	0.3709428012371063	0.37431710958480835	0.3721734881401062	0.3734266459941864	0.3705015778541565	0.37351009249687195	0.3708558976650238	0.37632668018341064
UQCRH	0.6733619570732117	0.6718189120292664	0.6779939532279968	0.6772727966308594	0.67529296875	0.6734084486961365	0.6727920174598694	0.6838923096656799	0.6772750616073608	0.67713862657547	0.6805682182312012	0.6787272095680237	0.6723772287368774	0.6808385848999023	0.6736266016960144	0.6757939457893372	0.6766143441200256	0.6620901823043823	0.6759827136993408	0.6669827103614807	0.6772216558456421	0.6732780933380127	0.6766507625579834	0.6728455424308777	0.6759656667709351	0.6763402819633484	0.6700989603996277	0.6754270792007446	0.671698272228241	0.6723731160163879	0.6586954593658447	0.6754082441329956	0.6778882741928101	0.6776993274688721	0.674705982208252	0.6770548224449158	0.6766580939292908	0.6748034358024597	0.673704206943512	0.6746960878372192	0.6558761596679688	0.6782791018486023	0.681779682636261	0.6782627105712891	0.6730952262878418	0.6684118509292603	0.6803010106086731	0.6755824089050293	0.6771343350410461
NSUN4	0.23940154910087585	0.23604457080364227	0.2379964143037796	0.23884670436382294	0.23644298315048218	0.24097004532814026	0.2386855185031891	0.24140140414237976	0.2419338822364807	0.2394179254770279	0.2406586855649948	0.23971658945083618	0.2341294288635254	0.24030692875385284	0.24189987778663635	0.23964150249958038	0.23531551659107208	0.23830075562000275	0.23639050126075745	0.23683132231235504	0.2313389778137207	0.2401273250579834	0.2371053844690323	0.23702916502952576	0.24035903811454773	0.23834025859832764	0.23566105961799622	0.23949676752090454	0.23871159553527832	0.24390250444412231	0.22463737428188324	0.24100209772586823	0.23721279203891754	0.2373078167438507	0.2403741478919983	0.2384839951992035	0.23529215157032013	0.2374902367591858	0.23792776465415955	0.24166585505008698	0.2385936975479126	0.24016626179218292	0.24115759134292603	0.23571665585041046	0.2386164665222168	0.23711703717708588	0.24143369495868683	0.23809410631656647	0.2396179437637329
FAAH	0.25464311242103577	0.2529847025871277	0.2608201801776886	0.2583748996257782	0.2566961348056793	0.2592628598213196	0.2542342245578766	0.26050588488578796	0.2539222240447998	0.2605161666870117	0.26014164090156555	0.2560971975326538	0.25913751125335693	0.25840479135513306	0.25432878732681274	0.25879883766174316	0.2554648220539093	0.25023749470710754	0.25593772530555725	0.24935045838356018	0.25836434960365295	0.2594117522239685	0.2549818754196167	0.2539789080619812	0.25759726762771606	0.2555708587169647	0.25371065735816956	0.25465288758277893	0.2555147707462311	0.2585051357746124	0.25513482093811035	0.2570115923881531	0.2551916539669037	0.2585965692996979	0.2573848366737366	0.2574509382247925	0.2574741244316101	0.2516346275806427	0.259129136800766	0.25406935811042786	0.2470807433128357	0.2599727511405945	0.26109784841537476	0.25838470458984375	0.255915105342865	0.2576977014541626	0.26022788882255554	0.2572319209575653	0.2583085298538208
MKNK1	0.3360985219478607	0.3328169882297516	0.3338868021965027	0.33926358819007874	0.33598360419273376	0.3370869755744934	0.3370445668697357	0.3385326862335205	0.3346468210220337	0.3358997702598572	0.3363402783870697	0.3372408449649811	0.3348749876022339	0.33558303117752075	0.3366466164588928	0.3369571566581726	0.3352205157279968	0.3325558602809906	0.330128014087677	0.3324969410896301	0.3362400531768799	0.33623412251472473	0.33614689111709595	0.3343411386013031	0.33518704771995544	0.3352886736392975	0.3378846049308777	0.3380332589149475	0.3348715305328369	0.3349750339984894	0.323727011680603	0.3341848850250244	0.33394286036491394	0.34009772539138794	0.3398967981338501	0.3355523645877838	0.33656954765319824	0.33530986309051514	0.3343539237976074	0.3397764265537262	0.3288230299949646	0.3386049270629883	0.3429766297340393	0.33595508337020874	0.33496853709220886	0.33580002188682556	0.33771175146102905	0.3377520442008972	0.3342055082321167
MOB3C	0.1876680552959442	0.1867915391921997	0.18474410474300385	0.1898137480020523	0.1870875209569931	0.1893259584903717	0.18967488408088684	0.19014102220535278	0.19090302288532257	0.19111251831054688	0.19070325791835785	0.19106841087341309	0.18887577950954437	0.19538670778274536	0.1885877549648285	0.18757589161396027	0.18679189682006836	0.1887059211730957	0.19091102480888367	0.18630729615688324	0.18883368372917175	0.18872210383415222	0.18855205178260803	0.1881355345249176	0.18939176201820374	0.18801069259643555	0.18465787172317505	0.18612021207809448	0.1897159367799759	0.19186614453792572	0.1804909110069275	0.19061768054962158	0.1866004467010498	0.19441187381744385	0.19078704714775085	0.18752440810203552	0.1902816742658615	0.18848735094070435	0.18704372644424438	0.1929406076669693	0.18246206641197205	0.18881995975971222	0.1912728101015091	0.18399198353290558	0.18812145292758942	0.1890230029821396	0.1903899610042572	0.18594582378864288	0.18737757205963135
ATPAF1	0.3479388952255249	0.34513241052627563	0.34692004323005676	0.348995178937912	0.3440345227718353	0.3482440710067749	0.34559646248817444	0.352999746799469	0.3450310230255127	0.3454917073249817	0.35104453563690186	0.35237565636634827	0.34558069705963135	0.3477005362510681	0.3487951159477234	0.34819296002388	0.34761887788772583	0.34472566843032837	0.345305472612381	0.3471509516239166	0.3473602831363678	0.34858760237693787	0.3453100919723511	0.3469045162200928	0.34730347990989685	0.3493991494178772	0.3487985134124756	0.3501438498497009	0.3447454869747162	0.3507915139198303	0.33633074164390564	0.34701618552207947	0.3499293327331543	0.35041263699531555	0.3391537666320801	0.34493547677993774	0.3487941324710846	0.34486737847328186	0.3423919975757599	0.347686231136322	0.33585765957832336	0.3482559025287628	0.35316944122314453	0.3434182405471802	0.34614402055740356	0.35001081228256226	0.34954747557640076	0.3490147292613983	0.34741687774658203
EFCAB14	0.41028618812561035	0.40315648913383484	0.4063153862953186	0.4044942855834961	0.41090479493141174	0.4144568145275116	0.4018229842185974	0.4062841832637787	0.40686649084091187	0.40396541357040405	0.41016313433647156	0.4075113832950592	0.40162256360054016	0.40811195969581604	0.3964070677757263	0.40767550468444824	0.4083839952945709	0.4098528027534485	0.41267630457878113	0.4007580280303955	0.40596893429756165	0.4039991796016693	0.40968072414398193	0.40665799379348755	0.4072168171405792	0.4052330255508423	0.3999899625778198	0.4081946909427643	0.40961501002311707	0.41023290157318115	0.4066140949726105	0.40493690967559814	0.40285825729370117	0.40181148052215576	0.4140141010284424	0.40785491466522217	0.42484745383262634	0.4097632169723511	0.40266838669776917	0.4129858911037445	0.38421329855918884	0.4090576469898224	0.40581706166267395	0.40730220079421997	0.40687382221221924	0.40887999534606934	0.41393277049064636	0.40205278992652893	0.4083574712276459
CMPK1	0.6375244855880737	0.6314420700073242	0.636010468006134	0.6386199593544006	0.6379585266113281	0.6401429176330566	0.628753125667572	0.6386159062385559	0.6409145593643188	0.6410413980484009	0.6391845941543579	0.6432691812515259	0.6414213180541992	0.6375817060470581	0.639216423034668	0.6361928582191467	0.637685239315033	0.6360838413238525	0.6384357810020447	0.6325405240058899	0.6404774188995361	0.6379858255386353	0.6348114609718323	0.6332451701164246	0.6380900144577026	0.6404794454574585	0.6366552114486694	0.6374361515045166	0.6363561153411865	0.6369353532791138	0.5372232794761658	0.6363837122917175	0.6377114057540894	0.6413354873657227	0.6344510316848755	0.6366461515426636	0.6301934719085693	0.6361656785011292	0.629247784614563	0.6399648189544678	0.6199252605438232	0.6392585635185242	0.6399091482162476	0.6362688541412354	0.6347451210021973	0.6372875571250916	0.6396912336349487	0.6413324475288391	0.6368706226348877
CDKN2C	0.20551449060440063	0.20413610339164734	0.20673108100891113	0.21066373586654663	0.205083966255188	0.20611417293548584	0.20647236704826355	0.20790424942970276	0.20487423241138458	0.20214399695396423	0.21032540500164032	0.205635666847229	0.2044975757598877	0.20520249009132385	0.20466357469558716	0.20553827285766602	0.2072734236717224	0.20317506790161133	0.2018776535987854	0.2043415606021881	0.20447786152362823	0.20673768222332	0.2100062221288681	0.20469707250595093	0.20244339108467102	0.20419269800186157	0.19896471500396729	0.2060365080833435	0.20216217637062073	0.20381486415863037	0.20281964540481567	0.20628488063812256	0.20413027703762054	0.2055041491985321	0.207491934299469	0.20506255328655243	0.1996387541294098	0.20184946060180664	0.20286621153354645	0.20984211564064026	0.1913285106420517	0.2063959240913391	0.20941774547100067	0.20350249111652374	0.21065853536128998	0.20757874846458435	0.2018224149942398	0.20286719501018524	0.2065884917974472
RNF11	0.3450514078140259	0.3437614142894745	0.3471028506755829	0.34732258319854736	0.3470142185688019	0.3471394181251526	0.3397790193557739	0.3496516942977905	0.3489855229854584	0.34826964139938354	0.34725221991539	0.34378373622894287	0.3419422209262848	0.3451659083366394	0.3384783864021301	0.3404293656349182	0.34822171926498413	0.3374464809894562	0.3464004397392273	0.33621659874916077	0.34037935733795166	0.3468373119831085	0.3436146676540375	0.34504663944244385	0.3460462987422943	0.3421085476875305	0.34718775749206543	0.34018704295158386	0.34205496311187744	0.340384304523468	0.3389536738395691	0.3463277518749237	0.34192267060279846	0.3495599925518036	0.3451356887817383	0.34583020210266113	0.3454149663448334	0.34343013167381287	0.34123343229293823	0.35041800141334534	0.3303360342979431	0.34584319591522217	0.3465219736099243	0.3442484140396118	0.3463129997253418	0.3421887457370758	0.34942305088043213	0.342781662940979	0.34625932574272156
EPS15	0.4280582368373871	0.42387089133262634	0.4248203635215759	0.4287979304790497	0.42572325468063354	0.4295596480369568	0.4254283607006073	0.4319407641887665	0.42756387591362	0.4270710051059723	0.43102920055389404	0.43026626110076904	0.42388999462127686	0.42373743653297424	0.42987051606178284	0.42737871408462524	0.4293438196182251	0.4228766858577728	0.42856985330581665	0.4261338710784912	0.4260289967060089	0.4245430827140808	0.42797258496284485	0.42847752571105957	0.429614782333374	0.42875802516937256	0.4283461570739746	0.4291026294231415	0.41977953910827637	0.42911794781684875	0.4141838550567627	0.42966514825820923	0.4301055371761322	0.43655315041542053	0.4263630509376526	0.4288293123245239	0.4296494424343109	0.42941009998321533	0.42573633790016174	0.4304117262363434	0.41498178243637085	0.4307205379009247	0.43291664123535156	0.42433473467826843	0.4260033071041107	0.4247828423976898	0.4315202534198761	0.4273810386657715	0.4293876886367798
OSBPL9	0.39481255412101746	0.38977503776550293	0.3965578079223633	0.39648550748825073	0.3909960091114044	0.3979261517524719	0.3955173194408417	0.3964291214942932	0.3933357894420624	0.3957894742488861	0.39925944805145264	0.4039212465286255	0.3972041606903076	0.39672350883483887	0.3984597623348236	0.39470040798187256	0.3961237072944641	0.39147526025772095	0.3959144949913025	0.3957905173301697	0.3944672644138336	0.3970114290714264	0.39822861552238464	0.3903648257255554	0.39687156677246094	0.39616715908050537	0.39237716794013977	0.3977178931236267	0.3936771750450134	0.3923957347869873	0.2776834964752197	0.39561647176742554	0.39659032225608826	0.39280956983566284	0.3962143659591675	0.3944745659828186	0.3951076865196228	0.3951180875301361	0.3894217610359192	0.4001399874687195	0.3824405074119568	0.39795225858688354	0.3986780047416687	0.39364954829216003	0.39462020993232727	0.39722615480422974	0.39458054304122925	0.3942994773387909	0.3955448865890503
TXNDC12	0.4938186705112457	0.48688849806785583	0.4951612949371338	0.4951702356338501	0.4926725924015045	0.49381521344184875	0.49138060212135315	0.4933232069015503	0.4862746298313141	0.4907059371471405	0.49711763858795166	0.4909903407096863	0.49589741230010986	0.4941805899143219	0.48202791810035706	0.4919176995754242	0.4949226677417755	0.4837647080421448	0.4951700270175934	0.48418983817100525	0.4876294434070587	0.49132850766181946	0.4932471215724945	0.49193450808525085	0.4890187084674835	0.48802849650382996	0.48880577087402344	0.49301958084106445	0.4875645339488983	0.48856663703918457	0.4900548458099365	0.4937949478626251	0.491007536649704	0.4916737675666809	0.4939756393432617	0.49209755659103394	0.49331536889076233	0.4904959201812744	0.48539724946022034	0.4946098029613495	0.47580763697624207	0.4910739064216614	0.49784332513809204	0.4885285496711731	0.4913747310638428	0.49153822660446167	0.4935673475265503	0.4894666075706482	0.4917731285095215
KTI12	0.3244714140892029	0.32247984409332275	0.3220798671245575	0.3251197636127472	0.3324953615665436	0.3209693431854248	0.33191490173339844	0.3259040117263794	0.321712464094162	0.3224082589149475	0.3227677345275879	0.3202277421951294	0.3170699179172516	0.3323574960231781	0.3192908465862274	0.32590174674987793	0.3280263841152191	0.3271659314632416	0.3284730315208435	0.3153199553489685	0.3263028562068939	0.3265519142150879	0.3228071630001068	0.3242003619670868	0.3248010277748108	0.3252866268157959	0.32301849126815796	0.3202958405017853	0.32665085792541504	0.32461005449295044	0.33369773626327515	0.32319602370262146	0.3226524293422699	0.327629029750824	0.3258553743362427	0.32259315252304077	0.3300379514694214	0.3343697488307953	0.3185710608959198	0.3287142217159271	0.3161340057849884	0.32353702187538147	0.3307095468044281	0.3293190896511078	0.32245904207229614	0.32362526655197144	0.32469528913497925	0.3245921730995178	0.3304407000541687
BTF3L4	0.49036848545074463	0.48751598596572876	0.48879873752593994	0.4935091435909271	0.4881841242313385	0.4895159900188446	0.48345884680747986	0.492424875497818	0.48717203736305237	0.4908812940120697	0.4931381046772003	0.4959336519241333	0.4869651198387146	0.48908454179763794	0.49188166856765747	0.4908519983291626	0.4884411096572876	0.48252391815185547	0.48403826355934143	0.4853183627128601	0.48426195979118347	0.4901949167251587	0.483291894197464	0.48548799753189087	0.4908432364463806	0.4884767532348633	0.4909079968929291	0.49142545461654663	0.48924753069877625	0.4856446385383606	0.3708629310131073	0.4891531467437744	0.48701709508895874	0.49034762382507324	0.48617875576019287	0.490490585565567	0.4871627986431122	0.4859296679496765	0.4803124666213989	0.4929923713207245	0.479695200920105	0.49052539467811584	0.4957190155982971	0.4892093539237976	0.48787519335746765	0.4924863576889038	0.4884730875492096	0.4932611584663391	0.4906447231769562
CC2D1B	0.18099021911621094	0.18682602047920227	0.18216440081596375	0.1841984987258911	0.18138782680034637	0.18650296330451965	0.18537205457687378	0.18697229027748108	0.18240270018577576	0.17989212274551392	0.18414855003356934	0.1810114085674286	0.17779824137687683	0.18790920078754425	0.18915076553821564	0.18186639249324799	0.18481549620628357	0.20298904180526733	0.18114840984344482	0.17485806345939636	0.18763674795627594	0.1800972819328308	0.18702177703380585	0.1890568733215332	0.18729642033576965	0.1831999272108078	0.1792016327381134	0.1804310381412506	0.18239492177963257	0.1750432848930359	0.18518945574760437	0.1850951611995697	0.18193447589874268	0.18405838310718536	0.18136721849441528	0.18116730451583862	0.18604359030723572	0.19564324617385864	0.1848236322402954	0.1838333010673523	0.17546796798706055	0.18324783444404602	0.18619690835475922	0.18634451925754547	0.18251925706863403	0.18027500808238983	0.18433412909507751	0.18594494462013245	0.1880742907524109
PRPF38A	0.45108669996261597	0.44100359082221985	0.4503752291202545	0.45203015208244324	0.44974541664123535	0.4536740779876709	0.45239970088005066	0.454071581363678	0.44908443093299866	0.44889724254608154	0.4592600464820862	0.4504105746746063	0.4492678940296173	0.45354747772216797	0.4417840242385864	0.45121318101882935	0.4520663022994995	0.4437960386276245	0.4536612629890442	0.4431777000427246	0.44870150089263916	0.44666534662246704	0.45220547914505005	0.4491334557533264	0.4481428861618042	0.44635680317878723	0.45294588804244995	0.4504353106021881	0.4513320326805115	0.4476863443851471	0.4438839554786682	0.44943317770957947	0.4493202269077301	0.449820876121521	0.4495963454246521	0.451104998588562	0.4529991149902344	0.4487990736961365	0.44693514704704285	0.4599058926105499	0.4387262761592865	0.45100176334381104	0.45326489210128784	0.4487021565437317	0.4545041024684906	0.4473538100719452	0.4537184536457062	0.44680050015449524	0.45243915915489197
GPX7	0.3671087622642517	0.35906320810317993	0.36389636993408203	0.36442652344703674	0.3641793131828308	0.3609219789505005	0.3670654296875	0.36391082406044006	0.3651966452598572	0.3654566705226898	0.36830344796180725	0.36614885926246643	0.3575100898742676	0.36569687724113464	0.3557208776473999	0.36072203516960144	0.36096152663230896	0.35995209217071533	0.36666086316108704	0.3591820001602173	0.36080989241600037	0.36282584071159363	0.3641786575317383	0.3647104799747467	0.3601193428039551	0.35718145966529846	0.3545510768890381	0.3658442199230194	0.36150258779525757	0.3645511865615845	0.3725673258304596	0.3662261366844177	0.3701867461204529	0.3617141842842102	0.3623697757720947	0.3629895746707916	0.37771111726760864	0.3606257140636444	0.3620164096355438	0.3646281957626343	0.3546951711177826	0.36627718806266785	0.36329248547554016	0.3665330410003662	0.3657107353210449	0.3614785671234131	0.36370256543159485	0.36014026403427124	0.3622962534427643
COA7	0.19033131003379822	0.18185435235500336	0.18210956454277039	0.18722867965698242	0.18665526807308197	0.185149684548378	0.18124963343143463	0.18765848875045776	0.18738315999507904	0.18576209247112274	0.18674778938293457	0.1861172914505005	0.18319429457187653	0.18641512095928192	0.17643243074417114	0.18458107113838196	0.186771959066391	0.17943666875362396	0.18734386563301086	0.17964042723178864	0.18629351258277893	0.1821567714214325	0.1831839680671692	0.18228118121623993	0.18484540283679962	0.18472233414649963	0.18264135718345642	0.18359555304050446	0.18879780173301697	0.18853163719177246	0.1854889988899231	0.1904507875442505	0.18677809834480286	0.18379893898963928	0.18498897552490234	0.1853531002998352	0.1960933804512024	0.18762527406215668	0.18477748334407806	0.19003206491470337	0.17284666001796722	0.18655970692634583	0.18722496926784515	0.18299442529678345	0.18448665738105774	0.18255019187927246	0.18888168036937714	0.17893889546394348	0.18546980619430542
ZYG11B	0.2659897804260254	0.2633388042449951	0.2602115273475647	0.26929938793182373	0.2664155960083008	0.26525580883026123	0.2585747241973877	0.2682177424430847	0.2608494162559509	0.26258236169815063	0.26678696274757385	0.26496610045433044	0.2646569609642029	0.265733927488327	0.26728543639183044	0.26167428493499756	0.2641639709472656	0.2634401023387909	0.26517051458358765	0.26151666045188904	0.26285243034362793	0.2656829059123993	0.26706793904304504	0.26642364263534546	0.26436731219291687	0.2670721113681793	0.2656187117099762	0.26502397656440735	0.26470670104026794	0.26338163018226624	0.25436490774154663	0.2640150785446167	0.2634313404560089	0.2711027264595032	0.26221129298210144	0.2627330422401428	0.2675720155239105	0.2653789520263672	0.2606619596481323	0.26611262559890747	0.2577754259109497	0.2664826810359955	0.26546797156333923	0.26153773069381714	0.26366350054740906	0.265531450510025	0.2620323896408081	0.26817619800567627	0.26548299193382263
ECHDC2	0.3824988305568695	0.37668582797050476	0.3780933618545532	0.3802311420440674	0.3789828419685364	0.38190776109695435	0.3734075129032135	0.3805173337459564	0.38305211067199707	0.380780965089798	0.383091002702713	0.3837197721004486	0.3776091933250427	0.3771599531173706	0.380149781703949	0.3753596544265747	0.3763016164302826	0.3765603303909302	0.37808680534362793	0.3792058825492859	0.38205286860466003	0.37881654500961304	0.37888240814208984	0.37600740790367126	0.38165122270584106	0.3810708820819855	0.38266950845718384	0.3817389905452728	0.3803674876689911	0.37953975796699524	0.36648547649383545	0.3779657781124115	0.37560832500457764	0.3813340961933136	0.38070058822631836	0.37803059816360474	0.380803644657135	0.3812238574028015	0.37605202198028564	0.3810911476612091	0.37333130836486816	0.3819873034954071	0.3797067701816559	0.3769361078739166	0.3787461519241333	0.3821448087692261	0.38430914282798767	0.37916940450668335	0.37588319182395935
CPT2	0.28769898414611816	0.2832792103290558	0.2832646369934082	0.2854631841182709	0.28717371821403503	0.28622865676879883	0.27476420998573303	0.28647345304489136	0.28497815132141113	0.28536999225616455	0.2821280360221863	0.2845907211303711	0.27848532795906067	0.2885100245475769	0.278071790933609	0.28467756509780884	0.28619980812072754	0.2812369167804718	0.2870432734489441	0.2779618203639984	0.2849506735801697	0.2773495316505432	0.28225797414779663	0.2851846516132355	0.28304338455200195	0.2771347761154175	0.2775752544403076	0.28471463918685913	0.2878207266330719	0.28903308510780334	0.2794523537158966	0.2871894836425781	0.2835112512111664	0.278029203414917	0.28723177313804626	0.2851160764694214	0.2962600886821747	0.28384000062942505	0.28198716044425964	0.29281556606292725	0.2778938114643097	0.29024049639701843	0.2861606180667877	0.28876301646232605	0.2846849858760834	0.2872803807258606	0.28824272751808167	0.28735700249671936	0.28787052631378174
MAGOH	0.5304788947105408	0.5227120518684387	0.5275274515151978	0.5314539074897766	0.5277045369148254	0.534129798412323	0.5266198515892029	0.52760910987854	0.5257936716079712	0.527795672416687	0.5341198444366455	0.5275471806526184	0.5256860852241516	0.5335417985916138	0.5181089639663696	0.5286617875099182	0.5314317345619202	0.5231292247772217	0.5254585146903992	0.5224784016609192	0.5241161584854126	0.5271124839782715	0.5297213792800903	0.5276721119880676	0.527812123298645	0.5267118811607361	0.5260717868804932	0.5277547836303711	0.5265994668006897	0.523790717124939	0.5204223394393921	0.5309389233589172	0.5252546072006226	0.5244078040122986	0.5279024839401245	0.5284333229064941	0.5277941823005676	0.5249350666999817	0.5243719816207886	0.5316728949546814	0.5142684578895569	0.5302019715309143	0.5341277122497559	0.5254517197608948	0.5289241075515747	0.5246391296386719	0.5297502279281616	0.5249614119529724	0.5315514802932739
LRP8	0.0	0.0	0.0	0.0	0.0	0.0	0.0	0.0	0.0	0.0	0.0	0.0	0.0	0.0	0.0	0.0	0.0	0.0	0.0	0.0	0.0	0.0	0.0	0.0	0.0	0.0	0.0	0.0	0.0	0.0	0.0	0.0	0.0	0.0	0.0	0.0	0.0	0.0	0.0	0.0	0.0	0.0	0.0	0.0	0.0	0.0	0.0	0.0	0.0
NDC1	0.20236554741859436	0.2025446742773056	0.20160219073295593	0.2006465196609497	0.20100751519203186	0.20143046975135803	0.20111767947673798	0.20338386297225952	0.20260122418403625	0.20189349353313446	0.20057347416877747	0.19944044947624207	0.201421856880188	0.20271870493888855	0.19835133850574493	0.20084640383720398	0.19977648556232452	0.2011430859565735	0.20114754140377045	0.2013108730316162	0.20033736526966095	0.2002740353345871	0.2016756236553192	0.20183250308036804	0.20047064125537872	0.20018962025642395	0.1969662308692932	0.20149147510528564	0.20125488936901093	0.19841033220291138	0.19603534042835236	0.20120716094970703	0.20221082866191864	0.20279940962791443	0.19387461245059967	0.20176111161708832	0.19850793480873108	0.2012740820646286	0.20265744626522064	0.19994905591011047	0.20011718571186066	0.20301581919193268	0.1991177201271057	0.19992665946483612	0.20098304748535156	0.20206700265407562	0.20250417292118073	0.19521939754486084	0.20018920302391052
YIPF1	0.3117007315158844	0.30934056639671326	0.3081112205982208	0.31443578004837036	0.3131558895111084	0.3120863139629364	0.3148036301136017	0.31644314527511597	0.3132157623767853	0.31162434816360474	0.3160731792449951	0.3145604431629181	0.3096489906311035	0.31055736541748047	0.3120798170566559	0.3073076009750366	0.311343252658844	0.30722832679748535	0.31018441915512085	0.30903229117393494	0.31126412749290466	0.3088683784008026	0.31429681181907654	0.30990105867385864	0.31209856271743774	0.31231361627578735	0.3146946430206299	0.31207671761512756	0.30916181206703186	0.3086591064929962	0.29629144072532654	0.3108392357826233	0.30888453125953674	0.3096254765987396	0.3138623833656311	0.3106885850429535	0.3091762363910675	0.30827394127845764	0.30906859040260315	0.31221678853034973	0.2985008955001831	0.3126074969768524	0.3166850805282593	0.3095461130142212	0.3074505031108856	0.3093237280845642	0.31042057275772095	0.31086602807044983	0.3082304000854492
HSPB11	0.44240742921829224	0.4376541078090668	0.43965041637420654	0.4422888159751892	0.43915367126464844	0.4425842761993408	0.44380512833595276	0.4423828125	0.43653497099876404	0.43805983662605286	0.45201751589775085	0.4403974413871765	0.43863391876220703	0.44051194190979004	0.44062507152557373	0.43654072284698486	0.4411480128765106	0.43030673265457153	0.438790500164032	0.43767717480659485	0.43910419940948486	0.4403121769428253	0.4465337097644806	0.4403590261936188	0.4366494119167328	0.43646714091300964	0.4408586919307709	0.4410013258457184	0.43063050508499146	0.44208335876464844	0.4243199825286865	0.4408847987651825	0.4379787743091583	0.44419899582862854	0.43999820947647095	0.44078564643859863	0.4401673674583435	0.4373399317264557	0.44090521335601807	0.4399815797805786	0.42840176820755005	0.4442046284675598	0.445814311504364	0.434253990650177	0.4443635046482086	0.43803372979164124	0.4418153762817383	0.44353610277175903	0.44158935546875
LRRC42	0.20059534907341003	0.19684989750385284	0.1946900635957718	0.20034626126289368	0.1981622576713562	0.19946609437465668	0.1988690197467804	0.20169542729854584	0.1970386505126953	0.19850599765777588	0.2004891186952591	0.20256121456623077	0.19896849989891052	0.19903703033924103	0.2008764147758484	0.1980392187833786	0.19602367281913757	0.19316734373569489	0.19963863492012024	0.19650238752365112	0.19769960641860962	0.1975507289171219	0.20026850700378418	0.19854210317134857	0.19951622188091278	0.19810548424720764	0.1991409808397293	0.19777679443359375	0.1972213238477707	0.19877415895462036	0.18971294164657593	0.20024466514587402	0.2001946121454239	0.20224280655384064	0.20128962397575378	0.19789166748523712	0.20633210241794586	0.2011091411113739	0.1970522105693817	0.19865664839744568	0.19220797717571259	0.20015111565589905	0.20110300183296204	0.19755242764949799	0.19807234406471252	0.1959935426712036	0.2001313865184784	0.19869884848594666	0.1948704570531845
TMEM59	0.6335805654525757	0.622941255569458	0.6327682733535767	0.6367744207382202	0.6338645219802856	0.6362780928611755	0.6351135969161987	0.6370958089828491	0.631133496761322	0.631769061088562	0.6419596076011658	0.63763827085495	0.6311862468719482	0.6352841854095459	0.6341472268104553	0.6332389116287231	0.6347943544387817	0.6292083263397217	0.6371228694915771	0.6256890296936035	0.6312933564186096	0.633266806602478	0.6375854015350342	0.6330666542053223	0.6307054758071899	0.6320845484733582	0.628650426864624	0.6368181109428406	0.6302102208137512	0.6324595808982849	0.6152349710464478	0.6340251564979553	0.6312351822853088	0.6399027109146118	0.6365370750427246	0.6306245923042297	0.6307517290115356	0.6281235814094543	0.6296001076698303	0.6388185024261475	0.6196102499961853	0.6326897740364075	0.6401883959770203	0.6320782899856567	0.6361855864524841	0.6313883066177368	0.635028600692749	0.6320013403892517	0.631342887878418
TCEANC2	0.19789493083953857	0.19397208094596863	0.20114769041538239	0.1992821991443634	0.20197653770446777	0.2003345787525177	0.19693104922771454	0.20273266732692719	0.19775356352329254	0.20012490451335907	0.19930323958396912	0.2036871463060379	0.19895143806934357	0.19889000058174133	0.19951678812503815	0.19901396334171295	0.19981428980827332	0.19424518942832947	0.20187734067440033	0.19701170921325684	0.20090186595916748	0.19742010533809662	0.2015579491853714	0.19743463397026062	0.20109239220619202	0.20194022357463837	0.20068645477294922	0.19688373804092407	0.20148108899593353	0.19723814725875854	0.19055499136447906	0.19908393919467926	0.20046482980251312	0.19793567061424255	0.19602088630199432	0.19998054206371307	0.20138554275035858	0.20162370800971985	0.1965635120868683	0.2018222063779831	0.19033050537109375	0.2021036446094513	0.19833973050117493	0.19771495461463928	0.1997511386871338	0.19636543095111847	0.20027746260166168	0.1989087462425232	0.1991928517818451
CYB5RL	0.1647992879152298	0.168881356716156	0.1609492301940918	0.16704857349395752	0.16632400453090668	0.1668756902217865	0.16140124201774597	0.16536489129066467	0.1665567010641098	0.16522368788719177	0.16596153378486633	0.16640548408031464	0.16231347620487213	0.16624273359775543	0.16262322664260864	0.16536423563957214	0.16362832486629486	0.16291837394237518	0.1656511127948761	0.16504041850566864	0.16699530184268951	0.1650342494249344	0.16559836268424988	0.16532376408576965	0.16325552761554718	0.16353315114974976	0.16557952761650085	0.16421009600162506	0.16490235924720764	0.16393981873989105	0.15571974217891693	0.16610606014728546	0.16479778289794922	0.167165607213974	0.16515320539474487	0.1639178842306137	0.16347914934158325	0.16512005031108856	0.1647220253944397	0.1692948341369629	0.16500261425971985	0.16322171688079834	0.1649080067873001	0.16227957606315613	0.16562768816947937	0.16509200632572174	0.1595890074968338	0.16219790279865265	0.16226842999458313
MRPL37	0.3795998692512512	0.37250223755836487	0.38012462854385376	0.3814179003238678	0.3807353675365448	0.38118937611579895	0.3828762471675873	0.3834373354911804	0.3824462592601776	0.37841928005218506	0.38433533906936646	0.37583574652671814	0.37555602192878723	0.3797142803668976	0.37015119194984436	0.3783667981624603	0.3827323019504547	0.37541234493255615	0.3813509941101074	0.37374281883239746	0.37585195899009705	0.3756525218486786	0.38454481959342957	0.37801915407180786	0.3753494620323181	0.3775629997253418	0.37269648909568787	0.3803582489490509	0.3800816535949707	0.3736266791820526	0.3763880133628845	0.3812013268470764	0.37908148765563965	0.37921610474586487	0.3811073303222656	0.37720921635627747	0.37979722023010254	0.3770003616809845	0.3785225450992584	0.38023704290390015	0.3631693720817566	0.3775010108947754	0.3814660906791687	0.3780277669429779	0.3817877173423767	0.3792897164821625	0.38081592321395874	0.37117788195610046	0.3799479007720947
SSBP3	0.2800385057926178	0.2804136276245117	0.2810996472835541	0.28121739625930786	0.28396978974342346	0.2823050022125244	0.28067854046821594	0.2851979434490204	0.27978891134262085	0.27514228224754333	0.2860330045223236	0.2833889126777649	0.28459009528160095	0.2857811748981476	0.28223398327827454	0.28414419293403625	0.28414487838745117	0.2791551947593689	0.2839139699935913	0.27799347043037415	0.28211647272109985	0.2817884087562561	0.2828686833381653	0.2805890738964081	0.2821458578109741	0.2769581377506256	0.279291033744812	0.28504353761672974	0.27936214208602905	0.2851490378379822	0.2692272365093231	0.2806748151779175	0.2823553681373596	0.2852715253829956	0.28331995010375977	0.283957302570343	0.28773820400238037	0.2785479426383972	0.28009381890296936	0.28172388672828674	0.27232640981674194	0.28298813104629517	0.28255516290664673	0.282099187374115	0.2828937768936157	0.2801761329174042	0.27725327014923096	0.28451815247535706	0.2814353108406067
PARS2	0.12874671816825867	0.12931281328201294	0.12552089989185333	0.1354590505361557	0.1266336888074875	0.1308288723230362	0.12832315266132355	0.1312590092420578	0.12851476669311523	0.12572796642780304	0.12782540917396545	0.12480053305625916	0.12703320384025574	0.12346523255109787	0.13087938725948334	0.12912476062774658	0.13009768724441528	0.1315513253211975	0.12816382944583893	0.1267748475074768	0.13036222755908966	0.12673011422157288	0.12912365794181824	0.1297612190246582	0.1286427527666092	0.12675687670707703	0.12770713865756989	0.130380317568779	0.1345229148864746	0.12836840748786926	0.12458834052085876	0.13015465438365936	0.1290024220943451	0.12945610284805298	0.13053055107593536	0.12715290486812592	0.12705662846565247	0.12874731421470642	0.13084696233272552	0.13685563206672668	0.12057652324438095	0.12888769805431366	0.13262715935707092	0.1273340880870819	0.12964534759521484	0.12783972918987274	0.1312277913093567	0.12508580088615417	0.12926970422267914
TTC22	0.13799139857292175	0.1302771270275116	0.1364925503730774	0.14251016080379486	0.137232705950737	0.13944053649902344	0.13837437331676483	0.13999158143997192	0.13380417227745056	0.13640260696411133	0.14042678475379944	0.1364743411540985	0.13957184553146362	0.13883990049362183	0.13636472821235657	0.14118465781211853	0.13578149676322937	0.13815391063690186	0.13970346748828888	0.13457220792770386	0.13722221553325653	0.13782456517219543	0.13700248301029205	0.1388271301984787	0.1362755000591278	0.1345319300889969	0.1394946575164795	0.13833339512348175	0.13700300455093384	0.1405211091041565	0.13087120652198792	0.13803699612617493	0.13517792522907257	0.13768060505390167	0.14227694272994995	0.13898015022277832	0.1411834955215454	0.13797757029533386	0.13762670755386353	0.1399426907300949	0.13198870420455933	0.14318977296352386	0.13990645110607147	0.1357518434524536	0.1380685418844223	0.13819287717342377	0.1393176019191742	0.1357993632555008	0.13692238926887512
DHCR24	0.08263085782527924	0.0809965580701828	0.08930394053459167	0.08208172023296356	0.08673278987407684	0.08234715461730957	0.07995302975177765	0.08427096903324127	0.08497516810894012	0.08124653249979019	0.0828952044248581	0.07918106764554977	0.08427107334136963	0.08204542100429535	0.07967190444469452	0.08536657691001892	0.07921470701694489	0.07658594846725464	0.08452128618955612	0.0829911008477211	0.08245094865560532	0.08664126694202423	0.08082292973995209	0.08183206617832184	0.08288398385047913	0.08427339047193527	0.08090643584728241	0.08164773881435394	0.07995843887329102	0.08070649206638336	0.0841360092163086	0.08000568300485611	0.08220405876636505	0.08258518576622009	0.0838584378361702	0.0819222629070282	0.08204251527786255	0.08567395806312561	0.08189622312784195	0.08248917758464813	0.08443017303943634	0.08140604943037033	0.08183886110782623	0.08504994213581085	0.08057612180709839	0.08223576843738556	0.08147462457418442	0.08568932116031647	0.08449095487594604
USP24	0.3098031282424927	0.30895593762397766	0.30517643690109253	0.3118257522583008	0.31276121735572815	0.3122372627258301	0.30743375420570374	0.3166343569755554	0.3121830224990845	0.31002077460289	0.318121075630188	0.31077784299850464	0.3043043911457062	0.31401166319847107	0.311352401971817	0.30578070878982544	0.3118745982646942	0.3039236068725586	0.3129841089248657	0.30662089586257935	0.3099226653575897	0.30948373675346375	0.3118588626384735	0.31050166487693787	0.3120686113834381	0.3064865469932556	0.31041964888572693	0.30947431921958923	0.30894723534584045	0.30862441658973694	0.2965567111968994	0.3128371834754944	0.31278160214424133	0.3108861446380615	0.30846065282821655	0.3082007169723511	0.3175317943096161	0.3129124939441681	0.30836424231529236	0.31240755319595337	0.29959022998809814	0.31324663758277893	0.3142348825931549	0.3089878261089325	0.31042107939720154	0.31034576892852783	0.3117592930793762	0.3104507625102997	0.3085205554962158
OMA1	0.3456664979457855	0.3429833948612213	0.3414864242076874	0.34685003757476807	0.34332630038261414	0.34491804242134094	0.3448718786239624	0.34907907247543335	0.3429659903049469	0.3412451446056366	0.3455042541027069	0.34689590334892273	0.34176766872406006	0.34318220615386963	0.34616050124168396	0.34389281272888184	0.34177446365356445	0.34353479743003845	0.34481632709503174	0.3420325219631195	0.3424135446548462	0.3438163101673126	0.3428155481815338	0.34260061383247375	0.34244057536125183	0.34533360600471497	0.34428486227989197	0.34111812710762024	0.3415752649307251	0.34289661049842834	0.333488404750824	0.34408313035964966	0.34095457196235657	0.34483587741851807	0.341881662607193	0.3426419496536255	0.34276828169822693	0.34379836916923523	0.3421286642551422	0.34648460149765015	0.3355671167373657	0.3436838388442993	0.3463831841945648	0.3432616889476776	0.342975914478302	0.3439621329307556	0.34543052315711975	0.34330087900161743	0.34356075525283813
MYSM1	0.3226865530014038	0.31172409653663635	0.32019180059432983	0.32417720556259155	0.3252146244049072	0.3241637945175171	0.3196532130241394	0.3286259174346924	0.31766796112060547	0.3174227178096771	0.3231760859489441	0.3239348232746124	0.3186359405517578	0.3278634548187256	0.3241083025932312	0.3220125436782837	0.32231539487838745	0.31454819440841675	0.32221904397010803	0.31436240673065186	0.321027547121048	0.3202346861362457	0.32113876938819885	0.3220895826816559	0.3228784501552582	0.324550598859787	0.3211215138435364	0.323213666677475	0.31850549578666687	0.31907129287719727	0.31294113397598267	0.3228238523006439	0.3235747218132019	0.318728506565094	0.32424914836883545	0.3232434093952179	0.3271600008010864	0.32368728518486023	0.31863367557525635	0.32551366090774536	0.30704304575920105	0.32467418909072876	0.3225362002849579	0.3188393712043762	0.32203683257102966	0.3218255937099457	0.32410097122192383	0.32432445883750916	0.3221016526222229
JUN	0.8375952839851379	0.8270323872566223	0.849052369594574	0.8415902256965637	0.8426609635353088	0.8415953516960144	0.8417253494262695	0.8455184102058411	0.8260325789451599	0.8393865823745728	0.849347710609436	0.8411887884140015	0.8331350684165955	0.8475795388221741	0.8286861181259155	0.8380536437034607	0.8414728045463562	0.832028865814209	0.844465970993042	0.8198752403259277	0.8302732110023499	0.837120771408081	0.8390958309173584	0.8366695046424866	0.8396334052085876	0.8349852561950684	0.8406260013580322	0.8341709971427917	0.8340623378753662	0.8304862976074219	0.8369112610816956	0.8416200876235962	0.8345345854759216	0.837920069694519	0.8378812074661255	0.8386512994766235	0.8407108187675476	0.837994396686554	0.8346015810966492	0.8431002497673035	0.8268557786941528	0.8435527086257935	0.8459726572036743	0.8391019105911255	0.8397305607795715	0.8317665457725525	0.8447918891906738	0.8459582328796387	0.8377362489700317
HOOK1	0.13658717274665833	0.1391180008649826	0.1376713067293167	0.1393280029296875	0.1385936588048935	0.13822315633296967	0.13705290853977203	0.13669900596141815	0.139126718044281	0.1364995539188385	0.13898751139640808	0.13889676332473755	0.13706107437610626	0.134653240442276	0.1363774538040161	0.13463345170021057	0.13569138944149017	0.13772240281105042	0.13736513257026672	0.13662800192832947	0.1359967589378357	0.13680864870548248	0.13591885566711426	0.1370927095413208	0.13867120444774628	0.13865011930465698	0.13554272055625916	0.13813084363937378	0.13560976088047028	0.1368703842163086	0.126711905002594	0.13592152297496796	0.13670635223388672	0.13664516806602478	0.13689133524894714	0.13609164953231812	0.13245967030525208	0.13439776003360748	0.1327003687620163	0.14089123904705048	0.12867172062397003	0.13430868089199066	0.139295294880867	0.1337738037109375	0.1365090012550354	0.13881328701972961	0.1370684951543808	0.13542447984218597	0.136613667011261
TM2D1	0.43551239371299744	0.4298836886882782	0.42990410327911377	0.4373825192451477	0.43293389678001404	0.4369238018989563	0.43654555082321167	0.43941015005111694	0.43682751059532166	0.43865883350372314	0.4374983310699463	0.43962517380714417	0.4334869980812073	0.4284769296646118	0.4324195384979248	0.4350185692310333	0.434110164642334	0.42901819944381714	0.4338226914405823	0.43008777499198914	0.43400317430496216	0.43505507707595825	0.43245261907577515	0.4346369206905365	0.43523648381233215	0.43639910221099854	0.43474024534225464	0.4371738135814667	0.434391587972641	0.43309950828552246	0.416903555393219	0.43539100885391235	0.4331015944480896	0.4374319016933441	0.4385685622692108	0.4366648197174072	0.4342188835144043	0.43248704075813293	0.4337477684020996	0.43816620111465454	0.4150902330875397	0.43353036046028137	0.4409048557281494	0.43339288234710693	0.43373775482177734	0.43693774938583374	0.4391936659812927	0.4358205795288086	0.43737488985061646
L1TD1	0.11230293661355972	0.11365626007318497	0.10977987200021744	0.11486656963825226	0.11456615477800369	0.11718520522117615	0.11465802788734436	0.1131049171090126	0.1087479293346405	0.11487284302711487	0.11359532922506332	0.10741336643695831	0.10895022749900818	0.1125992089509964	0.11168662458658218	0.10469347983598709	0.11261089146137238	0.11456705629825592	0.11417393386363983	0.11885041743516922	0.11138949543237686	0.10680752992630005	0.11511050164699554	0.11631293594837189	0.11402688920497894	0.11161227524280548	0.11007826030254364	0.10748312622308731	0.11249642819166183	0.11432179063558578	0.0	0.11326439678668976	0.11243681609630585	0.115461565554142	0.1100698858499527	0.11265865713357925	0.11235393583774567	0.12023782730102539	0.11142010986804962	0.11645941436290741	0.10275530815124512	0.11282826960086823	0.10836465656757355	0.1105174645781517	0.11178727447986603	0.11312182992696762	0.11044678092002869	0.11105503886938095	0.11177178472280502
USP1	0.4193527102470398	0.4131583273410797	0.4159219264984131	0.41982629895210266	0.4146868586540222	0.417409211397171	0.4186505377292633	0.4216921329498291	0.418741911649704	0.41560521721839905	0.4227372109889984	0.41732001304626465	0.4146787226200104	0.41531988978385925	0.41766157746315	0.4135622978210449	0.4154709279537201	0.4141765236854553	0.41605210304260254	0.41585448384284973	0.4120410978794098	0.41713324189186096	0.41821053624153137	0.417938232421875	0.41789522767066956	0.41850802302360535	0.41858750581741333	0.4174320101737976	0.41445666551589966	0.4153635799884796	0.4018399715423584	0.416976660490036	0.4178007245063782	0.41901540756225586	0.4179275631904602	0.41759297251701355	0.4159146845340729	0.41490286588668823	0.41502946615219116	0.41912898421287537	0.40423715114593506	0.4177267253398895	0.4245557188987732	0.4151824414730072	0.4150467813014984	0.41555652022361755	0.422437459230423	0.4117182493209839	0.41710177063941956
ATG4C	0.3891247808933258	0.3795033395290375	0.38929983973503113	0.38706305623054504	0.38708817958831787	0.38842523097991943	0.38275259733200073	0.3925012946128845	0.38786494731903076	0.3890698552131653	0.39201799035072327	0.3879416286945343	0.3920046091079712	0.38714879751205444	0.38919493556022644	0.38254502415657043	0.3849928379058838	0.38028407096862793	0.38873088359832764	0.38653701543807983	0.3790648579597473	0.3872341513633728	0.3876034915447235	0.3871733546257019	0.3866652250289917	0.3909122049808502	0.38795870542526245	0.38831672072410583	0.38753262162208557	0.3836700916290283	0.37242189049720764	0.38955622911453247	0.3890676498413086	0.38512036204338074	0.3903682231903076	0.3888552188873291	0.38796377182006836	0.38532698154449463	0.38694268465042114	0.3895617723464966	0.3721408545970917	0.38940274715423584	0.3856462240219116	0.3858431279659271	0.3843933939933777	0.3884705603122711	0.38745060563087463	0.3866879343986511	0.3881658613681793
ALG6	0.2724245488643646	0.2698696255683899	0.26770374178886414	0.2727358043193817	0.2714362144470215	0.27171263098716736	0.2716945707798004	0.27440345287323	0.26628759503364563	0.27067312598228455	0.2745743691921234	0.2737142741680145	0.26992300152778625	0.27010273933410645	0.27097079157829285	0.2688522934913635	0.26859843730926514	0.26574352383613586	0.2710350751876831	0.27083510160446167	0.2699815332889557	0.27315738797187805	0.2701050639152527	0.27144256234169006	0.2708077132701874	0.27087724208831787	0.27179425954818726	0.2709933817386627	0.2695084512233734	0.2677808403968811	0.259533166885376	0.2714092433452606	0.270682156085968	0.2738374173641205	0.27501004934310913	0.27185767889022827	0.2683417499065399	0.2714521884918213	0.27005693316459656	0.2743294835090637	0.2638082206249237	0.2744905352592468	0.2773613929748535	0.2699800431728363	0.2699137032032013	0.27131491899490356	0.27452051639556885	0.27216091752052307	0.2679945230484009
EFCAB7	0.18128950893878937	0.18094870448112488	0.1806676983833313	0.1848248839378357	0.18015722930431366	0.18024089932441711	0.1780453324317932	0.18226556479930878	0.18100865185260773	0.18432296812534332	0.17903926968574524	0.18359147012233734	0.1804121434688568	0.1812531054019928	0.18044830858707428	0.18213674426078796	0.18103407323360443	0.18107108771800995	0.17872196435928345	0.1794653683900833	0.1827995777130127	0.1812114715576172	0.1808529794216156	0.17765451967716217	0.18180638551712036	0.18049681186676025	0.17807446420192719	0.18135246634483337	0.1802901029586792	0.18167249858379364	0.1737559735774994	0.1822543740272522	0.18103206157684326	0.1810021996498108	0.17742867767810822	0.1818070113658905	0.18132883310317993	0.1811153143644333	0.17789539694786072	0.1843104064464569	0.17373424768447876	0.17917680740356445	0.1843562126159668	0.17911337316036224	0.17982099950313568	0.18235184252262115	0.18526768684387207	0.17708317935466766	0.180782750248909
JAK1	0.5573427081108093	0.5547248125076294	0.5550133585929871	0.5630727410316467	0.5594900250434875	0.5600255131721497	0.5527681112289429	0.561573326587677	0.5643494129180908	0.5529749393463135	0.5612388253211975	0.561115562915802	0.557362973690033	0.5618627667427063	0.5623730421066284	0.5534705519676208	0.5579183101654053	0.5504229068756104	0.5591416954994202	0.5580494999885559	0.5548025369644165	0.5587985515594482	0.5604857802391052	0.5589319467544556	0.5599008798599243	0.5641199350357056	0.5569823384284973	0.5594877004623413	0.5576274394989014	0.5558736324310303	0.4937608242034912	0.5564302802085876	0.5569246411323547	0.55971360206604	0.5573211908340454	0.5582907199859619	0.5561913847923279	0.5545012950897217	0.5505610704421997	0.5607446432113647	0.5474939346313477	0.5562945604324341	0.5662587285041809	0.5562090873718262	0.5572811961174011	0.5579572319984436	0.5609145760536194	0.5544291138648987	0.557729184627533
LEPROT	0.3668096363544464	0.3619654178619385	0.36115366220474243	0.36669278144836426	0.3664380609989166	0.3686158359050751	0.3655923902988434	0.37113481760025024	0.3620508909225464	0.3635653257369995	0.3710334897041321	0.3672783076763153	0.36427220702171326	0.37152978777885437	0.36803293228149414	0.3643845319747925	0.3688971698284149	0.3586066663265228	0.36935940384864807	0.35639503598213196	0.3659380078315735	0.36642974615097046	0.36854326725006104	0.3648006319999695	0.3671903908252716	0.3649059236049652	0.36047354340553284	0.3680856227874756	0.36009129881858826	0.366122841835022	0.35252466797828674	0.3684810400009155	0.36479148268699646	0.3709956109523773	0.3636723756790161	0.3644848167896271	0.36961618065834045	0.3650417923927307	0.3634927272796631	0.3704308271408081	0.3548566401004791	0.36927029490470886	0.3697734773159027	0.36378157138824463	0.36949336528778076	0.3674347400665283	0.3689998388290405	0.3564550280570984	0.36830875277519226
PDE4B	0.441484272480011	0.44074180722236633	0.44111576676368713	0.44692474603652954	0.4408194124698639	0.44569095969200134	0.44213807582855225	0.4465806186199188	0.443559855222702	0.4418255090713501	0.445193886756897	0.4488775432109833	0.4431498646736145	0.44576820731163025	0.4439816176891327	0.4401628375053406	0.4446730613708496	0.4392240643501282	0.4394817054271698	0.43854257464408875	0.4438515603542328	0.44266456365585327	0.4423118233680725	0.4411493241786957	0.44552937150001526	0.44276219606399536	0.44287776947021484	0.4453689455986023	0.44118139147758484	0.443676233291626	0.41823455691337585	0.4410787522792816	0.4415476620197296	0.44489362835884094	0.44331324100494385	0.44221433997154236	0.44519418478012085	0.4428120255470276	0.4438755512237549	0.4483295977115631	0.43349525332450867	0.4440760016441345	0.44773149490356445	0.4419015347957611	0.4419485330581665	0.4442500174045563	0.44585472345352173	0.4433315396308899	0.4423559308052063
MIER1	0.36946389079093933	0.3714617192745209	0.3705890476703644	0.37423938512802124	0.37386244535446167	0.37411823868751526	0.3727726936340332	0.3757919371128082	0.3763600289821625	0.37167567014694214	0.37810230255126953	0.3768513798713684	0.37291690707206726	0.3717450797557831	0.37394216656684875	0.3710852265357971	0.37234705686569214	0.3691909909248352	0.37601438164711	0.3666621446609497	0.3703061640262604	0.3754847049713135	0.3756353557109833	0.37004104256629944	0.37370508909225464	0.3730914294719696	0.3713189959526062	0.3750338554382324	0.3732435405254364	0.3717012405395508	0.2987392246723175	0.37262964248657227	0.3737953305244446	0.3799174726009369	0.3726993799209595	0.3728146553039551	0.3666556179523468	0.36742377281188965	0.3672224283218384	0.3752395510673523	0.3676697611808777	0.3711916208267212	0.37815889716148376	0.37612807750701904	0.3710693120956421	0.37336575984954834	0.3781987428665161	0.37398409843444824	0.37341660261154175
SLC35D1	0.15577247738838196	0.14676029980182648	0.1499251276254654	0.15174277126789093	0.15433330833911896	0.155774787068367	0.1468055099248886	0.15651243925094604	0.15087836980819702	0.15202918648719788	0.1525457352399826	0.1527833342552185	0.14729148149490356	0.14727580547332764	0.14592355489730835	0.14687277376651764	0.1521034985780716	0.15222284197807312	0.15505251288414001	0.14921388030052185	0.15330448746681213	0.1450168788433075	0.15289998054504395	0.14868223667144775	0.1508990228176117	0.15622478723526	0.14623118937015533	0.14985322952270508	0.14681944251060486	0.15048468112945557	0.1499442756175995	0.15891557931900024	0.1515645533800125	0.1561836153268814	0.15626142919063568	0.1525854617357254	0.16233347356319427	0.15910039842128754	0.15218012034893036	0.1582535058259964	0.13961346447467804	0.15214432775974274	0.14962391555309296	0.15025007724761963	0.15879370272159576	0.15097011625766754	0.159877747297287	0.15267077088356018	0.1563316136598587
SERBP1	0.6048604846000671	0.5972082614898682	0.6062918901443481	0.6065104007720947	0.602854311466217	0.6014624238014221	0.6039977669715881	0.6085093021392822	0.601734459400177	0.606097936630249	0.6116863489151001	0.6102773547172546	0.6061026453971863	0.6068792939186096	0.605413019657135	0.6035711169242859	0.6068918704986572	0.5930996537208557	0.606558620929718	0.6003384590148926	0.606089174747467	0.605807900428772	0.6096760034561157	0.6019834280014038	0.6057358384132385	0.6057581901550293	0.6030812859535217	0.6074960231781006	0.6045154333114624	0.6067108511924744	0.5897930264472961	0.6016677618026733	0.6001760959625244	0.6119856238365173	0.6050576567649841	0.606644332408905	0.6079531908035278	0.605553388595581	0.6015763878822327	0.60751873254776	0.5887298583984375	0.6066914796829224	0.6120089292526245	0.60577791929245	0.600341796875	0.6021783351898193	0.6095120906829834	0.6028513312339783	0.6015418767929077
GADD45A	0.28116339445114136	0.2781353294849396	0.2822119891643524	0.28311672806739807	0.2788637578487396	0.2820327877998352	0.2771366536617279	0.28348392248153687	0.28121280670166016	0.2817387282848358	0.2823144495487213	0.28148019313812256	0.2836683988571167	0.27980977296829224	0.2760816216468811	0.2801755368709564	0.27700772881507874	0.278620183467865	0.2825230658054352	0.2762572467327118	0.2834761142730713	0.27910786867141724	0.27815186977386475	0.28174325823783875	0.2804744243621826	0.2765217125415802	0.2804166376590729	0.2787039279937744	0.2784561514854431	0.27882277965545654	0.2668769359588623	0.2802864611148834	0.27798211574554443	0.277835488319397	0.28191012144088745	0.2815508544445038	0.27546966075897217	0.27617889642715454	0.2759239673614502	0.2861942648887634	0.26781007647514343	0.2808305621147156	0.27776092290878296	0.27534833550453186	0.27949732542037964	0.2820335328578949	0.2803378999233246	0.2708880603313446	0.2799949645996094
LRRC40	0.2604990303516388	0.25939902663230896	0.2583187222480774	0.26077669858932495	0.26112422347068787	0.2603279948234558	0.25820261240005493	0.264263391494751	0.26357361674308777	0.2615564465522766	0.25973087549209595	0.26116645336151123	0.2597642242908478	0.25409698486328125	0.2612763047218323	0.2603171169757843	0.2610941231250763	0.25999370217323303	0.2586267590522766	0.2592928409576416	0.26130411028862	0.26005735993385315	0.259570837020874	0.2597561180591583	0.2609364986419678	0.25950390100479126	0.261392205953598	0.2604829668998718	0.2577047348022461	0.2624748647212982	0.2512681484222412	0.25980934500694275	0.2606280744075775	0.2612329125404358	0.2582673728466034	0.2610771059989929	0.2614606022834778	0.26222535967826843	0.26015764474868774	0.2662183344364166	0.24970220029354095	0.26220089197158813	0.2647823095321655	0.26002684235572815	0.259774386882782	0.2625387907028198	0.2629217207431793	0.2590511441230774	0.2624167501926422
SRSF11	0.555398166179657	0.5487489700317383	0.5531502962112427	0.5597560405731201	0.5565388202667236	0.5580071210861206	0.5555192232131958	0.5636497735977173	0.5571417808532715	0.5530489087104797	0.5565856099128723	0.5601453185081482	0.556510865688324	0.552605152130127	0.5587068796157837	0.5569441318511963	0.5547308921813965	0.5496930480003357	0.5588570833206177	0.5501856207847595	0.5579801797866821	0.5562132596969604	0.5586118698120117	0.554428219795227	0.5571370720863342	0.5524086952209473	0.5532094836235046	0.5523121356964111	0.5531401634216309	0.5566154718399048	0.5375645160675049	0.553098201751709	0.5542576313018799	0.5574647188186646	0.5515652298927307	0.5570906400680542	0.5591619610786438	0.5538769960403442	0.5562456250190735	0.557049036026001	0.5356388688087463	0.5570307970046997	0.5638211965560913	0.5531484484672546	0.5542784929275513	0.5596063137054443	0.5586102604866028	0.5612278580665588	0.5563634634017944
ANKRD13C	0.2568758428096771	0.25515109300613403	0.2547484040260315	0.2575497627258301	0.2565048635005951	0.25863954424858093	0.25388026237487793	0.2599339485168457	0.25345414876937866	0.25795838236808777	0.26348674297332764	0.2597298324108124	0.2536622881889343	0.253673255443573	0.2598745822906494	0.25599971413612366	0.25707945227622986	0.25407662987709045	0.26068124175071716	0.2591300308704376	0.25541767477989197	0.2585785388946533	0.2573583424091339	0.25737401843070984	0.25905856490135193	0.2559755742549896	0.25720512866973877	0.2553148865699768	0.25840237736701965	0.25502318143844604	0.24724435806274414	0.2611241340637207	0.25644999742507935	0.26192381978034973	0.2550728917121887	0.25639885663986206	0.2590191662311554	0.25901150703430176	0.2565527558326721	0.2604663670063019	0.24940212070941925	0.2595026195049286	0.2565979063510895	0.25499579310417175	0.2564257085323334	0.2567882835865021	0.25509780645370483	0.25828075408935547	0.25813040137290955
ZRANB2	0.5144786834716797	0.5101491212844849	0.5092131495475769	0.5184451341629028	0.5127279758453369	0.5164893865585327	0.5171650052070618	0.5206812024116516	0.5091928839683533	0.5171208381652832	0.5172220468521118	0.5160585045814514	0.5170858502388	0.5153719782829285	0.5155807733535767	0.5150282382965088	0.5099903345108032	0.5145137906074524	0.5099572539329529	0.508926272392273	0.5158550143241882	0.5158669352531433	0.518547773361206	0.5121031999588013	0.5160710215568542	0.5153500437736511	0.5165799260139465	0.514607310295105	0.5147415995597839	0.5169515609741211	0.4977673888206482	0.5185854434967041	0.5138699412345886	0.5154016017913818	0.5156688094139099	0.5137641429901123	0.5187970995903015	0.5158747434616089	0.5119659304618835	0.5180173516273499	0.49664416909217834	0.5157357454299927	0.5197888612747192	0.5132427215576172	0.5133481025695801	0.5155549049377441	0.5176836252212524	0.5150959491729736	0.5150142908096313
CRYZ	0.29051676392555237	0.2886620759963989	0.29160431027412415	0.2971595823764801	0.2889725863933563	0.29149219393730164	0.28595685958862305	0.29499438405036926	0.2912682890892029	0.29011985659599304	0.29138875007629395	0.29191797971725464	0.2931612730026245	0.29253581166267395	0.29128414392471313	0.287847101688385	0.28888627886772156	0.28516173362731934	0.2848072350025177	0.28994685411453247	0.29076990485191345	0.29042547941207886	0.28796762228012085	0.28998008370399475	0.2895858585834503	0.29084405303001404	0.2854924201965332	0.29008883237838745	0.2895914316177368	0.28970664739608765	0.2521950304508209	0.2907939851284027	0.29046136140823364	0.29057222604751587	0.29155105352401733	0.2883301377296448	0.29021748900413513	0.28607916831970215	0.2880757451057434	0.29217472672462463	0.2867940664291382	0.2911244332790375	0.29015401005744934	0.2887791395187378	0.2918747663497925	0.289594829082489	0.29217764735221863	0.29505234956741333	0.29114049673080444
TYW3	0.340339332818985	0.33683890104293823	0.3429860770702362	0.3488076627254486	0.340312659740448	0.3457850217819214	0.338188499212265	0.3457508683204651	0.3428815007209778	0.3438241183757782	0.344992458820343	0.34571102261543274	0.3471953272819519	0.3474962115287781	0.34546518325805664	0.34250935912132263	0.342429518699646	0.3399500548839569	0.34147581458091736	0.34409648180007935	0.34250470995903015	0.34379348158836365	0.34456387162208557	0.3376162052154541	0.3435429632663727	0.3436708450317383	0.34313416481018066	0.34379127621650696	0.3433190882205963	0.3435038924217224	0.2189117968082428	0.3418651223182678	0.33749306201934814	0.34370139241218567	0.33794161677360535	0.3428758382797241	0.336325079202652	0.33468616008758545	0.3409487307071686	0.34558162093162537	0.33187973499298096	0.3411204218864441	0.3397279679775238	0.33729255199432373	0.3423677980899811	0.3432190418243408	0.34285199642181396	0.341602623462677	0.3417952060699463
ACADM	0.4780808091163635	0.4726918637752533	0.4744037985801697	0.47913694381713867	0.4749470055103302	0.4791530966758728	0.4776683449745178	0.4808049201965332	0.47324469685554504	0.47545069456100464	0.4812912344932556	0.4737914204597473	0.47439631819725037	0.4785553216934204	0.4752449691295624	0.4804132878780365	0.47371309995651245	0.4697616696357727	0.4769324064254761	0.46831420063972473	0.4771656095981598	0.47650471329689026	0.4780520498752594	0.47457027435302734	0.4769256114959717	0.47597789764404297	0.48126348853111267	0.4763873517513275	0.4718536138534546	0.47728949785232544	0.4676778018474579	0.47104063630104065	0.47378453612327576	0.47859814763069153	0.47485774755477905	0.47611120343208313	0.4777311682701111	0.4735117256641388	0.4724024534225464	0.4747050404548645	0.45953768491744995	0.4768105447292328	0.4802066683769226	0.4760516583919525	0.47940897941589355	0.4769265651702881	0.47897642850875854	0.47881221771240234	0.47740575671195984
RABGGTB	0.42941319942474365	0.42508867383003235	0.4287928342819214	0.4265483021736145	0.42823830246925354	0.4277063310146332	0.4203821122646332	0.4251849949359894	0.4239654541015625	0.42641377449035645	0.4330993890762329	0.4257727861404419	0.41739094257354736	0.4299759268760681	0.42211997509002686	0.4240945875644684	0.42718687653541565	0.4229552149772644	0.4282667934894562	0.41570907831192017	0.42153239250183105	0.42364537715911865	0.4260369837284088	0.4237160086631775	0.42369693517684937	0.4220595359802246	0.4146134555339813	0.425484836101532	0.42294543981552124	0.4250273108482361	0.4264380931854248	0.4256415367126465	0.42380696535110474	0.4254973530769348	0.4256899356842041	0.42368918657302856	0.4348812401294708	0.4233516454696655	0.42180150747299194	0.4261225461959839	0.4109776020050049	0.4254467487335205	0.4264659583568573	0.42236092686653137	0.42743346095085144	0.41766953468322754	0.42873308062553406	0.4215443730354309	0.4258873164653778
PIGK	0.2878546118736267	0.28439125418663025	0.28479212522506714	0.2880529761314392	0.28586551547050476	0.2875634431838989	0.29013118147850037	0.2896254360675812	0.28242027759552	0.2860797643661499	0.28576359152793884	0.2878853380680084	0.2830103933811188	0.2847866117954254	0.2888769209384918	0.28592297434806824	0.2860443592071533	0.2867960035800934	0.28373536467552185	0.28097328543663025	0.2863699793815613	0.2854868769645691	0.2876947224140167	0.28693488240242004	0.28558212518692017	0.2877156436443329	0.28640279173851013	0.28615260124206543	0.2808295488357544	0.2860967218875885	0.27535280585289	0.28670451045036316	0.28293687105178833	0.2872239351272583	0.28614866733551025	0.2852250337600708	0.28682395815849304	0.2856501638889313	0.2882869839668274	0.2881949245929718	0.2809497117996216	0.2881549298763275	0.29009881615638733	0.2854529023170471	0.28572097420692444	0.28845319151878357	0.2874022424221039	0.28641608357429504	0.28849491477012634
USP33	0.3750959634780884	0.37325519323349	0.37105754017829895	0.3783927857875824	0.3729458153247833	0.3770343065261841	0.37522462010383606	0.38066884875297546	0.3765937387943268	0.3768209218978882	0.37887054681777954	0.37650439143180847	0.37504109740257263	0.37711262702941895	0.3763160705566406	0.3742049038410187	0.37475910782814026	0.37221771478652954	0.37715479731559753	0.37448734045028687	0.3727428615093231	0.3760518729686737	0.37284234166145325	0.37403973937034607	0.3762437105178833	0.3747614324092865	0.373069167137146	0.37636053562164307	0.3738705515861511	0.3751503825187683	0.35723239183425903	0.3751713037490845	0.3764556050300598	0.3784154951572418	0.3703426122665405	0.3764979839324951	0.37576040625572205	0.377975195646286	0.3729209303855896	0.37746351957321167	0.3594832718372345	0.3769002854824066	0.37908288836479187	0.37356382608413696	0.3741679787635803	0.3757840692996979	0.37673279643058777	0.37421703338623047	0.37206006050109863
NEXN	0.2456667423248291	0.23973976075649261	0.24054762721061707	0.24141964316368103	0.2379884123802185	0.2405581921339035	0.23971274495124817	0.23551782965660095	0.24072900414466858	0.23879657685756683	0.24468162655830383	0.23458857834339142	0.23967497050762177	0.23871847987174988	0.23973079025745392	0.23789158463478088	0.2374948263168335	0.24181371927261353	0.23847666382789612	0.23599359393119812	0.2389506697654724	0.2404334992170334	0.23895317316055298	0.23770128190517426	0.2402927279472351	0.24236640334129333	0.23765838146209717	0.24098461866378784	0.24062612652778625	0.2405974119901657	0.22996680438518524	0.2397412657737732	0.23758113384246826	0.23518645763397217	0.23564857244491577	0.23605290055274963	0.2364961802959442	0.23462887108325958	0.23602807521820068	0.2396470457315445	0.2377464920282364	0.23763269186019897	0.2404172271490097	0.23733709752559662	0.23780937492847443	0.23896798491477966	0.24000544846057892	0.2349228858947754	0.23933055996894836
FUBP1	0.4086189866065979	0.40745338797569275	0.4087862968444824	0.41349509358406067	0.4115235507488251	0.4063701629638672	0.41136986017227173	0.41166117787361145	0.406780868768692	0.4050609767436981	0.41287338733673096	0.4094337821006775	0.41367459297180176	0.41111618280410767	0.4089723527431488	0.4067661464214325	0.4076530933380127	0.4033062160015106	0.405455082654953	0.4050997197628021	0.4092477858066559	0.4057582914829254	0.4088599681854248	0.4102216958999634	0.40881261229515076	0.40416061878204346	0.4101078510284424	0.40857240557670593	0.411051869392395	0.40675458312034607	0.3934183716773987	0.41326889395713806	0.40548384189605713	0.4113549292087555	0.41169241070747375	0.4066430628299713	0.41019564867019653	0.40894654393196106	0.4093446135520935	0.41240811347961426	0.39294159412384033	0.4101674556732178	0.4147641360759735	0.4083521366119385	0.4079684317111969	0.40849122405052185	0.4074209928512573	0.4057663083076477	0.40909844636917114
IFI44L	0.4569230079650879	0.4570119380950928	0.45558860898017883	0.45400744676589966	0.4676855206489563	0.4543309509754181	0.4565460979938507	0.4612046778202057	0.44998982548713684	0.45286428928375244	0.4598221182823181	0.4508804380893707	0.4500323235988617	0.4613598883152008	0.4488993287086487	0.45896992087364197	0.46135497093200684	0.451471209526062	0.45653581619262695	0.45129096508026123	0.4526148736476898	0.4562055170536041	0.45470112562179565	0.45494309067726135	0.4598478376865387	0.4546704590320587	0.4563036561012268	0.460985004901886	0.45708122849464417	0.4511977434158325	0.4638373851776123	0.4547995328903198	0.45327648520469666	0.4580461382865906	0.458065003156662	0.45310500264167786	0.4604664444923401	0.46373969316482544	0.4530894160270691	0.46149760484695435	0.4503793716430664	0.45284444093704224	0.46142029762268066	0.45550259947776794	0.45353835821151733	0.45601609349250793	0.45883965492248535	0.45568087697029114	0.46223971247673035
IFI44	0.39120858907699585	0.3876258134841919	0.38880807161331177	0.3910880982875824	0.39641073346138	0.39272624254226685	0.3883330821990967	0.39590364694595337	0.3857322931289673	0.3885461688041687	0.39263802766799927	0.3854333460330963	0.3863508105278015	0.39910680055618286	0.3845868706703186	0.39301979541778564	0.3960999846458435	0.39275115728378296	0.39398255944252014	0.3832116723060608	0.39018577337265015	0.38893526792526245	0.3899783194065094	0.3890737295150757	0.38787055015563965	0.38512077927589417	0.3882640600204468	0.3935171365737915	0.3914989233016968	0.392672061920166	0.40224558115005493	0.3934054374694824	0.38854604959487915	0.39463549852371216	0.3925592005252838	0.38886070251464844	0.3967980146408081	0.3975330591201782	0.38478583097457886	0.3948880434036255	0.3845730423927307	0.3930530846118927	0.40228158235549927	0.39498114585876465	0.3893589675426483	0.3892497420310974	0.3930264413356781	0.3846924602985382	0.3932318091392517
RPF1	0.4803199768066406	0.4741445481777191	0.47927749156951904	0.48011043667793274	0.48081597685813904	0.481438547372818	0.4811386168003082	0.47818002104759216	0.4716411232948303	0.4775802195072174	0.48266348242759705	0.4788537323474884	0.4753964841365814	0.4807875156402588	0.47311511635780334	0.4809093475341797	0.48072105646133423	0.46954023838043213	0.4820946753025055	0.46645426750183105	0.47391366958618164	0.4785158932209015	0.47941160202026367	0.47692441940307617	0.47290849685668945	0.46884685754776	0.46964266896247864	0.47656893730163574	0.4732219874858856	0.47549453377723694	0.48016732931137085	0.4788561761379242	0.47829076647758484	0.4782525300979614	0.48135143518447876	0.4800024628639221	0.48756274580955505	0.4741306006908417	0.4738554060459137	0.4840218722820282	0.4615911543369293	0.4818171560764313	0.47962135076522827	0.47550755739212036	0.4825761020183563	0.4758561849594116	0.4837881326675415	0.4791027009487152	0.47708114981651306
GNG5	0.5638568997383118	0.5562554597854614	0.5631305575370789	0.5621024966239929	0.566174328327179	0.5626901388168335	0.5579914450645447	0.5613290667533875	0.5551553964614868	0.5607914328575134	0.5623834133148193	0.5629355907440186	0.5577850341796875	0.5635687708854675	0.5548960566520691	0.5600476861000061	0.5610596537590027	0.5556173324584961	0.5583081841468811	0.5502753257751465	0.5571224093437195	0.5547952651977539	0.5643407106399536	0.5600836277008057	0.5529702305793762	0.5546180009841919	0.5516058802604675	0.5619902014732361	0.5554109215736389	0.5575582385063171	0.553917646408081	0.5605435967445374	0.5659474730491638	0.5572693347930908	0.5632928013801575	0.5605354309082031	0.5689484477043152	0.5582293272018433	0.555097758769989	0.5617864727973938	0.543735146522522	0.558162271976471	0.564598798751831	0.5583523511886597	0.5619632601737976	0.5637488961219788	0.5633560419082642	0.5576615929603577	0.5585765838623047
CTBS	0.3848714530467987	0.37616589665412903	0.3746830224990845	0.3810870349407196	0.38070741295814514	0.3831331133842468	0.37331241369247437	0.378205806016922	0.37808606028556824	0.3821728527545929	0.38485991954803467	0.3813246488571167	0.37696436047554016	0.38111409544944763	0.3721686899662018	0.37874463200569153	0.3813217282295227	0.37231582403182983	0.3810153305530548	0.37078481912612915	0.3766912519931793	0.377615749835968	0.3807935118675232	0.3790092170238495	0.38148871064186096	0.3798429071903229	0.3742825388908386	0.37901580333709717	0.3753223717212677	0.37734052538871765	0.3686024248600006	0.38203099370002747	0.3805534243583679	0.38307586312294006	0.3786119222640991	0.37970685958862305	0.3882999122142792	0.37319931387901306	0.37939977645874023	0.3905041515827179	0.3591105341911316	0.38191166520118713	0.38054314255714417	0.37788668274879456	0.382020503282547	0.3769732117652893	0.3806230425834656	0.3740600645542145	0.37919431924819946
SSX2IP	0.1473877727985382	0.14607331156730652	0.14707934856414795	0.14815139770507812	0.14767944812774658	0.14903399348258972	0.14764346182346344	0.15190288424491882	0.14808399975299835	0.14644712209701538	0.14531224966049194	0.1486067771911621	0.1484152227640152	0.14571507275104523	0.14918386936187744	0.14695756137371063	0.14472121000289917	0.14669981598854065	0.1474854052066803	0.14546135067939758	0.14843884110450745	0.14720487594604492	0.14658136665821075	0.14857988059520721	0.14634853601455688	0.14750154316425323	0.13955707848072052	0.14404171705245972	0.1434820145368576	0.14342036843299866	0.141478031873703	0.14561542868614197	0.14670464396476746	0.14709444344043732	0.14990493655204773	0.14833925664424896	0.14903564751148224	0.14877980947494507	0.14673912525177002	0.15007546544075012	0.14520390331745148	0.149616077542305	0.14875397086143494	0.14775758981704712	0.1494188904762268	0.14739668369293213	0.14738576114177704	0.146698996424675	0.1475033462047577
MCOLN2	0.1383260190486908	0.13659286499023438	0.1387314647436142	0.13853323459625244	0.13798043131828308	0.14006538689136505	0.13896915316581726	0.138332799077034	0.14147956669330597	0.13813795149326324	0.13942304253578186	0.14022521674633026	0.13896730542182922	0.14171938598155975	0.14127878844738007	0.13911424577236176	0.13999006152153015	0.13492116332054138	0.13378511369228363	0.13435712456703186	0.1378045529127121	0.14077092707157135	0.13663843274116516	0.13575643301010132	0.1396472156047821	0.13471728563308716	0.13795346021652222	0.1392100304365158	0.1374312788248062	0.13495095074176788	0.1262740194797516	0.13991372287273407	0.13921403884887695	0.14091192185878754	0.13533875346183777	0.13933749496936798	0.14911480247974396	0.14286667108535767	0.13709652423858643	0.1461789458990097	0.1290828138589859	0.13990101218223572	0.14151985943317413	0.13986630737781525	0.13811708986759186	0.13900434970855713	0.14209914207458496	0.13822785019874573	0.1397750824689865
SYDE2	0.0	0.0	0.0	0.0	0.0	0.0	0.0	0.0	0.0	0.0	0.0	0.0	0.0	0.0	0.0	0.0	0.0	0.0	0.0	0.0	0.0	0.0	0.0	0.0	0.0	0.0	0.0	0.0	0.0	0.0	0.0	0.0	0.0	0.0	0.0	0.0	0.0	0.0	0.0	0.0	0.0	0.0	0.0	0.0	0.0	0.0	0.0	0.0	0.0
C1orf52	0.40502116084098816	0.3982221186161041	0.4048849940299988	0.4031394422054291	0.4030313193798065	0.40571334958076477	0.4050215780735016	0.409803181886673	0.406615674495697	0.4020814895629883	0.4121628701686859	0.40347063541412354	0.4034619927406311	0.40554603934288025	0.40044277906417847	0.4010660648345947	0.40534675121307373	0.40284982323646545	0.4035970866680145	0.400967538356781	0.40520644187927246	0.4025901257991791	0.4092707335948944	0.40081167221069336	0.4025980830192566	0.40401148796081543	0.40297552943229675	0.405204176902771	0.4035034775733948	0.40367376804351807	0.3947382867336273	0.40793803334236145	0.40381920337677	0.4062066972255707	0.4060707092285156	0.4042530059814453	0.40181171894073486	0.3991487920284271	0.40056875348091125	0.4073370695114136	0.3937673568725586	0.40788406133651733	0.41079801321029663	0.3981472849845886	0.40969720482826233	0.4006381928920746	0.4061068892478943	0.39693140983581543	0.40680253505706787
BCL10	0.3390113115310669	0.3389613926410675	0.3395047187805176	0.34025877714157104	0.3357510268688202	0.3402749300003052	0.33878302574157715	0.3402094841003418	0.3402467370033264	0.3350856304168701	0.34155234694480896	0.33988720178604126	0.3456245958805084	0.3360414505004883	0.3389301598072052	0.3378848433494568	0.3355799913406372	0.33150696754455566	0.3395349383354187	0.3395198583602905	0.33578360080718994	0.3388097882270813	0.3386707305908203	0.338604211807251	0.3402513563632965	0.3392295241355896	0.3410588800907135	0.33725184202194214	0.33755165338516235	0.3394090533256531	0.2149513065814972	0.33575162291526794	0.33887240290641785	0.3414151668548584	0.33939340710639954	0.33697324991226196	0.3387119770050049	0.33720916509628296	0.33948615193367004	0.3393523693084717	0.3350510001182556	0.3407757878303528	0.3387490212917328	0.3370444178581238	0.33845940232276917	0.33999302983283997	0.3429136872291565	0.3327521085739136	0.33931711316108704
ZNHIT6	0.3114864230155945	0.31088492274284363	0.3126256763935089	0.3157947361469269	0.3148742616176605	0.3142477571964264	0.3119850754737854	0.3169037699699402	0.31804412603378296	0.3169037401676178	0.3178294599056244	0.3135720491409302	0.3183048665523529	0.3107125163078308	0.3162521421909332	0.31387484073638916	0.3118040859699249	0.31632155179977417	0.3138485550880432	0.3129139244556427	0.315170556306839	0.3119331896305084	0.31405726075172424	0.31282809376716614	0.3144800066947937	0.3157653212547302	0.31330376863479614	0.3138215243816376	0.31418049335479736	0.31428128480911255	0.18104256689548492	0.3097858428955078	0.31176820397377014	0.31480714678764343	0.3104701638221741	0.3141254782676697	0.30441880226135254	0.3094783425331116	0.3111525774002075	0.31642472743988037	0.3135730028152466	0.312820702791214	0.31255266070365906	0.30698269605636597	0.31346839666366577	0.31299054622650146	0.3126162886619568	0.30838754773139954	0.3140168786048889
ODF2L	0.4544040858745575	0.44966477155685425	0.45010125637054443	0.4549636244773865	0.45110058784484863	0.45338118076324463	0.4511902332305908	0.4597111940383911	0.4545590281486511	0.4507676362991333	0.45311614871025085	0.4539608359336853	0.45278289914131165	0.4512271583080292	0.45433473587036133	0.45060157775878906	0.4510389566421509	0.4483245611190796	0.45336616039276123	0.4518182873725891	0.44612210988998413	0.4547955393791199	0.4584060609340668	0.4469490647315979	0.45405876636505127	0.4532495141029358	0.4567933678627014	0.4508441090583801	0.4488462805747986	0.4569200873374939	0.43953436613082886	0.45216190814971924	0.45546314120292664	0.4542941749095917	0.45944884419441223	0.45380353927612305	0.45797598361968994	0.4516119360923767	0.4519115388393402	0.45229217410087585	0.4469936490058899	0.4551887512207031	0.4598582983016968	0.4466896951198578	0.45099955797195435	0.4504503011703491	0.45594358444213867	0.4542819857597351	0.4521791934967041
SH3GLB1	0.48719388246536255	0.4797685146331787	0.4899805188179016	0.49172335863113403	0.48787572979927063	0.4849870204925537	0.4792317748069763	0.4904521107673645	0.48732835054397583	0.49045300483703613	0.4917130768299103	0.4923643469810486	0.48968130350112915	0.4874371886253357	0.49122199416160583	0.48435091972351074	0.4861854910850525	0.4819660484790802	0.4874004125595093	0.4887953996658325	0.49052694439888	0.4883038103580475	0.4896630644798279	0.4856886863708496	0.48853999376296997	0.48878321051597595	0.49446338415145874	0.486430823802948	0.48624444007873535	0.48304563760757446	0.43075990676879883	0.488016813993454	0.4830164909362793	0.48705190420150757	0.49010491371154785	0.4899357855319977	0.48576322197914124	0.48722121119499207	0.4804582893848419	0.4896385669708252	0.47039732336997986	0.49281635880470276	0.48732584714889526	0.4854925274848938	0.4853854775428772	0.49044325947761536	0.49305692315101624	0.4911692440509796	0.4890143573284149
LMO4	0.4128916561603546	0.4100038707256317	0.4106271266937256	0.4132934808731079	0.41308796405792236	0.41615185141563416	0.41225868463516235	0.4164828062057495	0.4130793809890747	0.41248619556427	0.41975247859954834	0.413444846868515	0.413833886384964	0.41449669003486633	0.4160151779651642	0.41076865792274475	0.414684534072876	0.4095863103866577	0.4154174029827118	0.40687286853790283	0.4082273840904236	0.4134008586406708	0.4134082794189453	0.41164863109588623	0.4113543629646301	0.4127267301082611	0.40933695435523987	0.41245147585868835	0.4096672534942627	0.4086415767669678	0.40149858593940735	0.4133286774158478	0.4124411642551422	0.4102212190628052	0.41243329644203186	0.4117385745048523	0.4210439920425415	0.41481974720954895	0.4114607870578766	0.41605135798454285	0.3970180153846741	0.413030743598938	0.4136154055595398	0.4120514988899231	0.4176800847053528	0.4068017303943634	0.41524022817611694	0.40557727217674255	0.4145714044570923
PKN2	0.37247610092163086	0.3698924481868744	0.3754125237464905	0.3762904703617096	0.3744327127933502	0.3761430084705353	0.3712153732776642	0.37928012013435364	0.3760492205619812	0.372540146112442	0.3776661157608032	0.3783799409866333	0.37641629576683044	0.37138333916664124	0.37619495391845703	0.3725161552429199	0.3726810812950134	0.3728582262992859	0.3741994798183441	0.3713931143283844	0.3737189471721649	0.37557491660118103	0.3735358417034149	0.37213626503944397	0.3751337230205536	0.3715771734714508	0.3722955882549286	0.3739708960056305	0.3747568130493164	0.37271711230278015	0.2581559419631958	0.375357061624527	0.3744734823703766	0.3726126253604889	0.3680814504623413	0.374580055475235	0.3671935498714447	0.3704890012741089	0.3705299496650696	0.37518826127052307	0.36113059520721436	0.37742671370506287	0.3711645305156708	0.3685882091522217	0.3711840808391571	0.3724273145198822	0.3741893768310547	0.3745151460170746	0.3735028803348541
GTF2B	0.41402721405029297	0.4087481200695038	0.41680261492729187	0.4161120355129242	0.41457831859588623	0.418672651052475	0.41520610451698303	0.4161646068096161	0.4122493267059326	0.414661705493927	0.4185931980609894	0.4140070676803589	0.4191623032093048	0.41611456871032715	0.40764614939689636	0.4134347140789032	0.416927695274353	0.40879303216934204	0.42112937569618225	0.4076509475708008	0.4144013524055481	0.41237741708755493	0.41745978593826294	0.4132551848888397	0.4129830002784729	0.410577654838562	0.4081170856952667	0.4167802035808563	0.41333526372909546	0.41097718477249146	0.4046648442745209	0.4181744158267975	0.41401422023773193	0.417452335357666	0.41320955753326416	0.4146321415901184	0.41817495226860046	0.41387903690338135	0.4119785726070404	0.4171324074268341	0.40503934025764465	0.41350436210632324	0.4191734492778778	0.41363248229026794	0.41649314761161804	0.41201120615005493	0.4166833162307739	0.41093653440475464	0.4179430603981018
RBMXL1	0.37337544560432434	0.36922723054885864	0.3733502924442291	0.378526508808136	0.37813329696655273	0.3757849335670471	0.3699800372123718	0.37402409315109253	0.37445035576820374	0.369154155254364	0.377422034740448	0.37606310844421387	0.37016668915748596	0.3740433156490326	0.36714276671409607	0.36988186836242676	0.3744244873523712	0.37291592359542847	0.3787667453289032	0.36306434869766235	0.3727169930934906	0.3692215383052826	0.3765042722225189	0.3697696924209595	0.3730258345603943	0.3682015836238861	0.37399065494537354	0.37502381205558777	0.3724745810031891	0.3713425397872925	0.37019771337509155	0.3739415407180786	0.37459251284599304	0.37170273065567017	0.37087684869766235	0.3737640082836151	0.37745022773742676	0.38289299607276917	0.37194326519966125	0.378370463848114	0.3610086143016815	0.37427568435668945	0.3772224187850952	0.3736373484134674	0.37585335969924927	0.3755323588848114	0.37566205859184265	0.36905646324157715	0.37346166372299194
GBP3	0.2849898040294647	0.2827742099761963	0.2839249074459076	0.28737759590148926	0.2848966419696808	0.2866455912590027	0.28712767362594604	0.2889419198036194	0.2797341048717499	0.2850385904312134	0.28810355067253113	0.28565722703933716	0.28322452306747437	0.2884676456451416	0.2860879898071289	0.28395599126815796	0.2849016487598419	0.27873343229293823	0.2837110161781311	0.2807022035121918	0.28605565428733826	0.2858659625053406	0.2834469676017761	0.2841061055660248	0.28540343046188354	0.28380343317985535	0.2873174250125885	0.2831631898880005	0.2846664488315582	0.282629132270813	0.2723350524902344	0.2871857285499573	0.28350934386253357	0.28896501660346985	0.286251962184906	0.28666582703590393	0.28622058033943176	0.2801709771156311	0.28358447551727295	0.2860775589942932	0.2736017107963562	0.2856304347515106	0.28974664211273193	0.2866325080394745	0.2834654748439789	0.2830653786659241	0.2876054048538208	0.28056612610816956	0.284595787525177
GBP1	0.35721439123153687	0.350815087556839	0.3557843565940857	0.35947057604789734	0.36023110151290894	0.3578043580055237	0.35840946435928345	0.36045193672180176	0.3539217710494995	0.3539797365665436	0.36009201407432556	0.35640081763267517	0.3511390686035156	0.36510756611824036	0.34790587425231934	0.36449867486953735	0.3564261496067047	0.35536062717437744	0.3572411835193634	0.34938332438468933	0.36100009083747864	0.36023905873298645	0.3602685034275055	0.35870563983917236	0.3573113679885864	0.3592591881752014	0.3567398190498352	0.35291972756385803	0.3494355082511902	0.3552381992340088	0.3652518391609192	0.3587510585784912	0.36019960045814514	0.354348361492157	0.36040058732032776	0.3581506907939911	0.36181288957595825	0.3699098825454712	0.3523716628551483	0.36236563324928284	0.34862250089645386	0.3620626628398895	0.36226287484169006	0.3611762821674347	0.3541204035282135	0.35724812746047974	0.36588719487190247	0.3581559658050537	0.3595634996891022
GBP2	0.4429818391799927	0.4385448396205902	0.44134628772735596	0.4415011405944824	0.44652092456817627	0.4421228766441345	0.43880343437194824	0.4472469985485077	0.4388764202594757	0.4368153214454651	0.44432970881462097	0.4440746307373047	0.4387579560279846	0.4481234848499298	0.4314558207988739	0.43646419048309326	0.447480171918869	0.4469098746776581	0.44418931007385254	0.4334873557090759	0.43773239850997925	0.4408702254295349	0.4478708505630493	0.435331791639328	0.439901202917099	0.42932966351509094	0.44487443566322327	0.4388115108013153	0.4436957836151123	0.4429122805595398	0.43333861231803894	0.44647982716560364	0.44567275047302246	0.44312798976898193	0.4443701207637787	0.43906745314598083	0.44694334268569946	0.45186975598335266	0.4391383230686188	0.4469003677368164	0.4289649724960327	0.4442058801651001	0.4505140781402588	0.4457312226295471	0.4416041374206543	0.4390341341495514	0.449023574590683	0.43730056285858154	0.4476240575313568
GBP4	0.36448216438293457	0.3551214039325714	0.35977059602737427	0.3622431755065918	0.3627077043056488	0.3583472967147827	0.35955822467803955	0.36359041929244995	0.3575475215911865	0.358659565448761	0.3616342544555664	0.3587825894355774	0.35354694724082947	0.3676159977912903	0.3623863756656647	0.36167797446250916	0.35978758335113525	0.36034780740737915	0.3606317937374115	0.3506971001625061	0.36277469992637634	0.3657890856266022	0.36026862263679504	0.3624909520149231	0.35923054814338684	0.36387747526168823	0.362145334482193	0.35815533995628357	0.3541361093521118	0.3525085747241974	0.36942926049232483	0.36141884326934814	0.36309921741485596	0.35877472162246704	0.3606041371822357	0.3625538945198059	0.364387184381485	0.370852530002594	0.35329747200012207	0.3624311685562134	0.3556847870349884	0.360452800989151	0.3587891161441803	0.36182382702827454	0.3587452471256256	0.3613177537918091	0.3634016811847687	0.3615052402019501	0.361104279756546
GBP5	0.3270816206932068	0.327613890171051	0.32322612404823303	0.32680147886276245	0.33035701513290405	0.32656246423721313	0.3217308223247528	0.32820338010787964	0.32538431882858276	0.32187414169311523	0.32684123516082764	0.322919636964798	0.3221532702445984	0.3308347463607788	0.32222771644592285	0.3253833055496216	0.32594019174575806	0.3278674781322479	0.3287273645401001	0.3174062669277191	0.32462453842163086	0.32141607999801636	0.3247373104095459	0.32649046182632446	0.32674455642700195	0.325491338968277	0.3257935643196106	0.3185786008834839	0.3322817087173462	0.3271871507167816	0.33665239810943604	0.32589834928512573	0.3241461515426636	0.3273310661315918	0.3268492519855499	0.322345107793808	0.33008211851119995	0.33628609776496887	0.3215235471725464	0.32749733328819275	0.3186604380607605	0.3287827968597412	0.32909804582595825	0.33057641983032227	0.32505038380622864	0.3255160450935364	0.32622915506362915	0.32843175530433655	0.33050286769866943
LRRC8B	0.17475642263889313	0.1720113903284073	0.17422613501548767	0.17799314856529236	0.1756456345319748	0.17621774971485138	0.17438648641109467	0.17637792229652405	0.17140628397464752	0.17716144025325775	0.1740400493144989	0.17691005766391754	0.17313668131828308	0.17685271799564362	0.175894632935524	0.1776876002550125	0.1741388887166977	0.17501616477966309	0.17551222443580627	0.17856842279434204	0.17455463111400604	0.17048200964927673	0.17518621683120728	0.1810169816017151	0.1764155775308609	0.17487262189388275	0.17285272479057312	0.17767250537872314	0.17451229691505432	0.17462635040283203	0.16308359801769257	0.17578382790088654	0.1755823791027069	0.17532382905483246	0.1729002296924591	0.17527040839195251	0.17442002892494202	0.17745302617549896	0.17385894060134888	0.1766192615032196	0.16770398616790771	0.17512643337249756	0.17705751955509186	0.1727103888988495	0.1758020669221878	0.17824088037014008	0.1779794842004776	0.1721818596124649	0.17486152052879333
LRRC8C	0.21336668729782104	0.21394003927707672	0.21193614602088928	0.2156079113483429	0.21551565825939178	0.21190400421619415	0.21252381801605225	0.2151775360107422	0.20786152780056	0.21135416626930237	0.2204187661409378	0.21756477653980255	0.2136923372745514	0.214410662651062	0.21644622087478638	0.2078554630279541	0.21596947312355042	0.20900177955627441	0.21483732759952545	0.20675386488437653	0.20845623314380646	0.20872829854488373	0.21269157528877258	0.21171380579471588	0.21595393121242523	0.21300826966762543	0.21211755275726318	0.21256420016288757	0.21356408298015594	0.213314950466156	0.1993137001991272	0.22031614184379578	0.21500390768051147	0.21558181941509247	0.21033106744289398	0.21633853018283844	0.2184673696756363	0.21513798832893372	0.21585798263549805	0.21626460552215576	0.20456096529960632	0.21316125988960266	0.2149159461259842	0.21424026787281036	0.21206894516944885	0.20998725295066833	0.21616505086421967	0.21536533534526825	0.2121122032403946
LRRC8D	0.2510278820991516	0.2503063380718231	0.25108933448791504	0.25661367177963257	0.25310319662094116	0.254165917634964	0.25039634108543396	0.2551877796649933	0.25493910908699036	0.25261345505714417	0.2536965310573578	0.2567383646965027	0.25080782175064087	0.2560751438140869	0.25459352135658264	0.2522275447845459	0.25220853090286255	0.25018706917762756	0.2562124729156494	0.25109273195266724	0.25215041637420654	0.25345200300216675	0.2560409903526306	0.2542598247528076	0.2543531060218811	0.25409096479415894	0.2513008713722229	0.25633424520492554	0.24874135851860046	0.2504527270793915	0.2405993640422821	0.25313323736190796	0.2529163658618927	0.2555079460144043	0.2548082172870636	0.2537408173084259	0.25384408235549927	0.25490936636924744	0.25299930572509766	0.26191627979278564	0.23954147100448608	0.25331833958625793	0.25493767857551575	0.24959343671798706	0.25132834911346436	0.2514253258705139	0.2560597360134125	0.2518344521522522	0.2536451518535614
ZNF326	0.3535423278808594	0.352470725774765	0.35234421491622925	0.35889410972595215	0.3520411550998688	0.3544159233570099	0.35349637269973755	0.35615772008895874	0.3525525629520416	0.3553205728530884	0.356423944234848	0.3556196093559265	0.352335125207901	0.34895530343055725	0.35624366998672485	0.3519737124443054	0.35257259011268616	0.351949006319046	0.355104923248291	0.3505758047103882	0.35292848944664	0.35492050647735596	0.3541620373725891	0.35157644748687744	0.3552367687225342	0.3563665747642517	0.35482215881347656	0.35480642318725586	0.353604793548584	0.3548000156879425	0.34258705377578735	0.35579442977905273	0.3528811037540436	0.3569363057613373	0.3561631441116333	0.3541730046272278	0.35459232330322266	0.35330677032470703	0.353425532579422	0.3565119504928589	0.3428633213043213	0.35655146837234497	0.3609129786491394	0.35181036591529846	0.3514300286769867	0.35584205389022827	0.35492241382598877	0.3552376329898834	0.3546881675720215
CDC7	0.11271737515926361	0.12126474827528	0.11095692962408066	0.1122027114033699	0.11372227966785431	0.11938554793596268	0.11265508830547333	0.11149588227272034	0.1087043508887291	0.11473306268453598	0.11401074379682541	0.11408297717571259	0.11129853129386902	0.11461613327264786	0.11174125969409943	0.10899841785430908	0.11133694648742676	0.11303173005580902	0.11429966986179352	0.10981090366840363	0.11031456291675568	0.11149272322654724	0.11370924115180969	0.11256081610918045	0.11138974130153656	0.11128149181604385	0.12265564501285553	0.11327987909317017	0.11369486898183823	0.12338686734437943	0.10748524963855743	0.11322873830795288	0.11244253814220428	0.11582489311695099	0.11569191515445709	0.11284704506397247	0.11673825979232788	0.12096543610095978	0.10996691137552261	0.1271144598722458	0.1115013137459755	0.11519678682088852	0.11330215632915497	0.11373613029718399	0.11134832352399826	0.1137639731168747	0.12368199229240417	0.11074122786521912	0.11462721228599548
TGFBR3	0.19749537110328674	0.19507378339767456	0.19995126128196716	0.1950240433216095	0.19339501857757568	0.1993687003850937	0.1935240626335144	0.19877195358276367	0.1943874955177307	0.19532588124275208	0.19951875507831573	0.19874422252178192	0.20296482741832733	0.1990717500448227	0.1904526799917221	0.19431659579277039	0.19525839388370514	0.1933537870645523	0.19454984366893768	0.1943778246641159	0.19634637236595154	0.1990557312965393	0.19595681130886078	0.1956470012664795	0.19519266486167908	0.19324445724487305	0.19829092919826508	0.19290496408939362	0.1925792396068573	0.19775569438934326	0.18836422264575958	0.19583286345005035	0.19471442699432373	0.19434905052185059	0.1985408514738083	0.19486962258815765	0.1976848989725113	0.19237884879112244	0.19370314478874207	0.198158860206604	0.19195148348808289	0.19356371462345123	0.19854985177516937	0.19264006614685059	0.19531026482582092	0.1952069103717804	0.19801762700080872	0.19659195840358734	0.1950359344482422
RPAP2	0.339705228805542	0.3365752696990967	0.3378203213214874	0.3440658748149872	0.33712300658226013	0.3423210382461548	0.3376229703426361	0.3432953953742981	0.3389560580253601	0.34077179431915283	0.3424757122993469	0.34209775924682617	0.33717042207717896	0.3383895456790924	0.33959347009658813	0.338326632976532	0.339042603969574	0.33457332849502563	0.34028708934783936	0.33489298820495605	0.34016305208206177	0.34117570519447327	0.3402334451675415	0.34159478545188904	0.3400041162967682	0.3246033787727356	0.33775076270103455	0.3418433666229248	0.3381791114807129	0.33732229471206665	0.2941328287124634	0.3342364430427551	0.3373396396636963	0.34179189801216125	0.34319740533828735	0.3421156704425812	0.3359799385070801	0.3367381691932678	0.3360711336135864	0.34070274233818054	0.3267521858215332	0.3409780263900757	0.34620344638824463	0.3355259597301483	0.33812224864959717	0.3406803011894226	0.3411521017551422	0.33404767513275146	0.34022459387779236
GFI1	0.16634231805801392	0.16605941951274872	0.16581730544567108	0.16631720960140228	0.16539432108402252	0.16914133727550507	0.17038491368293762	0.16869805753231049	0.16324850916862488	0.16473199427127838	0.1696372628211975	0.16700726747512817	0.1636645644903183	0.16836883127689362	0.16530638933181763	0.16476276516914368	0.16375064849853516	0.16547997295856476	0.17092928290367126	0.16132082045078278	0.1696801781654358	0.16657754778862	0.16635920107364655	0.16430243849754333	0.1676330715417862	0.16253456473350525	0.16700929403305054	0.16365425288677216	0.16484004259109497	0.16820135712623596	0.17472748458385468	0.16887690126895905	0.16575860977172852	0.16898153722286224	0.16747207939624786	0.1668161153793335	0.17157745361328125	0.17381857335567474	0.16151085495948792	0.17081882059574127	0.16086840629577637	0.17021195590496063	0.17124824225902557	0.1645554155111313	0.16561205685138702	0.16703571379184723	0.1735769510269165	0.16963273286819458	0.1689917892217636
RPL5	0.9219392538070679	0.9061588644981384	0.9298523664474487	1.0	0.9195448160171509	1.0	1.0	0.9219227433204651	0.914645791053772	0.9086464047431946	0.922635555267334	0.9175737500190735	1.0	0.928149938583374	1.0	0.9203697443008423	0.9212738871574402	0.922201931476593	0.9183715581893921	1.0	0.9084367752075195	0.9174581170082092	0.9258267283439636	0.9134911298751831	0.9192611575126648	1.0	0.9087770581245422	0.9128857851028442	0.9062384963035583	0.9151949882507324	0.9148889780044556	0.9154508113861084	1.0	0.9148475527763367	0.9186602234840393	0.9187057018280029	0.9188706278800964	0.9173303246498108	0.91070556640625	0.9213979244232178	0.8879846930503845	0.9223154783248901	0.9200240969657898	0.9191414713859558	0.9177569150924683	0.9107386469841003	0.9221404790878296	1.0	0.9094489812850952
MTF2	0.4585806727409363	0.45064738392829895	0.4614829123020172	0.4566778540611267	0.4570733606815338	0.4590533971786499	0.45648983120918274	0.4615006148815155	0.4568038582801819	0.45782843232154846	0.46131592988967896	0.4653448164463043	0.455810546875	0.45608723163604736	0.4651445746421814	0.4531167447566986	0.45653659105300903	0.45252344012260437	0.4597252607345581	0.453633189201355	0.45137837529182434	0.46031653881073	0.4562578499317169	0.4531399607658386	0.4593307375907898	0.45591410994529724	0.45974597334861755	0.4569418728351593	0.4493485987186432	0.4542831778526306	0.33238041400909424	0.46079766750335693	0.45969158411026	0.45952653884887695	0.4588050842285156	0.45810365676879883	0.45450204610824585	0.45438382029533386	0.4509561061859131	0.4584817886352539	0.44879841804504395	0.45964401960372925	0.46440574526786804	0.4485047459602356	0.453959584236145	0.4597497880458832	0.46244481205940247	0.45899003744125366	0.4600365161895752
TMED5	0.40214595198631287	0.3968740403652191	0.4009909927845001	0.40696167945861816	0.40152159333229065	0.4022814929485321	0.3987632691860199	0.4053637683391571	0.40482231974601746	0.40194427967071533	0.4015958309173584	0.40476688742637634	0.3983243703842163	0.40333718061447144	0.3971806764602661	0.3992595374584198	0.3974702060222626	0.39579930901527405	0.4037337601184845	0.40245720744132996	0.4004231095314026	0.4023057222366333	0.3973800539970398	0.400691956281662	0.4008791744709015	0.39748671650886536	0.40255510807037354	0.40057173371315	0.39632782340049744	0.39957380294799805	0.3862493634223938	0.4000728726387024	0.39963921904563904	0.4041541516780853	0.4038391411304474	0.40287405252456665	0.40110740065574646	0.3963104486465454	0.39745092391967773	0.40153488516807556	0.39530622959136963	0.40219762921333313	0.4048413634300232	0.393168568611145	0.3992844223976135	0.40297067165374756	0.4043298661708832	0.403860867023468	0.3977600038051605
DR1	0.4341377317905426	0.4266611337661743	0.43256819248199463	0.4339768886566162	0.4350627362728119	0.43370726704597473	0.42493775486946106	0.43244093656539917	0.432622492313385	0.4351745843887329	0.43107956647872925	0.43257397413253784	0.42975395917892456	0.43440961837768555	0.42573145031929016	0.4331284761428833	0.43383851647377014	0.42476221919059753	0.4348216652870178	0.42080047726631165	0.42776477336883545	0.4272138178348541	0.4326285123825073	0.4319589138031006	0.4303690195083618	0.4286872446537018	0.42285555601119995	0.4309506416320801	0.4269988536834717	0.4274989366531372	0.4272429347038269	0.43052980303764343	0.43289923667907715	0.4295293092727661	0.4411831796169281	0.4326149523258209	0.4463411569595337	0.43092238903045654	0.42209866642951965	0.43741342425346375	0.41763532161712646	0.4341048300266266	0.4341011643409729	0.43072041869163513	0.43193525075912476	0.43463823199272156	0.43566009402275085	0.42312055826187134	0.4307807683944702
DNTTIP2	0.48328548669815063	0.4854072630405426	0.4825821816921234	0.4873522222042084	0.485098659992218	0.48178061842918396	0.4779137372970581	0.48116183280944824	0.4772556722164154	0.4828738868236542	0.4869329631328583	0.48481008410453796	0.4799596071243286	0.48455485701560974	0.4800778329372406	0.48537805676460266	0.4831385314464569	0.4823801517486572	0.4880099892616272	0.4734348654747009	0.4761095643043518	0.4861125946044922	0.4884991943836212	0.4829216003417969	0.48118770122528076	0.47939103841781616	0.48123443126678467	0.48205557465553284	0.47888416051864624	0.4813201427459717	0.4845127761363983	0.4833453893661499	0.4811013638973236	0.4838087558746338	0.48443734645843506	0.48274466395378113	0.48735910654067993	0.4854084253311157	0.47655045986175537	0.4870872497558594	0.4653715491294861	0.48370450735092163	0.4844082295894623	0.4818727672100067	0.4803353250026703	0.48390182852745056	0.4851369857788086	0.4809968173503876	0.4813484251499176
GCLM	0.35107842087745667	0.3513103425502777	0.3513909876346588	0.35406216979026794	0.35000747442245483	0.3519114553928375	0.35166314244270325	0.35313287377357483	0.3538850247859955	0.3524087071418762	0.35776668787002563	0.35020801424980164	0.3561908006668091	0.35064318776130676	0.3509843051433563	0.35064005851745605	0.3513316810131073	0.3506729006767273	0.35058799386024475	0.3475477695465088	0.35048621892929077	0.3496497571468353	0.353212833404541	0.3477514386177063	0.35127875208854675	0.34573984146118164	0.3509650230407715	0.3513090908527374	0.3458874225616455	0.35131698846817017	0.3391943871974945	0.3535442650318146	0.3487890064716339	0.3498312830924988	0.3520650565624237	0.34953635931015015	0.35203200578689575	0.3475050628185272	0.34860745072364807	0.35419631004333496	0.33933234214782715	0.35353145003318787	0.35109609365463257	0.3525165617465973	0.3487814664840698	0.3441903591156006	0.3481992483139038	0.3509525656700134	0.3543304204940796
RWDD3	0.07659274339675903	0.07396534085273743	0.07535827159881592	0.0772901102900505	0.07714821398258209	0.07579100131988525	0.07455688714981079	0.07541243731975555	0.07669748365879059	0.07735410332679749	0.0770501047372818	0.07667787373065948	0.07890991121530533	0.07464940845966339	0.07765614986419678	0.07343042641878128	0.07739613205194473	0.07426482439041138	0.07490700483322144	0.07391024380922318	0.075068399310112	0.07519955933094025	0.07744515687227249	0.07737235724925995	0.07487156242132187	0.07499869167804718	0.08004304766654968	0.0736033022403717	0.07672549784183502	0.07571669667959213	0.0	0.07680237293243408	0.0747029185295105	0.07659587264060974	0.07382888346910477	0.07696002721786499	0.07542523741722107	0.07426169514656067	0.07669668644666672	0.07595943659543991	0.0755426287651062	0.0754077285528183	0.07609566301107407	0.07325716316699982	0.07464415580034256	0.07581587135791779	0.0769348070025444	0.07493935525417328	0.07590915262699127
DPYD	0.31032052636146545	0.3091076612472534	0.3110416829586029	0.3143317401409149	0.3103817105293274	0.31296229362487793	0.31094738841056824	0.31428322196006775	0.31676408648490906	0.3126908838748932	0.31492874026298523	0.31302669644355774	0.31069380044937134	0.3113400936126709	0.31320223212242126	0.3108445107936859	0.30941882729530334	0.3074338138103485	0.31401485204696655	0.3075280785560608	0.3111962080001831	0.30917248129844666	0.3110463619232178	0.3130786716938019	0.30955326557159424	0.31385329365730286	0.3101928234100342	0.31231504678726196	0.30910801887512207	0.3094056248664856	0.2508244812488556	0.3118729293346405	0.30661386251449585	0.3141368627548218	0.312269389629364	0.30975955724716187	0.3091749846935272	0.3069358766078949	0.310130774974823	0.3155805468559265	0.29657357931137085	0.3093288540840149	0.314358115196228	0.3081604242324829	0.3102324903011322	0.31096184253692627	0.31541603803634644	0.3108448386192322	0.31191593408584595
AGL	0.3118637800216675	0.31012803316116333	0.30806127190589905	0.31201452016830444	0.3082321286201477	0.31270134449005127	0.31050175428390503	0.3168420195579529	0.3116494119167328	0.31355056166648865	0.31517598032951355	0.3165377378463745	0.3144810199737549	0.3045123219490051	0.31350067257881165	0.30980363488197327	0.3108866810798645	0.31275299191474915	0.3133852183818817	0.3109123706817627	0.31138375401496887	0.3103775680065155	0.31237804889678955	0.3122365474700928	0.3141961395740509	0.3034106194972992	0.32010120153427124	0.31330546736717224	0.30987268686294556	0.3115690052509308	0.17996972799301147	0.31110110878944397	0.31192541122436523	0.3145047426223755	0.3092840909957886	0.3110516369342804	0.307048499584198	0.30948930978775024	0.31153398752212524	0.31588301062583923	0.30086836218833923	0.3124765157699585	0.3151401877403259	0.30602943897247314	0.3101557791233063	0.3107703626155853	0.31121641397476196	0.3065706789493561	0.3120191693305969
SLC35A3	0.29853686690330505	0.29953354597091675	0.2933530807495117	0.300364226102829	0.2975905239582062	0.29710620641708374	0.29756438732147217	0.30088815093040466	0.2998424470424652	0.299536794424057	0.3008762001991272	0.300906777381897	0.29614153504371643	0.29673776030540466	0.30147621035575867	0.2970019578933716	0.29755866527557373	0.2996640205383301	0.3007615804672241	0.2952258884906769	0.29223090410232544	0.3012390732765198	0.2982853651046753	0.30263984203338623	0.29952824115753174	0.3004988431930542	0.29811716079711914	0.30152586102485657	0.2964708209037781	0.2963937222957611	0.24286894500255585	0.2998047173023224	0.29629555344581604	0.2987752854824066	0.29885971546173096	0.29849764704704285	0.29773372411727905	0.29641881585121155	0.29201140999794006	0.3032830059528351	0.28666338324546814	0.30173271894454956	0.3055295944213867	0.293001651763916	0.29968559741973877	0.3008236289024353	0.3037107586860657	0.29533180594444275	0.29646000266075134
SASS6	0.25703099370002747	0.25626909732818604	0.2581608295440674	0.2601337432861328	0.25954917073249817	0.2576781213283539	0.25726282596588135	0.25979793071746826	0.2563738524913788	0.2579081654548645	0.2607157826423645	0.260188490152359	0.26130807399749756	0.25504270195961	0.254276841878891	0.2576694190502167	0.257708340883255	0.2534198462963104	0.2571118474006653	0.25412824749946594	0.2574155032634735	0.25208550691604614	0.25973618030548096	0.2618200182914734	0.25872328877449036	0.2585379481315613	0.25776612758636475	0.2578386068344116	0.2586219906806946	0.2558601498603821	0.19213417172431946	0.25855499505996704	0.2545646131038666	0.2586402893066406	0.25586336851119995	0.25858160853385925	0.2558455765247345	0.25834736227989197	0.25533488392829895	0.26427701115608215	0.24981409311294556	0.2585194706916809	0.2589298486709595	0.2556482255458832	0.25852635502815247	0.2567393183708191	0.2578890919685364	0.255913108587265	0.25773510336875916
[truncated: 8,553 more rows]
[truncated: 43 more columns]
