# Supplementary material for: Deep autoencoder for interpretable tissue-adaptive deconvolution and cell-type-specific gene analysis
Source: Nat Commun. 2022 Nov 8;13:6735. doi: 10.1038/s41467-022-34550-9 (PMC9641692; doi:10.1038/s41467-022-34550-9)
Supplement: Supplementary file 4 — Source Data [file 41467_2022_34550_MOESM4_ESM.zip › Source Data/fig4/4h/HIV_CD8Tcells_sigm.txt]

	ADT0614R	ADT06JT1	ADT06P73	ADT08290	ADT0834L	ADT0VSQM	BDT060P4	BDT0613Q	BDT06152	BDT0615B	BDT06FQY	BDT07ZNY	BDT081ZZ	BDT0824M	BDT082CV	BDT082QF	BDT08346	BDT17BWJ	BDT17DSJ	BDT17K6X	BDTO6FXR	CDT00QZ5	CDT033GS	CDT052KF	CDT052MR	CDT0827R	CDT0828T	CDT082FB	CDT082NY	CDT0833D	CDT0K1DW	CDT0VBP1	DDT052KR	DDT052LD	DDT052NJ	DDT06158	DDT06FRH	DDT06JZK	DDT072V1	DDT08GTB	DDT0TGZX	DDT0THCH	DDT178LQ	EDT052L0	EDT06FYR	EDT07ZLT	EDT07ZSG	EDT08	EDT17D5C
NOC2L	0.4665778875350952	0.4613853991031647	0.4665619730949402	0.4619184732437134	0.4655204117298126	0.46692147850990295	0.4596601128578186	0.46556520462036133	0.45548903942108154	0.45953071117401123	0.462986558675766	0.46363013982772827	0.4584442973136902	0.46388497948646545	0.467402845621109	0.46082234382629395	0.4663306474685669	0.46317434310913086	0.4647117853164673	0.46651020646095276	0.4660264849662781	0.46251973509788513	0.463392049074173	0.4602535367012024	0.46311843395233154	0.4546414911746979	0.46190953254699707	0.46033912897109985	0.466705322265625	0.45959216356277466	0.46158263087272644	0.4632115662097931	0.45815637707710266	0.4645170271396637	0.4664289951324463	0.4620278477668762	0.46685582399368286	0.4611012637615204	0.45963090658187866	0.4732082188129425	0.46261128783226013	0.46418219804763794	0.46463942527770996	0.4615151882171631	0.4627806544303894	0.4671025574207306	0.4627487361431122	0.4632011353969574	0.4655302166938782
KLHL17	0.0	0.0	0.0	0.0	0.0	0.0	0.0	0.0	0.0	0.0	0.0	0.0	0.0	0.0	0.0	0.0	0.0	0.0	0.0	0.0	0.0	0.0	0.0	0.0	0.0	0.0	0.0	0.0	0.0	0.0	0.0	0.0	0.0	0.0	0.0	0.0	0.0	0.0	0.0	0.0	0.0	0.0	0.0	0.0	0.0	0.0	0.0	0.0	0.0
PLEKHN1	0.2006801813840866	0.2026406079530716	0.1976679265499115	0.16965195536613464	0.19172249734401703	0.0	0.16270355880260468	0.1912337690591812	0.02751789800822735	0.19321994483470917	0.1983622908592224	0.20465286076068878	0.18609380722045898	0.19957728683948517	0.20092210173606873	0.19244250655174255	0.1979876607656479	0.2056335210800171	0.19503992795944214	0.19688723981380463	0.19821184873580933	0.2009584605693817	0.19755761325359344	0.0	0.19821269810199738	0.0	0.20294606685638428	0.20069357752799988	0.19697709381580353	0.19224350154399872	0.19726286828517914	0.20049983263015747	0.19723637402057648	0.20000389218330383	0.20056043565273285	0.1963685005903244	0.19827614724636078	0.20561754703521729	0.19306215643882751	0.1970904916524887	0.19763974845409393	0.1933608055114746	0.19596049189567566	0.19665013253688812	0.2028980702161789	0.1956474930047989	0.2013068050146103	0.19995927810668945	0.19858406484127045
HES4	0.2047422081232071	0.20103591680526733	0.20694038271903992	0.20162539184093475	0.19761744141578674	0.2017255574464798	0.14288535714149475	0.20294195413589478	0.19412171840667725	0.1980409473180771	0.1983812004327774	0.20124059915542603	0.19518202543258667	0.20728164911270142	0.19744685292243958	0.19974027574062347	0.20309323072433472	0.20269668102264404	0.2048054337501526	0.20506787300109863	0.20055532455444336	0.19633010029792786	0.20007221400737762	0.19756922125816345	0.19795489311218262	0.2098768651485443	0.2028159350156784	0.20253857970237732	0.19990898668766022	0.19993086159229279	0.20435339212417603	0.19852492213249207	0.08328147232532501	0.19889092445373535	0.19207321107387543	0.19653676450252533	0.198190376162529	0.20231226086616516	0.1981535255908966	0.20339088141918182	0.20029421150684357	0.20003579556941986	0.20483583211898804	0.1979098916053772	0.20153267681598663	0.20310518145561218	0.20231932401657104	0.20164604485034943	0.2075098305940628
ISG15	1.0	1.0	1.0	1.0	1.0	1.0	1.0	1.0	1.0	1.0	1.0	1.0	1.0	1.0	1.0	1.0	1.0	1.0	1.0	1.0	1.0	1.0	1.0	1.0	1.0	1.0	1.0	1.0	1.0	1.0	1.0	1.0	1.0	1.0	1.0	1.0	1.0	1.0	1.0	1.0	1.0	1.0	1.0	1.0	1.0	1.0	1.0	1.0	1.0
C1orf159	0.0	0.0	0.0	0.0	0.0	0.0	0.0	0.0	0.0	0.0	0.0	0.0	0.0	0.0	0.0	0.0	0.0	0.0	0.0	0.0	0.0	0.0	0.0	0.0	0.0	0.0	0.0	0.0	0.0	0.0	0.0	0.0	0.0	0.0	0.0	0.0	0.0	0.0	0.0	0.0	0.0	0.0	0.0	0.0	0.0	0.0	0.0	0.0	0.0
TNFRSF18	0.3569982647895813	0.3540838956832886	0.36061426997184753	0.35903191566467285	0.3619040548801422	0.36065518856048584	0.3527129292488098	0.3571542501449585	0.3548315465450287	0.35537511110305786	0.3619334101676941	0.356245756149292	0.3564319312572479	0.3583604395389557	0.35907840728759766	0.35690662264823914	0.3562253713607788	0.3602014183998108	0.35932567715644836	0.3646931052207947	0.3576987087726593	0.3537488281726837	0.36066436767578125	0.3509006202220917	0.3615005314350128	0.3520910143852234	0.3610915243625641	0.36128535866737366	0.35799822211265564	0.3586217761039734	0.3604775369167328	0.35915499925613403	0.357062965631485	0.35841161012649536	0.3576469421386719	0.35365229845046997	0.36060845851898193	0.35741326212882996	0.35447654128074646	0.35783326625823975	0.35836419463157654	0.35925403237342834	0.3635577857494354	0.35931500792503357	0.3568917214870453	0.3581428527832031	0.3606054484844208	0.35756659507751465	0.3585933744907379
TNFRSF4	0.2834853231906891	0.2875145971775055	0.28351205587387085	0.2834709882736206	0.28606757521629333	0.28146395087242126	0.2808270752429962	0.2871697247028351	0.27057093381881714	0.28031039237976074	0.2856691777706146	0.28338372707366943	0.277519166469574	0.28759118914604187	0.2894975244998932	0.2870056927204132	0.283359557390213	0.28004932403564453	0.28312546014785767	0.2887396812438965	0.2838256061077118	0.2850135862827301	0.286257803440094	0.2790027856826782	0.285530686378479	0.28511157631874084	0.2919926643371582	0.28283727169036865	0.2872704565525055	0.2912641763687134	0.28736773133277893	0.2859634459018707	0.28531354665756226	0.28247442841529846	0.28573185205459595	0.2833777070045471	0.2888484597206116	0.28503644466400146	0.28459054231643677	0.28440597653388977	0.2823610305786133	0.2887080907821655	0.28450506925582886	0.2874518036842346	0.29789429903030396	0.28348833322525024	0.2896634042263031	0.28500986099243164	0.28279808163642883
SDF4	0.4968339800834656	0.4965325891971588	0.49595391750335693	0.49731478095054626	0.4972861409187317	0.4986661374568939	0.49727505445480347	0.49843841791152954	0.492445707321167	0.4959351420402527	0.5008529424667358	0.4945625364780426	0.4908601939678192	0.4949827194213867	0.4989793300628662	0.49105826020240784	0.4972977638244629	0.49795475602149963	0.49789562821388245	0.503636360168457	0.4994736909866333	0.49262356758117676	0.4956091046333313	0.49587470293045044	0.5013965368270874	0.4892387092113495	0.5017857551574707	0.4979502856731415	0.4932508170604706	0.49611449241638184	0.49644404649734497	0.4973769783973694	0.5017627477645874	0.5003693103790283	0.4982541799545288	0.49758946895599365	0.5029470920562744	0.502077579498291	0.4978024959564209	0.5063840746879578	0.5030959844589233	0.4995534121990204	0.49772462248802185	0.497478187084198	0.4998016357421875	0.5002437233924866	0.49711671471595764	0.4957389533519745	0.49929124116897583
B3GALT6	0.11000049114227295	0.10712859779596329	0.11581854522228241	0.11087174713611603	0.1169985830783844	0.11330302059650421	0.10938752442598343	0.11351136863231659	0.11269901692867279	0.11184456199407578	0.11270612478256226	0.10739609599113464	0.10755592584609985	0.11368156969547272	0.12147479504346848	0.11578519642353058	0.11376231908798218	0.10816439986228943	0.11032801866531372	0.11689379066228867	0.11333753168582916	0.11101920157670975	0.10959018766880035	0.11281587183475494	0.11292053759098053	0.1266302615404129	0.11982473731040955	0.1118060052394867	0.11123713105916977	0.11576023697853088	0.11236625909805298	0.11561046540737152	0.11306113004684448	0.11906930804252625	0.11128608137369156	0.10923926532268524	0.10936485975980759	0.11159120500087738	0.11032894998788834	0.1191554144024849	0.11471975594758987	0.12072582542896271	0.10769695043563843	0.1103236973285675	0.10716097056865692	0.11673513799905777	0.11565232276916504	0.10785603523254395	0.11080175638198853
UBE2J2	0.4895203113555908	0.48910728096961975	0.48815426230430603	0.49125388264656067	0.4895694851875305	0.49062883853912354	0.48887091875076294	0.4900737404823303	0.4853077530860901	0.4913569986820221	0.4914528727531433	0.49401697516441345	0.487877756357193	0.4927063584327698	0.48971161246299744	0.4922952353954315	0.4899602234363556	0.48392772674560547	0.4958972930908203	0.4937644898891449	0.491249144077301	0.4960123896598816	0.4870142340660095	0.4859238862991333	0.4906045198440552	0.48209214210510254	0.4958527088165283	0.49577897787094116	0.4908314645290375	0.48063257336616516	0.49215444922447205	0.4873224198818207	0.49016857147216797	0.49999210238456726	0.48880425095558167	0.48854267597198486	0.48955249786376953	0.48952314257621765	0.48711374402046204	0.49471375346183777	0.4986914396286011	0.49261948466300964	0.48996973037719727	0.49113088846206665	0.49182581901550293	0.49937519431114197	0.48785290122032166	0.49114131927490234	0.491005539894104
ACAP3	0.20007887482643127	0.20473451912403107	0.2010909914970398	0.1989927887916565	0.21046759188175201	0.19821657240390778	0.19554370641708374	0.20308443903923035	0.1964370459318161	0.2062384933233261	0.20542596280574799	0.20887909829616547	0.20204833149909973	0.20386268198490143	0.20427067577838898	0.20353807508945465	0.20401914417743683	0.20067138969898224	0.20657449960708618	0.21079368889331818	0.20545916259288788	0.20371496677398682	0.2019292414188385	0.20033212006092072	0.20128603279590607	0.21221864223480225	0.21451687812805176	0.20411141216754913	0.20204909145832062	0.20472683012485504	0.21069744229316711	0.2055201530456543	0.19300046563148499	0.20318467915058136	0.19871090352535248	0.198237344622612	0.20078730583190918	0.21061724424362183	0.20809322595596313	0.21042226254940033	0.2041255682706833	0.20410175621509552	0.21124598383903503	0.19798915088176727	0.20398125052452087	0.20654943585395813	0.20739814639091492	0.2032306045293808	0.20831462740898132
PUSL1	0.19700701534748077	0.19516736268997192	0.1948888599872589	0.1989382654428482	0.19854766130447388	0.1968524307012558	0.19915299117565155	0.1954789012670517	0.19956621527671814	0.19419021904468536	0.19792994856834412	0.19132837653160095	0.19807326793670654	0.1956387162208557	0.2006649523973465	0.20049132406711578	0.19780829548835754	0.19412101805210114	0.19708509743213654	0.20042452216148376	0.19595572352409363	0.18853172659873962	0.1980534940958023	0.19619931280612946	0.1964896321296692	0.20284099876880646	0.20866107940673828	0.19566647708415985	0.19171619415283203	0.19229882955551147	0.20121943950653076	0.19605901837348938	0.1998952180147171	0.20116403698921204	0.206136554479599	0.19731198251247406	0.19781576097011566	0.20098765194416046	0.19008274376392365	0.20316269993782043	0.201444610953331	0.19587987661361694	0.20933684706687927	0.19958336651325226	0.19391021132469177	0.19871729612350464	0.20341630280017853	0.19463157653808594	0.2032746523618698
DVL1	0.0	0.0	0.0	0.0	0.0	0.0	0.0	0.0	0.0	0.0	0.0	0.0	0.0	0.0	0.0	0.0	0.0	0.0	0.0	0.0	0.0	0.0	0.0	0.0	0.0	0.0	0.0	0.0	0.0	0.0	0.0	0.0	0.0	0.0	0.0	0.0	0.0	0.0	0.0	0.0	0.0	0.0	0.0	0.0	0.0	0.0	0.0	0.0	0.0
AURKAIP1	0.6840001344680786	0.6731627583503723	0.6720184087753296	0.677836000919342	0.6741271615028381	0.671831488609314	0.6737591028213501	0.6773232221603394	0.6731508374214172	0.6760953068733215	0.6763801574707031	0.6813981533050537	0.4366491436958313	0.673084557056427	0.667206346988678	0.6707526445388794	0.6764295697212219	0.6785428524017334	0.6786850690841675	0.6783151626586914	0.674547553062439	0.677862823009491	0.6764838695526123	0.6766299605369568	0.6752372980117798	0.6604709625244141	0.6813459992408752	0.6743937730789185	0.6732736229896545	0.6720795631408691	0.6727178692817688	0.6751084327697754	0.3385332524776459	0.6787053346633911	0.6729784607887268	0.6669192910194397	0.6705363392829895	0.6722034215927124	0.6719353795051575	0.6741820573806763	0.6763660907745361	0.6771622896194458	0.6744025349617004	0.6718807220458984	0.6787476539611816	0.6714079976081848	0.6805635690689087	0.6733465790748596	0.6771539449691772
CCNL2	0.24864959716796875	0.24320803582668304	0.24582110345363617	0.24766844511032104	0.24634617567062378	0.0	0.18634088337421417	0.24192899465560913	0.22118531167507172	0.24525661766529083	0.24678221344947815	0.24916741251945496	0.11955621093511581	0.24432960152626038	0.24716642498970032	0.2426915466785431	0.24608606100082397	0.2500694990158081	0.24747437238693237	0.24934682250022888	0.23403887450695038	0.23796497285366058	0.24224337935447693	0.0	0.24353493750095367	0.0	0.2485608458518982	0.24829360842704773	0.24711760878562927	0.24624048173427582	0.24658620357513428	0.24562786519527435	0.15636484324932098	0.24006180465221405	0.2335186004638672	0.2438817322254181	0.23444755375385284	0.24505089223384857	0.24316322803497314	0.24697527289390564	0.24782320857048035	0.23966427147388458	0.24609898030757904	0.24223105609416962	0.2440635710954666	0.24421584606170654	0.2408815324306488	0.24112731218338013	0.24752755463123322
MRPL20	0.5712099671363831	0.5661962032318115	0.5655531883239746	0.5662016272544861	0.5609688758850098	0.5598264336585999	0.5638564229011536	0.5677530169487	0.5704052448272705	0.5649921298027039	0.5673753023147583	0.5717703104019165	0.5618844628334045	0.5687646865844727	0.565475344657898	0.56524658203125	0.5641829371452332	0.5657744407653809	0.5685300827026367	0.5668256282806396	0.556394636631012	0.5613579154014587	0.56183260679245	0.5703076124191284	0.5647789239883423	0.5533879399299622	0.5673766732215881	0.5664868950843811	0.5706411600112915	0.5602047443389893	0.5654287934303284	0.5681372284889221	0.4932441711425781	0.5685133934020996	0.5699679851531982	0.5650133490562439	0.5620928406715393	0.5584192872047424	0.5614863634109497	0.5669125914573669	0.556239128112793	0.5686049461364746	0.5704272985458374	0.560020923614502	0.563736617565155	0.5650724768638611	0.5650773048400879	0.5687622427940369	0.565378725528717
ATAD3C	0.12294406443834305	0.12378081679344177	0.12164279073476791	0.12038295716047287	0.12427216023206711	0.12267518788576126	0.12231085449457169	0.12179708480834961	0.12366972118616104	0.12143287062644958	0.12349962443113327	0.12482435256242752	0.11769766360521317	0.12590128183364868	0.12309305369853973	0.1217966079711914	0.12350122630596161	0.12363554537296295	0.12188415229320526	0.12083010375499725	0.12271801382303238	0.12582746148109436	0.11911676824092865	0.11816278100013733	0.12382335215806961	0.11438828706741333	0.12371467053890228	0.12531685829162598	0.12569335103034973	0.12318791449069977	0.12116039544343948	0.12581144273281097	0.11752426624298096	0.12241681665182114	0.12410005927085876	0.12245725095272064	0.11813143640756607	0.12379493564367294	0.1188540905714035	0.12045342475175858	0.11918029934167862	0.12401475757360458	0.1277707815170288	0.11921974271535873	0.12409404665231705	0.12300799041986465	0.1256774663925171	0.12277181446552277	0.12148245424032211
ATAD3B	0.0	0.0	0.0	0.0	0.0	0.0	0.0	0.0	0.0	0.0	0.0	0.0	0.0	0.0	0.0	0.0	0.0	0.0	0.0	0.0	0.0	0.0	0.0	0.0	0.0	0.0	0.0	0.0	0.0	0.0	0.0	0.0	0.0	0.0	0.0	0.0	0.0	0.0	0.0	0.0	0.0	0.0	0.0	0.0	0.0	0.0	0.0	0.0	0.0
ATAD3A	0.12629234790802002	0.12255416065454483	0.12274190038442612	0.126241073012352	0.11803454160690308	0.11701378226280212	0.11946840584278107	0.12335816025733948	0.12255436182022095	0.11826425790786743	0.12362302094697952	0.12633341550827026	0.11995977908372879	0.12227323651313782	0.12056322395801544	0.12448973208665848	0.12245714664459229	0.1197752058506012	0.12752999365329742	0.12132295966148376	0.12119153141975403	0.12334422022104263	0.1254763901233673	0.11940734088420868	0.12379558384418488	0.11477239429950714	0.12716436386108398	0.12187403440475464	0.12585274875164032	0.12178757786750793	0.12398672103881836	0.12741762399673462	0.12079253047704697	0.12328899651765823	0.12160247564315796	0.12134229391813278	0.12355728447437286	0.12160229682922363	0.1201140433549881	0.12656041979789734	0.12286867201328278	0.12019594013690948	0.12611770629882812	0.11916166543960571	0.12204497307538986	0.12262872606515884	0.12210099399089813	0.12168140709400177	0.1217537373304367
SSU72	0.7057585716247559	0.7020053267478943	0.7006458044052124	0.7033886313438416	0.7027000188827515	0.6955762505531311	0.699732780456543	0.7001219987869263	0.6972067952156067	0.7067049741744995	0.7065334916114807	0.7047600150108337	0.7032783031463623	0.702284038066864	0.7025408744812012	0.6983632445335388	0.7040666341781616	0.7051054239273071	0.7050897479057312	0.7117824554443359	0.7065930366516113	0.7010002732276917	0.7049458026885986	0.7017880082130432	0.7034381031990051	0.695562481880188	0.7123224139213562	0.7009848356246948	0.709813117980957	0.7009584903717041	0.7008035182952881	0.7045720815658569	0.7022335529327393	0.7111039757728577	0.7029915452003479	0.6948034167289734	0.70008784532547	0.7011047005653381	0.7011748552322388	0.7062103748321533	0.704776406288147	0.6964741349220276	0.7080262899398804	0.7041419148445129	0.7004891037940979	0.7007895708084106	0.7052911520004272	0.7020790576934814	0.7043346762657166
MIB2	0.4395580291748047	0.43797436356544495	0.43667498230934143	0.3643035292625427	0.43189024925231934	0.023890934884548187	0.28302210569381714	0.4360598921775818	0.28424882888793945	0.43994036316871643	0.44150879979133606	0.43782955408096313	0.16356924176216125	0.43800270557403564	0.4383828341960907	0.43374037742614746	0.44044068455696106	0.44277459383010864	0.43897873163223267	0.4420448839664459	0.43833398818969727	0.4357391893863678	0.4309765696525574	0.0	0.43788933753967285	0.014769263565540314	0.45231330394744873	0.43822190165519714	0.4384726285934448	0.4357770085334778	0.4404740631580353	0.43752288818359375	0.18258130550384521	0.4332984685897827	0.4362103343009949	0.4391114115715027	0.4292243719100952	0.4364507794380188	0.4335016906261444	0.43640679121017456	0.44050896167755127	0.43797048926353455	0.436800479888916	0.43212592601776123	0.43634381890296936	0.43909698724746704	0.431968092918396	0.43629851937294006	0.43780747056007385
MMP23B	0.0	0.0	0.0	0.0	0.0	0.0	0.0	0.0	0.0	0.0	0.0	0.0	0.0	0.0	0.0	0.0	0.0	0.0	0.0	0.0	0.0	0.0	0.0	0.0	0.0	0.0	0.0	0.0	0.0	0.0	0.0	0.0	0.0	0.0	0.0	0.0	0.0	0.0	0.0	0.0	0.0	0.0	0.0	0.0	0.0	0.0	0.0	0.0	0.0
CDK11B	0.1245802789926529	0.1206837072968483	0.12114784866571426	0.12395671010017395	0.12010286748409271	0.12133409082889557	0.12074718624353409	0.12266923487186432	0.12225151807069778	0.12079634517431259	0.12603500485420227	0.12507736682891846	0.12244561314582825	0.12352140247821808	0.1229158565402031	0.12355983257293701	0.1206035390496254	0.1207084134221077	0.12316069006919861	0.12370194494724274	0.12282001227140427	0.12381673604249954	0.1239175796508789	0.12243924289941788	0.12148034572601318	0.11063860356807709	0.12662678956985474	0.11853179335594177	0.1208323985338211	0.12416265904903412	0.12191607803106308	0.12337644398212433	0.1221546083688736	0.12295942008495331	0.11755892634391785	0.11871359497308731	0.11756015568971634	0.120712049305439	0.12167336046695709	0.12408855557441711	0.12205282598733902	0.1218581274151802	0.12580552697181702	0.12064076960086823	0.12261459976434708	0.12561698257923126	0.12184898555278778	0.11586736887693405	0.12088840454816818
SLC35E2B	0.0	0.0	0.0	0.0	0.0	0.0	0.0	0.0	0.0	0.0	0.0	0.0	0.0	0.0	0.0	0.0	0.0	0.0	0.0	0.0	0.0	0.0	0.0	0.0	0.0	0.0	0.0	0.0	0.0	0.0	0.0	0.0	0.0	0.0	0.0	0.0	0.0	0.0	0.0	0.0	0.0	0.0	0.0	0.0	0.0	0.0	0.0	0.0	0.0
CDK11A	0.3188778758049011	0.31479185819625854	0.3167009651660919	0.32179662585258484	0.31832948327064514	0.30780044198036194	0.23717531561851501	0.31965968012809753	0.31205838918685913	0.31088075041770935	0.32164767384529114	0.3175792694091797	0.31644153594970703	0.318238765001297	0.31059539318084717	0.3176480829715729	0.31574347615242004	0.321979284286499	0.31777796149253845	0.31646522879600525	0.31625229120254517	0.31911027431488037	0.3164420425891876	0.3196636736392975	0.31748124957084656	0.3081612288951874	0.31775709986686707	0.3196682333946228	0.31720876693725586	0.3177401125431061	0.32120227813720703	0.32093319296836853	0.3128136992454529	0.32191726565361023	0.31199342012405396	0.31346213817596436	0.31744271516799927	0.3194996118545532	0.3161028325557709	0.31975382566452026	0.31741902232170105	0.31992852687835693	0.3222678303718567	0.3176725208759308	0.3183194696903229	0.3211262822151184	0.3212237060070038	0.3160823583602905	0.3186412453651428
NADK	0.0832822397351265	0.08117978274822235	0.08173693716526031	0.084327831864357	0.08344408869743347	0.07708428055047989	0.07918498665094376	0.08533435314893723	0.07959049940109253	0.08426352590322495	0.08560294657945633	0.08323708176612854	0.0815054178237915	0.08327516168355942	0.0880722627043724	0.08053551614284515	0.08372800052165985	0.08130072057247162	0.08699042350053787	0.08193697780370712	0.07953140139579773	0.07936522364616394	0.08297252655029297	0.08534104377031326	0.08271327614784241	0.0785248726606369	0.08709637820720673	0.08848432451486588	0.08484263718128204	0.08108381181955338	0.08577720075845718	0.09102165699005127	0.08550891280174255	0.08137143403291702	0.08653801679611206	0.08143264800310135	0.08276785165071487	0.08711478859186172	0.07617336511611938	0.09294070303440094	0.08382933586835861	0.0794248953461647	0.08756240457296371	0.08461407572031021	0.08293188363313675	0.08727050572633743	0.08873041719198227	0.08514872193336487	0.08725608140230179
GNB1	0.2727038562297821	0.26853862404823303	0.2691848576068878	0.2673809230327606	0.2665802240371704	0.2693529725074768	0.20098578929901123	0.2637860178947449	0.2586323022842407	0.2724143862724304	0.2731979191303253	0.2746889591217041	0.18198587000370026	0.2708398401737213	0.27368754148483276	0.2730177342891693	0.2673525810241699	0.26909881830215454	0.26704007387161255	0.26925182342529297	0.27648723125457764	0.26863518357276917	0.267320841550827	0.055301371961832047	0.268077552318573	0.23721568286418915	0.28274309635162354	0.2724301218986511	0.272682785987854	0.2683660089969635	0.2732555866241455	0.2694668173789978	0.17759957909584045	0.2717837691307068	0.275278776884079	0.27089670300483704	0.2599998116493225	0.27517932653427124	0.26752451062202454	0.26864147186279297	0.2731822431087494	0.2652345597743988	0.2685893177986145	0.2672543525695801	0.2679339647293091	0.27352410554885864	0.27259546518325806	0.2698347270488739	0.27136510610580444
TMEM52	0.0	0.0	0.0	0.0	0.0	0.0	0.0	0.0	0.0	0.0	0.0	0.0	0.0	0.0	0.0	0.0	0.0	0.0	0.0	0.0	0.0	0.0	0.0	0.0	0.0	0.0	0.0	0.0	0.0	0.0	0.0	0.0	0.0	0.0	0.0	0.0	0.0	0.0	0.0	0.0	0.0	0.0	0.0	0.0	0.0	0.0	0.0	0.0	0.0
SKI	0.0	0.0	0.0	0.0	0.0	0.0	0.0	0.0	0.0	0.0	0.0	0.0	0.0	0.0	0.0	0.0	0.0	0.0	0.0	0.0	0.0	0.0	0.0	0.0	0.0	0.0	0.0	0.0	0.0	0.0	0.0	0.0	0.0	0.0	0.0	0.0	0.0	0.0	0.0	0.0	0.0	0.0	0.0	0.0	0.0	0.0	0.0	0.0	0.0
RER1	0.585452139377594	0.5778804421424866	0.5881133675575256	0.5857953429222107	0.5837398767471313	0.5849088430404663	0.5834306478500366	0.5890910029411316	0.5768129825592041	0.5842076539993286	0.5859363079071045	0.5867747664451599	0.5785365700721741	0.5831490159034729	0.5874413251876831	0.5869203805923462	0.5839765071868896	0.5839966535568237	0.585345447063446	0.5901234745979309	0.5846642851829529	0.5783244371414185	0.5802881121635437	0.5864248275756836	0.5817583203315735	0.5751881003379822	0.5815298557281494	0.584928572177887	0.5857264995574951	0.5798313617706299	0.5809912085533142	0.5835531949996948	0.5810736417770386	0.5914369225502014	0.5893777012825012	0.5824553370475769	0.5869505405426025	0.5826058387756348	0.5792906284332275	0.5861096978187561	0.5832490921020508	0.5848637819290161	0.5836069583892822	0.5867984890937805	0.5828612446784973	0.5869851112365723	0.5820080637931824	0.5826482176780701	0.5861182808876038
PEX10	0.1688026487827301	0.16222411394119263	0.16264811158180237	0.16272781789302826	0.1622767597436905	0.15664446353912354	0.1556413769721985	0.16728059947490692	0.15846309065818787	0.15851595997810364	0.16165000200271606	0.16805866360664368	0.15844343602657318	0.16360554099082947	0.1632576435804367	0.1595572680234909	0.16084074974060059	0.15583232045173645	0.16121745109558105	0.16106441617012024	0.1621738225221634	0.15796586871147156	0.1609439104795456	0.15374551713466644	0.16506701707839966	0.15559102594852448	0.17594881355762482	0.1608692854642868	0.15699851512908936	0.16247232258319855	0.16436956822872162	0.16295023262500763	0.1572529673576355	0.16069696843624115	0.1634366363286972	0.16011245548725128	0.15832090377807617	0.1615968495607376	0.1610393077135086	0.16306951642036438	0.16496030986309052	0.16205893456935883	0.16452111303806305	0.16501417756080627	0.1614246666431427	0.16143715381622314	0.1655876785516739	0.1604485958814621	0.15946617722511292
PLCH2	0.0	0.0	0.0	0.0	0.0	0.0	0.0	0.0	0.0	0.0	0.0	0.0	0.0	0.0	0.0	0.0	0.0	0.0	0.0	0.0	0.0	0.0	0.0	0.0	0.0	0.0	0.0	0.0	0.0	0.0	0.0	0.0	0.0	0.0	0.0	0.0	0.0	0.0	0.0	0.0	0.0	0.0	0.0	0.0	0.0	0.0	0.0	0.0	0.0
PANK4	0.25503748655319214	0.2599024176597595	0.26130372285842896	0.260547935962677	0.25905540585517883	0.2518753111362457	0.2557346522808075	0.260017454624176	0.2577057480812073	0.26039645075798035	0.261863648891449	0.2579890489578247	0.258088618516922	0.2611589729785919	0.2622970938682556	0.2526172399520874	0.26242321729660034	0.2582222819328308	0.2607603669166565	0.2548918128013611	0.2560462951660156	0.2613075077533722	0.2589316964149475	0.2538081109523773	0.25833943486213684	0.25299882888793945	0.2692613899707794	0.2606599032878876	0.2598353624343872	0.25805607438087463	0.26248985528945923	0.26669883728027344	0.25251635909080505	0.26028165221214294	0.2569619119167328	0.24897387623786926	0.2595079243183136	0.26405131816864014	0.25769346952438354	0.2595210075378418	0.2593453526496887	0.25917258858680725	0.25469347834587097	0.2610067129135132	0.25935643911361694	0.2632114589214325	0.25857454538345337	0.25476333498954773	0.26189664006233215
TNFRSF14	0.6102374196052551	0.6086248755455017	0.6048036813735962	0.6116490960121155	0.6069347858428955	0.25886738300323486	0.5600720643997192	0.6067285537719727	0.47396713495254517	0.602088212966919	0.6079111099243164	0.609254002571106	0.5259822010993958	0.597239077091217	0.6037784218788147	0.6076480746269226	0.6040982007980347	0.6054034233093262	0.6098353266716003	0.6097538471221924	0.6120949983596802	0.6032270789146423	0.6042294502258301	0.15624892711639404	0.6061479449272156	0.49151796102523804	0.6109278798103333	0.6077712178230286	0.6091228127479553	0.6039848327636719	0.6065346002578735	0.6098771691322327	0.4593164920806885	0.6009414792060852	0.6058422923088074	0.6076357364654541	0.5958406329154968	0.6074778437614441	0.6040834784507751	0.6025459170341492	0.6032514572143555	0.6029245257377625	0.6068551540374756	0.6036496162414551	0.6025593280792236	0.6086286306381226	0.6110067963600159	0.6051428914070129	0.6057256460189819
MEGF6	0.0	0.0	0.0	0.0	0.0	0.0	0.0	0.0	0.0	0.0	0.0	0.0	0.0	0.0	0.0	0.0	0.0	0.0	0.0	0.0	0.0	0.0	0.0	0.0	0.0	0.0	0.0	0.0	0.0	0.0	0.0	0.0	0.0	0.0	0.0	0.0	0.0	0.0	0.0	0.0	0.0	0.0	0.0	0.0	0.0	0.0	0.0	0.0	0.0
TPRG1L	0.0	0.0	0.0	0.0	0.0	0.0	0.0	0.0	0.0	0.0	0.0	0.0	0.0	0.0	0.0	0.0	0.0	0.0	0.0	0.0	0.0	0.0	0.0	0.10345049947500229	0.0	0.03832387924194336	0.0	0.0	0.0	0.0	0.0	0.0	0.064419686794281	0.0	0.0	0.0	0.0	0.0	0.0	0.0	0.0	0.0	0.0	0.0	0.0	0.0	0.0	0.0	0.0
WRAP73	0.2620573341846466	0.2632773220539093	0.26071253418922424	0.26070496439933777	0.26424258947372437	0.2593684792518616	0.26128828525543213	0.2631639838218689	0.2632586658000946	0.26063254475593567	0.2643715739250183	0.26296234130859375	0.2611742913722992	0.26364877820014954	0.26419246196746826	0.2656933069229126	0.2617660164833069	0.2627415955066681	0.264725923538208	0.2625780999660492	0.2641849219799042	0.2552410364151001	0.2629086673259735	0.2636202275753021	0.2620657682418823	0.2529234290122986	0.2683914005756378	0.26162341237068176	0.25625431537628174	0.26386624574661255	0.2609404921531677	0.2671854794025421	0.26332151889801025	0.2697540521621704	0.26125943660736084	0.26079171895980835	0.26169639825820923	0.26378580927848816	0.2568853199481964	0.26352813839912415	0.2619349956512451	0.26107916235923767	0.26827630400657654	0.2598099410533905	0.2640126049518585	0.2639119029045105	0.26270848512649536	0.2605724334716797	0.2614431083202362
SMIM1	0.0	0.0	0.0	0.0	0.0	0.0	0.0	0.0	0.0	0.0	0.0	0.0	0.0	0.0	0.0	0.0	0.0	0.0	0.0	0.0	0.0	0.0	0.0	0.0	0.0	0.0	0.0	0.0	0.0	0.0	0.0	0.0	0.0	0.0	0.0	0.0	0.0	0.0	0.0	0.0	0.0	0.0	0.0	0.0	0.0	0.0	0.0	0.0	0.0
LRRC47	0.2855367064476013	0.27104827761650085	0.27894794940948486	0.2789473831653595	0.2762322425842285	0.2756100296974182	0.2693750858306885	0.27320945262908936	0.27510830760002136	0.2752251625061035	0.28073206543922424	0.27924391627311707	0.2714807689189911	0.2769918441772461	0.2803175449371338	0.27271100878715515	0.278067022562027	0.27217456698417664	0.2773529291152954	0.2776169776916504	0.278322696685791	0.27494195103645325	0.27772438526153564	0.26755332946777344	0.2768567204475403	0.26981574296951294	0.2799394428730011	0.2787279784679413	0.27800965309143066	0.27504023909568787	0.27520161867141724	0.28072822093963623	0.2741040289402008	0.2815049886703491	0.2810530662536621	0.27236783504486084	0.2804855704307556	0.2734205722808838	0.27850449085235596	0.27665629982948303	0.27855682373046875	0.27148184180259705	0.2810874581336975	0.2781892418861389	0.2751348614692688	0.2822972238063812	0.2730695605278015	0.27433866262435913	0.2819773256778717
CEP104	0.1569025218486786	0.1589900106191635	0.1516956388950348	0.16123394668102264	0.15916292369365692	0.14988495409488678	0.1520400047302246	0.1563349962234497	0.15515929460525513	0.15186412632465363	0.16075929999351501	0.15981480479240417	0.15346965193748474	0.157586008310318	0.15809635818004608	0.15540435910224915	0.1561203896999359	0.15697582066059113	0.1558152735233307	0.15605196356773376	0.16180908679962158	0.16034460067749023	0.15786048769950867	0.15619902312755585	0.1585530936717987	0.15231308341026306	0.16322457790374756	0.15882156789302826	0.15677958726882935	0.15428701043128967	0.15719538927078247	0.15993013978004456	0.15235523879528046	0.1595509946346283	0.1550426483154297	0.15494027733802795	0.16023485362529755	0.15907832980155945	0.15745659172534943	0.15941102802753448	0.15666185319423676	0.15943726897239685	0.15357020497322083	0.15766997635364532	0.15639416873455048	0.15916863083839417	0.16109547019004822	0.1574304699897766	0.15926359593868256
DFFB	0.13481901586055756	0.13428068161010742	0.13210785388946533	0.13405168056488037	0.1311596930027008	0.13306596875190735	0.12634487450122833	0.13363556563854218	0.13532334566116333	0.1307046115398407	0.13670280575752258	0.13505113124847412	0.13282102346420288	0.13505487143993378	0.13080641627311707	0.1321597844362259	0.13161872327327728	0.13659757375717163	0.13213583827018738	0.13361242413520813	0.1322854459285736	0.13466417789459229	0.13360998034477234	0.13691726326942444	0.13131093978881836	0.12220417708158493	0.1341904103755951	0.1342972069978714	0.13211584091186523	0.13593751192092896	0.13457101583480835	0.1330249309539795	0.13068132102489471	0.1349235475063324	0.13156867027282715	0.13481253385543823	0.12624141573905945	0.12980401515960693	0.12795642018318176	0.13226249814033508	0.12784090638160706	0.12926937639713287	0.13743187487125397	0.13269388675689697	0.13281087577342987	0.13317923247814178	0.12730935215950012	0.13090848922729492	0.12813198566436768
C1orf174	0.44697606563568115	0.4481523633003235	0.4489397704601288	0.44427183270454407	0.44720590114593506	0.44495660066604614	0.4378392696380615	0.4443323016166687	0.44109487533569336	0.44561946392059326	0.4435461461544037	0.4486319124698639	0.44301319122314453	0.44667690992355347	0.44545042514801025	0.4466194212436676	0.4473282992839813	0.44685953855514526	0.4492035508155823	0.4474046230316162	0.446299284696579	0.44448620080947876	0.43899819254875183	0.4444069266319275	0.44546154141426086	0.4404929280281067	0.4578706622123718	0.4426911473274231	0.4410029649734497	0.44383445382118225	0.44633257389068604	0.4488394856452942	0.4436154365539551	0.44339680671691895	0.4459276497364044	0.4419722259044647	0.44431889057159424	0.4420560896396637	0.44606244564056396	0.45036348700523376	0.4412795305252075	0.44812193512916565	0.44483503699302673	0.44343993067741394	0.44624871015548706	0.4456787407398224	0.4496046304702759	0.4456392824649811	0.4442777633666992
KCNAB2	0.3777213394641876	0.37190142273902893	0.3766213059425354	0.3765926957130432	0.37895479798316956	0.020677432417869568	0.278411865234375	0.377139687538147	0.2995932698249817	0.3748645782470703	0.3777543902397156	0.3685695230960846	0.2342844009399414	0.37719249725341797	0.3775966763496399	0.3708387017250061	0.37573525309562683	0.3810648024082184	0.36984580755233765	0.3770970106124878	0.3709314465522766	0.3753146231174469	0.3773964047431946	0.0	0.37780386209487915	0.01699429750442505	0.38665634393692017	0.37617358565330505	0.3787267506122589	0.3732369542121887	0.3776876926422119	0.37774330377578735	0.18259190022945404	0.37701112031936646	0.3765484392642975	0.37805500626564026	0.36648795008659363	0.37847772240638733	0.37245285511016846	0.3712840676307678	0.379045307636261	0.37393075227737427	0.37602582573890686	0.3768160343170166	0.3766738772392273	0.3776819109916687	0.3743378221988678	0.37753212451934814	0.37712639570236206
RPL22	0.9436150789260864	0.9351600408554077	0.9376952052116394	0.9324221611022949	0.938002347946167	0.9401143789291382	0.9366507530212402	0.9393933415412903	0.9297066926956177	0.9378044009208679	0.9450328946113586	0.9365057349205017	0.9326767921447754	0.9398471117019653	0.9459285140037537	0.9365513324737549	0.9376312494277954	0.9409757852554321	0.9438079595565796	0.941565990447998	0.9413743615150452	0.930616557598114	0.9374127388000488	0.9328181743621826	0.9381048679351807	0.9283720850944519	0.9566922187805176	0.9415735602378845	0.9403389692306519	0.9390398859977722	0.9372256994247437	0.9422990679740906	0.9354889988899231	0.946467399597168	0.9343269467353821	0.9377462267875671	0.9302062392234802	0.9419254064559937	0.9355487823486328	0.9437330961227417	0.9537500143051147	0.9406081438064575	0.9469282627105713	0.9416226744651794	0.94156813621521	0.9348520040512085	0.9408921003341675	0.9470430612564087	0.9363584518432617
RNF207	0.0	0.0	0.0	0.0	0.0	0.0	0.0	0.0	0.0	0.0	0.0	0.0	0.0	0.0	0.0	0.0	0.0	0.0	0.0	0.0	0.0	0.0	0.0	0.0	0.0	0.0	0.0	0.0	0.0	0.0	0.0	0.0	0.0	0.0	0.0	0.0	0.0	0.0	0.0	0.0	0.0	0.0	0.0	0.0	0.0	0.0	0.0	0.0	0.0
ICMT	0.2516801655292511	0.2562224268913269	0.2513202726840973	0.25365981459617615	0.25935855507850647	0.2574082016944885	0.25711604952812195	0.25298914313316345	0.25158464908599854	0.2521757185459137	0.2561688721179962	0.2536531984806061	0.24711453914642334	0.2514013648033142	0.258139044046402	0.25073954463005066	0.25349462032318115	0.2514510154724121	0.25319787859916687	0.25855740904808044	0.25487732887268066	0.2508274018764496	0.25559431314468384	0.2487494796514511	0.2541131377220154	0.24594125151634216	0.2575884461402893	0.2561750113964081	0.2530505955219269	0.24880670011043549	0.25111913681030273	0.25501054525375366	0.25592032074928284	0.2563571333885193	0.2504321038722992	0.25286585092544556	0.2543162703514099	0.2551024556159973	0.24816414713859558	0.2602906823158264	0.26052892208099365	0.25433069467544556	0.2586227059364319	0.2557287812232971	0.25623175501823425	0.2556475102901459	0.253383070230484	0.249967560172081	0.26175549626350403
ACOT7	0.10134522616863251	0.09819973260164261	0.09638279676437378	0.09995725750923157	0.09611333161592484	0.09520700573921204	0.09537580609321594	0.09365615993738174	0.10118383169174194	0.09498290717601776	0.10112043470144272	0.10133849084377289	0.09926142543554306	0.09902095794677734	0.09992021322250366	0.09667811542749405	0.09535758942365646	0.09984975308179855	0.09679120779037476	0.09835854172706604	0.09825950860977173	0.09676924347877502	0.09685920923948288	0.10167331993579865	0.09793448448181152	0.09215183556079865	0.09866093099117279	0.0992756262421608	0.09899779409170151	0.09695123136043549	0.0994068831205368	0.09897716343402863	0.06593425571918488	0.09828534722328186	0.0933491438627243	0.0962567925453186	0.09701013565063477	0.09924837946891785	0.09340459108352661	0.10117397457361221	0.10046029090881348	0.10055822134017944	0.10293282568454742	0.09733044356107712	0.09718532860279083	0.10161134600639343	0.09864440560340881	0.09082344174385071	0.09683917462825775
TNFRSF25	0.2668599486351013	0.2701527774333954	0.26649150252342224	0.26962944865226746	0.2684956192970276	0.26677772402763367	0.26881569623947144	0.27074095606803894	0.26598072052001953	0.2654460668563843	0.2653976082801819	0.267780065536499	0.266867995262146	0.2689339518547058	0.2697772979736328	0.26955312490463257	0.26656919717788696	0.26667749881744385	0.27100270986557007	0.2725200653076172	0.27164962887763977	0.26255860924720764	0.26733604073524475	0.26673153042793274	0.26800909638404846	0.2647598385810852	0.27171167731285095	0.2729630470275879	0.26899445056915283	0.2675582468509674	0.2680131494998932	0.2643841505050659	0.26678958535194397	0.2675356864929199	0.2740880846977234	0.2666890621185303	0.26872432231903076	0.26351723074913025	0.2633203864097595	0.2706127464771271	0.26863381266593933	0.2671990394592285	0.2704613208770752	0.264972984790802	0.26971039175987244	0.27223828434944153	0.27314767241477966	0.2724878787994385	0.26844164729118347
NOL9	0.0	0.0	0.0	0.0	0.0	0.0	0.0	0.0	0.0	0.0	0.0	0.0	0.0	0.0	0.0	0.0	0.0	0.0	0.0	0.0	0.0	0.0	0.0	0.0	0.0	0.0	0.0	0.0	0.0	0.0	0.0	0.0	0.0	0.0	0.0	0.0	0.0	0.0	0.0	0.0	0.0	0.0	0.0	0.0	0.0	0.0	0.0	0.0	0.0
ZBTB48	0.08978380262851715	0.08622406423091888	0.08588451892137527	0.09086955338716507	0.08948533236980438	0.08617237210273743	0.08348485827445984	0.08809427917003632	0.08690531551837921	0.08765958249568939	0.09087949991226196	0.08636504411697388	0.08618123084306717	0.08910602331161499	0.09002041816711426	0.08532284945249557	0.08732309937477112	0.08543539047241211	0.08703596144914627	0.08953599631786346	0.08294656872749329	0.0871942788362503	0.08271650969982147	0.0841917172074318	0.08734611421823502	0.08176884800195694	0.08997081965208054	0.0889589786529541	0.09153258800506592	0.08066524565219879	0.08665396273136139	0.08895164728164673	0.08561991155147552	0.08843981474637985	0.08512897789478302	0.07478207349777222	0.09248010814189911	0.089392751455307	0.0831516832113266	0.09081226587295532	0.08678053319454193	0.08169037103652954	0.0873584896326065	0.08862420916557312	0.0866590365767479	0.08778060972690582	0.08672957122325897	0.08516447246074677	0.08844637125730515
KLHL21	0.08710421621799469	0.0842793732881546	0.08326143771409988	0.08594721555709839	0.0838855654001236	0.07849118113517761	0.07992752641439438	0.08647167682647705	0.08038672804832458	0.0771142765879631	0.08751675486564636	0.0818445235490799	0.08324629068374634	0.08279535174369812	0.08377745747566223	0.08743330836296082	0.08328068256378174	0.08033449202775955	0.08682858943939209	0.08171659708023071	0.0835307389497757	0.08552433550357819	0.08605929464101791	0.08298330754041672	0.08517966419458389	0.0798526406288147	0.08895988762378693	0.08322125673294067	0.08415795862674713	0.08392475545406342	0.08647952973842621	0.08309005945920944	0.08516990393400192	0.0853237733244896	0.08238285034894943	0.08494793623685837	0.08370944857597351	0.08328408002853394	0.08398473262786865	0.0844077616930008	0.08182108402252197	0.08136148005723953	0.0851927399635315	0.0814204066991806	0.08075833320617676	0.08414158225059509	0.08442526310682297	0.08466797322034836	0.08485058695077896
PHF13	0.08111686259508133	0.08305194973945618	0.08584259450435638	0.0778207778930664	0.08041835576295853	0.08088608086109161	0.08147889375686646	0.08247921615839005	0.0836261585354805	0.07840342074632645	0.0829015001654625	0.0880323201417923	0.08136039227247238	0.07928653806447983	0.09018305689096451	0.07969126105308533	0.08137144148349762	0.08080185949802399	0.07807542383670807	0.08954960107803345	0.08149892091751099	0.08242431282997131	0.08290323615074158	0.07861773669719696	0.08545848727226257	0.08833545446395874	0.09210773557424545	0.08214539289474487	0.07971896976232529	0.09214086830615997	0.08237127959728241	0.0821208506822586	0.08454674482345581	0.08837586641311646	0.08116165548563004	0.0820232480764389	0.08211448043584824	0.08790488541126251	0.07822679728269577	0.08704809099435806	0.09010828286409378	0.08026638627052307	0.08351564407348633	0.08514506369829178	0.07954959571361542	0.0876099169254303	0.07849635928869247	0.08228171616792679	0.08921407908201218
THAP3	0.2996211647987366	0.30291643738746643	0.29762962460517883	0.30336904525756836	0.30362382531166077	0.30213141441345215	0.30022352933883667	0.3015775680541992	0.3050382733345032	0.29781365394592285	0.30047640204429626	0.3050842881202698	0.29899102449417114	0.30343136191368103	0.2984069585800171	0.2984503209590912	0.3011780083179474	0.3077453672885895	0.3025206923484802	0.3028164505958557	0.3027876019477844	0.30490031838417053	0.30284184217453003	0.3010290265083313	0.30028873682022095	0.29952090978622437	0.3033035695552826	0.3030451536178589	0.3024238348007202	0.30313706398010254	0.3033842444419861	0.2999478578567505	0.30211836099624634	0.30415838956832886	0.3015730381011963	0.30410870909690857	0.30196574330329895	0.2956460118293762	0.29798951745033264	0.30104151368141174	0.30258727073669434	0.29572629928588867	0.30379799008369446	0.30028894543647766	0.3024413585662842	0.3028321862220764	0.3030979037284851	0.3023045063018799	0.3049614429473877
DNAJC11	0.07940337061882019	0.08128447830677032	0.07986636459827423	0.07948467135429382	0.08325450867414474	0.06796819716691971	0.07816964387893677	0.08084873855113983	0.07707487046718597	0.07276672124862671	0.08022645115852356	0.08255625516176224	0.07512394338846207	0.07824753224849701	0.07465936988592148	0.08090319484472275	0.08009155094623566	0.07479123026132584	0.07773878425359726	0.07941903173923492	0.0803268626332283	0.07850807905197144	0.08034718036651611	0.07765200734138489	0.07850536704063416	0.07311001420021057	0.07828278094530106	0.07987973093986511	0.07910455018281937	0.07718024402856827	0.0790991336107254	0.07743925601243973	0.07786940038204193	0.0779285654425621	0.07858064770698547	0.07924232631921768	0.07733842730522156	0.08058269321918488	0.0799829363822937	0.0811782032251358	0.08073512464761734	0.08152207732200623	0.08249734342098236	0.07741616666316986	0.07994168996810913	0.0812193900346756	0.07861430943012238	0.07369713485240936	0.08045347034931183
VAMP3	0.31424981355667114	0.3146510422229767	0.31523576378822327	0.3209226429462433	0.3230859935283661	0.32381781935691833	0.3212476670742035	0.3195617198944092	0.3209077715873718	0.3167021870613098	0.31758785247802734	0.31525906920433044	0.3140159249305725	0.3232574760913849	0.3282151222229004	0.31622663140296936	0.3136787712574005	0.3136744201183319	0.32476988434791565	0.3251659572124481	0.3171069920063019	0.3198052644729614	0.3175956606864929	0.31853383779525757	0.321989506483078	0.3248302638530731	0.3305429518222809	0.3183440566062927	0.31657227873802185	0.3141619563102722	0.3151929974555969	0.3160247802734375	0.3184988498687744	0.3256213366985321	0.3216259777545929	0.317044198513031	0.31855034828186035	0.317994624376297	0.3212593197822571	0.320568323135376	0.32606568932533264	0.31803345680236816	0.31651371717453003	0.32034969329833984	0.3153371512889862	0.3206557333469391	0.32332730293273926	0.31228184700012207	0.3260193467140198
UTS2	0.30498602986335754	0.30805695056915283	0.2956840693950653	0.10227937996387482	0.30031347274780273	0.0	0.29993370175361633	0.3031703233718872	0.2337045818567276	0.2987267076969147	0.3032244145870209	0.3027664124965668	0.29598504304885864	0.2985161244869232	0.30122607946395874	0.3027595281600952	0.3005676865577698	0.3086852431297302	0.30014652013778687	0.29770952463150024	0.3048728406429291	0.3035700023174286	0.30371877551078796	0.0	0.30278512835502625	0.17631900310516357	0.301786869764328	0.3038496971130371	0.3014657497406006	0.3055047392845154	0.30471304059028625	0.30463820695877075	0.16647638380527496	0.2986331284046173	0.2976890802383423	0.3018791675567627	0.29802167415618896	0.30140551924705505	0.30063408613204956	0.295012891292572	0.2998928427696228	0.2952568233013153	0.30655544996261597	0.302568644285202	0.3016376197338104	0.3009599447250366	0.29903334379196167	0.3025839328765869	0.2949463427066803
TNFRSF9	0.39047083258628845	0.3921301066875458	0.39443540573120117	0.38822758197784424	0.3926674723625183	0.38686633110046387	0.3867606520652771	0.39462852478027344	0.3906552493572235	0.39604151248931885	0.39455753564834595	0.38799989223480225	0.3925492763519287	0.38901376724243164	0.39028507471084595	0.38524189591407776	0.38936957716941833	0.3945455253124237	0.3905462920665741	0.39140868186950684	0.391069233417511	0.3879481852054596	0.391012042760849	0.40539419651031494	0.39516890048980713	0.3962707817554474	0.3909299075603485	0.3860565423965454	0.3896177411079407	0.390002578496933	0.39585092663764954	0.3933555483818054	0.39053040742874146	0.3919898569583893	0.39274486899375916	0.389804869890213	0.39642655849456787	0.38808825612068176	0.38902559876441956	0.3918951451778412	0.39294832944869995	0.39581212401390076	0.39036259055137634	0.39562004804611206	0.389470636844635	0.3925142288208008	0.3971429169178009	0.39506033062934875	0.3912729322910309
PARK7	0.7346718311309814	0.7339794039726257	0.7356842756271362	0.7331038117408752	0.7351394891738892	0.730353832244873	0.7315082550048828	0.7290993332862854	0.733421266078949	0.7336408495903015	0.7363858222961426	0.7375029921531677	0.7307926416397095	0.7340096235275269	0.7321287989616394	0.721197783946991	0.7303755879402161	0.7371121644973755	0.7348254323005676	0.7390727996826172	0.7371691465377808	0.7365418672561646	0.7329623103141785	0.7322375774383545	0.7326124906539917	0.7225173711776733	0.7392482161521912	0.7339440584182739	0.7371479272842407	0.7316681146621704	0.7325084805488586	0.7318091988563538	0.7260299921035767	0.7419529557228088	0.7341892719268799	0.7289149165153503	0.730459988117218	0.7317820191383362	0.7337260246276855	0.7353073358535767	0.7453007698059082	0.7328577637672424	0.742570698261261	0.7339404225349426	0.7322719693183899	0.7351927161216736	0.7372061014175415	0.7332647442817688	0.7367449402809143
ENO1	0.8233494758605957	0.8231571316719055	0.8200517296791077	0.8263194561004639	0.8183891773223877	0.8009127378463745	0.6966838240623474	0.8168599605560303	0.7597850561141968	0.81321120262146	0.8131707310676575	0.8292871117591858	0.8161947131156921	0.8163191676139832	0.8178009986877441	0.8191518783569336	0.8182694315910339	0.8201528787612915	0.8177692890167236	0.830285906791687	0.8125812411308289	0.8161295056343079	0.8230534791946411	0.7943337559700012	0.819500744342804	0.8184329271316528	0.8217964768409729	0.8221655488014221	0.8199508190155029	0.8173007965087891	0.8173102140426636	0.821514368057251	0.4854559600353241	0.8260102272033691	0.8185440301895142	0.8196724653244019	0.8193336129188538	0.8186320066452026	0.8169160485267639	0.8207438588142395	0.8219125866889954	0.8178871870040894	0.8237838745117188	0.8154006004333496	0.8172705173492432	0.8180393576622009	0.8234423995018005	0.8187981843948364	0.8138196468353271
H6PD	0.11866146326065063	0.11711835861206055	0.11648911237716675	0.11753027141094208	0.12196027487516403	0.11281043291091919	0.11435379087924957	0.11338072270154953	0.11087137460708618	0.1183570921421051	0.12061792612075806	0.11601738631725311	0.11560292541980743	0.11378899216651917	0.12101427465677261	0.11593856662511826	0.11766903847455978	0.10913555324077606	0.11887437850236893	0.12108754366636276	0.11529065668582916	0.11238673329353333	0.1165233924984932	0.11408592760562897	0.11819099634885788	0.114376500248909	0.1201070249080658	0.1155170127749443	0.11293667554855347	0.12055256217718124	0.11886325478553772	0.11863269656896591	0.11487839370965958	0.12377223372459412	0.11671318113803864	0.11399603635072708	0.12055978924036026	0.11562131345272064	0.11990044265985489	0.12150245159864426	0.11616215109825134	0.11376269161701202	0.12316586077213287	0.12009965628385544	0.1174975037574768	0.12086572498083115	0.1197386234998703	0.11570762097835541	0.11734180897474289
SPSB1	0.04907946288585663	0.044392745941877365	0.04657431319355965	0.05045468360185623	0.047164518386125565	0.04469189792871475	0.04395151138305664	0.046046119183301926	0.04045999050140381	0.04328448697924614	0.04921881854534149	0.04860494285821915	0.045311130583286285	0.042879216372966766	0.04484472796320915	0.04060307890176773	0.048134297132492065	0.05363257974386215	0.04852829873561859	0.04510417580604553	0.050601184368133545	0.04764919355511665	0.04967493936419487	0.04282957687973976	0.049396440386772156	0.04259929805994034	0.04747163504362106	0.05542188137769699	0.04639888554811478	0.048148125410079956	0.04672548174858093	0.04756557568907738	0.040279123932123184	0.048360198736190796	0.04906995967030525	0.04817311465740204	0.051904577761888504	0.05463369935750961	0.04690510034561157	0.0428534671664238	0.04317772388458252	0.047222308814525604	0.039960939437150955	0.04825301468372345	0.04572424292564392	0.05328748747706413	0.0556858666241169	0.044582121074199677	0.04148686304688454
SLC25A33	0.31415167450904846	0.3153805136680603	0.31339722871780396	0.31028881669044495	0.3168509006500244	0.3122604787349701	0.31571468710899353	0.3131069839000702	0.3120443522930145	0.31587690114974976	0.3145863711833954	0.3176754117012024	0.31146669387817383	0.31429094076156616	0.32114100456237793	0.3138846755027771	0.3159915506839752	0.31305477023124695	0.3168545067310333	0.3154033422470093	0.3170565068721771	0.31116998195648193	0.3172624707221985	0.312240332365036	0.31564587354660034	0.31434959173202515	0.3149505853652954	0.3153150677680969	0.31809017062187195	0.3094208836555481	0.31486231088638306	0.31543511152267456	0.30689793825149536	0.31417974829673767	0.3147660493850708	0.31055647134780884	0.3130694329738617	0.32068103551864624	0.31309160590171814	0.31484079360961914	0.3070816099643707	0.31095463037490845	0.32216641306877136	0.31174835562705994	0.3174797296524048	0.3166848123073578	0.31850185990333557	0.31604236364364624	0.31719541549682617
TMEM201	0.0	0.0	0.0	0.0	0.0	0.0	0.0	0.0	0.0	0.0	0.0	0.0	0.0	0.0	0.0	0.0	0.0	0.0	0.0	0.0	0.0	0.0	0.0	0.0	0.0	0.0	0.0	0.0	0.0	0.0	0.0	0.0	0.0	0.0	0.0	0.0	0.0	0.0	0.0	0.0	0.0	0.0	0.0	0.0	0.0	0.0	0.0	0.0	0.0
PIK3CD	0.2683830261230469	0.26626503467559814	0.2626652717590332	0.2667558193206787	0.2720348536968231	0.2664375901222229	0.2608475089073181	0.2700037360191345	0.263708233833313	0.26908817887306213	0.27063778042793274	0.2712993919849396	0.2667869031429291	0.26392602920532227	0.27261197566986084	0.2608848214149475	0.27124395966529846	0.26293423771858215	0.2686193883419037	0.2686423361301422	0.25963783264160156	0.26849737763404846	0.270276814699173	0.2650962471961975	0.267600417137146	0.26378005743026733	0.2786950469017029	0.2704308331012726	0.27024364471435547	0.26609981060028076	0.26787179708480835	0.2710791230201721	0.26209738850593567	0.27518540620803833	0.2658277451992035	0.27049723267555237	0.2768840491771698	0.2575070261955261	0.2662590444087982	0.2709678113460541	0.27542439103126526	0.26841971278190613	0.26327958703041077	0.2687947154045105	0.2703796923160553	0.2757202684879303	0.27248233556747437	0.26503127813339233	0.2725517153739929
CLSTN1	0.316677063703537	0.31782469153404236	0.31958773732185364	0.313458651304245	0.3197116255760193	0.0942804142832756	0.19900217652320862	0.3198912739753723	0.2482212483882904	0.30775269865989685	0.3199669122695923	0.31595027446746826	0.15120823681354523	0.3151509165763855	0.31655508279800415	0.32101723551750183	0.31598156690597534	0.3168511688709259	0.318546861410141	0.3216826021671295	0.31631237268447876	0.3172258138656616	0.320892870426178	0.041190020740032196	0.31877318024635315	0.2682161331176758	0.3277696371078491	0.32032713294029236	0.318495512008667	0.31525200605392456	0.31911996006965637	0.3194881081581116	0.14645986258983612	0.3165920674800873	0.3187609016895294	0.31305065751075745	0.3102163076400757	0.3210950493812561	0.3155863881111145	0.31489473581314087	0.32037264108657837	0.3173755705356598	0.31777849793434143	0.317367285490036	0.3171384632587433	0.3191877007484436	0.3189539909362793	0.31213057041168213	0.3133225440979004
CTNNBIP1	0.41606536507606506	0.4127656817436218	0.41471052169799805	0.4174605906009674	0.41619598865509033	0.4085484743118286	0.40993860363960266	0.41354769468307495	0.41613948345184326	0.4041619896888733	0.41532573103904724	0.4190167486667633	0.4136835038661957	0.41274264454841614	0.4160619080066681	0.41276639699935913	0.41220414638519287	0.41643691062927246	0.4147298038005829	0.41899096965789795	0.4126196801662445	0.41021203994750977	0.4143621325492859	0.4179694354534149	0.4054587185382843	0.40668898820877075	0.41839298605918884	0.4141712188720703	0.4168044328689575	0.4154543876647949	0.4154469966888428	0.41813576221466064	0.40512824058532715	0.418163001537323	0.41442862153053284	0.413743793964386	0.4120404124259949	0.41171103715896606	0.4137961268424988	0.41701605916023254	0.40978673100471497	0.41409769654273987	0.41822314262390137	0.41337937116622925	0.41001081466674805	0.4128214120864868	0.40929386019706726	0.4145607352256775	0.41618961095809937
LZIC	0.2543996572494507	0.2552241086959839	0.2535654902458191	0.25687140226364136	0.25151583552360535	0.2564437985420227	0.25221461057662964	0.2538003623485565	0.2516781985759735	0.25227177143096924	0.2562525272369385	0.253553569316864	0.2523769736289978	0.25700753927230835	0.2535960376262665	0.2526744306087494	0.2541985511779785	0.25418680906295776	0.2521393299102783	0.25418221950531006	0.2541462182998657	0.25268760323524475	0.25686895847320557	0.25362396240234375	0.25639018416404724	0.2527080774307251	0.25780999660491943	0.25601357221603394	0.2560994327068329	0.25301283597946167	0.24982471764087677	0.24564078450202942	0.24556753039360046	0.25690871477127075	0.2508271634578705	0.2506704330444336	0.2531016767024994	0.2618314325809479	0.25740429759025574	0.2585896849632263	0.2548340857028961	0.2541193664073944	0.25320208072662354	0.2523365616798401	0.25475725531578064	0.2528669238090515	0.2544795870780945	0.25320056080818176	0.2569334805011749
NMNAT1	0.150919109582901	0.1493571400642395	0.1460602879524231	0.15218466520309448	0.15050926804542542	0.1477716863155365	0.1457512378692627	0.15234875679016113	0.1428597867488861	0.14106228947639465	0.15050464868545532	0.14702139794826508	0.14897111058235168	0.151376873254776	0.1501857340335846	0.14862117171287537	0.14713576436042786	0.1540767252445221	0.1510869264602661	0.1498962789773941	0.14472180604934692	0.14570967853069305	0.1481812447309494	0.15084102749824524	0.15024100244045258	0.13956817984580994	0.14765644073486328	0.14911866188049316	0.14826945960521698	0.15001824498176575	0.1492842733860016	0.15123134851455688	0.14563587307929993	0.14990180730819702	0.1487230807542801	0.15079307556152344	0.14347857236862183	0.14455074071884155	0.14623090624809265	0.14888225495815277	0.1494833081960678	0.1496850550174713	0.1474781334400177	0.1468321681022644	0.14590662717819214	0.1513044387102127	0.14995908737182617	0.14636549353599548	0.14889736473560333
RBP7	0.0	0.0	0.0	0.0	0.0	0.0	0.0	0.0	0.0	0.0	0.0	0.0	0.0	0.0	0.0	0.0	0.0	0.0	0.0	0.0	0.0	0.0	0.0	0.0	0.0	0.0	0.0	0.0	0.0	0.0	0.0	0.0	0.0	0.0	0.0	0.0	0.0	0.0	0.0	0.0	0.0	0.0	0.0	0.0	0.0	0.0	0.0	0.0	0.0
KIF1B	0.0	0.0	0.0	0.0	0.0	0.0	0.0	0.0	0.0	0.0	0.0	0.0	0.0	0.0	0.0	0.0	0.0	0.0	0.0	0.0	0.0	0.0	0.0	0.0	0.0	0.0	0.0	0.0	0.0	0.0	0.0	0.0	0.0	0.0	0.0	0.0	0.0	0.0	0.0	0.0	0.0	0.0	0.0	0.0	0.0	0.0	0.0	0.0	0.0
PGD	0.3573976755142212	0.36215731501579285	0.36185815930366516	0.3633233308792114	0.35614925622940063	0.0	0.3589812219142914	0.361415833234787	0.35979053378105164	0.35862600803375244	0.3628644347190857	0.36268818378448486	0.35632380843162537	0.35983890295028687	0.3561251759529114	0.36164361238479614	0.3595663905143738	0.36528342962265015	0.35745513439178467	0.3594770133495331	0.3508090078830719	0.36223480105400085	0.3574572801589966	0.35862746834754944	0.357005774974823	0.3582431674003601	0.36126378178596497	0.36059701442718506	0.36452582478523254	0.3575342893600464	0.362510085105896	0.36254921555519104	0.3452985882759094	0.36315664649009705	0.3586348295211792	0.3533598780632019	0.35576942563056946	0.35745421051979065	0.3594420552253723	0.36399489641189575	0.3541755974292755	0.3554503321647644	0.3671887218952179	0.35712045431137085	0.35986998677253723	0.3620235025882721	0.361091285943985	0.358887642621994	0.36145228147506714
DFFA	0.2472660094499588	0.24563224613666534	0.24617798626422882	0.24656780064105988	0.24635210633277893	0.24580252170562744	0.2453039586544037	0.24508988857269287	0.23961792886257172	0.2419789880514145	0.24887321889400482	0.24406689405441284	0.2444768249988556	0.2472565472126007	0.24057619273662567	0.24106213450431824	0.24481578171253204	0.24429312348365784	0.24271270632743835	0.24641895294189453	0.25064900517463684	0.2417624294757843	0.2439783215522766	0.24306324124336243	0.24443264305591583	0.2395455539226532	0.2509506940841675	0.2483397126197815	0.2465924769639969	0.24474748969078064	0.24093753099441528	0.2441042959690094	0.24332739412784576	0.2466856986284256	0.24516470730304718	0.23605574667453766	0.24410727620124817	0.24842281639575958	0.2412046492099762	0.24299022555351257	0.24735133349895477	0.2440548837184906	0.24005027115345	0.24287907779216766	0.24480040371418	0.24453574419021606	0.25116509199142456	0.24380245804786682	0.24805128574371338
CASZ1	0.0	0.0	0.0	0.0	0.0	0.0	0.0	0.0	0.0	0.0	0.0	0.0	0.0	0.0	0.0	0.0	0.0	0.0	0.0	0.0	0.0	0.0	0.0	0.0	0.0	0.0	0.0	0.0	0.0	0.0	0.0	0.0	0.0	0.0	0.0	0.0	0.0	0.0	0.0	0.0	0.0	0.0	0.0	0.0	0.0	0.0	0.0	0.0	0.0
TARDBP	0.3052831292152405	0.3040297329425812	0.2999497354030609	0.304529070854187	0.3027055859565735	0.3025800287723541	0.295319139957428	0.30446332693099976	0.2885710895061493	0.3010804355144501	0.3009317219257355	0.29909852147102356	0.2991369068622589	0.3052286207675934	0.3103054463863373	0.29308855533599854	0.30184614658355713	0.30050766468048096	0.3037158250808716	0.30709943175315857	0.30296626687049866	0.29448843002319336	0.30530601739883423	0.3048080503940582	0.3013586699962616	0.31334754824638367	0.3234688639640808	0.3019648790359497	0.2989082336425781	0.30939728021621704	0.30401214957237244	0.303737998008728	0.294086217880249	0.3005599081516266	0.30481764674186707	0.29969239234924316	0.29884088039398193	0.3031332492828369	0.3004326820373535	0.3075471818447113	0.3072061836719513	0.30332309007644653	0.30033940076828003	0.3030869960784912	0.3049468398094177	0.3061765134334564	0.30480432510375977	0.29849720001220703	0.3091883063316345
SRM	0.5156156420707703	0.5150885581970215	0.5132593512535095	0.512272834777832	0.5148186683654785	0.5171568393707275	0.5111351013183594	0.5194306969642639	0.5085205435752869	0.5133382678031921	0.5197114944458008	0.5135255455970764	0.5110443234443665	0.5135936141014099	0.5197935104370117	0.5139682292938232	0.5142821073532104	0.514445960521698	0.5162572264671326	0.5196316242218018	0.5163704752922058	0.5068933367729187	0.5153020024299622	0.5135436058044434	0.512404203414917	0.5067746043205261	0.5303820967674255	0.5140729546546936	0.5112844109535217	0.5139478445053101	0.5187260508537292	0.5172761678695679	0.5113683342933655	0.5130734443664551	0.5087180733680725	0.5128057599067688	0.5191907286643982	0.5192691683769226	0.5208447575569153	0.5198326110839844	0.5152494311332703	0.5124637484550476	0.5149697661399841	0.5153244137763977	0.5159640312194824	0.5162308216094971	0.5148758888244629	0.5151495933532715	0.5184319019317627
EXOSC10	0.3136920928955078	0.31580448150634766	0.3117038607597351	0.31077057123184204	0.31529515981674194	0.30687400698661804	0.30957406759262085	0.3102410137653351	0.3120182454586029	0.3122803866863251	0.31689417362213135	0.3168557584285736	0.3160538077354431	0.31728655099868774	0.3177073001861572	0.31377899646759033	0.3125345706939697	0.31371691823005676	0.31714609265327454	0.3189876675605774	0.31767746806144714	0.31878355145454407	0.3146892488002777	0.3148013949394226	0.3195374608039856	0.3102732300758362	0.31812697649002075	0.3175610899925232	0.3204675316810608	0.31694185733795166	0.31312569975852966	0.3197764754295349	0.30405402183532715	0.32400164008140564	0.3174605369567871	0.3124223053455353	0.3213869333267212	0.3133254647254944	0.3196500539779663	0.3192284405231476	0.3154509365558624	0.31795600056648254	0.3208461105823517	0.31415024399757385	0.316356360912323	0.3176608979701996	0.31809720396995544	0.3125058710575104	0.31994932889938354
MTOR	0.0	0.0	0.0	0.0	0.0	0.0	0.0	0.0	0.0	0.0	0.0	0.0	0.0	0.0	0.0	0.0	0.0	0.0	0.0	0.0	0.0	0.0	0.0	0.0	0.0	0.0	0.0	0.0	0.0	0.0	0.0	0.0	0.0	0.0	0.0	0.0	0.0	0.0	0.0	0.0	0.0	0.0	0.0	0.0	0.0	0.0	0.0	0.0	0.0
UBIAD1	0.2529364228248596	0.2482515275478363	0.2515653669834137	0.24661585688591003	0.2492896020412445	0.24373698234558105	0.24384567141532898	0.23937185108661652	0.2495606541633606	0.24567252397537231	0.25417035818099976	0.25105395913124084	0.24509647488594055	0.24936389923095703	0.25006818771362305	0.24310097098350525	0.2448538988828659	0.24898546934127808	0.2506163716316223	0.24897050857543945	0.2505844831466675	0.24752134084701538	0.24566835165023804	0.24856069684028625	0.24953652918338776	0.24207481741905212	0.25119495391845703	0.24818624556064606	0.24717290699481964	0.24764512479305267	0.24737173318862915	0.25162452459335327	0.24769149720668793	0.25056561827659607	0.2543269395828247	0.24835321307182312	0.25181639194488525	0.25033289194107056	0.24967312812805176	0.2490869164466858	0.24696144461631775	0.24919332563877106	0.24278929829597473	0.24732723832130432	0.24773241579532623	0.24742412567138672	0.2518579363822937	0.24719201028347015	0.24999156594276428
FBXO2	0.0	0.0	0.0	0.0	0.0	0.0	0.0	0.0	0.0	0.0	0.0	0.0	0.0	0.0	0.0	0.0	0.0	0.0	0.0	0.0	0.0	0.0	0.0	0.0	0.0	0.0	0.0	0.0	0.0	0.0	0.0	0.0	0.0	0.0	0.0	0.0	0.0	0.0	0.0	0.0	0.0	0.0	0.0	0.0	0.0	0.0	0.0	0.0	0.0
FBXO44	0.38237902522087097	0.3765678405761719	0.3805687725543976	0.37833771109580994	0.37942057847976685	0.3707084357738495	0.37906670570373535	0.3780539035797119	0.37031617760658264	0.3832213878631592	0.3837094306945801	0.3832588493824005	0.3779478669166565	0.3810895085334778	0.3842895030975342	0.3821597993373871	0.3770207166671753	0.3725808560848236	0.38106510043144226	0.38315826654434204	0.3814975321292877	0.38369661569595337	0.38160258531570435	0.3794471025466919	0.38293519616127014	0.3808535635471344	0.3870982527732849	0.3798615634441376	0.381442129611969	0.3819441795349121	0.3779454231262207	0.3820331394672394	0.3746534287929535	0.37991863489151	0.38323551416397095	0.3759821653366089	0.38619887828826904	0.37967649102211	0.377236932516098	0.3829064667224884	0.3759330213069916	0.3817281723022461	0.38603925704956055	0.3786469101905823	0.38302183151245117	0.3830132484436035	0.37915492057800293	0.37480106949806213	0.38207027316093445
FBXO6	0.5465173721313477	0.5453892350196838	0.5481906533241272	0.5433986186981201	0.5505936741828918	0.5521484613418579	0.5477759838104248	0.5490710735321045	0.5472840666770935	0.5471715927124023	0.5503929257392883	0.5404772162437439	0.5446770787239075	0.5462821125984192	0.5451155304908752	0.5580400228500366	0.5536243915557861	0.5472147464752197	0.5527077913284302	0.5557846426963806	0.5476910471916199	0.545455813407898	0.5529886484146118	0.5506571531295776	0.5568108558654785	0.5454770922660828	0.5556784868240356	0.5489678978919983	0.5509175062179565	0.5448635220527649	0.5478477478027344	0.545962929725647	0.549022376537323	0.5606273412704468	0.5509976744651794	0.5474206805229187	0.5497729182243347	0.5519068241119385	0.5409546494483948	0.5546320080757141	0.5556445121765137	0.5498660206794739	0.5508711338043213	0.5519779920578003	0.5471034049987793	0.5553023815155029	0.5511687994003296	0.5479515790939331	0.5545682907104492
MAD2L2	0.44551098346710205	0.44654110074043274	0.43782806396484375	0.4277024269104004	0.4475632905960083	0.44603246450424194	0.2979823350906372	0.43695157766342163	0.3043760359287262	0.4437549412250519	0.44466254115104675	0.4481412172317505	0.4362082779407501	0.4425450563430786	0.44522321224212646	0.4480738639831543	0.44212937355041504	0.44614988565444946	0.4450792968273163	0.44422587752342224	0.446355402469635	0.4449503719806671	0.44711172580718994	0.18840190768241882	0.44522520899772644	0.08384885638952255	0.44591447710990906	0.44396185874938965	0.4438607692718506	0.4450312852859497	0.4459889233112335	0.44638776779174805	0.186715766787529	0.4415900707244873	0.44264963269233704	0.4471083879470825	0.4409491717815399	0.44850316643714905	0.43590065836906433	0.4445176124572754	0.4494946002960205	0.4418371617794037	0.4462257921695709	0.4450988173484802	0.43605372309684753	0.4466521441936493	0.44092705845832825	0.4463587701320648	0.439724862575531
AGTRAP	0.49419090151786804	0.49189022183418274	0.4913853406906128	0.4906838536262512	0.4940350353717804	0.4940868020057678	0.49220308661460876	0.49379438161849976	0.4874333143234253	0.49426084756851196	0.4955117404460907	0.49204519391059875	0.4910210967063904	0.49283817410469055	0.491707444190979	0.4886466860771179	0.4953705668449402	0.49557390809059143	0.4963287115097046	0.4967341721057892	0.49679887294769287	0.4946836531162262	0.4957028031349182	0.49019095301628113	0.4931851923465729	0.4920765459537506	0.49834486842155457	0.49404117465019226	0.493589848279953	0.4956335127353668	0.4881141185760498	0.49440571665763855	0.4893830418586731	0.5042014718055725	0.4933913052082062	0.49316519498825073	0.49365678429603577	0.49552327394485474	0.49229803681373596	0.49751782417297363	0.4922405481338501	0.496323823928833	0.491667777299881	0.49113455414772034	0.4937865436077118	0.4915727376937866	0.4973421096801758	0.49208784103393555	0.4967740476131439
MTHFR	0.0	0.0	0.0	0.0	0.0	0.0	0.0	0.0	0.0	0.0	0.0	0.0	0.0	0.0	0.0	0.0	0.0	0.0	0.0	0.0	0.0	0.0	0.0	0.0	0.0	0.0	0.0	0.0	0.0	0.0	0.0	0.0	0.0	0.0	0.0	0.0	0.0	0.0	0.0	0.0	0.0	0.0	0.0	0.0	0.0	0.0	0.0	0.0	0.0
CLCN6	0.0	0.0	0.0	0.0	0.0	0.0	0.0	0.0	0.000180849339812994	0.0	0.0	0.0	0.0	0.0	0.0	0.0	0.0	0.0	0.0	0.0	0.0	0.0	0.0	0.0	0.0	0.0	0.0	0.0	0.0	0.0	0.0	0.0	0.0	0.0	0.0	0.0	0.0	0.0	0.0	0.0	0.0	0.0	0.0	0.0	0.0	0.0	0.0	0.0	0.0
KIAA2013	0.07590815424919128	0.07323680073022842	0.07549178600311279	0.07388472557067871	0.08133269101381302	0.08016818016767502	0.1297103613615036	0.0773555189371109	0.07958674430847168	0.07242155820131302	0.07782791554927826	0.07173772156238556	0.07642743736505508	0.07326100021600723	0.09201665967702866	0.09019546210765839	0.07755596190690994	0.08169631659984589	0.07294577360153198	0.07861296832561493	0.07351016253232956	0.07217532396316528	0.07518447190523148	0.2114398032426834	0.07758629322052002	0.08746214210987091	0.08216222375631332	0.07473648339509964	0.07637429237365723	0.08263212442398071	0.08018691092729568	0.07261602580547333	0.18847298622131348	0.08536244183778763	0.07758482545614243	0.08396300673484802	0.08055679500102997	0.07341749966144562	0.07746122032403946	0.0830886960029602	0.08051604777574539	0.07604938745498657	0.0851803719997406	0.08388623595237732	0.08000820130109787	0.0784713476896286	0.07273897528648376	0.07613644003868103	0.08473306149244308
PLOD1	0.1888526976108551	0.18169580399990082	0.1847391426563263	0.18185022473335266	0.188409224152565	0.17679378390312195	0.18410572409629822	0.1857484132051468	0.17850841581821442	0.18385285139083862	0.18648815155029297	0.1841191053390503	0.17562824487686157	0.18139711022377014	0.18372534215450287	0.17752692103385925	0.18109488487243652	0.1824425905942917	0.18052230775356293	0.18643751740455627	0.18665654957294464	0.1799902319908142	0.18815454840660095	0.17882971465587616	0.18348900973796844	0.1767888218164444	0.18519866466522217	0.18576879799365997	0.18216244876384735	0.18576332926750183	0.1797974705696106	0.1820509135723114	0.18255089223384857	0.1826614886522293	0.18654607236385345	0.18702226877212524	0.18173058331012726	0.1892186999320984	0.18152779340744019	0.18623195588588715	0.19137613475322723	0.18301622569561005	0.18879428505897522	0.18553023040294647	0.1852647215127945	0.18286046385765076	0.1831226497888565	0.18543313443660736	0.18016868829727173
MFN2	0.16840092837810516	0.16566410660743713	0.1682533323764801	0.1665017008781433	0.16822801530361176	0.15898826718330383	0.16450026631355286	0.16740737855434418	0.16255810856819153	0.16804906725883484	0.17034371197223663	0.16425220668315887	0.16595864295959473	0.16296452283859253	0.1669894903898239	0.16785874962806702	0.1669265180826187	0.1613800972700119	0.168887197971344	0.16484512388706207	0.16846312582492828	0.1693204939365387	0.16730143129825592	0.16716140508651733	0.16512402892112732	0.15809161961078644	0.16975809633731842	0.16751854121685028	0.1672009527683258	0.15956342220306396	0.16548776626586914	0.17105188965797424	0.1656665951013565	0.16828159987926483	0.16157054901123047	0.16723673045635223	0.1622582972049713	0.1696797013282776	0.16284428536891937	0.1666521579027176	0.16328100860118866	0.16275814175605774	0.1671352982521057	0.16541805863380432	0.16724006831645966	0.16688606142997742	0.16843101382255554	0.16522908210754395	0.1673792004585266
MIIP	0.21179020404815674	0.21079090237617493	0.2144748866558075	0.21127349138259888	0.21615654230117798	0.21543292701244354	0.2123120278120041	0.21042300760746002	0.20702743530273438	0.2153126746416092	0.22155122458934784	0.21843963861465454	0.2102997899055481	0.22159165143966675	0.21809342503547668	0.2174733430147171	0.2145509421825409	0.20517003536224365	0.21791988611221313	0.21481436491012573	0.21682295203208923	0.21854168176651	0.21728748083114624	0.21495121717453003	0.2154848575592041	0.20925095677375793	0.22051426768302917	0.21565595269203186	0.21347953379154205	0.20852994918823242	0.21432390809059143	0.21901413798332214	0.20811045169830322	0.2196839600801468	0.21516317129135132	0.21204853057861328	0.22173789143562317	0.21349072456359863	0.20987969636917114	0.21818989515304565	0.21673032641410828	0.21091380715370178	0.21553698182106018	0.21267196536064148	0.21812847256660461	0.21300870180130005	0.21614223718643188	0.2154170572757721	0.21602940559387207
TNFRSF8	0.0	0.0	0.0	0.0	0.0	0.0	0.0	0.0	0.0	0.0	0.0	0.0	0.0	0.0	0.0	0.0	0.0	0.0	0.0	0.0	0.0	0.0	0.0	0.0	0.0	0.0	0.0	0.0	0.0	0.0	0.0	0.0	0.0	0.0	0.0	0.0	0.0	0.0	0.0	0.0	0.0	0.0	0.0	0.0	0.0	0.0	0.0	0.0	0.0
TNFRSF1B	0.4149990975856781	0.4148123264312744	0.4158536195755005	0.41893020272254944	0.42468753457069397	0.4171115756034851	0.4200565814971924	0.41962730884552	0.41644608974456787	0.41652870178222656	0.4151621460914612	0.4149479866027832	0.4116838574409485	0.4200447201728821	0.422222375869751	0.41868856549263	0.42006704211235046	0.41316601634025574	0.41886597871780396	0.42518264055252075	0.4157392382621765	0.4181358516216278	0.41467592120170593	0.42278364300727844	0.4173962473869324	0.42502379417419434	0.42911455035209656	0.41653043031692505	0.41691142320632935	0.41958218812942505	0.42176178097724915	0.4179624617099762	0.41735735535621643	0.42368635535240173	0.41345474123954773	0.4199712574481964	0.41452962160110474	0.4200659692287445	0.4072060286998749	0.4237794280052185	0.4202233552932739	0.41825196146965027	0.41983434557914734	0.42778486013412476	0.4156699478626251	0.41992422938346863	0.421335369348526	0.4149149954319	0.42337337136268616
VPS13D	0.07198864966630936	0.06995322555303574	0.07336947321891785	0.07245093584060669	0.074459969997406	0.07085321098566055	0.06904193758964539	0.07221721112728119	0.07364700734615326	0.06696584820747375	0.0738765150308609	0.07159882038831711	0.07173623144626617	0.0726751983165741	0.07091070711612701	0.07369416952133179	0.07034188508987427	0.07071803510189056	0.07006502151489258	0.0715387612581253	0.07400988042354584	0.07367099821567535	0.07103648781776428	0.07053694128990173	0.07018599659204483	0.07105939835309982	0.07253778725862503	0.07035158574581146	0.07231958210468292	0.0726754292845726	0.07418058067560196	0.07237590849399567	0.07138121128082275	0.0737718939781189	0.06750211864709854	0.06838829815387726	0.0654473751783371	0.07045015692710876	0.07138928771018982	0.07059594988822937	0.07498638331890106	0.07351148128509521	0.07212039828300476	0.068987637758255	0.07283158600330353	0.0769883245229721	0.07609084248542786	0.06700471043586731	0.07208205759525299
PRDM2	0.21019849181175232	0.20934003591537476	0.2088039368391037	0.20915894210338593	0.2043875902891159	0.20538079738616943	0.20872914791107178	0.20486746728420258	0.20089469850063324	0.2065628618001938	0.20999908447265625	0.20939233899116516	0.20602655410766602	0.2072264850139618	0.20749786496162415	0.21027524769306183	0.20602215826511383	0.2089601457118988	0.2088591605424881	0.20626743137836456	0.21122007071971893	0.20660026371479034	0.2102191001176834	0.21072278916835785	0.20739124715328217	0.20598825812339783	0.20929551124572754	0.20981957018375397	0.20667250454425812	0.20380046963691711	0.21036919951438904	0.21255527436733246	0.2050706446170807	0.2147989124059677	0.20550642907619476	0.2049967348575592	0.20427007973194122	0.20532876253128052	0.2057359516620636	0.2116849720478058	0.20688024163246155	0.20640361309051514	0.21767760813236237	0.20697037875652313	0.20592981576919556	0.21012535691261292	0.2075904756784439	0.20243428647518158	0.2101428210735321
EFHD2	0.520876407623291	0.5248445272445679	0.519731879234314	0.5269852876663208	0.5324423313140869	0.5267860293388367	0.5238809585571289	0.5302112102508545	0.5174540281295776	0.5230863094329834	0.5239095091819763	0.5220522880554199	0.5192317366600037	0.5213015079498291	0.5401175618171692	0.5287138819694519	0.5252528190612793	0.5241928100585938	0.5286707878112793	0.5288520455360413	0.5233753323554993	0.5221289396286011	0.5245350003242493	0.5261796712875366	0.5211617350578308	0.5193739533424377	0.5325555801391602	0.5212436318397522	0.5239113569259644	0.5330009460449219	0.5266228318214417	0.5265375971794128	0.5294367074966431	0.5278350114822388	0.5251627564430237	0.5229816436767578	0.5225338935852051	0.5224019885063171	0.5277519226074219	0.5302459597587585	0.5256627798080444	0.5225247144699097	0.5273881554603577	0.536397397518158	0.5183563232421875	0.5247677564620972	0.5290956497192383	0.5191583633422852	0.5320041179656982
CASP9	0.2743437886238098	0.27148687839508057	0.27256497740745544	0.27614882588386536	0.2755140960216522	0.17113369703292847	0.26947006583213806	0.2694932818412781	0.2759360373020172	0.2731136679649353	0.27313709259033203	0.27546992897987366	0.26476573944091797	0.2745359539985657	0.27174901962280273	0.2670549154281616	0.2725864350795746	0.2741732597351074	0.2736557424068451	0.2755747139453888	0.2748677432537079	0.2745412290096283	0.2737326920032501	0.2702159583568573	0.27179065346717834	0.2709144055843353	0.27261000871658325	0.2717185914516449	0.2757319211959839	0.270874559879303	0.2737375497817993	0.27343982458114624	0.27143827080726624	0.2714502215385437	0.26848655939102173	0.2725031077861786	0.27317285537719727	0.2687758207321167	0.26833856105804443	0.2752484679222107	0.27380600571632385	0.2711544334888458	0.271173894405365	0.27534931898117065	0.2740580141544342	0.27678442001342773	0.2770788371562958	0.27354955673217773	0.2748400568962097
DNAJC16	0.0	0.0	0.0	0.0	0.0	0.0	0.0	0.0	0.0	0.0	0.0	0.0	0.0	0.0	0.0	0.0	0.0	0.0	0.0	0.0	0.0	0.0	0.0	0.0	0.0	0.0	0.0	0.0	0.0	0.0	0.0	0.0	0.0	0.0	0.0	0.0	0.0	0.0	0.0	0.0005151117220520973	0.0	0.0	0.0	0.0	0.0	0.0	0.0	0.0	0.0
AGMAT	0.0	0.0	0.0	0.0	0.0	0.0	0.0	0.0	0.0	0.0	0.0	0.0	0.0	0.0	0.0	0.0	0.0	0.0	0.0	0.0	0.0	0.0	0.0	0.0	0.0	0.0	0.0	0.0	0.0	0.0	0.0	0.0	0.0	0.0	0.0	0.0	0.0	0.0	0.0	0.0	0.0	0.0	0.0	0.0	0.0	0.0	0.0	0.0	0.0
DDI2	0.0	0.0	0.0	0.0	0.0	0.0	0.0	0.0	0.0	0.0	0.0	0.0	0.0	0.0	0.0	0.0	0.0	0.0	0.0	0.0	0.0	0.0	0.0	0.0	0.0	0.0	0.0	0.0	0.0	0.0	0.0	0.0	0.0	0.0	0.0	0.0	0.0	0.0	0.0	0.0	0.0	0.0	0.0009093675762414932	0.0	0.0	0.0	0.0	0.0	0.0
PLEKHM2	0.0	0.0	0.0	0.0	0.0	0.0	0.0	0.0	0.0	0.0	0.0	0.0	0.0	0.0	0.0	0.0	0.0	0.0	0.0	0.0	0.0	0.0	0.0	0.0	0.0	0.0	0.0	0.0	0.0	0.0	0.0	0.0	0.0	0.0	0.0	0.0	0.0	0.0	0.0	0.0	0.0	0.0	0.0	0.0	0.0	0.0	0.0	0.0	0.0
FBLIM1	0.0	0.0	0.0	0.0	0.0	0.0	0.0	0.0	0.0	0.0	0.0	0.0	0.0	0.0	0.0	0.0	0.0	0.0	0.0	0.0	0.0	0.0	0.0	0.0	0.0	0.0	0.0	0.0	0.0	0.0	0.0	0.0	0.0	0.0	0.0	0.0	0.0	0.0	0.0	0.0	0.0	0.0	0.0	0.0	0.0	0.0	0.0	0.0	0.0
SPEN	0.10020726919174194	0.10237614065408707	0.09245429933071136	0.09911144524812698	0.10346249490976334	0.09558265656232834	0.09137328714132309	0.09656758606433868	0.09439626336097717	0.09746680408716202	0.10300624370574951	0.09959838539361954	0.10114084184169769	0.09873222559690475	0.10660253465175629	0.09857233613729477	0.10093274712562561	0.10067916661500931	0.0981573760509491	0.10080088675022125	0.09971742331981659	0.09799006581306458	0.09805454313755035	0.09764212369918823	0.10194183886051178	0.09559202194213867	0.10720887035131454	0.10362140089273453	0.10080188512802124	0.09918968379497528	0.10141487419605255	0.1072213426232338	0.10033796727657318	0.11047456413507462	0.10139746963977814	0.09882207959890366	0.10083705186843872	0.09892787784337997	0.10187028348445892	0.1033792719244957	0.10354942828416824	0.09941188991069794	0.10411784797906876	0.1009339690208435	0.10076426714658737	0.10413695126771927	0.10599188506603241	0.09794757515192032	0.10423122346401215
ARHGEF19	0.1313762366771698	0.12655742466449738	0.12801949679851532	0.1340271383523941	0.13039295375347137	0.12607906758785248	0.12786003947257996	0.1308097541332245	0.12507960200309753	0.12740835547447205	0.1364736109972	0.13093146681785583	0.13319188356399536	0.1355801671743393	0.1335003823041916	0.12918762862682343	0.134529709815979	0.13205909729003906	0.1331058293581009	0.13070140779018402	0.13222314417362213	0.13257263600826263	0.13053560256958008	0.1245516985654831	0.13297799229621887	0.1421634554862976	0.13751649856567383	0.13349877297878265	0.12852327525615692	0.1339031457901001	0.1282774955034256	0.13300581276416779	0.13032276928424835	0.12961333990097046	0.132192924618721	0.12922832369804382	0.13608311116695404	0.12903733551502228	0.1321781575679779	0.12861034274101257	0.13062720000743866	0.13454140722751617	0.13557982444763184	0.12847283482551575	0.1305241882801056	0.13187038898468018	0.13709457218647003	0.13668940961360931	0.1335935741662979
FBXO42	0.0	0.0	0.0	0.0	0.0	0.0	0.0	0.0	0.0	0.0	0.0	0.0	0.0	0.0	0.0	0.0	0.0	0.0	0.0	0.0	0.0	0.0	0.0	0.0	0.0	0.0	0.0	0.0	0.0	0.0	0.0	0.0	0.0	0.0	0.0	0.0	0.0	0.0	0.0	0.0	0.0	0.0	0.0	0.0	0.0	0.0	0.0	0.0	0.0
SZRD1	0.4706214666366577	0.46841463446617126	0.4691798985004425	0.4641144871711731	0.4684170186519623	0.46416419744491577	0.47107675671577454	0.4706876873970032	0.46810975670814514	0.47034260630607605	0.46988627314567566	0.47230061888694763	0.461403489112854	0.46970945596694946	0.4728695750236511	0.4693107306957245	0.46869054436683655	0.4641239047050476	0.4734070897102356	0.4787220358848572	0.4726269841194153	0.46824881434440613	0.47215673327445984	0.4673745632171631	0.4715251326560974	0.46812716126441956	0.4724723696708679	0.46854594349861145	0.4712047874927521	0.46245554089546204	0.4676545262336731	0.46420347690582275	0.4573848843574524	0.47117921710014343	0.46612754464149475	0.46094420552253723	0.4694851040840149	0.4694446921348572	0.4717685878276825	0.4710749685764313	0.470481276512146	0.46886885166168213	0.4747566282749176	0.4717380404472351	0.473262757062912	0.46734291315078735	0.4729081690311432	0.47078970074653625	0.47198784351348877
NECAP2	0.5383484959602356	0.5356509685516357	0.5363557934761047	0.524904191493988	0.5343046188354492	0.4801828861236572	0.5276116728782654	0.526452898979187	0.5263410806655884	0.5300633907318115	0.5368350148200989	0.5383636951446533	0.5317630767822266	0.5366073250770569	0.53326815366745	0.5347142219543457	0.5339838862419128	0.5330148339271545	0.5326628088951111	0.5393903255462646	0.5284525752067566	0.5368882417678833	0.5317664742469788	0.5400406122207642	0.536261260509491	0.5220405459403992	0.5402513742446899	0.5365853309631348	0.5338028073310852	0.5330926179885864	0.5393468141555786	0.5337907075881958	0.5335989594459534	0.5416479110717773	0.5278264880180359	0.5297524333000183	0.5282333493232727	0.5287303328514099	0.5298916697502136	0.5343124866485596	0.533838152885437	0.5259171724319458	0.5378286838531494	0.5319910645484924	0.53374183177948	0.538144588470459	0.5311489701271057	0.5344482660293579	0.5323876142501831
NBPF1	0.31013619899749756	0.31002357602119446	0.31133583188056946	0.31460174918174744	0.3104643225669861	0.3122157156467438	0.3100152611732483	0.3097311854362488	0.31044742465019226	0.30994197726249695	0.3135599195957184	0.30804792046546936	0.3092963993549347	0.30738669633865356	0.31440266966819763	0.3125148415565491	0.31031620502471924	0.3108096122741699	0.31327593326568604	0.3119048476219177	0.31288090348243713	0.3102568984031677	0.31325384974479675	0.3097362220287323	0.3090589642524719	0.3191639184951782	0.3191072940826416	0.3130106031894684	0.3072989583015442	0.3109561502933502	0.3110598027706146	0.3123300075531006	0.3106831908226013	0.31336766481399536	0.31520941853523254	0.30991441011428833	0.31265008449554443	0.30815425515174866	0.3099324107170105	0.31731361150741577	0.31077495217323303	0.30961933732032776	0.31047332286834717	0.3167301118373871	0.30933988094329834	0.3117411136627197	0.3096909821033478	0.3132525086402893	0.3158654272556305
CROCC	0.0835055559873581	0.08485060185194016	0.08350101113319397	0.08817251026630402	0.08746898919343948	0.08010273426771164	0.08475986123085022	0.08233969658613205	0.08369579911231995	0.07930873334407806	0.082178495824337	0.07869437336921692	0.08530794084072113	0.08448313921689987	0.07604900002479553	0.08688395470380783	0.08520179986953735	0.0848320797085762	0.08568258583545685	0.08160758018493652	0.08416476845741272	0.08602036535739899	0.08424848318099976	0.0832630917429924	0.08268512040376663	0.07836999744176865	0.08648867905139923	0.08671820908784866	0.08448299765586853	0.08354717493057251	0.0849129855632782	0.08110819011926651	0.08456704765558243	0.08348558098077774	0.07639403641223907	0.08473677188158035	0.07881089299917221	0.08580677211284637	0.08587150275707245	0.08729276061058044	0.08483252674341202	0.08645305782556534	0.09014757722616196	0.08393256366252899	0.08160671591758728	0.08618765324354172	0.08267117291688919	0.07981888204813004	0.08387672901153564
ATP13A2	0.0	0.0	0.0	0.0	0.0	0.0	0.0	0.0	0.0	0.0	0.0	0.0	0.0	0.0	0.0	0.0	0.0	0.0	0.0	0.0	0.0	0.0	0.0	0.0	0.0	0.0	0.0	0.0	0.0	0.0	0.0	0.0	0.0	0.0	0.0	0.0	0.0	0.0	0.0	0.0	0.0	0.0	0.0	0.0	0.0	0.0	0.0	0.0	0.0
SDHB	0.6386747360229492	0.6349160671234131	0.6331977844238281	0.6395344138145447	0.6369192004203796	0.6238484978675842	0.632816731929779	0.6348502039909363	0.6315169930458069	0.6368643045425415	0.6381734609603882	0.6435848474502563	0.6324668526649475	0.6360294222831726	0.6394069790840149	0.6250254511833191	0.6360306739807129	0.635940670967102	0.6386276483535767	0.6444593667984009	0.641623854637146	0.637577474117279	0.6338272094726562	0.6366574168205261	0.6370988488197327	0.6280683279037476	0.6433240175247192	0.634795069694519	0.6381908059120178	0.6313900947570801	0.6366914510726929	0.6364027857780457	0.6331337690353394	0.6420934796333313	0.6378722786903381	0.6291417479515076	0.6362312436103821	0.6347929835319519	0.6353318095207214	0.6396216154098511	0.6367236375808716	0.6398308873176575	0.6344991326332092	0.6397212743759155	0.6383792757987976	0.638429582118988	0.6375589966773987	0.633476972579956	0.6350101232528687
PADI2	0.0	0.0	0.0	0.0	0.0	0.0	0.0	0.0	0.0	0.0	0.0	0.0	0.0	0.0	0.0	0.0	0.0	0.0	0.0	0.0	0.0	0.0	0.0	0.0	0.0	0.0	0.0	0.0	0.0	0.0	0.0	0.0	0.0	0.0	0.0	0.0	0.0	0.0	0.0	0.0	0.0	0.0	0.0	0.0	0.0	0.0	0.0	0.0	0.0
PADI4	0.0	0.0	0.0	0.0	0.0	0.0	0.0	0.0	0.0	0.0	0.0	0.0	0.0	0.0	0.0	0.0	0.0	0.0	0.0	0.0	0.0	0.0	0.0	0.0	0.0	0.0	0.0	0.0	0.0	0.0	0.0	0.0	0.0	0.0	0.0	0.0	0.0	0.0	0.0	0.0	0.0	0.0	0.0	0.0	0.0	0.0	0.0	0.0	0.0
RCC2	0.10727506875991821	0.0994204580783844	0.10473742336034775	0.10369710624217987	0.10446466505527496	0.10018479824066162	0.09734784066677094	0.10389886796474457	0.09621654450893402	0.1028827652335167	0.10538255423307419	0.10209119319915771	0.10358618199825287	0.10157988965511322	0.1046840101480484	0.09321781247854233	0.10572724044322968	0.09541720896959305	0.10392394661903381	0.09829004108905792	0.09984554350376129	0.10125327855348587	0.0970795601606369	0.1030101478099823	0.09993621706962585	0.09902474284172058	0.1111266016960144	0.10439878702163696	0.09863302111625671	0.10034379363059998	0.09570568054914474	0.10525517165660858	0.10267738997936249	0.10923092067241669	0.09665334224700928	0.10124535113573074	0.1049797385931015	0.10524114966392517	0.09682764858007431	0.10725861042737961	0.10460430383682251	0.09913631528615952	0.09986725449562073	0.10128198564052582	0.09950178861618042	0.10376574844121933	0.10409244149923325	0.10121271014213562	0.10135241597890854
ALDH4A1	0.0	0.0	0.0	0.0	0.0	0.0	0.0	0.0	0.0	0.0	0.0	0.0	0.0	0.0	0.0	0.0	0.0	0.0	0.0	0.0	0.0	0.0	0.0	0.0	0.0	0.0	0.0	0.0	0.0	0.0	0.0	0.0	0.0	0.0	0.0	0.0	0.0	0.0	0.0	0.0	0.0	0.0	0.0	0.0	0.0	0.0	0.0	0.0	0.0
IFFO2	0.0	0.0	0.0	0.0	0.0	0.0	0.0	0.0	0.0	0.0	0.0	0.0	0.0	0.0	0.0	0.0	0.0	0.0	0.0	0.0	0.0	0.0	0.0	0.0	0.0	0.0	0.0	0.0	0.0	0.0	0.0	0.0	0.0	0.0	0.0	0.0	0.0	0.0	0.0	0.0	0.0	0.0	0.0	0.0	0.0	0.0	0.0	0.0	0.0
UBR4	0.29172539710998535	0.2845315635204315	0.29115283489227295	0.2889716625213623	0.291530579328537	0.28169381618499756	0.28702643513679504	0.2850496172904968	0.2858904004096985	0.28798970580101013	0.2900242209434509	0.2896656095981598	0.2873096466064453	0.2883433401584625	0.2885037660598755	0.288698673248291	0.290582537651062	0.29257166385650635	0.288652241230011	0.29274800419807434	0.29197362065315247	0.2903573513031006	0.28904131054878235	0.28954410552978516	0.2915402054786682	0.2831341028213501	0.29273805022239685	0.2916828989982605	0.28993332386016846	0.28934842348098755	0.2918555438518524	0.2911531925201416	0.2918165326118469	0.2950637638568878	0.2890464663505554	0.28530940413475037	0.2897511422634125	0.289498895406723	0.2870155870914459	0.2895459234714508	0.28894609212875366	0.28901392221450806	0.2899652421474457	0.286697655916214	0.291346937417984	0.29269328713417053	0.2916446030139923	0.2888069748878479	0.2908547520637512
EMC1	0.05971803143620491	0.06203718110918999	0.06178182736039162	0.06338950246572495	0.06417582929134369	0.06092355400323868	0.060046225786209106	0.05998125299811363	0.05574629455804825	0.055545806884765625	0.060590337961912155	0.06403983384370804	0.06135097146034241	0.056404780596494675	0.06128988415002823	0.0615374818444252	0.06128867715597153	0.06072916463017464	0.0566091351211071	0.06193232163786888	0.06331874430179596	0.061377547681331635	0.06285017728805542	0.0556718185544014	0.055867381393909454	0.055956386029720306	0.063381627202034	0.058577295392751694	0.06086016446352005	0.06108774617314339	0.06334693729877472	0.06468407809734344	0.056793827563524246	0.06398922204971313	0.061323150992393494	0.05959993600845337	0.058866288512945175	0.058270666748285294	0.0603775754570961	0.06421308219432831	0.05640467628836632	0.0616484098136425	0.06184009090065956	0.05756145343184471	0.05938629060983658	0.06319095194339752	0.060826726257801056	0.05959776043891907	0.054973848164081573
MRTO4	0.34063225984573364	0.33248841762542725	0.33815792202949524	0.3406388461589813	0.3376982808113098	0.3377451002597809	0.3322170376777649	0.33955514430999756	0.33544886112213135	0.33749067783355713	0.3408956229686737	0.34041061997413635	0.34280937910079956	0.33926281332969666	0.34222230315208435	0.33695492148399353	0.33629006147384644	0.32937517762184143	0.3390558063983917	0.34310653805732727	0.34158819913864136	0.34037938714027405	0.33825796842575073	0.3314719498157501	0.3378583490848541	0.3310718238353729	0.339199036359787	0.3426670432090759	0.3390604555606842	0.3383105993270874	0.3399406373500824	0.3437274098396301	0.34191155433654785	0.34235483407974243	0.35263413190841675	0.3370726704597473	0.3428816795349121	0.33956751227378845	0.3354683220386505	0.3466618061065674	0.34473878145217896	0.3412831723690033	0.33134740591049194	0.34114575386047363	0.33783408999443054	0.3418029546737671	0.33998435735702515	0.3375954329967499	0.33631011843681335
AKR7A2	0.4929623305797577	0.48927557468414307	0.48867499828338623	0.48488226532936096	0.49097007513046265	0.48362842202186584	0.3657224476337433	0.4925025403499603	0.37618011236190796	0.49058663845062256	0.4899996519088745	0.49208247661590576	0.4911465346813202	0.4874371886253357	0.4899716377258301	0.4911659061908722	0.48584797978401184	0.48991328477859497	0.48899081349372864	0.49266430735588074	0.4902392625808716	0.490845263004303	0.48667457699775696	0.12066204845905304	0.48753565549850464	0.48144903779029846	0.49588721990585327	0.4873131215572357	0.4876870810985565	0.4906218349933624	0.48991310596466064	0.4860561192035675	0.3373233377933502	0.4899652600288391	0.4939848780632019	0.49132323265075684	0.4815925359725952	0.4924512803554535	0.489142507314682	0.48445165157318115	0.48838335275650024	0.4851355254650116	0.4940418601036072	0.4830986559391022	0.4870394468307495	0.49323663115501404	0.4852678179740906	0.4822237193584442	0.4872738718986511
CAPZB	0.8156783580780029	0.8204488158226013	0.8153219223022461	0.8142387270927429	0.8209626078605652	0.11850304901599884	0.6112772226333618	0.8201848268508911	0.622380256652832	0.8203362822532654	0.8155121803283691	0.8231867551803589	0.5980433225631714	0.8188029527664185	0.8212713599205017	0.8082276582717896	0.8189314603805542	0.8185681700706482	0.8138536214828491	0.8161702156066895	0.8198467493057251	0.8120806217193604	0.8195909857749939	0.22960296273231506	0.8197231888771057	0.058569565415382385	0.8164933919906616	0.8215001821517944	0.8169223666191101	0.8176337480545044	0.8194570541381836	0.816868007183075	0.44068580865859985	0.8215412497520447	0.810604453086853	0.8115347027778625	0.8112396001815796	0.8207274675369263	0.8122894167900085	0.8134196400642395	0.8133006691932678	0.8097130060195923	0.821014404296875	0.8122118711471558	0.8135942220687866	0.819355309009552	0.8188043236732483	0.8176048398017883	0.8071876764297485
TMCO4	0.22594915330410004	0.22668810188770294	0.2229541689157486	0.227345272898674	0.228160098195076	0.21878665685653687	0.22636538743972778	0.22614282369613647	0.2229483425617218	0.2236795574426651	0.23047228157520294	0.2281673699617386	0.2220371812582016	0.22500693798065186	0.22874577343463898	0.22720372676849365	0.2262818068265915	0.228800430893898	0.22839893400669098	0.22493191063404083	0.2267961949110031	0.22944675385951996	0.22529318928718567	0.2301047295331955	0.22833767533302307	0.21405883133411407	0.2272622436285019	0.22575649619102478	0.2265150398015976	0.22706730663776398	0.22666431963443756	0.22850295901298523	0.2240215688943863	0.22676940262317657	0.21740932762622833	0.2201111614704132	0.22606809437274933	0.22606880962848663	0.22086039185523987	0.22932168841362	0.21836306154727936	0.22605456411838531	0.23360806703567505	0.22258521616458893	0.22738517820835114	0.22366191446781158	0.22665628790855408	0.22598697245121002	0.22552096843719482
OTUD3	0.0	0.0	0.0	0.0	0.0	0.0	0.0	0.0	0.0	0.0	0.0	0.0	0.0	0.0	0.0	0.0	0.0	0.0	0.0	0.0	0.0	0.0	0.0	0.0	0.0	0.0	0.0	0.0	0.0	0.0	0.0	0.0	0.0	0.0	0.0	0.0	0.0	0.0	0.0	0.0	0.0	0.0	0.0	0.0	0.0	0.0	0.0	0.0	0.0
UBXN10	0.07418660819530487	0.07398466765880585	0.07516242563724518	0.06920894980430603	0.0776851624250412	0.08462507277727127	0.0838126391172409	0.07790596783161163	0.08326638489961624	0.08509083092212677	0.07347898930311203	0.07117578387260437	0.08113690465688705	0.07476700097322464	0.07941970229148865	0.10624344646930695	0.07524392008781433	0.07676506042480469	0.08004274219274521	0.07837439328432083	0.08862617611885071	0.07556188851594925	0.07665999978780746	0.0770397037267685	0.08190727233886719	0.0931856632232666	0.06993420422077179	0.0677005797624588	0.07455846667289734	0.07410714030265808	0.07372739911079407	0.07554700970649719	0.07940548658370972	0.07660061120986938	0.07642091065645218	0.0839361771941185	0.0737684890627861	0.08096928894519806	0.07486473023891449	0.08237950503826141	0.0772339478135109	0.08183685690164566	0.07937272638082504	0.08254539221525192	0.07317067682743073	0.0773097425699234	0.08020403981208801	0.08615738898515701	0.08008486032485962
CAMK2N1	0.0	0.0	0.0	0.0	0.0	0.0	0.0	0.0	0.0	0.0	0.0	0.0	0.0	0.0	0.0	0.0	0.0	0.0	0.0	0.0	0.0	0.0	0.0	0.0	0.0	0.0	0.0	0.0	0.0	0.0	0.0	0.0	0.0	0.0	0.0	0.0	0.0	0.0	0.0	0.0	0.0	0.0	0.0	0.0	0.0	0.0	0.0	0.0	0.0
MUL1	0.20043301582336426	0.20139747858047485	0.20337150990962982	0.20279008150100708	0.2046177089214325	0.20544125139713287	0.20430438220500946	0.20481593906879425	0.19645683467388153	0.20123465359210968	0.2002120465040207	0.20328107476234436	0.20054174959659576	0.2016574889421463	0.20417605340480804	0.20384147763252258	0.19980764389038086	0.19915921986103058	0.20307622849941254	0.20247714221477509	0.2010115534067154	0.2076873630285263	0.20095165073871613	0.20156380534172058	0.20222024619579315	0.2137470692396164	0.20801427960395813	0.20364320278167725	0.19872774183750153	0.19981269538402557	0.2080787718296051	0.20486117899417877	0.2031591385602951	0.20445722341537476	0.20312079787254333	0.20315666496753693	0.20369428396224976	0.20657773315906525	0.19865460693836212	0.20154160261154175	0.2098514884710312	0.19829349219799042	0.20166002213954926	0.20367398858070374	0.20366470515727997	0.20146633684635162	0.21152597665786743	0.20100359618663788	0.20126646757125854
CDA	0.3911557197570801	0.39219504594802856	0.39048027992248535	0.38950151205062866	0.3925713002681732	0.3908217251300812	0.3888285458087921	0.3922315239906311	0.3825107514858246	0.3908378779888153	0.39285457134246826	0.3839274048805237	0.38771024346351624	0.39108192920684814	0.3899135887622833	0.3913697600364685	0.39228564500808716	0.3861020505428314	0.39783719182014465	0.38795366883277893	0.3906247615814209	0.39444777369499207	0.392948180437088	0.38971665501594543	0.39205530285835266	0.38941439986228943	0.39758196473121643	0.39173054695129395	0.38453471660614014	0.38381338119506836	0.39164918661117554	0.3906172215938568	0.39132121205329895	0.3940701484680176	0.39485621452331543	0.3890492022037506	0.3881581723690033	0.39511922001838684	0.3912659287452698	0.39493539929389954	0.38913053274154663	0.3923450708389282	0.3932769000530243	0.39083990454673767	0.38725754618644714	0.3904927968978882	0.3918878734111786	0.38912293314933777	0.38945725560188293
PINK1	0.0	0.0	0.0	0.0	0.0	0.0	0.0	0.0	0.0	0.0	0.0	0.0	0.0	0.0	0.0	0.0	0.0	0.0	0.0	0.0	0.0	0.0	0.0	0.0	0.0	0.0	0.0	0.0	0.0	0.0	0.0	0.0	0.0	0.0	0.0	0.0	0.0	0.0	0.0	0.0	0.0	0.0	0.0	0.0	0.0	0.0	0.0	0.0	0.0
DDOST	0.5708592534065247	0.5627686977386475	0.5635063052177429	0.574176013469696	0.5660076141357422	0.564298152923584	0.5631653070449829	0.5664323568344116	0.5702653527259827	0.5585778951644897	0.56898432970047	0.563363254070282	0.5606151819229126	0.5667017698287964	0.5718061327934265	0.5661378502845764	0.56548672914505	0.5687528252601624	0.5681390166282654	0.5642979741096497	0.5659580230712891	0.5725430846214294	0.5662278532981873	0.574276864528656	0.567036509513855	0.5718219876289368	0.5771489143371582	0.5625301599502563	0.5601988434791565	0.5725875496864319	0.5652041435241699	0.5669847726821899	0.5673153400421143	0.5747299790382385	0.567964494228363	0.5650542378425598	0.562416136264801	0.5692908763885498	0.5637898445129395	0.5707850456237793	0.5731124877929688	0.5653993487358093	0.5660118460655212	0.5686172246932983	0.5634915232658386	0.5649297833442688	0.5654234886169434	0.5663785338401794	0.5688938498497009
HP1BP3	0.42380964756011963	0.4170307219028473	0.4165530502796173	0.4150601923465729	0.4152213931083679	0.4168721139431	0.4106675982475281	0.41803205013275146	0.4066660404205322	0.4172227382659912	0.4210452735424042	0.41934502124786377	0.41089707612991333	0.41424232721328735	0.42453643679618835	0.41374000906944275	0.4145689010620117	0.41191697120666504	0.41574203968048096	0.4195582866668701	0.4103463292121887	0.41857650876045227	0.41301795840263367	0.41067981719970703	0.41907474398612976	0.40682870149612427	0.4264002740383148	0.4175589084625244	0.416244775056839	0.414094477891922	0.41528141498565674	0.4201895296573639	0.4140349328517914	0.4220123887062073	0.4139460027217865	0.4098634123802185	0.4272998571395874	0.413473904132843	0.41313546895980835	0.42206907272338867	0.42491286993026733	0.4173908531665802	0.4238007366657257	0.4202486574649811	0.41864022612571716	0.42292460799217224	0.4199400246143341	0.41626811027526855	0.4213952124118805
EIF4G3	0.0	0.0	0.0	0.0	0.0	0.0	0.0	0.0	0.0	0.0	0.0	0.0	0.0	0.0	0.0	0.0	0.0	0.0	0.0	0.0	0.0	0.0	0.0	0.0	0.0	0.0	0.0	0.0	0.0	0.0	0.0	0.0	0.0	0.0	0.0	0.0	0.0	0.0	0.0	0.0	0.0	0.0	0.0	0.0	0.0	0.0	0.0	0.0	0.0
ECE1	0.18366996943950653	0.18798725306987762	0.18627552688121796	0.18763744831085205	0.18552374839782715	0.16288818418979645	0.18041583895683289	0.18630295991897583	0.1871209293603897	0.17916730046272278	0.18677695095539093	0.18493147194385529	0.18292509019374847	0.18512427806854248	0.18432800471782684	0.17778541147708893	0.1840672343969345	0.18595314025878906	0.17727427184581757	0.1853831559419632	0.1835905909538269	0.18357156217098236	0.18750159442424774	0.1846010684967041	0.18161088228225708	0.18285679817199707	0.1827656328678131	0.18719424307346344	0.1838940680027008	0.18162424862384796	0.18500006198883057	0.1871555894613266	0.18545874953269958	0.18624767661094666	0.17797519266605377	0.18084879219532013	0.17953836917877197	0.1781986504793167	0.18175242841243744	0.1860545426607132	0.18700569868087769	0.18718555569648743	0.1845082938671112	0.18267549574375153	0.18220224976539612	0.1838255524635315	0.18799644708633423	0.18028493225574493	0.1860979199409485
NBPF3	0.1406816989183426	0.14119967818260193	0.1441343128681183	0.1436893343925476	0.14334064722061157	0.011039502918720245	0.14071203768253326	0.1381770670413971	0.04306972026824951	0.1422801911830902	0.14088459312915802	0.14282721281051636	0.14162194728851318	0.14232617616653442	0.13652938604354858	0.13685664534568787	0.14353707432746887	0.13988780975341797	0.14413559436798096	0.14438556134700775	0.13912531733512878	0.1434311717748642	0.1446891874074936	0.09900858998298645	0.1427682787179947	0.1338604837656021	0.13606545329093933	0.14387817680835724	0.14364369213581085	0.14006121456623077	0.14140664041042328	0.1454268991947174	0.0043935347348451614	0.14442089200019836	0.1428554654121399	0.14076775312423706	0.14290297031402588	0.14361485838890076	0.13697361946105957	0.14379717409610748	0.14148640632629395	0.13804270327091217	0.14478109776973724	0.14069299399852753	0.14199325442314148	0.13809345662593842	0.14475902915000916	0.1399378478527069	0.1382277011871338
USP48	0.2668074369430542	0.2698814868927002	0.2704451382160187	0.2708924412727356	0.2728666067123413	0.13800376653671265	0.2666591703891754	0.26800253987312317	0.267839252948761	0.269220769405365	0.2749848961830139	0.27204030752182007	0.26339444518089294	0.2721628248691559	0.2719564139842987	0.2685074508190155	0.2667319178581238	0.2704375684261322	0.2708494961261749	0.2734283208847046	0.2629997432231903	0.26660192012786865	0.27217575907707214	0.26911866664886475	0.26434481143951416	0.2670166790485382	0.26740026473999023	0.2724188268184662	0.27065974473953247	0.2694205641746521	0.26892563700675964	0.2719481885433197	0.17665314674377441	0.27496615052223206	0.26676565408706665	0.2658630311489105	0.26482850313186646	0.2731477618217468	0.26869457960128784	0.27138903737068176	0.2712140679359436	0.2616478204727173	0.2698962390422821	0.26884621381759644	0.2727108895778656	0.2722671926021576	0.2696916460990906	0.2665552794933319	0.2715652585029602
CDC42	0.6602535843849182	0.6609117984771729	0.6617943048477173	0.6633678674697876	0.6656488180160522	0.6539285182952881	0.658695638179779	0.6611061692237854	0.6562806963920593	0.6526968479156494	0.6669144630432129	0.6625648736953735	0.6612769961357117	0.6640974283218384	0.664169430732727	0.6584338545799255	0.6647709608078003	0.6640917062759399	0.6623086929321289	0.6683247685432434	0.659923255443573	0.6602713465690613	0.662311851978302	0.665258526802063	0.661283552646637	0.6561363935470581	0.6681982278823853	0.6630308032035828	0.6594291925430298	0.6626118421554565	0.6609075665473938	0.6619552969932556	0.6291558146476746	0.6583483815193176	0.6591619253158569	0.6510713696479797	0.6555642485618591	0.6565518379211426	0.6595922112464905	0.6609897017478943	0.6630098819732666	0.6553703546524048	0.6667402982711792	0.6618977785110474	0.6597582101821899	0.6645545363426208	0.6630207896232605	0.6668384075164795	0.6571863889694214
ZBTB40	0.0	0.0	0.0	0.0	0.0	0.0	0.0	0.0	0.0	0.0	0.0	0.0	0.0	0.0	0.0	0.0	0.0	0.0	0.0	0.0	0.0	0.0	0.0	0.0	0.0	0.0	0.0	0.0	0.0	0.0	0.0	0.0	0.0	0.0	0.0	0.0	0.0	0.0	0.0	0.0	0.0	0.0	0.0	0.0	0.0	0.0	0.0	0.0	0.0
C1QA	0.25769874453544617	0.2588179409503937	0.2584563195705414	0.2558799088001251	0.2598937749862671	0.2621053457260132	0.26612913608551025	0.2588346600532532	0.25797122716903687	0.2565719485282898	0.2596031427383423	0.25936830043792725	0.257930189371109	0.2523670196533203	0.2584637403488159	0.2654418349266052	0.2586526870727539	0.2568727433681488	0.25889164209365845	0.26237326860427856	0.25773972272872925	0.2618769109249115	0.2542267441749573	0.2623089551925659	0.2576390206813812	0.30373018980026245	0.26285743713378906	0.2548624277114868	0.27202698588371277	0.2556285262107849	0.253205806016922	0.2569097578525543	0.2578185498714447	0.26245418190956116	0.2576584815979004	0.25766703486442566	0.26111355423927307	0.2575194835662842	0.2614801824092865	0.26107504963874817	0.26014113426208496	0.2558324635028839	0.25856679677963257	0.261044979095459	0.2549634277820587	0.2593037188053131	0.2550347149372101	0.25904685258865356	0.25826185941696167
C1QC	0.0	0.0	0.0	0.0	0.0	0.0	0.0	0.0	0.0	0.0	0.0	0.0	0.0	0.0	0.0	0.0	0.0	0.0	0.0	0.0	0.0	0.0	0.0	0.0	0.0	0.0	0.0	0.0	0.0	0.0	0.0	0.0	0.0	0.0	0.0	0.0	0.0	0.0	0.0	0.0	0.0	0.0	0.0	0.0	0.0	0.0	0.0	0.0	0.0
C1QB	0.0	0.0	0.0	0.0	0.0	0.0	0.0	0.0	0.0	0.0	0.0	0.0	0.0	0.0	0.0	0.0	0.0	0.0	0.0	0.0	0.0	0.0	0.0	0.0	0.0	0.0	0.0	0.0	0.0	0.0	0.0	0.0	0.0	0.0	0.0	0.0	0.0	0.0	0.0	0.0	0.0	0.0	0.0	0.0	0.0	0.0	0.0	0.0	0.0
KDM1A	0.1384495049715042	0.1332314908504486	0.13632068037986755	0.13915380835533142	0.13976585865020752	0.13700909912586212	0.13519692420959473	0.13682837784290314	0.1373586356639862	0.13650698959827423	0.14084771275520325	0.13646019995212555	0.13286751508712769	0.1345229148864746	0.1350172907114029	0.13850075006484985	0.13400126993656158	0.1364382952451706	0.13157452642917633	0.13797824084758759	0.13740618526935577	0.13343583047389984	0.13641095161437988	0.13713446259498596	0.13410018384456635	0.1268956959247589	0.14081475138664246	0.13826125860214233	0.14020660519599915	0.1334790289402008	0.13542181253433228	0.1385953724384308	0.1390620917081833	0.1368463635444641	0.1325511485338211	0.13672900199890137	0.13498903810977936	0.1329464167356491	0.13605836033821106	0.13872922956943512	0.13971278071403503	0.13337719440460205	0.1418813169002533	0.13385047018527985	0.13329660892486572	0.13753361999988556	0.1360270082950592	0.13442450761795044	0.14000260829925537
LUZP1	0.2645013928413391	0.2625803053379059	0.25643453001976013	0.26472195982933044	0.26412874460220337	0.2626836597919464	0.26073089241981506	0.26502493023872375	0.2627682089805603	0.2565068006515503	0.2667221128940582	0.2657235562801361	0.25880274176597595	0.26230716705322266	0.2597389221191406	0.264146089553833	0.26199397444725037	0.26056236028671265	0.2658580541610718	0.26134443283081055	0.2586469054222107	0.2636550962924957	0.2600978910923004	0.26072052121162415	0.2615821361541748	0.25192365050315857	0.2646956741809845	0.26216045022010803	0.2625638246536255	0.2623273730278015	0.2636050879955292	0.264963835477829	0.25965213775634766	0.2659510374069214	0.2635767161846161	0.258689284324646	0.2599916160106659	0.26055556535720825	0.2578973174095154	0.2629261016845703	0.25892671942710876	0.2645503878593445	0.26573219895362854	0.2622535526752472	0.2609853744506836	0.2645540237426758	0.2666127681732178	0.25883135199546814	0.26287445425987244
HNRNPR	0.5520755052566528	0.5539532899856567	0.555025041103363	0.5507556200027466	0.5519160032272339	0.5557378530502319	0.5503749251365662	0.5489919781684875	0.5522857904434204	0.5530568361282349	0.5539072155952454	0.5512531399726868	0.5491031408309937	0.553238034248352	0.5541178584098816	0.5477095246315002	0.5540839433670044	0.5552203059196472	0.5487478971481323	0.5558997988700867	0.5535252094268799	0.554725706577301	0.5523492693901062	0.5515164136886597	0.5534708499908447	0.5450344681739807	0.5584232807159424	0.5511912703514099	0.5549501776695251	0.5509616136550903	0.5493078827857971	0.551669716835022	0.5466528534889221	0.556553840637207	0.5514851212501526	0.5486094355583191	0.5488481521606445	0.5519186854362488	0.5519852638244629	0.5550761818885803	0.5535711050033569	0.5552197694778442	0.5594623684883118	0.5509496927261353	0.5539934039115906	0.5535613298416138	0.5567944645881653	0.5530189275741577	0.5551459789276123
ZNF436	0.08196753263473511	0.08108340948820114	0.07711412757635117	0.08095195144414902	0.0790797770023346	0.0723026692867279	0.07356271892786026	0.07592695206403732	0.07010830193758011	0.0784195214509964	0.08076369762420654	0.08044496178627014	0.0	0.07651063054800034	0.08028849959373474	0.07296169549226761	0.07728968560695648	0.08031025528907776	0.0806773230433464	0.08052939921617508	0.08012033998966217	0.08405205607414246	0.08017168939113617	0.062294021248817444	0.0804184228181839	0.0761847048997879	0.07798699289560318	0.07954699546098709	0.08040745556354523	0.08188069611787796	0.0807613879442215	0.0792081281542778	0.0805027112364769	0.08108338713645935	0.07439890503883362	0.07978630810976028	0.07971954345703125	0.08069708198308945	0.07815507054328918	0.08232729136943817	0.07959640771150589	0.08232389390468597	0.08184133470058441	0.07729916274547577	0.0815228670835495	0.08181988447904587	0.07596439868211746	0.08429645001888275	0.07796099781990051
TCEA3	0.668355405330658	0.6644320487976074	0.6648074388504028	0.6685482263565063	0.6660429835319519	0.6406849026679993	0.6611031293869019	0.6666880249977112	0.5187591314315796	0.6651290059089661	0.6639981865882874	0.6667779684066772	0.6292877197265625	0.6637210249900818	0.6663981080055237	0.6672171950340271	0.6648367643356323	0.6721676588058472	0.6674143075942993	0.6716066598892212	0.6688411235809326	0.6674860715866089	0.6651315093040466	0.43824106454849243	0.6648439168930054	0.576825737953186	0.6752395033836365	0.6686615943908691	0.6666946411132812	0.6682872176170349	0.6639381647109985	0.6672095656394958	0.6488338708877563	0.6631945967674255	0.66230708360672	0.6644461154937744	0.6614012122154236	0.6702309846878052	0.6614754796028137	0.665141224861145	0.6677310466766357	0.6636573076248169	0.6612476110458374	0.6659219264984131	0.6661176681518555	0.6690104007720947	0.661536455154419	0.6660231351852417	0.6640735864639282
E2F2	0.0598251074552536	0.05788351222872734	0.05796074867248535	0.054942671209573746	0.06178390234708786	0.055675964802503586	0.05935090780258179	0.05508408695459366	0.051349084824323654	0.059909336268901825	0.0617147758603096	0.052160367369651794	0.06385655701160431	0.05579856038093567	0.05629952251911163	0.05687602609395981	0.05427927151322365	0.05748732015490532	0.05383181571960449	0.06341038644313812	0.054332468658685684	0.056934673339128494	0.06116940826177597	0.06299002468585968	0.05499911308288574	0.06374314427375793	0.061554454267024994	0.057377517223358154	0.06062188372015953	0.05853419750928879	0.05265200883150101	0.05667312815785408	0.060780614614486694	0.060559846460819244	0.05813990905880928	0.06096060946583748	0.05502090975642204	0.06091020628809929	0.053706102073192596	0.055680882185697556	0.062096692621707916	0.05465725064277649	0.05826603248715401	0.05886007100343704	0.05579705908894539	0.06211768835783005	0.055004674941301346	0.05541929975152016	0.05345999822020531
ID3	0.3395152986049652	0.3436632752418518	0.3404121994972229	0.34442901611328125	0.3467371463775635	0.3399032652378082	0.33978521823883057	0.3444100022315979	0.34083178639411926	0.34030699729919434	0.3480187654495239	0.3404262065887451	0.33805039525032043	0.338046669960022	0.3517568111419678	0.33999380469322205	0.3381876051425934	0.3374718427658081	0.3479505777359009	0.34733450412750244	0.3401414752006531	0.34792548418045044	0.34495940804481506	0.3479175865650177	0.33741462230682373	0.3530788719654083	0.3503854274749756	0.33937761187553406	0.342083603143692	0.33739885687828064	0.34231996536254883	0.341404527425766	0.3415398597717285	0.3477831482887268	0.34401223063468933	0.3438383936882019	0.33806943893432617	0.3487318158149719	0.34319165349006653	0.34046268463134766	0.34404245018959045	0.3416581451892853	0.34694820642471313	0.33636948466300964	0.341191828250885	0.34232813119888306	0.3393455743789673	0.3411061465740204	0.33954301476478577
RPL11	1.0	1.0	1.0	1.0	1.0	1.0	1.0	1.0	1.0	1.0	1.0	1.0	1.0	1.0	1.0	1.0	1.0	1.0	1.0	1.0	1.0	1.0	1.0	1.0	1.0	1.0	1.0	1.0	1.0	1.0	1.0	1.0	1.0	1.0	1.0	1.0	1.0	1.0	1.0	1.0	1.0	1.0	1.0	1.0	1.0	1.0	1.0	1.0	1.0
PITHD1	0.4883841276168823	0.48575082421302795	0.48780396580696106	0.48867374658584595	0.48917073011398315	0.49158596992492676	0.4873129725456238	0.4903115928173065	0.48164260387420654	0.48356175422668457	0.4893980324268341	0.48671385645866394	0.48395174741744995	0.48942145705223083	0.4895322322845459	0.489780455827713	0.4895000755786896	0.48722803592681885	0.4919324219226837	0.48737797141075134	0.48678067326545715	0.4835316240787506	0.4816611409187317	0.4858352839946747	0.48613929748535156	0.4795604348182678	0.48603084683418274	0.4862615466117859	0.4893900454044342	0.4864707291126251	0.4845298230648041	0.48789334297180176	0.4866533875465393	0.4954626262187958	0.488139808177948	0.4891800284385681	0.49464088678359985	0.4856557548046112	0.48316332697868347	0.4904446303844452	0.4866527020931244	0.4887863099575043	0.49055176973342896	0.48819926381111145	0.48876455426216125	0.4910067319869995	0.4867265522480011	0.48681455850601196	0.48591604828834534
LYPLA2	0.4382682740688324	0.43550947308540344	0.4374489188194275	0.4392384886741638	0.4373794198036194	0.43910062313079834	0.4364185631275177	0.4351733326911926	0.4442494213581085	0.43111130595207214	0.43779540061950684	0.43763625621795654	0.43215110898017883	0.43410560488700867	0.443827360868454	0.4379744827747345	0.43749183416366577	0.4376210868358612	0.4350109100341797	0.44088804721832275	0.43886125087738037	0.43579477071762085	0.4405985176563263	0.43303272128105164	0.43679556250572205	0.4452485740184784	0.44523704051971436	0.4343556761741638	0.436789870262146	0.4323558509349823	0.42999279499053955	0.43361568450927734	0.43459904193878174	0.4430711567401886	0.43895095586776733	0.43615037202835083	0.43267178535461426	0.4393314719200134	0.43566587567329407	0.43770095705986023	0.43903738260269165	0.4385833144187927	0.4378889501094818	0.44293224811553955	0.4354783892631531	0.4374818205833435	0.4364250600337982	0.4393658936023712	0.43502217531204224
GALE	0.12855324149131775	0.12759359180927277	0.1219484955072403	0.12420257925987244	0.12683597207069397	0.12059823423624039	0.12433873862028122	0.12449053674936295	0.12346521019935608	0.12287911772727966	0.12625610828399658	0.1233443170785904	0.1404239982366562	0.12383536994457245	0.12480218708515167	0.12728804349899292	0.12436805665493011	0.12472705543041229	0.12246741354465485	0.12822729349136353	0.1250554919242859	0.12646961212158203	0.12387508153915405	0.12755809724330902	0.12090106308460236	0.0	0.12562796473503113	0.12557901442050934	0.12428303807973862	0.12583377957344055	0.12595954537391663	0.12618762254714966	0.12112985551357269	0.12537935376167297	0.11577602475881577	0.12227177619934082	0.12409058958292007	0.12482764571905136	0.12523670494556427	0.1208346039056778	0.121699757874012	0.123252734541893	0.12814463675022125	0.11921831965446472	0.1265276074409485	0.12391385436058044	0.12482420355081558	0.12360425293445587	0.12477347254753113
HMGCL	0.39227452874183655	0.38935789465904236	0.3914209008216858	0.39217039942741394	0.3889172077178955	0.38978394865989685	0.3900209069252014	0.39150387048721313	0.39131930470466614	0.38266247510910034	0.39159631729125977	0.38994595408439636	0.38742363452911377	0.3889531195163727	0.3874133825302124	0.3904872536659241	0.3889410197734833	0.38664665818214417	0.3904772102832794	0.39099663496017456	0.39213287830352783	0.39443275332450867	0.3935323655605316	0.3920491337776184	0.39148640632629395	0.3874800503253937	0.38957828283309937	0.3911627531051636	0.3932035565376282	0.3907287120819092	0.39482587575912476	0.393646776676178	0.3851426839828491	0.3899174928665161	0.39029020071029663	0.38944879174232483	0.3860011100769043	0.39473819732666016	0.3900507390499115	0.393929660320282	0.38970306515693665	0.3935953676700592	0.39931756258010864	0.38924849033355713	0.3866649866104126	0.38842999935150146	0.3913511037826538	0.3911604881286621	0.39252620935440063
FUCA1	0.2833864092826843	0.2788808345794678	0.28499341011047363	0.2843341827392578	0.28215736150741577	0.282108873128891	0.2847796678543091	0.27905595302581787	0.279659241437912	0.2847987413406372	0.285289466381073	0.2851575016975403	0.27779364585876465	0.2809842824935913	0.28754496574401855	0.28008049726486206	0.2834608852863312	0.28095176815986633	0.283290833234787	0.2792768180370331	0.28341248631477356	0.2767082750797272	0.2767687439918518	0.2795790731906891	0.2802237868309021	0.2788163423538208	0.28535857796669006	0.28617170453071594	0.2821102440357208	0.2855094373226166	0.2826188802719116	0.28612220287323	0.2777969539165497	0.28713130950927734	0.2844177484512329	0.2783542573451996	0.2883436381816864	0.28347083926200867	0.2782043218612671	0.28244125843048096	0.2821219861507416	0.27520596981048584	0.2892729640007019	0.27946439385414124	0.2811334431171417	0.28606757521629333	0.28478673100471497	0.27766042947769165	0.2794552743434906
CNR2	0.0	0.0	0.0	0.0	0.0	0.0	0.0	0.0	0.0	0.0	0.0	0.0	0.0	0.0	0.0	0.0	0.0	0.0	0.0	0.0	0.0	0.0	0.0	0.0	0.0	0.0	0.0	0.0	0.0	0.0	0.0	0.0	0.0	0.0	0.0	0.0	0.0	0.0	0.0	0.0	0.0	0.0	0.0	0.0	0.0	0.0	0.0	0.0	0.0
PNRC2	0.27325451374053955	0.2694588005542755	0.2705044448375702	0.27714425325393677	0.27733078598976135	0.280281662940979	0.3354526460170746	0.2799248993396759	0.2775108218193054	0.2761668264865875	0.28125840425491333	0.27272865176200867	0.27097445726394653	0.2807379961013794	0.2873799800872803	0.27453866600990295	0.27544131875038147	0.2881491780281067	0.2789366841316223	0.28072383999824524	0.27962082624435425	0.2775692045688629	0.27493876218795776	0.4285951852798462	0.281532883644104	0.398200660943985	0.2825660705566406	0.27725791931152344	0.2716439366340637	0.2860542833805084	0.28065699338912964	0.27598345279693604	0.29758501052856445	0.2912423014640808	0.2785454988479614	0.27465370297431946	0.27988529205322266	0.2736915946006775	0.27335596084594727	0.28385719656944275	0.2827680706977844	0.281657338142395	0.2821674346923828	0.28254926204681396	0.27765953540802	0.2793283462524414	0.2789318561553955	0.27426138520240784	0.2921918034553528
SRSF10	0.3062882125377655	0.30594485998153687	0.30361834168434143	0.30785995721817017	0.3054076135158539	0.3042988181114197	0.3072509169578552	0.30685973167419434	0.3069111108779907	0.30519649386405945	0.3113042712211609	0.3090685307979584	0.3054147958755493	0.30527716875076294	0.30652928352355957	0.3088940382003784	0.30413109064102173	0.3061733543872833	0.30517467856407166	0.3050788938999176	0.30974265933036804	0.3105087876319885	0.30737125873565674	0.3069523274898529	0.3067111074924469	0.2972854971885681	0.3125416338443756	0.3090495467185974	0.3059433400630951	0.3063610792160034	0.30086708068847656	0.3083253800868988	0.3068563938140869	0.30851075053215027	0.2992471754550934	0.3025367856025696	0.30024898052215576	0.3052750527858734	0.30277013778686523	0.3089974522590637	0.30975106358528137	0.3064770996570587	0.30735355615615845	0.30114102363586426	0.3058677315711975	0.30679404735565186	0.3074350357055664	0.3078576624393463	0.3028264045715332
IFNLR1	0.0	0.0	0.0	0.0	0.0	0.0	0.0	0.0	0.0	0.0	0.0	0.0	0.0	0.0	0.0	0.0	0.0	0.0	0.0	0.0	0.0	0.0	0.0	0.0	0.0	0.0	0.0	0.0	0.0	0.0	0.0	0.0	0.0	0.0	0.0	0.0	0.0	0.0	0.0	0.0	0.0	0.0	0.0	0.0	0.0	0.0	0.0	0.0	0.0
RCAN3	0.41715413331985474	0.4092405438423157	0.40993475914001465	0.4157118499279022	0.40535545349121094	0.40956026315689087	0.411339670419693	0.4120703637599945	0.4148695468902588	0.4119120240211487	0.41355687379837036	0.41493692994117737	0.4113616645336151	0.4125288724899292	0.4086892902851105	0.4144589602947235	0.41129904985427856	0.4153885841369629	0.40937069058418274	0.4119652509689331	0.4150574505329132	0.4123995006084442	0.41343674063682556	0.41167667508125305	0.40963613986968994	0.3983116149902344	0.4151824414730072	0.4143710434436798	0.4038143455982208	0.4111977815628052	0.4100518822669983	0.41112422943115234	0.40119168162345886	0.41268056631088257	0.41683533787727356	0.4062081277370453	0.4023914039134979	0.41532430052757263	0.40872207283973694	0.41472139954566956	0.4136151671409607	0.4136364758014679	0.4176490306854248	0.4092952311038971	0.40752407908439636	0.4154694378376007	0.41491803526878357	0.40756744146347046	0.41075995564460754
SRRM1	0.5202138423919678	0.5140758752822876	0.5122315883636475	0.5102889537811279	0.5162520408630371	0.5069676041603088	0.5115519762039185	0.512496829032898	0.5057635307312012	0.5108579993247986	0.517784833908081	0.5181937217712402	0.5103732347488403	0.5105095505714417	0.5117770433425903	0.5021271705627441	0.5127205848693848	0.513931155204773	0.511337161064148	0.5119830965995789	0.5123471617698669	0.5147576332092285	0.5155626535415649	0.5125945210456848	0.5122344493865967	0.5041531920433044	0.5215699076652527	0.5027735233306885	0.5145207047462463	0.5151311159133911	0.5143359899520874	0.509971559047699	0.5009151697158813	0.5149781107902527	0.5110321044921875	0.5140549540519714	0.5049654245376587	0.5141836404800415	0.5108172297477722	0.5152646899223328	0.508502185344696	0.5144591927528381	0.522868275642395	0.5094358921051025	0.5114174485206604	0.5162382125854492	0.5144468545913696	0.5122133493423462	0.5143006443977356
CLIC4	0.03309512883424759	0.028713177889585495	0.023339513689279556	0.029954273253679276	0.0276096910238266	0.022240974009037018	0.021538496017456055	0.03146698325872421	0.023160088807344437	0.0337187796831131	0.0280984528362751	0.022548120468854904	0.02422941103577614	0.021919216960668564	0.02811901643872261	0.031243037432432175	0.027663812041282654	0.03024020418524742	0.02670416608452797	0.02664170041680336	0.03244604915380478	0.025659045204520226	0.026473818346858025	0.026629839092493057	0.027282796800136566	0.020006434991955757	0.0269452091306448	0.029425915330648422	0.022447772324085236	0.025566566735506058	0.027925841510295868	0.03125718981027603	0.029015544801950455	0.03402762860059738	0.03574415296316147	0.0	0.027155332267284393	0.03459235280752182	0.027552295476198196	0.02817390486598015	0.023284103721380234	0.028210856020450592	0.029533810913562775	0.025447756052017212	0.026839934289455414	0.024305351078510284	0.02082844264805317	0.026044275611639023	0.024726685136556625
RUNX3	0.4621397852897644	0.46183905005455017	0.454720139503479	0.45323121547698975	0.4574674069881439	0.4610809087753296	0.45784395933151245	0.46080949902534485	0.4581490457057953	0.4600546658039093	0.4614226818084717	0.4626389145851135	0.45755207538604736	0.463645875453949	0.4613460898399353	0.4570925533771515	0.46002477407455444	0.46292662620544434	0.4618290662765503	0.4654221534729004	0.46566811203956604	0.46182990074157715	0.46307745575904846	0.4612569808959961	0.4602845311164856	0.45344310998916626	0.46393319964408875	0.460938036441803	0.46213871240615845	0.4579545259475708	0.4600728750228882	0.46497300267219543	0.4585648775100708	0.4674498438835144	0.4617753028869629	0.45584264397621155	0.45734933018684387	0.46352842450141907	0.4591286778450012	0.46479955315589905	0.45352813601493835	0.45967838168144226	0.4664413630962372	0.4562445282936096	0.46445879340171814	0.46239838004112244	0.46157389879226685	0.4635332524776459	0.46551355719566345
SYF2	0.5541560053825378	0.5471981167793274	0.5475520491600037	0.5530394911766052	0.5528821349143982	0.5526355504989624	0.5460580587387085	0.5513151288032532	0.5477015376091003	0.552960991859436	0.5556879639625549	0.5507126450538635	0.5471817255020142	0.5487678647041321	0.5593510270118713	0.5442935228347778	0.5553162693977356	0.5529099106788635	0.5550174713134766	0.5490111112594604	0.5500680804252625	0.5500848889350891	0.5504007935523987	0.5389282703399658	0.5546395182609558	0.547321617603302	0.5596805214881897	0.5521736741065979	0.5558599233627319	0.5504747033119202	0.5514014363288879	0.5545571446418762	0.5402143597602844	0.5572533011436462	0.5488460659980774	0.5473507642745972	0.563347578048706	0.5462300777435303	0.5513114333152771	0.5595423579216003	0.562147855758667	0.5514478087425232	0.5574681758880615	0.5550333857536316	0.5526200532913208	0.551795244216919	0.5562344193458557	0.558437705039978	0.5560944080352783
TMEM50A	0.6162062287330627	0.604465901851654	0.6154601573944092	0.612821102142334	0.6069313287734985	0.6130288243293762	0.6073181629180908	0.6159073114395142	0.6018765568733215	0.6173690557479858	0.6160395741462708	0.6136240363121033	0.6041138768196106	0.6104942560195923	0.6119654774665833	0.6035044193267822	0.608253002166748	0.6009770035743713	0.6155664920806885	0.6173385977745056	0.6119507551193237	0.6140809655189514	0.6062760949134827	0.6093647480010986	0.608927309513092	0.6006641387939453	0.6160301566123962	0.6103479266166687	0.6152244210243225	0.6113449931144714	0.6034995913505554	0.6136114001274109	0.6098947525024414	0.6144188046455383	0.6154042482376099	0.6082797646522522	0.6119555234909058	0.6097321510314941	0.6096078753471375	0.6187745332717896	0.6091907024383545	0.6148725748062134	0.609292209148407	0.6189709901809692	0.6129072308540344	0.6127827763557434	0.6168137192726135	0.6094252467155457	0.613184928894043
LDLRAP1	0.4648565351963043	0.46156612038612366	0.4573742151260376	0.4627118408679962	0.4636954665184021	0.4634654223918915	0.45624440908432007	0.4629063308238983	0.46155720949172974	0.45604944229125977	0.4667949974536896	0.46507886052131653	0.45735853910446167	0.4587183892726898	0.46642544865608215	0.46124255657196045	0.4653008282184601	0.4572918117046356	0.45194321870803833	0.4659711420536041	0.46342942118644714	0.46250617504119873	0.46295326948165894	0.45862919092178345	0.4648539125919342	0.45292776823043823	0.4662723243236542	0.46101048588752747	0.46282249689102173	0.46073153614997864	0.4637741148471832	0.463331937789917	0.4591354727745056	0.47287726402282715	0.460140585899353	0.45834076404571533	0.4597313702106476	0.463716596364975	0.46443381905555725	0.46472930908203125	0.4690403938293457	0.4616120755672455	0.46812909841537476	0.46217432618141174	0.46481025218963623	0.464804470539093	0.46550726890563965	0.4630770683288574	0.4638936519622803
MTFR1L	0.31749966740608215	0.31488239765167236	0.3107166588306427	0.3100224733352661	0.313589870929718	0.31480979919433594	0.3138278126716614	0.3175286650657654	0.30687662959098816	0.3154281675815582	0.31502071022987366	0.31348204612731934	0.3117629587650299	0.30879130959510803	0.3132966160774231	0.3133057653903961	0.31015899777412415	0.30821648240089417	0.3112491965293884	0.3163438141345978	0.3108309507369995	0.3056757152080536	0.31846585869789124	0.31778770685195923	0.3088770806789398	0.3015962243080139	0.32776764035224915	0.31486988067626953	0.31250667572021484	0.3149268627166748	0.3125523626804352	0.313094824552536	0.31062349677085876	0.3113323748111725	0.3150499761104584	0.31179267168045044	0.3152523934841156	0.3147535026073456	0.31651920080184937	0.3173763155937195	0.31267550587654114	0.31157857179641724	0.30954331159591675	0.3163919448852539	0.3085878789424896	0.3126087486743927	0.3199103772640228	0.3032107949256897	0.31573644280433655
PAQR7	0.0	0.0	0.0	0.0	0.0	0.0	0.0	0.0	0.0	0.0	0.0	0.0	0.0	0.0	0.0	0.0	0.0	0.0	0.0	0.0	0.0	0.0	0.0	0.0	0.0	0.0	0.0	0.0	0.0	0.0	0.0	0.0	0.0	0.0	0.0	0.0	0.0	0.0	0.0	0.0	0.0	0.0	0.0	0.0	0.0	0.0	0.0	0.0	0.0
STMN1	0.42220497131347656	0.4206860363483429	0.4213757812976837	0.4214226007461548	0.4164799749851227	0.011022528633475304	0.3283902406692505	0.42125704884529114	0.3262534737586975	0.4189833700656891	0.42558836936950684	0.42495396733283997	0.3301470875740051	0.42470332980155945	0.4279455542564392	0.42004749178886414	0.4243412911891937	0.42271730303764343	0.41462668776512146	0.42214322090148926	0.42649614810943604	0.42034420371055603	0.41884908080101013	0.0546247735619545	0.4201327860355377	0.38296735286712646	0.4256805181503296	0.4253758192062378	0.4232066571712494	0.4191294014453888	0.4240860044956207	0.4274875819683075	0.1924905925989151	0.4262968897819519	0.41632968187332153	0.4188855290412903	0.41540011763572693	0.42644694447517395	0.41758814454078674	0.4199265241622925	0.42836928367614746	0.42568421363830566	0.4233880043029785	0.4250968098640442	0.42095187306404114	0.4230918884277344	0.42314285039901733	0.4201715588569641	0.4222687780857086
PAFAH2	0.09703145921230316	0.09681859612464905	0.09558612108230591	0.09940120577812195	0.0957317054271698	0.09366753697395325	0.09570391476154327	0.09303858876228333	0.09046585112810135	0.09046737104654312	0.1021868884563446	0.09351354092359543	0.09183096885681152	0.09852594137191772	0.09873069077730179	0.09752674400806427	0.0952533408999443	0.09826168417930603	0.09723460674285889	0.09558898210525513	0.09545917063951492	0.0976218581199646	0.09517847001552582	0.09373484551906586	0.09410268813371658	0.0909099206328392	0.09885358810424805	0.09532418847084045	0.0936025083065033	0.09303203225135803	0.09804165363311768	0.09609999507665634	0.0923546552658081	0.09727241098880768	0.09476430714130402	0.09014128893613815	0.09662778675556183	0.09714941680431366	0.09580206125974655	0.09649180620908737	0.09437566995620728	0.09586873650550842	0.09938031435012817	0.09033532440662384	0.0988054946064949	0.09846238791942596	0.0955568253993988	0.09756024181842804	0.09546802937984467
PDIK1L	0.0	0.0	0.0	0.0	0.0	0.0	0.0	0.0	0.0	0.0	0.0	0.0	0.0	0.0	0.0	0.0	0.0	0.0	0.0	0.0	0.0	0.0	0.0	0.0	0.0	0.0	0.0	0.0	0.0	0.0	0.0	0.0	0.0	0.0	0.0	0.0	0.0	0.0	0.0	0.0	0.0	0.0	0.0	0.0	0.0	0.0	0.0	0.0	0.0
ZNF593	0.336482435464859	0.33425620198249817	0.3371681869029999	0.34327706694602966	0.33925002813339233	0.34108781814575195	0.338598370552063	0.34041088819503784	0.333624005317688	0.3395867347717285	0.3417813181877136	0.33605843782424927	0.33976489305496216	0.33497655391693115	0.3460533022880554	0.3416801691055298	0.3404090404510498	0.33870378136634827	0.3409556746482849	0.338275671005249	0.3395087718963623	0.34238123893737793	0.33895739912986755	0.34023022651672363	0.33488109707832336	0.3537972569465637	0.3450784981250763	0.3352258801460266	0.3371862769126892	0.3385709524154663	0.33666083216667175	0.3416297435760498	0.3396519422531128	0.3402191400527954	0.3412196636199951	0.33896520733833313	0.3343130648136139	0.33848851919174194	0.3343881070613861	0.3398890495300293	0.3471618890762329	0.3356342613697052	0.3415513038635254	0.34093135595321655	0.33682453632354736	0.3357848525047302	0.3391013443470001	0.3415871560573578	0.3416458070278168
CNKSR1	0.218666210770607	0.218397855758667	0.2055518627166748	0.22635185718536377	0.21417590975761414	0.07144919037818909	0.2039758414030075	0.20962263643741608	0.200929656624794	0.2055473029613495	0.21220673620700836	0.2177935093641281	0.28745904564857483	0.21503613889217377	0.20721252262592316	0.22584789991378784	0.2160571813583374	0.21002785861492157	0.21797241270542145	0.21167899668216705	0.21309760212898254	0.20979340374469757	0.20687922835350037	0.1730966418981552	0.21464021503925323	0.05613110214471817	0.20621272921562195	0.21306124329566956	0.2139745056629181	0.22053292393684387	0.2155415415763855	0.21373285353183746	0.21356841921806335	0.20568616688251495	0.21816594898700714	0.2101978361606598	0.2173922210931778	0.2178933024406433	0.21419014036655426	0.2177485078573227	0.21319381892681122	0.20285280048847198	0.2160939872264862	0.21332401037216187	0.21220213174819946	0.21467992663383484	0.21519318222999573	0.22266192734241486	0.21354368329048157
CEP85	0.06174575909972191	0.06123419106006622	0.05822909623384476	0.061384931206703186	0.05759596452116966	0.0661621242761612	0.02634427696466446	0.06043089181184769	0.060030318796634674	0.058495864272117615	0.06393073499202728	0.056084953248500824	0.062114618718624115	0.060650087893009186	0.06097504496574402	0.06021096557378769	0.060874227434396744	0.061730071902275085	0.05735677108168602	0.06275619566440582	0.06348356604576111	0.0629083588719368	0.06527812033891678	0.0	0.060092173516750336	0.056384481489658356	0.06635493785142899	0.06260687112808228	0.06172370910644531	0.054866109043359756	0.06111002713441849	0.06524410098791122	0.0	0.059425435960292816	0.06418024003505707	0.056264448910951614	0.058053214102983475	0.0632309541106224	0.0614299550652504	0.06365044414997101	0.061865631490945816	0.06272848695516586	0.06322246789932251	0.05995694920420647	0.057243481278419495	0.05979426950216293	0.05863512307405472	0.056518420577049255	0.06269238889217377
SH3BGRL3	1.0	0.9993866086006165	1.0	1.0	1.0	1.0	1.0	1.0	1.0	1.0	1.0	1.0	1.0	1.0	1.0	1.0	1.0	1.0	1.0	1.0	1.0	1.0	1.0	1.0	1.0	1.0	1.0	1.0	1.0	1.0	1.0	1.0	1.0	1.0	1.0	1.0	1.0	1.0	1.0	1.0	1.0	1.0	1.0	1.0	1.0	1.0	1.0	1.0	1.0
UBXN11	0.2992766201496124	0.29868921637535095	0.3018200397491455	0.30006828904151917	0.29694175720214844	0.29989898204803467	0.3007728159427643	0.3009781241416931	0.2584184408187866	0.2988521158695221	0.3031434714794159	0.2941131293773651	0.29608261585235596	0.29774659872055054	0.2927297353744507	0.2953651249408722	0.2983657419681549	0.2927802503108978	0.30167827010154724	0.3017983138561249	0.30050766468048096	0.30174314975738525	0.2986607253551483	0.3014846742153168	0.296644389629364	0.2918912172317505	0.30697229504585266	0.2945682108402252	0.3015662431716919	0.2986775040626526	0.29835620522499084	0.29951679706573486	0.2934735119342804	0.30081987380981445	0.3001323342323303	0.29931047558784485	0.29802197217941284	0.29707080125808716	0.2966874837875366	0.29957321286201477	0.3003387749195099	0.2991110384464264	0.3053089380264282	0.29695916175842285	0.2995389699935913	0.30466407537460327	0.30068445205688477	0.2986707389354706	0.29952988028526306
CD52	1.0	1.0	1.0	1.0	1.0	1.0	1.0	1.0	1.0	1.0	1.0	1.0	1.0	1.0	1.0	1.0	1.0	1.0	1.0	1.0	1.0	1.0	1.0	1.0	1.0	1.0	1.0	1.0	1.0	1.0	1.0	1.0	1.0	1.0	1.0	1.0	1.0	1.0	1.0	1.0	1.0	1.0	1.0	1.0	1.0	1.0	1.0	1.0	1.0
ZNF683	0.5786881446838379	0.5812733769416809	0.5860939025878906	0.5798228979110718	0.5810178518295288	0.5686203241348267	0.5858830213546753	0.5853727459907532	0.5803390741348267	0.5856212377548218	0.5828151106834412	0.5769978165626526	0.5783576369285583	0.5802875757217407	0.5748167037963867	0.5813051462173462	0.5765559077262878	0.5875630378723145	0.583914041519165	0.5892285704612732	0.5856577157974243	0.5817046761512756	0.5755817294120789	0.5808334946632385	0.5862759351730347	0.5750472545623779	0.5866022706031799	0.5788000226020813	0.5846914052963257	0.5785662531852722	0.5797953009605408	0.5792058706283569	0.5318117737770081	0.5896898508071899	0.5821643471717834	0.5759525895118713	0.5806729793548584	0.5740824937820435	0.5766701102256775	0.57975172996521	0.5803501009941101	0.5724133849143982	0.583469808101654	0.5890123844146729	0.5819580554962158	0.5809203386306763	0.5846508741378784	0.5788175463676453	0.5779659152030945
DHDDS	0.0	0.0	0.0	0.0	0.0	0.0	0.0	0.0	0.0	0.0	0.0	0.0	0.0	0.0	0.0	0.0	0.0	0.0	0.0	0.0	0.0	0.0	0.0	0.0	0.0	0.0	0.0	0.0	0.0	0.0	0.0	0.0	0.0	0.0	0.0	0.0	0.0	0.0	0.0	0.0	0.0	0.0	0.0	0.0	0.0	0.0	0.0	0.0	0.0
HMGN2	0.521016538143158	0.5261325836181641	0.5291305184364319	0.5315232276916504	0.5325610637664795	0.5310100317001343	0.6213198900222778	0.5324061512947083	0.5642164349555969	0.5299158096313477	0.5282175540924072	0.5294533371925354	0.5164790153503418	0.522099494934082	0.5466063022613525	0.525870144367218	0.5355977416038513	0.5393248200416565	0.5259201526641846	0.5358652472496033	0.5289718508720398	0.5291431546211243	0.5216995477676392	0.8010431528091431	0.5319884419441223	0.6343441009521484	0.5388971567153931	0.5263580679893494	0.531883955001831	0.5400352478027344	0.5409402847290039	0.5284882187843323	0.6413319110870361	0.542033314704895	0.5275329351425171	0.5331612825393677	0.5271391868591309	0.5346295237541199	0.5155173540115356	0.5347059965133667	0.5455319285392761	0.5260608792304993	0.5276387333869934	0.5408844947814941	0.5259880423545837	0.5252348780632019	0.527434229850769	0.5250399112701416	0.5399868488311768
RPS6KA1	0.423504114151001	0.4224434792995453	0.431263267993927	0.42701831459999084	0.4225900173187256	0.4220113456249237	0.42126721143722534	0.4199078381061554	0.4184083342552185	0.4236429035663605	0.42378470301628113	0.4255012571811676	0.4193952679634094	0.42403578758239746	0.42790719866752625	0.4197652339935303	0.4282855987548828	0.4202432632446289	0.42628154158592224	0.4257147014141083	0.4208616614341736	0.42421725392341614	0.4221528172492981	0.4215989410877228	0.4229332208633423	0.4163546562194824	0.4290473461151123	0.422259122133255	0.4232483208179474	0.41949108242988586	0.42386651039123535	0.4235180914402008	0.4206807613372803	0.4226067364215851	0.4237864315509796	0.417891263961792	0.42148303985595703	0.4242677092552185	0.4209084212779999	0.43297260999679565	0.42484915256500244	0.4245411157608032	0.4260609745979309	0.4235752522945404	0.424603670835495	0.4248213469982147	0.42182618379592896	0.41981741786003113	0.41850367188453674
ARID1A	0.18706634640693665	0.1914374828338623	0.1860455572605133	0.1882147490978241	0.18595044314861298	0.18564318120479584	0.18291734158992767	0.1910875141620636	0.1823558211326599	0.18704810738563538	0.1940978765487671	0.1914301961660385	0.18804244697093964	0.18919652700424194	0.19756574928760529	0.18892553448677063	0.1911923736333847	0.18439441919326782	0.19069519639015198	0.1891203373670578	0.18874220550060272	0.18893975019454956	0.18739371001720428	0.19057370722293854	0.18915709853172302	0.1836135983467102	0.19872528314590454	0.19006521999835968	0.18956637382507324	0.18652313947677612	0.19064722955226898	0.19164490699768066	0.18603397905826569	0.2000730186700821	0.18868353962898254	0.18529410660266876	0.18675130605697632	0.18479445576667786	0.18850411474704742	0.19167813658714294	0.19361941516399384	0.18749508261680603	0.1972573846578598	0.18817518651485443	0.19006571173667908	0.193466916680336	0.19305601716041565	0.18745800852775574	0.1898013949394226
PIGV	0.15722335875034332	0.15595859289169312	0.15952661633491516	0.15695467591285706	0.16032706201076508	0.02301320806145668	0.1532212495803833	0.1583312451839447	0.14734099805355072	0.15066520869731903	0.15730984508991241	0.15865856409072876	0.15857937932014465	0.15733668208122253	0.15842127799987793	0.1547023504972458	0.15648585557937622	0.157070130109787	0.15524674952030182	0.1541498750448227	0.15444958209991455	0.15911275148391724	0.15886254608631134	0.1580871045589447	0.15759213268756866	0.14573174715042114	0.15508447587490082	0.1577412486076355	0.1606183648109436	0.15653124451637268	0.15865090489387512	0.1576482653617859	0.15732905268669128	0.15815995633602142	0.15171176195144653	0.15143774449825287	0.15710964798927307	0.1546003818511963	0.15734197199344635	0.15669798851013184	0.15666666626930237	0.15151619911193848	0.1536773145198822	0.15544995665550232	0.1584741622209549	0.1574694663286209	0.15639594197273254	0.15317660570144653	0.1570674479007721
ZDHHC18	0.07026764750480652	0.06894585490226746	0.07037379592657089	0.07196494936943054	0.07365480810403824	0.07665099948644638	0.07173169404268265	0.07135861366987228	0.07224853336811066	0.07288710027933121	0.07275085151195526	0.07715548574924469	0.0692465528845787	0.07229556143283844	0.08277489244937897	0.06856735050678253	0.06759515404701233	0.07078345119953156	0.0715358555316925	0.07300097495317459	0.07346849888563156	0.07354618608951569	0.0773518830537796	0.07398611307144165	0.07737937569618225	0.08474177122116089	0.0800575390458107	0.07435378432273865	0.0677303746342659	0.08129385113716125	0.07363349199295044	0.07036089152097702	0.07548841834068298	0.07800628989934921	0.07154343277215958	0.07217506319284439	0.07121258229017258	0.07372976839542389	0.07817244529724121	0.07989804446697235	0.07425116747617722	0.07236182689666748	0.07319504022598267	0.07587093859910965	0.06959550827741623	0.07483803480863571	0.07891038060188293	0.07123535871505737	0.07333427667617798
GPN2	0.22932134568691254	0.2238439917564392	0.2297537922859192	0.22675859928131104	0.22953525185585022	0.2260143756866455	0.22525125741958618	0.22707054018974304	0.22302645444869995	0.22603894770145416	0.2316979318857193	0.23040854930877686	0.22595420479774475	0.22578084468841553	0.22915099561214447	0.2236071527004242	0.2282889485359192	0.22637981176376343	0.22589409351348877	0.2275395393371582	0.2302357703447342	0.22721080482006073	0.22642502188682556	0.22719472646713257	0.23098933696746826	0.22269859910011292	0.2339358925819397	0.2296823412179947	0.21955455839633942	0.22604863345623016	0.2229195088148117	0.22872331738471985	0.22953978180885315	0.23205304145812988	0.2268332839012146	0.22933171689510345	0.22612610459327698	0.22805915772914886	0.2284730076789856	0.22982046008110046	0.2289496660232544	0.2277703881263733	0.2310556173324585	0.22605517506599426	0.2307574450969696	0.2338067591190338	0.2278643250465393	0.2275836020708084	0.22942984104156494
GPATCH3	0.27473747730255127	0.27372613549232483	0.2756248116493225	0.2785367965698242	0.27297234535217285	0.2744920253753662	0.2704097330570221	0.2778286933898926	0.26797735691070557	0.27525976300239563	0.2764447331428528	0.2758300304412842	0.27183377742767334	0.27466338872909546	0.2790476381778717	0.2689846158027649	0.2675188481807709	0.2682650685310364	0.2757374048233032	0.27998989820480347	0.273421049118042	0.2640951871871948	0.27390509843826294	0.26980024576187134	0.2737947702407837	0.2820969820022583	0.2797397971153259	0.27543020248413086	0.2699874937534332	0.2741243243217468	0.27046796679496765	0.2796719968318939	0.27198031544685364	0.2807731032371521	0.2779749035835266	0.2722550630569458	0.27547428011894226	0.27145636081695557	0.27101510763168335	0.28077203035354614	0.2760603725910187	0.27485141158103943	0.2692291736602783	0.273610383272171	0.27418947219848633	0.27718764543533325	0.2785220146179199	0.27430635690689087	0.2735232710838318
NUDC	0.6349117755889893	0.6387532353401184	0.6412917375564575	0.6392644643783569	0.6382476687431335	0.6395339369773865	0.6365623474121094	0.6333069205284119	0.6324805617332458	0.6385636329650879	0.6421486735343933	0.644081175327301	0.6358838081359863	0.6381122469902039	0.6342871189117432	0.6380180716514587	0.6419193744659424	0.6377322673797607	0.6369051337242126	0.6445001363754272	0.64217209815979	0.6354212164878845	0.6384093165397644	0.6393948793411255	0.634774923324585	0.6299430131912231	0.6438822746276855	0.6346363425254822	0.6415591239929199	0.6334442496299744	0.6359142065048218	0.6411121487617493	0.6396787762641907	0.646915853023529	0.6374931335449219	0.6377855539321899	0.6363632678985596	0.6409408450126648	0.6378239989280701	0.6399933695793152	0.6392112374305725	0.6360148191452026	0.6436308026313782	0.6349704265594482	0.6384866237640381	0.6337135434150696	0.6410710215568542	0.6381709575653076	0.6426154375076294
TRNP1	0.0	0.0	0.0	0.0	0.0	0.0	0.0	0.0	0.0	0.0	0.0	0.0	0.0	0.0	0.0	0.0	0.0	0.0	0.0	0.0	0.0	0.0	0.0	0.0	0.0	0.0	0.0	0.0	0.0	0.0	0.0	0.0	0.0	0.0	0.0	0.0	0.0	0.0	0.0	0.0	0.0	0.0	0.0	0.0	0.0	0.0	0.0	0.0	0.0
SLC9A1	0.0	0.0	0.0	0.0	0.0	0.0	0.0	0.0	0.0	0.0	0.0	0.0	0.0	0.0	0.0	0.0	0.0	0.0	0.0	0.0	0.0	0.0	0.0	0.0	0.0	0.0	0.0	0.0	0.0	0.0	0.0	0.0	0.0	0.0	0.0	0.0	0.0	0.0	0.0	0.0	0.0	0.0	0.0	0.0	0.0	0.0	0.0	0.0	0.0
WDTC1	0.14321269094944	0.14053358137607574	0.14113181829452515	0.14565102756023407	0.1424752175807953	0.13813386857509613	0.13579678535461426	0.14179714024066925	0.1382026970386505	0.13967740535736084	0.14067009091377258	0.13700205087661743	0.1329410821199417	0.13784559071063995	0.1464518904685974	0.13448303937911987	0.14385241270065308	0.13930626213550568	0.14113005995750427	0.14090609550476074	0.14383314549922943	0.1413472443819046	0.13903093338012695	0.1340707540512085	0.14243566989898682	0.13474895060062408	0.14620071649551392	0.14348247647285461	0.14146511256694794	0.13980524241924286	0.13796374201774597	0.14509806036949158	0.1401342749595642	0.14320582151412964	0.13990743458271027	0.13870811462402344	0.14251349866390228	0.14235222339630127	0.1399228870868683	0.14525684714317322	0.14410145580768585	0.1396600306034088	0.1459844708442688	0.13738839328289032	0.1430894136428833	0.14326536655426025	0.14335186779499054	0.14002098143100739	0.14181387424468994
TMEM222	0.29735618829727173	0.29760831594467163	0.29143226146698	0.2975921630859375	0.29631271958351135	0.299628347158432	0.28900110721588135	0.2962586581707001	0.29642030596733093	0.2965039014816284	0.29581791162490845	0.29848939180374146	0.28979289531707764	0.2951831519603729	0.2988249957561493	0.2917582094669342	0.2962782382965088	0.2936913073062897	0.2992851436138153	0.29575344920158386	0.29701003432273865	0.29644572734832764	0.2965124547481537	0.28621479868888855	0.29292532801628113	0.29216331243515015	0.3006399869918823	0.2962157130241394	0.2947288751602173	0.29261380434036255	0.2970207929611206	0.2949296534061432	0.28095224499702454	0.2996557652950287	0.29833218455314636	0.2978554964065552	0.2965739071369171	0.29486992955207825	0.29548749327659607	0.29710033535957336	0.2919534742832184	0.2932145893573761	0.29980096220970154	0.29843392968177795	0.2959100902080536	0.30002862215042114	0.2998892068862915	0.2970905303955078	0.2933310866355896
SYTL1	0.5337294936180115	0.5350949168205261	0.5301081538200378	0.5297918319702148	0.5326234698295593	0.5340037941932678	0.5312415361404419	0.5322543382644653	0.5246618390083313	0.5350080728530884	0.5355852842330933	0.5339364409446716	0.5236216187477112	0.5457528233528137	0.5373771786689758	0.532107949256897	0.5350897908210754	0.5324652791023254	0.5412834286689758	0.5393238067626953	0.5385611653327942	0.5351307988166809	0.5350363850593567	0.5311641693115234	0.5377182364463806	0.5266520977020264	0.5373656153678894	0.5305923819541931	0.5298902988433838	0.5334728360176086	0.5374445915222168	0.5321084260940552	0.5308082699775696	0.5390601754188538	0.531194806098938	0.529722273349762	0.5353741645812988	0.5333579778671265	0.5315169095993042	0.5385267734527588	0.5378921627998352	0.535708487033844	0.5370060205459595	0.531921923160553	0.532611072063446	0.5368943810462952	0.5372653603553772	0.532919704914093	0.5304558277130127
MAP3K6	0.2614858150482178	0.26005586981773376	0.25507688522338867	0.2640223205089569	0.26371482014656067	0.2575751841068268	0.2553098499774933	0.2598870098590851	0.12865623831748962	0.25318610668182373	0.2615039348602295	0.26462048292160034	0.25669384002685547	0.2628626823425293	0.25416043400764465	0.2576809823513031	0.26118746399879456	0.26006031036376953	0.25885525345802307	0.2624365985393524	0.2607347071170807	0.26250359416007996	0.2601081430912018	0.2639215588569641	0.2584075629711151	0.2549363374710083	0.2608785629272461	0.26096051931381226	0.26276838779449463	0.26096421480178833	0.2547333836555481	0.2619287967681885	0.25880166888237	0.26149415969848633	0.2621173858642578	0.2593251168727875	0.25903603434562683	0.25317269563674927	0.2540479898452759	0.262071430683136	0.26229041814804077	0.25293102860450745	0.2609899044036865	0.258130818605423	0.261967271566391	0.2577075958251953	0.2614777982234955	0.2597467303276062	0.2621937096118927
WASF2	0.4298757016658783	0.4245862364768982	0.43072134256362915	0.42817726731300354	0.4338599145412445	0.42667534947395325	0.4284723401069641	0.4293474853038788	0.43269312381744385	0.4292565584182739	0.43337759375572205	0.4342656433582306	0.42629408836364746	0.42559587955474854	0.4300784468650818	0.43068474531173706	0.4257439374923706	0.4228285551071167	0.4311167299747467	0.4290045201778412	0.42935311794281006	0.4298972189426422	0.42299097776412964	0.42669057846069336	0.428708016872406	0.4101342260837555	0.4398123025894165	0.4318029582500458	0.42932650446891785	0.4221706688404083	0.43111467361450195	0.42672035098075867	0.41891637444496155	0.43140310049057007	0.43646055459976196	0.4275055527687073	0.4171341359615326	0.4293600618839264	0.42156511545181274	0.43136104941368103	0.4232592284679413	0.43135708570480347	0.43703073263168335	0.42700111865997314	0.42914533615112305	0.42888355255126953	0.4347075819969177	0.42724600434303284	0.4296395778656006
AHDC1	0.06552649289369583	0.06496352702379227	0.06585918366909027	0.06373072415590286	0.06130141019821167	0.05030759423971176	0.0556001290678978	0.06462812423706055	0.06071706861257553	0.06277361512184143	0.06531806290149689	0.05459623038768768	0.06004473194479942	0.06379785388708115	0.06484255939722061	0.0642722100019455	0.06300657987594604	0.06196143105626106	0.06555789709091187	0.06258194148540497	0.06399181485176086	0.06563717871904373	0.06085481867194176	0.058809831738471985	0.06089109182357788	0.058262117207050323	0.06560777127742767	0.06502652168273926	0.06170397996902466	0.06221585348248482	0.06555002927780151	0.06287238001823425	0.061993055045604706	0.06397704035043716	0.06166066974401474	0.06477057933807373	0.06066809594631195	0.06368617713451385	0.061402179300785065	0.06702108681201935	0.06431218236684799	0.059192217886447906	0.06293018907308578	0.06509099155664444	0.06357994675636292	0.06495670229196548	0.06366007030010223	0.05745916813611984	0.062167078256607056
FGR	0.5743553042411804	0.5734938383102417	0.5745928287506104	0.57267826795578	0.5766977667808533	0.5718596577644348	0.5720774531364441	0.5749527215957642	0.574082612991333	0.57505202293396	0.5794023871421814	0.5772351622581482	0.5698183178901672	0.5762056708335876	0.5796485543251038	0.5752980709075928	0.5776597261428833	0.5735652446746826	0.5790129899978638	0.5796646475791931	0.5736196637153625	0.573907732963562	0.5762845873832703	0.5744883418083191	0.5743526816368103	0.5710620880126953	0.5784155130386353	0.576654851436615	0.5738875269889832	0.5742295980453491	0.5764249563217163	0.5774774551391602	0.5674391388893127	0.5778605937957764	0.5772716999053955	0.5740768313407898	0.5737873315811157	0.569881021976471	0.5708615183830261	0.5773505568504333	0.5772692561149597	0.5762501358985901	0.5768836736679077	0.5717466473579407	0.5754998326301575	0.5738316178321838	0.5749767422676086	0.5730534791946411	0.5804294347763062
IFI6	0.9730596542358398	0.9715256094932556	0.9707717895507812	0.9750908613204956	0.9781343340873718	0.971581757068634	0.9758185148239136	1.0	0.9770553708076477	0.9751030802726746	0.9762237668037415	0.968928337097168	1.0	0.9692778587341309	0.9709564447402954	0.9725431203842163	0.9760057330131531	0.9729979038238525	0.9805799126625061	0.9791491031646729	0.9733931422233582	0.9728798270225525	0.9715404510498047	0.978363573551178	0.9728773832321167	0.9719403982162476	0.9823142290115356	0.9702082276344299	0.9806039929389954	0.9708743095397949	0.9700421094894409	0.9714989066123962	0.9710845947265625	0.979498565196991	0.9751745462417603	0.9695664048194885	0.9751778841018677	1.0	0.9728832840919495	0.9790056943893433	0.9743160605430603	0.9754756093025208	0.9805530309677124	0.9769240617752075	0.9679651260375977	0.9757832884788513	0.969687283039093	0.9681094288825989	0.9764715433120728
FAM76A	0.0	0.0	0.0	0.0	0.0	0.0	0.0	0.0	0.0	0.0	0.0	0.0	0.0	0.0	0.0	0.0	0.0	0.0	0.0	0.0	0.0	0.0	0.0	0.0	0.0	0.0	0.0	0.0	0.0	0.0	0.0	0.0	0.0	0.0	0.0	0.0	0.0	0.0	0.0	0.0	0.0	0.0	0.0	0.0	0.0	0.0	0.0	0.0	0.0
STX12	0.2298426777124405	0.2272779792547226	0.23160937428474426	0.23069100081920624	0.23434938490390778	0.23238436877727509	0.2295430451631546	0.22945564985275269	0.22452017664909363	0.23216867446899414	0.23948262631893158	0.23695454001426697	0.2321285456418991	0.2324557602405548	0.2289460003376007	0.2293902039527893	0.23377647995948792	0.23204900324344635	0.23071052134037018	0.23274606466293335	0.23626218736171722	0.23401804268360138	0.2330850511789322	0.231746643781662	0.2295258343219757	0.22790715098381042	0.24120038747787476	0.2316344827413559	0.23369169235229492	0.23164686560630798	0.2305368036031723	0.23404031991958618	0.22540737688541412	0.23681624233722687	0.236295685172081	0.23194633424282074	0.23252475261688232	0.23283714056015015	0.23027978837490082	0.23306263983249664	0.23295141756534576	0.2335338592529297	0.23552517592906952	0.22710564732551575	0.23588703572750092	0.23200520873069763	0.22988343238830566	0.22788460552692413	0.2315802127122879
PPP1R8	0.38362011313438416	0.38149917125701904	0.3815195858478546	0.3855118155479431	0.3816310167312622	0.38010409474372864	0.381366491317749	0.3849826455116272	0.3856523633003235	0.37967512011528015	0.38615742325782776	0.3861052095890045	0.38212746381759644	0.3826301097869873	0.382537305355072	0.3836246132850647	0.38260313868522644	0.3838030993938446	0.382828027009964	0.38567763566970825	0.3816286325454712	0.38523080945014954	0.38503754138946533	0.3836172819137573	0.3832469582557678	0.37742236256599426	0.3865452706813812	0.38688671588897705	0.3839852809906006	0.38562676310539246	0.3845668435096741	0.3851119875907898	0.2893264889717102	0.381867915391922	0.38123247027397156	0.3840801417827606	0.3760068416595459	0.38128170371055603	0.3831838369369507	0.3850947320461273	0.3866843581199646	0.3789011538028717	0.3875032365322113	0.3809579014778137	0.3811587691307068	0.38806813955307007	0.3853236734867096	0.38465362787246704	0.38340863585472107
THEMIS2	0.3937222361564636	0.3866557776927948	0.39651253819465637	0.39000314474105835	0.3921220004558563	0.3886038362979889	0.3903009295463562	0.3928771913051605	0.390312135219574	0.39625969529151917	0.3929784893989563	0.39726942777633667	0.3914153575897217	0.396218866109848	0.39892613887786865	0.39214178919792175	0.3910927474498749	0.3885791301727295	0.39183834195137024	0.3940381705760956	0.3914709687232971	0.383802592754364	0.3844650685787201	0.39272308349609375	0.39284375309944153	0.3873519003391266	0.3955305516719818	0.38820743560791016	0.38886401057243347	0.3888668417930603	0.3905426859855652	0.39582791924476624	0.39061474800109863	0.3953956365585327	0.3936721682548523	0.3909941017627716	0.39196979999542236	0.39064568281173706	0.3900253474712372	0.3956338167190552	0.39009496569633484	0.39922642707824707	0.3930608332157135	0.3889123499393463	0.3899754583835602	0.391014039516449	0.39096665382385254	0.3853437900543213	0.3920489549636841
RPA2	0.5914434194564819	0.587147057056427	0.5816199779510498	0.5530511140823364	0.5866990089416504	0.3866204023361206	0.41558924317359924	0.5913530588150024	0.42272108793258667	0.5882428288459778	0.5856753587722778	0.5876616835594177	0.3420248329639435	0.5861402750015259	0.5890970230102539	0.5889420509338379	0.5861194133758545	0.587844967842102	0.589866042137146	0.5911388397216797	0.58124840259552	0.5861824750900269	0.5904829502105713	0.06589965522289276	0.5899851322174072	0.004624662920832634	0.6016502380371094	0.5877938866615295	0.5910428762435913	0.5872722268104553	0.5874351859092712	0.5869877934455872	0.2661607563495636	0.5996742248535156	0.5878757834434509	0.5847237706184387	0.5764986872673035	0.5890288352966309	0.5863075852394104	0.5810080766677856	0.5896425843238831	0.5858750343322754	0.5897535085678101	0.5894947648048401	0.5864740610122681	0.5891432166099548	0.5854608416557312	0.5862990021705627	0.581166684627533
XKR8	0.3224881589412689	0.3185802102088928	0.32369497418403625	0.3181108832359314	0.326028048992157	0.3238011300563812	0.32163363695144653	0.3236328065395355	0.32089102268218994	0.3209041655063629	0.3253251910209656	0.3202803432941437	0.31857478618621826	0.31962305307388306	0.32632017135620117	0.32661813497543335	0.323074609041214	0.3239218592643738	0.3229029178619385	0.32381471991539	0.3297739028930664	0.32184600830078125	0.3230349123477936	0.32228225469589233	0.32288703322410583	0.32245832681655884	0.3255550265312195	0.32291579246520996	0.32096368074417114	0.3199866712093353	0.3293837010860443	0.3199816942214966	0.32164403796195984	0.32705503702163696	0.32276833057403564	0.32444635033607483	0.3210221230983734	0.32545092701911926	0.32024919986724854	0.3229407072067261	0.32800352573394775	0.32165008783340454	0.3281131386756897	0.3223382234573364	0.3263465166091919	0.32231980562210083	0.32082870602607727	0.321737676858902	0.3164149224758148
PTAFR	0.0	0.0	0.0	0.0	0.0	0.0	0.0	0.0	0.0	0.0	0.0	0.0	0.0	0.0	0.0	0.0	0.0	0.0	0.0	0.0	0.0	0.0	0.0	0.0	0.0	0.0	0.0	0.0	0.0	0.0	0.0	0.0	0.0	0.0	0.0	0.0	0.0	0.0	0.0	0.0	0.0	0.0	0.0	0.0	0.0	0.0	0.0	0.0	0.0
DNAJC8	0.4638764560222626	0.45682013034820557	0.46434053778648376	0.46755045652389526	0.4639803171157837	0.4633621573448181	0.4618552625179291	0.4647741913795471	0.4607886075973511	0.4596553444862366	0.46810269355773926	0.46577152609825134	0.46181029081344604	0.4610530734062195	0.46309059858322144	0.4668375551700592	0.4642976224422455	0.4682488739490509	0.4633195400238037	0.46480947732925415	0.4662451446056366	0.4590728282928467	0.46278056502342224	0.46362102031707764	0.46615034341812134	0.45464634895324707	0.4671039879322052	0.46585094928741455	0.46764320135116577	0.4622748792171478	0.4664541184902191	0.4585603177547455	0.45098528265953064	0.4715574085712433	0.46363383531570435	0.4522319436073303	0.4601000249385834	0.46295037865638733	0.4627000689506531	0.4695948362350464	0.4715220332145691	0.46291986107826233	0.4678480625152588	0.46516263484954834	0.46730875968933105	0.46726733446121216	0.4628205895423889	0.46409621834754944	0.46734970808029175
SESN2	0.1649255007505417	0.16163311898708344	0.16224463284015656	0.16155396401882172	0.1628735065460205	0.16728754341602325	0.15742774307727814	0.16440221667289734	0.156061053276062	0.158561110496521	0.16210249066352844	0.1600913256406784	0.15824607014656067	0.16072183847427368	0.1663118153810501	0.16098062694072723	0.1595047265291214	0.15421323478221893	0.16513153910636902	0.16194093227386475	0.16055479645729065	0.15692515671253204	0.16532768309116364	0.1607336550951004	0.1590651124715805	0.1605304777622223	0.16228704154491425	0.16553588211536407	0.15718916058540344	0.16308636963367462	0.1559375524520874	0.16377130150794983	0.16077172756195068	0.15950490534305573	0.163075253367424	0.16046598553657532	0.1660962700843811	0.16382214426994324	0.16004659235477448	0.15964119136333466	0.16003826260566711	0.1573038548231125	0.1579149216413498	0.16308532655239105	0.1627218872308731	0.16728751361370087	0.1630861610174179	0.15886762738227844	0.15480466187000275
MED18	0.14038369059562683	0.14002732932567596	0.13524453341960907	0.1374518722295761	0.13991372287273407	0.13510672748088837	0.13621968030929565	0.13969393074512482	0.1357465386390686	0.13805215060710907	0.13947784900665283	0.14149914681911469	0.13874368369579315	0.1381032019853592	0.1418718844652176	0.13143828511238098	0.13791361451148987	0.1368739902973175	0.13957804441452026	0.13848726451396942	0.13864845037460327	0.14067289233207703	0.13797011971473694	0.13582414388656616	0.1382478028535843	0.13910681009292603	0.14212751388549805	0.1394895613193512	0.13727402687072754	0.138792484998703	0.13268837332725525	0.13990244269371033	0.13352632522583008	0.1411113291978836	0.1377410888671875	0.13894829154014587	0.13642694056034088	0.14219696819782257	0.13844910264015198	0.14090585708618164	0.13935092091560364	0.13614732027053833	0.14016170799732208	0.13720841705799103	0.14091767370700836	0.13956478238105774	0.1378593146800995	0.1383948177099228	0.1360616683959961
PHACTR4	0.16825003921985626	0.1651221513748169	0.1584850251674652	0.16849420964717865	0.1667201817035675	0.16122892498970032	0.16110150516033173	0.1657206118106842	0.1586085855960846	0.16142603754997253	0.16954028606414795	0.1662110686302185	0.16552460193634033	0.16644448041915894	0.16627337038516998	0.16725775599479675	0.16282489895820618	0.16865000128746033	0.16570088267326355	0.16325777769088745	0.16002589464187622	0.16434182226657867	0.16540855169296265	0.16701078414916992	0.1641865372657776	0.15723711252212524	0.16636526584625244	0.16665112972259521	0.16060999035835266	0.162180095911026	0.16594435274600983	0.16309431195259094	0.1665569543838501	0.16486303508281708	0.15660254657268524	0.1640533208847046	0.16124315559864044	0.16378885507583618	0.16007132828235626	0.16751840710639954	0.15819424390792847	0.16580168902873993	0.16995364427566528	0.16313229501247406	0.16448241472244263	0.16603797674179077	0.16430652141571045	0.16334405541419983	0.16730338335037231
RCC1	0.33985021710395813	0.33635151386260986	0.3376392126083374	0.30168142914772034	0.33611851930618286	0.3394954204559326	0.24333225190639496	0.33965563774108887	0.2039772868156433	0.3373861014842987	0.33904656767845154	0.33901676535606384	0.06696034222841263	0.34104883670806885	0.33926957845687866	0.33980676531791687	0.3394133150577545	0.34459248185157776	0.34269875288009644	0.3394550085067749	0.3350718915462494	0.33398401737213135	0.3407869338989258	0.0	0.33698800206184387	0.32216876745224	0.3451796770095825	0.33916252851486206	0.338972806930542	0.3375388979911804	0.33954599499702454	0.33973872661590576	0.13719187676906586	0.33439984917640686	0.33744674921035767	0.337350457906723	0.33358967304229736	0.3375105559825897	0.34031736850738525	0.33543679118156433	0.3436759412288666	0.33757781982421875	0.33798179030418396	0.3353758156299591	0.3416862189769745	0.33681485056877136	0.3383725881576538	0.3395460247993469	0.3405364751815796
TRNAU1AP	0.34058642387390137	0.3435365557670593	0.3420383334159851	0.34359094500541687	0.34488385915756226	0.3402915596961975	0.339133620262146	0.3416449725627899	0.34066981077194214	0.3352821469306946	0.34619277715682983	0.3409712612628937	0.34204548597335815	0.3447642922401428	0.34051552414894104	0.3381010591983795	0.34049102663993835	0.34436163306236267	0.3390654921531677	0.34280872344970703	0.3443988859653473	0.34120020270347595	0.34366822242736816	0.3418501019477844	0.3421771228313446	0.3322434723377228	0.3425411880016327	0.34145939350128174	0.3432866930961609	0.3429718315601349	0.34180593490600586	0.34332504868507385	0.3432399332523346	0.34700679779052734	0.34204965829849243	0.3370431959629059	0.3433387279510498	0.34235090017318726	0.34101301431655884	0.343659371137619	0.34176012873649597	0.3435114324092865	0.3482765257358551	0.3415594696998596	0.33937308192253113	0.3377605378627777	0.34606266021728516	0.3397067189216614	0.341684490442276
TAF12	0.5513714551925659	0.5492088198661804	0.5446492433547974	0.5229102969169617	0.5527026653289795	0.0	0.4006712734699249	0.5453217625617981	0.38648635149002075	0.54386305809021	0.5515142679214478	0.5532701015472412	0.2885947823524475	0.5495880842208862	0.5522341728210449	0.5493608117103577	0.5518723726272583	0.5550603866577148	0.5527266263961792	0.5514892935752869	0.5443114638328552	0.543802797794342	0.5503274202346802	0.022939354181289673	0.5494260787963867	0.013021068647503853	0.5640121102333069	0.5531923770904541	0.5502719283103943	0.5498590469360352	0.5514753460884094	0.5489042401313782	0.23448002338409424	0.5507184267044067	0.5438798666000366	0.5502227544784546	0.5423039793968201	0.5527240037918091	0.5408916473388672	0.5462275743484497	0.5521829128265381	0.5507899522781372	0.5520938634872437	0.5432029962539673	0.5455076098442078	0.5503191947937012	0.5506089925765991	0.5482600331306458	0.5495949983596802
GMEB1	0.23036864399909973	0.2304166704416275	0.23094753921031952	0.2319050133228302	0.2318575382232666	0.22892756760120392	0.2174290418624878	0.22933050990104675	0.22935041785240173	0.22599297761917114	0.23361392319202423	0.23248641192913055	0.2288573980331421	0.2287217527627945	0.23261646926403046	0.23146319389343262	0.22809037566184998	0.2350294589996338	0.23132814466953278	0.23397201299667358	0.23061391711235046	0.23118148744106293	0.23368552327156067	0.23286795616149902	0.2278057038784027	0.2269863784313202	0.23872467875480652	0.23245921730995178	0.23276467621326447	0.22918018698692322	0.23159241676330566	0.2310263216495514	0.22609750926494598	0.23150554299354553	0.22985132038593292	0.23304593563079834	0.22579677402973175	0.22080963850021362	0.22489961981773376	0.23137149214744568	0.22240056097507477	0.2260800451040268	0.22891035676002502	0.2287450134754181	0.23102301359176636	0.23095345497131348	0.22576646506786346	0.22810842096805573	0.23137815296649933
YTHDF2	0.5122007727622986	0.5144094228744507	0.5144350528717041	0.5167433023452759	0.516474723815918	0.5100510120391846	0.5147699117660522	0.5186546444892883	0.508493185043335	0.514636218547821	0.5200065970420837	0.5128481388092041	0.5120151042938232	0.5131852626800537	0.5163220763206482	0.5118717551231384	0.5116260051727295	0.5185403823852539	0.5104711651802063	0.5177702903747559	0.5099506378173828	0.5168976783752441	0.5175986289978027	0.5149116516113281	0.5117073655128479	0.5053969025611877	0.5174012184143066	0.5111438035964966	0.5178380012512207	0.5128273367881775	0.5105233788490295	0.5165859460830688	0.5096790194511414	0.5144234895706177	0.5118262767791748	0.5165435075759888	0.5132374167442322	0.5143857598304749	0.509554922580719	0.5118107795715332	0.5134077668190002	0.5092616677284241	0.520509660243988	0.5098907947540283	0.5177044868469238	0.5151560306549072	0.5140156745910645	0.5144201517105103	0.5176630616188049
EPB41	0.2654035985469818	0.2626575231552124	0.27183353900909424	0.26645833253860474	0.2639974355697632	0.06794536113739014	0.22439046204090118	0.26448383927345276	0.23880016803741455	0.2686387300491333	0.26498737931251526	0.26924362778663635	0.2449621856212616	0.2718736529350281	0.27128058671951294	0.2673637568950653	0.26803940534591675	0.2764381468296051	0.2664209306240082	0.27247291803359985	0.26958709955215454	0.26891666650772095	0.26512759923934937	0.04861772060394287	0.27028772234916687	0.14906977117061615	0.2715587913990021	0.2695509195327759	0.2653267979621887	0.2682530879974365	0.270230770111084	0.267956018447876	0.2063860297203064	0.2679038643836975	0.27349480986595154	0.2614052891731262	0.2610906958580017	0.27344051003456116	0.26163285970687866	0.2695203721523285	0.2717802822589874	0.27124884724617004	0.2671273350715637	0.2629256248474121	0.2693946063518524	0.26558491587638855	0.2618468999862671	0.26740020513534546	0.2672445774078369
SRSF4	0.38486579060554504	0.38373318314552307	0.38652050495147705	0.3915995955467224	0.3896627128124237	0.3844103217124939	0.385860800743103	0.38653168082237244	0.3791394829750061	0.3840758502483368	0.3922867476940155	0.38857564330101013	0.38446667790412903	0.38771072030067444	0.388200968503952	0.380817711353302	0.3870891332626343	0.38990360498428345	0.38711071014404297	0.3861878514289856	0.3918672204017639	0.38733750581741333	0.38817864656448364	0.38533663749694824	0.3899693191051483	0.3828365206718445	0.3886834979057312	0.3871324360370636	0.3883347809314728	0.38398510217666626	0.3869641423225403	0.3899746537208557	0.3812861442565918	0.3957538604736328	0.3826206922531128	0.38727080821990967	0.3830912113189697	0.38466495275497437	0.3857075870037079	0.3888861835002899	0.38589754700660706	0.3846220076084137	0.3899308145046234	0.38505789637565613	0.3887726366519928	0.38726112246513367	0.3885643780231476	0.39047878980636597	0.38953492045402527
LAPTM5	0.7586530447006226	0.7639671564102173	0.7567293047904968	0.7578011155128479	0.7645978331565857	0.7641903758049011	0.7628450393676758	0.7621473073959351	0.7489327788352966	0.7570158243179321	0.767323911190033	0.7646956443786621	0.7499526739120483	0.7575325965881348	0.7615078687667847	0.7494903802871704	0.7605844140052795	0.7586876749992371	0.7655045390129089	0.7649867534637451	0.7616071701049805	0.7593414783477783	0.7620541453361511	0.7594128251075745	0.7607895731925964	0.7515808343887329	0.7711310386657715	0.7616095542907715	0.7642954587936401	0.7602500319480896	0.7659658789634705	0.7614083886146545	0.7619374990463257	0.7736047506332397	0.7636174559593201	0.7594550848007202	0.7711166143417358	0.7543916702270508	0.755264163017273	0.7653440833091736	0.7677643895149231	0.763446569442749	0.7646572589874268	0.7652450203895569	0.765661895275116	0.7605247497558594	0.764295756816864	0.7601133584976196	0.7676548361778259
PUM1	0.14917120337486267	0.14339236915111542	0.14852695167064667	0.15078555047512054	0.1486280858516693	0.14738759398460388	0.14439626038074493	0.14499756693840027	0.14128294587135315	0.14411959052085876	0.14758627116680145	0.14752981066703796	0.14195170998573303	0.14718890190124512	0.14201539754867554	0.1514086127281189	0.14680446684360504	0.152023047208786	0.14810210466384888	0.14886417984962463	0.1418321430683136	0.14118677377700806	0.14858201146125793	0.14420656859874725	0.14481782913208008	0.1458219289779663	0.15252739191055298	0.15030021965503693	0.1482701599597931	0.14803561568260193	0.14270368218421936	0.1429469883441925	0.1401575803756714	0.15499858558177948	0.14642444252967834	0.1483132243156433	0.14512638747692108	0.14771737158298492	0.1474258005619049	0.15036261081695557	0.1495412290096283	0.14975948631763458	0.15257562696933746	0.14646144211292267	0.1467377096414566	0.15075063705444336	0.15207558870315552	0.1438024938106537	0.1485922634601593
SNRNP40	0.5531800389289856	0.5490517616271973	0.5520489811897278	0.5519591569900513	0.5500608682632446	0.5458244681358337	0.5470802187919617	0.5483413934707642	0.5426293611526489	0.5509529709815979	0.5528843402862549	0.549814760684967	0.5467535853385925	0.5494890213012695	0.5501457452774048	0.5452908873558044	0.5516897439956665	0.544597864151001	0.5444618463516235	0.5513126850128174	0.5499148964881897	0.5499557852745056	0.5482113361358643	0.55130535364151	0.5461220741271973	0.5338605046272278	0.5526658296585083	0.5494968891143799	0.5519008636474609	0.5431603193283081	0.551206111907959	0.5547524094581604	0.5462291240692139	0.5570117831230164	0.5541931986808777	0.543266773223877	0.547855019569397	0.5548818111419678	0.549665629863739	0.5537888407707214	0.5470697283744812	0.5516695976257324	0.5512000918388367	0.5475899577140808	0.5554409623146057	0.5456677675247192	0.5547580122947693	0.5501737594604492	0.5519131422042847
PEF1	0.5115049481391907	0.5117459297180176	0.5147024989128113	0.5173875689506531	0.5094858407974243	0.509257435798645	0.5120528340339661	0.5111840963363647	0.5064571499824524	0.5134828090667725	0.5170456171035767	0.5174375772476196	0.5109044313430786	0.5129018425941467	0.5109455585479736	0.5061567425727844	0.5146356225013733	0.5142718553543091	0.5172616839408875	0.5162947177886963	0.5134943723678589	0.5153868794441223	0.5127536654472351	0.5129004716873169	0.518320620059967	0.5045076012611389	0.5160742998123169	0.5176189541816711	0.516798734664917	0.5151712894439697	0.51332688331604	0.5153443813323975	0.5120232701301575	0.5192365646362305	0.5115824937820435	0.5130109190940857	0.5157170295715332	0.5117729306221008	0.5118060111999512	0.5143049955368042	0.5140163898468018	0.5116384029388428	0.5219316482543945	0.5064507722854614	0.517361044883728	0.5119931697845459	0.5173905491828918	0.5158313512802124	0.518293559551239
PTP4A2	0.4764139652252197	0.47869873046875	0.47606003284454346	0.47927919030189514	0.47688597440719604	0.4810653030872345	0.4726979732513428	0.4787156879901886	0.47253960371017456	0.47850364446640015	0.48282885551452637	0.4809105694293976	0.4785580635070801	0.4800488352775574	0.4815085530281067	0.48038411140441895	0.48065170645713806	0.4836941957473755	0.4816163182258606	0.48378926515579224	0.48053157329559326	0.47922924160957336	0.4810217618942261	0.4792228639125824	0.4801912307739258	0.47589558362960815	0.49158787727355957	0.4808383285999298	0.48383045196533203	0.4745607078075409	0.475105345249176	0.47859376668930054	0.47508350014686584	0.4864611327648163	0.4769947826862335	0.4795668423175812	0.4754285514354706	0.4789024591445923	0.47836795449256897	0.4849013388156891	0.47732970118522644	0.47976070642471313	0.4922342300415039	0.48032253980636597	0.47975954413414	0.4781581461429596	0.4837398827075958	0.4804661273956299	0.48137277364730835
KHDRBS1	0.570480465888977	0.5686259269714355	0.5711665153503418	0.5757956504821777	0.5691521167755127	0.22648099064826965	0.5078235268592834	0.5745527744293213	0.5700421929359436	0.5643006563186646	0.5705673694610596	0.5744990110397339	0.5706658959388733	0.5712240934371948	0.5708770751953125	0.5672127604484558	0.5704611539840698	0.5713419914245605	0.5656776428222656	0.5751486420631409	0.5627292990684509	0.5706725120544434	0.5715934038162231	0.5709499716758728	0.5693135261535645	0.5678019523620605	0.5776891112327576	0.5678622722625732	0.5731056928634644	0.5686755776405334	0.574682354927063	0.5710236430168152	0.37310492992401123	0.5806729793548584	0.5643377900123596	0.5731815099716187	0.5643643736839294	0.5684702396392822	0.5654903054237366	0.5708528757095337	0.5730504989624023	0.5707670450210571	0.5704364776611328	0.5695967674255371	0.5673566460609436	0.5726414918899536	0.5730867981910706	0.5735203623771667	0.5706765055656433
KPNA6	0.241913840174675	0.2480064183473587	0.24287855625152588	0.2436794638633728	0.2458501011133194	0.23501840233802795	0.24274148046970367	0.24556975066661835	0.23618803918361664	0.23645450174808502	0.24587661027908325	0.24535109102725983	0.24427497386932373	0.2455023229122162	0.24496757984161377	0.24497196078300476	0.240626722574234	0.2459874302148819	0.2440120279788971	0.24236123263835907	0.24222739040851593	0.24021022021770477	0.24393042922019958	0.244529128074646	0.24467410147190094	0.24015489220619202	0.24803279340267181	0.2470797300338745	0.2438259720802307	0.24371030926704407	0.24632927775382996	0.24535764753818512	0.2437305450439453	0.25196683406829834	0.24530090391635895	0.233732208609581	0.2454724758863449	0.24402093887329102	0.2413310557603836	0.24174976348876953	0.24521954357624054	0.2433580458164215	0.24750997126102448	0.2416141778230667	0.24261519312858582	0.24468567967414856	0.2458268404006958	0.24166229367256165	0.24356409907341003
TXLNA	0.0	0.0	0.0	0.0	0.0	0.0	0.0	0.0	0.0	0.0	0.0	0.0	0.0	0.0	0.0	0.0	0.0	0.0	0.0	0.0	0.0	0.0	0.0	0.0	0.0	0.0	0.0	0.0	0.0	0.0	0.0	0.0	0.0	0.0	0.0	0.0	0.0	0.0	0.0	0.0	0.0	0.0	0.0	0.0	0.0	0.0	0.0	0.0	0.0
CCDC28B	0.41790562868118286	0.41934531927108765	0.4218937158584595	0.4182433485984802	0.41514644026756287	0.27149608731269836	0.255464643239975	0.4109341502189636	0.30164119601249695	0.41692084074020386	0.42065849900245667	0.42000526189804077	0.42051082849502563	0.4168505370616913	0.41822847723960876	0.41889679431915283	0.41778886318206787	0.4215995669364929	0.41848984360694885	0.42358407378196716	0.4200821816921234	0.42061054706573486	0.41830289363861084	0.39877691864967346	0.4163704514503479	0.05570982024073601	0.4249863922595978	0.4214518964290619	0.4196957051753998	0.4158136546611786	0.416972279548645	0.42392101883888245	0.19476719200611115	0.4179084300994873	0.422559529542923	0.41234496235847473	0.4173395335674286	0.41529977321624756	0.4193151593208313	0.4187192916870117	0.42063581943511963	0.4153338670730591	0.4225240647792816	0.42170438170433044	0.4169608950614929	0.41294583678245544	0.41985100507736206	0.42205938696861267	0.41951704025268555
IQCC	0.0	0.0	0.0	0.0	0.0	0.0	0.0	0.0	0.0	0.0	0.0	0.0	0.0	0.0	0.0	0.0	0.0	0.0	0.0	0.0	0.0	0.0	0.0	0.0	0.0	0.0	0.0	0.0	0.0	0.0	0.0	0.0	0.0	0.0	0.0	0.0	0.0	0.0	0.0	0.0	0.0	0.0	0.0	0.0	0.0	0.0	0.0	0.0	0.0
TMEM234	0.21395258605480194	0.21552959084510803	0.21599970757961273	0.21724726259708405	0.21557533740997314	0.20552821457386017	0.21364712715148926	0.2133806049823761	0.21051576733589172	0.21317936480045319	0.21784548461437225	0.21943646669387817	0.209648996591568	0.2152853161096573	0.20985913276672363	0.21537262201309204	0.2111959159374237	0.21309244632720947	0.21441134810447693	0.2144218534231186	0.2180810123682022	0.21354028582572937	0.2141648530960083	0.2152378410100937	0.21731995046138763	0.20873241126537323	0.21694421768188477	0.22021490335464478	0.20799757540225983	0.21777792274951935	0.2136785238981247	0.21718549728393555	0.21586082875728607	0.21967874467372894	0.21259258687496185	0.2079075574874878	0.21607398986816406	0.21766629815101624	0.21332471072673798	0.21662257611751556	0.21423320472240448	0.21350790560245514	0.2096356600522995	0.21059703826904297	0.2203463762998581	0.21196141839027405	0.21627657115459442	0.21529676020145416	0.21239762008190155
EIF3I	0.6900877952575684	0.6881963610649109	0.6914233565330505	0.6914176940917969	0.6881371140480042	0.6884312033653259	0.6875437498092651	0.6955689191818237	0.6889156699180603	0.6908681392669678	0.695632815361023	0.6922264099121094	0.6865201592445374	0.6908451318740845	0.6920209527015686	0.6864210963249207	0.689997673034668	0.6854488849639893	0.6928846836090088	0.688408374786377	0.686937153339386	0.6842763423919678	0.6908441781997681	0.6901502013206482	0.6873735785484314	0.6787803769111633	0.693653404712677	0.6912115216255188	0.6957976818084717	0.6879288554191589	0.6888393759727478	0.691338837146759	0.6913672685623169	0.6954013109207153	0.6831874251365662	0.6894781589508057	0.6863580942153931	0.6877272129058838	0.6882842183113098	0.6882572174072266	0.6972213387489319	0.6906972527503967	0.7010354399681091	0.684892475605011	0.6884778738021851	0.6915884613990784	0.6870892643928528	0.6880612373352051	0.6864345669746399
FAM167B	0.0	0.0	0.0	0.0	0.0	0.0	0.0	0.0	0.0	0.0	0.0	0.0	0.0	0.0	0.0	0.0	0.0	0.0	0.0	0.0	0.0	0.0	0.0	0.0	0.0	0.0	0.0	0.0	0.0	0.0	0.0	0.0	0.0	0.0	0.0	0.0	0.0	0.0	0.0	0.0	0.0	0.0	0.0	0.0	0.0	0.0	0.0	0.0	0.0
LCK	0.8263534307479858	0.8175856471061707	0.8110446333885193	0.81817227602005	0.8155783414840698	0.6117010116577148	0.6679266095161438	0.8162699937820435	0.6563652753829956	0.810248851776123	0.8151423931121826	0.8166830539703369	0.8167829513549805	0.8186583518981934	0.8155839443206787	0.8181559443473816	0.8155224323272705	0.8232443332672119	0.8171932697296143	0.820873498916626	0.8239005208015442	0.8234614729881287	0.8199772238731384	0.7431617975234985	0.8168372511863708	0.675160825252533	0.83122718334198	0.8206347823143005	0.8137633800506592	0.8159127235412598	0.8190801739692688	0.8193132877349854	0.8196321725845337	0.8175368905067444	0.8167536854743958	0.8153966665267944	0.8086571097373962	0.8132485747337341	0.8134904503822327	0.8200180530548096	0.817002534866333	0.8162955045700073	0.8200964331626892	0.8189767003059387	0.8180014491081238	0.8183774948120117	0.8115131855010986	0.8151236772537231	0.8005321025848389
HDAC1	0.5634413361549377	0.5649434328079224	0.5656030774116516	0.5730767846107483	0.566789448261261	0.5607898831367493	0.5663455724716187	0.5666418671607971	0.5677803158760071	0.5675888061523438	0.5703607797622681	0.568300724029541	0.5627679824829102	0.5684781670570374	0.5706312656402588	0.5672968029975891	0.5674148797988892	0.5699604153633118	0.5681815147399902	0.5721915364265442	0.5713108777999878	0.5653454065322876	0.564236044883728	0.5670105814933777	0.5696396827697754	0.5568000674247742	0.5741195678710938	0.5660452842712402	0.5641210079193115	0.5608211159706116	0.5685719847679138	0.5698077082633972	0.5588672161102295	0.5713521242141724	0.5657223463058472	0.5580663084983826	0.5654259920120239	0.5677886009216309	0.5638382434844971	0.5701059699058533	0.5684443712234497	0.567086398601532	0.5726112723350525	0.5659977793693542	0.5653475522994995	0.5663135647773743	0.569959282875061	0.5616400241851807	0.5697429776191711
MARCKSL1	0.5731752514839172	0.5811085104942322	0.5772644877433777	0.5828664302825928	0.5798117518424988	0.576763391494751	0.5736852288246155	0.5781502723693848	0.5747042894363403	0.5787066221237183	0.579294741153717	0.5785064101219177	0.5834269523620605	0.5877476930618286	0.5887128114700317	0.5781104564666748	0.5763086676597595	0.57769376039505	0.5838416218757629	0.5849175453186035	0.5754343867301941	0.5765689015388489	0.5735108256340027	0.5798794627189636	0.5742260217666626	0.5810306072235107	0.5889294147491455	0.5767524838447571	0.5751134157180786	0.575291097164154	0.5771865844726562	0.5762994885444641	0.5776635408401489	0.5886939167976379	0.5806112289428711	0.5777638554573059	0.5738043785095215	0.5831350088119507	0.5858120918273926	0.5811686515808105	0.581383228302002	0.5744127631187439	0.5759337544441223	0.5878461599349976	0.5790993571281433	0.5786301493644714	0.5793390274047852	0.5733813643455505	0.5871748328208923
FAM229A	0.0	0.0	0.0	0.0	0.0	0.0	0.0	0.0	0.0	0.0	0.0	0.0	0.0	0.0	0.0	0.0	0.0	0.0	0.0	0.0	0.0	0.0	0.0	0.0	0.0	0.0	0.004017924889922142	0.0	0.0	0.0	0.0	0.0	0.0	0.0	0.0	0.0	0.0	0.0	0.0	0.0	0.0	0.0	0.0	0.0	0.0	0.0	0.0	0.0	0.0
BSDC1	0.39148226380348206	0.39269012212753296	0.3856825828552246	0.39447838068008423	0.3906950354576111	0.38265278935432434	0.38795363903045654	0.38661760091781616	0.3847334384918213	0.38426730036735535	0.3925449848175049	0.3939828872680664	0.39062920212745667	0.39109522104263306	0.3910505771636963	0.3938981592655182	0.3884597420692444	0.3964356482028961	0.3908292353153229	0.3948632478713989	0.38333603739738464	0.38819384574890137	0.391952246427536	0.3917205333709717	0.39084625244140625	0.3891567289829254	0.3861638009548187	0.39211133122444153	0.3927966356277466	0.39209654927253723	0.39370962977409363	0.3949311375617981	0.3855377435684204	0.39061129093170166	0.39429932832717896	0.39123496413230896	0.3828088939189911	0.39194026589393616	0.39042580127716064	0.39008501172065735	0.3910934329032898	0.3824911117553711	0.395632803440094	0.39063704013824463	0.39002126455307007	0.39565932750701904	0.39202266931533813	0.39144450426101685	0.39226171374320984
RBBP4	0.3899979889392853	0.38664132356643677	0.38693830370903015	0.3950796127319336	0.3893418610095978	0.3832688331604004	0.3893762230873108	0.39309385418891907	0.387224018573761	0.38729947805404663	0.3953564465045929	0.3850952684879303	0.38856831192970276	0.3896632790565491	0.3880060017108917	0.3899803161621094	0.38778218626976013	0.393860399723053	0.38838475942611694	0.3878219425678253	0.3952772915363312	0.394084632396698	0.39044585824012756	0.3909377157688141	0.3904635012149811	0.38013404607772827	0.39170247316360474	0.392717182636261	0.39184650778770447	0.3871554732322693	0.3861646354198456	0.3912695050239563	0.38457608222961426	0.3967905044555664	0.3846755027770996	0.3880198299884796	0.3889369070529938	0.3840760886669159	0.39013877511024475	0.39305564761161804	0.38821616768836975	0.39383068680763245	0.3948345184326172	0.3898312747478485	0.38840654492378235	0.39039474725723267	0.39390793442726135	0.38202378153800964	0.3932671844959259
KIAA1522	0.0	0.0	0.0	0.0	0.0	0.0	0.0	0.0	0.0	0.0	0.0	0.0	0.0	0.0	0.0	0.0	0.0	0.0	0.0	0.0	0.0	0.0	0.0	0.0	0.0	0.0	0.0	0.0	0.0	0.0	0.0	0.0	0.0	0.0	0.0	0.0	0.0	0.0	0.0	0.0	0.0	0.0	0.0	0.0	0.0	0.0	0.0	0.0	0.0
S100PBP	0.08589495718479156	0.079835444688797	0.07414356619119644	0.08597742021083832	0.07941629737615585	0.08109140396118164	0.08231454342603683	0.07927960157394409	0.07589695602655411	0.07618243992328644	0.08027233183383942	0.08285225927829742	0.08396661281585693	0.08413054049015045	0.08445483446121216	0.08095487207174301	0.08317319303750992	0.08408808708190918	0.0818285346031189	0.07979683578014374	0.07977212965488434	0.08489714562892914	0.0829763263463974	0.07391542196273804	0.08101962506771088	0.0693754255771637	0.07541383057832718	0.08314472436904907	0.08457960188388824	0.08278699219226837	0.08393120020627975	0.08568599820137024	0.04230189323425293	0.08273979276418686	0.07547864317893982	0.08221527934074402	0.07371770590543747	0.07989121973514557	0.08334583789110184	0.08118820935487747	0.08402702212333679	0.08170090615749359	0.08578887581825256	0.07906217873096466	0.07928554713726044	0.08439597487449646	0.08223879337310791	0.08060052990913391	0.08180195093154907
RNF19B	0.0770568773150444	0.07316310703754425	0.0775756761431694	0.07813380658626556	0.07590284198522568	0.07672737538814545	0.07440038025379181	0.07971362769603729	0.07502411305904388	0.07498572766780853	0.07460890710353851	0.07962049543857574	0.07447220385074615	0.07611171156167984	0.07558627426624298	0.07207044214010239	0.07729305326938629	0.070216104388237	0.08004815876483917	0.07896296679973602	0.07765141874551773	0.07775769382715225	0.07000280916690826	0.07201849669218063	0.07462026923894882	0.0707918107509613	0.07785454392433167	0.07566708326339722	0.08140461891889572	0.07263529300689697	0.07752528786659241	0.07683531194925308	0.0754360556602478	0.08430235087871552	0.07327378541231155	0.07714498043060303	0.07216565310955048	0.07539938390254974	0.0746874287724495	0.0754617229104042	0.07795001566410065	0.07335180044174194	0.07409755885601044	0.07387388497591019	0.07550385594367981	0.07883698493242264	0.07976963371038437	0.07475335896015167	0.07595308125019073
AK2	0.4515504539012909	0.45183950662612915	0.45316481590270996	0.4429308772087097	0.4489217698574066	0.04542756825685501	0.3440871238708496	0.45515552163124084	0.3498937487602234	0.44860634207725525	0.4571184515953064	0.4473629295825958	0.2702313959598541	0.4440643787384033	0.45662710070610046	0.4449334740638733	0.45449841022491455	0.4581134021282196	0.45039182901382446	0.45884132385253906	0.4483124911785126	0.45188280940055847	0.4491238594055176	0.05981288477778435	0.4458703398704529	0.128623366355896	0.45461270213127136	0.456993043422699	0.45458489656448364	0.454332172870636	0.4566729664802551	0.4548594653606415	0.22512508928775787	0.451587051153183	0.45654428005218506	0.4524730145931244	0.44506871700286865	0.4562962055206299	0.4557689428329468	0.45287519693374634	0.4555990695953369	0.4508281946182251	0.45415058732032776	0.4529244303703308	0.45212724804878235	0.4547840654850006	0.45106542110443115	0.44669485092163086	0.45358067750930786
TRIM62	0.0	0.0	0.0	0.0	0.0	0.0	0.0	0.0	0.0	0.0	0.0	0.0	0.0	0.0	0.0	0.0	0.0	0.0	0.0	0.0	0.0	0.0	0.0	0.0	0.0	0.0	0.0	0.0	0.0	0.0	0.0	0.0	0.0	0.0	0.0	0.0	0.0	0.0	0.0	0.0	0.0	0.0	0.0	0.0	0.0	0.0	0.0	0.0	0.0
ZNF362	0.0	0.0	0.0	0.0	0.0	0.0	0.0	0.0	0.0	0.0	0.0	0.0	0.0	0.0	0.0	0.0	0.0	0.0	0.0	0.0	0.0	0.0	0.0	0.0	0.0	0.0	0.0	0.0	0.0	0.0	0.0	0.0	0.0	0.0	0.0	0.0	0.0	0.0	0.0	0.0	0.0	0.0	0.0	0.0	0.0	0.0	0.0	0.0	0.0
PHC2	0.0	0.0	0.0	0.0	0.0	0.0	0.0	0.0	0.0	0.0	0.0	0.0	0.0	0.0	0.0	0.0	0.0	0.0	0.0	0.0	0.0	0.0	0.0	0.0	0.0	0.0	0.0	0.0	0.0	0.0	0.0	0.0	0.0	0.0	0.0	0.0	0.0	0.0	0.0	0.0	0.0	0.0	0.0	0.0	0.0	0.0	0.0	0.0	0.0
ZMYM6	0.0	0.0	0.0	0.0	0.0	0.0	0.0	0.0	0.0	0.0	0.0	0.0	0.0	0.0	0.0	0.0	0.0	0.0	0.0	0.0	0.0	0.0	0.0	0.0	0.0	0.0	0.0	0.0	0.0	0.0	0.0	0.0	0.0	0.0	0.0	0.0	0.0	0.0	0.0	0.0	0.0	0.0	0.0	0.0	0.0	0.0	0.0	0.0	0.0
SFPQ	0.4563862085342407	0.44038358330726624	0.44402942061424255	0.44638553261756897	0.44390812516212463	0.4464830160140991	0.4443844258785248	0.44588857889175415	0.4376884400844574	0.44609618186950684	0.4519190788269043	0.44802072644233704	0.4422149956226349	0.44492077827453613	0.4498532712459564	0.4403543770313263	0.4458105266094208	0.44734668731689453	0.4482433497905731	0.44522109627723694	0.4440867006778717	0.4450613558292389	0.44216188788414	0.44447067379951477	0.44523921608924866	0.4383942186832428	0.4568374454975128	0.4445551931858063	0.4518558382987976	0.4397590160369873	0.45069658756256104	0.4481164515018463	0.43881523609161377	0.44843339920043945	0.4441688358783722	0.43546026945114136	0.4442911446094513	0.44327130913734436	0.44382423162460327	0.4551572799682617	0.45173296332359314	0.44244131445884705	0.45757588744163513	0.44571059942245483	0.4486948549747467	0.4471490979194641	0.4460301995277405	0.4525393545627594	0.4469090700149536
ZMYM4	0.0	0.0	0.0	0.0	0.0	0.0	0.0	0.0	0.0	0.0	0.0	0.0	0.0	0.0	0.0	0.0	0.0	0.0	0.0	0.0	0.0	0.0	0.0	0.0	0.0	0.0	0.0	0.0	0.0	0.0	0.0	0.0	0.0	0.0	0.0	0.0	0.0	0.0	0.0	0.0	0.0	0.0	0.0	0.0	0.0	0.0	0.0	0.0	0.0
KIAA0319L	0.12670773267745972	0.12656810879707336	0.12479893118143082	0.13023272156715393	0.12375054508447647	0.12238810211420059	0.1245701014995575	0.12124428898096085	0.12586866319179535	0.12497387081384659	0.12661196291446686	0.12136348336935043	0.12316390872001648	0.12754200398921967	0.12252036482095718	0.12450610101222992	0.1251177191734314	0.12398926168680191	0.12641014158725739	0.12574198842048645	0.13048572838306427	0.12694063782691956	0.12193247675895691	0.12897762656211853	0.12032268941402435	0.11728766560554504	0.1267872452735901	0.12954197824001312	0.12250692397356033	0.12471423298120499	0.12580640614032745	0.12252866476774216	0.1253894716501236	0.13107289373874664	0.12438365072011948	0.12610763311386108	0.12142527103424072	0.12555353343486786	0.12184970080852509	0.12096691876649857	0.12692829966545105	0.1259431391954422	0.12629446387290955	0.12379124760627747	0.12338230758905411	0.1293843388557434	0.12382254749536514	0.1219387948513031	0.12386639416217804
NCDN	0.06598992645740509	0.07292993366718292	0.06872730702161789	0.0631541758775711	0.06672699004411697	0.06893102079629898	0.06429524719715118	0.07031908631324768	0.07090719789266586	0.06586869806051254	0.0668882429599762	0.06227729469537735	0.06515298783779144	0.06429712474346161	0.07528647035360336	0.07428748905658722	0.06520190834999084	0.06777118891477585	0.06750961393117905	0.06940605491399765	0.06851638108491898	0.06595521420240402	0.07288524508476257	0.06655442714691162	0.0782860517501831	0.058317698538303375	0.0798216387629509	0.06593412160873413	0.06464418023824692	0.0700758770108223	0.06854257732629776	0.06615959852933884	0.07153691351413727	0.07050907611846924	0.06846915185451508	0.06269937753677368	0.06887529045343399	0.06757643073797226	0.06322108954191208	0.06924426555633545	0.07316897809505463	0.06792061030864716	0.0714884027838707	0.0734950378537178	0.06767706573009491	0.07066117972135544	0.06941397488117218	0.06664437800645828	0.07041878253221512
TFAP2E	0.0	0.0	0.0	0.0	0.0	0.0	0.0	0.0	0.0	0.0	0.0	0.0	0.0	0.0	0.0	0.0	0.0	0.0	0.0	0.0	0.0	0.0	0.0	0.0	0.0	0.0	0.0	0.0	0.0	0.0	0.0	0.0	0.0	0.0	0.0	0.0	0.0	0.0	0.0	0.0	0.0	0.0	0.0	0.0	0.0	0.0	0.0	0.0	0.0
PSMB2	0.5862982273101807	0.5817442536354065	0.5772829055786133	0.5801331996917725	0.5769986510276794	0.5783706307411194	0.5401028394699097	0.5834640860557556	0.5839713215827942	0.5674607157707214	0.584587037563324	0.5873019099235535	0.5795165300369263	0.5821437239646912	0.5791615843772888	0.5735574960708618	0.5825554132461548	0.5874707102775574	0.5848283171653748	0.5873093605041504	0.586572527885437	0.5814130902290344	0.5749982595443726	0.5451920628547668	0.5796079635620117	0.5639156699180603	0.5858328342437744	0.580595850944519	0.5842368602752686	0.5846052765846252	0.5845187902450562	0.5824262499809265	0.48265260457992554	0.5797159075737	0.5870219469070435	0.5749197602272034	0.5742330551147461	0.577194333076477	0.5768033862113953	0.5795097351074219	0.5791319012641907	0.5793402194976807	0.5854268670082092	0.5802191495895386	0.5819432139396667	0.5856431722640991	0.5811479091644287	0.5839593410491943	0.5813427567481995
C1orf216	0.17877554893493652	0.18069222569465637	0.17989766597747803	0.1776656210422516	0.18184888362884521	0.18576492369174957	0.17592734098434448	0.17969387769699097	0.18297141790390015	0.1787003129720688	0.17994670569896698	0.1779191792011261	0.18108472228050232	0.18006451427936554	0.18559664487838745	0.1766718029975891	0.1802503615617752	0.18103720247745514	0.1817495971918106	0.18511733412742615	0.17897742986679077	0.18205469846725464	0.1816261112689972	0.17907117307186127	0.1825871467590332	0.18873882293701172	0.19006502628326416	0.17706093192100525	0.17633329331874847	0.18685391545295715	0.17698025703430176	0.1833963841199875	0.18301931023597717	0.18246573209762573	0.1800628900527954	0.17910997569561005	0.17766274511814117	0.1834263652563095	0.1693323403596878	0.18289098143577576	0.18243728578090668	0.18137824535369873	0.17891860008239746	0.18169376254081726	0.18356457352638245	0.18648174405097961	0.17880652844905853	0.1802615374326706	0.1865427941083908
CLSPN	0.15669405460357666	0.15522319078445435	0.15217049419879913	0.1527804732322693	0.15587323904037476	0.15988290309906006	0.15382690727710724	0.15290865302085876	0.14474976062774658	0.15710164606571198	0.15690642595291138	0.15483705699443817	0.15451422333717346	0.15788905322551727	0.1512974202632904	0.15740931034088135	0.15582191944122314	0.1573963612318039	0.15900921821594238	0.1555803120136261	0.15632754564285278	0.15509560704231262	0.1551649123430252	0.15665704011917114	0.15620160102844238	0.15620744228363037	0.15971626341342926	0.15817797183990479	0.15851595997810364	0.15689349174499512	0.15745338797569275	0.15743614733219147	0.14877206087112427	0.15719705820083618	0.15521670877933502	0.15144199132919312	0.15583154559135437	0.1567070186138153	0.15806275606155396	0.15845713019371033	0.15590164065361023	0.1522451639175415	0.15993911027908325	0.15130315721035004	0.15568509697914124	0.15211932361125946	0.16016845405101776	0.1564158797264099	0.1555788516998291
AGO4	0.0	0.0	0.0	0.0	0.0	0.0	0.0	0.0	0.0	0.0	0.0	0.0	0.0	0.0	0.0	0.0	0.0	0.0	0.0	0.0	0.0	0.0	0.0	0.0	0.0	0.0	0.0	0.0	0.0	0.0	0.0	0.0	0.0	0.0	0.0	0.0	0.0	0.0	0.0	0.0	0.0	0.0	0.0	0.0	0.0	0.0	0.0	0.0	0.0
AGO1	0.0	0.0	0.0	0.0	0.0	0.0	0.0	0.0	0.0	0.0	0.0	0.0	0.0	0.0	0.0	0.0	0.0	0.0	0.0	0.0	0.0	0.0	0.0	0.0	0.0	0.0	0.0	0.0	0.0	0.0	0.0	0.0	0.0	0.0	0.0	0.0	0.0	0.0	0.0	0.0	0.0	0.0	0.0	0.0	0.0	0.0	0.0	0.0	0.0
COL8A2	0.0	0.0	0.0	0.0	0.0	0.0	0.0	0.0	0.0	0.0	0.0	0.0	0.0	0.0	0.0	0.0	0.0	0.0	0.0	0.0	0.0	0.0	0.0	0.0	0.0	0.0	0.0	0.0	0.0	0.0	0.0	0.0	0.0	0.0	0.0	0.0	0.0	0.0	0.0	0.0	0.0	0.0	0.0	0.0	0.0	0.0	0.0	0.0	0.0
TRAPPC3	0.540972113609314	0.5395972728729248	0.5413470268249512	0.5361433625221252	0.5406663417816162	0.16436602175235748	0.39160311222076416	0.5355567336082458	0.3964253067970276	0.5309787392616272	0.5399464964866638	0.5420880913734436	0.38246941566467285	0.5304418802261353	0.5407168865203857	0.5396361351013184	0.5412711501121521	0.545171856880188	0.5404290556907654	0.5426916480064392	0.5357807278633118	0.540262758731842	0.5438300967216492	0.28911498188972473	0.5424561500549316	0.18691523373126984	0.5531646609306335	0.5414149165153503	0.5353320837020874	0.5403334498405457	0.5420207977294922	0.5385525226593018	0.2374889850616455	0.5438085794448853	0.5332018733024597	0.5382185578346252	0.5294356942176819	0.5434926152229309	0.5329227447509766	0.5389580726623535	0.5439532399177551	0.5422346591949463	0.538023829460144	0.5389349460601807	0.5403088331222534	0.5422330498695374	0.5426054000854492	0.5414829850196838	0.5346322059631348
MAP7D1	0.3999989330768585	0.3946744501590729	0.3976324796676636	0.3977901041507721	0.3992963433265686	0.39822882413864136	0.4022466242313385	0.39677006006240845	0.388750284910202	0.3994538187980652	0.4010377526283264	0.40162941813468933	0.3986072540283203	0.3951970338821411	0.3969017267227173	0.39160820841789246	0.39860019087791443	0.39972978830337524	0.3959009647369385	0.4018157422542572	0.39908602833747864	0.4002012610435486	0.39970794320106506	0.39970436692237854	0.3995138704776764	0.3943907618522644	0.40262359380722046	0.4006728529930115	0.402790904045105	0.39458969235420227	0.3956145942211151	0.40124693512916565	0.39590057730674744	0.39694830775260925	0.396171897649765	0.39491111040115356	0.39558202028274536	0.39760568737983704	0.39946284890174866	0.4037706255912781	0.39720720052719116	0.39961615204811096	0.40502673387527466	0.39377832412719727	0.3970213234424591	0.39945513010025024	0.3999594748020172	0.3920801281929016	0.3998424708843231
THRAP3	0.39376962184906006	0.3906314969062805	0.3954019248485565	0.39250054955482483	0.39545220136642456	0.022396739572286606	0.3436354994773865	0.3901192247867584	0.3579959273338318	0.3940607011318207	0.3919861912727356	0.39358067512512207	0.39391401410102844	0.39530637860298157	0.39317455887794495	0.3951737880706787	0.3918967843055725	0.3992404043674469	0.39296653866767883	0.3951798677444458	0.38638290762901306	0.3916492164134979	0.395263135433197	0.17220540344715118	0.3905869126319885	0.36937686800956726	0.4010394215583801	0.3974093496799469	0.38975831866264343	0.3964708149433136	0.39502397179603577	0.39409464597702026	0.3156082034111023	0.3990718424320221	0.3856370747089386	0.3910316228866577	0.38373294472694397	0.39300522208213806	0.3937705159187317	0.39371606707572937	0.39555680751800537	0.389277845621109	0.3939581513404846	0.396524041891098	0.39634597301483154	0.3951614201068878	0.39280378818511963	0.39075082540512085	0.38300859928131104
EVA1B	0.0	0.0	0.0	0.0	0.0	0.0	0.0	0.0	0.0	0.0	0.0	0.0	0.0	0.0	0.0	0.0	0.0	0.0	0.0	0.0	0.0	0.0	0.0	0.0	0.0	0.0	0.0025179423391819	0.0	0.0	0.0	0.0	0.0	0.0	0.0	0.0	0.0	0.0	0.0	0.0	0.0	0.0	0.0	0.0	0.0	0.0	0.0	0.0	0.0	0.0
STK40	0.17110946774482727	0.17002807557582855	0.17047038674354553	0.1721666157245636	0.1687384396791458	0.16877593100070953	0.1679319143295288	0.17070290446281433	0.1649414300918579	0.16664443910121918	0.1693233698606491	0.17054913938045502	0.1693190336227417	0.17082007229328156	0.16691981256008148	0.16622476279735565	0.1681702733039856	0.16871468722820282	0.16405931115150452	0.17151150107383728	0.1730874478816986	0.17098407447338104	0.1685386449098587	0.16976810991764069	0.1673252433538437	0.1600385159254074	0.1693621426820755	0.17161321640014648	0.1695910394191742	0.1663890928030014	0.1713927686214447	0.171775683760643	0.16669507324695587	0.16921061277389526	0.16965794563293457	0.16992364823818207	0.16664020717144012	0.1695258468389511	0.16665402054786682	0.17043165862560272	0.17084291577339172	0.17301318049430847	0.17311686277389526	0.16578838229179382	0.16342869400978088	0.16927900910377502	0.168427973985672	0.1662006974220276	0.1700213998556137
LSM10	0.6316046118736267	0.6344833970069885	0.6338876485824585	0.628077507019043	0.6330799460411072	0.630604088306427	0.6274967193603516	0.6325240135192871	0.6209039688110352	0.6385532021522522	0.6350950002670288	0.6267881989479065	0.6226409077644348	0.6300927400588989	0.6324424743652344	0.6289281845092773	0.6312770247459412	0.6275415420532227	0.6273736953735352	0.627183198928833	0.6339232325553894	0.6293805241584778	0.6316725015640259	0.6258553862571716	0.6290478706359863	0.6195264458656311	0.6309935450553894	0.6282168030738831	0.6318085193634033	0.6239995956420898	0.6331844329833984	0.6334871053695679	0.6359133720397949	0.630691647529602	0.6326143145561218	0.6303578019142151	0.6295969486236572	0.6284993290901184	0.6261520385742188	0.6371415257453918	0.6338759064674377	0.6350706219673157	0.6337411403656006	0.6358034014701843	0.6325773000717163	0.6293208599090576	0.6276417970657349	0.6248548626899719	0.6298640370368958
MRPS15	0.6097507476806641	0.6051122546195984	0.606600821018219	0.5972720980644226	0.6090509295463562	0.6043440699577332	0.6062608361244202	0.6087201237678528	0.6007634401321411	0.5989445447921753	0.6062743663787842	0.6073391437530518	0.5999271273612976	0.601948618888855	0.6082187294960022	0.6065577268600464	0.6059426665306091	0.6072036027908325	0.6035768985748291	0.6083260774612427	0.6042071580886841	0.6041567325592041	0.6009854674339294	0.605172872543335	0.6048538684844971	0.599200427532196	0.6066574454307556	0.60233473777771	0.6078218817710876	0.6101202964782715	0.6031913161277771	0.6028897762298584	0.6022039651870728	0.6052100658416748	0.6011383533477783	0.6085543036460876	0.6067753434181213	0.605029284954071	0.6005913019180298	0.6150959134101868	0.6043068766593933	0.6048160195350647	0.6024270057678223	0.6055372953414917	0.6032349467277527	0.6030144691467285	0.5991009473800659	0.6032788753509521	0.6009766459465027
CSF3R	0.20604120194911957	0.1961219310760498	0.2019955962896347	0.202837735414505	0.20892289280891418	0.19937428832054138	0.20036154985427856	0.1998405158519745	0.1963377445936203	0.20775380730628967	0.2015557885169983	0.20485860109329224	0.190984308719635	0.20151977241039276	0.20542357861995697	0.20015718042850494	0.20416799187660217	0.20190653204917908	0.20223286747932434	0.2066870480775833	0.20409537851810455	0.1956704705953598	0.2011309564113617	0.20300351083278656	0.2004815638065338	0.19068026542663574	0.2054498791694641	0.20492108166217804	0.20047499239444733	0.19812385737895966	0.19884039461612701	0.2033557891845703	0.2026420682668686	0.20678797364234924	0.2060348093509674	0.19739139080047607	0.2055394947528839	0.20201152563095093	0.20153099298477173	0.2062108814716339	0.21026095747947693	0.20129328966140747	0.20878681540489197	0.20127221941947937	0.2011280655860901	0.20675092935562134	0.19963940978050232	0.19873884320259094	0.19905275106430054
ZC3H12A	0.13367021083831787	0.13337811827659607	0.13705623149871826	0.13247564435005188	0.13676680624485016	0.13638532161712646	0.13022813200950623	0.13733989000320435	0.127279132604599	0.13060246407985687	0.13572120666503906	0.14105567336082458	0.1288992017507553	0.13388872146606445	0.14270669221878052	0.14402362704277039	0.13392268121242523	0.1286725103855133	0.1383761167526245	0.1376916915178299	0.13206660747528076	0.12296577543020248	0.14679110050201416	0.1322961449623108	0.13790158927440643	0.15106472373008728	0.1389017105102539	0.13394242525100708	0.1353932023048401	0.14754793047904968	0.13504986464977264	0.13327470421791077	0.13234752416610718	0.14166994392871857	0.13009090721607208	0.1299341917037964	0.13643881678581238	0.13790735602378845	0.13530457019805908	0.13849714398384094	0.1332891434431076	0.1390226185321808	0.13513019680976868	0.13297490775585175	0.13795694708824158	0.13854937255382538	0.12911443412303925	0.13243192434310913	0.13655909895896912
MEAF6	0.6938055753707886	0.6895886063575745	0.6881979703903198	0.6931631565093994	0.689954936504364	0.6909868121147156	0.6893083453178406	0.6905607581138611	0.6845563650131226	0.6917891502380371	0.6944739818572998	0.6910632848739624	0.6892629265785217	0.6875607967376709	0.6935834288597107	0.6856499314308167	0.6926394701004028	0.6901036500930786	0.696761429309845	0.69390469789505	0.6951363682746887	0.6870465874671936	0.6924026012420654	0.693600058555603	0.6937875151634216	0.6765096783638	0.6926836371421814	0.6894537806510925	0.6987155675888062	0.6872073411941528	0.6902016401290894	0.6917019486427307	0.6871946454048157	0.70060795545578	0.6910828948020935	0.6900756359100342	0.6905646324157715	0.688397228717804	0.6880664825439453	0.6879753470420837	0.6866156458854675	0.6889057159423828	0.6962803602218628	0.690990149974823	0.6900896430015564	0.6921219825744629	0.6912954449653625	0.6914295554161072	0.693626880645752
SNIP1	0.0	0.0	0.0	0.0	0.0	0.0	0.0	0.0	0.0	0.0	0.0	0.0	0.0	0.0	0.0	0.0	0.0	0.0	0.0	0.0	0.0	0.0	0.0	0.0	0.0	0.0	0.0	0.0	0.0	0.0	0.0	0.0	0.0	0.0	0.0	0.0	0.0	0.0	0.0	0.0	0.0	0.0	0.0	0.0	0.0	0.0	0.0	0.0	0.0
GNL2	0.29289528727531433	0.2893410921096802	0.288949191570282	0.29543477296829224	0.29297080636024475	0.2921006679534912	0.293333500623703	0.2934047281742096	0.28901633620262146	0.2929336130619049	0.29536014795303345	0.29066798090934753	0.29113292694091797	0.2918045222759247	0.294758677482605	0.2899489998817444	0.2917547821998596	0.29329410195350647	0.2920375168323517	0.29120004177093506	0.2864447236061096	0.2963258922100067	0.28857943415641785	0.12839160859584808	0.2921411395072937	0.285791277885437	0.3018493056297302	0.28749674558639526	0.2934196889400482	0.2898789942264557	0.29298311471939087	0.29111045598983765	0.14008337259292603	0.28860872983932495	0.28753384947776794	0.29008060693740845	0.2858368754386902	0.2792283892631531	0.28431856632232666	0.2913680672645569	0.29203903675079346	0.28444337844848633	0.29095372557640076	0.29080086946487427	0.29033511877059937	0.29497286677360535	0.28981736302375793	0.2939331531524658	0.2919744551181793
C1orf109	0.1750974953174591	0.17208704352378845	0.16762478649616241	0.17505107820034027	0.17270679771900177	0.17287735641002655	0.1663573682308197	0.17174132168293	0.16834671795368195	0.1653352528810501	0.17655964195728302	0.17550696432590485	0.1724889874458313	0.17353671789169312	0.1711903214454651	0.17234061658382416	0.17231541872024536	0.1736486256122589	0.17004652321338654	0.17359067499637604	0.17493878304958344	0.17050397396087646	0.17288652062416077	0.1729688197374344	0.1727496087551117	0.1692468672990799	0.17374685406684875	0.17317363619804382	0.17369383573532104	0.17493343353271484	0.1728871464729309	0.17739512026309967	0.17451868951320648	0.17346851527690887	0.17289409041404724	0.1677425056695938	0.17438814043998718	0.17278487980365753	0.172854945063591	0.17585323750972748	0.17778830230236053	0.1722410023212433	0.16830627620220184	0.17184200882911682	0.16898934543132782	0.17077746987342834	0.17394039034843445	0.16499190032482147	0.1722189486026764
CDCA8	0.06587395817041397	0.06811896711587906	0.08649714291095734	0.07914837449789047	0.06913743913173676	0.5949810147285461	0.07253854721784592	0.06766466051340103	0.12184783071279526	0.06870952248573303	0.069532610476017	0.07234114408493042	0.3577832579612732	0.06750490516424179	0.0686412900686264	0.06863869726657867	0.06736063957214355	0.06517233699560165	0.07208201289176941	0.06474246084690094	0.06879451870918274	0.07371298968791962	0.07679622620344162	0.5611107349395752	0.0712369829416275	0.54334557056427	0.07075345516204834	0.07068466395139694	0.0696934387087822	0.07379153370857239	0.07109324634075165	0.0749855786561966	0.07022242248058319	0.06809467077255249	0.06604766845703125	0.07274974882602692	0.07169559597969055	0.07392574101686478	0.06638196110725403	0.0652908980846405	0.06857740134000778	0.07208003103733063	0.06538492441177368	0.07130460441112518	0.07091763615608215	0.06757155060768127	0.06722122430801392	0.06823624670505524	0.06712198257446289
YRDC	0.3141675889492035	0.31826817989349365	0.3116140365600586	0.31888267397880554	0.3206748962402344	0.317472904920578	0.32138723134994507	0.3197827935218811	0.3170594573020935	0.3128144145011902	0.3137367367744446	0.31414011120796204	0.31313931941986084	0.31563279032707214	0.3240400552749634	0.31439995765686035	0.31422388553619385	0.3167450428009033	0.3149559497833252	0.32363051176071167	0.3207910656929016	0.31766751408576965	0.32577258348464966	0.32191893458366394	0.3173368573188782	0.3259075880050659	0.31912678480148315	0.3177762031555176	0.3134279251098633	0.3136250674724579	0.31307879090309143	0.31669414043426514	0.31473508477211	0.3249485194683075	0.32720980048179626	0.3151472508907318	0.3154105544090271	0.3147525191307068	0.317292720079422	0.32121366262435913	0.32066479325294495	0.31472939252853394	0.3186161518096924	0.32933753728866577	0.31545406579971313	0.3198723793029785	0.31693607568740845	0.31439894437789917	0.31775450706481934
C1orf122	0.45075368881225586	0.45533379912376404	0.44683462381362915	0.4543289840221405	0.4574621915817261	0.4497445225715637	0.4503070116043091	0.4512694776058197	0.4489697813987732	0.44970446825027466	0.45467090606689453	0.4536944627761841	0.4434564411640167	0.4491777718067169	0.45575666427612305	0.4476962685585022	0.4485185146331787	0.4447023868560791	0.453023761510849	0.45293909311294556	0.44806569814682007	0.44809260964393616	0.45371097326278687	0.45659974217414856	0.44928473234176636	0.45485472679138184	0.45810604095458984	0.45041424036026	0.44660747051239014	0.4493730664253235	0.44598501920700073	0.4502204656600952	0.4548502266407013	0.4647493064403534	0.4514024257659912	0.44678643345832825	0.4450015425682068	0.45101168751716614	0.44757169485092163	0.45586514472961426	0.4578913748264313	0.44921088218688965	0.4503440856933594	0.45852911472320557	0.45463624596595764	0.4496595561504364	0.4500194489955902	0.44770973920822144	0.4537731409072876
MTF1	0.18832525610923767	0.18032217025756836	0.1868894398212433	0.18592114746570587	0.18628014624118805	0.17005541920661926	0.1832607090473175	0.18585105240345	0.1849878430366516	0.187196746468544	0.19084934890270233	0.1863340437412262	0.17659695446491241	0.18796521425247192	0.18966063857078552	0.18228375911712646	0.1833953857421875	0.18469451367855072	0.18658965826034546	0.18859781324863434	0.18749535083770752	0.18434272706508636	0.18227995932102203	0.18398737907409668	0.18441061675548553	0.17659138143062592	0.18761302530765533	0.1853415071964264	0.18594495952129364	0.18689754605293274	0.1890089064836502	0.18881918489933014	0.1811431497335434	0.1825115978717804	0.18792974948883057	0.18500450253486633	0.18879230320453644	0.18660779297351837	0.18682920932769775	0.1853499561548233	0.18723812699317932	0.18247592449188232	0.18407388031482697	0.18814717233181	0.18319466710090637	0.19130785763263702	0.18905344605445862	0.18065577745437622	0.19444692134857178
INPP5B	0.0	0.0	0.0	0.0	0.0	0.0	0.0	0.0	0.0	0.0	0.0	0.0	0.0	0.0	0.0	0.0	0.0	0.0	0.0	0.0	0.0	0.0	0.0	0.0	0.0	0.0	0.0	0.0	0.0	0.0	0.0	0.0	0.0	0.0	0.0	0.0	0.0	0.0	0.0	0.0	0.0	0.0	0.0	0.0	0.0	0.0	0.0	0.0	0.0
SF3A3	0.4216097891330719	0.42263323068618774	0.4245956838130951	0.42995601892471313	0.4151674211025238	0.42271965742111206	0.33545559644699097	0.4217580258846283	0.3492313027381897	0.42405369877815247	0.4277031123638153	0.41836515069007874	0.42120638489723206	0.42484477162361145	0.42344731092453003	0.4236149787902832	0.42079755663871765	0.42725488543510437	0.42158281803131104	0.42461633682250977	0.4252261817455292	0.4244324862957001	0.42530161142349243	0.26025712490081787	0.4202862083911896	0.0220988430082798	0.42612287402153015	0.42479896545410156	0.42263054847717285	0.423095703125	0.4253203868865967	0.4243766963481903	0.3100414574146271	0.4193854331970215	0.4266507923603058	0.4179045557975769	0.41981175541877747	0.4224206209182739	0.4208691120147705	0.41955554485321045	0.42366236448287964	0.41835856437683105	0.4264276623725891	0.422802597284317	0.42036309838294983	0.42340603470802307	0.42087942361831665	0.41824379563331604	0.41940537095069885
FHL3	0.38801971077919006	0.3902811110019684	0.38898253440856934	0.39195263385772705	0.38925474882125854	0.39080607891082764	0.3011322021484375	0.3895045220851898	0.39104270935058594	0.38184288144111633	0.39250117540359497	0.39544713497161865	0.3868746757507324	0.39155226945877075	0.3913656175136566	0.3856707811355591	0.3872685730457306	0.3936091363430023	0.3954099118709564	0.39003902673721313	0.3910689055919647	0.39141982793807983	0.39003050327301025	0.3627094626426697	0.3876182436943054	0.3887356221675873	0.3956540524959564	0.3907144069671631	0.38941407203674316	0.38798636198043823	0.38876140117645264	0.3923099935054779	0.3798885643482208	0.39040714502334595	0.3879595994949341	0.3884166479110718	0.3790222406387329	0.3811008036136627	0.38802987337112427	0.3903662860393524	0.38760966062545776	0.3889387249946594	0.3923916518688202	0.38609474897384644	0.38794466853141785	0.38440749049186707	0.3870323598384857	0.3866083025932312	0.3929363489151001
RRAGC	0.2798575758934021	0.2770327925682068	0.27873313426971436	0.27662235498428345	0.27148279547691345	0.2726474404335022	0.16221843659877777	0.2703617513179779	0.2731212377548218	0.2742057740688324	0.28126922249794006	0.2800479531288147	0.27617231011390686	0.2717866003513336	0.2797427177429199	0.27617597579956055	0.27480900287628174	0.2811111807823181	0.27692294120788574	0.277301162481308	0.27092158794403076	0.2757547199726105	0.2758672535419464	0.0	0.2765584886074066	0.0	0.28290584683418274	0.27929529547691345	0.2783642113208771	0.277237206697464	0.27829575538635254	0.275741845369339	0.27398747205734253	0.27209168672561646	0.2723512351512909	0.27560463547706604	0.2732899487018585	0.274252325296402	0.2786058187484741	0.27548640966415405	0.2717227041721344	0.26917293667793274	0.2848247289657593	0.2748583257198334	0.2773995101451874	0.27798888087272644	0.2701253890991211	0.27022454142570496	0.2754720151424408
MYCBP	0.439891517162323	0.4389289617538452	0.4395217299461365	0.4433623254299164	0.44093766808509827	0.43243658542633057	0.44160354137420654	0.4425143897533417	0.4384257197380066	0.44054827094078064	0.4468420147895813	0.4363254904747009	0.44117966294288635	0.4429808259010315	0.4398914575576782	0.4413730502128601	0.44034722447395325	0.4389492869377136	0.4442734122276306	0.44057416915893555	0.44126060605049133	0.4415149688720703	0.44564196467399597	0.4458041489124298	0.44106999039649963	0.4336299002170563	0.4505366384983063	0.43956702947616577	0.4369796812534332	0.4386347234249115	0.44149723649024963	0.44261622428894043	0.4403325319290161	0.4466884434223175	0.44134148955345154	0.43938007950782776	0.4407631754875183	0.4449741244316101	0.43602174520492554	0.4454091191291809	0.4475865960121155	0.4384573996067047	0.4421129822731018	0.44103342294692993	0.443359911441803	0.4431305527687073	0.44370007514953613	0.4382179379463196	0.4393020570278168
AKIRIN1	0.46817952394485474	0.4670843780040741	0.4669286906719208	0.4674065411090851	0.46935129165649414	0.253997266292572	0.46423062682151794	0.4640943109989166	0.472398042678833	0.4650479853153229	0.47013604640960693	0.4660016894340515	0.4675638973712921	0.4641236662864685	0.4661821126937866	0.466151624917984	0.46535414457321167	0.46527084708213806	0.46822547912597656	0.46866172552108765	0.46908482909202576	0.4620510935783386	0.4680999517440796	0.4594140648841858	0.46494394540786743	0.45710489153862	0.47150352597236633	0.4697455167770386	0.4664323031902313	0.4665788412094116	0.46645212173461914	0.4679276943206787	0.464468777179718	0.4701818823814392	0.46247047185897827	0.4641306400299072	0.46314099431037903	0.46466100215911865	0.461711585521698	0.4705985486507416	0.46115297079086304	0.4688449203968048	0.47472673654556274	0.46571284532546997	0.4648120105266571	0.4697098135948181	0.46731531620025635	0.46592625975608826	0.4710339903831482
NDUFS5	0.718383252620697	0.7017620801925659	0.7092879414558411	0.7146919965744019	0.7105743885040283	0.7171677350997925	0.7069271206855774	0.7136136293411255	0.7060307264328003	0.7115450501441956	0.7143312692642212	0.712665319442749	0.7119460701942444	0.7161492109298706	0.7148278951644897	0.712614893913269	0.7173035144805908	0.7139133810997009	0.7149159908294678	0.7206447720527649	0.7121812105178833	0.7080786824226379	0.704573929309845	0.7120523452758789	0.7136268019676208	0.7020995020866394	0.7219447493553162	0.7132001519203186	0.710182249546051	0.7093878388404846	0.713484525680542	0.7144932746887207	0.717490017414093	0.7154943943023682	0.7101683616638184	0.7129624485969543	0.716484546661377	0.7097159624099731	0.7108384370803833	0.7149263024330139	0.7137137055397034	0.7192064523696899	0.7186182141304016	0.7182616591453552	0.7160494327545166	0.7137274146080017	0.7159957885742188	0.7130021452903748	0.7120167016983032
MACF1	0.3176593780517578	0.31552958488464355	0.3185320794582367	0.31834378838539124	0.3158263862133026	0.3170868456363678	0.31527459621429443	0.3188009262084961	0.31547608971595764	0.3187868893146515	0.31998443603515625	0.3212682604789734	0.3159598410129547	0.31654220819473267	0.3149394392967224	0.3150702714920044	0.31562674045562744	0.3230889141559601	0.3139369785785675	0.31850454211235046	0.32167941331863403	0.3175358772277832	0.3178756833076477	0.3173949718475342	0.31733080744743347	0.30862435698509216	0.3181169331073761	0.3199070692062378	0.3200855255126953	0.31408050656318665	0.316633403301239	0.31655561923980713	0.31727364659309387	0.32383087277412415	0.318857878446579	0.3140302002429962	0.3115602135658264	0.3163759112358093	0.3143087923526764	0.3210179805755615	0.3158208131790161	0.30590149760246277	0.3275037705898285	0.31388115882873535	0.3166922926902771	0.3149157166481018	0.3157532513141632	0.3144395351409912	0.3190614879131317
PABPC4	0.431997150182724	0.4179339110851288	0.42551013827323914	0.423691064119339	0.4280641973018646	0.4262900948524475	0.41808825731277466	0.4249151349067688	0.4160686731338501	0.4205876886844635	0.4260976314544678	0.41965800523757935	0.42077600955963135	0.42548128962516785	0.4267082214355469	0.42304375767707825	0.4211249351501465	0.4232749342918396	0.42436483502388	0.4248374104499817	0.4225860834121704	0.4228559136390686	0.4191681146621704	0.42299768328666687	0.4218820631504059	0.42158839106559753	0.4239822030067444	0.4234408438205719	0.42351940274238586	0.4207298457622528	0.4257661998271942	0.42280611395835876	0.42272329330444336	0.4310306906700134	0.42224568128585815	0.4240933656692505	0.42173901200294495	0.4250987470149994	0.4160361588001251	0.4305071532726288	0.42587751150131226	0.42285603284835815	0.42955338954925537	0.4258013367652893	0.42658811807632446	0.4281679689884186	0.42539942264556885	0.4181802570819855	0.4252074658870697
HPCAL4	0.0	0.0	0.0	0.0	0.0	0.0	0.0	0.0	0.0	0.0	0.0	0.0	0.0	0.0	0.0	0.0	0.0	0.0	0.0	0.0	0.0	0.0	0.0	0.0	0.0	0.0	0.0	0.0	0.0	0.0	0.0	0.0	0.0	0.0	0.0	0.0	0.0	0.0	0.0	0.0	0.0	0.0	0.0	0.0	0.0	0.0	0.0	0.0	0.0
PPIE	0.5071477293968201	0.5057824850082397	0.5015270709991455	0.494340181350708	0.5038902759552002	0.40937340259552	0.4641039967536926	0.5035548210144043	0.36673396825790405	0.5068623423576355	0.5046868920326233	0.5084003806114197	0.5044398903846741	0.5021856427192688	0.5041304230690002	0.506632924079895	0.5015333890914917	0.5118005871772766	0.5065451264381409	0.5058532953262329	0.5061643719673157	0.5034465789794922	0.5056973099708557	0.35754838585853577	0.5033027529716492	0.4345163106918335	0.5174847841262817	0.5039127469062805	0.5043597221374512	0.4977603554725647	0.5058024525642395	0.5007629990577698	0.35337740182876587	0.506694495677948	0.5031965374946594	0.5022146701812744	0.4965365529060364	0.5004160404205322	0.5026584267616272	0.5013918876647949	0.5068654417991638	0.5024239420890808	0.5055291056632996	0.4999033510684967	0.5030151009559631	0.506632387638092	0.5080249905586243	0.506783127784729	0.5049304962158203
MYCL	0.12266921252012253	0.11405864357948303	0.12506422400474548	0.12138976156711578	0.11836503446102142	0.0	0.12151074409484863	0.11944308876991272	0.11850929260253906	0.12298207730054855	0.12591230869293213	0.12467800080776215	0.11965134739875793	0.12361275404691696	0.1231687068939209	0.1078384518623352	0.11942218989133835	0.12145927548408508	0.12305832654237747	0.12108905613422394	0.12238749116659164	0.1186235100030899	0.12298336625099182	0.12139508128166199	0.12240922451019287	0.117204949259758	0.11954395473003387	0.1235564649105072	0.11761964112520218	0.11684875190258026	0.12218058854341507	0.12720972299575806	0.11346469819545746	0.12059115618467331	0.12491028010845184	0.12323717772960663	0.12286767363548279	0.12076468020677567	0.1189134493470192	0.130022794008255	0.12907098233699799	0.12046222388744354	0.128242626786232	0.11769595742225647	0.12090771645307541	0.12218354642391205	0.12205049395561218	0.12119342386722565	0.12501564621925354
CAP1	0.6944065690040588	0.6941152811050415	0.6906601190567017	0.7006767988204956	0.6959108710289001	0.6922253966331482	0.6933280825614929	0.7043461203575134	0.6919971108436584	0.696278989315033	0.70334792137146	0.6945975422859192	0.6978625059127808	0.6959608793258667	0.6972905993461609	0.6790273189544678	0.6970142126083374	0.6989153027534485	0.7034599781036377	0.6928883194923401	0.6960679888725281	0.6950254440307617	0.6957027912139893	0.6946155428886414	0.6967109441757202	0.6891440749168396	0.7069186568260193	0.6968714594841003	0.7041095495223999	0.6956777572631836	0.696072518825531	0.6937354803085327	0.6829163432121277	0.698908269405365	0.6944570541381836	0.6947879791259766	0.6907960772514343	0.6952191591262817	0.6927821636199951	0.6944506764411926	0.6971890330314636	0.6960210800170898	0.6966246366500854	0.6964191198348999	0.6955662965774536	0.6960784792900085	0.6997968554496765	0.6963605284690857	0.6959893107414246
PPT1	0.485112726688385	0.4849434792995453	0.4827460050582886	0.48030149936676025	0.4865274727344513	0.4801880717277527	0.48503705859184265	0.4874095916748047	0.47639602422714233	0.4818538427352905	0.48684775829315186	0.48769617080688477	0.4786434471607208	0.4807739853858948	0.48764652013778687	0.48867636919021606	0.4852072298526764	0.47959885001182556	0.4867306351661682	0.48523616790771484	0.48325565457344055	0.486240029335022	0.48301154375076294	0.4889342188835144	0.48047423362731934	0.47575175762176514	0.4871242940425873	0.480909138917923	0.48454830050468445	0.4783015549182892	0.4842863380908966	0.48219454288482666	0.4861351251602173	0.4948243796825409	0.48408588767051697	0.4840344786643982	0.48556292057037354	0.4842841327190399	0.48589929938316345	0.491085022687912	0.48960989713668823	0.487592488527298	0.49051982164382935	0.4858171045780182	0.48051151633262634	0.4848034977912903	0.4854675829410553	0.478474497795105	0.48616793751716614
RLF	0.0	0.0	0.0	0.0	0.0	0.0	0.0	0.0	0.0	0.0	0.0	0.0	0.0	0.0	0.0	0.0	0.0	0.0	0.0	0.0	0.0	0.0	0.0	0.0	0.0	0.0	0.0	0.0	0.0	0.0	0.0	0.0	0.0	0.0	0.0	0.0	0.0	0.0	0.0	0.0	0.0	0.0	0.0	0.0	0.0	0.0	0.0	0.0	0.0
ZMPSTE24	0.2534215450286865	0.25095033645629883	0.249934583902359	0.24840620160102844	0.2522122263908386	0.24881330132484436	0.24884255230426788	0.25096240639686584	0.24279025197029114	0.24422940611839294	0.2518993020057678	0.245863676071167	0.24601423740386963	0.2500358819961548	0.249915212392807	0.2503088116645813	0.24969609081745148	0.24619325995445251	0.2539176046848297	0.2490459382534027	0.2529580891132355	0.25338590145111084	0.2528483271598816	0.2404283583164215	0.25476422905921936	0.24302026629447937	0.2517335116863251	0.2483450174331665	0.2450835406780243	0.24973730742931366	0.2492106705904007	0.25340980291366577	0.24849259853363037	0.2587743401527405	0.252057820558548	0.2502540349960327	0.25011247396469116	0.2513463497161865	0.250884085893631	0.25082167983055115	0.24974077939987183	0.2496379166841507	0.25129061937332153	0.2516280710697174	0.251239150762558	0.2517009973526001	0.2514500319957733	0.2503849267959595	0.25188055634498596
COL9A2	0.15388812124729156	0.15422222018241882	0.1472804844379425	0.15160617232322693	0.15150584280490875	0.1568179875612259	0.1500762701034546	0.15078498423099518	0.1517581194639206	0.14769276976585388	0.1535695493221283	0.15335720777511597	0.1512816995382309	0.14873474836349487	0.15064075589179993	0.1516597867012024	0.15088146924972534	0.14918266236782074	0.1568509191274643	0.15410172939300537	0.151161327958107	0.1512136310338974	0.14719901978969574	0.15094758570194244	0.15092571079730988	0.14645934104919434	0.14746320247650146	0.14968466758728027	0.15070219337940216	0.1483428180217743	0.15401236712932587	0.1556999683380127	0.1493641585111618	0.1521356999874115	0.152055561542511	0.15193703770637512	0.15470919013023376	0.15532910823822021	0.15104007720947266	0.15329553186893463	0.15040242671966553	0.15709705650806427	0.14934448897838593	0.15148426592350006	0.15083418786525726	0.15034236013889313	0.14533552527427673	0.1487034410238266	0.15006184577941895
SMAP2	0.369820237159729	0.3665761947631836	0.3661496937274933	0.3744948208332062	0.3669114112854004	0.3665691912174225	0.3606289029121399	0.3680872619152069	0.36351680755615234	0.3671892583370209	0.37595370411872864	0.37040647864341736	0.36755919456481934	0.3677310049533844	0.37060531973838806	0.3748076558113098	0.37072640657424927	0.3720700442790985	0.3674938976764679	0.3683987855911255	0.37059760093688965	0.3663213551044464	0.3729327619075775	0.37092867493629456	0.3715166449546814	0.36149755120277405	0.3754830062389374	0.3734593987464905	0.3688030540943146	0.36536282300949097	0.3684159219264984	0.3691832423210144	0.3682290315628052	0.37919461727142334	0.3672466278076172	0.3679206669330597	0.3606416881084442	0.36802738904953003	0.3749096989631653	0.3729110062122345	0.37038737535476685	0.36652183532714844	0.3735920488834381	0.3625395894050598	0.36383214592933655	0.36806681752204895	0.3686794340610504	0.36653006076812744	0.37327566742897034
ZFP69B	0.0	0.0	0.0	0.0	0.0	0.0	0.0	0.0	0.0	0.0	0.0	0.0	0.0	0.0	0.0	0.0	0.0	0.0	0.0	0.0	0.0	0.0	0.0	0.0	0.0	0.0	0.0	0.0	0.0	0.0	0.0	0.0	0.0	0.0	0.0	0.0	0.0	0.0	0.0	0.0	0.0	0.0	0.0	0.0	0.0	0.0	0.0	0.0	0.0
ZFP69	0.1047452762722969	0.103789322078228	0.0975608080625534	0.10588212311267853	0.10343620181083679	0.0	0.10224908590316772	0.09860794991254807	0.10105416923761368	0.10113769769668579	0.1020885705947876	0.10044031590223312	0.10058693587779999	0.10402709245681763	0.10348571836948395	0.09811706840991974	0.09819110482931137	0.10207752883434296	0.10159090161323547	0.10040003806352615	0.10280884802341461	0.1021248996257782	0.10146322846412659	0.09561420977115631	0.10158470273017883	0.0	0.10332928597927094	0.10044384747743607	0.10354923456907272	0.10068771243095398	0.10241413861513138	0.10300254076719284	0.09947500377893448	0.10227840393781662	0.0947779193520546	0.10251462459564209	0.0953875333070755	0.10199978947639465	0.10066258907318115	0.10194116830825806	0.10098492354154587	0.10178495198488235	0.09597288817167282	0.10284426808357239	0.09854435175657272	0.10257812589406967	0.10145434737205505	0.10227706283330917	0.09720716625452042
EXO5	0.0	0.0	0.0	0.0	0.0	0.0	0.0	0.0	0.0	0.0	0.0	0.0	0.0	0.0	0.0	0.0	0.0	0.0	0.0	0.0	0.0	0.0	0.0	0.0	0.0	0.0	0.0	0.0	0.0	0.0	0.0	0.0	0.0	0.0	0.0	0.0	0.0	0.0	0.0	0.0	0.0	0.0	0.0	0.0	0.0	0.0	0.0	0.0	0.0
ZNF684	0.17762911319732666	0.17428597807884216	0.1719762086868286	0.17577894032001495	0.17505478858947754	0.16543392837047577	0.17108309268951416	0.17262804508209229	0.17254173755645752	0.17417071759700775	0.17607800662517548	0.173007071018219	0.17041394114494324	0.17478863894939423	0.17600765824317932	0.16725857555866241	0.17294380068778992	0.17626793682575226	0.17527829110622406	0.17165176570415497	0.17518159747123718	0.1777813583612442	0.1731652468442917	0.17345501482486725	0.17487768828868866	0.16876646876335144	0.17770187556743622	0.17560981214046478	0.17182978987693787	0.1722259372472763	0.17412233352661133	0.17861947417259216	0.17165109515190125	0.17442366480827332	0.17055447399616241	0.17113831639289856	0.17714086174964905	0.17652025818824768	0.17647606134414673	0.17714627087116241	0.17235255241394043	0.17608076333999634	0.17970293760299683	0.17011530697345734	0.17551566660404205	0.1727253943681717	0.1722487211227417	0.1764030158519745	0.17488443851470947
CITED4	0.2369920015335083	0.22816607356071472	0.23656834661960602	0.23629531264305115	0.23103980720043182	0.2327171117067337	0.2530439496040344	0.23922517895698547	0.23529645800590515	0.2336483895778656	0.23459886014461517	0.2308129221200943	0.23227673768997192	0.23809856176376343	0.24714083969593048	0.23774415254592896	0.23664090037345886	0.2353893369436264	0.2322116643190384	0.24110078811645508	0.2326212078332901	0.2413262128829956	0.23652683198451996	0.23516619205474854	0.23895710706710815	0.25558608770370483	0.2433532476425171	0.23488196730613708	0.23148733377456665	0.24439656734466553	0.2306864708662033	0.23843228816986084	0.24023453891277313	0.24430538713932037	0.23560668528079987	0.2375330626964569	0.23752909898757935	0.23494812846183777	0.23817643523216248	0.24064183235168457	0.23721961677074432	0.23856519162654877	0.24084161221981049	0.24218930304050446	0.23570263385772705	0.23618236184120178	0.24276280403137207	0.23800146579742432	0.24998922646045685
CTPS1	0.07231738418340683	0.07425227761268616	0.07717940211296082	0.08019794523715973	0.07715176045894623	0.07188437879085541	0.0	0.07362829893827438	0.061894770711660385	0.07150093466043472	0.07308075577020645	0.07506255805492401	0.013986995443701744	0.074769526720047	0.07477431744337082	0.07602894306182861	0.07166452705860138	0.0708453506231308	0.07326330989599228	0.07546355575323105	0.07698434591293335	0.07727544009685516	0.07279788702726364	0.07505340129137039	0.07711243629455566	0.0	0.07087090611457825	0.07463918626308441	0.07311239093542099	0.07674931734800339	0.07541104406118393	0.07817273586988449	0.0	0.07317177951335907	0.07066785544157028	0.07675967365503311	0.06628714501857758	0.06650224328041077	0.07637844979763031	0.07222031056880951	0.07260456681251526	0.07432718575000763	0.07584269344806671	0.07052712142467499	0.0772746279835701	0.07222773879766464	0.07390251010656357	0.0692584216594696	0.06914547830820084
PPCS	0.5603809356689453	0.5582320690155029	0.5519366264343262	0.5636058449745178	0.5633085370063782	0.5538840293884277	0.5563877820968628	0.5547276139259338	0.5523408055305481	0.5536578297615051	0.561614990234375	0.5484616160392761	0.5550826787948608	0.5595095157623291	0.5600610971450806	0.5492348670959473	0.5618772506713867	0.5618783831596375	0.5618578195571899	0.5614723563194275	0.5632101893424988	0.5547895431518555	0.561168909072876	0.5579919815063477	0.56029212474823	0.5508593916893005	0.5615500807762146	0.5589410662651062	0.5593377351760864	0.5604041814804077	0.5574760437011719	0.5623833537101746	0.5563315153121948	0.5607994198799133	0.5558382272720337	0.5559916496276855	0.5579166412353516	0.5621132254600525	0.5600367784500122	0.5613393783569336	0.5571245551109314	0.5606992840766907	0.5562747716903687	0.5573468804359436	0.5607935786247253	0.5569625496864319	0.561829149723053	0.5593416094779968	0.5615687370300293
PPIH	0.4764534831047058	0.47441351413726807	0.4739616811275482	0.47737380862236023	0.4733588695526123	0.47486716508865356	0.47158607840538025	0.47196993231773376	0.475163996219635	0.47661110758781433	0.47723254561424255	0.46642613410949707	0.4666954278945923	0.4719000458717346	0.4765394628047943	0.4707694947719574	0.4714564085006714	0.477550745010376	0.4744092524051666	0.47670209407806396	0.476188987493515	0.46730685234069824	0.47733667492866516	0.4744052588939667	0.47375479340553284	0.46458929777145386	0.47841718792915344	0.47419995069503784	0.47543153166770935	0.4728133976459503	0.47290870547294617	0.478340208530426	0.4744330644607544	0.4779316782951355	0.46826446056365967	0.4729824662208557	0.4715964198112488	0.4739765524864197	0.47166356444358826	0.4791552424430847	0.47513818740844727	0.473593533039093	0.47330397367477417	0.475969135761261	0.47385865449905396	0.4703158140182495	0.4766805171966553	0.47415879368782043	0.47672733664512634
YBX1	0.9430294036865234	0.9318424463272095	0.9351760745048523	0.9389358162879944	0.9357984066009521	0.9409709572792053	0.9375560879707336	0.9432244300842285	0.9282996654510498	0.9367836117744446	0.9444529414176941	0.9414830207824707	0.9307132363319397	0.9353978633880615	0.940413236618042	0.9389678239822388	0.938630223274231	0.9347040057182312	0.9425324201583862	0.9399985671043396	0.9375449419021606	0.9366139769554138	0.9337416887283325	0.9370432496070862	0.9359963536262512	0.931182324886322	0.9464231729507446	0.9399460554122925	0.9393542408943176	0.9365554451942444	0.9326931238174438	0.9411190152168274	0.9398899674415588	0.9478482604026794	0.9368124604225159	0.9389547109603882	0.9340410232543945	0.9357792139053345	0.9369321465492249	0.939739465713501	0.9445881843566895	0.9433788061141968	0.9399429559707642	0.941053569316864	0.9373288154602051	0.9374563694000244	0.9349042773246765	0.9359732866287231	0.9398330450057983
C1orf50	0.4949187636375427	0.4942953586578369	0.49376288056373596	0.4902532994747162	0.490455687046051	0.4914276897907257	0.49362069368362427	0.4948178231716156	0.49236825108528137	0.4955294132232666	0.49639761447906494	0.4957144260406494	0.48671281337738037	0.4924694895744324	0.4937402009963989	0.49418702721595764	0.4914955198764801	0.4954098165035248	0.49645546078681946	0.500540554523468	0.4967934191226959	0.4963046908378601	0.4916347563266754	0.4971171021461487	0.49715253710746765	0.4884473979473114	0.5007315874099731	0.49718010425567627	0.49054625630378723	0.4936615228652954	0.4929307997226715	0.49627041816711426	0.48858633637428284	0.4974512755870819	0.49256306886672974	0.49017125368118286	0.49213093519210815	0.49199387431144714	0.4934265613555908	0.4945765733718872	0.4917580783367157	0.495172381401062	0.4938877820968628	0.4928956925868988	0.4958495497703552	0.49067848920822144	0.49391400814056396	0.49298277497291565	0.49617353081703186
ERMAP	0.0	0.0	0.0	0.0	0.0	0.0	0.0	0.0	0.0	0.0	0.0	0.0	0.0	0.0	0.0	0.0	0.0	0.0	0.0	0.0	0.0	0.0	0.0	0.0	0.0	0.0	0.0020337235182523727	0.0	0.0	0.0	0.0	0.0	0.0	0.0	0.0	0.0	0.0	0.0	0.0	0.0	0.0	0.0	0.0	0.0	0.0	0.0	0.0	0.0	0.0
ZNF691	0.14248405396938324	0.14295262098312378	0.1460188627243042	0.14348183572292328	0.15211570262908936	0.14567428827285767	0.1434638947248459	0.1424684226512909	0.13230249285697937	0.14641152322292328	0.14280341565608978	0.1441929191350937	0.14597520232200623	0.14689022302627563	0.14188075065612793	0.14246800541877747	0.1417410969734192	0.14427536725997925	0.1476934403181076	0.14740921556949615	0.14503034949302673	0.14158013463020325	0.14552533626556396	0.15046319365501404	0.14544019103050232	0.13545775413513184	0.1520746946334839	0.14659298956394196	0.14672048389911652	0.1452811062335968	0.14589467644691467	0.14405012130737305	0.14962497353553772	0.1408604085445404	0.15012052655220032	0.14842435717582703	0.1446547508239746	0.14441071450710297	0.14333081245422363	0.1476953625679016	0.14974164962768555	0.15152740478515625	0.14233453571796417	0.1466706544160843	0.14260908961296082	0.14989979565143585	0.15160194039344788	0.14703038334846497	0.14605286717414856
SLC2A1	0.1604180932044983	0.15939848124980927	0.17322751879692078	0.1575743854045868	0.16094987094402313	0.1632278710603714	0.1562797725200653	0.16455388069152832	0.15821267664432526	0.15889272093772888	0.1610761284828186	0.1581139862537384	0.16165369749069214	0.16072429716587067	0.1635410636663437	0.15857839584350586	0.15792390704154968	0.1565009355545044	0.16471296548843384	0.16174836456775665	0.1619073897600174	0.15131287276744843	0.16239242255687714	0.16416862607002258	0.16371116042137146	0.1654575914144516	0.1641455888748169	0.15989583730697632	0.15967106819152832	0.1726648509502411	0.1595064252614975	0.15814605355262756	0.16172076761722565	0.16370567679405212	0.16966001689434052	0.15761373937129974	0.1544659435749054	0.16354802250862122	0.15814359486103058	0.1609986126422882	0.15923653542995453	0.16176274418830872	0.16148611903190613	0.161861851811409	0.16241152584552765	0.16269764304161072	0.16282318532466888	0.15659531950950623	0.16017845273017883
CDC20	0.0	0.0	0.0	0.0	0.0	0.0	0.0	0.0	0.0	0.0	0.0	0.0	0.0	0.0	0.0	0.0	0.0	0.0	0.0	0.0	0.0	0.0	0.0	0.0	0.0	0.0	0.0	0.0	0.0	0.0	0.0	0.0	0.0	0.0	0.0	0.0	0.0	0.0	0.0	0.0	0.0	0.0	0.0	0.0	0.0	0.0	0.0	0.0	0.0
ELOVL1	0.36911988258361816	0.3679116368293762	0.3671628534793854	0.3750348687171936	0.3632602095603943	0.045960597693920135	0.36684486269950867	0.3724557161331177	0.3702172040939331	0.3723039925098419	0.37602874636650085	0.3682625889778137	0.3692825734615326	0.37129494547843933	0.3706738352775574	0.3664778172969818	0.3671761155128479	0.37256887555122375	0.3645212650299072	0.37264493107795715	0.365109384059906	0.3711843490600586	0.3658161163330078	0.36240193247795105	0.3705712854862213	0.3620530664920807	0.37015748023986816	0.37194618582725525	0.37242260575294495	0.3639930784702301	0.36921629309654236	0.3720039427280426	0.37276336550712585	0.3666972219944	0.3686683475971222	0.3704982101917267	0.36880552768707275	0.370602011680603	0.36963897943496704	0.37158137559890747	0.36920109391212463	0.36710166931152344	0.3743129372596741	0.36659324169158936	0.369700163602829	0.36834123730659485	0.3745443820953369	0.36961373686790466	0.3733585476875305
MED8	0.46592265367507935	0.4703945219516754	0.4645783603191376	0.4344401955604553	0.4708123207092285	0.0	0.3321899473667145	0.4612603485584259	0.385409951210022	0.47084060311317444	0.47334742546081543	0.46973496675491333	0.4690602421760559	0.47029775381088257	0.4713362753391266	0.4620603919029236	0.4706977605819702	0.47616565227508545	0.4671105742454529	0.4748380780220032	0.47388261556625366	0.4714723229408264	0.4705975651741028	0.4188324213027954	0.4671386182308197	0.36682963371276855	0.4764029383659363	0.4736524820327759	0.47186505794525146	0.46716028451919556	0.47025302052497864	0.47179219126701355	0.18518677353858948	0.4746742844581604	0.46661731600761414	0.47043129801750183	0.46633535623550415	0.465984046459198	0.4716208577156067	0.4677811563014984	0.47542116045951843	0.4688992500305176	0.4738317131996155	0.47115421295166016	0.46272724866867065	0.4745248556137085	0.47052252292633057	0.4715237617492676	0.468641072511673
SZT2	0.0	0.0	0.0	0.0	0.0	0.0	0.0	0.0	0.0	0.0	0.0	0.0	0.0	0.0	0.0	0.0	0.0	0.0	0.0	0.0	0.0	0.0	0.0	0.0	0.0	0.0	0.0	0.0	0.0	0.0	0.0	0.0	0.0	0.0	0.0	0.0	0.0	0.0	0.0	0.0	0.0	0.0	0.0	0.0	0.0	0.0	0.0	0.0	0.0
HYI	0.029201854020357132	0.027753107249736786	0.0288458913564682	0.031602248549461365	0.03363810479640961	0.019361557438969612	0.025512035936117172	0.032622311264276505	0.026010161265730858	0.028198715299367905	0.02989783324301243	0.03019602969288826	0.028678033500909805	0.03149212896823883	0.03332836553454399	0.03322263062000275	0.029783761128783226	0.02800573781132698	0.030418403446674347	0.027571769431233406	0.03226649388670921	0.02737353928387165	0.02870946377515793	0.03353814035654068	0.029215361922979355	0.036997172981500626	0.03321986645460129	0.026526838541030884	0.026933543384075165	0.027110952883958817	0.03285239636898041	0.03176680579781532	0.02677278034389019	0.033895235508680344	0.03261324018239975	0.02812160924077034	0.03880152851343155	0.030337417498230934	0.027879446744918823	0.028165297582745552	0.03321920707821846	0.026058342307806015	0.0339057557284832	0.026288678869605064	0.036407411098480225	0.031732227653265	0.03181413933634758	0.026799870654940605	0.027006026357412338
KDM4A	0.22050562500953674	0.21661494672298431	0.21586333215236664	0.2185700684785843	0.21943670511245728	0.21069926023483276	0.2121642827987671	0.21474230289459229	0.21275345981121063	0.21657289564609528	0.21772943437099457	0.21989187598228455	0.21177709102630615	0.21715906262397766	0.21556565165519714	0.2155977338552475	0.2171093225479126	0.2118760049343109	0.2158164232969284	0.21619123220443726	0.21835288405418396	0.21443836390972137	0.2171836793422699	0.21246138215065002	0.21763841807842255	0.20979392528533936	0.22486090660095215	0.21682050824165344	0.21900546550750732	0.21581009030342102	0.21639928221702576	0.21831409633159637	0.21612319350242615	0.21702036261558533	0.22022217512130737	0.2136617749929428	0.21859824657440186	0.2106737345457077	0.2155887931585312	0.2187839150428772	0.21478085219860077	0.21315164864063263	0.2129126936197281	0.2127355933189392	0.21842043101787567	0.22160789370536804	0.22252970933914185	0.21302711963653564	0.21707040071487427
IPO13	0.07294826954603195	0.07041837275028229	0.0697631910443306	0.0711742639541626	0.07083618640899658	0.07209327816963196	0.07065227627754211	0.07239652425050735	0.06439772993326187	0.06741881370544434	0.07208734005689621	0.06665840744972229	0.06765198707580566	0.06735502183437347	0.07763668894767761	0.06827566772699356	0.06575668603181839	0.06947065889835358	0.07004740834236145	0.06898567080497742	0.07334841787815094	0.06918083131313324	0.07502666860818863	0.06897838413715363	0.06702664494514465	0.07734564691781998	0.07340557873249054	0.06778401136398315	0.06826842576265335	0.07016133517026901	0.06591805815696716	0.07168407738208771	0.06799640506505966	0.07479940354824066	0.07258186489343643	0.0657489150762558	0.06533169746398926	0.07157105952501297	0.06983740627765656	0.07030054181814194	0.07602953910827637	0.06766172498464584	0.06893876194953918	0.07404667139053345	0.06910897046327591	0.07449016720056534	0.07572366297245026	0.07121817767620087	0.06253061443567276
DPH2	0.23166312277317047	0.2292637974023819	0.23015093803405762	0.2319524884223938	0.22617480158805847	0.22603237628936768	0.2286575585603714	0.2308952659368515	0.16358797252178192	0.2309790700674057	0.22917519509792328	0.2273763120174408	0.22740301489830017	0.22987988591194153	0.22758345305919647	0.23138025403022766	0.22862651944160461	0.23236772418022156	0.2323457896709442	0.22843888401985168	0.22930771112442017	0.23131102323532104	0.22860196232795715	0.0	0.22889713943004608	0.21359336376190186	0.23663592338562012	0.23161184787750244	0.23301248252391815	0.2282104790210724	0.2300131469964981	0.23146924376487732	0.18846288323402405	0.23277464509010315	0.22665680944919586	0.22462871670722961	0.22684071958065033	0.2335081398487091	0.22532375156879425	0.22565361857414246	0.22823600471019745	0.23068080842494965	0.2312975823879242	0.2289646714925766	0.2319633662700653	0.2286011278629303	0.227824866771698	0.22944855690002441	0.2310630977153778
ATP6V0B	0.5501640439033508	0.5513368248939514	0.549777626991272	0.5530201196670532	0.5537571907043457	0.5549424290657043	0.549467921257019	0.5517126321792603	0.5445348620414734	0.5457674860954285	0.5556557178497314	0.5570212602615356	0.5452682971954346	0.5511802434921265	0.5578085780143738	0.5401746034622192	0.5515801310539246	0.5529216527938843	0.546538233757019	0.5516232848167419	0.5509800910949707	0.55034339427948	0.5535507798194885	0.5462242364883423	0.5558042526245117	0.5444555282592773	0.5627177953720093	0.5556603074073792	0.5527442693710327	0.5518029928207397	0.55451500415802	0.5562551021575928	0.5422682762145996	0.5580775141716003	0.5494526028633118	0.5482497215270996	0.5461828112602234	0.5532061457633972	0.5502298474311829	0.5524190664291382	0.5520603060722351	0.5522952079772949	0.5578118562698364	0.5519893169403076	0.5560144186019897	0.5534818768501282	0.5507024526596069	0.5573652982711792	0.5536876320838928
CCDC24	0.0	0.0	0.0	0.0	0.0	0.0	0.0	0.0	0.0	0.0	0.0	0.0	0.0	0.0	0.0	0.0	0.0	0.0	0.0	0.0	0.0	0.0	0.0013987170532345772	0.0	0.0	0.0	0.0040560532361269	0.0	0.0	0.0	0.0	0.0	0.0	0.0	0.0	0.0	0.0	0.0	0.0	0.0	0.0017054146155714989	0.0	0.0	0.0	0.0	0.0	0.0	0.0	0.0
DMAP1	0.34269699454307556	0.3441736400127411	0.34050291776657104	0.3448120355606079	0.3486987054347992	0.3455352485179901	0.33818984031677246	0.3417651057243347	0.3396774232387543	0.3440738916397095	0.3439968228340149	0.3423158526420593	0.34004637598991394	0.34550997614860535	0.34728968143463135	0.34344157576560974	0.34702321887016296	0.3359661102294922	0.34334269165992737	0.3475903570652008	0.3430241644382477	0.3418727219104767	0.34440332651138306	0.3406934440135956	0.3423798084259033	0.3387681841850281	0.3456880748271942	0.35275551676750183	0.34166419506073	0.3415754437446594	0.3406873345375061	0.34541890025138855	0.3386981189250946	0.34773871302604675	0.3397340774536133	0.34000203013420105	0.3473415672779083	0.34175625443458557	0.3423015773296356	0.346929132938385	0.33842283487319946	0.3462684154510498	0.343658447265625	0.34245240688323975	0.34468674659729004	0.340669184923172	0.34328436851501465	0.34138548374176025	0.3464861810207367
RPS8	1.0	1.0	1.0	1.0	1.0	1.0	1.0	1.0	1.0	1.0	1.0	1.0	1.0	1.0	1.0	1.0	1.0	1.0	1.0	1.0	1.0	1.0	1.0	1.0	1.0	1.0	1.0	1.0	1.0	1.0	1.0	1.0	1.0	1.0	1.0	1.0	1.0	1.0	1.0	1.0	1.0	1.0	1.0	1.0	1.0	1.0	1.0	1.0	1.0
BEST4	0.0	0.0	0.0	0.0	0.0	0.0	0.0	0.0	0.0	0.0	0.0	0.0	0.0	0.0	0.0	0.0	0.0	0.0	0.0	0.0	0.0	0.0	0.0	0.0	0.0	0.0	0.0	0.0	0.0	0.0	0.0	0.0	0.0	0.0	0.0	0.0	0.0	0.0	0.0	0.0	0.0	0.0	0.0	0.0	0.0	0.0	0.0	0.0	0.0
PLK3	0.2672269940376282	0.26773709058761597	0.26852288842201233	0.26852789521217346	0.27086377143859863	0.26991143822669983	0.2609068751335144	0.26800546050071716	0.26657834649086	0.2615531086921692	0.26648640632629395	0.2712090313434601	0.2633788287639618	0.26401206851005554	0.2806544601917267	0.267861545085907	0.2662198841571808	0.26836487650871277	0.27118465304374695	0.26776373386383057	0.2679179012775421	0.269029438495636	0.2667047381401062	0.2725602388381958	0.268769234418869	0.2843185365200043	0.27775299549102783	0.2680915296077728	0.2693546712398529	0.2649027109146118	0.266724169254303	0.2664807438850403	0.2595141530036926	0.273946076631546	0.26634857058525085	0.2614094018936157	0.27493345737457275	0.27252936363220215	0.26847246289253235	0.2729160785675049	0.2802230715751648	0.26635485887527466	0.26749128103256226	0.2694665491580963	0.2674132287502289	0.2744673490524292	0.2712356746196747	0.2685845196247101	0.2704020142555237
BTBD19	0.0	0.0	0.0	0.0	0.0	0.0	0.0	0.0	0.0	0.0	0.0	0.0	0.0	0.0	0.0	0.0	0.0	0.0	0.0	0.0	0.0	0.0	0.0	0.0	0.0	0.0	0.0	0.0	0.0	0.0	0.0	0.0	0.0	0.0	0.0	0.0	0.0	0.0	0.0	0.0	0.0	0.0	0.0	0.0	0.0	0.0	0.0	0.0	0.0
HECTD3	0.10271255671977997	0.09910686314105988	0.10437850654125214	0.10343677550554276	0.10177399963140488	0.10673190653324127	0.10104543715715408	0.1008940041065216	0.09426655620336533	0.10050367563962936	0.10311827063560486	0.10171087086200714	0.10366381704807281	0.09626375883817673	0.11063727736473083	0.10526742786169052	0.10007108747959137	0.09920883178710938	0.10674618184566498	0.10673788189888	0.10597299784421921	0.10440164804458618	0.10407337546348572	0.10549765825271606	0.10611133277416229	0.12446300685405731	0.11128778755664825	0.10684151947498322	0.1038915291428566	0.11152052134275436	0.1046392172574997	0.10784710943698883	0.1039322167634964	0.11192524433135986	0.10152490437030792	0.10477631539106369	0.10672182589769363	0.10386951267719269	0.09696287661790848	0.10343527793884277	0.11273820698261261	0.09906890988349915	0.10638417303562164	0.10739008337259293	0.10224287211894989	0.1075841411948204	0.10960114002227783	0.10604436695575714	0.09662418067455292
UROD	0.4751160144805908	0.47174254059791565	0.4746588468551636	0.4760235846042633	0.4776803255081177	0.4776776432991028	0.4712490141391754	0.474730521440506	0.4702879786491394	0.4744998514652252	0.4776228070259094	0.4729342460632324	0.47031769156455994	0.474361389875412	0.4773123860359192	0.4740014672279358	0.47315216064453125	0.4711347222328186	0.4795377552509308	0.4761924743652344	0.4741535186767578	0.47524213790893555	0.48010408878326416	0.47661176323890686	0.472758024930954	0.4765024781227112	0.4821079969406128	0.4723297953605652	0.4734490215778351	0.47195661067962646	0.47257617115974426	0.4744343161582947	0.47429928183555603	0.47408223152160645	0.47533828020095825	0.4730486571788788	0.469636470079422	0.4764176905155182	0.47794920206069946	0.4791596531867981	0.47903308272361755	0.4749951958656311	0.4757254421710968	0.47713086009025574	0.47011086344718933	0.47410738468170166	0.47402453422546387	0.4722158908843994	0.47343212366104126
MUTYH	0.17965200543403625	0.177737757563591	0.17979088425636292	0.18119652569293976	0.1803925782442093	0.18028958141803741	0.17938362061977386	0.1801663637161255	0.1743539273738861	0.17455679178237915	0.1824348121881485	0.1794232726097107	0.1787176877260208	0.18046459555625916	0.17591828107833862	0.17895159125328064	0.17964646220207214	0.17380012571811676	0.1792890727519989	0.17916522920131683	0.17696897685527802	0.17935428023338318	0.18083779513835907	0.179755300283432	0.1776048243045807	0.17096447944641113	0.18392008543014526	0.17803899943828583	0.1814153790473938	0.1824333518743515	0.17905765771865845	0.1819451004266739	0.1791614443063736	0.17686308920383453	0.1804070621728897	0.17867673933506012	0.17932412028312683	0.18013857305049896	0.1796344518661499	0.18363012373447418	0.18114803731441498	0.18030117452144623	0.17867068946361542	0.179973766207695	0.1793418973684311	0.17542412877082825	0.17961996793746948	0.17544379830360413	0.18017259240150452
TOE1	0.19250190258026123	0.18948495388031006	0.1942129135131836	0.19638577103614807	0.19887599349021912	0.1951887160539627	0.197583869099617	0.19435130059719086	0.1927063763141632	0.18896138668060303	0.1936751902103424	0.19122755527496338	0.19068646430969238	0.1905960738658905	0.1990988552570343	0.19726018607616425	0.19107039272785187	0.19062644243240356	0.19637343287467957	0.19798576831817627	0.1907254308462143	0.19660331308841705	0.19451645016670227	0.1981901079416275	0.19402560591697693	0.21448387205600739	0.20542940497398376	0.19249460101127625	0.18990954756736755	0.1925470530986786	0.19500495493412018	0.19045762717723846	0.19757594168186188	0.19902589917182922	0.1947782188653946	0.19105179607868195	0.19254831969738007	0.1930096298456192	0.1888352334499359	0.19837915897369385	0.197097048163414	0.19465601444244385	0.19723236560821533	0.19015607237815857	0.1924179047346115	0.19361089169979095	0.1940239816904068	0.18911394476890564	0.19531378149986267
PRDX1	0.5403836965560913	0.5384551882743835	0.5333601236343384	0.5326642394065857	0.5315360426902771	0.07605373114347458	0.4679192006587982	0.5374124050140381	0.5272904634475708	0.5364546775817871	0.540665864944458	0.5417483448982239	0.4593891203403473	0.5399867296218872	0.539871335029602	0.536345899105072	0.5364658832550049	0.5382679104804993	0.5387131571769714	0.542327344417572	0.5345805883407593	0.539654552936554	0.5292120575904846	0.17305606603622437	0.5399702191352844	0.0	0.534070611000061	0.538060188293457	0.537578821182251	0.5348764061927795	0.5346712470054626	0.5406550765037537	0.3899356424808502	0.5447808504104614	0.5381712317466736	0.5398617386817932	0.5294409990310669	0.5404093265533447	0.5321436524391174	0.5379534959793091	0.5395273566246033	0.537821352481842	0.5344969034194946	0.5350990295410156	0.5348500609397888	0.5389514565467834	0.5374957919120789	0.5389463305473328	0.5372802019119263
AKR1A1	0.5203374624252319	0.5210663676261902	0.516791582107544	0.5234041810035706	0.520565927028656	0.5166805386543274	0.5180594325065613	0.5200855731964111	0.512930154800415	0.5209761261940002	0.5200340151786804	0.5245627164840698	0.5220673084259033	0.5176783800125122	0.517997682094574	0.5080939531326294	0.5214388966560364	0.520340621471405	0.5220264792442322	0.5260401964187622	0.522814929485321	0.5229722261428833	0.5206539630889893	0.5166639089584351	0.5190560221672058	0.5130412578582764	0.524268627166748	0.5198270082473755	0.5177432298660278	0.5177850723266602	0.5191019177436829	0.5175422430038452	0.5116779804229736	0.5214201211929321	0.5218636393547058	0.5154623985290527	0.5179322957992554	0.519001305103302	0.5176151394844055	0.5206932425498962	0.5191435813903809	0.5202919244766235	0.5168599486351013	0.5192119479179382	0.5194104909896851	0.5177452564239502	0.5228570103645325	0.5179949402809143	0.5203865766525269
NASP	0.46602243185043335	0.46292829513549805	0.46154555678367615	0.4617569148540497	0.45704132318496704	0.0	0.3454403877258301	0.4591113030910492	0.36079710721969604	0.4576522409915924	0.46641096472740173	0.4606494605541229	0.2784055471420288	0.4618375897407532	0.4613298773765564	0.4572526812553406	0.4586639404296875	0.46546483039855957	0.4568721354007721	0.464857280254364	0.45708179473876953	0.4659663438796997	0.4593496322631836	0.0	0.4619491398334503	0.029178820550441742	0.4615759551525116	0.46242555975914	0.46256765723228455	0.46081817150115967	0.4619852900505066	0.462176650762558	0.2103675901889801	0.4579102098941803	0.4641960561275482	0.46215713024139404	0.45029860734939575	0.45814356207847595	0.45787495374679565	0.45967286825180054	0.4599003791809082	0.45982182025909424	0.46139034628868103	0.45650485157966614	0.45959413051605225	0.46320128440856934	0.45761293172836304	0.4612298309803009	0.46263647079467773
CCDC17	0.0	0.0	0.0	0.0	0.0	0.0	0.0	0.0	0.0	0.0	0.0	0.0	0.0	0.0	0.0	0.0	0.0	0.0	0.0	0.0	0.0	0.0	0.0	0.0	0.0	0.0	0.0	0.0	0.0	0.0	0.0	0.0	0.0	0.0	0.0	0.0	0.0	0.0	0.0	0.0	0.0	0.0	0.0	0.0	0.0	0.0	0.0	0.0	0.0
GPBP1L1	0.3568522334098816	0.35493552684783936	0.35847344994544983	0.3598620891571045	0.35515815019607544	0.3505946695804596	0.35593748092651367	0.35620617866516113	0.351579487323761	0.3579007387161255	0.3563230633735657	0.3608039617538452	0.35509565472602844	0.3549397587776184	0.3612613379955292	0.3567706346511841	0.36243289709091187	0.3518534004688263	0.3614104092121124	0.35644033551216125	0.36044809222221375	0.360028475522995	0.35626572370529175	0.3567178547382355	0.357136070728302	0.3478717803955078	0.36001646518707275	0.35576727986335754	0.35705363750457764	0.35320571064949036	0.35663041472435	0.35708677768707275	0.35579991340637207	0.35618501901626587	0.35720962285995483	0.3587484359741211	0.35476112365722656	0.36013680696487427	0.35650283098220825	0.3609214127063751	0.35792678594589233	0.351340651512146	0.358190655708313	0.35444536805152893	0.3573198914527893	0.3564819395542145	0.3569831848144531	0.35529935359954834	0.34981393814086914
TMEM69	0.35409560799598694	0.35046693682670593	0.3504365384578705	0.35620027780532837	0.35297903418540955	0.35488566756248474	0.35132479667663574	0.3514528274536133	0.3423216640949249	0.346464604139328	0.35017749667167664	0.3501957058906555	0.3493974208831787	0.35197198390960693	0.35032421350479126	0.3539886474609375	0.3495899736881256	0.3526926040649414	0.3510904908180237	0.3487991988658905	0.35044240951538086	0.35120680928230286	0.35246390104293823	0.353886216878891	0.34899091720581055	0.3561331033706665	0.36114808917045593	0.3501697778701782	0.34936583042144775	0.3496696650981903	0.34937724471092224	0.3487192392349243	0.34996694326400757	0.3548003137111664	0.3504716753959656	0.3451489806175232	0.34896960854530334	0.35355764627456665	0.35360029339790344	0.3546454608440399	0.3546263575553894	0.35091647505760193	0.3554179072380066	0.3528375029563904	0.34768956899642944	0.3524910509586334	0.35177579522132874	0.3523296117782593	0.34870538115501404
IPP	0.15177348256111145	0.15085338056087494	0.14951811730861664	0.150579571723938	0.15013600885868073	0.14609093964099884	0.1499609649181366	0.15093141794204712	0.14903701841831207	0.15005585551261902	0.15206730365753174	0.15291938185691833	0.15051224827766418	0.1500515639781952	0.14928777515888214	0.14538782835006714	0.14864568412303925	0.15092328190803528	0.14266276359558105	0.1511860191822052	0.14935347437858582	0.15075694024562836	0.145706444978714	0.15172915160655975	0.14719919860363007	0.14253796637058258	0.15050192177295685	0.15248733758926392	0.14808319509029388	0.14920921623706818	0.1503313034772873	0.1503027230501175	0.13778868317604065	0.14829085767269135	0.148409903049469	0.1462858021259308	0.145456463098526	0.14036346971988678	0.1499883085489273	0.1504267007112503	0.15340909361839294	0.1415478140115738	0.1529809534549713	0.14725136756896973	0.1511244922876358	0.14696577191352844	0.1537289023399353	0.14772243797779083	0.15031921863555908
POMGNT1	0.20438119769096375	0.20152804255485535	0.2031320184469223	0.20015177130699158	0.1993175446987152	0.0	0.11867371946573257	0.20278385281562805	0.13631890714168549	0.20184139907360077	0.20121905207633972	0.19797588884830475	0.01458716206252575	0.20413188636302948	0.2001071572303772	0.2040146291255951	0.20098668336868286	0.20525391399860382	0.200749009847641	0.20540949702262878	0.19671303033828735	0.19839519262313843	0.2002255618572235	0.0	0.20214739441871643	0.0	0.2103385031223297	0.20402899384498596	0.20119300484657288	0.20363137125968933	0.2035982608795166	0.2023082971572876	0.08900676667690277	0.20487703382968903	0.1970001608133316	0.19893746078014374	0.19166983664035797	0.2051304131746292	0.20315107703208923	0.20249804854393005	0.20224757492542267	0.19674591720104218	0.20479530096054077	0.1965426653623581	0.20212428271770477	0.2020093947649002	0.19983941316604614	0.20295071601867676	0.19842413067817688
LRRC41	0.3400070071220398	0.33733198046684265	0.3372076153755188	0.3385593891143799	0.33859148621559143	0.33828216791152954	0.33488929271698	0.33157557249069214	0.3346732258796692	0.33445850014686584	0.34289950132369995	0.3367557227611542	0.33815816044807434	0.3357316255569458	0.33920419216156006	0.33457323908805847	0.3386179208755493	0.3310604393482208	0.3426409363746643	0.33773091435432434	0.3420979380607605	0.3364388942718506	0.333105206489563	0.3328372836112976	0.3384310305118561	0.32742783427238464	0.3386848270893097	0.3417656421661377	0.3396954834461212	0.33648955821990967	0.33570700883865356	0.3479101061820984	0.3370611369609833	0.3397168219089508	0.3427882492542267	0.3391154408454895	0.3488117456436157	0.336022287607193	0.33751943707466125	0.3405584692955017	0.3399091958999634	0.3377600312232971	0.3410317897796631	0.3402704894542694	0.3390457332134247	0.3378283977508545	0.3344297707080841	0.3383561968803406	0.33888429403305054
UQCRH	0.7279441952705383	0.728355884552002	0.7284594774246216	0.7318512797355652	0.7281688451766968	0.7252470850944519	0.7245066165924072	0.7319995760917664	0.7235547304153442	0.7174524068832397	0.7352990508079529	0.7332945466041565	0.7264458537101746	0.7263889312744141	0.7267172932624817	0.7254999279975891	0.7301613688468933	0.7295583486557007	0.7314257025718689	0.7323614954948425	0.7372725605964661	0.7265422940254211	0.7294135689735413	0.7349441647529602	0.725721001625061	0.7255117893218994	0.7262492179870605	0.7329916954040527	0.7321263551712036	0.7270041108131409	0.7334082722663879	0.7308389544487	0.725986897945404	0.7332472801208496	0.7278887629508972	0.7267354726791382	0.7257747650146484	0.7291339039802551	0.7277117967605591	0.7281844019889832	0.7264723777770996	0.7266064882278442	0.7323958277702332	0.7268795371055603	0.7272040843963623	0.7259908318519592	0.7286441326141357	0.7279552817344666	0.7310546040534973
NSUN4	0.0	0.0	0.0	0.0	0.0	0.0	0.0	0.0	0.0	0.0	0.0	0.0	0.0	0.0	0.0	0.0	0.0	0.0	0.0	0.0	0.0	0.0	0.0	0.0	0.0	0.0	0.0	0.0	0.0	0.0	0.0	0.0	0.0	0.0	0.0	0.0	0.0	0.0	0.0	0.0	0.0	0.0	0.0	0.0	0.0	0.0	0.0	0.0	0.0
FAAH	0.371194988489151	0.3698047995567322	0.37452268600463867	0.3764285147190094	0.3709195852279663	0.366800993680954	0.36766594648361206	0.3702148497104645	0.3670114576816559	0.37136736512184143	0.37217849493026733	0.36385631561279297	0.37179887294769287	0.3700505793094635	0.37017783522605896	0.374215692281723	0.36927324533462524	0.3705582320690155	0.3743129074573517	0.37049272656440735	0.36740580201148987	0.3711385726928711	0.3697155714035034	0.36779341101646423	0.3737959563732147	0.36745619773864746	0.3738422691822052	0.36903849244117737	0.3714276850223541	0.370521605014801	0.3704819083213806	0.37127184867858887	0.3632594347000122	0.37195196747779846	0.3693080246448517	0.37102946639060974	0.36774328351020813	0.3670620024204254	0.37364211678504944	0.36771711707115173	0.3705856204032898	0.3686883747577667	0.37269702553749084	0.37535175681114197	0.3698330819606781	0.37119248509407043	0.3702666759490967	0.37253063917160034	0.3731582462787628
MKNK1	0.23479415476322174	0.2346760630607605	0.22764474153518677	0.239254891872406	0.2345934808254242	0.2365759164094925	0.23407621681690216	0.23464462161064148	0.229071244597435	0.22738583385944366	0.23505021631717682	0.23969215154647827	0.23304064571857452	0.233729749917984	0.22821269929409027	0.23521563410758972	0.23449285328388214	0.23516295850276947	0.2280968427658081	0.2352413386106491	0.23191845417022705	0.2357727438211441	0.23485137522220612	0.23371928930282593	0.2327583283185959	0.22112172842025757	0.23243631422519684	0.23582616448402405	0.2346869558095932	0.23371830582618713	0.23701027035713196	0.23512740433216095	0.23074442148208618	0.23804645240306854	0.23434221744537354	0.23059844970703125	0.2319629192352295	0.2282923460006714	0.23195643723011017	0.23828668892383575	0.23515121638774872	0.23605972528457642	0.2384829819202423	0.23054802417755127	0.2317168116569519	0.2332916110754013	0.2339838147163391	0.2313394844532013	0.23502250015735626
MOB3C	0.10937640070915222	0.10866211354732513	0.10664540529251099	0.11076493561267853	0.10830208659172058	0.0	0.1044352725148201	0.11061365902423859	0.11116161942481995	0.10331575572490692	0.11083916574716568	0.1092764288187027	0.11028578877449036	0.11263026297092438	0.1027299091219902	0.10804623365402222	0.10576533526182175	0.11177025735378265	0.11247744411230087	0.1094634011387825	0.11118253320455551	0.11236962676048279	0.1090630367398262	0.10891740769147873	0.1066986620426178	0.10475706309080124	0.11452075093984604	0.10843014717102051	0.11219491809606552	0.10953100025653839	0.11104999482631683	0.11359299719333649	0.10782362520694733	0.11356745660305023	0.11218424141407013	0.10866494476795197	0.11012832820415497	0.1091529130935669	0.10694172978401184	0.11078663170337677	0.11152204126119614	0.10652653872966766	0.11122395843267441	0.10962003469467163	0.10999364405870438	0.11157960444688797	0.10426785051822662	0.10543394833803177	0.10714078694581985
ATPAF1	0.3563738763332367	0.35666128993034363	0.35550278425216675	0.3577210605144501	0.35434800386428833	0.3530443608760834	0.3515646159648895	0.3514360785484314	0.3512409031391144	0.3443278670310974	0.3583865463733673	0.36109697818756104	0.35322797298431396	0.34992411732673645	0.353251188993454	0.35315483808517456	0.35354289412498474	0.35252946615219116	0.3538290560245514	0.35885894298553467	0.34611988067626953	0.35771921277046204	0.3539716303348541	0.3530387878417969	0.35411110520362854	0.3484572172164917	0.3541736602783203	0.3549622595310211	0.35690438747406006	0.35805338621139526	0.3540100157260895	0.35635238885879517	0.35572952032089233	0.35190969705581665	0.34531718492507935	0.35218822956085205	0.3525448441505432	0.35079896450042725	0.3551368713378906	0.35250207781791687	0.3479413390159607	0.35469919443130493	0.3549228608608246	0.3514814078807831	0.35161125659942627	0.35863393545150757	0.3543747663497925	0.35502389073371887	0.35416218638420105
EFCAB14	0.24414116144180298	0.22999908030033112	0.23855115473270416	0.2380119115114212	0.2386285960674286	0.2375737428665161	0.22962071001529694	0.24351897835731506	0.23246408998966217	0.23538343608379364	0.2429438680410385	0.2411554753780365	0.23966021835803986	0.23934505879878998	0.24105195701122284	0.23784323036670685	0.23855800926685333	0.23782344162464142	0.24153073132038116	0.24061483144760132	0.24267005920410156	0.2302173674106598	0.23876450955867767	0.23455458879470825	0.23809613287448883	0.23065419495105743	0.24295224249362946	0.2405703365802765	0.23933914303779602	0.23954513669013977	0.2371746003627777	0.23761363327503204	0.22784242033958435	0.23532718420028687	0.24742595851421356	0.2381933331489563	0.24546805024147034	0.23690351843833923	0.2340768724679947	0.24406681954860687	0.23436762392520905	0.23373278975486755	0.2332731932401657	0.24127976596355438	0.24170087277889252	0.2439218908548355	0.24082797765731812	0.23374076187610626	0.24340516328811646
CMPK1	0.7335653901100159	0.7368879914283752	0.7329131960868835	0.7309359312057495	0.7385050058364868	0.08660753071308136	0.586809515953064	0.7290824055671692	0.5912037491798401	0.7346399426460266	0.7356716394424438	0.739200234413147	0.5483207702636719	0.7324987649917603	0.7380549907684326	0.7277256846427917	0.736746072769165	0.7444391250610352	0.7387853264808655	0.7360523343086243	0.740885853767395	0.7377459406852722	0.7319341897964478	0.5339053869247437	0.7370766997337341	0.0011864667758345604	0.7441626787185669	0.7404201626777649	0.737089216709137	0.7324661612510681	0.7384364008903503	0.7364389896392822	0.42366358637809753	0.7439921498298645	0.7350720763206482	0.7352641224861145	0.7221282720565796	0.7400267720222473	0.7303500175476074	0.7350899577140808	0.7366014122962952	0.7360121607780457	0.7417047023773193	0.737546443939209	0.7344416975975037	0.7383761405944824	0.7396813631057739	0.7407820820808411	0.7301836609840393
CDKN2C	0.27130579948425293	0.2697662115097046	0.27472981810569763	0.2736314535140991	0.2737163305282593	0.2655341923236847	0.2726575434207916	0.27208390831947327	0.27133214473724365	0.27145636081695557	0.27506130933761597	0.2682494521141052	0.27171918749809265	0.2696247696876526	0.26623719930648804	0.2724014222621918	0.27244675159454346	0.2713441848754883	0.2701517641544342	0.2750921845436096	0.272745817899704	0.27574679255485535	0.2735970616340637	0.2708720862865448	0.2721201479434967	0.27171260118484497	0.2707899212837219	0.27466291189193726	0.2716827988624573	0.27361953258514404	0.2743247449398041	0.2723351716995239	0.2674553692340851	0.27304551005363464	0.2759791612625122	0.2655083239078522	0.2686946988105774	0.26897570490837097	0.2679896354675293	0.274406373500824	0.2719094157218933	0.2670850157737732	0.270027756690979	0.2718988358974457	0.2775490880012512	0.27298909425735474	0.27687209844589233	0.27161359786987305	0.27532726526260376
RNF11	0.3634999394416809	0.3633192479610443	0.3639627993106842	0.3698658049106598	0.3607138395309448	0.36380890011787415	0.3550449311733246	0.3672693967819214	0.36199358105659485	0.36439037322998047	0.36576929688453674	0.36268478631973267	0.35962527990341187	0.36233046650886536	0.36302119493484497	0.3593214452266693	0.36518168449401855	0.3575291931629181	0.3609429597854614	0.365896999835968	0.36403846740722656	0.363806813955307	0.3618476986885071	0.3610072731971741	0.36330196261405945	0.35421445965766907	0.3773640990257263	0.3628062307834625	0.3619491457939148	0.3636275827884674	0.35501280426979065	0.36547380685806274	0.3549784719944	0.37174180150032043	0.36369043588638306	0.36403411626815796	0.35861334204673767	0.3625207841396332	0.36039653420448303	0.3695237934589386	0.35863208770751953	0.36007434129714966	0.3633853793144226	0.36590418219566345	0.37041568756103516	0.3666382431983948	0.367530882358551	0.36218830943107605	0.36266833543777466
EPS15	0.19255495071411133	0.1896076500415802	0.19072403013706207	0.189998596906662	0.19054946303367615	0.18374936282634735	0.19014054536819458	0.1896999180316925	0.1855069398880005	0.19022111594676971	0.19635967910289764	0.1950889527797699	0.1904798150062561	0.19278667867183685	0.187078058719635	0.19357284903526306	0.19358733296394348	0.19478198885917664	0.19565479457378387	0.19345508515834808	0.19184020161628723	0.19611451029777527	0.1885576993227005	0.19192668795585632	0.19250982999801636	0.18383561074733734	0.19600196182727814	0.1955476999282837	0.19454339146614075	0.18647344410419464	0.193749338388443	0.19327962398529053	0.18658185005187988	0.19952531158924103	0.18671230971813202	0.18992769718170166	0.1850726157426834	0.18905556201934814	0.1885916292667389	0.19335469603538513	0.19464844465255737	0.18755602836608887	0.19324412941932678	0.18876498937606812	0.1903008669614792	0.19346219301223755	0.194979727268219	0.18630842864513397	0.19543763995170593
OSBPL9	0.34117746353149414	0.3366996645927429	0.3432559370994568	0.341031938791275	0.33439478278160095	0.0	0.31675612926483154	0.33598199486732483	0.28171777725219727	0.3341321647167206	0.341523677110672	0.34181487560272217	0.338766485452652	0.3389606475830078	0.34021252393722534	0.3403678834438324	0.3391841948032379	0.3446694612503052	0.3413674533367157	0.34507712721824646	0.3387783169746399	0.34198057651519775	0.3393569588661194	0.1885307878255844	0.33985909819602966	0.15588513016700745	0.3410099744796753	0.34182971715927124	0.34233900904655457	0.33553871512413025	0.3408062756061554	0.3414437472820282	0.1905093491077423	0.33325156569480896	0.3347921073436737	0.3390450179576874	0.3362557590007782	0.3322675824165344	0.33544421195983887	0.34080109000205994	0.3394239544868469	0.3421170711517334	0.34238848090171814	0.34246280789375305	0.34109506011009216	0.34124988317489624	0.3380703926086426	0.3325138986110687	0.34166115522384644
TXNDC12	0.5879852771759033	0.5831491947174072	0.5863543748855591	0.5899684429168701	0.5898936986923218	0.580003023147583	0.5806770324707031	0.594666600227356	0.5792121887207031	0.5902690887451172	0.5890043377876282	0.5905032157897949	0.5874883532524109	0.5855304598808289	0.5914160013198853	0.5818579196929932	0.5870519280433655	0.5837363600730896	0.5898061990737915	0.5938044786453247	0.5843627452850342	0.5868402719497681	0.5763232707977295	0.588289201259613	0.5868790745735168	0.5800100564956665	0.5930972099304199	0.5906352996826172	0.5905994176864624	0.5846614837646484	0.5867587327957153	0.5890718698501587	0.5845531225204468	0.5935871601104736	0.5873821377754211	0.5888020992279053	0.5848373770713806	0.5846879482269287	0.5824851393699646	0.5891017913818359	0.5866802334785461	0.5903134942054749	0.5939503908157349	0.5833644866943359	0.5903568863868713	0.5887638330459595	0.5883511304855347	0.586806058883667	0.5876625180244446
KTI12	0.33347195386886597	0.33427929878234863	0.3305799961090088	0.33235371112823486	0.34237995743751526	0.33310043811798096	0.33904212713241577	0.3366178572177887	0.3363187909126282	0.3344895839691162	0.34127628803253174	0.3329896628856659	0.331580251455307	0.3413025438785553	0.3382072150707245	0.33008497953414917	0.33609431982040405	0.33214932680130005	0.3346088230609894	0.34044867753982544	0.3337401747703552	0.34152480959892273	0.3321254551410675	0.33611923456192017	0.33563029766082764	0.34823107719421387	0.3443417251110077	0.3344891667366028	0.3343104422092438	0.33943817019462585	0.3378024995326996	0.332111656665802	0.3331061005592346	0.34450945258140564	0.33312734961509705	0.33364421129226685	0.335740864276886	0.3329017162322998	0.32563573122024536	0.3408471643924713	0.3374125361442566	0.33300653100013733	0.3324335813522339	0.33995574712753296	0.3356221914291382	0.3404461741447449	0.3390907347202301	0.32964077591896057	0.344207763671875
BTF3L4	0.4376755356788635	0.4328988492488861	0.43540674448013306	0.43589767813682556	0.43247708678245544	0.0	0.4306218922138214	0.43466916680336	0.3570065498352051	0.4251495897769928	0.4386250674724579	0.43666839599609375	0.42671382427215576	0.43330061435699463	0.4354526102542877	0.4326428174972534	0.43320998549461365	0.43077316880226135	0.42735135555267334	0.43369120359420776	0.42957690358161926	0.4351652264595032	0.4263647794723511	0.345098078250885	0.4331319034099579	0.4161263406276703	0.44485726952552795	0.4343188405036926	0.43801307678222656	0.43268638849258423	0.434165894985199	0.4360288977622986	0.22350946068763733	0.4389036297798157	0.42560842633247375	0.42934343218803406	0.4247934818267822	0.42667728662490845	0.429772287607193	0.4360756278038025	0.4378649890422821	0.4348948299884796	0.4448535144329071	0.43320488929748535	0.4339107871055603	0.43448901176452637	0.4292949140071869	0.43374869227409363	0.43474337458610535
CC2D1B	0.0	0.0	0.0	0.0	0.0	0.0	0.0	0.0	0.0	0.0	0.0	0.0	0.0	0.0	0.0	0.0	0.0	0.0	0.0	0.0	0.0	0.0	0.0	0.0	0.0	0.0	0.0	0.0	0.0	0.0	0.0	0.0	0.0	0.0	0.0	0.0	0.0	0.0	0.0	0.0	0.0	0.0	0.0	0.0	0.0	0.0	0.0	0.0	0.0
PRPF38A	0.45962783694267273	0.45038488507270813	0.45853644609451294	0.458895206451416	0.4559823274612427	0.4543663561344147	0.4543555974960327	0.4582190215587616	0.44964760541915894	0.453023761510849	0.4636119604110718	0.4589271545410156	0.4561460316181183	0.4537985324859619	0.45927679538726807	0.45887401700019836	0.45761001110076904	0.45376715064048767	0.4633345305919647	0.45989376306533813	0.4605058431625366	0.4560888111591339	0.45648249983787537	0.45599931478500366	0.45670458674430847	0.44770023226737976	0.4648149609565735	0.4603845477104187	0.456428587436676	0.45250576734542847	0.4508333206176758	0.45861274003982544	0.4490639567375183	0.45847293734550476	0.4574073851108551	0.4473629891872406	0.4566821753978729	0.45722684264183044	0.451920747756958	0.4668278098106384	0.458187460899353	0.45555025339126587	0.4516652226448059	0.45915713906288147	0.45792436599731445	0.45722636580467224	0.4565446972846985	0.45665401220321655	0.45430782437324524
GPX7	0.3731605112552643	0.36528539657592773	0.36587703227996826	0.3699124753475189	0.36930644512176514	0.37211930751800537	0.3670305609703064	0.3706054389476776	0.36699116230010986	0.3649314343929291	0.3705928325653076	0.3703557550907135	0.36894193291664124	0.3673771023750305	0.3698921799659729	0.3624119758605957	0.3667583465576172	0.3694760203361511	0.3715866804122925	0.3684678077697754	0.3703734874725342	0.3697773218154907	0.3620620369911194	0.3687433898448944	0.36872559785842896	0.3594593405723572	0.3689960837364197	0.3720393180847168	0.36813250184059143	0.3680890202522278	0.37535056471824646	0.37153491377830505	0.3742060661315918	0.3690437972545624	0.36383959650993347	0.35812878608703613	0.3786466121673584	0.36591142416000366	0.36815041303634644	0.36946287751197815	0.3741017282009125	0.3677078187465668	0.3603470027446747	0.37639033794403076	0.37074726819992065	0.36703842878341675	0.36588433384895325	0.3663477599620819	0.3616097569465637
COA7	0.05416780337691307	0.04200032353401184	0.04234154522418976	0.04908590018749237	0.04492087662220001	0.04063421115279198	0.03746435046195984	0.048614002764225006	0.04693867266178131	0.04437321797013283	0.04580816254019737	0.04556679725646973	0.04285472631454468	0.04362894594669342	0.04581436142325401	0.040186040103435516	0.0484621487557888	0.043350379914045334	0.04458881542086601	0.045964743942022324	0.04876938462257385	0.042079295963048935	0.04242832958698273	0.038145288825035095	0.04703829437494278	0.0399138480424881	0.052554331719875336	0.04664022475481033	0.04775421321392059	0.043835580348968506	0.045236535370349884	0.051684439182281494	0.04430036246776581	0.044703513383865356	0.04346739500761032	0.04553505405783653	0.054610349237918854	0.04509780555963516	0.047242987900972366	0.051464736461639404	0.046316295862197876	0.04548082500696182	0.049252115190029144	0.042975667864084244	0.04526502266526222	0.04687725007534027	0.04793722927570343	0.04422173649072647	0.04221302643418312
ZYG11B	0.0	0.0	0.0	0.0	0.0	0.0	0.0	0.0	0.0	0.0	0.0	0.0	0.0	0.0	0.0	0.0	0.0	0.0	0.0	0.0	0.0	0.0	0.0	0.0	0.0	0.0	0.0	0.0	0.0	0.0	0.0	0.0	0.0	0.0	0.0	0.0	0.0	0.0	0.0	0.0	0.0	0.0	0.0	0.0	0.0	0.0	0.0	0.0	0.0
ECHDC2	0.48300260305404663	0.4791935980319977	0.4712345004081726	0.4784338176250458	0.4802672266960144	0.4212125241756439	0.4740620255470276	0.476714551448822	0.4754362106323242	0.4792231321334839	0.4829217195510864	0.48233506083488464	0.47767403721809387	0.4751327633857727	0.4795413911342621	0.47589385509490967	0.4756268858909607	0.4849628508090973	0.4763774275779724	0.4821888208389282	0.479711651802063	0.47679024934768677	0.47912299633026123	0.4309470057487488	0.4800211191177368	0.4753388464450836	0.484183132648468	0.48140987753868103	0.4793268144130707	0.4792550504207611	0.48089510202407837	0.48035570979118347	0.30285173654556274	0.4773946702480316	0.47734421491622925	0.4776793122291565	0.474238783121109	0.4752402603626251	0.47550663352012634	0.4776652455329895	0.47567018866539	0.47808775305747986	0.4813688397407532	0.4804127514362335	0.4764555096626282	0.480779230594635	0.47906219959259033	0.47609493136405945	0.4738331437110901
CPT2	0.18448705971240997	0.17603594064712524	0.175083190202713	0.17556902766227722	0.17693018913269043	0.1755930334329605	0.17230787873268127	0.17768673598766327	0.17191755771636963	0.1760595291852951	0.17532065510749817	0.17797750234603882	0.1685926765203476	0.17680320143699646	0.17727413773536682	0.1761491596698761	0.17779719829559326	0.17570802569389343	0.17693264782428741	0.1752728819847107	0.17693766951560974	0.17131425440311432	0.17328627407550812	0.17524470388889313	0.1763685643672943	0.17131218314170837	0.17840370535850525	0.17849799990653992	0.17669305205345154	0.17901135981082916	0.1769101321697235	0.17939642071723938	0.17896899580955505	0.17268171906471252	0.1808476597070694	0.17611105740070343	0.18207280337810516	0.17259249091148376	0.17552955448627472	0.18263298273086548	0.18333232402801514	0.17597252130508423	0.1706438660621643	0.18018676340579987	0.17690947651863098	0.18028973042964935	0.17833857238292694	0.1765953004360199	0.17700591683387756
MAGOH	0.5497390627861023	0.5470851063728333	0.5407177209854126	0.5493608713150024	0.5487362146377563	0.5461066365242004	0.5476933717727661	0.5532287955284119	0.5446202754974365	0.5497448444366455	0.5495021343231201	0.5537149906158447	0.5447020530700684	0.5458126664161682	0.5487841963768005	0.5498814582824707	0.5450125336647034	0.548276960849762	0.5459570288658142	0.5536227822303772	0.5458723902702332	0.5465346574783325	0.5501599907875061	0.5347504615783691	0.5482622981071472	0.5401073694229126	0.5536225438117981	0.5472429990768433	0.5420582890510559	0.54661625623703	0.5466794371604919	0.5494823455810547	0.5418041944503784	0.5496039986610413	0.5445730686187744	0.5492411255836487	0.5445718169212341	0.5470053553581238	0.5447248220443726	0.5554492473602295	0.551665186882019	0.5429190397262573	0.5507466793060303	0.5488539338111877	0.5507698059082031	0.5468929409980774	0.5452960729598999	0.544705867767334	0.5504684448242188
LRP8	0.0	0.0	0.0	0.0	0.0	0.0	0.0	0.0	0.0	0.0	0.0	0.0	0.0	0.0	0.0	0.0	0.0	0.0	0.0	0.0	0.0	0.0	0.0	0.0	0.0	0.0	0.0	0.0	0.0	0.0	0.0	0.0	0.0	0.0	0.0	0.0	0.0	0.0	0.0	0.0	0.0	0.0	0.0	0.0	0.0	0.0	0.0	0.0	0.0
NDC1	0.0	0.0	0.0	0.0	0.0	0.0	0.0	0.0	0.0	0.0	0.0	0.0	0.0	0.0	0.0	0.0	0.0	0.0	0.0	0.0	0.0	0.0	0.0	0.0	0.0	0.0	0.0	0.0	0.0	0.0	0.0	0.0	0.0	0.0	0.0	0.0	0.0	0.0	0.0	0.0	0.0	0.0	0.0	0.0	0.0	0.0	0.0	0.0	0.0
YIPF1	0.28307434916496277	0.28283166885375977	0.2797742187976837	0.28737539052963257	0.2814352214336395	0.2820657193660736	0.2823415696620941	0.2856955826282501	0.28171372413635254	0.2833382785320282	0.28595826029777527	0.28587573766708374	0.2816143333911896	0.2833097279071808	0.2783639132976532	0.27575233578681946	0.2823573052883148	0.27952125668525696	0.2810429334640503	0.2827177345752716	0.28452402353286743	0.2779424786567688	0.2828274071216583	0.278888076543808	0.28131693601608276	0.26868224143981934	0.2926829159259796	0.28259727358818054	0.2823401987552643	0.2818385064601898	0.2826535701751709	0.2825104594230652	0.2805936336517334	0.2760350704193115	0.2853849232196808	0.27960434556007385	0.27455174922943115	0.28295642137527466	0.27706003189086914	0.28290238976478577	0.27897772192955017	0.28107982873916626	0.28510552644729614	0.2798033058643341	0.2785894572734833	0.2760368883609772	0.2876873016357422	0.280575692653656	0.27994304895401
HSPB11	0.4250987470149994	0.4257032573223114	0.42084237933158875	0.42532461881637573	0.4234899878501892	0.42321285605430603	0.4259485602378845	0.4241901636123657	0.4191722869873047	0.4275633692741394	0.43478822708129883	0.4256495535373688	0.4231771230697632	0.42299172282218933	0.4261312484741211	0.41943395137786865	0.4254921078681946	0.41740646958351135	0.421480655670166	0.4275483787059784	0.4272298812866211	0.4243997633457184	0.4273429214954376	0.419866681098938	0.42649203538894653	0.41738030314445496	0.4247184991836548	0.42416930198669434	0.42638781666755676	0.4242013692855835	0.42546746134757996	0.4268929958343506	0.4230801463127136	0.4289594292640686	0.4211815297603607	0.42547231912612915	0.4196358919143677	0.4187517464160919	0.42206209897994995	0.4283265769481659	0.4263221025466919	0.42702722549438477	0.43121349811553955	0.41619372367858887	0.4295089840888977	0.4255901277065277	0.4273275136947632	0.4260653257369995	0.42982813715934753
LRRC42	0.13870938122272491	0.13613297045230865	0.1330832988023758	0.13761012256145477	0.13580019772052765	0.1303607076406479	0.13630205392837524	0.13970541954040527	0.1335793286561966	0.13398940861225128	0.1352623999118805	0.13543392717838287	0.13747340440750122	0.13605540990829468	0.13917958736419678	0.1387023627758026	0.13341690599918365	0.13482388854026794	0.13997860252857208	0.13796482980251312	0.14098307490348816	0.13626718521118164	0.13587576150894165	0.1366027593612671	0.1372489482164383	0.13127847015857697	0.14217370748519897	0.13966910541057587	0.13987940549850464	0.13905146718025208	0.1375717669725418	0.1400831639766693	0.1293661743402481	0.14027436077594757	0.14156121015548706	0.1342141330242157	0.140718013048172	0.13538463413715363	0.1365019679069519	0.14039433002471924	0.1412314623594284	0.134592667222023	0.1378597915172577	0.13592103123664856	0.14053890109062195	0.1427578181028366	0.13842631876468658	0.1308547556400299	0.136126309633255
TMEM59	0.7561479806900024	0.7494076490402222	0.7556339502334595	0.7583373188972473	0.7584162950515747	0.7439680099487305	0.7509376406669617	0.7463460564613342	0.745989203453064	0.7601543664932251	0.7591446042060852	0.7532613277435303	0.7500882148742676	0.7550420761108398	0.7528871893882751	0.7559841275215149	0.7554599046707153	0.7596768140792847	0.7584423422813416	0.7558305859565735	0.7581796050071716	0.7550058364868164	0.7566711902618408	0.7542051672935486	0.7547999620437622	0.7490909099578857	0.7571989297866821	0.7567956447601318	0.7576411366462708	0.749932587146759	0.7527062892913818	0.7566924095153809	0.7522186636924744	0.7677094340324402	0.7524991631507874	0.7502315640449524	0.7504499554634094	0.7526659965515137	0.7585623264312744	0.7596542239189148	0.758155345916748	0.7573682069778442	0.7600507140159607	0.7520866394042969	0.7587791681289673	0.7537348866462708	0.759970486164093	0.757404088973999	0.7551069855690002
TCEANC2	0.0	0.0	0.0	0.0	0.0	0.0	0.0	0.0	0.0	0.0	0.0	0.0	0.0	0.0	0.0	0.0	0.0	0.0	0.0	0.0	0.0	0.0	0.0	0.0	0.0	0.0	0.0	0.0	0.0	0.0	0.0	0.0	0.0	0.0	0.0	0.0	0.0	0.0	0.0	0.0	0.0	0.0	0.0	0.0	0.0	0.0	0.0	0.0	0.0
CYB5RL	0.0	0.0	0.0	0.0	0.0	0.0	0.0	0.0	0.0	0.0	0.0	0.0	0.0	0.0	0.0	0.0	0.0	0.0	0.0	0.0	0.0	0.0	0.0	0.0	0.0	0.0	0.0	0.0	0.0	0.0	0.0	0.0	0.0	0.0	0.0	0.0	0.0	0.0	0.0	0.0	0.0	0.0	0.0	0.0	0.0	0.0	0.0	0.0	0.0
MRPL37	0.34367725253105164	0.33959153294563293	0.34426024556159973	0.3398001790046692	0.3455350399017334	0.3375127911567688	0.3451502323150635	0.34298425912857056	0.3417057394981384	0.34307581186294556	0.34315311908721924	0.34269553422927856	0.33796000480651855	0.3425180912017822	0.3456673324108124	0.3442104458808899	0.343456506729126	0.3393429219722748	0.34264126420021057	0.34832963347435	0.34153056144714355	0.3403400480747223	0.3429400324821472	0.34144097566604614	0.34271687269210815	0.3344353139400482	0.34532850980758667	0.34285345673561096	0.3406304121017456	0.33457016944885254	0.34594395756721497	0.34587758779525757	0.3371642827987671	0.3458234369754791	0.3400934338569641	0.33975109457969666	0.3399125337600708	0.34230127930641174	0.3419983983039856	0.3435829281806946	0.34286898374557495	0.33443355560302734	0.33718806505203247	0.34483030438423157	0.34339436888694763	0.3461149036884308	0.3489963710308075	0.335221529006958	0.3405136168003082
SSBP3	0.2340923547744751	0.2354055941104889	0.23288758099079132	0.23086290061473846	0.23682793974876404	0.23178093135356903	0.23283550143241882	0.23481717705726624	0.22706642746925354	0.22627753019332886	0.2366637885570526	0.23825928568840027	0.23325249552726746	0.23345068097114563	0.2312624305486679	0.23865193128585815	0.23445022106170654	0.23420490324497223	0.23725460469722748	0.23222056031227112	0.2378116250038147	0.23649625480175018	0.23271159827709198	0.23113292455673218	0.2334369421005249	0.22912035882472992	0.2309872955083847	0.23778127133846283	0.23463265597820282	0.23794488608837128	0.23610883951187134	0.23599037528038025	0.2338266223669052	0.24176475405693054	0.23532311618328094	0.236234650015831	0.23555371165275574	0.23253116011619568	0.2343684434890747	0.23445433378219604	0.23716580867767334	0.23467084765434265	0.2346983402967453	0.23361831903457642	0.23311921954154968	0.23516623675823212	0.23005320131778717	0.2310304194688797	0.23684488236904144
PARS2	0.0	0.0	0.0	0.0	0.0	0.0	0.0	0.0	0.0	0.0	0.0	0.0	0.0	0.0	0.0	0.0	0.0	0.0	0.0	0.0	0.0	0.0	0.0	0.0	0.0	0.0	0.0	0.0	0.0	0.0	0.0	0.0	0.0	0.0	0.0	0.0	0.0	0.0	0.0	0.0	0.0	0.0	0.0	0.0	0.0	0.0	0.0	0.0	0.0
TTC22	0.1468428075313568	0.14010414481163025	0.1425701081752777	0.15029864013195038	0.14531436562538147	0.14853021502494812	0.14634168148040771	0.14400695264339447	0.14474599063396454	0.14370675384998322	0.1488555669784546	0.14798414707183838	0.1406838595867157	0.14855322241783142	0.14379385113716125	0.14425888657569885	0.14606435596942902	0.14581060409545898	0.14737394452095032	0.1467130184173584	0.14750128984451294	0.1426156759262085	0.14603570103645325	0.145894393324852	0.14793653786182404	0.1403750330209732	0.1497364044189453	0.14871343970298767	0.14523085951805115	0.14875781536102295	0.14031070470809937	0.14616793394088745	0.1410951167345047	0.1484101414680481	0.15143641829490662	0.14573802053928375	0.14972664415836334	0.1504567414522171	0.14868827164173126	0.14650759100914001	0.14467614889144897	0.145232692360878	0.1485995352268219	0.14740818738937378	0.145241379737854	0.14655046164989471	0.14877279102802277	0.14554928243160248	0.142140194773674
DHCR24	0.13383789360523224	0.13427048921585083	0.14033553004264832	0.13237088918685913	0.135438472032547	0.1364225447177887	0.13231836259365082	0.13735324144363403	0.13717202842235565	0.1355721652507782	0.1346164047718048	0.13257808983325958	0.13669820129871368	0.1344684660434723	0.1343255490064621	0.13478517532348633	0.133174866437912	0.13722893595695496	0.1389552652835846	0.1364053338766098	0.1374574601650238	0.13827958703041077	0.13357482850551605	0.13619254529476166	0.13588616251945496	0.14119482040405273	0.13377204537391663	0.134185791015625	0.1352226436138153	0.13159090280532837	0.1324470043182373	0.13252955675125122	0.1359330415725708	0.1379624605178833	0.13461288809776306	0.1326563060283661	0.1369783729314804	0.13285493850708008	0.13567009568214417	0.13602034747600555	0.13654282689094543	0.13378342986106873	0.13489994406700134	0.13799721002578735	0.13621121644973755	0.1362890899181366	0.13306750357151031	0.1359335333108902	0.1395205557346344
USP24	0.05003708228468895	0.05085042864084244	0.04343987628817558	0.04849175736308098	0.048096999526023865	0.04794285446405411	0.04482197016477585	0.051565997302532196	0.04848746955394745	0.046107035130262375	0.05153096839785576	0.05120152235031128	0.04527584835886955	0.04897654056549072	0.05057160183787346	0.04184379428625107	0.04800267517566681	0.043374523520469666	0.0503559410572052	0.05065598711371422	0.0494946613907814	0.048067834228277206	0.05080128088593483	0.040052399039268494	0.04994961619377136	0.04152363911271095	0.050535935908555984	0.04828003793954849	0.052053406834602356	0.05104518681764603	0.041859887540340424	0.052300676703453064	0.0460401326417923	0.0509394071996212	0.04459219053387642	0.042776625603437424	0.0472717210650444	0.0479176864027977	0.04805696755647659	0.04874876141548157	0.04869518056511879	0.0511125884950161	0.05006910860538483	0.04633590579032898	0.04763132706284523	0.05310457572340965	0.05072012171149254	0.05014526844024658	0.049427784979343414
OMA1	0.18543149530887604	0.18801334500312805	0.18565811216831207	0.19070912897586823	0.18897084891796112	0.18694442510604858	0.18637998402118683	0.18853619694709778	0.18027520179748535	0.18606534600257874	0.1892913281917572	0.1884326934814453	0.18920966982841492	0.18851777911186218	0.18750299513339996	0.18284371495246887	0.18683601915836334	0.18841202557086945	0.18890535831451416	0.18688887357711792	0.1905803680419922	0.19015070796012878	0.18445144593715668	0.1819033920764923	0.1839790940284729	0.17973566055297852	0.18662644922733307	0.18665525317192078	0.18747541308403015	0.188719242811203	0.1885305792093277	0.190504789352417	0.18179918825626373	0.18632063269615173	0.18732938170433044	0.1821465641260147	0.18349124491214752	0.1877317726612091	0.18183286488056183	0.18873876333236694	0.18807999789714813	0.18935608863830566	0.1935977190732956	0.1913679838180542	0.18740776181221008	0.18775752186775208	0.1853710263967514	0.18531391024589539	0.18849176168441772
MYSM1	0.0	0.0	0.0	0.0	0.0	0.0	0.0	0.0	0.0	0.0	0.0	0.0	0.0	0.0	0.0	0.0	0.0	0.0	0.0	0.0	0.0	0.0	0.0	0.0	0.0	0.0	0.0	0.0	0.0	0.0	0.0	0.0	0.0	0.0	0.0	0.0	0.0	0.0	0.0	0.0	0.0	0.0	0.0	0.0	0.0	0.0	0.0	0.0	0.0
JUN	0.8616699576377869	0.8583639860153198	0.874127984046936	0.8664349317550659	0.8657703399658203	0.866189181804657	0.8677896857261658	0.8673390746116638	0.8469607830047607	0.8653229475021362	0.8708639740943909	0.8665984869003296	0.8606733083724976	0.8630639314651489	0.863856852054596	0.8568960428237915	0.8639211654663086	0.8659389615058899	0.8702269196510315	0.8687157034873962	0.860092043876648	0.8633008003234863	0.8600719571113586	0.8575562238693237	0.8682003617286682	0.8551515340805054	0.8772376775741577	0.8628262281417847	0.8646508455276489	0.860384464263916	0.8654716610908508	0.8673667907714844	0.8586623072624207	0.869378924369812	0.8594704270362854	0.8623985052108765	0.8597497940063477	0.857386589050293	0.8623129725456238	0.8718981146812439	0.8812085390090942	0.8656184673309326	0.8704496622085571	0.8652545213699341	0.8678807616233826	0.8612209558486938	0.8682294487953186	0.8701570630073547	0.8662859201431274
HOOK1	0.0	0.0	0.0	0.0	0.0	0.0	0.0	0.0	0.0	0.0	0.0	0.0	0.0	0.0	0.0	0.0	0.0	0.0	0.0	0.0	0.0	0.0	0.0	0.0	0.0	0.0	0.0	0.0	0.0	0.0	0.0	0.0	0.0	0.0	0.0	0.0	0.0	0.0	0.0	0.0	0.0	0.0	0.0	0.0	0.0	0.0	0.0	0.0	0.0
TM2D1	0.2998178005218506	0.2947280704975128	0.292682021856308	0.30123621225357056	0.29690229892730713	0.296275794506073	0.2933122217655182	0.29854363203048706	0.2964842617511749	0.2978177070617676	0.2997053563594818	0.3012365400791168	0.29546278715133667	0.2942531704902649	0.2990723252296448	0.29546746611595154	0.29669803380966187	0.2949713468551636	0.2952740788459778	0.2966975271701813	0.30005770921707153	0.2972713112831116	0.2939792275428772	0.2974500358104706	0.29524800181388855	0.2915493845939636	0.30096355080604553	0.30066049098968506	0.29896748065948486	0.29897844791412354	0.2991262674331665	0.30027955770492554	0.29956236481666565	0.29847976565361023	0.30033475160598755	0.29657575488090515	0.2911091148853302	0.29447486996650696	0.29666659235954285	0.30395305156707764	0.29239940643310547	0.2988523542881012	0.30974435806274414	0.29620733857154846	0.2984110116958618	0.3003307580947876	0.29337334632873535	0.2937185764312744	0.3001115322113037
L1TD1	0.0	0.0	0.0	0.0	0.0	0.0	0.0	0.0	0.0	0.0	0.0	0.0	0.0	0.0	0.0	0.0	0.0	0.0	0.0	0.0	0.0	0.0	0.0	0.0	0.0	0.0	0.0	0.0	0.0	0.0	0.0	0.0	0.0	0.0	0.0	0.0	0.0	0.0	0.0	0.0	0.0	0.0	0.0	0.0	0.0	0.0	0.0	0.0	0.0
USP1	0.36812084913253784	0.3595208525657654	0.3632122278213501	0.3644767701625824	0.3591514527797699	0.35705965757369995	0.3633219003677368	0.3600827753543854	0.35742026567459106	0.36650797724723816	0.36589309573173523	0.3627868890762329	0.36133745312690735	0.36131778359413147	0.3581540584564209	0.35987478494644165	0.36518120765686035	0.36518120765686035	0.36118993163108826	0.3615112900733948	0.35405296087265015	0.3661462962627411	0.3620772957801819	0.3603929281234741	0.36276087164878845	0.3553099036216736	0.36713799834251404	0.3637160360813141	0.36398544907569885	0.3625648319721222	0.3586975038051605	0.3646431863307953	0.3590841591358185	0.36187076568603516	0.36448344588279724	0.35915184020996094	0.3570486307144165	0.36209386587142944	0.36275914311408997	0.36320456862449646	0.35938915610313416	0.35821688175201416	0.3658764958381653	0.36153796315193176	0.3619389235973358	0.35968610644340515	0.3664633333683014	0.35941651463508606	0.367088258266449
ATG4C	0.21561001241207123	0.2118624448776245	0.2154889702796936	0.21817196905612946	0.21517255902290344	0.18392735719680786	0.20988135039806366	0.21628935635089874	0.19416433572769165	0.2125316709280014	0.21526387333869934	0.21541501581668854	0.21432450413703918	0.2112778276205063	0.21497558057308197	0.21416983008384705	0.2072819620370865	0.21350179612636566	0.21429745852947235	0.2170053869485855	0.20332777500152588	0.21722479164600372	0.21588656306266785	0.21069322526454926	0.21129721403121948	0.1967916637659073	0.21990187466144562	0.21657989919185638	0.21488739550113678	0.20340335369110107	0.21604153513908386	0.21427389979362488	0.1485936939716339	0.21094614267349243	0.21613450348377228	0.21627217531204224	0.2090635895729065	0.2062532752752304	0.21013638377189636	0.21518933773040771	0.21088916063308716	0.21485371887683868	0.21452836692333221	0.2108834683895111	0.2143280804157257	0.21485687792301178	0.209554061293602	0.21081691980361938	0.2147160917520523
ALG6	0.16540297865867615	0.16862322390079498	0.1681872308254242	0.1701125204563141	0.16680990159511566	0.16837814450263977	0.1603308469057083	0.1677514910697937	0.16656813025474548	0.15912891924381256	0.1664794683456421	0.16662149131298065	0.16534878313541412	0.16999882459640503	0.16576413810253143	0.1672694981098175	0.16791121661663055	0.16576354205608368	0.16746747493743896	0.1693725883960724	0.16868045926094055	0.1705341339111328	0.168386310338974	0.16353601217269897	0.16792893409729004	0.1573489010334015	0.16987013816833496	0.17111170291900635	0.16981644928455353	0.16892826557159424	0.16864976286888123	0.17172537744045258	0.16893216967582703	0.17340201139450073	0.17173607647418976	0.16490353643894196	0.16216857731342316	0.16497570276260376	0.16397178173065186	0.1702936440706253	0.1717541515827179	0.16542141139507294	0.17292888462543488	0.16452176868915558	0.16995888948440552	0.1716044396162033	0.1686931550502777	0.16483336687088013	0.17063172161579132
EFCAB7	0.07209959626197815	0.07226940244436264	0.0608445480465889	0.07138849049806595	0.07228217273950577	0.07026378065347672	0.06882257759571075	0.0699123740196228	0.06911013275384903	0.064876027405262	0.06995502859354019	0.07133100181818008	0.07236266881227493	0.07178257405757904	0.06990346312522888	0.07241933047771454	0.07402095198631287	0.07105186581611633	0.07137010991573334	0.0714249536395073	0.07293707132339478	0.07305926084518433	0.07008055597543716	0.06531652063131332	0.07067384570837021	0.06949915736913681	0.06244666874408722	0.0717499852180481	0.07312030345201492	0.06971703469753265	0.07329899817705154	0.0726688802242279	0.07156311720609665	0.0689452663064003	0.06713645160198212	0.07330968230962753	0.07102464884519577	0.07333261519670486	0.06730134040117264	0.07434749603271484	0.06753586232662201	0.07256318628787994	0.07438095659017563	0.07180686295032501	0.0707511156797409	0.07224065065383911	0.07470077276229858	0.0680028647184372	0.07180827856063843
JAK1	0.468220591545105	0.46906784176826477	0.46208950877189636	0.470087468624115	0.4687599539756775	0.46203839778900146	0.4671633541584015	0.46458348631858826	0.46722859144210815	0.45412635803222656	0.47147881984710693	0.4714193642139435	0.466549277305603	0.46937042474746704	0.46817269921302795	0.46263307332992554	0.4659103751182556	0.46775901317596436	0.4711223244667053	0.4689667522907257	0.45961055159568787	0.47152432799339294	0.4694611430168152	0.466854989528656	0.46735304594039917	0.45506274700164795	0.4723135828971863	0.4670759439468384	0.46951407194137573	0.46474915742874146	0.46986907720565796	0.46906614303588867	0.4280722439289093	0.4707953929901123	0.4637358486652374	0.4619920253753662	0.4623861312866211	0.461689293384552	0.4594730734825134	0.46611422300338745	0.4672529399394989	0.46160295605659485	0.4737689793109894	0.4659139811992645	0.4694836735725403	0.46837595105171204	0.46839895844459534	0.4642202854156494	0.46872812509536743
LEPROT	0.2833644449710846	0.27986806631088257	0.277190238237381	0.284487783908844	0.27865418791770935	0.27998775243759155	0.2792555093765259	0.28199803829193115	0.2769772708415985	0.27237650752067566	0.28383612632751465	0.2758392095565796	0.278064101934433	0.28277915716171265	0.2803393304347992	0.27996137738227844	0.2804219126701355	0.2777572572231293	0.28249236941337585	0.27871543169021606	0.2849605679512024	0.2863944470882416	0.2834189832210541	0.2781068682670593	0.28185203671455383	0.2752782106399536	0.28829243779182434	0.28166869282722473	0.2849797010421753	0.2834940552711487	0.2799445688724518	0.2855198085308075	0.27488240599632263	0.28198155760765076	0.2747260630130768	0.2800423204898834	0.2785179913043976	0.27862831950187683	0.27874818444252014	0.28425806760787964	0.2823225259780884	0.27950602769851685	0.28726726770401	0.2770978808403015	0.28209421038627625	0.28512242436408997	0.2821991443634033	0.27341461181640625	0.2854372560977936
PDE4B	0.22400778532028198	0.22185003757476807	0.2219158411026001	0.22267550230026245	0.21489062905311584	0.2220611274242401	0.220312237739563	0.22296011447906494	0.21944567561149597	0.21819189190864563	0.22524107992649078	0.22468826174736023	0.22116747498512268	0.2234146147966385	0.21727359294891357	0.21967025101184845	0.22411388158798218	0.22165997326374054	0.21815426647663116	0.2241530567407608	0.22373346984386444	0.2188080996274948	0.21872049570083618	0.22219568490982056	0.2198754847049713	0.21663329005241394	0.2158919721841812	0.22373594343662262	0.22088554501533508	0.22068864107131958	0.22214296460151672	0.22312188148498535	0.21864311397075653	0.2229202538728714	0.2234039455652237	0.21775458753108978	0.2199724018573761	0.22189360857009888	0.22146666049957275	0.226422518491745	0.22399044036865234	0.2192573845386505	0.22737780213356018	0.21918320655822754	0.22037066519260406	0.22062043845653534	0.22034838795661926	0.21854938566684723	0.22132284939289093
MIER1	0.1917378008365631	0.19517402350902557	0.18967528641223907	0.19722571969032288	0.19559858739376068	0.193895161151886	0.19355273246765137	0.19402742385864258	0.19813744723796844	0.19330355525016785	0.19828736782073975	0.1989583969116211	0.19575737416744232	0.19442887604236603	0.19877205789089203	0.19635166227817535	0.1949099600315094	0.1964627355337143	0.19677698612213135	0.19466082751750946	0.19627745449543	0.19275712966918945	0.19585125148296356	0.19763633608818054	0.1947951465845108	0.17996898293495178	0.1942598819732666	0.19188904762268066	0.19624540209770203	0.1947559118270874	0.1986500471830368	0.1985100954771042	0.19351816177368164	0.20027613639831543	0.1913944035768509	0.18816684186458588	0.1853029429912567	0.19629909098148346	0.1884962022304535	0.1957431435585022	0.19768942892551422	0.1923128068447113	0.19827361404895782	0.19617217779159546	0.19714318215847015	0.19478505849838257	0.19770675897598267	0.19406640529632568	0.19555604457855225
SLC35D1	0.0	0.0	0.0	0.0	0.0	0.0	0.0	0.0	0.0	0.0	0.0	0.0	0.0	0.0	0.0	0.0	0.0	0.0	0.0	0.0	0.0	0.0	0.0	0.0	0.0	0.0	0.0	0.0	0.0	0.0	0.0	0.0	0.0	0.0	0.0	0.0	0.0	0.0	0.0	0.0	0.0	0.0	0.0	0.0	0.0	0.0	0.0	0.0	0.0
SERBP1	0.6038445234298706	0.5971812605857849	0.6028532385826111	0.60647052526474	0.6019873023033142	0.5985154509544373	0.6008347272872925	0.6027933359146118	0.5988613367080688	0.6062947511672974	0.6073105931282043	0.6049342155456543	0.6024508476257324	0.605625331401825	0.6016134023666382	0.602307915687561	0.6022522449493408	0.6026014685630798	0.6030293703079224	0.6104095578193665	0.6080936789512634	0.6061767339706421	0.6057583093643188	0.6042306423187256	0.6039023995399475	0.6005271673202515	0.6067126393318176	0.6032618284225464	0.6073728203773499	0.6050635576248169	0.607689380645752	0.5995094776153564	0.5958139896392822	0.6147462129592896	0.6005297899246216	0.594123125076294	0.5992233157157898	0.6034409403800964	0.5992632508277893	0.6053993701934814	0.6045451760292053	0.5979358553886414	0.6093215346336365	0.6039335131645203	0.5998653173446655	0.6006447672843933	0.608468234539032	0.6050612330436707	0.6053102016448975
GADD45A	0.23067043721675873	0.22596512734889984	0.2300463616847992	0.23177163302898407	0.22217930853366852	0.0	0.121464803814888	0.2287755012512207	0.16484710574150085	0.21903583407402039	0.2313188761472702	0.2257852554321289	0.14290396869182587	0.22639358043670654	0.22844548523426056	0.22460077702999115	0.22431069612503052	0.22863520681858063	0.23057737946510315	0.22649966180324554	0.2263665795326233	0.2253391146659851	0.2294178307056427	0.226833313703537	0.228708416223526	0.22253122925758362	0.234796404838562	0.23052000999450684	0.2225726693868637	0.22875265777111053	0.2288658618927002	0.22816134989261627	0.22466640174388885	0.22661197185516357	0.22773300111293793	0.22746312618255615	0.2206527590751648	0.22799241542816162	0.22160771489143372	0.22928956151008606	0.22669559717178345	0.22871048748493195	0.22550398111343384	0.22530770301818848	0.22522899508476257	0.23011797666549683	0.2207823097705841	0.22674641013145447	0.2272745817899704
LRRC40	0.0911378562450409	0.09340700507164001	0.09163780510425568	0.09594623744487762	0.09623139351606369	0.08319204300642014	0.09325527399778366	0.09377773851156235	0.09521646052598953	0.08617665618658066	0.09206842631101608	0.09518404304981232	0.09014590829610825	0.09488216042518616	0.09462965279817581	0.09189161658287048	0.09626984596252441	0.0970975011587143	0.09222136437892914	0.09560517966747284	0.09232932329177856	0.09607866406440735	0.09676529467105865	0.08268332481384277	0.09203949570655823	0.09009240567684174	0.09548880904912949	0.09778232872486115	0.09406109154224396	0.09387950599193573	0.09504798799753189	0.09670890867710114	0.09367892146110535	0.09742560237646103	0.08539475500583649	0.09474758058786392	0.09225264191627502	0.0929577648639679	0.09249632060527802	0.09798949956893921	0.09496989101171494	0.09088661521673203	0.09631934016942978	0.09261032938957214	0.09394530206918716	0.09743975102901459	0.09598657488822937	0.09470092505216599	0.09476448595523834
SRSF11	0.4634034037590027	0.46316760778427124	0.4608362317085266	0.4729638397693634	0.4648907780647278	0.46182993054389954	0.4657711982727051	0.46842798590660095	0.4664354920387268	0.44999292492866516	0.4693219065666199	0.4715026915073395	0.4656606912612915	0.46440887451171875	0.46493908762931824	0.4653782546520233	0.4659309685230255	0.468205064535141	0.4708273708820343	0.47078606486320496	0.47239580750465393	0.46447598934173584	0.4679267108440399	0.4666096568107605	0.46548691391944885	0.45807451009750366	0.4707460105419159	0.46415138244628906	0.46704208850860596	0.46722668409347534	0.46851611137390137	0.46387648582458496	0.4610558748245239	0.4657636880874634	0.4649869501590729	0.46681952476501465	0.4597064256668091	0.4633650779724121	0.4670906960964203	0.46952545642852783	0.4624907374382019	0.46922487020492554	0.4747556447982788	0.46241483092308044	0.46716463565826416	0.47129368782043457	0.4681055247783661	0.47000300884246826	0.4737110733985901
ANKRD13C	0.08964313566684723	0.086973637342453	0.08746381103992462	0.09062287211418152	0.08824027329683304	0.08694616705179214	0.08602619171142578	0.08522811532020569	0.08701688051223755	0.08672887086868286	0.09384335577487946	0.08693929016590118	0.08477100729942322	0.08969810605049133	0.0875360518693924	0.08861924707889557	0.08889073133468628	0.08406899869441986	0.08650559186935425	0.08789107948541641	0.08921448886394501	0.0869862511754036	0.08973946422338486	0.08704341948032379	0.08966489136219025	0.08449764549732208	0.08560005575418472	0.09018668532371521	0.08893753588199615	0.08730447292327881	0.08822013437747955	0.09143500030040741	0.08800395578145981	0.09225388616323471	0.08569101989269257	0.08768060803413391	0.08554031699895859	0.08651237934827805	0.08976084738969803	0.09298420697450638	0.09067223221063614	0.08710987865924835	0.08801190555095673	0.08720684051513672	0.08761966973543167	0.0924282893538475	0.08444411307573318	0.0854388028383255	0.09018190205097198
ZRANB2	0.3294888734817505	0.32495957612991333	0.32266056537628174	0.33182767033576965	0.3253689110279083	0.3232671320438385	0.3294675946235657	0.3287526071071625	0.31752368807792664	0.32606056332588196	0.33008307218551636	0.3308519423007965	0.3222714066505432	0.32530754804611206	0.32461121678352356	0.3270590007305145	0.32864493131637573	0.3350740671157837	0.3225466012954712	0.32662755250930786	0.3306577205657959	0.32877159118652344	0.3313051462173462	0.3223669230937958	0.32136768102645874	0.31622281670570374	0.334450900554657	0.3292118310928345	0.3258891999721527	0.32719284296035767	0.3271774351596832	0.33110207319259644	0.3253789246082306	0.32182446122169495	0.32982710003852844	0.3265223801136017	0.3228057026863098	0.32595428824424744	0.3201315104961395	0.33177900314331055	0.323212206363678	0.3223957419395447	0.3284807801246643	0.3211820721626282	0.32681208848953247	0.3318195939064026	0.3319581151008606	0.33005884289741516	0.3284356892108917
CRYZ	0.3067566156387329	0.30551084876060486	0.30780813097953796	0.3085844814777374	0.3034830689430237	0.25139981508255005	0.29874715209007263	0.30471840500831604	0.17199447751045227	0.3027292788028717	0.30358728766441345	0.3056003153324127	0.31230005621910095	0.3087071478366852	0.3009903132915497	0.3012222647666931	0.30429086089134216	0.3081299066543579	0.29971009492874146	0.30967700481414795	0.3067319393157959	0.3069888651371002	0.30219852924346924	0.30046093463897705	0.3058263063430786	0.21661968529224396	0.29971328377723694	0.30733001232147217	0.3067946434020996	0.3054230809211731	0.3061957061290741	0.308342844247818	0.24720904231071472	0.30812954902648926	0.30741971731185913	0.2978074848651886	0.3019627034664154	0.3084809184074402	0.3054810166358948	0.30693191289901733	0.30851903557777405	0.3062615692615509	0.30451738834381104	0.30301231145858765	0.3061142563819885	0.3050313889980316	0.3055797219276428	0.30876749753952026	0.30598214268684387
TYW3	0.1898062527179718	0.1841641366481781	0.18889066576957703	0.19068831205368042	0.18396027386188507	0.0	0.13216504454612732	0.18387559056282043	0.1818210780620575	0.1891767829656601	0.18997952342033386	0.1900176852941513	0.19079042971134186	0.18954966962337494	0.1878298670053482	0.18277373909950256	0.18834573030471802	0.18887370824813843	0.18505960702896118	0.19092139601707458	0.19175109267234802	0.18835359811782837	0.191667377948761	0.05987460911273956	0.18973226845264435	0.1781788021326065	0.18756161630153656	0.18977990746498108	0.19000883400440216	0.18483588099479675	0.19068533182144165	0.18912702798843384	0.09766855835914612	0.18382783234119415	0.1810503751039505	0.18872113525867462	0.17643679678440094	0.18615908920764923	0.18721377849578857	0.1867268681526184	0.1901787966489792	0.17198841273784637	0.1861741542816162	0.1862175017595291	0.18500682711601257	0.1886986643075943	0.18493930995464325	0.18432490527629852	0.1857735514640808
ACADM	0.3909205198287964	0.38891926407814026	0.3831897974014282	0.3912215232849121	0.3905044496059418	0.38594549894332886	0.3904011845588684	0.3861978054046631	0.38299089670181274	0.39084291458129883	0.39354753494262695	0.3842862546443939	0.3854158818721771	0.3903921842575073	0.38503822684288025	0.39390623569488525	0.3865244686603546	0.38788118958473206	0.3868350088596344	0.38673320412635803	0.392446905374527	0.3906373679637909	0.3896893858909607	0.3853949308395386	0.38857895135879517	0.3786194622516632	0.3939053416252136	0.387115478515625	0.39326030015945435	0.3859444558620453	0.38900846242904663	0.38507577776908875	0.3896791338920593	0.3926754891872406	0.38883936405181885	0.3898557424545288	0.38650205731391907	0.39397144317626953	0.38892316818237305	0.39250820875167847	0.38789644837379456	0.3900556266307831	0.3936278223991394	0.39096423983573914	0.39070791006088257	0.38966500759124756	0.39102521538734436	0.3898223042488098	0.3926796317100525
RABGGTB	0.31551986932754517	0.31074994802474976	0.31371408700942993	0.30689558386802673	0.31210920214653015	0.3115426301956177	0.30548664927482605	0.3121805787086487	0.3060096800327301	0.31095048785209656	0.3157796263694763	0.3135034739971161	0.30581316351890564	0.3094880282878876	0.3135131299495697	0.3068394064903259	0.31161054968833923	0.3045536279678345	0.31295812129974365	0.3108518719673157	0.31185442209243774	0.30873048305511475	0.3011389374732971	0.30983349680900574	0.30980655550956726	0.3021406829357147	0.3123663663864136	0.3111341595649719	0.311487078666687	0.3109152615070343	0.31069016456604004	0.31025221943855286	0.3044118285179138	0.3166618347167969	0.309447318315506	0.3068658709526062	0.3148587942123413	0.3081953525543213	0.30937376618385315	0.31344980001449585	0.3127225637435913	0.3049183487892151	0.3135553300380707	0.3103857934474945	0.30846643447875977	0.3054525852203369	0.30954426527023315	0.3087140619754791	0.3069648742675781
PIGK	0.2211838811635971	0.222069650888443	0.21878457069396973	0.22422508895397186	0.22274789214134216	0.21787427365779877	0.22339557111263275	0.22093944251537323	0.217324361205101	0.2220437228679657	0.22253194451332092	0.21807602047920227	0.2129499465227127	0.22030119597911835	0.2231239229440689	0.22108778357505798	0.22305899858474731	0.2237306386232376	0.21502478420734406	0.21786652505397797	0.22204624116420746	0.2191794365644455	0.21854156255722046	0.21373623609542847	0.2218620479106903	0.21866795420646667	0.22245003283023834	0.224461629986763	0.22188474237918854	0.22057496011257172	0.2229190170764923	0.221512570977211	0.21578583121299744	0.22491693496704102	0.22042348980903625	0.21858038008213043	0.22122205793857574	0.21922440826892853	0.22141574323177338	0.22578851878643036	0.22210046648979187	0.22227127850055695	0.22565323114395142	0.21882636845111847	0.21902112662792206	0.22329947352409363	0.22047670185565948	0.21577449142932892	0.22382527589797974
USP33	0.17204777896404266	0.17602282762527466	0.17076635360717773	0.17916442453861237	0.17440754175186157	0.17307089269161224	0.17357055842876434	0.173803448677063	0.1748698651790619	0.1695939004421234	0.17413802444934845	0.17670702934265137	0.17325496673583984	0.17573046684265137	0.17103880643844604	0.1750779151916504	0.1761631816625595	0.174787238240242	0.17168162763118744	0.17504164576530457	0.17553654313087463	0.1783660650253296	0.17082595825195312	0.17589892446994781	0.17394421994686127	0.17428797483444214	0.17586055397987366	0.17733319103717804	0.17660227417945862	0.17460934817790985	0.17625293135643005	0.1771167367696762	0.17727504670619965	0.17658717930316925	0.16662563383579254	0.1761026382446289	0.17099300026893616	0.1775650531053543	0.17195895314216614	0.1772548407316208	0.17379221320152283	0.17423827946186066	0.18126817047595978	0.17289212346076965	0.17121921479701996	0.18072794377803802	0.1743922084569931	0.16952338814735413	0.17509083449840546
NEXN	0.1688239574432373	0.16503623127937317	0.1612277328968048	0.16137877106666565	0.16230785846710205	0.0641920268535614	0.16320574283599854	0.1567656397819519	0.16316740214824677	0.163666233420372	0.16484104096889496	0.1610734909772873	0.16046757996082306	0.16365502774715424	0.16173356771469116	0.1593664288520813	0.16011422872543335	0.16222482919692993	0.1616254299879074	0.15941573679447174	0.1648585945367813	0.16243639588356018	0.1634833663702011	0.15918144583702087	0.1592293083667755	0.08118411898612976	0.15217894315719604	0.16807687282562256	0.16209828853607178	0.16260874271392822	0.1620868593454361	0.16303108632564545	0.1583556830883026	0.16201049089431763	0.15750952064990997	0.15927565097808838	0.16000942885875702	0.16281068325042725	0.16188929975032806	0.16287685930728912	0.16330957412719727	0.16349343955516815	0.1632668823003769	0.1604750156402588	0.16011498868465424	0.16623401641845703	0.16216568648815155	0.15815262496471405	0.16444599628448486
FUBP1	0.2819349765777588	0.2845708727836609	0.2827802896499634	0.2846234440803528	0.2864932119846344	0.2775729298591614	0.2840779423713684	0.28387781977653503	0.28238964080810547	0.27189046144485474	0.2884788513183594	0.28734588623046875	0.28536903858184814	0.2875801622867584	0.2808338701725006	0.28423184156417847	0.2828153967857361	0.2844701111316681	0.28355878591537476	0.28614023327827454	0.28756871819496155	0.28505969047546387	0.28489646315574646	0.2856066823005676	0.28217455744743347	0.2771047353744507	0.28930938243865967	0.2841690182685852	0.28599897027015686	0.28293392062187195	0.27951833605766296	0.289773166179657	0.28253039717674255	0.285815566778183	0.2808942496776581	0.2807579040527344	0.2878379821777344	0.2865068316459656	0.283151775598526	0.2875630557537079	0.2809697985649109	0.2808440327644348	0.29259392619132996	0.2817087173461914	0.28533628582954407	0.285462886095047	0.28317520022392273	0.2811902165412903	0.28393909335136414
IFI44L	0.7758961915969849	0.7896062135696411	0.7784937024116516	0.7780239582061768	0.7882192134857178	0.766194224357605	0.7784280776977539	0.7762629389762878	0.7755870819091797	0.7769524455070496	0.779332160949707	0.7758463621139526	0.7781080603599548	0.7819262146949768	0.7768661379814148	0.7764297127723694	0.7817484140396118	0.7756100296974182	0.7782808542251587	0.7856885194778442	0.7785936594009399	0.7759934067726135	0.7794780731201172	0.9406366944313049	0.7830711603164673	0.7858843803405762	0.7879253625869751	0.7837350368499756	0.781435489654541	0.7756591439247131	0.7770549654960632	0.7788213491439819	0.6397370100021362	0.7949902415275574	0.7793385982513428	0.7717214226722717	0.7843488454818726	0.777179479598999	0.7761501669883728	0.7828735709190369	0.7822949886322021	0.7765175104141235	0.7802339792251587	0.7830768823623657	0.7736521363258362	0.7768102884292603	0.7797442674636841	0.7742571830749512	0.7823089957237244
IFI44	0.5940791368484497	0.5999460816383362	0.5961323380470276	0.5970457196235657	0.5963410139083862	0.5971289873123169	0.5948734283447266	0.5970292091369629	0.5918054580688477	0.5983505249023438	0.6007896065711975	0.5956804752349854	0.5935117602348328	0.5968905091285706	0.5925915241241455	0.6023883819580078	0.5964389443397522	0.5968657732009888	0.598388135433197	0.601039707660675	0.5934149026870728	0.5939261317253113	0.5978637337684631	0.5961716175079346	0.5947635769844055	0.5961804986000061	0.6068647503852844	0.6019198894500732	0.5990049242973328	0.5994440913200378	0.5942196846008301	0.5962543487548828	0.5861499905586243	0.6099597811698914	0.5978881120681763	0.5934213995933533	0.5979416370391846	0.5957952737808228	0.5887369513511658	0.6011784076690674	0.5990849733352661	0.5950040817260742	0.6020113825798035	0.6066662073135376	0.5967035889625549	0.5926238298416138	0.5992844700813293	0.5910483598709106	0.5937522053718567
RPF1	0.5848645567893982	0.5866255760192871	0.5832160115242004	0.5869988203048706	0.583998441696167	0.5871391296386719	0.5839913487434387	0.5859799981117249	0.577410876750946	0.5863251686096191	0.5861467123031616	0.5840610265731812	0.5779926776885986	0.5807812809944153	0.5918723940849304	0.5876293778419495	0.5833810567855835	0.576069712638855	0.5883244276046753	0.5871624946594238	0.583554744720459	0.5815662145614624	0.5830326676368713	0.5831624865531921	0.582385778427124	0.5792763829231262	0.5880184173583984	0.5808286070823669	0.5865598917007446	0.5887935757637024	0.5831947326660156	0.5840051770210266	0.5831892490386963	0.5867245197296143	0.5858095288276672	0.5861337780952454	0.5883854627609253	0.582810640335083	0.5797238945960999	0.5929499268531799	0.5819804072380066	0.5886954665184021	0.5814961194992065	0.5842214822769165	0.5876089930534363	0.5834024548530579	0.5840196013450623	0.5844202041625977	0.5811517834663391
GNG5	0.5645553469657898	0.5583134889602661	0.5622299909591675	0.5616651177406311	0.5600917935371399	0.5534146428108215	0.5547078847885132	0.5591462254524231	0.5503596067428589	0.5577021241188049	0.5583767890930176	0.5588486790657043	0.5568305253982544	0.5581219792366028	0.5667866468429565	0.5587400197982788	0.5593486428260803	0.5596928000450134	0.5545833706855774	0.5623112320899963	0.5595173835754395	0.5519055128097534	0.5522291660308838	0.5600129961967468	0.5571588277816772	0.5518961548805237	0.5629100203514099	0.560417890548706	0.5616059899330139	0.5623518228530884	0.5546606183052063	0.5603573322296143	0.5605980753898621	0.5650511384010315	0.561774492263794	0.561603844165802	0.5595757961273193	0.556374728679657	0.5556613802909851	0.5603007078170776	0.5602383017539978	0.5571780800819397	0.5597565770149231	0.5620609521865845	0.5595992803573608	0.5662343502044678	0.5576318502426147	0.556503176689148	0.5572935342788696
CTBS	0.18633563816547394	0.18009832501411438	0.17412236332893372	0.17883434891700745	0.18558794260025024	0.17215658724308014	0.1787647306919098	0.18012365698814392	0.17628559470176697	0.18154588341712952	0.18190033733844757	0.18162018060684204	0.17866386473178864	0.18099051713943481	0.18639633059501648	0.1787540167570114	0.17671062052249908	0.17725037038326263	0.1816166788339615	0.181721031665802	0.17941883206367493	0.1824236512184143	0.17828194797039032	0.178769052028656	0.18086697161197662	0.1776837259531021	0.190081387758255	0.1811319887638092	0.1773240864276886	0.17859837412834167	0.17766043543815613	0.1846117526292801	0.17266084253787994	0.18615826964378357	0.1786154806613922	0.17937669157981873	0.1818997859954834	0.17961488664150238	0.18219025433063507	0.18704941868782043	0.1802324652671814	0.17760008573532104	0.1841549575328827	0.17918339371681213	0.17761537432670593	0.17961564660072327	0.17919506132602692	0.17820291221141815	0.18168999254703522
SSX2IP	0.0	0.0	0.0	0.0	0.0	0.0	0.0	0.0	0.0	0.0	0.0	0.0	0.0	0.0	0.0	0.0	0.0	0.0	0.0	0.0	0.0	0.0	0.0	0.0	0.0	0.0	0.0	0.0	0.0	0.0	0.0	0.0	0.0	0.0	0.0	0.0	0.0	0.0	0.0	0.0	0.0	0.0	0.0	0.0	0.0	0.0	0.0	0.0	0.0
MCOLN2	0.0	0.0	0.0	0.0	0.0	0.0	0.0	0.0	0.0	0.0	0.0	0.0	0.0	0.0	0.0	0.0	0.0	0.0	0.0	0.0	0.0	0.0	0.0	0.0	0.0	0.0	0.0	0.0	0.0	0.0	0.0	0.0	0.0	0.0	0.0	0.0	0.0	0.0	0.0	0.0	0.0	0.0	0.0	0.0	0.0	0.0	0.0	0.0	0.0
SYDE2	0.0	0.0	0.0	0.0	0.0	0.0	0.0	0.0	0.0	0.0	0.0	0.0	0.0	0.0	0.0	0.0	0.0	0.0	0.0	0.0	0.0	0.0	0.0	0.0	0.0	0.0	0.0	0.0	0.0	0.0	0.0	0.0	0.0	0.0	0.0	0.0	0.0	0.0	0.0	0.0	0.0	0.0	0.0	0.0	0.0	0.0	0.0	0.0	0.0
C1orf52	0.32607460021972656	0.3236050307750702	0.32658177614212036	0.3197632431983948	0.32383090257644653	0.3199423551559448	0.32354703545570374	0.32421639561653137	0.3220336139202118	0.3206064701080322	0.3266332745552063	0.31963443756103516	0.32187530398368835	0.3255532383918762	0.32213056087493896	0.3158041834831238	0.32397228479385376	0.32791706919670105	0.3234825134277344	0.3252648413181305	0.3262800872325897	0.321494460105896	0.3237888514995575	0.3227297067642212	0.3250119388103485	0.32029271125793457	0.324794203042984	0.32320448756217957	0.32451727986335754	0.3225383758544922	0.3227704167366028	0.32833316922187805	0.31989502906799316	0.3281908333301544	0.326006144285202	0.321405827999115	0.32197389006614685	0.3278353214263916	0.32453790307044983	0.3255690634250641	0.31960952281951904	0.3235555589199066	0.3279826045036316	0.31523337960243225	0.32474881410598755	0.3224562406539917	0.32426750659942627	0.3167208135128021	0.32658886909484863
BCL10	0.11853146553039551	0.11775709688663483	0.1185571625828743	0.11762987077236176	0.11754144728183746	0.0	0.1167212575674057	0.11540087312459946	0.1112264096736908	0.10580292344093323	0.1154775619506836	0.11872684955596924	0.04457324743270874	0.11492206901311874	0.10975661128759384	0.1157371774315834	0.11812157183885574	0.12031452357769012	0.11780164390802383	0.12067405879497528	0.11612431704998016	0.11971312761306763	0.1175788938999176	0.1106923371553421	0.11737269163131714	0.11186997592449188	0.12557333707809448	0.11401380598545074	0.1197936087846756	0.11818035691976547	0.1191379725933075	0.11263628304004669	0.08935531973838806	0.11685976386070251	0.11909869313240051	0.11781100183725357	0.1163015067577362	0.11670024693012238	0.11635055392980576	0.12049444019794464	0.119619220495224	0.11948096007108688	0.11699669063091278	0.11644449830055237	0.11744767427444458	0.11765361577272415	0.1113271415233612	0.1149543821811676	0.11807136982679367
ZNHIT6	0.0	0.0	0.0	0.0	0.0	0.0	0.0	0.0	0.0	0.0	0.0	0.0	0.0	0.0	0.0	0.0	0.0	0.0	0.0	0.0	0.0	0.0	0.0	0.0	0.0	0.0	0.0	0.0	0.0	0.0	0.0	0.0	0.0	0.0	0.0	0.0	0.0	0.0	0.0	0.0	0.0	0.0	0.0	0.0	0.0	0.0	0.0	0.0	0.0
ODF2L	0.3982166647911072	0.3959243595600128	0.3906165063381195	0.4006442427635193	0.3898274302482605	0.38950982689857483	0.3962077498435974	0.39916643500328064	0.3910740613937378	0.39408254623413086	0.3953009843826294	0.3979831337928772	0.39533382654190063	0.3948169946670532	0.3934483230113983	0.394110769033432	0.39724206924438477	0.39656156301498413	0.3982226252555847	0.39835578203201294	0.38908350467681885	0.3962748050689697	0.39999374747276306	0.3964233994483948	0.3975526690483093	0.38844481110572815	0.39964672923088074	0.39499664306640625	0.39564284682273865	0.3962450921535492	0.3962556719779968	0.39801904559135437	0.39616817235946655	0.39579692482948303	0.40117794275283813	0.393376886844635	0.3936055898666382	0.39611998200416565	0.39614710211753845	0.3959279954433441	0.397953063249588	0.395864337682724	0.40313050150871277	0.38734015822410583	0.39213472604751587	0.39888545870780945	0.39454665780067444	0.3932940363883972	0.39956554770469666
SH3GLB1	0.5000715255737305	0.49428102374076843	0.491942822933197	0.4976291358470917	0.4940870404243469	0.48816466331481934	0.3379421532154083	0.49406787753105164	0.38576745986938477	0.49306216835975647	0.5000445246696472	0.4990895092487335	0.409241259098053	0.49533846974372864	0.49974748492240906	0.4936400055885315	0.49618983268737793	0.49511098861694336	0.4976775050163269	0.5018523335456848	0.5010347366333008	0.5001628398895264	0.4971854090690613	0.19260716438293457	0.4956267774105072	0.4890342056751251	0.5098121166229248	0.49496838450431824	0.49349111318588257	0.49477168917655945	0.49186089634895325	0.4986523687839508	0.2679348289966583	0.4928857386112213	0.4929487109184265	0.4974919557571411	0.4886486530303955	0.4965576231479645	0.48682308197021484	0.49640870094299316	0.4944925904273987	0.4968011975288391	0.49967634677886963	0.4910922050476074	0.49355271458625793	0.49567145109176636	0.499417781829834	0.4967957139015198	0.4956524968147278
LMO4	0.25802889466285706	0.2588198781013489	0.257763147354126	0.2517049014568329	0.2542148232460022	0.25734424591064453	0.254660964012146	0.2552885413169861	0.25248998403549194	0.25449949502944946	0.2588604688644409	0.25943538546562195	0.25526294112205505	0.25697222352027893	0.2576122283935547	0.2506149411201477	0.2578139305114746	0.25865715742111206	0.25858595967292786	0.2588909864425659	0.25895005464553833	0.258980393409729	0.25811126828193665	0.25592589378356934	0.2583906948566437	0.2526796758174896	0.26172885298728943	0.25771859288215637	0.254406601190567	0.2560695707798004	0.25967833399772644	0.25879448652267456	0.25173819065093994	0.2559833824634552	0.2542506456375122	0.25237783789634705	0.2610921561717987	0.26202261447906494	0.25507086515426636	0.25746315717697144	0.2570021152496338	0.2569536864757538	0.2524887025356293	0.2592630386352539	0.25883933901786804	0.2562047243118286	0.26116594672203064	0.25189563632011414	0.2606867551803589
PKN2	0.08885663747787476	0.08498331159353256	0.08863323926925659	0.08705359697341919	0.08564776927232742	0.08110064268112183	0.08354189991950989	0.08674422651529312	0.08757651597261429	0.07919676601886749	0.08819764852523804	0.0880252793431282	0.09069573879241943	0.08941085636615753	0.08358162641525269	0.0871390774846077	0.08635469526052475	0.08988294005393982	0.08639384061098099	0.0843212902545929	0.09171316027641296	0.08515859395265579	0.0872456356883049	0.08744995296001434	0.08699483424425125	0.07222184538841248	0.08459877967834473	0.08643787354230881	0.08968063443899155	0.08568203449249268	0.08871553093194962	0.09010832756757736	0.07668531686067581	0.08625611662864685	0.08064055442810059	0.08294755220413208	0.07427763938903809	0.08903003484010696	0.08522575348615646	0.08720909804105759	0.08587704598903656	0.08562415838241577	0.08105418086051941	0.08219977468252182	0.08895965665578842	0.08476485311985016	0.08866751194000244	0.08384435623884201	0.08618150651454926
GTF2B	0.402321457862854	0.39990225434303284	0.4004737138748169	0.4054874777793884	0.40279048681259155	0.397211492061615	0.4000922739505768	0.40350547432899475	0.3982827663421631	0.40349966287612915	0.4052019715309143	0.3991958796977997	0.4037593901157379	0.40072447061538696	0.40642157196998596	0.4035261273384094	0.40244489908218384	0.4038306474685669	0.401222825050354	0.4016853868961334	0.404975563287735	0.4012622833251953	0.4035167098045349	0.40246114134788513	0.40358349680900574	0.3968258202075958	0.40710318088531494	0.4061543643474579	0.4064210057258606	0.39977341890335083	0.40253913402557373	0.406891405582428	0.3966785669326782	0.40596726536750793	0.39856454730033875	0.40224558115005493	0.40301981568336487	0.40287768840789795	0.4018886983394623	0.40554752945899963	0.4029509723186493	0.3959546685218811	0.4086862802505493	0.4001399874687195	0.4013402462005615	0.4016203284263611	0.4022424817085266	0.4009525775909424	0.4052886366844177
RBMXL1	0.3313136696815491	0.3295627534389496	0.33281898498535156	0.33698570728302	0.336735337972641	0.33420631289482117	0.3328520357608795	0.33818289637565613	0.33225780725479126	0.3224621117115021	0.33239132165908813	0.3397202789783478	0.3279178738594055	0.33177363872528076	0.33472371101379395	0.32363632321357727	0.3321172893047333	0.33049261569976807	0.33608144521713257	0.3358655869960785	0.334277868270874	0.3292366862297058	0.3391757905483246	0.3335151672363281	0.3364134728908539	0.3263188898563385	0.3426608741283417	0.33491453528404236	0.33170726895332336	0.332900732755661	0.33193454146385193	0.33407729864120483	0.3299347162246704	0.33625850081443787	0.3272135555744171	0.3307473957538605	0.3345496952533722	0.33954936265945435	0.33180221915245056	0.3398516774177551	0.3347252607345581	0.33333054184913635	0.34006527066230774	0.3342339098453522	0.3332587480545044	0.33631467819213867	0.3381974399089813	0.33224722743034363	0.3326420485973358
GBP3	0.21816682815551758	0.21486406028270721	0.21221670508384705	0.21660858392715454	0.21524155139923096	0.21267345547676086	0.21334241330623627	0.2150072604417801	0.21267424523830414	0.20998144149780273	0.21700911223888397	0.21560119092464447	0.21232108771800995	0.21571476757526398	0.21013936400413513	0.21333235502243042	0.21046271920204163	0.20853710174560547	0.21444900333881378	0.21501599252223969	0.21172207593917847	0.21069550514221191	0.21057820320129395	0.21101544797420502	0.21341785788536072	0.2085864394903183	0.21554559469223022	0.21353581547737122	0.21529988944530487	0.2147791087627411	0.21624170243740082	0.21849128603935242	0.20996683835983276	0.2172086089849472	0.2161644697189331	0.20958197116851807	0.21371059119701385	0.21612820029258728	0.21062053740024567	0.2147165983915329	0.21385811269283295	0.21296557784080505	0.2161945402622223	0.2124331295490265	0.21367764472961426	0.21606317162513733	0.21418729424476624	0.21046766638755798	0.21331775188446045
GBP1	0.5285158157348633	0.5315131545066833	0.530390739440918	0.5315830111503601	0.5331299304962158	0.5338574647903442	0.531958818435669	0.529802680015564	0.5275790095329285	0.5284693837165833	0.5312557220458984	0.5260559916496277	0.5262552499771118	0.5297095775604248	0.5293563008308411	0.53428053855896	0.5282313823699951	0.5286470651626587	0.5309861302375793	0.529695987701416	0.5307994484901428	0.5325847864151001	0.5347355008125305	0.5322211980819702	0.53183513879776	0.5411324501037598	0.5411050319671631	0.5297278761863708	0.5293782949447632	0.5316948890686035	0.529626727104187	0.52884840965271	0.5328997373580933	0.5360194444656372	0.5332462787628174	0.5280994176864624	0.5291669964790344	0.5331207513809204	0.5275343656539917	0.5344927310943604	0.5342420935630798	0.5337981581687927	0.5362372398376465	0.5389523506164551	0.5240131616592407	0.5311247110366821	0.5318223237991333	0.5286843776702881	0.5254567265510559
GBP2	0.622670590877533	0.627335786819458	0.6249696612358093	0.622620701789856	0.6279436945915222	0.6156880855560303	0.6233173608779907	0.6251611113548279	0.6179254055023193	0.6205523610115051	0.6291213631629944	0.6223249435424805	0.614212691783905	0.6266180872917175	0.6180228590965271	0.6155287027359009	0.6290680170059204	0.6244704127311707	0.6245514750480652	0.626564621925354	0.6249202489852905	0.6225799918174744	0.6342073678970337	0.6122084259986877	0.6209182739257812	0.6186308860778809	0.6312968730926514	0.6222743988037109	0.6220774054527283	0.628858208656311	0.6119376420974731	0.6273291707038879	0.6222760081291199	0.6311672329902649	0.626483142375946	0.6167284250259399	0.6224073767662048	0.6310195326805115	0.6232188940048218	0.6283632516860962	0.6247029304504395	0.6211414933204651	0.6249833106994629	0.6326314210891724	0.62766432762146	0.6237069964408875	0.6276252865791321	0.6197316646575928	0.6280222535133362
GBP4	0.3397160768508911	0.33493053913116455	0.33596178889274597	0.3374360501766205	0.3357062041759491	0.3405366539955139	0.33965224027633667	0.3352814018726349	0.3272045850753784	0.33678585290908813	0.3384186029434204	0.3336801826953888	0.3365570902824402	0.337210088968277	0.34460604190826416	0.33651816844940186	0.3306009769439697	0.3331865966320038	0.3364659547805786	0.3391491770744324	0.33598610758781433	0.3393983244895935	0.3365703225135803	0.3353503942489624	0.34103596210479736	0.3493749499320984	0.3459111750125885	0.33692172169685364	0.3342181146144867	0.3319869339466095	0.34351006150245667	0.3347236216068268	0.3367689251899719	0.3461610674858093	0.335149347782135	0.33544623851776123	0.3345867693424225	0.3370516300201416	0.32542914152145386	0.3355260193347931	0.3401469886302948	0.3362556993961334	0.33794087171554565	0.34226560592651367	0.329900860786438	0.34172606468200684	0.33503392338752747	0.3353438377380371	0.3308642506599426
GBP5	0.40060991048812866	0.40500590205192566	0.4015340209007263	0.4016921818256378	0.4101044535636902	0.4068155884742737	0.40169230103492737	0.4072363078594208	0.40316030383110046	0.40297776460647583	0.40618422627449036	0.4013306200504303	0.40012648701667786	0.4060094356536865	0.407997190952301	0.4073486030101776	0.40078550577163696	0.398414671421051	0.4021608829498291	0.408456951379776	0.4042151868343353	0.40205904841423035	0.4001013934612274	0.4058450162410736	0.4028249979019165	0.41780656576156616	0.4168890416622162	0.401958167552948	0.40477603673934937	0.4017728567123413	0.4074965715408325	0.4046856164932251	0.4067997932434082	0.41126739978790283	0.4042680561542511	0.39807772636413574	0.40831950306892395	0.4045097827911377	0.39935606718063354	0.40585386753082275	0.4078270196914673	0.40533673763275146	0.4046023190021515	0.4093467891216278	0.3999013900756836	0.4035361707210541	0.4070133864879608	0.402493417263031	0.40971437096595764
LRRC8B	0.0	0.0	0.0	0.0	0.0	0.0	0.0	0.0	0.0	0.0	0.0	0.0	0.0	0.0	0.0	0.0	0.0	0.0	0.0	0.0	0.0	0.0	0.0	0.0	0.0	0.0	0.0	0.0	0.0	0.0	0.0	0.0	0.0	0.0	0.0	0.0	0.0	0.0	0.0	0.0	0.0	0.0	0.0	0.0	0.0	0.0	0.0	0.0	0.0
LRRC8C	0.07282357662916183	0.07354345917701721	0.07410384714603424	0.07230642437934875	0.07245033234357834	0.07475964725017548	0.06845898181200027	0.07086537778377533	0.06419909000396729	0.06915586441755295	0.08337024599313736	0.07709861546754837	0.06886184215545654	0.07221023738384247	0.08056367188692093	0.06584969162940979	0.07453827559947968	0.07383411377668381	0.07209976017475128	0.07194384187459946	0.06812671571969986	0.06608837842941284	0.06849955767393112	0.06304529309272766	0.07673394680023193	0.07135455310344696	0.07713912427425385	0.07401010394096375	0.07432463765144348	0.07404516637325287	0.07218760251998901	0.07739268243312836	0.07249504327774048	0.07652319967746735	0.06835886090993881	0.07222650945186615	0.07025646418333054	0.07305960357189178	0.07300305366516113	0.0747792199254036	0.07334090769290924	0.07191582024097443	0.0740635097026825	0.07367794215679169	0.07234516739845276	0.0760597288608551	0.07926828414201736	0.0769101232290268	0.07243133336305618
LRRC8D	0.05217590555548668	0.05175340548157692	0.05360664427280426	0.0560450404882431	0.054064929485321045	0.0467861071228981	0.04997064173221588	0.053346291184425354	0.04719623550772667	0.04939475655555725	0.05551597476005554	0.05703595280647278	0.05088597163558006	0.054800257086753845	0.051295340061187744	0.05058082938194275	0.05196013301610947	0.05550666153430939	0.05267459154129028	0.05457696691155434	0.05044716224074364	0.05212311074137688	0.052203524857759476	0.0533919520676136	0.05267708748579025	0.051852960139513016	0.05656828731298447	0.054996900260448456	0.05482099950313568	0.05174442380666733	0.05263793468475342	0.05422555282711983	0.0509677529335022	0.056994467973709106	0.055948302149772644	0.052815716713666916	0.04921340197324753	0.047674957662820816	0.053046148270368576	0.05828249454498291	0.05328446254134178	0.053944334387779236	0.05730850622057915	0.048309482634067535	0.05234410986304283	0.05441349372267723	0.05383634567260742	0.050853319466114044	0.05580868199467659
ZNF326	0.1397152841091156	0.13752421736717224	0.13767635822296143	0.14198456704616547	0.13377290964126587	0.1293005794286728	0.13709306716918945	0.13422025740146637	0.12715405225753784	0.13453160226345062	0.14059597253799438	0.12923943996429443	0.13739323616027832	0.13627934455871582	0.1325005143880844	0.1365160048007965	0.13599157333374023	0.1391322910785675	0.13810835778713226	0.13358396291732788	0.13932807743549347	0.14293113350868225	0.13793078064918518	0.1346445530653	0.13511338829994202	0.13446477055549622	0.14461323618888855	0.13897237181663513	0.13423162698745728	0.13743430376052856	0.1380344033241272	0.1396075338125229	0.1362512856721878	0.13790979981422424	0.13696056604385376	0.13836243748664856	0.13124698400497437	0.1359959840774536	0.1342383623123169	0.13835301995277405	0.1380990445613861	0.13486967980861664	0.14344094693660736	0.13789498805999756	0.13619443774223328	0.13771063089370728	0.13409951329231262	0.13442464172840118	0.13806764781475067
CDC7	0.0	0.0	0.0	0.0	0.0	0.0	0.0	0.0	0.0	0.0	0.0	0.0	0.0	0.0	0.0	0.0	0.0	0.0	0.0	0.0	0.0	0.0	0.0	0.0	0.0	0.0	0.0	0.0	0.0	0.0	0.0	0.0	0.0	0.0	0.0	0.0	0.0	0.0	0.0	0.0	0.0	0.0	0.0	0.0	0.0	0.0	0.0	0.0	0.0010012947022914886
TGFBR3	0.2773798108100891	0.27943700551986694	0.2814834415912628	0.2780054211616516	0.2729947865009308	0.279315322637558	0.26338082551956177	0.2785104513168335	0.27547547221183777	0.27386561036109924	0.28223252296447754	0.27588585019111633	0.27748847007751465	0.27869880199432373	0.27696263790130615	0.268175333738327	0.27647945284843445	0.2809234857559204	0.2731279134750366	0.2828167676925659	0.2781066298484802	0.27699753642082214	0.2759387195110321	0.2830422520637512	0.2757473289966583	0.2748708724975586	0.2857227921485901	0.2789697051048279	0.2778369188308716	0.27833813428878784	0.27619418501853943	0.279022753238678	0.19728165864944458	0.2772669494152069	0.28086090087890625	0.26875030994415283	0.2770424783229828	0.27443087100982666	0.27496200799942017	0.28014084696769714	0.27868154644966125	0.27227818965911865	0.27885377407073975	0.27571532130241394	0.2776975929737091	0.27715110778808594	0.27790310978889465	0.2758193612098694	0.27230262756347656
RPAP2	0.19913604855537415	0.19463446736335754	0.19555583596229553	0.19848716259002686	0.19836771488189697	0.19846482574939728	0.19275294244289398	0.20038995146751404	0.18860411643981934	0.19660484790802002	0.19904053211212158	0.19224636256694794	0.1949688047170639	0.19429758191108704	0.1909121870994568	0.19294272363185883	0.19555431604385376	0.19656993448734283	0.19605281949043274	0.1960863173007965	0.2015882283449173	0.1995156705379486	0.1980348825454712	0.1978665441274643	0.1959671825170517	0.16823206841945648	0.19439683854579926	0.19887839257717133	0.19714567065238953	0.1973211169242859	0.19616977870464325	0.19488558173179626	0.19229985773563385	0.1991046518087387	0.20230402052402496	0.19733309745788574	0.18969832360744476	0.19394904375076294	0.19001421332359314	0.1980242133140564	0.19465753436088562	0.19760948419570923	0.19858942925930023	0.19153951108455658	0.19620102643966675	0.19727611541748047	0.19086167216300964	0.19271163642406464	0.19658038020133972
GFI1	0.32359617948532104	0.32320183515548706	0.3272905647754669	0.3216552436351776	0.32159027457237244	0.3191363215446472	0.319516122341156	0.3224186897277832	0.3170045018196106	0.32201915979385376	0.3268466591835022	0.32654908299446106	0.3225845992565155	0.32313716411590576	0.32355785369873047	0.3236369490623474	0.32088178396224976	0.3239991068840027	0.32658058404922485	0.32258445024490356	0.32289013266563416	0.32275959849357605	0.3229191303253174	0.3208216428756714	0.3282371163368225	0.314785897731781	0.3294399082660675	0.3233014643192291	0.32253822684288025	0.32220005989074707	0.32416483759880066	0.32135942578315735	0.31909844279289246	0.3308282792568207	0.3234020471572876	0.3212943971157074	0.32364991307258606	0.3237304389476776	0.3165911138057709	0.32647547125816345	0.3262770473957062	0.326270192861557	0.32313036918640137	0.3195973336696625	0.33107855916023254	0.3263605237007141	0.32417139410972595	0.3261408507823944	0.3218690752983093
RPL5	1.0	1.0	1.0	1.0	1.0	1.0	1.0	1.0	1.0	1.0	1.0	1.0	1.0	1.0	1.0	1.0	1.0	1.0	1.0	1.0	1.0	1.0	1.0	1.0	1.0	1.0	1.0	1.0	1.0	1.0	1.0	1.0	1.0	1.0	1.0	1.0	1.0	1.0	1.0	1.0	1.0	1.0	1.0	1.0	1.0	1.0	1.0	1.0	1.0
MTF2	0.3902798593044281	0.3856375217437744	0.3890002965927124	0.3865807056427002	0.38364332914352417	0.3872903287410736	0.2851611077785492	0.3894844353199005	0.32700681686401367	0.3886817693710327	0.3855710029602051	0.39260444045066833	0.37822961807250977	0.3856675326824188	0.38952016830444336	0.3803881108760834	0.3844354450702667	0.38926228880882263	0.38823843002319336	0.3880389332771301	0.38165509700775146	0.38799038529396057	0.3865043818950653	0.33234870433807373	0.38795459270477295	0.10733574628829956	0.4014202356338501	0.3870643973350525	0.38667401671409607	0.3838062286376953	0.3891645669937134	0.389537513256073	0.3099159598350525	0.3866995573043823	0.38867777585983276	0.386624276638031	0.378697007894516	0.3909502625465393	0.38502877950668335	0.3889339566230774	0.3909778296947479	0.3902153968811035	0.39434340596199036	0.3772997558116913	0.3869064152240753	0.3863004446029663	0.3877132534980774	0.38874757289886475	0.3868170976638794
TMED5	0.34463566541671753	0.34213560819625854	0.3436751365661621	0.3457275629043579	0.3405790328979492	0.33684754371643066	0.3447791039943695	0.3460457921028137	0.3452627956867218	0.34126657247543335	0.34431254863739014	0.3491913378238678	0.3413444459438324	0.3464590907096863	0.337634801864624	0.34441688656806946	0.34085923433303833	0.3439876437187195	0.34604910016059875	0.345792680978775	0.3382658064365387	0.3416830599308014	0.34341660141944885	0.3465932309627533	0.3389960527420044	0.32505062222480774	0.3515773117542267	0.3441222310066223	0.34738388657569885	0.33824825286865234	0.3439655303955078	0.3461977541446686	0.33995521068573	0.34178900718688965	0.34515970945358276	0.34303659200668335	0.3396698534488678	0.3357272148132324	0.3398478925228119	0.34173646569252014	0.3473348021507263	0.34584659337997437	0.3428722620010376	0.3391167223453522	0.3435261845588684	0.3433956503868103	0.3475959599018097	0.34100064635276794	0.3450891971588135
DR1	0.36702635884284973	0.3594454526901245	0.36055314540863037	0.3655588626861572	0.3618279695510864	0.36269205808639526	0.3597351014614105	0.36547309160232544	0.35632744431495667	0.3623080551624298	0.36406970024108887	0.36471956968307495	0.35895106196403503	0.36067718267440796	0.369488000869751	0.36500972509384155	0.36224365234375	0.35341766476631165	0.36580586433410645	0.3630819320678711	0.36335286498069763	0.35515090823173523	0.3552410900592804	0.3591427803039551	0.36250200867652893	0.35710346698760986	0.36985498666763306	0.36270102858543396	0.35900476574897766	0.36148759722709656	0.3585103452205658	0.3582799434661865	0.36247625946998596	0.3678702116012573	0.3725791573524475	0.361968070268631	0.3702336549758911	0.3618904650211334	0.35902029275894165	0.3711194396018982	0.36171555519104004	0.3576250672340393	0.36323124170303345	0.3663863241672516	0.3662688136100769	0.3719524145126343	0.36204230785369873	0.3556085526943207	0.3622174859046936
DNTTIP2	0.48357757925987244	0.48420795798301697	0.4819576144218445	0.49058952927589417	0.48416978120803833	0.48696863651275635	0.4786926507949829	0.482690691947937	0.4705829322338104	0.48190632462501526	0.4876925051212311	0.48379895091056824	0.4775983691215515	0.48075374960899353	0.48867788910865784	0.48798003792762756	0.4814808666706085	0.4836221933364868	0.48681139945983887	0.4831489622592926	0.481256365776062	0.48423346877098083	0.49030598998069763	0.4882926642894745	0.48354700207710266	0.48998576402664185	0.49009546637535095	0.48296254873275757	0.48605090379714966	0.4844186305999756	0.48133569955825806	0.48654836416244507	0.47970905900001526	0.4848862588405609	0.4821372628211975	0.47994866967201233	0.481965571641922	0.4853660464286804	0.4781246781349182	0.48895183205604553	0.47887009382247925	0.48162052035331726	0.48576390743255615	0.48297232389450073	0.48093652725219727	0.48422971367836	0.4838355481624603	0.4814243018627167	0.48399466276168823
GCLM	0.42469581961631775	0.42141929268836975	0.4197380542755127	0.42488083243370056	0.42149579524993896	0.41838592290878296	0.42063161730766296	0.41997408866882324	0.42378997802734375	0.4224555492401123	0.4251748323440552	0.42298445105552673	0.4206047058105469	0.4222646653652191	0.4181424677371979	0.41534700989723206	0.4217466711997986	0.4224851727485657	0.42148488759994507	0.42307260632514954	0.41937366127967834	0.4241876006126404	0.426170289516449	0.42348453402519226	0.42095494270324707	0.4179382026195526	0.4238099455833435	0.4213962256908417	0.42483797669410706	0.41822052001953125	0.4210904836654663	0.4250611662864685	0.41590777039527893	0.4231729507446289	0.4185904860496521	0.4196871519088745	0.41954267024993896	0.4230823814868927	0.4165481925010681	0.42311546206474304	0.41956427693367004	0.42617136240005493	0.42183220386505127	0.4206025302410126	0.41720759868621826	0.41892877221107483	0.4258653223514557	0.421222060918808	0.42585158348083496
RWDD3	0.0	0.0	0.0	0.0	0.0	0.0	0.0	0.0	0.0	0.0	0.0	0.0	0.0	0.0	0.0	0.0	0.0	0.0	0.0	0.0	0.0	0.0	0.0	0.0	0.0	0.0	0.0	0.0	0.0	0.0	0.0	0.0	0.0	0.0	0.0	0.0	0.0	0.0	0.0	0.0	0.0	0.0	0.0	0.0	0.0	0.0	0.0	0.0	0.0
DPYD	0.14993751049041748	0.14602044224739075	0.14456234872341156	0.15082405507564545	0.14620165526866913	0.13864657282829285	0.1473829448223114	0.14814306795597076	0.14964547753334045	0.13934309780597687	0.14774098992347717	0.14495807886123657	0.14225614070892334	0.14681893587112427	0.14473585784435272	0.14978979527950287	0.14722299575805664	0.15007217228412628	0.1482418030500412	0.14635272324085236	0.14944739639759064	0.14732535183429718	0.14181768894195557	0.14950478076934814	0.14581932127475739	0.14632798731327057	0.14408867061138153	0.14835672080516815	0.14732122421264648	0.14640642702579498	0.14913016557693481	0.15170879662036896	0.14549097418785095	0.14902614057064056	0.14976190030574799	0.14821909368038177	0.14402759075164795	0.14526012539863586	0.14672645926475525	0.15035127103328705	0.1482347697019577	0.14035505056381226	0.15148864686489105	0.13911856710910797	0.14802387356758118	0.14690017700195312	0.1507585346698761	0.1382596492767334	0.14853434264659882
AGL	0.11178411543369293	0.1140727549791336	0.10994656383991241	0.11383061110973358	0.11245637387037277	0.08716736733913422	0.10181284695863724	0.11099548637866974	0.09876130521297455	0.10941529273986816	0.11651705205440521	0.11557607352733612	0.11419463157653809	0.11210817843675613	0.11117967218160629	0.10854116082191467	0.11251641809940338	0.11401967704296112	0.11364886909723282	0.11436041444540024	0.11563660204410553	0.11141589283943176	0.1126851961016655	0.06342042982578278	0.1137104481458664	0.09227252751588821	0.12438875436782837	0.11574499309062958	0.11287734657526016	0.11226770281791687	0.11215273290872574	0.11579413712024689	0.08523651957511902	0.11464975774288177	0.11277996003627777	0.11233161389827728	0.10851740837097168	0.11405184119939804	0.1147991195321083	0.11043731123209	0.11228235065937042	0.11171454191207886	0.1151348352432251	0.10912412405014038	0.11208522319793701	0.11262586712837219	0.11177095770835876	0.11125093698501587	0.11148488521575928
SLC35A3	0.0685032457113266	0.06808428466320038	0.06108670309185982	0.06798972934484482	0.06609250605106354	0.05599489435553551	0.06568682193756104	0.06522508710622787	0.05748578906059265	0.06332673132419586	0.0670233964920044	0.06617526710033417	0.06717060506343842	0.0654611587524414	0.0668487399816513	0.05988304316997528	0.06510554999113083	0.06635037064552307	0.06262313574552536	0.05855444073677063	0.057530809193849564	0.06499096006155014	0.06722816824913025	0.06486864387989044	0.06359441578388214	0.05760616809129715	0.06380868703126907	0.06824909150600433	0.06435184180736542	0.063727468252182	0.06676248461008072	0.068940669298172	0.057021304965019226	0.0636017695069313	0.06042720004916191	0.06623633205890656	0.06360449641942978	0.059588491916656494	0.06261865794658661	0.06608430296182632	0.06664629280567169	0.06328406184911728	0.07042321562767029	0.06031667813658714	0.06503379344940186	0.06834672391414642	0.06497408449649811	0.06368215382099152	0.06104014813899994
SASS6	0.05245465412735939	0.04803457856178284	0.05423024296760559	0.0509425587952137	0.04426666721701622	0.04900161549448967	0.049537789076566696	0.05352194979786873	0.05155356973409653	0.05115588754415512	0.05308825150132179	0.0532720573246479	0.051547467708587646	0.05211466923356056	0.044610489159822464	0.053389303386211395	0.049787819385528564	0.04843127727508545	0.04831460490822792	0.048847801983356476	0.05096103996038437	0.04775676503777504	0.05255235731601715	0.05463079735636711	0.04914035648107529	0.05027705058455467	0.04695436730980873	0.05239765718579292	0.050786878913640976	0.04228869453072548	0.05182959511876106	0.055827684700489044	0.009559445083141327	0.05125279724597931	0.04904697462916374	0.05226206034421921	0.050401702523231506	0.05166170001029968	0.04774801805615425	0.055889859795570374	0.05184003338217735	0.045247603207826614	0.05023420974612236	0.04797610267996788	0.04724506661295891	0.05026066303253174	0.048159848898649216	0.049032315611839294	0.049583133310079575
TRMT13	0.25344496965408325	0.25080591440200806	0.24654997885227203	0.25365304946899414	0.2524479329586029	0.2465762048959732	0.24885070323944092	0.2493361234664917	0.24642497301101685	0.24520951509475708	0.24983243644237518	0.2444109320640564	0.2507753372192383	0.24880766868591309	0.24869082868099213	0.25118088722229004	0.24932657182216644	0.24660544097423553	0.24713066220283508	0.2513147294521332	0.2532806396484375	0.25352683663368225	0.25216996669769287	0.24724921584129333	0.24799717962741852	0.2446129322052002	0.25233110785484314	0.25161635875701904	0.2500069737434387	0.24998047947883606	0.2531176209449768	0.25548338890075684	0.24927744269371033	0.2527722716331482	0.2510586678981781	0.25203707814216614	0.25255659222602844	0.25028425455093384	0.24614328145980835	0.25446638464927673	0.24970196187496185	0.25090181827545166	0.25358104705810547	0.24317039549350739	0.24737565219402313	0.24968324601650238	0.25295984745025635	0.24855324625968933	0.251328706741333
DBT	0.0	0.0	0.0	0.0	0.0	0.0	0.0	0.0	0.0	0.0	0.0	0.0	0.0	0.0	0.0	0.0	0.0	0.0	0.0	0.0	0.0	0.0	0.0	0.0	0.0	0.0	0.0	0.0	0.0	0.0	0.0	0.0	0.0	0.0	0.0	0.0	0.0	0.0	0.0	0.0008438527584075928	0.0	0.0	0.0	0.0	0.0	0.0	0.0	0.0	0.0
RTCA	0.3944888114929199	0.3889915347099304	0.39397740364074707	0.39719754457473755	0.3950752317905426	0.3507635295391083	0.392887145280838	0.39102789759635925	0.38523513078689575	0.3910611867904663	0.39658012986183167	0.3917614817619324	0.3896719813346863	0.3936839699745178	0.3942159116268158	0.39537468552589417	0.39297181367874146	0.39667266607284546	0.39007768034935	0.3944046199321747	0.38938260078430176	0.39008447527885437	0.3925778865814209	0.3951789140701294	0.39256981015205383	0.38734135031700134	0.39771348237991333	0.3939479887485504	0.39636871218681335	0.3920919895172119	0.39460691809654236	0.3973154127597809	0.3883773684501648	0.390569806098938	0.3912893235683441	0.3934490978717804	0.3900263011455536	0.391101211309433	0.3914887309074402	0.3938158452510834	0.3930858373641968	0.39531880617141724	0.399710476398468	0.3890220522880554	0.39364489912986755	0.3916497528553009	0.39782026410102844	0.39591988921165466	0.3925406038761139
EXTL2	0.0	0.0	0.0	0.0	0.0	0.0	0.0	0.0	0.0	0.0	0.0	0.0	0.0	0.0	0.0	0.0	0.0	0.0	0.0	0.0	0.0	0.0	0.0	0.0	0.0	0.0	0.0	0.0	0.0	0.0	0.0	0.0	0.0	0.0	0.0	0.0	0.0	0.0	0.0	0.0	0.0	0.0	0.0	0.0	0.0	0.0	0.0	0.0	0.0
SLC30A7	0.14268624782562256	0.1453198790550232	0.1476851999759674	0.14797817170619965	0.1454751342535019	0.1466621309518814	0.14496392011642456	0.14959566295146942	0.13969556987285614	0.1458260416984558	0.1489134430885315	0.1488211303949356	0.1483382135629654	0.14623530209064484	0.1485699713230133	0.14196796715259552	0.14211127161979675	0.14935865998268127	0.1463446170091629	0.1439751833677292	0.14740554988384247	0.146502286195755	0.14361175894737244	0.1471511274576187	0.14280058443546295	0.13701309263706207	0.1462935209274292	0.14936378598213196	0.14699487388134003	0.14537908136844635	0.1409788578748703	0.15079765021800995	0.14869636297225952	0.14763325452804565	0.136677086353302	0.1470223069190979	0.13997288048267365	0.1416846662759781	0.1409507691860199	0.15012936294078827	0.14595457911491394	0.143865168094635	0.15004083514213562	0.1440720111131668	0.14813601970672607	0.1491660177707672	0.1472887545824051	0.14182493090629578	0.14632397890090942
DPH5	0.3992275595664978	0.396769255399704	0.3964775502681732	0.39917606115341187	0.39573347568511963	0.36768025159835815	0.39557844400405884	0.3940105438232422	0.39349666237831116	0.39453503489494324	0.3996756970882416	0.4001600444316864	0.3964782655239105	0.3966720700263977	0.39680758118629456	0.3966945707798004	0.395760178565979	0.3960494101047516	0.401690274477005	0.39631563425064087	0.3923887014389038	0.3971933424472809	0.3956044316291809	0.39881083369255066	0.39664191007614136	0.38771307468414307	0.3902168571949005	0.39510101079940796	0.3990296721458435	0.3965396285057068	0.3978840708732605	0.3970305621623993	0.3326495289802551	0.3943882882595062	0.39190277457237244	0.39566904306411743	0.3896879255771637	0.39117076992988586	0.39346688985824585	0.3933931589126587	0.4014783501625061	0.3984353244304657	0.3965301513671875	0.3929663300514221	0.39312446117401123	0.3953472077846527	0.3980673551559448	0.3960858881473541	0.39683759212493896
S1PR1	0.17647486925125122	0.17879098653793335	0.18025444447994232	0.17450883984565735	0.17915308475494385	0.17883515357971191	0.1781870275735855	0.17930525541305542	0.18138965964317322	0.17037959396839142	0.1780729591846466	0.17127352952957153	0.1771039515733719	0.1734786331653595	0.1885649710893631	0.1899578869342804	0.174311563372612	0.1754208356142044	0.18307936191558838	0.18308115005493164	0.17699232697486877	0.1767640858888626	0.1796075999736786	0.18184036016464233	0.1775645911693573	0.19872070848941803	0.19120633602142334	0.17472314834594727	0.1706101894378662	0.18040905892848969	0.18148434162139893	0.17719197273254395	0.17860537767410278	0.18727928400039673	0.17915278673171997	0.1818266659975052	0.17399294674396515	0.17871315777301788	0.18271687626838684	0.18104466795921326	0.1809677630662918	0.1775328665971756	0.1751309633255005	0.18254095315933228	0.1768905520439148	0.18150320649147034	0.18102188408374786	0.18499109148979187	0.17878703773021698
RNPC3	0.06100078672170639	0.058169636875391006	0.05957969278097153	0.06364130973815918	0.0589667484164238	0.0604512020945549	0.06024059280753136	0.06138025224208832	0.05285419896245003	0.06343226879835129	0.06310300529003143	0.060966312885284424	0.05778634920716286	0.061460286378860474	0.06133558228611946	0.06406272947788239	0.059558309614658356	0.06266901642084122	0.062176890671253204	0.060816533863544464	0.060065627098083496	0.06546396017074585	0.057931434363126755	0.05565008521080017	0.06136331707239151	0.05238225683569908	0.06524307280778885	0.0629589781165123	0.06304187327623367	0.06209293752908707	0.06008842587471008	0.0642271414399147	0.060179051011800766	0.06039048358798027	0.051278773695230484	0.06104664131999016	0.0604192316532135	0.06074310839176178	0.058943506330251694	0.06722387671470642	0.06394665688276291	0.06278848648071289	0.06648100912570953	0.059327878057956696	0.06049724668264389	0.06497630476951599	0.06576280295848846	0.062168531119823456	0.0636649951338768
AMY2B	0.0	0.0	0.0	0.0	0.0	0.0	0.0	0.0	0.0	0.0	0.0	0.0	0.0	0.0	0.0	0.0	0.0	0.0	0.0	0.0	0.0	0.0	0.0	0.0	0.0	0.0	0.0	0.0	0.0	0.0	0.0	0.0	0.0	0.0	0.0	0.0	0.0	0.0	0.0	0.0	0.0	0.0	0.0	0.0	0.0	0.0	0.0	0.0	0.0
PRMT6	0.0	0.0	0.0	0.0	0.0	0.0	0.0	0.0	0.0	0.0	0.0	0.0	0.0	0.0	0.0	0.0	0.0	0.0	0.0	0.0	0.0	0.0	0.0	0.0	0.0	0.0	0.0	0.0	0.0	0.0	0.0	0.0	0.0	0.0	0.0	0.0	0.0	0.0	0.0	0.0	0.0	0.0	0.0	0.0	0.0	0.0	0.0	0.0	0.0
SLC25A24	0.24497100710868835	0.24236942827701569	0.2469433844089508	0.24961772561073303	0.24170391261577606	0.24761536717414856	0.24594004452228546	0.24899707734584808	0.23569123446941376	0.2490018904209137	0.2471574991941452	0.24410776793956757	0.24512067437171936	0.2482018917798996	0.24325528740882874	0.250837117433548	0.2442432940006256	0.24299263954162598	0.2441844344139099	0.2505370080471039	0.24636931717395782	0.24358747899532318	0.24500127136707306	0.24592244625091553	0.24753351509571075	0.23575754463672638	0.2525996267795563	0.24733570218086243	0.24588808417320251	0.24466508626937866	0.24894976615905762	0.2520714998245239	0.24731166660785675	0.24612167477607727	0.24341784417629242	0.24436123669147491	0.24584653973579407	0.24675457179546356	0.2494441121816635	0.2486022412776947	0.2420395463705063	0.24786782264709473	0.2516489624977112	0.24973075091838837	0.2512397766113281	0.25116491317749023	0.24269479513168335	0.24656321108341217	0.25099676847457886
FAM102B	0.0	0.0	0.0	0.0	0.0	0.0	0.0	0.0	0.0	0.0	0.0	0.0	0.0	0.0	0.0	0.0	0.0	0.0	0.0	0.0	0.0	0.0	0.0	0.0	0.0	0.0	0.0	0.0	0.0	0.0	0.0	0.0	0.0	0.0	0.0	0.0	0.0	0.0	0.0	0.0	0.0	0.0	0.0	0.0	0.0	0.0	0.0	0.0	0.0
HENMT1	0.4978647232055664	0.4914914667606354	0.49872326850891113	0.4972025156021118	0.4944859445095062	0.4970713257789612	0.4926029443740845	0.4968961179256439	0.4913748502731323	0.4874580204486847	0.4952450394630432	0.4987933933734894	0.4893839657306671	0.4955401122570038	0.4975005090236664	0.49591130018234253	0.49731436371803284	0.48962950706481934	0.4921548366546631	0.5001010894775391	0.4946558475494385	0.49704933166503906	0.49700620770454407	0.49148285388946533	0.49825501441955566	0.4888675808906555	0.5000845789909363	0.4891817569732666	0.49105381965637207	0.49593669176101685	0.4982159435749054	0.49662742018699646	0.4925352931022644	0.49779263138771057	0.4930555522441864	0.49365782737731934	0.4963487982749939	0.49455127120018005	0.4929879307746887	0.5027137994766235	0.4984477758407593	0.49698615074157715	0.5036870241165161	0.5014441013336182	0.4955065846443176	0.4934568405151367	0.4934406578540802	0.49629196524620056	0.49313926696777344
PRPF38B	0.47366347908973694	0.47243428230285645	0.47260525822639465	0.47115558385849	0.47067055106163025	0.4740035831928253	0.46896806359291077	0.4747701585292816	0.46586155891418457	0.4715462923049927	0.4765653908252716	0.4693361222743988	0.470126748085022	0.4721698462963104	0.4748525619506836	0.4719521999359131	0.471723735332489	0.47519582509994507	0.47500738501548767	0.47233209013938904	0.47700828313827515	0.4685734510421753	0.47508397698402405	0.4724518060684204	0.47466176748275757	0.46525248885154724	0.4858071506023407	0.47552645206451416	0.47193387150764465	0.47157761454582214	0.4729951024055481	0.4762459397315979	0.466869056224823	0.4803282916545868	0.47308194637298584	0.4705522954463959	0.4701482653617859	0.4724009931087494	0.47422730922698975	0.4742110073566437	0.4844934642314911	0.47477224469184875	0.480204313993454	0.4739114046096802	0.4745670557022095	0.4726654887199402	0.47298499941825867	0.47437891364097595	0.477658748626709
STXBP3	0.16087892651557922	0.16267962753772736	0.1588079184293747	0.15720641613006592	0.1560981720685959	0.16061067581176758	0.15993326902389526	0.15942299365997314	0.15462978184223175	0.15142615139484406	0.16777098178863525	0.16264188289642334	0.16080579161643982	0.16173778474330902	0.15677297115325928	0.1646667718887329	0.16080865263938904	0.16128797829151154	0.15911203622817993	0.1586834341287613	0.15877583622932434	0.16475187242031097	0.16385197639465332	0.1596660017967224	0.16216015815734863	0.1548760086297989	0.16457539796829224	0.16465190052986145	0.15998691320419312	0.15964393317699432	0.15813873708248138	0.16305716335773468	0.15931464731693268	0.1639654040336609	0.15959013998508453	0.15975280106067657	0.15486538410186768	0.16081678867340088	0.15530362725257874	0.15765835344791412	0.16309967637062073	0.16103889048099518	0.16148947179317474	0.16077283024787903	0.1577387899160385	0.16430485248565674	0.16004997491836548	0.15250010788440704	0.161550834774971
CLCC1	0.0	0.0	0.0	0.0	0.0	0.0	0.0	0.0	0.0	0.0	0.0	0.0	0.0	0.0	0.0	0.0	0.0	0.0	0.0	0.0	0.0	0.0	0.0	0.0	0.0	0.0	0.0	0.0	0.0	0.0	0.0	0.0	0.0	0.0	0.0	0.0	0.0	0.0	0.0	0.002156861126422882	0.0	0.0	0.0	0.0	0.0	0.0	0.0	0.0	0.0
TAF13	0.0	0.0	0.0	0.0	0.0	0.0	0.0	0.0	0.0	0.0	0.0	0.0	0.0	0.0	0.0	0.0	0.0	0.0	0.0	0.0	0.0	0.0	0.0	0.0	0.0	0.0	0.0	0.0	0.0	0.0	0.0	0.0	0.0	0.0	0.0	0.0	0.0	0.0	0.0	0.0	0.0	0.0	0.0	0.0	0.0	0.0	0.0	0.0	0.0
TMEM167B	0.3167334198951721	0.3163142502307892	0.31605690717697144	0.3176752030849457	0.32032233476638794	0.30785709619522095	0.3135967254638672	0.317377507686615	0.31279104948043823	0.315874844789505	0.31685158610343933	0.3177735507488251	0.31492388248443604	0.3151960074901581	0.31750768423080444	0.3149731457233429	0.31662023067474365	0.3173449635505676	0.3162858784198761	0.32518723607063293	0.3180217444896698	0.31809157133102417	0.3191456198692322	0.3049715757369995	0.3139329254627228	0.31621575355529785	0.33251887559890747	0.3148629665374756	0.31188997626304626	0.3174198269844055	0.31780970096588135	0.3195158541202545	0.3120623230934143	0.31940656900405884	0.31423792243003845	0.31293389201164246	0.31493863463401794	0.31310489773750305	0.3153316080570221	0.32286012172698975	0.3135705292224884	0.3126351833343506	0.3166444003582001	0.3144230842590332	0.31501492857933044	0.3199285566806793	0.3229541480541229	0.3180027902126312	0.31063568592071533
PSRC1	0.0	0.0	0.0	0.0	0.0	0.0	0.0	0.0	0.0	0.0	0.0	0.0	0.0	0.0	0.0	0.0	0.0	0.0	0.0	0.0	0.0	0.0	0.0	0.0	0.0	0.0	0.0	0.0	0.0	0.0	0.0	0.0	0.0	0.0	0.0	0.0	0.0	0.0	0.0	0.0	0.0	0.0	0.0	0.0	0.0	0.0	0.0	0.0	0.0
SORT1	0.0	0.0	0.0	0.0	0.0	0.0	0.0	0.0	0.0	0.0	0.0	0.0	0.0	0.0	0.0	0.0	0.0	0.0	0.0	0.0	0.0	0.0	0.0	0.0	0.0	0.0	0.0	0.0	0.0	0.0	0.0	0.0	0.0	0.0	0.0	0.0	0.0	0.0	0.0	0.0	0.0	0.0	0.0	0.0	0.0	0.0	0.0	0.0	0.0
PSMA5	0.6971048712730408	0.6945669651031494	0.6920574307441711	0.6481392979621887	0.6926478147506714	0.0	0.5096244812011719	0.6960526704788208	0.4980694651603699	0.6953213214874268	0.6917368769645691	0.6991634964942932	0.42709898948669434	0.6937823295593262	0.6997359991073608	0.689850926399231	0.6974737644195557	0.7034328579902649	0.7009855508804321	0.6988266706466675	0.6910266876220703	0.698538064956665	0.6942411661148071	0.14525508880615234	0.6944708824157715	0.0	0.7035738229751587	0.699212908744812	0.6935222744941711	0.6960228085517883	0.6972297430038452	0.6953385472297668	0.345489501953125	0.7012368440628052	0.6884106397628784	0.6930108666419983	0.6883315443992615	0.6948872804641724	0.6891061067581177	0.6892498135566711	0.6970052123069763	0.6947828531265259	0.6937493681907654	0.6939836740493774	0.6922869682312012	0.6983561515808105	0.6992745399475098	0.6944533586502075	0.6970934867858887
ATXN7L2	0.0	0.0	0.0	0.0	0.0	0.0	0.0	0.0	0.0	0.0	0.0	0.0	0.0	0.0	0.002512983977794647	0.0	0.0	0.0	0.0	0.0	0.0	0.0	0.0015178583562374115	0.0	0.0	0.0	0.0	0.0	0.0	0.0	0.0	0.0	0.0	0.0	0.0	0.0	0.0	0.0	0.0	0.0	0.0	0.0	0.0	0.0	0.0	0.0	0.0	0.0	0.0
CYB561D1	0.18937408924102783	0.18288792669773102	0.18305981159210205	0.18312355875968933	0.1860339641571045	0.18728941679000854	0.1786378175020218	0.18806123733520508	0.17391034960746765	0.18303127586841583	0.18163739144802094	0.18727624416351318	0.17983730137348175	0.18662908673286438	0.1779903620481491	0.18637995421886444	0.18319404125213623	0.18699227273464203	0.18638762831687927	0.19075438380241394	0.1863582730293274	0.18556657433509827	0.18524661660194397	0.1775977611541748	0.1832960546016693	0.1793873906135559	0.18627695739269257	0.18661245703697205	0.18133512139320374	0.1846330463886261	0.18604683876037598	0.18636997044086456	0.17607875168323517	0.18297496438026428	0.18519464135169983	0.1830226480960846	0.18647344410419464	0.18518388271331787	0.18203890323638916	0.1867063343524933	0.18672943115234375	0.18635162711143494	0.18657445907592773	0.1840350180864334	0.18410471081733704	0.18700005114078522	0.1837455928325653	0.1861853003501892	0.18193799257278442
AMIGO1	0.0	0.0	0.0	0.0	0.0	0.0	0.0	0.0	0.0	0.0	0.0	0.0	0.0	0.0	0.0	0.0	0.0	0.0	0.0035044196993112564	0.0	0.0	0.0	0.0	0.0	0.0	0.0	0.0004298146814107895	0.0	0.0	0.0	0.0	0.0	0.0	0.0	0.0	0.0	0.0	0.0	0.0	0.0	0.0	0.0	0.0	0.0	0.0	0.0	0.0	0.0	0.0
GNAI3	0.43763187527656555	0.43137651681900024	0.4366596043109894	0.44021499156951904	0.43596503138542175	0.43314674496650696	0.43064042925834656	0.43663740158081055	0.4329354166984558	0.43374720215797424	0.43822547793388367	0.4419213831424713	0.43225082755088806	0.4377812445163727	0.44058316946029663	0.43348512053489685	0.4372006952762604	0.4380059838294983	0.4396365284919739	0.43930646777153015	0.43805623054504395	0.4368657171726227	0.4370875656604767	0.4262000024318695	0.4355880320072174	0.4319807291030884	0.4374185800552368	0.43937405943870544	0.4343037009239197	0.43038827180862427	0.4323059916496277	0.4409114420413971	0.4364069104194641	0.442504346370697	0.43235504627227783	0.4271698296070099	0.4349477291107178	0.43602707982063293	0.43212634325027466	0.442571222782135	0.4361070692539215	0.4370960295200348	0.4433245062828064	0.4349605441093445	0.4384240210056305	0.43623635172843933	0.43729931116104126	0.42777159810066223	0.438597172498703
AMPD2	0.1895393431186676	0.19104798138141632	0.18719688057899475	0.18469199538230896	0.186771422624588	0.17910772562026978	0.19064569473266602	0.18336325883865356	0.17840102314949036	0.18784847855567932	0.19151972234249115	0.19281256198883057	0.18797606229782104	0.18854963779449463	0.18961098790168762	0.18387462198734283	0.18673546612262726	0.19089196622371674	0.18920278549194336	0.18588799238204956	0.18875080347061157	0.1898598074913025	0.18671004474163055	0.18497103452682495	0.18891257047653198	0.18088772892951965	0.19065158069133759	0.18995778262615204	0.19005797803401947	0.18579617142677307	0.18733389675617218	0.19431112706661224	0.188491091132164	0.18940967321395874	0.19315582513809204	0.18509411811828613	0.1943221092224121	0.18635381758213043	0.1953689455986023	0.187901571393013	0.18982195854187012	0.184132382273674	0.1899157464504242	0.19128483533859253	0.18500187993049622	0.19040431082248688	0.1882312148809433	0.18636754155158997	0.18912659585475922
GSTM4	0.24240699410438538	0.2406204342842102	0.24400216341018677	0.23915861546993256	0.2413930743932724	0.22974132001399994	0.2364863157272339	0.24081933498382568	0.23340851068496704	0.24116414785385132	0.24669718742370605	0.2404528260231018	0.23767399787902832	0.23946119844913483	0.24042478203773499	0.24160990118980408	0.24388980865478516	0.24216780066490173	0.2444300651550293	0.23862400650978088	0.24144768714904785	0.24182754755020142	0.24075528979301453	0.23937778174877167	0.24090203642845154	0.23227909207344055	0.23873558640480042	0.23707255721092224	0.2431919276714325	0.23825910687446594	0.2415798008441925	0.238260418176651	0.2422369122505188	0.2392556071281433	0.24010562896728516	0.2364906519651413	0.23895126581192017	0.23965303599834442	0.2391187846660614	0.2452143132686615	0.23935961723327637	0.24082013964653015	0.24372367560863495	0.23623836040496826	0.24227668344974518	0.24212203919887543	0.24370692670345306	0.23149266839027405	0.2406100481748581
GSTM2	0.09405434131622314	0.09342093020677567	0.08981725573539734	0.09346418082714081	0.09045273065567017	0.08658871799707413	0.09244182705879211	0.09413202106952667	0.09157264977693558	0.09298168122768402	0.0926375612616539	0.09269984066486359	0.08976013958454132	0.09081301093101501	0.09310214221477509	0.09296832978725433	0.0932263731956482	0.0919981598854065	0.09568558633327484	0.09436886757612228	0.09185463935136795	0.09384657442569733	0.09100241214036942	0.08090078830718994	0.08979534357786179	0.10158511251211166	0.09509620070457458	0.09333815425634384	0.09199148416519165	0.09258164465427399	0.09854000806808472	0.09491477906703949	0.09212704002857208	0.0938720554113388	0.08861338347196579	0.09222196042537689	0.09627102315425873	0.09200364351272583	0.09203658252954483	0.09217088669538498	0.09452296048402786	0.0912136659026146	0.09611983597278595	0.0908423662185669	0.09302561730146408	0.09482671320438385	0.09431591629981995	0.08929664641618729	0.09159816801548004
GSTM1	0.18966937065124512	0.19290053844451904	0.19201050698757172	0.07677843421697617	0.19484803080558777	0.1925889551639557	0.06181715428829193	0.1891152709722519	0.18887682259082794	0.18397590517997742	0.18605630099773407	0.18540114164352417	0.003162207081913948	0.1924305558204651	0.19769102334976196	0.1913687139749527	0.18519550561904907	0.19006730616092682	0.18908686935901642	0.1855742484331131	0.18601390719413757	0.1888798624277115	0.19120880961418152	0.0	0.1902340203523636	0.3034752309322357	0.19084392488002777	0.18512563407421112	0.1886623203754425	0.18729515373706818	0.18842989206314087	0.19030293822288513	0.19483375549316406	0.19011467695236206	0.18984708189964294	0.18621602654457092	0.17851313948631287	0.18509121239185333	0.18519437313079834	0.19464361667633057	0.1855139583349228	0.18891476094722748	0.18260763585567474	0.18542416393756866	0.18795913457870483	0.1882055401802063	0.1891162097454071	0.19199047982692719	0.18250992894172668
GSTM3	0.4136441648006439	0.41564247012138367	0.40968582034111023	0.4169478714466095	0.4201684594154358	0.4177848696708679	0.4099617600440979	0.4185621440410614	0.41455239057540894	0.4176870584487915	0.41854676604270935	0.42029738426208496	0.4151993691921234	0.42349928617477417	0.4217831492424011	0.41455963253974915	0.4152822196483612	0.41398945450782776	0.42188748717308044	0.42024892568588257	0.4128386378288269	0.4178180396556854	0.4140187203884125	0.41312941908836365	0.4208091199398041	0.4093453586101532	0.42281949520111084	0.4132806062698364	0.4155168831348419	0.41676855087280273	0.41641145944595337	0.4155063033103943	0.41951557993888855	0.4166843891143799	0.4151577651500702	0.40368396043777466	0.4152202606201172	0.42218855023384094	0.41773271560668945	0.4242727756500244	0.41036298871040344	0.4180266857147217	0.4196605086326599	0.4248870313167572	0.41527026891708374	0.4189634621143341	0.41846317052841187	0.4129747152328491	0.41487282514572144
CSF1	0.0	0.0	0.0	0.0	0.0	0.0	0.0	0.0	0.0	0.0	0.0	0.0	0.0	0.0	0.0	0.0	0.0	0.0	0.0	0.0	0.0	0.0	0.0	0.0	0.0	0.0	0.0	0.0	0.0	0.0	0.0	0.0	0.0	0.0	0.0	0.0	0.0	0.0	0.0	0.0	0.0	0.0	0.0	0.0	0.0	0.0	0.0	0.0	0.0
AHCYL1	0.11103473603725433	0.10043682903051376	0.10746575891971588	0.1067809909582138	0.10364038497209549	0.10536540299654007	0.05546872317790985	0.10835455358028412	0.09624610841274261	0.10431236028671265	0.11015568673610687	0.10372220724821091	0.015012269839644432	0.1047726422548294	0.1079811304807663	0.10831139981746674	0.10509540140628815	0.10192562639713287	0.10694318264722824	0.10476300865411758	0.10126958787441254	0.1030959039926529	0.10332538187503815	0.0	0.10703446716070175	0.07469755411148071	0.11302606761455536	0.1087718978524208	0.10760606080293655	0.09964549541473389	0.10821985453367233	0.10584744811058044	0.09429966658353806	0.10565806925296783	0.108396016061306	0.10592614859342575	0.095932237803936	0.10665696114301682	0.10350759327411652	0.1068422868847847	0.10807637125253677	0.10444139689207077	0.106346994638443	0.09969594329595566	0.10098922997713089	0.10239845514297485	0.10472618043422699	0.10031387209892273	0.09785380959510803
STRIP1	0.21359245479106903	0.2110947072505951	0.2162659913301468	0.21415327489376068	0.21491876244544983	0.20682039856910706	0.21252498030662537	0.21681204438209534	0.2095150202512741	0.21487967669963837	0.2164221853017807	0.21625354886054993	0.21214471757411957	0.21270696818828583	0.21630451083183289	0.21392855048179626	0.21797963976860046	0.21146732568740845	0.2141534686088562	0.21612437069416046	0.21501608192920685	0.21596616506576538	0.21066410839557648	0.2128850668668747	0.2143992781639099	0.20690415799617767	0.2136392742395401	0.21376954019069672	0.21509499847888947	0.2128768265247345	0.20872747898101807	0.21825581789016724	0.20983119308948517	0.2177053689956665	0.21189607679843903	0.2134019434452057	0.2140323519706726	0.21449947357177734	0.21601244807243347	0.21809105575084686	0.21368330717086792	0.21518096327781677	0.21156218647956848	0.21122506260871887	0.21426603198051453	0.21401341259479523	0.21617135405540466	0.20633527636528015	0.21514049172401428
RBM15	0.0	0.0	0.0	0.0	0.0	0.0	0.0	0.0	0.0	0.0	0.0	0.0	0.0	0.0	0.0	0.0	0.0	0.0	0.0	0.0	0.0	0.0	0.0	0.0	0.0	0.0	0.0	0.0	0.0	0.0	0.0	0.0	0.0	0.0	0.0	0.0	0.0	0.0	0.0	0.0	0.0	0.0	0.0018729260191321373	0.0	0.0	0.0	0.0	0.0	0.0
LAMTOR5	0.5998625755310059	0.584775447845459	0.5803813338279724	0.5944294333457947	0.590094804763794	0.5926856994628906	0.5908922553062439	0.5966626405715942	0.582743227481842	0.5889726877212524	0.5957936644554138	0.5918973088264465	0.5897932648658752	0.5933351516723633	0.5938186645507812	0.5841272473335266	0.5913593173027039	0.594562828540802	0.5949950218200684	0.5941548347473145	0.594079315662384	0.5930395126342773	0.5873147249221802	0.5842739939689636	0.5923667550086975	0.5820859670639038	0.601582407951355	0.5911869406700134	0.5958452820777893	0.5896964073181152	0.5882071852684021	0.592250406742096	0.5885706543922424	0.5943148136138916	0.5896602272987366	0.5837148427963257	0.5897972583770752	0.5882435441017151	0.586732029914856	0.5964173078536987	0.5949942469596863	0.5897226929664612	0.5868194699287415	0.5944899320602417	0.5937255620956421	0.5964959859848022	0.591099202632904	0.5887714624404907	0.5920001268386841
KCNA3	0.39741048216819763	0.3922745883464813	0.3934818506240845	0.4003583788871765	0.39931946992874146	0.40717509388923645	0.3971319794654846	0.39949139952659607	0.39905428886413574	0.3972286581993103	0.39921659231185913	0.3928239643573761	0.40397459268569946	0.3931400179862976	0.40217405557632446	0.3949936032295227	0.4004395008087158	0.4089997112751007	0.3976512849330902	0.4032652974128723	0.40154463052749634	0.39428508281707764	0.39754167199134827	0.39788663387298584	0.3992689847946167	0.4172935485839844	0.4058161973953247	0.4022659659385681	0.3967646062374115	0.4096240997314453	0.39971035718917847	0.39821577072143555	0.3943959176540375	0.40897512435913086	0.4002382457256317	0.39792144298553467	0.40128666162490845	0.39964479207992554	0.40015852451324463	0.40463078022003174	0.401446133852005	0.3954598903656006	0.4081632196903229	0.40248483419418335	0.39485666155815125	0.39643654227256775	0.40135592222213745	0.40647003054618835	0.4039885997772217
CD53	0.6934512853622437	0.6906124353408813	0.6865909099578857	0.6912409067153931	0.6895856857299805	0.6910521388053894	0.6870281100273132	0.6922407150268555	0.6886932253837585	0.6910732388496399	0.694221019744873	0.6923971772193909	0.6870072484016418	0.6929517388343811	0.696553647518158	0.6857747435569763	0.6916067004203796	0.6907167434692383	0.6976429224014282	0.6995695233345032	0.690295934677124	0.6891646981239319	0.6861090660095215	0.6866711974143982	0.691477358341217	0.6830543279647827	0.7100727558135986	0.6987197399139404	0.6941945552825928	0.6892504096031189	0.6900631189346313	0.6961454153060913	0.6823323965072632	0.695268988609314	0.6868847608566284	0.6895732283592224	0.6816657781600952	0.6932854056358337	0.6890560984611511	0.7038804292678833	0.6991822719573975	0.6934702396392822	0.6941391229629517	0.6933444738388062	0.6940330266952515	0.6966025829315186	0.6927915811538696	0.7005996108055115	0.6973011493682861
LRIF1	0.4124261736869812	0.4082454442977905	0.40726226568222046	0.4106898009777069	0.4049540162086487	0.39605918526649475	0.40455707907676697	0.4020867347717285	0.3970131576061249	0.400962233543396	0.410794734954834	0.40482109785079956	0.4044864773750305	0.4049608111381531	0.40981975197792053	0.4047764539718628	0.4087226688861847	0.40949746966362	0.4048892557621002	0.4078160524368286	0.40952637791633606	0.40703433752059937	0.40918615460395813	0.40669989585876465	0.40685221552848816	0.4026033878326416	0.4055514931678772	0.4061703383922577	0.4059232771396637	0.4045664072036743	0.4079799950122833	0.40907567739486694	0.4072330594062805	0.4097188711166382	0.4050278663635254	0.40859687328338623	0.4075189530849457	0.4081452786922455	0.4060780107975006	0.40504664182662964	0.4044545888900757	0.4080362319946289	0.40614184737205505	0.40363001823425293	0.40650472044944763	0.4038015902042389	0.40940701961517334	0.40644359588623047	0.4062507152557373
DRAM2	0.4657024145126343	0.4668893814086914	0.46606725454330444	0.4713110029697418	0.46719494462013245	0.4669278860092163	0.4628138542175293	0.47213637828826904	0.4590415954589844	0.47101378440856934	0.4687636196613312	0.4613264799118042	0.46145156025886536	0.4653267562389374	0.4697800278663635	0.4618515968322754	0.4693547487258911	0.47088485956192017	0.4724487066268921	0.4663548469543457	0.47130781412124634	0.4719044268131256	0.4672355651855469	0.45867833495140076	0.4678019881248474	0.456906259059906	0.47461655735969543	0.4670415222644806	0.4664956033229828	0.4619007110595703	0.4650042653083801	0.46994638442993164	0.467496395111084	0.4695381224155426	0.46730369329452515	0.4594219923019409	0.46527132391929626	0.46639999747276306	0.46544432640075684	0.470816045999527	0.46786507964134216	0.4694008529186249	0.47028684616088867	0.46445539593696594	0.46918022632598877	0.46200117468833923	0.4690381586551666	0.46702101826667786	0.4640893340110779
CEPT1	0.28173187375068665	0.277556836605072	0.2760845124721527	0.28519654273986816	0.2763943076133728	0.08187432587146759	0.2753572165966034	0.2829219400882721	0.27414870262145996	0.2825031280517578	0.28632307052612305	0.2841291129589081	0.28366029262542725	0.28347718715667725	0.2846446931362152	0.28392207622528076	0.27983638644218445	0.2816896438598633	0.280599981546402	0.2821846604347229	0.2840474247932434	0.282864511013031	0.2788389325141907	0.21004480123519897	0.28037282824516296	0.26729604601860046	0.2768346965312958	0.28648799657821655	0.28126296401023865	0.2739505469799042	0.28347885608673096	0.2838671803474426	0.2637014389038086	0.2779885232448578	0.28444647789001465	0.28419360518455505	0.27220845222473145	0.27551454305648804	0.27539896965026855	0.2784832715988159	0.2820075750350952	0.27583304047584534	0.2786165475845337	0.27825796604156494	0.2760939300060272	0.2829708158969879	0.27962082624435425	0.27887922525405884	0.28367364406585693
DENND2D	0.6034447550773621	0.6007296442985535	0.6017875075340271	0.6043787598609924	0.5973088145256042	0.5976640582084656	0.5991213321685791	0.6033666729927063	0.6003574132919312	0.5955184698104858	0.604610800743103	0.6051797866821289	0.5930421352386475	0.5985328555107117	0.5959652066230774	0.595009446144104	0.6010496616363525	0.5988778471946716	0.6008300185203552	0.6040540337562561	0.5972223877906799	0.5978736877441406	0.5973352193832397	0.5940518379211426	0.5965704321861267	0.5960718989372253	0.6008423566818237	0.5988483428955078	0.6048312187194824	0.5925953984260559	0.6029120087623596	0.6032302975654602	0.5913300514221191	0.6037839651107788	0.597511351108551	0.5985908508300781	0.5929101705551147	0.6016380786895752	0.6060802340507507	0.6012960076332092	0.5980901718139648	0.6013653874397278	0.600199818611145	0.5997025370597839	0.5987255573272705	0.597197949886322	0.5994665622711182	0.6012524366378784	0.605421245098114
CHI3L2	0.44573959708213806	0.4448154866695404	0.44252264499664307	0.3705085515975952	0.44160574674606323	0.2299889773130417	0.28798407316207886	0.4442344009876251	0.27805933356285095	0.44395720958709717	0.4506087601184845	0.44596853852272034	0.15436601638793945	0.4476098120212555	0.44409504532814026	0.44154053926467896	0.44330674409866333	0.44842004776000977	0.4509316086769104	0.44494137167930603	0.4516294002532959	0.4473738670349121	0.44558656215667725	0.09594668447971344	0.4477858245372772	0.016713222488760948	0.45318612456321716	0.4462697505950928	0.44645121693611145	0.44779348373413086	0.44776245951652527	0.4470939636230469	0.1674019992351532	0.4458909332752228	0.4407568573951721	0.4429938495159149	0.4383861720561981	0.44706881046295166	0.4387265741825104	0.4404609501361847	0.4458121657371521	0.4418502449989319	0.4454689919948578	0.4439638555049896	0.4436444938182831	0.447439044713974	0.44531261920928955	0.446567177772522	0.44024258852005005
OVGP1	0.0	0.0	0.0	0.0	0.0	0.0	0.0	0.0	0.0	0.0	0.0	0.0	0.0	0.0	0.0	0.0	0.0	0.0	0.0	0.0	0.0	0.0	0.0	0.0	0.0	0.0	0.0	0.0	0.0	0.0	0.0	0.0	0.0	0.0	0.0	0.0	0.0	0.0	0.0	0.0	0.0	0.0	0.0	0.0	0.0	0.0	0.0	0.0	0.0
WDR77	0.32852500677108765	0.324248731136322	0.3242778480052948	0.3267843723297119	0.32104891538619995	0.20427635312080383	0.32725176215171814	0.3274676501750946	0.2622714638710022	0.32568106055259705	0.328601211309433	0.3270953595638275	0.32508188486099243	0.32658129930496216	0.3285374045372009	0.3276863694190979	0.3294999301433563	0.33124423027038574	0.3287891447544098	0.32515817880630493	0.3179018199443817	0.3295448124408722	0.3288075625896454	0.28634554147720337	0.3262419104576111	0.02043888531625271	0.32595402002334595	0.32935380935668945	0.3309714198112488	0.3275713324546814	0.3273409903049469	0.3246789574623108	0.16593782603740692	0.3280540704727173	0.3203941881656647	0.3258919417858124	0.3187917172908783	0.3290693163871765	0.3243647515773773	0.3279948830604553	0.3285917341709137	0.3275311291217804	0.32744863629341125	0.32450538873672485	0.3231433629989624	0.3289421796798706	0.32604673504829407	0.3207748532295227	0.32755541801452637
C1orf162	0.7103545665740967	0.7084497809410095	0.7124454975128174	0.7070505619049072	0.708896279335022	0.7043464779853821	0.7074639201164246	0.7104741334915161	0.6988080739974976	0.7083590030670166	0.7083795070648193	0.7075415253639221	0.6969031095504761	0.7110124826431274	0.7098315954208374	0.7088635563850403	0.7069235444068909	0.7064429521560669	0.7123275399208069	0.7103255391120911	0.7063495516777039	0.7070684432983398	0.7062816023826599	0.7047732472419739	0.7078207731246948	0.695257842540741	0.713889479637146	0.7033544778823853	0.709080696105957	0.7085506319999695	0.7086401581764221	0.7137911915779114	0.7152919173240662	0.7144657373428345	0.7094300985336304	0.7083836793899536	0.7120000123977661	0.7073590755462646	0.7059130668640137	0.7145897150039673	0.70719975233078	0.7096689343452454	0.7136018872261047	0.7097289562225342	0.7059044241905212	0.705594539642334	0.7036866545677185	0.7039728164672852	0.7135458588600159
ADORA3	0.0	0.0	0.0	0.0	0.0	0.0	0.0	0.0	0.0	0.0	0.0	0.0	0.0	0.0	0.0	0.0	0.0	0.0	0.0	0.0	0.0	0.0	0.0	0.0	0.0	0.0	0.0	0.0	0.0	0.0	0.0	0.0	0.0	0.0	0.0	0.0	0.0	0.0	0.0	0.0	0.0	0.0	0.0	0.0	0.0	0.0	0.0	0.0	0.0
RAP1A	0.6490204930305481	0.6460717916488647	0.644301176071167	0.6467770934104919	0.6493595242500305	0.5390475988388062	0.6421192288398743	0.6483454704284668	0.6509004831314087	0.6462415456771851	0.650924801826477	0.6504483819007874	0.644516110420227	0.6482992172241211	0.6480818390846252	0.6414738893508911	0.6467994451522827	0.6488481163978577	0.6490878462791443	0.6481318473815918	0.6477746963500977	0.6425142884254456	0.6475551724433899	0.6126441955566406	0.6453914046287537	0.5519512891769409	0.6555016040802002	0.649203896522522	0.649034857749939	0.6426235437393188	0.6486675143241882	0.6463850140571594	0.6099472641944885	0.6514360904693604	0.6438552737236023	0.6421313881874084	0.6393898725509644	0.6385701894760132	0.6404585838317871	0.6461216807365417	0.6473524570465088	0.6472261548042297	0.6516575813293457	0.644656240940094	0.6445282101631165	0.645341694355011	0.6479070782661438	0.6424605250358582	0.6402565240859985
DDX20	0.17414599657058716	0.17113132774829865	0.17724886536598206	0.17369256913661957	0.17549119889736176	0.16496442258358002	0.16548456251621246	0.17339152097702026	0.1701795756816864	0.16940782964229584	0.17440585792064667	0.1757924109697342	0.17387032508850098	0.17074677348136902	0.17933663725852966	0.1716271936893463	0.17415529489517212	0.16966377198696136	0.17718106508255005	0.1804586946964264	0.17577140033245087	0.17541565001010895	0.1782306283712387	0.16928663849830627	0.18045200407505035	0.1827843189239502	0.1810152679681778	0.1743425726890564	0.16808030009269714	0.18191969394683838	0.16740204393863678	0.1734386384487152	0.1734803020954132	0.1761169135570526	0.17656339704990387	0.17168332636356354	0.1708877980709076	0.17786714434623718	0.16808423399925232	0.17967954277992249	0.1636098474264145	0.17517255246639252	0.17319786548614502	0.16840457916259766	0.1743745356798172	0.17383357882499695	0.179554283618927	0.1696559190750122	0.1694503128528595
CAPZA1	0.44070878624916077	0.43338435888290405	0.4438907504081726	0.44637545943260193	0.4411773085594177	0.4347434937953949	0.44215935468673706	0.4411633014678955	0.4439353346824646	0.4416949450969696	0.4467158317565918	0.4357683062553406	0.4406226873397827	0.43987494707107544	0.4432451128959656	0.44298529624938965	0.44603854417800903	0.4453103542327881	0.4430723190307617	0.4419175982475281	0.4421096444129944	0.44255319237709045	0.4379814565181732	0.44189566373825073	0.44379380345344543	0.4320996403694153	0.45578140020370483	0.44606298208236694	0.44301778078079224	0.4426019489765167	0.4439603388309479	0.44673463702201843	0.4391307234764099	0.4446343779563904	0.44385719299316406	0.4371735453605652	0.4408400058746338	0.4432413876056671	0.4412183165550232	0.4461483657360077	0.4435622990131378	0.4448518753051758	0.44699621200561523	0.44337472319602966	0.4452414810657501	0.44128289818763733	0.442948579788208	0.4499261975288391	0.4497382640838623
MOV10	0.26769953966140747	0.2657261788845062	0.26196175813674927	0.271476686000824	0.264059841632843	0.26260098814964294	0.2660485506057739	0.2677251994609833	0.26891615986824036	0.26585671305656433	0.26836204528808594	0.27238911390304565	0.26448750495910645	0.2689706087112427	0.26735934615135193	0.2685399055480957	0.26700446009635925	0.26684582233428955	0.26213228702545166	0.2645968198776245	0.2705332338809967	0.2679179906845093	0.26936668157577515	0.2648134231567383	0.26568302512168884	0.2641230821609497	0.27051979303359985	0.26616740226745605	0.26461249589920044	0.263746976852417	0.25974544882774353	0.27222564816474915	0.26291564106941223	0.26571419835090637	0.2619626522064209	0.26511693000793457	0.2649212181568146	0.2650708258152008	0.26486650109291077	0.2699289917945862	0.26331961154937744	0.2680584788322449	0.2663467228412628	0.26346105337142944	0.2661595940589905	0.267498642206192	0.26752758026123047	0.26655590534210205	0.266600638628006
RHOC	0.687380850315094	0.6862900257110596	0.6847408413887024	0.6872761249542236	0.6881409287452698	0.68165123462677	0.6828164458274841	0.683600127696991	0.679808497428894	0.6825375556945801	0.6901152729988098	0.6858931183815002	0.6786853075027466	0.6925044059753418	0.6878804564476013	0.6903310418128967	0.686669111251831	0.680209755897522	0.6845186352729797	0.6936202049255371	0.6823044419288635	0.6800804138183594	0.6807780265808105	0.6843145489692688	0.6864038705825806	0.6776925325393677	0.6895390152931213	0.6812739372253418	0.6886712312698364	0.6867477893829346	0.6864966750144958	0.688582718372345	0.6717416644096375	0.6933533549308777	0.6810693144798279	0.6855055689811707	0.6859535574913025	0.6844356060028076	0.6849101781845093	0.6898348331451416	0.6854331493377686	0.6890793442726135	0.6963101625442505	0.6833805441856384	0.6826797723770142	0.686967134475708	0.6804447770118713	0.6879902482032776	0.6864156723022461
PPM1J	0.0	0.0	0.0	0.0	0.0	0.0	0.0	0.0	0.0	0.0	0.0	0.0	0.0	0.0	0.0	0.0	0.0	0.0	0.0	0.0	0.0	0.0	0.0	0.0	0.0	0.0	0.0	0.0	0.0	0.0	0.0	0.0	0.0	0.0	0.0	0.0	0.0	0.0	0.0	0.0	0.0	0.0	0.0	0.0	0.0	0.0	0.0	0.0	0.0
LRIG2	0.0	0.0	0.0	0.0	0.0	0.0	0.0	0.0	0.0	0.0	0.0	0.0	0.0	0.0	0.0	0.0	0.0	0.0	0.0	0.0	0.0	0.0	0.0	0.0	0.0	0.0	0.0	0.0	0.0	0.0	0.0	0.0	0.0	0.0	0.0	0.0	0.0	0.0	0.0	0.0	0.0	0.0	0.0	0.0	0.0	0.0	0.0	0.0	0.0
RSBN1	0.4116901457309723	0.41047218441963196	0.40786123275756836	0.41250333189964294	0.41149747371673584	0.40557634830474854	0.4127129912376404	0.4130189120769501	0.40624403953552246	0.4111137092113495	0.4141402244567871	0.4091588854789734	0.40961211919784546	0.41323912143707275	0.4102512300014496	0.41194403171539307	0.4133349061012268	0.4143313467502594	0.41406527161598206	0.41049250960350037	0.4150767922401428	0.40947380661964417	0.40793922543525696	0.41061297059059143	0.4147700369358063	0.40295520424842834	0.414227157831192	0.41021424531936646	0.41176342964172363	0.4127509891986847	0.402368426322937	0.4156995117664337	0.4124332070350647	0.4160885214805603	0.414404034614563	0.40546220541000366	0.40807607769966125	0.4126611053943634	0.40985140204429626	0.415292888879776	0.4118051826953888	0.4153381288051605	0.41922107338905334	0.41140609979629517	0.4118725061416626	0.4112399220466614	0.41450822353363037	0.4122026562690735	0.41446709632873535
PTPN22	0.2142518162727356	0.21594414114952087	0.21756133437156677	0.21722105145454407	0.21837559342384338	0.21413902938365936	0.2110072523355484	0.21491007506847382	0.20948459208011627	0.2091226875782013	0.21811902523040771	0.2190180867910385	0.21543149650096893	0.2168019711971283	0.21719948947429657	0.20967040956020355	0.21442517638206482	0.21559931337833405	0.22005020081996918	0.21954286098480225	0.22083598375320435	0.2171231061220169	0.21347014605998993	0.21644693613052368	0.2143392413854599	0.20061461627483368	0.22246062755584717	0.21944622695446014	0.2161957174539566	0.21469193696975708	0.21567390859127045	0.2189808487892151	0.12617267668247223	0.2225860208272934	0.21000322699546814	0.21752870082855225	0.20949716866016388	0.21420758962631226	0.21074862778186798	0.21752125024795532	0.21630775928497314	0.2144649624824524	0.2164638191461563	0.2138650119304657	0.21642138063907623	0.21846957504749298	0.21216678619384766	0.2146882861852646	0.21163085103034973
AP4B1	0.186821848154068	0.18407447636127472	0.1850258857011795	0.1878363937139511	0.18813925981521606	0.1934882253408432	0.177618607878685	0.18374815583229065	0.17853985726833344	0.1858440339565277	0.18326829373836517	0.18396879732608795	0.18091526627540588	0.18430879712104797	0.19313162565231323	0.19436101615428925	0.18436819314956665	0.18356330692768097	0.1865445375442505	0.1956358551979065	0.1866765171289444	0.1842280626296997	0.19547796249389648	0.1883298009634018	0.18601104617118835	0.1999223530292511	0.1974395513534546	0.18683896958827972	0.18680959939956665	0.18760114908218384	0.18658199906349182	0.18554113805294037	0.18782755732536316	0.19287985563278198	0.18877780437469482	0.17878778278827667	0.1882586032152176	0.1875906139612198	0.1876593679189682	0.19576144218444824	0.19217589497566223	0.18692034482955933	0.19079633057117462	0.18782973289489746	0.18452587723731995	0.1892598271369934	0.18493977189064026	0.18353618681430817	0.19107800722122192
DCLRE1B	0.08212247490882874	0.07933340966701508	0.08119815587997437	0.07931990921497345	0.08366039395332336	0.0736718624830246	0.0773446261882782	0.08525262773036957	0.07456636428833008	0.08251139521598816	0.08617947995662689	0.07931385934352875	0.0800333023071289	0.08231741935014725	0.08674947917461395	0.08093712478876114	0.07811476290225983	0.08186998963356018	0.08007856458425522	0.08066076040267944	0.08188565075397491	0.084225133061409	0.08157063275575638	0.08011387288570404	0.08243115246295929	0.08452344685792923	0.08694978803396225	0.0832214206457138	0.08226944506168365	0.08310780674219131	0.07495222240686417	0.07512456923723221	0.07925745099782944	0.07809138298034668	0.08167698234319687	0.0823928639292717	0.07878381013870239	0.08085787296295166	0.084288589656353	0.08497481793165207	0.08922109752893448	0.0765054002404213	0.08020306378602982	0.08294840902090073	0.08175229281187057	0.08313775807619095	0.08028685301542282	0.08027508854866028	0.0772056132555008
HIPK1	0.0895783007144928	0.08939751982688904	0.09559758752584457	0.09678169339895248	0.09398165345191956	0.0	0.09183608740568161	0.09330113232135773	0.08117841184139252	0.09304887056350708	0.0913865864276886	0.09373441338539124	0.09010910242795944	0.09309859573841095	0.09208974242210388	0.09449201822280884	0.08902750164270401	0.09205843508243561	0.0922701358795166	0.09549206495285034	0.09124180674552917	0.08970240503549576	0.08355479687452316	0.0	0.09199653565883636	0.008775122463703156	0.09793879836797714	0.09330524504184723	0.09240436553955078	0.09191913902759552	0.0935775637626648	0.09252418577671051	0.06773683428764343	0.09289321303367615	0.09135693311691284	0.09187428653240204	0.08057741820812225	0.09594295918941498	0.09040431678295135	0.08969055861234665	0.09201303124427795	0.09055296331644058	0.09343220293521881	0.08127664029598236	0.09009246528148651	0.08763860166072845	0.0870886892080307	0.08915640413761139	0.08766572177410126
TRIM33	0.16005752980709076	0.15539929270744324	0.15630455315113068	0.15942607820034027	0.15529359877109528	0.15790089964866638	0.157981738448143	0.1591668277978897	0.15719819068908691	0.15993982553482056	0.15850932896137238	0.15941795706748962	0.15555234253406525	0.15836866199970245	0.15558278560638428	0.15540091693401337	0.15553434193134308	0.15800485014915466	0.15773457288742065	0.15790961682796478	0.1616012006998062	0.15944427251815796	0.15773329138755798	0.1557030826807022	0.15761536359786987	0.1517878621816635	0.155598446726799	0.15814480185508728	0.15898948907852173	0.1584654152393341	0.15678183734416962	0.16438281536102295	0.15480516850948334	0.15559913218021393	0.16308479011058807	0.15499556064605713	0.15305694937705994	0.15666525065898895	0.15634334087371826	0.16438177227973938	0.15967413783073425	0.1613551527261734	0.15973083674907684	0.1573582887649536	0.15865813195705414	0.1621568202972412	0.15802913904190063	0.15512768924236298	0.16042247414588928
BCAS2	0.581235945224762	0.5783393979072571	0.5762923955917358	0.5808098316192627	0.5808790326118469	0.5816094875335693	0.576116144657135	0.581609308719635	0.5689387917518616	0.5800963640213013	0.5790061354637146	0.5799511671066284	0.5834758281707764	0.5775341987609863	0.5836669206619263	0.5773736238479614	0.5769375562667847	0.5773187279701233	0.5829607248306274	0.5811886191368103	0.5814616084098816	0.5802261829376221	0.5738649368286133	0.577697217464447	0.5774699449539185	0.5706345438957214	0.5885350704193115	0.5788235068321228	0.5844285488128662	0.578385591506958	0.5790132880210876	0.5826272368431091	0.5796434879302979	0.5811917185783386	0.5747430324554443	0.5718129277229309	0.5807031393051147	0.5769214034080505	0.5746878385543823	0.5886908173561096	0.5797122120857239	0.5809280276298523	0.5845687389373779	0.5756241679191589	0.5883517265319824	0.5785281658172607	0.5831488966941833	0.5758097767829895	0.5799745917320251
NRAS	0.2402087301015854	0.24384725093841553	0.23493413627147675	0.2381281554698944	0.24718181788921356	0.24895250797271729	0.23541340231895447	0.2422795593738556	0.24177050590515137	0.2424592673778534	0.24560143053531647	0.23756423592567444	0.238334059715271	0.24070191383361816	0.2498406618833542	0.23917460441589355	0.24463090300559998	0.24007880687713623	0.2411886751651764	0.24602946639060974	0.23946784436702728	0.24548852443695068	0.24357202649116516	0.24389150738716125	0.23742780089378357	0.2532293498516083	0.24515657126903534	0.23779277503490448	0.2379375398159027	0.24891915917396545	0.2395835518836975	0.2409800887107849	0.23991091549396515	0.24973861873149872	0.23577727377414703	0.23701831698417664	0.24185490608215332	0.2380140721797943	0.23617975413799286	0.24662676453590393	0.2443317174911499	0.2480950951576233	0.23693044483661652	0.24928367137908936	0.24431084096431732	0.24398738145828247	0.24284768104553223	0.23433774709701538	0.24784012138843536
CSDE1	0.5623804926872253	0.5582877993583679	0.5577582716941833	0.56212317943573	0.560639500617981	0.556603729724884	0.5575851798057556	0.5572376847267151	0.5561978816986084	0.5522093176841736	0.5600831508636475	0.5586620569229126	0.5559662580490112	0.5602046251296997	0.5597149133682251	0.5554689764976501	0.5557577013969421	0.5587002635002136	0.5563483238220215	0.5657458901405334	0.5631735920906067	0.5598226189613342	0.5615803003311157	0.5558688044548035	0.5568810701370239	0.5402545928955078	0.5657659769058228	0.560599148273468	0.5590596199035645	0.557481050491333	0.5591678619384766	0.5618011355400085	0.5545499920845032	0.5691590905189514	0.5587919354438782	0.5574315190315247	0.5527931451797485	0.5587506294250488	0.558192789554596	0.5557074546813965	0.5627265572547913	0.5591256618499756	0.5610924959182739	0.5574891567230225	0.5586514472961426	0.5619468092918396	0.5598288774490356	0.5635157227516174	0.5635048747062683
SIKE1	0.25226882100105286	0.254268616437912	0.25520095229148865	0.2514075040817261	0.2543223202228546	0.24996604025363922	0.251518189907074	0.25405609607696533	0.253316193819046	0.2547983229160309	0.2519140839576721	0.2505425810813904	0.25249069929122925	0.25184834003448486	0.2521805465221405	0.25003325939178467	0.2529417872428894	0.2497030794620514	0.25268682837486267	0.25471231341362	0.25395339727401733	0.2567143738269806	0.25446605682373047	0.24906578660011292	0.25505730509757996	0.24727238714694977	0.25826719403266907	0.2551283538341522	0.2547418773174286	0.25499656796455383	0.25137776136398315	0.2580697238445282	0.25178107619285583	0.2522858679294586	0.2540573477745056	0.25335070490837097	0.2544885575771332	0.25276774168014526	0.2570745050907135	0.2525416910648346	0.24908041954040527	0.2558455467224121	0.25257250666618347	0.2549115717411041	0.25575149059295654	0.25230997800827026	0.254127562046051	0.2531386911869049	0.2551451325416565
TSPAN2	0.41890043020248413	0.4180593192577362	0.41960209608078003	0.41975030303001404	0.4159095883369446	0.052869223058223724	0.25983795523643494	0.4191662073135376	0.14821499586105347	0.41633492708206177	0.42081743478775024	0.42127764225006104	0.41531896591186523	0.4145374894142151	0.419240802526474	0.4055713415145874	0.4186226725578308	0.42116284370422363	0.41860413551330566	0.4205557703971863	0.41904008388519287	0.41810035705566406	0.41438549757003784	0.2137620449066162	0.4197101294994354	0.0	0.4249061048030853	0.4183799624443054	0.4213739037513733	0.4173908531665802	0.4202721118927002	0.41900452971458435	0.022448841482400894	0.41744107007980347	0.4165668785572052	0.4197121858596802	0.42016085982322693	0.4207775592803955	0.4172706604003906	0.4121522605419159	0.41800248622894287	0.41587984561920166	0.4164173901081085	0.4176607131958008	0.41815707087516785	0.4203198552131653	0.4144022464752197	0.4187012314796448	0.4160349667072296
VANGL1	0.11435447633266449	0.11394993215799332	0.0	0.0	0.1087135449051857	0.11102207005023956	0.0	0.11313509941101074	0.10763337463140488	0.1091780960559845	0.11388809978961945	0.11295515298843384	0.0	0.11012616753578186	0.10997018218040466	0.1123499944806099	0.11140444874763489	0.1128295361995697	0.1120498776435852	0.11315954476594925	0.11595609784126282	0.11290843039751053	0.11085139214992523	0.0	0.11322464793920517	0.0	0.11294180899858475	0.11254081130027771	0.11373420059680939	0.1157694011926651	0.11210136115550995	0.11214051395654678	0.0	0.11452188342809677	0.11221466958522797	0.11275041103363037	0.11370378732681274	0.1111803948879242	0.11220310628414154	0.11071156710386276	0.11198046058416367	0.11263439804315567	0.11318225413560867	0.11196427047252655	0.113059401512146	0.11295762658119202	0.11215364933013916	0.11228470504283905	0.11191447824239731
SLC22A15	0.0	0.0	0.0	0.0	0.0	0.0	0.0	0.0	0.0	0.0	0.0	0.0	0.0	0.0	0.0	0.0	0.0	0.0	0.0	0.0	0.0	0.0	0.0	0.0	0.0	0.0	0.0	0.0	0.0	0.0	0.0	0.0	0.0	0.0	0.0	0.0	0.0	0.0	0.0	0.0	0.0	0.0	0.0	0.0	0.0	0.0	0.0	0.0	0.0
ATP1A1	0.5622587203979492	0.5482375621795654	0.5620414614677429	0.5554782152175903	0.5553364157676697	0.5517545342445374	0.5501658320426941	0.5576149821281433	0.5491152405738831	0.5549983382225037	0.5558052659034729	0.5610502362251282	0.5473366975784302	0.5524895787239075	0.5585769414901733	0.5446681380271912	0.5599044561386108	0.5502606630325317	0.5587912797927856	0.5625898838043213	0.5559860467910767	0.5521757006645203	0.5512090921401978	0.5592443346977234	0.5540088415145874	0.5494561791419983	0.5572476387023926	0.5522494912147522	0.55882728099823	0.5556385517120361	0.5529245138168335	0.5592780113220215	0.5519084930419922	0.5645365118980408	0.5621745586395264	0.5543290376663208	0.557250440120697	0.554668664932251	0.5544403791427612	0.5596822500228882	0.5566492080688477	0.5531814694404602	0.5548506379127502	0.5548400282859802	0.5566911697387695	0.5555287003517151	0.5551173090934753	0.5537857413291931	0.5548670291900635
CD58	0.38994818925857544	0.3835631012916565	0.3799339532852173	0.3618859052658081	0.3810686469078064	0.12558527290821075	0.25487521290779114	0.3886517882347107	0.2524590492248535	0.38387855887413025	0.3876442313194275	0.38733789324760437	0.3770294785499573	0.38631096482276917	0.38467082381248474	0.3808952271938324	0.38418975472450256	0.38892680406570435	0.38590139150619507	0.38845980167388916	0.377648264169693	0.38448795676231384	0.3819541931152344	0.06913167983293533	0.38601410388946533	0.23892849683761597	0.39109745621681213	0.3892804980278015	0.38223475217819214	0.3833377957344055	0.3868454396724701	0.3872523605823517	0.16914045810699463	0.38716262578964233	0.3814549744129181	0.38536080718040466	0.38189736008644104	0.38683316111564636	0.3777064085006714	0.38397538661956787	0.38613101840019226	0.3800794780254364	0.3873647153377533	0.3824281692504883	0.37816858291625977	0.38883092999458313	0.38622674345970154	0.3851909637451172	0.38208791613578796
CD2	0.8719555139541626	0.8752105236053467	0.8792809247970581	0.8669232130050659	0.8747545480728149	0.8724703192710876	0.8745942115783691	0.8740273714065552	0.86327064037323	0.8700637221336365	0.8769569993019104	0.873252272605896	0.8683803081512451	0.8697912693023682	0.8735581636428833	0.8713010549545288	0.8708118796348572	0.8710671663284302	0.8724321722984314	0.8697230815887451	0.8751360177993774	0.8721581101417542	0.8668038249015808	0.8757439255714417	0.869333028793335	0.862982451915741	0.8705557584762573	0.8697859644889832	0.8721647262573242	0.87394779920578	0.875037431716919	0.8743641376495361	0.8741875290870667	0.8807713985443115	0.8770842552185059	0.8722615242004395	0.8711069226264954	0.8763917684555054	0.8683286905288696	0.8781911730766296	0.8745627403259277	0.8745837211608887	0.8753237724304199	0.8755281567573547	0.8720650672912598	0.8716049790382385	0.8767772912979126	0.8711093664169312	0.8753972053527832
CD101	0.0	0.0	0.0	0.0	0.0	0.0	0.0	0.0	0.0	0.0	0.0	0.0	0.0	0.0	0.0	0.0	0.0	0.0	0.0	0.0	0.0	0.0	0.0	0.0	0.0	0.0	0.0	0.0	0.0	0.0	0.0	0.0	0.0	0.0	0.0	0.0	0.0	0.0	0.0	0.0	0.0	0.0	0.0	0.0	0.0	0.0	0.0	0.0	0.0
TTF2	0.1435195803642273	0.14226087927818298	0.13676202297210693	0.14118297398090363	0.14036811888217926	0.13945138454437256	0.1398431658744812	0.13989940285682678	0.14060279726982117	0.1373382806777954	0.13846111297607422	0.1375686228275299	0.14279145002365112	0.14191800355911255	0.13849177956581116	0.1408744603395462	0.14120075106620789	0.13869568705558777	0.14362585544586182	0.14275333285331726	0.13829827308654785	0.14198973774909973	0.139637753367424	0.14084245264530182	0.14019617438316345	0.13496622443199158	0.13996976613998413	0.14184963703155518	0.14256906509399414	0.14053913950920105	0.1443938910961151	0.14547279477119446	0.1391781121492386	0.1446390450000763	0.1388683021068573	0.14007450640201569	0.14265143871307373	0.14299649000167847	0.13927128911018372	0.14264541864395142	0.1415921002626419	0.13863195478916168	0.1416790634393692	0.13849538564682007	0.14047452807426453	0.14327099919319153	0.1394292116165161	0.13546085357666016	0.1420574188232422
MAN1A2	0.16306617856025696	0.16002416610717773	0.16145241260528564	0.16722416877746582	0.16710293292999268	0.1578855961561203	0.16416868567466736	0.16572421789169312	0.1569662243127823	0.15274152159690857	0.16392028331756592	0.16845515370368958	0.1637953519821167	0.1643945872783661	0.1595912128686905	0.16691820323467255	0.16482719779014587	0.16115517914295197	0.16499865055084229	0.15929388999938965	0.1675805002450943	0.1670306921005249	0.16602738201618195	0.16795110702514648	0.16427837312221527	0.14354653656482697	0.1687801331281662	0.1653328835964203	0.16720351576805115	0.16286176443099976	0.16337081789970398	0.16359062492847443	0.16050463914871216	0.17096416652202606	0.1599356234073639	0.163150817155838	0.1572612226009369	0.15737485885620117	0.1642894744873047	0.1664523333311081	0.1674453616142273	0.15946395695209503	0.1691192090511322	0.16011233627796173	0.16379790008068085	0.16835129261016846	0.16171526908874512	0.1572583019733429	0.16349366307258606
GDAP2	0.0	0.0	0.0	0.0	0.0	0.0	0.0	0.0	0.0	0.0	0.0	0.0	0.0	0.0	0.0	0.0	0.0	0.0	0.0	0.0	0.0	0.0004697144031524658	0.0	0.0	0.0	0.0	0.0	0.0	0.0	0.0	0.0	0.0	0.0	0.0	0.0	0.0	0.0	0.0	0.0	0.0	0.0	0.0	0.0	0.0	0.0	0.0	0.0	0.0	0.0
WDR3	0.11017332971096039	0.10205331444740295	0.10120928287506104	0.10857876390218735	0.10873827338218689	0.1002914309501648	0.09537816047668457	0.1084793210029602	0.10556855797767639	0.1004347950220108	0.10412164032459259	0.10740657150745392	0.10262641310691833	0.10265475511550903	0.1047808825969696	0.10092534869909286	0.10888100415468216	0.10260936617851257	0.10901807248592377	0.1055341362953186	0.10723397135734558	0.10282474011182785	0.1055576354265213	0.10497500002384186	0.10693326592445374	0.10056526958942413	0.1086646094918251	0.10884515941143036	0.10596130788326263	0.10398362576961517	0.10721951723098755	0.10770472884178162	0.10396057367324829	0.10620652884244919	0.10739948600530624	0.10582681000232697	0.10543052852153778	0.10451804101467133	0.10477367043495178	0.10486798733472824	0.11061069369316101	0.10714341700077057	0.10814507305622101	0.1011863499879837	0.1052580177783966	0.10785390436649323	0.1105935275554657	0.1048852950334549	0.10711419582366943
PHGDH	0.07518920302391052	0.07456006854772568	0.07467029243707657	0.0746389776468277	0.07384007424116135	0.0656401515007019	0.07328178733587265	0.07586869597434998	0.06806673109531403	0.06304585933685303	0.07589642703533173	0.075179822742939	0.07200697064399719	0.07439690828323364	0.06463634967803955	0.07416754961013794	0.0727047473192215	0.06855642795562744	0.07330932468175888	0.0706113651394844	0.07631100714206696	0.07630748301744461	0.07594168186187744	0.07500781118869781	0.07455167174339294	0.07108888775110245	0.06941002607345581	0.07138849049806595	0.07623053342103958	0.07380381971597672	0.0762409046292305	0.07805723696947098	0.0772879421710968	0.06973851472139359	0.06337133049964905	0.06618598848581314	0.06975007057189941	0.07209767401218414	0.07373892515897751	0.07606590539216995	0.0713425874710083	0.07359582185745239	0.07687175273895264	0.07247474789619446	0.0737503245472908	0.06785339117050171	0.07425029575824738	0.07023147493600845	0.07401038706302643
NOTCH2	0.09973393380641937	0.09475193172693253	0.09876994043588638	0.09678240865468979	0.09878924489021301	0.0	0.05656549707055092	0.0933084785938263	0.07248875498771667	0.09349547326564789	0.09860589355230331	0.09575625509023666	0.07150006294250488	0.09660586714744568	0.09714597463607788	0.0973479375243187	0.09661847352981567	0.09224790334701538	0.09838856756687164	0.09516596794128418	0.09877574443817139	0.09249106794595718	0.09490474313497543	0.0	0.0937134325504303	0.0	0.10084830969572067	0.10006999224424362	0.09370782971382141	0.09322111308574677	0.09701690822839737	0.09442581236362457	0.04072244465351105	0.08997154980897903	0.09096886217594147	0.09110895544290543	0.08112048357725143	0.09666238725185394	0.09610164910554886	0.0973973274230957	0.09567499160766602	0.09002217650413513	0.09405151009559631	0.08662697672843933	0.09522780030965805	0.09049597382545471	0.09507456421852112	0.09426258504390717	0.08490286022424698
FAM72B	0.0	0.0	0.0	0.0	0.0	0.0	0.0	0.0	0.0	0.0	0.0	0.0	0.0	0.0	0.0	0.0	0.0	0.0	0.0	0.0	0.0	0.0	0.0	0.0	0.0	0.0	0.0	0.0	0.0	0.0	0.0	0.0	0.0	0.0	0.0	0.0	0.0	0.0	0.0	0.0	0.0	0.0	0.0	0.0	0.0	0.0	0.0	0.0	0.0
NBPF15	0.0	0.0	0.0	0.0	0.0	0.0	0.0	0.0	0.0	0.0	0.0	0.0	0.0	0.0	0.0	0.0	0.0	0.0	0.0	0.0	0.0	0.0	0.0	0.0	0.0	0.0	0.0	0.0	0.0	0.0	0.0	0.0	0.0	0.0	0.0	0.0	0.0	0.0	0.0	0.0	0.0	0.0	0.0	0.0	0.0	0.0	0.0	0.0	0.0
NBPF20	0.0	0.0	0.0	0.0	0.0	0.0	0.0	0.0	0.0	0.0	0.0	0.0	0.0	0.0	0.0	0.0	0.0	0.0	0.0	0.0	0.0	0.0	0.0	0.0	0.0	0.0	0.0	0.0	0.0	0.0	0.0	0.0	0.0	0.0	0.0	0.0	0.0	0.0	0.0	0.0	0.0	0.0	0.0	0.0	0.0	0.0	0.0	0.0	0.0
GPR89A	0.3132379949092865	0.3120073974132538	0.30959492921829224	0.3128923773765564	0.31344661116600037	0.30953773856163025	0.3077901303768158	0.3116379380226135	0.195008784532547	0.3141060173511505	0.31663545966148376	0.3136860430240631	0.3120144009590149	0.31325310468673706	0.31151026487350464	0.30758941173553467	0.31470826268196106	0.3152203857898712	0.31715118885040283	0.31612253189086914	0.30470988154411316	0.31357458233833313	0.31009748578071594	0.22679540514945984	0.31193995475769043	0.17828243970870972	0.310109406709671	0.31123337149620056	0.3173520267009735	0.31290680170059204	0.31381756067276	0.31341078877449036	0.3053467571735382	0.30676811933517456	0.31610241532325745	0.30757594108581543	0.31177833676338196	0.3120001256465912	0.313370019197464	0.3137550950050354	0.31450846791267395	0.31427547335624695	0.31566768884658813	0.31131839752197266	0.3050048053264618	0.3135870397090912	0.308130145072937	0.3119142949581146	0.31386566162109375
[truncated: 8,473 more rows]
[truncated: 43 more columns]
