# Supplementary material for: Deep autoencoder for interpretable tissue-adaptive deconvolution and cell-type-specific gene analysis
Source: Nat Commun. 2022 Nov 8;13:6735. doi: 10.1038/s41467-022-34550-9 (PMC9641692; doi:10.1038/s41467-022-34550-9)
Supplement: Supplementary file 4 — Source Data [file 41467_2022_34550_MOESM4_ESM.zip › Source Data/fig4/4h/HIV_CD4Tcells_sigm.txt]

	ADT0614R	ADT06JT1	ADT06P73	ADT08290	ADT0834L	ADT0VSQM	BDT060P4	BDT0613Q	BDT06152	BDT0615B	BDT06FQY	BDT07ZNY	BDT081ZZ	BDT0824M	BDT082CV	BDT082QF	BDT08346	BDT17BWJ	BDT17DSJ	BDT17K6X	BDTO6FXR	CDT00QZ5	CDT033GS	CDT052KF	CDT052MR	CDT0827R	CDT0828T	CDT082FB	CDT082NY	CDT0833D	CDT0K1DW	CDT0VBP1	DDT052KR	DDT052LD	DDT052NJ	DDT06158	DDT06FRH	DDT06JZK	DDT072V1	DDT08GTB	DDT0TGZX	DDT0THCH	DDT178LQ	EDT052L0	EDT06FYR	EDT07ZLT	EDT07ZSG	EDT08	EDT17D5C
NOC2L	0.5864322781562805	0.5884082913398743	0.5857079029083252	0.5717920660972595	0.5499529242515564	0.559190034866333	0.5801801681518555	0.5744317173957825	0.572762668132782	0.578588604927063	0.5824674367904663	0.5758994817733765	0.5891449451446533	0.5818078517913818	0.5527721047401428	0.47393810749053955	0.5750322937965393	0.5959579944610596	0.5928749442100525	0.6145943403244019	0.5848150849342346	0.5519747734069824	0.5772010684013367	0.594749391078949	0.5787546634674072	0.5557032823562622	0.5586550831794739	0.5766153931617737	0.5776441693305969	0.5810778141021729	0.5789692401885986	0.5899543166160583	0.4919385015964508	0.5817763209342957	0.5856258869171143	0.5665538311004639	0.596442699432373	0.5580760836601257	0.5718277096748352	0.5921878814697266	0.5811155438423157	0.5710352659225464	0.5815712213516235	0.5807439684867859	0.5857473015785217	0.5818359851837158	0.5874830484390259	0.5753358006477356	0.5917087197303772
KLHL17	0.5737956762313843	0.8201853036880493	0.6046589612960815	0.5550289154052734	0.9107748866081238	0.579426646232605	0.5928059816360474	0.5909528136253357	0.5744118094444275	0.5630261898040771	0.5769695043563843	0.5673654675483704	0.5776134133338928	1.0	0.5870699882507324	1.0	1.0	0.9174166321754456	0.6848161816596985	0.9166467189788818	0.5685028433799744	0.5477447509765625	0.5857922434806824	0.6519266963005066	0.5839536190032959	1.0	0.6667619943618774	0.5622985363006592	1.0	0.5952868461608887	0.5873545408248901	0.6052588820457458	0.6334935426712036	0.5878375172615051	0.5776858329772949	0.5746856331825256	0.5984567999839783	0.5698040127754211	0.5645534992218018	0.7865529656410217	0.5933497548103333	1.0	0.7305326461791992	0.5916023254394531	0.5860283970832825	0.5802609920501709	0.6044726371765137	0.5792751908302307	1.0
PLEKHN1	0.0	0.0	0.0	0.0	0.0	0.0	0.0	0.0	0.0	0.0	0.0	0.0	0.0	0.0	0.0	0.0	0.0	0.0	0.0	0.0	0.0	0.0	0.0	0.0	0.0	0.0	0.0	0.0	0.0	0.0	0.0	0.0	0.0	0.0	0.0	0.0	0.0	0.0	0.0	0.0	0.0	0.0	0.0	0.0	0.0	0.0	0.0	0.16304144263267517	0.0
HES4	0.5918339490890503	0.7518504858016968	0.5915136337280273	0.5879297852516174	0.5212635397911072	0.5998053550720215	0.0	1.0	0.5670021176338196	0.43798381090164185	0.5866110324859619	0.5862337350845337	0.5875320434570312	1.0	0.34145301580429077	0.004793077707290649	0.9708700180053711	0.8066061735153198	0.6005586981773376	0.6243117451667786	0.5893214344978333	0.34204554557800293	0.6287775635719299	0.5397335290908813	0.5880633592605591	0.7228299975395203	0.571432888507843	0.5868061780929565	0.5594078302383423	0.5923216342926025	0.5847312211990356	0.6759369373321533	0.0	0.43051669001579285	0.5659557580947876	0.49488741159439087	0.5888735055923462	0.5894109010696411	0.5917999148368835	0.5938563346862793	0.49036887288093567	0.8272922039031982	0.5827361345291138	0.45771265029907227	0.5921637415885925	0.5936511158943176	0.6025140285491943	0.5975050926208496	0.7735497951507568
ISG15	0.0	0.0	0.0	0.0	0.0	0.0	0.0	0.0	0.0	0.0	0.0	0.0	0.0	0.0	0.0	0.0	0.0	0.0	0.0	0.0	0.0	0.0	0.0	0.0	0.0	0.0	0.0	0.0	0.0	0.0	0.0	0.0	0.0	0.0	0.0	0.0	0.0	0.0	0.0	0.0	0.0	0.0	0.0	0.0	0.0	0.0	0.0	0.0	0.0
C1orf159	0.6462624073028564	0.43401244282722473	0.4566664397716522	0.4662604331970215	0.24955669045448303	0.42349672317504883	0.1830528974533081	0.18201805651187897	0.24836722016334534	0.5498054623603821	0.375146746635437	0.6387550830841064	0.6456078886985779	0.5958473682403564	0.4448127746582031	0.20257416367530823	0.35770556330680847	0.34313616156578064	0.4792935848236084	0.4564189016819	0.602410078048706	0.14396141469478607	0.32690081000328064	0.2608843743801117	0.4122898280620575	0.48017793893814087	0.6073706150054932	0.6473507881164551	0.457065224647522	0.41358834505081177	0.6213774681091309	0.5876612067222595	0.3033055365085602	0.2102070152759552	0.6175533533096313	0.17179656028747559	0.6394945383071899	0.6105424165725708	0.6469407677650452	0.1885368525981903	0.2888915538787842	0.271288126707077	0.43284353613853455	0.3093029856681824	0.4593279957771301	0.642575204372406	0.6125621199607849	0.6462796330451965	0.2902992069721222
TNFRSF18	0.3112768828868866	0.11955989897251129	0.10309405624866486	0.2573235332965851	0.18859490752220154	0.2752916216850281	0.0	0.20843137800693512	0.07911590486764908	0.30578431487083435	0.30919328331947327	0.3175501823425293	0.0	0.0	0.2255915105342865	0.06262794137001038	0.27755317091941833	0.03478711470961571	0.2538583278656006	0.3259829878807068	0.3150845170021057	0.0	0.09202487766742706	0.04923214018344879	0.30967390537261963	0.15747186541557312	0.2503298223018646	0.31163182854652405	0.26085835695266724	0.30747514963150024	0.31146669387817383	0.3289867639541626	0.08468596637248993	0.0	0.3074367642402649	0.30750516057014465	0.3089362680912018	0.2925688624382019	0.29895949363708496	0.1292838752269745	0.29107558727264404	0.2485685646533966	0.25158318877220154	0.0	0.3243441581726074	0.31619471311569214	0.31522178649902344	0.30956435203552246	0.13415080308914185
TNFRSF4	0.5831109881401062	0.6061140894889832	0.5561266541481018	0.5689032673835754	0.5542260408401489	0.5562239289283752	0.2680514454841614	0.5794214606285095	0.5754885077476501	0.5730308890342712	0.5865767598152161	0.5782930254936218	0.5846328735351562	0.743564248085022	0.5475771427154541	0.8391757607460022	0.49066162109375	0.5937503576278687	0.5535761117935181	0.605794370174408	0.5770111680030823	0.24651429057121277	0.5679239630699158	0.33520883321762085	0.5810608267784119	0.5953952074050903	0.5991338491439819	0.5797252655029297	0.5955714583396912	0.5878452062606812	0.5883610844612122	0.6004174947738647	0.5880042314529419	0.5805494785308838	0.5732758641242981	0.5237112641334534	0.6070080399513245	0.5560827851295471	0.5767499804496765	0.4821723699569702	0.5759547352790833	0.713027834892273	0.5700728297233582	0.567911684513092	0.5923076868057251	0.567909836769104	0.6001675128936768	0.5902688503265381	0.6147554516792297
SDF4	0.6410461664199829	0.6586849093437195	0.6385771036148071	0.6358541250228882	0.6189385056495667	0.6042450666427612	0.6568477153778076	0.6468594074249268	0.6182167530059814	0.6302399635314941	0.6447495222091675	0.6324435472488403	0.6388453245162964	0.6165123581886292	0.6129224300384521	0.5934575200080872	0.6338129639625549	0.6612759232521057	0.6418042182922363	0.67731112241745	0.6320013403892517	0.6264019012451172	0.6324982643127441	0.6403288245201111	0.6415599584579468	0.6316115260124207	0.6132811903953552	0.6312354803085327	0.648472011089325	0.6421511173248291	0.63542640209198	0.6475083231925964	0.613081157207489	0.6487240791320801	0.6454871892929077	0.6115764379501343	0.6506555080413818	0.6306451559066772	0.6345047950744629	0.6577198505401611	0.6370827555656433	0.6389803290367126	0.6277538537979126	0.6418684720993042	0.6499162912368774	0.6312813758850098	0.6503759026527405	0.6254315972328186	0.6537129282951355
B3GALT6	0.7963358163833618	1.0	1.0	0.7915545701980591	1.0	0.8084201216697693	1.0	1.0	1.0	0.7854322195053101	0.7956966161727905	0.790507972240448	0.7959964871406555	1.0	0.8019582629203796	1.0	1.0	1.0	1.0	1.0	0.7859320640563965	1.0	0.920634388923645	1.0	0.790124773979187	0.8950890302658081	0.7950120568275452	0.7940952181816101	1.0	0.7994632720947266	0.8008989691734314	0.836219072341919	1.0	0.8395401835441589	0.8067004680633545	0.988652229309082	0.801653265953064	0.7833986878395081	0.7854069471359253	1.0	1.0	1.0	1.0	0.7892385721206665	0.8157432675361633	0.7967687845230103	0.8167179822921753	0.7991938591003418	1.0
UBE2J2	0.5681043863296509	0.5738484859466553	0.5517617464065552	0.5522943139076233	0.5054138898849487	0.5375682711601257	0.5306819677352905	0.5503941774368286	0.4889952540397644	0.54730623960495	0.5642428994178772	0.5529983043670654	0.5661894083023071	0.28721269965171814	0.5465162992477417	0.3565512001514435	0.5405765771865845	0.5699924230575562	0.5649438500404358	0.5685727000236511	0.5550678372383118	0.5287113785743713	0.5648891925811768	0.4956207275390625	0.5572514533996582	0.3037698268890381	0.5433080792427063	0.5643656253814697	0.5647767186164856	0.5702640414237976	0.5547897219657898	0.5484793782234192	0.5012322068214417	0.5606171488761902	0.5591278672218323	0.49062860012054443	0.5540291666984558	0.547234296798706	0.5586782097816467	0.47544389963150024	0.5584233999252319	0.5346872210502625	0.5503430366516113	0.555599570274353	0.5740138292312622	0.5659995079040527	0.5710994005203247	0.5600196123123169	0.5631780624389648
ACAP3	0.7318224906921387	0.7584905624389648	0.7300819754600525	0.7206985950469971	0.7726160287857056	0.7156772613525391	0.6431966423988342	0.6520042419433594	0.6064749360084534	0.7228286266326904	0.7374669313430786	0.7177623510360718	0.7353145480155945	1.0	0.7109063267707825	0.7182260751724243	0.8253573775291443	0.7471866607666016	0.7335339784622192	0.7911026477813721	0.727759838104248	0.49287354946136475	0.7067734003067017	0.6209434270858765	0.724953293800354	0.7818843126296997	0.7524217367172241	0.7392007112503052	0.8084993958473206	0.7380401492118835	0.7309900522232056	0.755592942237854	0.48221105337142944	0.6993211507797241	0.7315100431442261	0.6347200870513916	0.7377139329910278	0.7295730710029602	0.7352386713027954	0.7448428869247437	0.7222681045532227	0.8312344551086426	0.7643003463745117	0.7291144132614136	0.7287824749946594	0.7236248254776001	0.7488088607788086	0.7545666694641113	0.8130648732185364
PUSL1	0.5275665521621704	0.7100066542625427	0.5264512896537781	0.5342706441879272	0.7721695899963379	0.5327214598655701	0.710504412651062	0.7031803727149963	0.5868027210235596	0.5291507244110107	0.5412470102310181	0.5307625532150269	0.5371410250663757	1.0	0.5304757356643677	0.609895646572113	0.7718109488487244	0.6932016611099243	0.5864787697792053	0.7105575799942017	0.5437790155410767	0.5177717208862305	0.591053307056427	0.7100673317909241	0.5507720708847046	0.623462975025177	0.5417215824127197	0.5278154611587524	0.7124531269073486	0.561394214630127	0.5223053693771362	0.6087186336517334	0.6368364095687866	0.5452946424484253	0.5310215950012207	0.5599472522735596	0.537422776222229	0.5279680490493774	0.5277777910232544	0.7007225751876831	0.5947108864784241	0.881693422794342	0.6208791732788086	0.5323951840400696	0.5436885356903076	0.5290401577949524	0.5431627035140991	0.5356630682945251	0.7560850977897644
DVL1	0.8416076898574829	1.0	0.8840592503547668	0.8252851963043213	1.0	0.8586570024490356	0.9338223934173584	0.8860027194023132	0.8685269951820374	0.8483265042304993	0.8542232513427734	1.0	0.8333547711372375	1.0	0.8708930611610413	1.0	1.0	0.9545609951019287	1.0	0.9347822070121765	0.8699479103088379	0.8228164911270142	0.8507887125015259	0.9257311820983887	0.8639941215515137	1.0	1.0	0.8406171798706055	1.0	0.8660790324211121	1.0	0.8683962821960449	0.917974054813385	0.8490657806396484	0.8459213376045227	0.8797057271003723	0.8567236065864563	1.0	0.8386125564575195	1.0	0.8562941551208496	1.0	0.8531070947647095	0.8470102548599243	0.8481966257095337	0.8518084287643433	1.0	0.8558171391487122	1.0
AURKAIP1	0.6468963623046875	0.5361418724060059	0.608066737651825	0.545036256313324	0.345221608877182	0.1421431005001068	0.6789249777793884	0.4058651030063629	0.13373494148254395	0.6102339625358582	0.6406502723693848	0.27945369482040405	0.0	0.6144839525222778	0.3495318591594696	0.02016359567642212	0.6115424036979675	0.051589153707027435	0.2750838100910187	0.6371361017227173	0.6306526064872742	0.14444082975387573	0.5526306629180908	0.3176575303077698	0.6319150924682617	0.1001630574464798	0.6210419535636902	0.6024760007858276	0.6915637254714966	0.6391950845718384	0.6110690236091614	0.6397532224655151	0.0	0.0	0.6346008777618408	0.5243347883224487	0.6140493154525757	0.6207237839698792	0.6289636492729187	0.17231737077236176	0.4467853903770447	0.8313531875610352	0.5842520594596863	0.08766734600067139	0.6300488114356995	0.628756582736969	0.6273484230041504	0.6311623454093933	0.2915426790714264
CCNL2	0.9416050314903259	0.0	0.0	0.2149401158094406	0.0	0.0	0.0	0.0	0.0	0.16663013398647308	0.0	0.9190831780433655	0.0	0.0	0.0	0.0	0.0	0.0	0.0	0.0	0.8267807960510254	0.0	0.0	0.0	0.0	0.0	0.0	0.49716758728027344	0.0	0.0	0.0	0.0	0.0	0.0	0.9401230812072754	0.0	0.0	0.591224730014801	0.6117413640022278	0.0	0.0	0.0	0.0	0.0	0.0	0.03633600473403931	0.0	0.8077135682106018	0.054465215653181076
MRPL20	0.6964503526687622	0.29851627349853516	0.1600555032491684	0.3416512906551361	0.0	0.20390668511390686	0.0	0.0	0.015086112543940544	0.45194345712661743	0.4513469934463501	0.6846866607666016	0.6702380180358887	0.31240972876548767	0.5530769228935242	0.0	0.0	0.07916399091482162	0.32000765204429626	0.23986653983592987	0.6440794467926025	0.0	0.31050360202789307	0.0	0.4158412218093872	0.141279935836792	0.5012650489807129	0.7031159996986389	0.46096110343933105	0.33684664964675903	0.6117330193519592	0.4438920319080353	0.0	0.10314809530973434	0.6937816143035889	0.08072300255298615	0.6759459376335144	0.5309494733810425	0.2773370146751404	0.0	0.39078691601753235	0.07054263353347778	0.16345945000648499	0.0	0.2393031120300293	0.6904720067977905	0.6788138151168823	0.7005733251571655	0.0
ATAD3C	0.2787114679813385	0.12480480968952179	0.11129853129386902	0.2793548107147217	0.09569592773914337	0.20655439794063568	0.0	0.032834723591804504	0.0	0.2746855318546295	0.2734382450580597	0.2749197781085968	0.2701184153556824	0.2799454629421234	0.15235306322574615	0.0	0.0	0.1165572851896286	0.27068907022476196	0.26684513688087463	0.27752816677093506	0.03157658874988556	0.08097892254590988	0.12610332667827606	0.2668897211551666	0.16029945015907288	0.2560816705226898	0.2637414038181305	0.11925790458917618	0.26922592520713806	0.2644696831703186	0.2689272463321686	0.0	0.12369299679994583	0.2770615816116333	0.0	0.27164047956466675	0.26727381348609924	0.09851670265197754	0.0989721491932869	0.2706756889820099	0.1225055381655693	0.2025628685951233	0.1688380092382431	0.2700986862182617	0.27803510427474976	0.27484697103500366	0.26341161131858826	0.09994840621948242
ATAD3B	0.9131847023963928	0.7017592787742615	0.8776443600654602	0.9054785966873169	0.7026429176330566	0.8999342918395996	0.40574386715888977	0.4818418323993683	0.5575709939002991	0.9166507124900818	0.8379643559455872	0.9206587672233582	0.917477548122406	0.9161694645881653	0.9079553484916687	0.839792013168335	0.8229819536209106	0.6141534447669983	0.8988957405090332	0.7846011519432068	0.9211054444313049	0.4816041886806488	0.6207155585289001	0.5211818218231201	0.8772598505020142	0.9258342385292053	0.8980323672294617	0.9183233380317688	0.7943742871284485	0.9341856837272644	0.9186453819274902	0.8810960054397583	0.5334404706954956	0.6943929195404053	0.9223620295524597	0.4907758831977844	0.932491660118103	0.9137622117996216	0.9201521873474121	0.6548104286193848	0.9071568846702576	0.79527348279953	0.8024219274520874	0.9211844205856323	0.69022536277771	0.9202791452407837	0.9353747963905334	0.9201635718345642	0.7311275601387024
ATAD3A	0.6279051899909973	0.4399378299713135	0.6170336008071899	0.49682050943374634	0.15238738059997559	0.2989325225353241	0.28854677081108093	0.5033854246139526	0.23632070422172546	0.6040288209915161	0.6336948871612549	0.6162701845169067	0.6254972219467163	0.09957972913980484	0.6063815355300903	0.27391132712364197	0.2323690950870514	0.31839320063591003	0.6216244697570801	0.3744015693664551	0.6271706819534302	0.29614612460136414	0.3525928258895874	0.28626659512519836	0.6274296045303345	0.3663732409477234	0.610996425151825	0.634393572807312	0.521879255771637	0.6321595907211304	0.6151375770568848	0.4906580150127411	0.14146894216537476	0.3655034303665161	0.6303017735481262	0.4264295697212219	0.6203668713569641	0.6144444346427917	0.6221168041229248	0.3625500500202179	0.6205326318740845	0.308566689491272	0.4498816728591919	0.4822969138622284	0.6181216239929199	0.6186375021934509	0.62859046459198	0.5453663468360901	0.5059740543365479
SSU72	0.7005519270896912	0.5672973394393921	0.6908608675003052	0.6776076555252075	0.3787181079387665	0.690732479095459	0.29212626814842224	0.4756341576576233	0.4395809471607208	0.6824412941932678	0.7140489816665649	0.6867929697036743	0.70548415184021	0.3809490203857422	0.6850872039794922	0.23371291160583496	0.40890422463417053	0.47274231910705566	0.6472942233085632	0.5824397206306458	0.7037041187286377	0.6265657544136047	0.5612642765045166	0.42120125889778137	0.6980842351913452	0.28939035534858704	0.6870283484458923	0.6950645446777344	0.6684192419052124	0.6864026784896851	0.682227373123169	0.6277595162391663	0.2920213043689728	0.69548100233078	0.6985911130905151	0.4868786334991455	0.6764891147613525	0.6862364411354065	0.6990259885787964	0.4015727639198303	0.6886723041534424	0.5222956538200378	0.5765643119812012	0.6988778114318848	0.7100856304168701	0.695498526096344	0.7005526423454285	0.6978791952133179	0.4539487957954407
MIB2	0.619195282459259	0.0	0.0	0.0	0.0	0.0	0.0	0.0	0.0	0.0	0.0	0.0	0.0	0.0	0.0	0.0	0.0	0.0	0.0	0.0	0.46619465947151184	0.0	0.0	0.0	0.0	0.0	0.0	0.14940999448299408	0.0	0.0	0.0	0.0	0.0	0.0	0.5572713017463684	0.0	0.0	0.0	0.0	0.0	0.0	0.0	0.0	0.0	0.0	0.0	0.0	0.2616952061653137	0.0
MMP23B	0.7446650266647339	0.5861468315124512	0.7210580706596375	0.7299087047576904	0.5932344198226929	0.7082234621047974	0.5379714965820312	0.5202518105506897	0.5245528221130371	0.7293135523796082	0.7399935722351074	0.7331247329711914	0.733243465423584	0.7999995946884155	0.7223541140556335	0.7030573487281799	0.6972503066062927	0.5432565808296204	0.7383944392204285	0.765825629234314	0.7309349179267883	0.44163328409194946	0.6950706243515015	0.5184025764465332	0.7476397156715393	0.742843747138977	0.7256946563720703	0.7287473678588867	0.6606563329696655	0.7478679418563843	0.7566697597503662	0.746141254901886	0.5458596348762512	0.5270631909370422	0.7334439754486084	0.588991641998291	0.7547897696495056	0.736303985118866	0.7088817358016968	0.5277631282806396	0.7191917896270752	0.8209267258644104	0.7154793739318848	0.7234532237052917	0.7402448654174805	0.7370055913925171	0.7454394102096558	0.7246442437171936	0.7442536950111389
CDK11B	1.0	0.4003104269504547	0.5423431396484375	0.53243088722229	0.0	0.4278407394886017	0.1856788992881775	0.20707967877388	0.19979605078697205	0.7287666201591492	0.677883505821228	0.9141000509262085	0.7976717948913574	0.0	0.3258201479911804	0.1835840940475464	0.0	0.2723509669303894	0.5570836663246155	0.3207903504371643	0.9278566241264343	0.0	0.343899667263031	0.23932890594005585	0.38910743594169617	0.27248603105545044	0.5467239618301392	0.7221107482910156	0.5001558065414429	0.17849183082580566	0.46126893162727356	0.6486893892288208	0.17942196130752563	0.20413745939731598	1.0	0.02844030223786831	0.30196747183799744	0.6341150999069214	0.3812345266342163	0.08677327632904053	0.21894976496696472	0.290799617767334	0.5376540422439575	0.647493839263916	0.0	0.7911002039909363	0.6275462508201599	0.7227391600608826	0.0
SLC35E2B	1.0	1.0	1.0	1.0	1.0	1.0	1.0	1.0	1.0	1.0	1.0	1.0	1.0	1.0	1.0	1.0	1.0	1.0	1.0	1.0	1.0	1.0	1.0	1.0	1.0	1.0	1.0	1.0	1.0	1.0	1.0	1.0	1.0	1.0	1.0	1.0	1.0	1.0	1.0	0.8568065762519836	1.0	1.0	1.0	1.0	1.0	1.0	1.0	1.0	1.0
CDK11A	0.736574113368988	0.10048073530197144	0.22075188159942627	0.38244396448135376	0.04498187452554703	0.08924996107816696	0.0	0.08090535551309586	0.0	0.04782673716545105	0.40927135944366455	0.7300119996070862	0.4510711431503296	0.25013118982315063	0.4914565682411194	0.0	0.0	0.0	0.04769399017095566	0.254995733499527	0.6457104682922363	0.0	0.0	0.0	0.2110513150691986	0.244473397731781	0.5143502950668335	0.3548148572444916	0.21698328852653503	0.0	0.0	0.6935864686965942	0.15028177201747894	0.5036399364471436	0.7165513038635254	0.0	0.7008160352706909	0.6844875812530518	0.5168138742446899	0.14721262454986572	0.0	0.1746392846107483	0.32421499490737915	0.05761341750621796	0.0831405371427536	0.5645413398742676	0.6765991449356079	0.6091094017028809	0.0
NADK	1.0	1.0	1.0	1.0	1.0	1.0	1.0	0.8647904992103577	0.9214125275611877	1.0	1.0	1.0	1.0	1.0	1.0	0.85716712474823	0.0	1.0	1.0	1.0	1.0	0.9293413162231445	1.0	1.0	1.0	0.6160141825675964	0.977907121181488	1.0	1.0	1.0	1.0	1.0	1.0	1.0	1.0	0.9355920553207397	1.0	1.0	1.0	1.0	1.0	1.0	1.0	1.0	1.0	1.0	1.0	1.0	1.0
GNB1	1.0	0.0	0.0	0.0	0.0	0.0	0.0	0.0	0.0	0.29910144209861755	0.010047607123851776	0.09533343464136124	0.0	0.0	0.0	0.0	0.0	0.0	0.0	0.0	0.9590938091278076	0.0	0.0	0.0	0.2156047374010086	0.0	0.0	0.6286027431488037	0.012855976819992065	0.0	0.0	0.0	0.0	0.0	1.0	0.0	0.11122994124889374	0.00518585741519928	0.0	0.0	0.0	0.0	0.0	0.0	0.0	0.0	0.0	0.9937912225723267	0.0
TMEM52	0.0	0.0	0.0	0.0	0.0	0.0	0.0	0.0	0.0	0.0	0.0	0.0	0.0	0.0	0.0	0.0	0.0	0.0	0.0	0.0	0.0	0.0	0.0	0.0	0.0	0.0	0.0	0.0	0.0	0.0	0.0	0.0	0.0	0.0	0.0	0.0	0.0	0.0	0.0	0.0	0.0	0.0	0.0	0.0	0.0	0.0	0.0	0.0	0.0
SKI	0.9614498019218445	0.7810538411140442	0.9092999696731567	0.9257137775421143	0.6985990405082703	0.9103901982307434	0.8292243480682373	0.9193960428237915	0.7871155142784119	0.9389984607696533	0.9359360933303833	0.9325940608978271	0.9410071969032288	0.5081153512001038	0.928389847278595	0.6721369028091431	0.9348732829093933	0.7460190057754517	0.9060097336769104	0.8515429496765137	0.9341952204704285	0.8254956007003784	0.8892776966094971	0.7800422310829163	0.9437782764434814	0.797272264957428	0.9286975860595703	0.9399499297142029	0.8163178563117981	0.950826108455658	0.9125741124153137	0.9580156803131104	0.5899801850318909	0.9284326434135437	0.9368898868560791	0.7631446123123169	0.9400151968002319	0.9338913559913635	0.9329979419708252	0.8035123944282532	0.9213175773620605	0.8036800622940063	0.9057657718658447	0.9309929609298706	0.9371750354766846	0.9326505661010742	0.9474195837974548	0.9333544969558716	0.8003778457641602
RER1	0.5649334788322449	0.5818462371826172	0.5574741959571838	0.545526385307312	0.5305287837982178	0.5322704315185547	0.5554327964782715	0.5581125617027283	0.5664585828781128	0.5523061156272888	0.576412558555603	0.5690395832061768	0.5743143558502197	0.5559588670730591	0.5375329852104187	0.5234391689300537	0.5642085671424866	0.5755343437194824	0.5754865407943726	0.5776535868644714	0.5623025894165039	0.5511321425437927	0.5656673908233643	0.5753445029258728	0.5538041591644287	0.49905407428741455	0.5483161807060242	0.5667670965194702	0.5717911720275879	0.5770803689956665	0.5603486895561218	0.5622140765190125	0.5372506380081177	0.5699238777160645	0.568608820438385	0.5370962619781494	0.5711597800254822	0.5377497673034668	0.5536037087440491	0.5774105191230774	0.5624300837516785	0.5379925966262817	0.56704181432724	0.5635611414909363	0.5736305713653564	0.5630002021789551	0.5723741054534912	0.5609748363494873	0.5729982852935791
PEX10	0.5672049522399902	0.5784433484077454	0.5694001317024231	0.553838849067688	0.6101158261299133	0.5495150089263916	0.542675793170929	0.562226414680481	0.5632802248001099	0.5557336211204529	0.5614303946495056	0.554102897644043	0.5642670392990112	0.5569460391998291	0.5454707741737366	0.5519427061080933	0.586231529712677	0.5719937086105347	0.567365825176239	0.5842529535293579	0.5556723475456238	0.5416164398193359	0.5458874702453613	0.5594924688339233	0.566411554813385	0.5477938652038574	0.5613505840301514	0.5712041854858398	0.5622804760932922	0.5698481798171997	0.5603113174438477	0.5743510723114014	0.5481212139129639	0.5587942004203796	0.562123715877533	0.5460463166236877	0.5716871619224548	0.5550280213356018	0.558407187461853	0.5262846350669861	0.5654403567314148	0.6149240732192993	0.5684090256690979	0.5586000680923462	0.5604876279830933	0.557386577129364	0.5762205719947815	0.5465875267982483	0.594754695892334
PLCH2	0.5857157707214355	0.2917366027832031	0.25971540808677673	0.567962110042572	0.2766128182411194	0.5496307611465454	0.0	0.0424259714782238	0.11673116683959961	0.4687415659427643	0.3155880570411682	0.57831871509552	0.5814167857170105	0.24144704639911652	0.5754969120025635	0.24145296216011047	0.15842735767364502	0.30316469073295593	0.5718182921409607	0.38890954852104187	0.5145636796951294	0.0	0.26567772030830383	0.13781818747520447	0.28071993589401245	0.6036393046379089	0.5787312984466553	0.5807945728302002	0.4212667942047119	0.3493258059024811	0.5665573477745056	0.5115547776222229	0.07859566062688828	0.29606685042381287	0.5488170981407166	0.1665184497833252	0.579020082950592	0.5903979539871216	0.53628009557724	0.08738063275814056	0.3087860941886902	0.13160090148448944	0.40253812074661255	0.24331772327423096	0.5216342210769653	0.5827346444129944	0.5892035961151123	0.5799314975738525	0.09122501313686371
PANK4	0.517921507358551	0.5354262590408325	0.5290731191635132	0.5188586711883545	0.472350537776947	0.4935680627822876	0.44708943367004395	0.36170029640197754	0.4210164546966553	0.516425371170044	0.524488091468811	0.5137759447097778	0.5268479585647583	0.6672143936157227	0.49370044469833374	0.3644733428955078	0.4870823919773102	0.5535526871681213	0.5233909487724304	0.5219604969024658	0.5089482665061951	0.3247849941253662	0.5005679726600647	0.5266478061676025	0.5107281804084778	0.4673267602920532	0.5056161880493164	0.5204135179519653	0.5296388268470764	0.5195383429527283	0.5168799757957458	0.5341286659240723	0.38190609216690063	0.49230900406837463	0.5210278034210205	0.38359707593917847	0.5211737155914307	0.5190466642379761	0.5164416432380676	0.5099912881851196	0.5086442232131958	0.5279603600502014	0.5056888461112976	0.5043857097625732	0.518417477607727	0.5264838337898254	0.5324063301086426	0.5136591196060181	0.557697594165802
TNFRSF14	0.6227550506591797	0.0	0.0	0.0	0.0	0.0	0.0	0.0	0.0	0.0	0.0015619918704032898	0.0	0.0	0.0	0.24680691957473755	0.0	0.0	0.0	0.001659255474805832	0.0	0.5846729874610901	0.0	0.10742221027612686	0.0	0.0	0.0	0.003014255315065384	0.2812994718551636	0.09611872583627701	0.0	0.0	0.23015333712100983	0.0	0.0	0.6226757168769836	0.0	0.1125040352344513	0.0	0.0	0.0	0.0	0.0	0.0	0.0	0.3247661888599396	0.45061802864074707	0.0	0.623582124710083	0.0
MEGF6	0.7448181509971619	0.39775770902633667	0.3447895348072052	0.459989458322525	0.48435351252555847	0.47572988271713257	0.28008899092674255	0.24202807247638702	0.2081725150346756	0.24002902209758759	0.28496694564819336	0.4525657594203949	0.6913187503814697	0.34716546535491943	0.48355773091316223	0.4106953740119934	0.2523876428604126	0.39225471019744873	0.5085694789886475	0.5940843820571899	0.615975022315979	0.15756739675998688	0.26750877499580383	0.2755073308944702	0.24145451188087463	0.6167462468147278	0.5081596374511719	0.37505441904067993	0.5052421689033508	0.3288699984550476	0.5644426941871643	0.3600664436817169	0.2724786400794983	0.2773006856441498	0.7356614470481873	0.2275572568178177	0.657037079334259	0.3386119306087494	0.4050370156764984	0.27969908714294434	0.37657561898231506	0.4759921431541443	0.5150037407875061	0.15020321309566498	0.13680917024612427	0.38545989990234375	0.5989734530448914	0.6603662371635437	0.347403347492218
TPRG1L	1.0	1.0	1.0	1.0	1.0	1.0	1.0	1.0	1.0	1.0	1.0	1.0	1.0	1.0	1.0	1.0	1.0	1.0	1.0	1.0	1.0	1.0	1.0	1.0	1.0	1.0	1.0	1.0	1.0	1.0	1.0	1.0	1.0	1.0	1.0	1.0	1.0	1.0	1.0	1.0	1.0	1.0	1.0	1.0	1.0	1.0	1.0	1.0	1.0
WRAP73	0.703296959400177	0.6610893607139587	0.6881705522537231	0.7009003758430481	0.45400646328926086	0.6998125314712524	0.38564473390579224	0.4645404815673828	0.47809916734695435	0.6999744176864624	0.7148314118385315	0.7019959092140198	0.6942426562309265	0.5795576572418213	0.6978367567062378	0.36246973276138306	0.480312705039978	0.568168580532074	0.7055880427360535	0.6480855345726013	0.7037248611450195	0.49054235219955444	0.5844587087631226	0.5385442972183228	0.700721800327301	0.5017471313476562	0.6920019388198853	0.7029246687889099	0.7044072151184082	0.7010185122489929	0.6883636713027954	0.6665120124816895	0.4721485674381256	0.6864233613014221	0.7035096883773804	0.5553615093231201	0.6893221139907837	0.6897904872894287	0.704504668712616	0.4875849485397339	0.710788369178772	0.625461995601654	0.658497154712677	0.6969302892684937	0.6994038224220276	0.7017110586166382	0.7049892544746399	0.6976200938224792	0.6495300531387329
SMIM1	0.5494626760482788	0.2009633183479309	0.28808844089508057	0.14903144538402557	0.0	0.0	0.24701902270317078	0.19253383576869965	0.199448361992836	0.1375647336244583	0.0	0.16386568546295166	0.19922852516174316	0.0	0.47963038086891174	0.0	0.1896209716796875	0.05310065299272537	0.2298220545053482	0.15880075097084045	0.5353969931602478	0.09522794187068939	0.5303676128387451	0.2881276607513428	0.09233512729406357	0.24475783109664917	0.0	0.4194261431694031	0.17284798622131348	0.023967333137989044	0.0	0.25113627314567566	0.2773938775062561	0.10306821763515472	0.5275963544845581	0.13787415623664856	0.13635385036468506	0.0	0.0	0.26603370904922485	0.12267953157424927	0.26749399304389954	0.0643051266670227	0.43387025594711304	0.1147024929523468	0.43071243166923523	0.05223057419061661	0.21104249358177185	0.0
LRRC47	0.7771531343460083	0.7675178647041321	0.7370983362197876	0.7487565875053406	0.6206356883049011	0.7336989641189575	0.7439191937446594	0.6446533799171448	0.6548418402671814	0.7532778978347778	0.773605465888977	0.7582570314407349	0.7666178941726685	0.752609133720398	0.7494646310806274	0.5807148218154907	0.7272119522094727	0.7713382244110107	0.7633801698684692	0.7617590427398682	0.7553298473358154	0.7257300615310669	0.7348533868789673	0.7281665802001953	0.7538920044898987	0.6633033752441406	0.7376565337181091	0.7691543102264404	0.7863597869873047	0.7414342164993286	0.7559733390808105	0.777337908744812	0.6839610934257507	0.7398173809051514	0.7658944129943848	0.6577807664871216	0.7670369148254395	0.7427265048027039	0.7670707702636719	0.6963998675346375	0.776907205581665	0.7500290870666504	0.7402235865592957	0.7644328474998474	0.7518808841705322	0.7689964771270752	0.759392499923706	0.7504899501800537	0.7882423400878906
CEP104	0.7697412371635437	0.6462835073471069	0.7620235085487366	0.7541114091873169	0.4447062611579895	0.764793336391449	0.4955427348613739	0.5171146988868713	0.5262678861618042	0.7713327407836914	0.7888548374176025	0.7733976244926453	0.7814746499061584	0.48155471682548523	0.7526986002922058	0.3664039373397827	0.36559104919433594	0.6074024438858032	0.7720726132392883	0.7039300799369812	0.7813665270805359	0.5861712694168091	0.6377121210098267	0.5388926863670349	0.7815316915512085	0.4916267395019531	0.7681830525398254	0.7809982299804688	0.7629653215408325	0.779927670955658	0.7672122120857239	0.615180492401123	0.41333964467048645	0.7342963218688965	0.7804718017578125	0.457741916179657	0.7753621339797974	0.7631564140319824	0.7683764100074768	0.5086194276809692	0.7586883306503296	0.6245448589324951	0.7072208523750305	0.76780104637146	0.7785412669181824	0.7776867747306824	0.785897433757782	0.7723742723464966	0.606651782989502
DFFB	0.48206132650375366	0.05754639580845833	0.08529740571975708	0.2185973972082138	0.0	0.13438080251216888	0.0	0.0	0.0	0.24960510432720184	0.083696648478508	0.2955542802810669	0.18912434577941895	0.0	0.1748182326555252	0.0	0.0	0.0	0.10328150540590286	0.10404041409492493	0.38323014974594116	0.0	0.0	0.0	0.12898913025856018	0.0842079371213913	0.26362910866737366	0.31459343433380127	0.15184910595417023	0.10573095083236694	0.2299475073814392	0.0	0.0	0.0	0.4591246545314789	0.0	0.316840261220932	0.18394513428211212	0.09979680925607681	0.0	0.06917217373847961	0.0	0.0	0.0	0.0	0.3449578285217285	0.1403370499610901	0.27267181873321533	0.0
C1orf174	0.47148916125297546	0.49013155698776245	0.4735621511936188	0.46592333912849426	0.44409725069999695	0.43759262561798096	0.4268302917480469	0.45898211002349854	0.4476376473903656	0.4611409902572632	0.46558678150177	0.4687490463256836	0.4691804051399231	0.46464189887046814	0.43818145990371704	0.43346548080444336	0.47695598006248474	0.4877307415008545	0.47808176279067993	0.5059424638748169	0.4658340513706207	0.44609397649765015	0.4588487148284912	0.4783126413822174	0.4610337018966675	0.46151384711265564	0.4634542465209961	0.473789781332016	0.4798237383365631	0.47840169072151184	0.4735701382160187	0.47687962651252747	0.4437566101551056	0.4725654721260071	0.4693630635738373	0.4516695737838745	0.4862622618675232	0.4444323778152466	0.46739327907562256	0.4694508910179138	0.46068939566612244	0.44789955019950867	0.46359074115753174	0.463289737701416	0.47765955328941345	0.4626629948616028	0.48132574558258057	0.4656309485435486	0.4940183162689209
KCNAB2	0.7306830883026123	0.0	0.0	0.0	0.0	0.0	0.0	0.0	0.0	0.03973165526986122	0.0	0.0	0.0	0.0	0.0	0.0	0.0	0.0	0.0	0.0	0.6408734917640686	0.0	0.0	0.0	0.0	0.0	0.0	0.33475568890571594	0.0	0.0	0.0	0.0	0.0	0.0	0.7331728935241699	0.0	0.0	0.0023570433259010315	0.0	0.0	0.0	0.0	0.0	0.0	0.0	0.0	0.0	0.45583614706993103	0.0
RPL22	1.0	1.0	1.0	1.0	0.9901186227798462	1.0	0.9887775182723999	1.0	0.984780490398407	1.0	1.0	1.0	1.0	0.8143200874328613	1.0	0.7618186473846436	1.0	0.8746742010116577	1.0	1.0	1.0	1.0	1.0	0.9082075357437134	1.0	0.8568828105926514	1.0	1.0	1.0	1.0	1.0	1.0	1.0	1.0	1.0	1.0	1.0	1.0	1.0	0.9528295993804932	1.0	1.0	1.0	1.0	1.0	1.0	1.0	1.0	1.0
RNF207	0.45658087730407715	0.4797821342945099	0.46563610434532166	0.4565795361995697	0.504037618637085	0.45906615257263184	0.3332766890525818	0.3919788897037506	0.2882932722568512	0.4740446209907532	0.2907053828239441	0.4598037004470825	0.46289128065109253	1.0	0.47599661350250244	0.484178751707077	0.5183910131454468	0.5156527757644653	0.4642811417579651	0.5193840265274048	0.46238601207733154	0.2522289752960205	0.4524149000644684	0.45936325192451477	0.4852224886417389	0.49170464277267456	0.46879857778549194	0.46558672189712524	0.49611830711364746	0.47714662551879883	0.48063182830810547	0.47484132647514343	0.35295718908309937	0.4355323612689972	0.4549562931060791	0.27888327836990356	0.4596985876560211	0.4686146676540375	0.4760856628417969	0.4247361719608307	0.4480869770050049	0.4338393211364746	0.46698930859565735	0.45222562551498413	0.44087040424346924	0.4795689582824707	0.48877495527267456	0.4723721444606781	0.557171642780304
ICMT	0.5018953084945679	0.7459583282470703	0.5946975350379944	0.49995172023773193	0.6157605648040771	0.5076707005500793	0.8773480653762817	0.7058663964271545	0.633041501045227	0.49926212430000305	0.5038960576057434	0.49095210433006287	0.5116293430328369	0.6425129175186157	0.5052871704101562	0.6741710305213928	0.621485710144043	0.762539267539978	0.6334252953529358	0.7088946104049683	0.5056273341178894	0.5727390050888062	0.5374397039413452	0.8153560757637024	0.4970414340496063	0.4906124472618103	0.5019339919090271	0.49028322100639343	0.8200337886810303	0.5172403454780579	0.4975287616252899	0.5144301652908325	0.6424394845962524	0.5994395017623901	0.5117291808128357	0.6023420691490173	0.5162878632545471	0.4891811013221741	0.4917551279067993	0.6676753759384155	0.5821533799171448	0.8499888777732849	0.6772248148918152	0.5028839707374573	0.5028820037841797	0.5021818280220032	0.5183423757553101	0.49975335597991943	0.9220829010009766
ACOT7	0.5280057191848755	0.0	0.05652954429388046	0.14080019295215607	0.0	0.0	0.0	0.0	0.0	0.29312068223953247	0.20302604138851166	0.35240471363067627	0.15382692217826843	0.0	0.024551168084144592	0.0	0.0	0.0	0.0	0.0	0.490271657705307	0.0	0.0	0.0	0.176808699965477	0.0	0.08796010911464691	0.2306271195411682	0.08229876309633255	0.09254367649555206	0.17399564385414124	0.1736687570810318	0.0	0.04390193521976471	0.5169529318809509	0.0	0.23264813423156738	0.35615307092666626	0.05449870601296425	0.026580974459648132	0.0	0.0	0.08400055021047592	0.0	0.23373258113861084	0.4981205463409424	0.1579899936914444	0.05331263318657875	0.0
TNFRSF25	1.0	0.6811813712120056	0.4776460528373718	0.9037472009658813	0.45552873611450195	0.5326265692710876	0.10798952728509903	0.2334645539522171	0.3025086522102356	0.6492227911949158	0.5252148509025574	1.0	1.0	0.5195194482803345	0.8965736627578735	0.41336798667907715	0.3923962116241455	0.5007164478302002	0.7618338465690613	0.7446616888046265	0.8995394706726074	0.0	0.475616991519928	0.41743189096450806	0.6115404367446899	0.7200150489807129	0.8580838441848755	1.0	0.7975664138793945	0.20815007388591766	1.0	0.9053381085395813	0.20152069628238678	0.7758216857910156	0.994473934173584	0.22009679675102234	1.0	1.0	0.8200432658195496	0.5034328699111938	0.8650864362716675	0.6566033959388733	0.7569225430488586	0.2824980318546295	0.45702603459358215	1.0	0.9372977018356323	1.0	0.6429442167282104
NOL9	1.0	0.7290890216827393	0.9632054567337036	1.0	0.6564905047416687	1.0	0.4968952238559723	0.6063585877418518	0.6069875955581665	1.0	1.0	1.0	1.0	0.9194120168685913	1.0	0.6262184977531433	0.7117539644241333	0.7270957231521606	1.0	0.8742756843566895	1.0	0.6786767244338989	0.8051161766052246	0.7153173089027405	1.0	0.8664591908454895	1.0	1.0	0.8626351356506348	1.0	1.0	1.0	0.5723416805267334	0.8510222434997559	1.0	0.5311895608901978	1.0	1.0	1.0	0.6639904379844666	0.9370701909065247	0.7553853988647461	0.8723187446594238	1.0	1.0	1.0	1.0	1.0	0.7207672595977783
ZBTB48	0.7927155494689941	0.7271485328674316	0.7748252749443054	0.7742728590965271	0.7113894820213318	0.7694190740585327	0.5086566209793091	0.5246642827987671	0.487593412399292	0.7857989072799683	0.7969440221786499	0.7766229510307312	0.7856416702270508	0.8419359922409058	0.7849556803703308	0.39821556210517883	0.7577036023139954	0.6434102654457092	0.7793115377426147	0.5820625424385071	0.7877222895622253	0.3292703628540039	0.5978395938873291	0.6015704870223999	0.7895572185516357	0.6534155607223511	0.7710425853729248	0.7880147099494934	0.680269718170166	0.7907469272613525	0.7764574885368347	0.773434042930603	0.525922417640686	0.4946451783180237	0.7941335439682007	0.5548441410064697	0.7983240485191345	0.771144449710846	0.7901676893234253	0.5420622825622559	0.6425368189811707	0.6670691967010498	0.7532031536102295	0.7824498414993286	0.7793113589286804	0.7872242331504822	0.7969275116920471	0.7840194702148438	0.6391059160232544
KLHL21	0.7170118689537048	0.4358515441417694	0.5512094497680664	0.28310978412628174	0.4236792325973511	0.6101698875427246	0.27340638637542725	0.25962188839912415	0.2878468334674835	0.5717310309410095	0.38911038637161255	0.7235540747642517	0.6045776605606079	0.2561987042427063	0.5484570264816284	0.12808091938495636	0.4314529597759247	0.4072173237800598	0.6496685743331909	0.48786741495132446	0.6277404427528381	0.0	0.38017991185188293	0.2866523563861847	0.4107603430747986	0.4359268844127655	0.6969705820083618	0.7189115285873413	0.3754769265651703	0.29422590136528015	0.6736816763877869	0.5941442251205444	0.1820324808359146	0.3607272803783417	0.70090651512146	0.1814478188753128	0.7174291610717773	0.714316189289093	0.4910150170326233	0.40245628356933594	0.34816864132881165	0.296237975358963	0.40179428458213806	0.17581188678741455	0.5885891914367676	0.7149539589881897	0.7287375926971436	0.7188374996185303	0.3327479958534241
PHF13	0.42034268379211426	0.6157875657081604	0.565607488155365	0.4093899726867676	0.9036246538162231	0.4295620918273926	0.7821191549301147	0.703876256942749	0.7149502038955688	0.4226709008216858	0.4223121404647827	0.4113742709159851	0.42299026250839233	0.9116684198379517	0.440712571144104	0.6367827653884888	0.9302361011505127	0.7143462896347046	0.6834053993225098	0.7821763753890991	0.43378758430480957	0.6337589621543884	0.5780251026153564	0.7062464952468872	0.4194338321685791	0.614130973815918	0.5771747827529907	0.4123431444168091	0.6068418025970459	0.44354939460754395	0.42455625534057617	0.6761265993118286	0.537169873714447	0.49628502130508423	0.42738404870033264	0.6401379704475403	0.4387133717536926	0.4058806300163269	0.41076257824897766	0.6011044979095459	0.6134384274482727	0.8103854656219482	0.6271810531616211	0.41636258363723755	0.43617933988571167	0.40868473052978516	0.4491782784461975	0.41592344641685486	0.7393544912338257
THAP3	0.505348801612854	0.1706104576587677	0.37405160069465637	0.08588123321533203	0.0	0.18525676429271698	0.0	0.06310918927192688	0.0	0.5036052465438843	0.30495867133140564	0.49960124492645264	0.47815048694610596	0.2843056619167328	0.21140694618225098	0.0	0.0	0.0	0.36531221866607666	0.3002585470676422	0.42214658856391907	0.16145747900009155	0.14888057112693787	0.0	0.1842440366744995	0.2361762374639511	0.10637585818767548	0.47308963537216187	0.17010104656219482	0.25905221700668335	0.48872649669647217	0.3879135549068451	0.3255855143070221	0.1403963416814804	0.5064520239830017	0.2097812294960022	0.35301825404167175	0.35151374340057373	0.062333449721336365	0.0	0.5000914335250854	0.12938687205314636	0.09732535481452942	0.1258946657180786	0.477767676115036	0.5041124224662781	0.3601745367050171	0.5152741074562073	0.23704217374324799
DNAJC11	0.8051270842552185	0.4988553822040558	0.6617063283920288	0.6197339296340942	0.2817402482032776	0.5554878115653992	0.26139622926712036	0.38644763827323914	0.3678431510925293	0.7894527912139893	0.8079391717910767	0.7939122915267944	0.7998332977294922	0.4369643032550812	0.6171554923057556	0.27983981370925903	0.2213345766067505	0.4812992215156555	0.6527422070503235	0.5382336378097534	0.7962832450866699	0.4400578439235687	0.48423445224761963	0.4214499890804291	0.7585029602050781	0.44012343883514404	0.6753047108650208	0.8000741600990295	0.6328543424606323	0.61847984790802	0.7696620225906372	0.6341962218284607	0.3165464997291565	0.5484840273857117	0.8004979491233826	0.3876723647117615	0.7721514701843262	0.799098551273346	0.7910177707672119	0.3504045605659485	0.6309725642204285	0.4285231828689575	0.5915188193321228	0.6886342763900757	0.688643217086792	0.7958745360374451	0.7780051827430725	0.7511175870895386	0.4868878126144409
VAMP3	0.7628157734870911	1.0	0.8747134804725647	0.7726708054542542	1.0	0.7728180289268494	1.0	1.0	0.8905426263809204	0.7594130635261536	0.7674118280410767	0.7497002482414246	0.7786865234375	1.0	0.8540342450141907	0.8603355884552002	1.0	1.0	0.9009943008422852	1.0	0.7692484259605408	0.960096001625061	0.9308645725250244	0.9691722989082336	0.776769757270813	0.8996694087982178	0.9025543928146362	0.7571470737457275	1.0	0.77805495262146	0.7661674618721008	0.9118177890777588	0.8813284635543823	0.9118623733520508	0.7697506546974182	0.8197587728500366	0.7792138457298279	0.7556648254394531	0.7536301016807556	1.0	0.8346633911132812	1.0	1.0	0.7800528407096863	0.7777239084243774	0.7586613297462463	0.7913610935211182	0.7807230949401855	1.0
UTS2	0.0	0.0	0.0	0.0	0.0	0.0	0.0	0.054196007549762726	0.0	0.0	0.0	0.0	0.0	0.0	0.0	0.0	0.0	0.0	0.0	0.0	0.0	0.0	0.0	0.0	0.0	0.0	0.0	0.0	0.0	0.0	0.0	0.0	0.0	0.0	0.0	0.0	0.0	0.0	0.0	0.0	0.0	0.0	0.0	0.0	0.0	0.0	0.0	0.0	0.0
TNFRSF9	0.0	0.0	0.0	0.0	0.2728641927242279	0.0	0.19482795894145966	0.0974941998720169	0.0	0.0	0.0	0.0	0.0	0.0	0.0	0.0	0.0	0.393161803483963	0.0	0.04699660465121269	0.0	0.0	0.0	0.0010606097057461739	0.0	0.18538713455200195	0.0	0.0	0.0	0.0	0.0	0.0	0.13555845618247986	0.0	0.0	0.0	0.0	0.0	0.0	0.09994509071111679	0.0	0.0	0.06552088260650635	0.0	0.0	0.0	0.0	0.0	0.24104103446006775
PARK7	0.7852879762649536	0.5661292672157288	0.7333027720451355	0.7644220590591431	0.3738619089126587	0.7694594264030457	0.32025468349456787	0.5060809850692749	0.46448689699172974	0.7699446082115173	0.8046727180480957	0.7682230472564697	0.7828506231307983	0.2717307209968567	0.6913953423500061	0.1716471016407013	0.7124950289726257	0.46665433049201965	0.6721271276473999	0.6839070320129395	0.7844393253326416	0.6049771904945374	0.5914542078971863	0.4265746772289276	0.7822064757347107	0.37507951259613037	0.7214245796203613	0.7803144454956055	0.7336861491203308	0.7812507152557373	0.7533718943595886	0.6746411323547363	0.41538920998573303	0.7354401350021362	0.7878735661506653	0.5183243155479431	0.7563531398773193	0.7716564536094666	0.7893417477607727	0.445303350687027	0.7424561977386475	0.5599353909492493	0.6021025776863098	0.7831617593765259	0.7885145545005798	0.7814086675643921	0.77979576587677	0.7845587730407715	0.5311949849128723
ENO1	0.5995705723762512	0.0015949113294482231	0.20328912138938904	0.29995444416999817	0.0	0.078807532787323	0.0	0.0	0.0	0.42175281047821045	0.0	0.4932229518890381	0.3914807438850403	0.0	0.23679663240909576	0.0	0.0	0.0	0.13840831816196442	0.219668447971344	0.5644933581352234	0.0	0.059906549751758575	0.0	0.17865757644176483	0.0	0.3566005825996399	0.5947263240814209	0.0	0.0	0.194942444562912	0.37650391459465027	0.0	0.0	0.5882636308670044	0.0	0.5681618452072144	0.5559578537940979	0.0	0.0	0.0	0.0	0.0	0.0	0.3151978552341461	0.5376724004745483	0.5669482350349426	0.5959254503250122	0.0
H6PD	0.6584069132804871	0.6623769998550415	0.6421197652816772	0.6503807902336121	0.6144537925720215	0.6359643340110779	0.6442767381668091	0.5416791439056396	0.5425119400024414	0.6551617383956909	0.6640662550926208	0.6501247882843018	0.6524117588996887	0.6485652327537537	0.646946370601654	0.5230614542961121	0.6392008066177368	0.6563146710395813	0.6629577279090881	0.6826360821723938	0.6453782320022583	0.5121599435806274	0.5633894205093384	0.6478352546691895	0.654818594455719	0.5068243145942688	0.6461232900619507	0.6477063894271851	0.6457737684249878	0.6564819812774658	0.6406156420707703	0.6546944379806519	0.5608991384506226	0.5657698512077332	0.6573964953422546	0.5069391131401062	0.6605894565582275	0.6443039774894714	0.6461732387542725	0.6664750576019287	0.6366835832595825	0.6280926465988159	0.643679678440094	0.6433171033859253	0.6448654532432556	0.6522865891456604	0.6641604900360107	0.6398869156837463	0.6528981328010559
SPSB1	0.32692962884902954	0.17390014231204987	0.29099929332733154	0.3141004145145416	0.1430932581424713	0.24447304010391235	0.2048439234495163	0.32106560468673706	0.3385791778564453	0.3204698860645294	0.32806578278541565	0.3225657641887665	0.3268791437149048	0.0	0.3240307867527008	0.09137598425149918	0.31748178601264954	0.3254505395889282	0.24312487244606018	0.21725615859031677	0.3253193497657776	0.25271162390708923	0.27314016222953796	0.25058794021606445	0.3269350528717041	0.32426121830940247	0.29325997829437256	0.32432112097740173	0.1738688349723816	0.33494406938552856	0.31399139761924744	0.33400386571884155	0.18140389025211334	0.3262258768081665	0.3296353816986084	0.18244044482707977	0.328386127948761	0.33252742886543274	0.33796846866607666	0.16843120753765106	0.3183329403400421	0.19846777617931366	0.30743634700775146	0.32136738300323486	0.3241872191429138	0.33231300115585327	0.34726032614707947	0.332406222820282	0.3331371247768402
SLC25A33	0.4638785719871521	0.22785906493663788	0.334238201379776	0.46053120493888855	0.05097251385450363	0.20007240772247314	0.1228899136185646	0.4473145008087158	0.19583803415298462	0.4443802237510681	0.4644555449485779	0.4495276212692261	0.3773495852947235	0.0	0.4378272294998169	0.12267929315567017	0.42880356311798096	0.17083516716957092	0.36111658811569214	0.33275818824768066	0.4533536434173584	0.36420032382011414	0.34901687502861023	0.16855859756469727	0.45164042711257935	0.17007306218147278	0.43863773345947266	0.4576285481452942	0.32842159271240234	0.43630433082580566	0.44109097123146057	0.38201528787612915	0.008510582149028778	0.42682355642318726	0.45574289560317993	0.22642487287521362	0.4412716031074524	0.4491517245769501	0.3836987018585205	0.22683550417423248	0.3821046054363251	0.20094585418701172	0.2678848206996918	0.4580138325691223	0.4676384925842285	0.4398864507675171	0.4423227608203888	0.2883184552192688	0.05122755840420723
TMEM201	0.4979166090488434	0.29817354679107666	0.3423508405685425	0.43390074372291565	0.2717188000679016	0.31772518157958984	0.2868397533893585	0.4719545245170593	0.3327268362045288	0.4111090302467346	0.2645731568336487	0.4982735514640808	0.395110547542572	0.2431466281414032	0.4980764091014862	0.2527180314064026	0.2906683683395386	0.2727271616458893	0.37709543108940125	0.4655216634273529	0.49345865845680237	0.11737490445375443	0.31752508878707886	0.2060403674840927	0.49811694025993347	0.46263259649276733	0.4620976448059082	0.49150562286376953	0.25555968284606934	0.5044835805892944	0.35958173871040344	0.4719029366970062	0.2193753719329834	0.33630698919296265	0.49015605449676514	0.21080386638641357	0.5049436688423157	0.389453649520874	0.3006341755390167	0.27286773920059204	0.3948661983013153	0.364594966173172	0.32190775871276855	0.1905968338251114	0.4595221281051636	0.5001280903816223	0.508010983467102	0.43385201692581177	0.2113294005393982
PIK3CD	1.0	0.9152858853340149	1.0	1.0	0.8792023658752441	1.0	0.8292494416236877	0.8802075386047363	0.8439100980758667	1.0	1.0	1.0	1.0	1.0	1.0	0.7127282619476318	0.9351829886436462	0.9352414608001709	1.0	1.0	1.0	0.8079052567481995	0.9611194133758545	0.8932819962501526	1.0	0.9571853876113892	1.0	1.0	1.0	1.0	1.0	1.0	0.7279292941093445	1.0	1.0	0.7558375000953674	1.0	1.0	1.0	1.0	1.0	1.0	0.9948647618293762	1.0	1.0	1.0	1.0	1.0	1.0
CLSTN1	0.694604754447937	0.0	0.0	0.0	0.0	0.0	0.0	0.0	0.0	0.0	0.0024515390396118164	0.0	0.0	0.0	0.0015392210334539413	0.0	0.0	0.0	0.0	0.0	0.5941768288612366	0.0	0.0	0.0	0.0	0.0	0.0	0.2650105357170105	0.0	0.0	0.0	0.0	0.0	0.0	0.6673974394798279	0.0	0.0	0.0	0.002653971314430237	0.0	0.0	0.0	0.0	0.0	0.0	0.0	0.0	0.6863047480583191	0.0
CTNNBIP1	0.47538167238235474	0.03554090857505798	0.25457119941711426	0.26825186610221863	0.0	0.11037932336330414	0.0	0.0	0.0	0.45716509222984314	0.4769836366176605	0.30673763155937195	0.3606208264827728	0.0	0.25353318452835083	0.0	0.0	0.0005963202565908432	0.11025287955999374	0.20488210022449493	0.4554738402366638	0.0	0.08139403909444809	0.0	0.4685280919075012	0.0	0.27695614099502563	0.46478959918022156	0.13312788307666779	0.20421645045280457	0.23022018373012543	0.2512620985507965	0.0	0.22467774152755737	0.47360461950302124	0.1109585240483284	0.4353758692741394	0.46509942412376404	0.3734763264656067	0.0	0.1930117905139923	0.0	0.13928046822547913	0.3068687319755554	0.46985894441604614	0.47015881538391113	0.37774279713630676	0.2137552797794342	0.051649048924446106
LZIC	0.7492730617523193	0.4296971559524536	0.7207970023155212	0.6412555575370789	0.15091755986213684	0.7174489498138428	0.44743627309799194	0.40532249212265015	0.4911171495914459	0.7297630310058594	0.7555060982704163	0.7406928539276123	0.7429914474487305	0.3245464563369751	0.6135556101799011	0.13584785163402557	0.33474239706993103	0.4719601571559906	0.577514111995697	0.5658684372901917	0.7402439117431641	0.349417507648468	0.47695568203926086	0.46825990080833435	0.7382890582084656	0.3730042278766632	0.7165074348449707	0.74214106798172	0.6971104741096497	0.7348090410232544	0.714354395866394	0.5663173794746399	0.37708786129951477	0.6212396025657654	0.7372642755508423	0.3980308771133423	0.7290448546409607	0.7431167364120483	0.7345144152641296	0.35654354095458984	0.6015866994857788	0.34878942370414734	0.6317245364189148	0.6824729442596436	0.746782124042511	0.7378783226013184	0.7448285222053528	0.7352931499481201	0.4163680374622345
NMNAT1	0.499979704618454	0.1711704581975937	0.33376482129096985	0.30193376541137695	0.0	0.3123285174369812	0.01221221312880516	0.06361416727304459	0.0	0.3379753828048706	0.1939474195241928	0.3864387273788452	0.3573681712150574	0.155770942568779	0.2038850337266922	0.0	0.0	0.07144642621278763	0.2507765591144562	0.2251073271036148	0.420111745595932	0.0	0.1191595196723938	0.014590001665055752	0.14904624223709106	0.1095518097281456	0.2952128052711487	0.49876636266708374	0.2804872691631317	0.19577687978744507	0.30683544278144836	0.32288938760757446	0.0	0.079081229865551	0.4940691590309143	0.0	0.37010863423347473	0.3143751323223114	0.3355942666530609	0.05193192884325981	0.21176163852214813	0.0	0.27843019366264343	0.16939064860343933	0.20901842415332794	0.4361836016178131	0.4339054226875305	0.3222299814224243	0.17371515929698944
RBP7	0.7558093070983887	0.7590147852897644	0.7192975282669067	0.7320420742034912	0.7037778496742249	0.0	0.7424519658088684	0.7425787448883057	0.7085293531417847	0.7440913319587708	0.7513036727905273	0.7484591603279114	0.5298352837562561	0.7313533425331116	0.7382267713546753	0.4099894165992737	0.7442102432250977	0.748767077922821	0.740660548210144	0.7726300954818726	0.7491827607154846	0.727636456489563	0.7354781031608582	0.7374705076217651	0.7479297518730164	0.0626387670636177	0.7335459589958191	0.7531906366348267	0.7442145347595215	0.7597461342811584	0.7264700531959534	0.7405179142951965	0.7318509817123413	0.7378554344177246	0.7482246160507202	0.7382415533065796	0.7395732402801514	0.7506831884384155	0.7473438382148743	0.7662559747695923	0.7175509929656982	0.6967983841896057	0.7361348867416382	0.7306594848632812	0.7400609850883484	0.7425357103347778	0.763282835483551	0.5688496232032776	0.7423913478851318
KIF1B	0.8768349289894104	0.4395717978477478	0.5518708229064941	0.38941991329193115	0.15460596978664398	0.3244034945964813	0.2170383632183075	0.2584603726863861	0.2788749933242798	0.6484577655792236	0.712042510509491	0.765595555305481	0.6347969770431519	0.2513664960861206	0.3895163834095001	0.10672956705093384	0.173700213432312	0.4464915096759796	0.4417848289012909	0.4571710228919983	0.8466808795928955	0.29055851697921753	0.37561744451522827	0.33931297063827515	0.42025062441825867	0.37877562642097473	0.5286757349967957	0.7698927521705627	0.5644040107727051	0.35491254925727844	0.3705437481403351	0.7036182284355164	0.21325081586837769	0.3671623170375824	0.8756473064422607	0.1657434105873108	0.5413520336151123	0.5408927798271179	0.5911188721656799	0.3310701549053192	0.44493594765663147	0.18941763043403625	0.4944775104522705	0.4071676433086395	0.410320520401001	0.7519224286079407	0.5418616533279419	0.5315153002738953	0.400908499956131
PGD	0.5812893509864807	0.0	0.2557498514652252	0.1307181417942047	0.0	0.0	0.0	0.11104252934455872	0.0	0.23133008182048798	0.0024529676884412766	0.0008489321917295456	0.13700337707996368	0.0	0.058085229247808456	0.0	0.0	0.0	0.0	0.33342018723487854	0.583983302116394	0.0	0.08090668171644211	0.13140477240085602	0.06118409335613251	0.0	0.32970404624938965	0.3894498944282532	0.3930090665817261	0.22887906432151794	0.0	0.2308017760515213	0.187552809715271	0.19814656674861908	0.5818966031074524	0.04236922413110733	0.4316879212856293	0.41211873292922974	0.009074157103896141	0.298653244972229	0.22426262497901917	0.0	0.3274137079715729	0.16444721817970276	0.3393436372280121	0.0	0.29859787225723267	0.5749031901359558	0.0
DFFA	0.7586967945098877	0.41004112362861633	0.6757507920265198	0.6443472504615784	0.23517364263534546	0.7507526874542236	0.31999117136001587	0.19806188344955444	0.3686656355857849	0.7376388311386108	0.769027590751648	0.7594665884971619	0.7516658902168274	0.29806214570999146	0.5914397239685059	0.1428472101688385	0.23509763181209564	0.3683887720108032	0.5829541087150574	0.4958909749984741	0.7535510659217834	0.44016385078430176	0.47009262442588806	0.32514214515686035	0.75491863489151	0.3157341778278351	0.5396418571472168	0.7638382315635681	0.6810556650161743	0.5498073101043701	0.7401407957077026	0.5990729331970215	0.23683218657970428	0.5438657999038696	0.7555316686630249	0.38533222675323486	0.7506414651870728	0.739166259765625	0.7627362012863159	0.20803479850292206	0.6942840218544006	0.4034550189971924	0.516595184803009	0.7090537548065186	0.5996084809303284	0.7552976608276367	0.7573301792144775	0.6797621250152588	0.35444897413253784
CASZ1	0.6552861332893372	0.11702993512153625	0.3188633322715759	0.21634560823440552	0.0	0.16655761003494263	0.0	0.059958554804325104	0.1403350830078125	0.2959265410900116	0.2486252635717392	0.5271912813186646	0.32310381531715393	0.0	0.25986936688423157	0.0	0.0	0.06351138651371002	0.12097692489624023	0.17965300381183624	0.5732098817825317	0.08380313962697983	0.22515365481376648	0.0881659984588623	0.27941152453422546	0.23250940442085266	0.22774845361709595	0.393090158700943	0.12832893431186676	0.24887505173683167	0.32854950428009033	0.3818196952342987	0.08429235219955444	0.14146512746810913	0.6448397040367126	0.02551780268549919	0.41758793592453003	0.45790913701057434	0.24621175229549408	0.011605191975831985	0.05042680352926254	0.0	0.10245110094547272	0.14913269877433777	0.2224196344614029	0.3985283672809601	0.410510778427124	0.358289897441864	0.0
TARDBP	0.8358957767486572	0.8949248194694519	0.8557829856872559	0.8404674530029297	0.8655738830566406	0.8020336031913757	0.820297122001648	0.8521926403045654	0.8337350487709045	0.8284004330635071	0.8427484035491943	0.8236788511276245	0.8452317714691162	1.0	0.8428483605384827	0.7587819695472717	0.9099093079566956	0.8992618322372437	0.8403353691101074	0.9007133841514587	0.830066978931427	0.8060628771781921	0.8307088017463684	0.8438377976417542	0.8481885194778442	0.9116073250770569	0.8598166704177856	0.8295968770980835	1.0	0.8493967652320862	0.8266780972480774	1.0	0.7766526341438293	0.8419050574302673	0.8379726409912109	0.7237038612365723	0.8434256315231323	0.8286644220352173	0.8365521430969238	0.9182512760162354	0.8551104664802551	0.9744588732719421	0.8422521352767944	0.8572590351104736	0.8362646698951721	0.8287946581840515	0.8498993515968323	0.8539702296257019	1.0
SRM	0.6510974168777466	0.6682139039039612	0.6579727530479431	0.6355563998222351	0.6169866323471069	0.63451087474823	0.691295862197876	0.6665306091308594	0.6510869264602661	0.6407941579818726	0.6607086658477783	0.6455391645431519	0.6576880216598511	0.644349992275238	0.63298499584198	0.627717137336731	0.6448975205421448	0.6624146699905396	0.6542708277702332	0.692637026309967	0.6500166058540344	0.6350847482681274	0.6367738246917725	0.6580100655555725	0.6563501358032227	0.6481819152832031	0.6348228454589844	0.6566324234008789	0.6496720314025879	0.664275050163269	0.6482162475585938	0.6584534645080566	0.6182776093482971	0.666645348072052	0.6519275307655334	0.6266488432884216	0.6559937000274658	0.645179033279419	0.6435935497283936	0.6573055386543274	0.6658639311790466	0.643668532371521	0.6508913636207581	0.6567783951759338	0.6573197245597839	0.6570205688476562	0.6592609882354736	0.6473512053489685	0.6644105315208435
EXOSC10	0.5853984355926514	0.6034834384918213	0.5813833475112915	0.5731262564659119	0.5582420825958252	0.5739358067512512	0.4538210928440094	0.47007378935813904	0.4209401607513428	0.5771464109420776	0.5887784361839294	0.5774869918823242	0.5958444476127625	0.6809716820716858	0.5646547675132751	0.4509173631668091	0.5601115822792053	0.6075904369354248	0.5913107991218567	0.5944851040840149	0.5867196917533875	0.5216870307922363	0.5077478885650635	0.5281339883804321	0.5825822949409485	0.5793860554695129	0.5751451253890991	0.5870205760002136	0.6057298183441162	0.5854738354682922	0.5797172784805298	0.5960373282432556	0.45238298177719116	0.5688635110855103	0.5887208580970764	0.4959324598312378	0.5960233211517334	0.568313479423523	0.5876832604408264	0.511217474937439	0.5913896560668945	0.5793342590332031	0.565887451171875	0.572642982006073	0.5950577855110168	0.5945982336997986	0.5980566740036011	0.5771289467811584	0.6260138750076294
MTOR	0.8306364417076111	0.5752463340759277	0.8048320412635803	0.7518388032913208	0.4198042154312134	0.7106877565383911	0.40225404500961304	0.4227738380432129	0.5209136009216309	0.824759840965271	0.843109130859375	0.8285806179046631	0.830405592918396	0.5452872514724731	0.7220689654350281	0.42850297689437866	0.3728005886077881	0.5879088044166565	0.7906665802001953	0.633094310760498	0.8166325092315674	0.5124642252922058	0.6153411865234375	0.5190353393554688	0.8289583921432495	0.5362733006477356	0.7820095419883728	0.8228696584701538	0.7119070291519165	0.7312109470367432	0.790945827960968	0.7453263998031616	0.4035455584526062	0.6926275491714478	0.8274068832397461	0.46917837858200073	0.8282985687255859	0.819782555103302	0.8238759636878967	0.43962767720222473	0.8053500652313232	0.5294660925865173	0.7052662372589111	0.7735815048217773	0.7640734314918518	0.8246175050735474	0.839867889881134	0.8486131429672241	0.5846786499023438
UBIAD1	0.7258782982826233	0.6083389520645142	0.6951355338096619	0.7011405825614929	0.4373556077480316	0.6838468909263611	0.5980851054191589	0.6144390106201172	0.6394165754318237	0.7046077251434326	0.715874195098877	0.7009404301643372	0.7158434987068176	0.28687894344329834	0.7014297842979431	0.53144770860672	0.5382629036903381	0.5916129350662231	0.7048555612564087	0.678072452545166	0.6962029337882996	0.6697901487350464	0.6658821702003479	0.5967742800712585	0.7019339799880981	0.6460025310516357	0.6916574239730835	0.7014007568359375	0.6801949143409729	0.7078407406806946	0.6865314841270447	0.6904638409614563	0.5691661834716797	0.7001372575759888	0.7102265357971191	0.5494092106819153	0.6947983503341675	0.692014217376709	0.7054062485694885	0.5994195938110352	0.7105080485343933	0.6478350162506104	0.6890465617179871	0.7012493014335632	0.7089946866035461	0.6985459327697754	0.7079834342002869	0.7012360095977783	0.6841124892234802
FBXO2	0.539291501045227	0.30340927839279175	0.528536856174469	0.528110146522522	0.1570722907781601	0.5266799330711365	0.25190064311027527	0.3504854738712311	0.33468568325042725	0.5337165594100952	0.537479043006897	0.5268910527229309	0.5288079977035522	0.0	0.475390762090683	0.4541062116622925	0.2319440394639969	0.41972360014915466	0.5222280025482178	0.25591740012168884	0.5333889722824097	0.5109221339225769	0.3338501453399658	0.34500765800476074	0.5392813682556152	0.2591363191604614	0.5273639559745789	0.5343616008758545	0.4847649931907654	0.5539970993995667	0.5276245474815369	0.47603049874305725	0.42702680826187134	0.5065407156944275	0.5332108736038208	0.37281352281570435	0.5259475111961365	0.5241111516952515	0.5248315930366516	0.2925959825515747	0.3724745213985443	0.3433960974216461	0.5168386101722717	0.526684045791626	0.534461259841919	0.532958984375	0.5396432876586914	0.527618944644928	0.523484468460083
FBXO44	0.4985371232032776	0.48386478424072266	0.37846672534942627	0.4864163398742676	0.2816874086856842	0.49115461111068726	0.12239110469818115	0.21293136477470398	0.10361403971910477	0.47142985463142395	0.5103387236595154	0.49245989322662354	0.5027610659599304	0.43820255994796753	0.46756356954574585	0.37160050868988037	0.4918581247329712	0.28505635261535645	0.4733215868473053	0.45444419980049133	0.47177568078041077	0.20582744479179382	0.2929883897304535	0.21798481047153473	0.4932725429534912	0.5098302364349365	0.4801848530769348	0.4959491491317749	0.4436688721179962	0.5006003975868225	0.4860607385635376	0.5054881572723389	0.06313900649547577	0.371932715177536	0.4496876299381256	0.11813072115182877	0.5006943345069885	0.4748368561267853	0.48654258251190186	0.2997332811355591	0.49730727076530457	0.1748127043247223	0.3871651887893677	0.44635292887687683	0.5040109157562256	0.49828559160232544	0.502446711063385	0.48515400290489197	0.3696284592151642
FBXO6	0.19190895557403564	0.3218190670013428	0.21497735381126404	0.20515567064285278	0.5312061905860901	0.20703929662704468	0.4269719421863556	0.45441076159477234	0.26225611567497253	0.19578109681606293	0.2057752162218094	0.20672574639320374	0.21834683418273926	0.5732435584068298	0.1682472825050354	0.21745814383029938	0.5160310864448547	0.5649592876434326	0.22960317134857178	0.4208674430847168	0.21215039491653442	0.2123599499464035	0.20269858837127686	0.33659788966178894	0.20445485413074493	0.21284817159175873	0.2159169614315033	0.19008658826351166	0.6474681496620178	0.21831758320331573	0.19992667436599731	0.22469393908977509	0.2250705063343048	0.20137670636177063	0.21175627410411835	0.18724754452705383	0.20739978551864624	0.19847270846366882	0.19652101397514343	0.642479658126831	0.19291327893733978	0.5749105215072632	0.2590908706188202	0.1979183703660965	0.20627297461032867	0.19177234172821045	0.2071162462234497	0.1976327747106552	0.5568191409111023
MAD2L2	0.5747281312942505	0.0	0.0	0.0	0.0	0.4603107273578644	0.0	0.0	0.0	0.0	0.0	0.0	0.0	0.0	0.0	0.0	0.0	0.0	0.0	0.0	0.45701688528060913	0.0	0.0	0.0	0.45988863706588745	0.0	0.0	0.10055342316627502	0.0	0.0	0.0	0.0	0.0	0.0	0.5581559538841248	0.0	0.0	0.0	0.0	0.0	0.0	0.0	0.0	0.014672543853521347	0.0	0.0	0.0	0.5664933919906616	0.0
AGTRAP	0.4766989052295685	0.3594733774662018	0.47028470039367676	0.3998074233531952	0.26330801844596863	0.0	0.21734517812728882	0.2805076837539673	0.07955051958560944	0.4559837281703949	0.4752117991447449	0.47296321392059326	0.46628016233444214	0.40607190132141113	0.4256141185760498	0.0	0.4552154541015625	0.3145354986190796	0.39979103207588196	0.39842259883880615	0.47647151350975037	0.27378717064857483	0.3998001217842102	0.12531429529190063	0.47034958004951477	0.0	0.45909690856933594	0.47020092606544495	0.468425989151001	0.4787915349006653	0.4354080855846405	0.44943472743034363	0.11945399641990662	0.4698662757873535	0.4802805781364441	0.3023664355278015	0.45600470900535583	0.4602198004722595	0.46803364157676697	0.4389837682247162	0.38902851939201355	0.4333478808403015	0.4523894786834717	0.4767014980316162	0.48524975776672363	0.4692735970020294	0.46071603894233704	0.47313472628593445	0.2678550183773041
MTHFR	1.0	1.0	1.0	1.0	1.0	1.0	1.0	1.0	1.0	1.0	1.0	1.0	1.0	1.0	1.0	0.9095973968505859	1.0	1.0	1.0	1.0	1.0	1.0	1.0	1.0	1.0	1.0	1.0	1.0	1.0	1.0	1.0	1.0	1.0	1.0	1.0	1.0	1.0	1.0	1.0	1.0	1.0	1.0	1.0	1.0	1.0	1.0	1.0	1.0	1.0
CLCN6	0.7322827577590942	0.0	0.2612099051475525	0.13380774855613708	0.0	0.053208306431770325	0.0	0.08233150839805603	0.0	0.06951861083507538	0.12335559725761414	0.2934335768222809	0.5525299310684204	0.15267139673233032	0.3087333142757416	0.0	0.051895853132009506	0.22361522912979126	0.052059851586818695	0.057672832161188126	0.6920408606529236	0.2863112688064575	0.0758587121963501	0.15814489126205444	0.1605028510093689	0.20656639337539673	0.15425977110862732	0.35752204060554504	0.0	0.06192924827337265	0.21834801137447357	0.12056568264961243	0.0	0.0	0.7249140739440918	0.05257224291563034	0.4473881125450134	0.3395445644855499	0.683737576007843	0.2604936361312866	0.0	0.0	0.2699650526046753	0.14673596620559692	0.14870062470436096	0.49710914492607117	0.0	0.5518947243690491	0.11694718897342682
KIAA2013	1.0	1.0	1.0	1.0	1.0	1.0	1.0	1.0	1.0	1.0	1.0	1.0	1.0	1.0	1.0	1.0	1.0	1.0	1.0	1.0	1.0	1.0	1.0	1.0	1.0	1.0	1.0	1.0	1.0	1.0	1.0	1.0	1.0	1.0	1.0	1.0	1.0	1.0	1.0	1.0	1.0	1.0	1.0	1.0	1.0	1.0	1.0	1.0	1.0
PLOD1	0.363518089056015	0.36707040667533875	0.35891467332839966	0.3454955220222473	0.34772664308547974	0.3399406373500824	0.3512042462825775	0.3505440950393677	0.3508041501045227	0.35890433192253113	0.3613540828227997	0.3506758213043213	0.35216274857521057	0.35019728541374207	0.33092379570007324	0.32192426919937134	0.36135900020599365	0.3617379367351532	0.358845055103302	0.36970752477645874	0.3499720096588135	0.34399494528770447	0.3568001985549927	0.3623426556587219	0.3527267277240753	0.24562542140483856	0.3538976311683655	0.36308836936950684	0.35894474387168884	0.35661888122558594	0.3534933030605316	0.35683557391166687	0.3412874937057495	0.3576614260673523	0.3594838082790375	0.3381980359554291	0.3628603219985962	0.3611302971839905	0.3501527011394501	0.375408798456192	0.35602468252182007	0.3513551950454712	0.3533100187778473	0.3614892363548279	0.35557639598846436	0.36587974429130554	0.3572818338871002	0.3437406122684479	0.38172173500061035
MFN2	0.6343567371368408	0.5364065766334534	0.00034109316766262054	0.6058850288391113	0.22993722558021545	0.6365795731544495	0.1014578565955162	0.3545878529548645	0.34102168679237366	0.628042459487915	0.645342230796814	0.6260803937911987	0.43547511100769043	0.6290037035942078	0.0	0.227786585688591	0.36910873651504517	0.42562395334243774	0.605891764163971	0.47345030307769775	0.6313567757606506	0.45292338728904724	0.48094409704208374	0.12764334678649902	0.5554198622703552	0.3893907964229584	0.6240624189376831	0.6411057710647583	0.41012850403785706	0.6449537873268127	0.43418511748313904	0.6090043783187866	0.2741914987564087	0.21379268169403076	0.6255666613578796	0.3960346281528473	0.325876384973526	0.6209766268730164	0.33389225602149963	0.5191816091537476	0.3321341574192047	0.44597333669662476	0.42408978939056396	0.4825747013092041	0.6413986682891846	0.6356983184814453	0.641808271408081	0.6249896883964539	0.23851822316646576
MIIP	0.804298460483551	0.8020901679992676	0.7803707718849182	0.7889174818992615	0.7772722840309143	0.7797977924346924	0.6504772901535034	0.7347517609596252	0.648817241191864	0.7911443114280701	0.8114018440246582	0.7989791035652161	0.7989134788513184	0.7999716997146606	0.7880902886390686	0.4751507639884949	0.8062770962715149	0.8098219037055969	0.7978938817977905	0.8163841962814331	0.79859459400177	0.6180532574653625	0.755388617515564	0.6971629858016968	0.7941706776618958	0.7339129447937012	0.7854508757591248	0.8138236403465271	0.8092297315597534	0.8054710626602173	0.799114465713501	0.7894613146781921	0.745681881904602	0.7811465263366699	0.7949439287185669	0.6786469221115112	0.8140555024147034	0.7779709696769714	0.7958033680915833	0.8222848773002625	0.7839608192443848	0.7823304533958435	0.7864848375320435	0.7955831289291382	0.806983470916748	0.7884519100189209	0.8071221113204956	0.789462149143219	0.8117416501045227
TNFRSF8	0.20167557895183563	0.20774132013320923	0.2003209888935089	0.20131038129329681	0.20224708318710327	0.0	0.20012618601322174	0.20134252309799194	0.20293956995010376	0.20158161222934723	0.20200791954994202	0.1975344568490982	0.20012763142585754	0.20027942955493927	0.0	0.0	0.17472372949123383	0.2039487659931183	0.19997535645961761	0.18383818864822388	0.20411856472492218	0.1945469081401825	0.20237571001052856	0.20447427034378052	0.2054276019334793	0.0	0.19598610699176788	0.1991713047027588	0.20378437638282776	0.08455318212509155	0.1833045333623886	0.18192946910858154	0.20597800612449646	0.2059461921453476	0.2085399329662323	0.19713923335075378	0.21185700595378876	0.20153728127479553	0.19648219645023346	0.17217335104942322	0.19340331852436066	0.0	0.2070232629776001	0.1992308497428894	0.20539391040802002	0.20300878584384918	0.2063227742910385	0.0	0.19079339504241943
TNFRSF1B	0.9221562147140503	1.0	1.0	0.9366159439086914	1.0	0.8980094194412231	1.0	1.0	0.9762459993362427	0.9298123717308044	0.9363390207290649	0.9149965643882751	1.0	1.0	0.9741466045379639	0.9317845702171326	1.0	1.0	1.0	1.0	0.926858127117157	1.0	1.0	1.0	0.9495872855186462	0.9517763257026672	1.0	0.9260507822036743	1.0	0.9488446712493896	0.9307588338851929	1.0	0.9684040546417236	1.0	0.9443567991256714	0.9914346933364868	0.9391129016876221	0.9257664680480957	1.0	1.0	1.0	1.0	1.0	1.0	0.938123345375061	1.0	1.0	0.9424864649772644	1.0
VPS13D	0.8731474876403809	0.21102367341518402	0.0	0.33460479974746704	0.0	0.10352413356304169	0.12780603766441345	0.1426095813512802	0.2642056345939636	0.45353662967681885	0.3819960057735443	0.5958652496337891	0.4719259738922119	0.0	0.2762412130832672	0.0	0.0	0.1483214944601059	0.3279469311237335	0.3470694124698639	0.7661289572715759	0.2826978862285614	0.25776201486587524	0.2063790261745453	0.7238492965698242	0.22321122884750366	0.3236507773399353	0.4424506723880768	0.2010308802127838	0.15999701619148254	0.2552698254585266	0.2937122583389282	0.14503628015518188	0.17495648562908173	0.8498894572257996	0.09084512293338776	0.3617066740989685	0.45559900999069214	0.16199801862239838	0.0	0.13986048102378845	0.05421920493245125	0.23347657918930054	0.2925282418727875	0.3823157846927643	0.5038021802902222	0.3617936968803406	0.5710774660110474	0.13460542261600494
PRDM2	1.0	0.5226075649261475	0.8198564648628235	0.9595339894294739	0.2700035274028778	0.7175966501235962	0.30280667543411255	0.4903971552848816	0.49510657787323	0.848975419998169	0.9361984729766846	1.0	0.9398072957992554	0.06928558647632599	0.9293786883354187	0.23386897146701813	0.263472318649292	0.37668371200561523	0.652855396270752	0.5970654487609863	1.0	0.5918850302696228	0.6542590260505676	0.42407575249671936	1.0	0.5986592173576355	0.8487158417701721	1.0	0.5609890222549438	0.7627950310707092	0.8019542694091797	0.8033934235572815	0.23693951964378357	0.6394201517105103	1.0	0.373903751373291	1.0	0.9955048561096191	0.721860408782959	0.5191635489463806	0.49485695362091064	0.4227464497089386	0.6080383658409119	0.7903697490692139	1.0	1.0	1.0	0.5091970562934875	0.39843514561653137
EFHD2	0.826251208782196	0.963806688785553	0.8468128442764282	0.8336601257324219	1.0	0.8089807629585266	0.9553385972976685	1.0	0.8843771815299988	0.8241779804229736	0.8425472974777222	0.815965473651886	0.8376625180244446	1.0	0.8485374450683594	0.7973257303237915	1.0	0.9250876903533936	0.8471267223358154	1.0	0.8260684609413147	0.8163131475448608	0.8897120356559753	0.9590984582901001	0.8477775454521179	0.8386217355728149	0.8514392375946045	0.8205872774124146	1.0	0.8416315317153931	0.8278626203536987	0.849409818649292	0.8510436415672302	0.8597978353500366	0.8298864960670471	0.8406306505203247	0.8362800478935242	0.8188049793243408	0.8196000456809998	1.0	0.8350395560264587	1.0	0.8686589002609253	0.8327441811561584	0.8498947024345398	0.8170297145843506	0.8382514119148254	0.8313983678817749	0.9981535077095032
CASP9	0.27138519287109375	0.20217500627040863	0.2560804784297943	0.2761390805244446	0.0	0.0	0.052647147327661514	0.04662138968706131	0.0	0.26003751158714294	0.2767755389213562	0.25697994232177734	0.26952964067459106	0.0	0.25637003779411316	0.0	0.0	0.13137397170066833	0.14075779914855957	0.1627749800682068	0.2702605128288269	0.0	0.1751711666584015	0.12993086874485016	0.26873311400413513	0.15305659174919128	0.26557543873786926	0.27067941427230835	0.2766510546207428	0.18539300560951233	0.2636796832084656	0.27896973490715027	0.0	0.263664186000824	0.2744312882423401	0.09024856984615326	0.2568337321281433	0.25073492527008057	0.2682832181453705	0.19324001669883728	0.265838086605072	0.0	0.25745823979377747	0.27223649621009827	0.27102231979370117	0.2701646387577057	0.2531221807003021	0.14170369505882263	0.19748306274414062
DNAJC16	1.0	0.20021973550319672	0.5017387270927429	0.692961573600769	0.32179996371269226	0.4718812108039856	0.40794843435287476	0.3999049663543701	0.3162478506565094	0.6853733658790588	0.7462676763534546	0.5964549779891968	0.6538251042366028	0.1817789375782013	0.44349196553230286	0.29642367362976074	0.3998328447341919	0.4386937916278839	0.4882991313934326	0.5419033169746399	0.9527873992919922	0.2747988700866699	0.4046863317489624	0.5070558190345764	0.5528066158294678	0.38434842228889465	0.5310772657394409	0.6277274489402771	0.4877954423427582	0.4371894299983978	0.4137008488178253	0.682697594165802	0.24944406747817993	0.4663199782371521	1.0	0.3546813428401947	0.5922360420227051	0.4722180664539337	0.6076105237007141	0.31960615515708923	0.23287662863731384	0.17653398215770721	0.4935365319252014	0.3780159652233124	0.36623865365982056	0.956149160861969	0.4431953430175781	0.4985109567642212	0.3875555992126465
AGMAT	0.7671011090278625	0.7933545708656311	0.7722148299217224	0.7698690891265869	0.7208601832389832	0.7606209516525269	0.8198833465576172	0.7903587818145752	0.7742922902107239	0.758243978023529	0.7699403166770935	0.7625466585159302	0.7733594179153442	0.7654420733451843	0.7929336428642273	0.7795780897140503	0.7286012768745422	0.7689810395240784	0.7803218960762024	0.8028075695037842	0.7713292837142944	0.8018485903739929	0.7613653540611267	0.7765659093856812	0.7675735950469971	0.7947285771369934	0.7645821571350098	0.7749388813972473	0.7868244647979736	0.7779128551483154	0.7649092674255371	0.7716427445411682	0.7613335847854614	0.7788901329040527	0.7731025218963623	0.7587571740150452	0.7765015363693237	0.7706664204597473	0.7655556797981262	0.7786794900894165	0.7790570259094238	0.8064090609550476	0.7595323920249939	0.7807217240333557	0.7697972059249878	0.7660719752311707	0.7860100269317627	0.7689286470413208	0.8046686053276062
DDI2	1.0	0.32978469133377075	0.4533526599407196	0.4236283004283905	0.036345869302749634	0.3131659924983978	0.2414088100194931	0.2238326221704483	0.3802854120731354	0.491157203912735	0.7005429267883301	0.6318800449371338	0.6237341165542603	0.0	0.4462505280971527	0.0	0.0	0.3295013904571533	0.31931641697883606	0.3636499047279358	0.9691722989082336	0.3635108172893524	0.3673011064529419	0.2989021837711334	0.36904579401016235	0.31868186593055725	0.3202992379665375	0.765851616859436	0.29247015714645386	0.26151418685913086	0.31411507725715637	0.6369775533676147	0.14853830635547638	0.40200090408325195	1.0	0.09657278656959534	0.40827053785324097	0.49083250761032104	0.41517898440361023	0.24443744122982025	0.26769986748695374	0.14172953367233276	0.20787888765335083	0.3791925609111786	0.4034740924835205	0.7217615842819214	0.5101810097694397	0.5668315291404724	0.24383777379989624
PLEKHM2	1.0	1.0	1.0	1.0	1.0	1.0	1.0	1.0	1.0	1.0	1.0	1.0	1.0	1.0	1.0	0.933837354183197	1.0	1.0	1.0	1.0	1.0	0.8936371207237244	1.0	1.0	1.0	1.0	1.0	1.0	1.0	1.0	1.0	1.0	0.859816312789917	1.0	1.0	0.9834441542625427	1.0	1.0	1.0	1.0	1.0	1.0	1.0	1.0	1.0	1.0	1.0	1.0	1.0
FBLIM1	0.6189103722572327	0.09270095825195312	0.18730461597442627	0.32415056228637695	0.015609348192811012	0.37691259384155273	0.0	0.10155177116394043	0.10364894568920135	0.3159260153770447	0.2759929597377777	0.6082884073257446	0.2110440582036972	0.3753422200679779	0.2787112295627594	0.0	0.07046228647232056	0.10390979051589966	0.23365607857704163	0.21009129285812378	0.5652418732643127	0.0	0.13570404052734375	0.12816442549228668	0.19603000581264496	0.26709625124931335	0.24016612768173218	0.6209284067153931	0.29552820324897766	0.2183200716972351	0.21620506048202515	0.3535616993904114	0.0	0.047399308532476425	0.6086020469665527	0.07633724063634872	0.3476814329624176	0.35906726121902466	0.25163039565086365	0.10500018298625946	0.12100771069526672	0.06838203966617584	0.08757991343736649	0.19802886247634888	0.2556462287902832	0.5677638053894043	0.36147814989089966	0.24278634786605835	0.15151925384998322
SPEN	1.0	0.812002420425415	1.0	1.0	0.7318258881568909	1.0	0.6519410014152527	0.8299916982650757	0.7592592239379883	1.0	1.0	1.0	1.0	0.8062095642089844	1.0	0.4720447063446045	0.6500866413116455	0.7463034987449646	1.0	0.9566555023193359	1.0	0.8329556584358215	0.9089545607566833	0.7324976325035095	1.0	0.7008147239685059	1.0	1.0	0.8655837178230286	1.0	1.0	1.0	0.4608168601989746	0.9867656826972961	1.0	0.6385298371315002	1.0	1.0	1.0	0.7376735806465149	0.9203996062278748	0.7757938504219055	0.9020304083824158	1.0	1.0	1.0	1.0	1.0	0.7776338458061218
ARHGEF19	0.4830433130264282	0.44758179783821106	0.45608916878700256	0.4561364948749542	0.36731383204460144	0.4589819610118866	0.3194761574268341	0.4324935972690582	0.4392946660518646	0.47997596859931946	0.47443887591362	0.4753884971141815	0.4868232309818268	0.4770650267601013	0.46108362078666687	0.3419378399848938	0.3281714916229248	0.46194568276405334	0.4715895652770996	0.41898709535598755	0.48000943660736084	0.34303009510040283	0.422201007604599	0.4466434121131897	0.4803001284599304	0.5027453303337097	0.48828503489494324	0.4751637876033783	0.488720178604126	0.4904073178768158	0.47291988134384155	0.3888918459415436	0.3930428922176361	0.45866113901138306	0.475064218044281	0.3697100281715393	0.4846622943878174	0.4712541103363037	0.4905734360218048	0.47293561697006226	0.4739345908164978	0.5154000520706177	0.46375879645347595	0.47811976075172424	0.47434312105178833	0.478726863861084	0.48070383071899414	0.4852151870727539	0.5021824240684509
FBXO42	0.9230709671974182	0.5082757472991943	0.857537567615509	0.778298556804657	0.3522645831108093	0.7557047605514526	0.36217495799064636	0.4934084117412567	0.5841012001037598	0.8996659517288208	0.9279778003692627	0.9087191820144653	0.9191426038742065	0.2217763364315033	0.7289372086524963	0.2351084053516388	0.2666882276535034	0.40167319774627686	0.696552038192749	0.6178238391876221	0.915605902671814	0.6152786612510681	0.6535634994506836	0.4691016674041748	0.9122257232666016	0.4743202030658722	0.7302732467651367	0.9099845290184021	0.5836145877838135	0.7479977011680603	0.7208485007286072	0.741454541683197	0.32078489661216736	0.6620333194732666	0.9145822525024414	0.47803232073783875	0.8154471516609192	0.9077719449996948	0.860373318195343	0.3900294303894043	0.6232064962387085	0.4838672876358032	0.6408645510673523	0.8160279393196106	0.8983625173568726	0.9149736762046814	0.9263194799423218	0.8359929323196411	0.44602274894714355
SZRD1	0.5354867577552795	0.41491907835006714	0.41060060262680054	0.5384502410888672	0.12851783633232117	0.24867379665374756	0.2183646559715271	0.4386918544769287	0.3797430992126465	0.5250711441040039	0.5368462800979614	0.5208942294120789	0.5393069386482239	0.17049357295036316	0.5135760307312012	0.0	0.2520848512649536	0.3595450520515442	0.4876818060874939	0.32813015580177307	0.530846893787384	0.27997514605522156	0.44748008251190186	0.2806345522403717	0.5323199033737183	0.16583974659442902	0.44906777143478394	0.5350819230079651	0.47563719749450684	0.5076908469200134	0.5088235139846802	0.5149540901184082	0.0	0.47751688957214355	0.5341101884841919	0.24122975766658783	0.5186305046081543	0.5182676315307617	0.528888463973999	0.46521851420402527	0.4669312834739685	0.40715155005455017	0.4492659568786621	0.5331264138221741	0.5452767610549927	0.5295397639274597	0.5258148312568665	0.5300729870796204	0.3032534420490265
NECAP2	0.7232835292816162	0.06356961280107498	0.11286003887653351	0.0	0.0	0.0	0.0	0.0	0.0	0.49243348836898804	0.005016930401325226	0.3465445339679718	0.5497034788131714	0.06727160513401031	0.004293601959943771	0.0	0.0	0.0	0.21691781282424927	0.07682827115058899	0.7260060906410217	0.10145124793052673	0.18545717000961304	0.0	0.0	0.0	0.1323251575231552	0.715747594833374	0.21940763294696808	0.0	0.2512262463569641	0.16619014739990234	0.0	0.12588289380073547	0.7117031216621399	0.05560088902711868	0.1703357845544815	0.27028888463974	0.3834438621997833	0.0	0.30836716294288635	0.0	0.0644831508398056	0.14357048273086548	0.04814469441771507	0.4259006679058075	0.3695526421070099	0.7200123071670532	0.0
NBPF1	0.0	0.0	0.0	0.0	0.0	0.0	0.0	0.0	0.0	0.0	0.0	0.0	0.0	0.0	0.0	0.0	0.0	0.0	0.0	0.0	0.0	0.0	0.0	0.0	0.0	0.0	0.0	0.0	0.0	0.0	0.0	0.0	0.0	0.0	0.0	0.0	0.0	0.0	0.0	0.0	0.0	0.0	0.0	0.0	0.0	0.0	0.0	0.0	0.0
CROCC	0.6544404625892639	0.1789889633655548	0.2963077127933502	0.31479865312576294	0.0	0.39026567339897156	0.05142221599817276	0.06236720085144043	0.0	0.3387797474861145	0.37975960969924927	0.6522602438926697	0.5702860355377197	0.19883576035499573	0.30012229084968567	0.04158001020550728	0.0	0.1646474301815033	0.23178109526634216	0.2554594576358795	0.5445681810379028	0.0	0.14813365042209625	0.095855712890625	0.32367125153541565	0.2668796479701996	0.2824660539627075	0.5348716974258423	0.3110004961490631	0.3247331976890564	0.488393098115921	0.39092040061950684	0.0912805050611496	0.02909398078918457	0.6096683144569397	0.13743671774864197	0.5450760722160339	0.44149529933929443	0.25875043869018555	0.014892276376485825	0.1542661190032959	0.05074281617999077	0.25056934356689453	0.1648874133825302	0.2957390546798706	0.5113198757171631	0.4544646441936493	0.535935640335083	0.121394082903862
ATP13A2	1.0	0.7080961465835571	1.0	0.7249876260757446	0.34099215269088745	0.7869778871536255	0.45719021558761597	0.38750791549682617	0.5060569047927856	1.0	1.0	1.0	1.0	0.3911580443382263	0.6423348784446716	0.0	0.10121327638626099	0.48974373936653137	0.8514540791511536	0.7363440990447998	1.0	0.3273020386695862	0.4278314411640167	0.513696014881134	1.0	0.4987940788269043	0.7899465560913086	1.0	0.874697208404541	0.5769019722938538	0.859993577003479	0.8427723050117493	0.43833833932876587	0.6540303230285645	1.0	0.6823067665100098	1.0	1.0	0.8977020382881165	0.2896907925605774	0.6952806115150452	0.6633742451667786	0.7950261235237122	1.0	0.9697125554084778	1.0	0.7651548385620117	1.0	0.695214569568634
SDHB	0.4856952726840973	0.44047510623931885	0.46239084005355835	0.48104211688041687	0.3598231375217438	0.4722999930381775	0.2860352396965027	0.4366762936115265	0.31579771637916565	0.470319002866745	0.4930512309074402	0.47185423970222473	0.48882946372032166	0.2884845435619354	0.4743080139160156	0.1662743091583252	0.4658474028110504	0.4047915041446686	0.47782790660858154	0.49464574456214905	0.48199325799942017	0.4610617458820343	0.4692097008228302	0.3069542944431305	0.4779362678527832	0.23036547005176544	0.47502702474594116	0.48101645708084106	0.4826461672782898	0.4911525249481201	0.46029677987098694	0.47764459252357483	0.2520032823085785	0.47739270329475403	0.4840431809425354	0.38481876254081726	0.4614715576171875	0.4711492359638214	0.4773341715335846	0.4684024155139923	0.48907649517059326	0.443123996257782	0.46102631092071533	0.4763719439506531	0.49767762422561646	0.4791911244392395	0.46926450729370117	0.4823434352874756	0.46705323457717896
PADI2	0.4011121094226837	0.3993320167064667	0.3865100145339966	0.38799118995666504	0.38950788974761963	0.0	0.400704562664032	0.39650869369506836	0.3602102994918823	0.3917631506919861	0.4041574001312256	0.3944089412689209	0.3834910988807678	0.3970901072025299	0.2942790985107422	0.3903924226760864	0.39674490690231323	0.4042234420776367	0.408725380897522	0.4050024747848511	0.4012950360774994	0.39238405227661133	0.39358755946159363	0.40375250577926636	0.3982575535774231	0.0	0.40031081438064575	0.4048762917518616	0.3898352086544037	0.40585485100746155	0.3952829837799072	0.3864385485649109	0.4072539806365967	0.4021824300289154	0.40905043482780457	0.40054482221603394	0.4006766080856323	0.4055694341659546	0.40532785654067993	0.39680859446525574	0.3937966525554657	0.36766907572746277	0.3991696238517761	0.38159069418907166	0.17484194040298462	0.4035152792930603	0.4069928526878357	0.3908192813396454	0.4019699692726135
PADI4	0.7849962711334229	0.5001489520072937	0.7605509757995605	0.39650267362594604	0.6529395580291748	0.18450558185577393	0.46372589468955994	0.4135344326496124	0.3362770080566406	0.5873188972473145	0.7093799114227295	0.4670690894126892	0.33556580543518066	0.07928048819303513	0.35447171330451965	0.2073114961385727	0.3595729470252991	0.6624504327774048	0.7070991396903992	0.6137053370475769	0.7660110592842102	0.3265141546726227	0.5858338475227356	0.3285457491874695	0.6048404574394226	0.08214280754327774	0.5648524165153503	0.7848566174507141	0.7737139463424683	0.6925331354141235	0.7004553079605103	0.6581167578697205	0.43705514073371887	0.5440913438796997	0.789355456829071	0.6269804835319519	0.5501850843429565	0.5749364495277405	0.7657456994056702	0.7059228420257568	0.6348575353622437	0.4019564390182495	0.7613269686698914	0.5930402278900146	0.5606361627578735	0.36340221762657166	0.5629905462265015	0.5452563762664795	0.6973132491111755
RCC2	0.8922191858291626	0.903766393661499	0.8526647090911865	0.8683416843414307	0.8357889652252197	0.856298565864563	0.8262585997581482	0.7395228743553162	0.8082874417304993	0.8798035383224487	0.8885588645935059	0.8761780261993408	0.8869041204452515	0.8770806193351746	0.8738391399383545	0.7992982268333435	0.8734531402587891	0.7967244386672974	0.878441572189331	0.8981151580810547	0.8808024525642395	0.8391172289848328	0.5239973068237305	0.6607969999313354	0.8695189952850342	0.8483492136001587	0.8789421916007996	0.9010148644447327	0.8855360150337219	0.8836098313331604	0.862580418586731	0.894549548625946	0.6850378513336182	0.8767387270927429	0.8875671625137329	0.7983072400093079	0.8885857462882996	0.8808161616325378	0.8821919560432434	0.8826537728309631	0.8656297922134399	0.8604926466941833	0.8672081232070923	0.8806425333023071	0.7131668925285339	0.8777605891227722	0.8942309617996216	0.8730369806289673	0.9130332469940186
ALDH4A1	0.41338154673576355	0.2537391781806946	0.38077160716056824	0.2238093614578247	0.29815423488616943	0.22722980380058289	0.20277677476406097	0.1895543485879898	0.17164762318134308	0.33149799704551697	0.35121625661849976	0.20744310319423676	0.2707160413265228	0.0	0.23574228584766388	0.18710599839687347	0.15895117819309235	0.4092530310153961	0.420161634683609	0.36746734380722046	0.41271719336509705	0.15550638735294342	0.0	0.1787593960762024	0.3646962642669678	0.0	0.18949025869369507	0.420022577047348	0.0	0.2805756628513336	0.39333292841911316	0.307090699672699	0.14751288294792175	0.13269618153572083	0.4033709168434143	0.1341077834367752	0.0	0.16699087619781494	0.1730586588382721	0.3230304419994354	0.34373995661735535	0.25534072518348694	0.2731485366821289	0.3337334990501404	0.2790270447731018	0.0	0.2097446620464325	0.21410122513771057	0.42358988523483276
IFFO2	0.7607564330101013	0.7767906188964844	0.7726030349731445	0.7521982789039612	0.6639597415924072	0.733672022819519	0.7460902333259583	0.7637614607810974	0.7676220536231995	0.7468180656433105	0.7617827653884888	0.7401986122131348	0.7527939677238464	0.4289489984512329	0.7320287227630615	0.6318128705024719	0.4324948191642761	0.766979992389679	0.7579957842826843	0.7486017346382141	0.7768447995185852	0.7461401224136353	0.7576649785041809	0.831754207611084	0.7761610150337219	0.7348214387893677	0.7219615578651428	0.7661064267158508	0.7577375173568726	0.7553362846374512	0.7541455626487732	0.7596298456192017	0.7098269462585449	0.7565514445304871	0.7584061026573181	0.6757344007492065	0.763653039932251	0.7448746562004089	0.7521515488624573	0.6939753293991089	0.74809730052948	0.7493981122970581	0.7200267314910889	0.7657268643379211	0.7445774078369141	0.7559414505958557	0.772761881351471	0.7645965218544006	0.7568203210830688
UBR4	0.772087574005127	0.6096480488777161	0.7550910115242004	0.7657899260520935	0.4307819604873657	0.7639609575271606	0.49325457215309143	0.5412535071372986	0.5154567956924438	0.7724173665046692	0.7874528169631958	0.7641493082046509	0.7680753469467163	0.5236250162124634	0.7378699779510498	0.3614594638347626	0.49197322130203247	0.6424503922462463	0.743851900100708	0.6771279573440552	0.7748311161994934	0.5767487287521362	0.6854495406150818	0.5640525221824646	0.7739969491958618	0.5280463695526123	0.762442946434021	0.772438108921051	0.7704604268074036	0.7784313559532166	0.766354501247406	0.7891206741333008	0.4077399969100952	0.7663995027542114	0.7703724503517151	0.4354096055030823	0.7619580030441284	0.7527754306793213	0.770067036151886	0.5530878305435181	0.754856526851654	0.6032752394676208	0.6891225576400757	0.7669667601585388	0.7749969363212585	0.774268627166748	0.7853721976280212	0.7646238803863525	0.6487370729446411
EMC1	0.7652026414871216	0.4105789065361023	0.5055693984031677	0.5622608065605164	0.3021703064441681	0.5380531549453735	0.2912498712539673	0.22303391993045807	0.2181924283504486	0.758573055267334	0.7776246070861816	0.7528086304664612	0.7693596482276917	0.373359739780426	0.5960778594017029	0.0	0.1960822343826294	0.5061644911766052	0.5486211180686951	0.5727375149726868	0.7684401869773865	0.0	0.43613842129707336	0.3381659686565399	0.6049249172210693	0.44253984093666077	0.5626095533370972	0.7630863785743713	0.4457496702671051	0.5369316339492798	0.7468529343605042	0.5549208521842957	0.2188728302717209	0.30401501059532166	0.7599587440490723	0.3081994354724884	0.7386124730110168	0.7053384780883789	0.7675856947898865	0.2304401844739914	0.6005463004112244	0.2721191644668579	0.451096773147583	0.727034866809845	0.7406297326087952	0.761535108089447	0.6718369722366333	0.6702465415000916	0.38575950264930725
MRTO4	0.6421162486076355	0.6321821212768555	0.6243835687637329	0.6294654607772827	0.48698362708091736	0.6092075109481812	0.6276690363883972	0.6263720393180847	0.6019697189331055	0.6316766738891602	0.6492790579795837	0.6349977254867554	0.6496630311012268	0.6207404136657715	0.6191492676734924	0.622575581073761	0.6357172131538391	0.6567549705505371	0.6448138356208801	0.676779568195343	0.6374743580818176	0.6210984587669373	0.613503098487854	0.6477818489074707	0.6451396942138672	0.5707001686096191	0.617560863494873	0.6433513164520264	0.655469536781311	0.6480271816253662	0.6415330171585083	0.6505016088485718	0.6412221193313599	0.6434138417243958	0.6589289903640747	0.6174304485321045	0.6435489058494568	0.6239317059516907	0.6328728199005127	0.637429416179657	0.6517465114593506	0.6805169582366943	0.6259865164756775	0.6564801931381226	0.6493455171585083	0.6276885271072388	0.6498224139213562	0.6267929077148438	0.6689162850379944
AKR7A2	0.5470622777938843	0.0	0.0	0.0	0.0	0.4878455698490143	0.0	0.0	0.0	0.0	0.0	0.32212790846824646	0.0	0.0	0.009065385907888412	0.0	0.0	0.0	0.0	0.0	0.5538430213928223	0.0	0.0	0.0	0.11134093254804611	0.0	0.09321719408035278	0.5343056321144104	0.0	0.0	0.0	0.26467201113700867	0.0	0.0	0.5602608919143677	0.0	0.27058228850364685	0.0	0.0	0.0	0.0	0.0	0.11530660092830658	0.0	0.0	0.35179048776626587	0.2713063061237335	0.5456517934799194	0.0
CAPZB	0.7220688462257385	0.0	0.0	0.0	0.0	0.0	0.0	0.0	0.0	0.0	0.0	0.0	0.0	0.0	0.0	0.0	0.0	0.0	0.0	0.0	0.6128638982772827	0.0	0.0	0.0	0.0	0.0	0.0	0.24642254412174225	0.0	0.0	0.0	0.0	0.0	0.0	0.7121908068656921	0.0	0.0	0.0	0.0	0.0	0.0	0.0	0.0	0.0	0.0	0.0	0.0	0.30172276496887207	0.0
TMCO4	0.47515541315078735	0.07409922033548355	0.2625994086265564	0.2596728801727295	0.0	0.2097111940383911	0.0	0.0	0.10480174422264099	0.3181370496749878	0.4194244146347046	0.463664710521698	0.3561662435531616	0.0	0.2017514705657959	0.0	0.0	0.0670209601521492	0.27230149507522583	0.21929645538330078	0.4183538556098938	0.03247557953000069	0.16284438967704773	0.0	0.323864221572876	0.07825545966625214	0.1999426931142807	0.47469812631607056	0.2351117730140686	0.2622636556625366	0.22775818407535553	0.26389530301094055	0.0	0.1902352273464203	0.4564778506755829	0.06631968915462494	0.3946438431739807	0.42029625177383423	0.2288404107093811	0.0	0.2496490478515625	0.0	0.2717311382293701	0.23082521557807922	0.38345131278038025	0.4668543040752411	0.3527686893939972	0.32833507657051086	0.0980742797255516
OTUD3	0.6681301593780518	0.6902183294296265	0.6799136400222778	0.6748603582382202	0.646712601184845	0.6705623865127563	0.6549208164215088	0.5365655422210693	0.583961546421051	0.6695176959037781	0.6822159886360168	0.6673510670661926	0.6695652008056641	0.9159656763076782	0.6898859143257141	0.6715680360794067	0.6597803831100464	0.746567964553833	0.6897240281105042	0.7348988056182861	0.6699506640434265	0.49476757645606995	0.6660279631614685	0.6777673363685608	0.6865550875663757	0.6881102323532104	0.6699445843696594	0.6766498684883118	0.6861439347267151	0.6825175285339355	0.673983097076416	0.6951795816421509	0.6207330226898193	0.6464397311210632	0.6628901362419128	0.6098862886428833	0.6851257085800171	0.6827057600021362	0.6857057809829712	0.5902080535888672	0.6683667898178101	0.7271026968955994	0.6691516041755676	0.6688714623451233	0.6732532382011414	0.6853692531585693	0.7044823169708252	0.6899394392967224	0.6934782266616821
UBXN10	0.0	0.09237344563007355	0.0	0.0	0.2502877116203308	0.0	0.1403176486492157	0.13587714731693268	0.06673114746809006	0.0	0.0	0.0	0.0	0.0	0.0	0.3433660566806793	0.0	0.0	0.0	0.11099065840244293	0.0	0.0	0.0	0.0	0.0	0.1025720164179802	0.0	0.0	0.0	0.0	0.0	0.0	0.0	0.0	0.0	0.0	0.0	0.0	0.0	0.19494281709194183	0.0	0.0	0.0	0.0	0.0	0.0	0.0	0.0	0.2656506299972534
CAMK2N1	0.7357357740402222	0.7712638974189758	0.7677388191223145	0.7083942294120789	0.7758323550224304	0.7358528971672058	0.9286007285118103	0.8487200736999512	1.0	0.732056200504303	0.7499128580093384	0.7235267758369446	0.7199053764343262	0.13926981389522552	0.7407628893852234	1.0	0.8573049902915955	0.8787748217582703	0.7649441361427307	0.7748537063598633	0.7363500595092773	1.0	0.7461339831352234	1.0	0.7340677380561829	0.7599607110023499	1.0	0.7316616177558899	0.7543825507164001	0.7331517934799194	0.7409955859184265	0.7678093910217285	1.0	0.754619300365448	0.731346607208252	0.79558926820755	0.7335836887359619	0.7239097952842712	0.729257345199585	0.7609683275222778	0.7236279845237732	0.7549428343772888	0.7263860702514648	0.7441341280937195	0.7322922348976135	0.7281680107116699	0.7614283561706543	0.7317348122596741	0.7790046334266663
MUL1	0.6045791506767273	0.6091926693916321	0.6033189296722412	0.6064513921737671	0.5793238282203674	0.6176197528839111	0.6170110106468201	0.5926990509033203	0.6224452257156372	0.5880475044250488	0.6054092645645142	0.5961568355560303	0.6120625734329224	0.598014771938324	0.5978492498397827	0.5966882705688477	0.596206545829773	0.6134762763977051	0.6034286618232727	0.6317603588104248	0.6076106429100037	0.6007180213928223	0.6003707647323608	0.6137305498123169	0.6003187298774719	0.8247222900390625	0.5918721556663513	0.6022027730941772	0.584012508392334	0.60793536901474	0.596491813659668	0.6037827730178833	0.6055535078048706	0.613258957862854	0.6005111336708069	0.5922846794128418	0.6116518974304199	0.5969598293304443	0.5924853682518005	0.6245185136795044	0.6141170859336853	0.5902524590492249	0.5936083197593689	0.5971216559410095	0.6124621629714966	0.5964822173118591	0.6157287955284119	0.6097551584243774	0.6205241084098816
CDA	0.2702348232269287	0.2711275517940521	0.2700510621070862	0.2045522779226303	0.2465456873178482	0.0	0.2696385979652405	0.2619023323059082	0.27049902081489563	0.2607443928718567	0.2735607922077179	0.25549858808517456	0.0	0.2624732255935669	0.25245094299316406	0.2511064410209656	0.2756420373916626	0.25548091530799866	0.27129867672920227	0.2694275379180908	0.2686326503753662	0.237102672457695	0.2619096040725708	0.27314749360084534	0.2622944116592407	0.0	0.252601683139801	0.26508963108062744	0.2456546127796173	0.2720574140548706	0.26535293459892273	0.2727621793746948	0.26038897037506104	0.26337718963623047	0.276116281747818	0.2550066113471985	0.2655429542064667	0.25688809156417847	0.2709846496582031	0.27242982387542725	0.26058506965637207	0.2421402782201767	0.272677481174469	0.274550199508667	0.2694326639175415	0.25533759593963623	0.2695094347000122	0.21700173616409302	0.26983964443206787
PINK1	0.7772855758666992	0.7825063467025757	0.7646956443786621	0.738002598285675	0.7238448858261108	0.7393382787704468	0.7902237772941589	0.7564188241958618	0.7631884813308716	0.758988082408905	0.7695183157920837	0.7603341937065125	0.7708450555801392	0.7621335983276367	0.7481261491775513	0.6277928352355957	0.7499154210090637	0.7649897336959839	0.7667459845542908	0.7899574041366577	0.7736636996269226	0.7493872046470642	0.7660386562347412	0.76746666431427	0.7599691152572632	0.5908496379852295	0.7503068447113037	0.77187579870224	0.770275890827179	0.7696967124938965	0.7588199973106384	0.7788968682289124	0.7839343547821045	0.7631572484970093	0.7687548995018005	0.7673834562301636	0.7741619348526001	0.7655536532402039	0.755264163017273	0.7803851962089539	0.7754049301147461	0.7591420412063599	0.7419944405555725	0.7802959680557251	0.7671114802360535	0.7612684965133667	0.7725999355316162	0.7541508078575134	0.8009302020072937
DDOST	0.5827960968017578	0.588103175163269	0.5702039003372192	0.5953761339187622	0.5550869107246399	0.589566707611084	0.6027332544326782	0.5747079849243164	0.6196746826171875	0.566768229007721	0.5866406559944153	0.5700404644012451	0.5902839303016663	0.5652796030044556	0.5864046812057495	0.6013710498809814	0.5765765309333801	0.5982673764228821	0.5985283851623535	0.623839795589447	0.5765506625175476	0.570590078830719	0.5820587873458862	0.5856107473373413	0.5784456729888916	0.7112391591072083	0.5797557830810547	0.5707787871360779	0.5898562073707581	0.6014130711555481	0.5720939636230469	0.5839987397193909	0.5787978768348694	0.5886713266372681	0.5789937376976013	0.5736555457115173	0.5866177082061768	0.5687085390090942	0.5605307221412659	0.5973687171936035	0.5783685445785522	0.5638167858123779	0.5825915336608887	0.5873493552207947	0.583699643611908	0.5822924375534058	0.5786133408546448	0.5830134153366089	0.6022101044654846
HP1BP3	1.0	1.0	1.0	1.0	0.8742856979370117	1.0	0.9698742032051086	1.0	0.965057373046875	1.0	1.0	1.0	1.0	0.8326011300086975	1.0	0.7257332801818848	0.9012770056724548	0.9519743323326111	1.0	1.0	1.0	1.0	1.0	0.9044796228408813	1.0	0.8290071487426758	1.0	1.0	1.0	1.0	1.0	1.0	0.766916811466217	1.0	1.0	0.903544008731842	1.0	1.0	1.0	0.9756016731262207	1.0	1.0	1.0	1.0	1.0	1.0	1.0	1.0	1.0
EIF4G3	1.0	0.06793379038572311	0.20551258325576782	0.2750209867954254	0.0	0.28841152787208557	0.0	0.10456845164299011	0.1709050089120865	0.36416590213775635	0.4445132613182068	0.590234637260437	0.42966675758361816	0.0	0.2484828233718872	0.0	0.0	0.13566334545612335	0.0	0.15226128697395325	0.963504433631897	0.1006770133972168	0.179502934217453	0.15643717348575592	0.3238985240459442	0.19690345227718353	0.1835784912109375	0.5784924030303955	0.0020475005730986595	0.131834477186203	0.13431097567081451	0.17329299449920654	0.0	0.14816758036613464	1.0	0.0	0.24237345159053802	0.36277732253074646	0.07569710910320282	0.12977784872055054	0.04954997077584267	0.0	0.03341696783900261	0.17386876046657562	0.3634178340435028	0.43347758054733276	0.3661913275718689	0.25531917810440063	0.1018245741724968
ECE1	0.6806858777999878	0.0	0.0	0.0	0.0	0.0	0.0	0.0	0.0828106701374054	0.1421617716550827	0.012140713632106781	0.1362733095884323	0.10120663791894913	0.0	0.0	0.0	0.0	0.009943373501300812	0.0	0.09792952984571457	0.6199579238891602	0.11282003670930862	0.0	0.0	0.0917985737323761	0.01140710711479187	0.04015268385410309	0.3366372585296631	0.0038614273071289062	0.0	0.0	0.062079139053821564	0.15807589888572693	0.033038489520549774	0.6758039593696594	0.0	0.0	0.10258045047521591	0.0	0.0	0.0	0.0	0.0	0.0	0.0	0.10980457812547684	0.0	0.40076136589050293	0.0
NBPF3	0.2295125126838684	0.05370275676250458	0.0	0.13685542345046997	0.0	0.0	0.0	0.0	0.0	0.0	0.0	0.1893203854560852	0.1469329595565796	0.0	0.220992311835289	0.0	0.0	0.03476070612668991	0.07784292846918106	0.0	0.13423746824264526	0.08955740183591843	0.0	0.0	0.0	0.010812647640705109	0.11786758154630661	0.21862727403640747	0.0	0.0	0.0	0.14100654423236847	0.0	0.0	0.21944771707057953	0.0	0.22871455550193787	0.0	0.06538595259189606	0.054099977016448975	0.1162266880273819	0.0	0.0	0.0	0.0	0.21994353830814362	0.10251326858997345	0.22353708744049072	0.0
USP48	0.8370185494422913	0.022309444844722748	0.16226549446582794	0.08623011410236359	0.0	0.0	0.0	0.0	0.004082299768924713	0.14277955889701843	0.30800890922546387	0.26454824209213257	0.18158598244190216	0.0	0.17321144044399261	0.0	0.0	0.0	0.0	0.15314775705337524	0.7585222721099854	0.0	0.13775122165679932	0.0	0.26161617040634155	0.0	0.13793526589870453	0.4636446237564087	0.03368113189935684	0.0	0.14050213992595673	0.35930153727531433	0.0	0.12142195552587509	0.820745050907135	0.0	0.16187967360019684	0.20410417020320892	0.08008243143558502	0.0	0.0831906646490097	0.0	0.0	0.07586841285228729	0.21626390516757965	0.3938755393028259	0.24301902949810028	0.36330461502075195	0.0
CDC42	1.0	0.11503833532333374	0.3952455520629883	0.4961165189743042	0.0	0.38623112440109253	0.0	0.11377543956041336	0.12426228821277618	0.4097054898738861	0.5640841722488403	0.4036286473274231	0.35769960284233093	0.0	0.49755382537841797	0.0	0.0	0.0	0.2695194482803345	0.3246491849422455	0.9473215341567993	0.160557821393013	0.38626670837402344	0.0	0.7632195949554443	0.0	0.4649699628353119	0.6023169159889221	0.22474688291549683	0.351323664188385	0.21007925271987915	0.5060045123100281	0.0	0.435659795999527	1.0	0.12435052543878555	0.7640266418457031	0.6083818674087524	0.33476096391677856	0.12731945514678955	0.15342272818088531	0.0	0.17596694827079773	0.5002594590187073	0.5736177563667297	0.5251412391662598	0.5695462822914124	1.0	0.0
ZBTB40	0.9135830402374268	0.035630110651254654	0.2007370889186859	0.13112729787826538	0.0	0.2788766026496887	0.0	0.0	0.0	0.34413453936576843	0.1150122880935669	0.5538249015808105	0.15816938877105713	0.3282284736633301	0.38186782598495483	0.0	0.0	0.15640141069889069	0.1668362319469452	0.28895971179008484	0.8188640475273132	0.0	0.14426285028457642	0.15469244122505188	0.14350992441177368	0.2380533367395401	0.24743792414665222	0.3564379811286926	0.0	0.06401021033525467	0.3013368248939514	0.15473812818527222	0.15695324540138245	0.08085630089044571	0.9107223749160767	0.0	0.31176817417144775	0.32076457142829895	0.26262158155441284	0.027573395520448685	0.0	0.0	0.14813655614852905	0.17354054749011993	0.07996770739555359	0.34154728055000305	0.3574090003967285	0.9219648838043213	0.08331533521413803
C1QA	0.0	0.0	0.0	0.0	0.0	0.027988502755761147	0.0	0.0	0.0	0.0	0.0	0.0	0.0	0.0	0.0	0.0	0.0	0.0	0.0	0.0	0.0	0.0	0.0	0.0	0.0	0.07174888253211975	0.0	0.0	0.0	0.0	0.0	0.0	0.0	0.0	0.0	0.0	0.0	0.0	0.0	0.0	0.0	0.0	0.0	0.0	0.0	0.0	0.0	0.0	0.0
C1QC	0.0	0.0	0.0	0.0	0.0	0.0	0.0	0.0	0.0	0.0	0.0	0.0	0.0	0.0	0.0	0.0	0.0	0.0	0.0	0.0	0.0	0.0	0.0	0.0	0.0	0.0	0.0	0.0	0.0	0.0	0.0	0.0	0.0	0.0	0.0	0.0	0.0	0.0	0.0	0.0	0.0	0.0	0.0	0.0	0.0	0.0	0.0	0.0	0.0
C1QB	0.0	0.0	0.0	0.0	0.0	0.0	0.0	0.0	0.0	0.0	0.0	0.0	0.0	0.0	0.0	0.0	0.0	0.0	0.0	0.0	0.0	0.0	0.0	0.0	0.0	0.0	0.0	0.0	0.0	0.0	0.0	0.0	0.0	0.0	0.0	0.0	0.0	0.0	0.0	0.0	0.0	0.0	0.0	0.0	0.0	0.0	0.0	0.0	0.0
KDM1A	0.8360138535499573	0.329905241727829	0.3693985641002655	0.4071667790412903	0.014377828687429428	0.35666364431381226	0.15943069756031036	0.14139655232429504	0.2326323240995407	0.5434736013412476	0.6456943154335022	0.6766903400421143	0.5494610667228699	0.0	0.21610231697559357	0.09437085688114166	0.0	0.20884951949119568	0.2709425091743469	0.40764254331588745	0.7615693211555481	0.0	0.22456586360931396	0.20769543945789337	0.5086799263954163	0.18667852878570557	0.397838294506073	0.6571610569953918	0.27603358030319214	0.3177255690097809	0.3570129871368408	0.4539188742637634	0.20001286268234253	0.17193782329559326	0.8283755779266357	0.1921367645263672	0.49882811307907104	0.43223172426223755	0.4567022919654846	0.13372217118740082	0.38133373856544495	0.1647779494524002	0.37531620264053345	0.38896995782852173	0.49023306369781494	0.6437061429023743	0.32835978269577026	0.6788806915283203	0.25558748841285706
LUZP1	0.5915796756744385	0.1519368290901184	0.3288223147392273	0.3282892405986786	0.0	0.3413688540458679	0.0	0.13435368239879608	0.08161348104476929	0.39284950494766235	0.45085737109184265	0.5644012689590454	0.45841115713119507	0.0	0.3752319812774658	0.0	0.0	0.09926256537437439	0.302662193775177	0.24610112607479095	0.5058566331863403	0.12189257144927979	0.12785089015960693	0.13125170767307281	0.5798539519309998	0.13829155266284943	0.2755599319934845	0.5839592814445496	0.2108287513256073	0.26034364104270935	0.3340599834918976	0.36725515127182007	0.0	0.2590503692626953	0.5967921018600464	0.14291709661483765	0.4552820920944214	0.45526358485221863	0.23025503754615784	0.14817747473716736	0.03374909609556198	0.09531471878290176	0.1523585319519043	0.26322421431541443	0.3885555863380432	0.5898714661598206	0.5901452898979187	0.370552122592926	0.043581392616033554
HNRNPR	0.8336130380630493	0.6674157977104187	0.8159323334693909	0.8200686573982239	0.5151581764221191	0.8084951639175415	0.5682116746902466	0.5931473970413208	0.6040132641792297	0.8129988312721252	0.8385887742042542	0.8132500052452087	0.8375253677368164	0.15699061751365662	0.7942451238632202	0.2680162191390991	0.5158894062042236	0.5859422087669373	0.8161160349845886	0.7331875562667847	0.8299084901809692	0.5639806389808655	0.7139083743095398	0.5513129234313965	0.8270012736320496	0.4322732090950012	0.8107023239135742	0.8303579688072205	0.8073891401290894	0.8298506140708923	0.815205454826355	0.8007545471191406	0.4027959406375885	0.8189463019371033	0.8390840291976929	0.5723716616630554	0.8045268654823303	0.8151265978813171	0.8335585594177246	0.557754635810852	0.824341893196106	0.6473195552825928	0.7478071451187134	0.8334081172943115	0.8315467834472656	0.8245161175727844	0.82991623878479	0.7017271518707275	0.6535579562187195
ZNF436	0.29314494132995605	0.0	0.2839283049106598	0.11806200444698334	0.17141105234622955	0.0905606746673584	0.0	0.0	0.2354208379983902	0.15696515142917633	0.0	0.0	0.0	0.04827365279197693	0.0	0.0	0.0	0.0	0.0	0.0	0.23639805614948273	0.05839516967535019	0.0	0.0	0.0	0.0	0.2650523781776428	0.2519388198852539	0.11553233861923218	0.0	0.0	0.0	0.11472220718860626	0.0	0.2853914797306061	0.0	0.0	0.0	0.0	0.0	0.0	0.0	0.2193315476179123	0.03703586384654045	0.0	0.2771322429180145	0.0	0.30126461386680603	0.2125987559556961
TCEA3	0.0	0.0	0.0	0.0	0.0	0.0	0.0	0.0	0.0	0.0	0.0	0.0	0.0	0.0	0.0	0.0	0.0	0.0	0.0	0.0	0.0	0.0	0.0	0.0	0.0	0.0	0.0	0.0	0.0	0.0	0.0	0.0	0.0	0.0	0.0	0.0	0.0	0.0	0.0	0.0	0.0	0.0	0.0	0.0	0.0	0.0	0.0	0.0	0.0
E2F2	0.32997143268585205	0.33587196469306946	0.33320701122283936	0.3250925540924072	0.3218047618865967	0.33604106307029724	0.33140963315963745	0.32503068447113037	0.33680322766304016	0.3186461329460144	0.3283604681491852	0.3280293345451355	0.3357487916946411	0.3242720365524292	0.3354593813419342	0.3288692831993103	0.32705163955688477	0.34390851855278015	0.33471545577049255	0.33864784240722656	0.3314993381500244	0.3278183341026306	0.3275040090084076	0.338163822889328	0.3299466073513031	0.4260249137878418	0.32531964778900146	0.3309992253780365	0.3283384442329407	0.3250240981578827	0.33864861726760864	0.3526858985424042	0.3275219202041626	0.32797273993492126	0.3292188048362732	0.3253723084926605	0.3328250050544739	0.3293227255344391	0.3250358998775482	0.35186007618904114	0.32514676451683044	0.32692646980285645	0.33100444078445435	0.3307388424873352	0.33329418301582336	0.3281848728656769	0.3400793969631195	0.3258938193321228	0.34750527143478394
ID3	0.6980581879615784	0.8866754770278931	0.827857255935669	0.7089938521385193	0.9930176734924316	0.7032262086868286	0.8759753704071045	1.0	0.746159553527832	0.6834796071052551	0.7022203207015991	0.6867939233779907	0.7024473547935486	1.0	0.7171095609664917	0.8545319437980652	1.0	0.7613533735275269	0.8482540845870972	1.0	0.6825149655342102	0.7798385620117188	0.7052634358406067	0.7579370737075806	0.7100446224212646	0.9407094717025757	0.8039930462837219	0.6846063733100891	0.8400435447692871	0.7046661376953125	0.697989284992218	0.9603286385536194	0.8287674188613892	0.754206120967865	0.7046473622322083	0.7106267809867859	0.7048417329788208	0.694865345954895	0.700100839138031	0.942969799041748	0.7483009099960327	1.0	0.7622073888778687	0.7033445239067078	0.6943874955177307	0.7067275643348694	0.6993365287780762	0.7105817794799805	0.7373760938644409
RPL11	1.0	1.0	1.0	1.0	1.0	1.0	1.0	1.0	1.0	1.0	1.0	1.0	1.0	1.0	1.0	1.0	1.0	1.0	1.0	1.0	1.0	1.0	1.0	1.0	1.0	1.0	1.0	1.0	1.0	1.0	1.0	1.0	1.0	1.0	1.0	1.0	1.0	1.0	1.0	1.0	1.0	1.0	1.0	1.0	1.0	1.0	1.0	1.0	1.0
PITHD1	0.6674586534500122	0.6634190082550049	0.6398396492004395	0.6484959721565247	0.6183753609657288	0.6301887035369873	0.6551334857940674	0.6493698954582214	0.6489453911781311	0.6391985416412354	0.6690034866333008	0.6459012031555176	0.6672166585922241	0.6349892616271973	0.6494762897491455	0.5359440445899963	0.6558674573898315	0.6422821879386902	0.664797842502594	0.6818808317184448	0.6469365954399109	0.6496462225914001	0.6497962474822998	0.6653155088424683	0.6697953343391418	0.6478651762008667	0.6385318040847778	0.6499156355857849	0.6481145024299622	0.660980761051178	0.6496075391769409	0.6687449812889099	0.6245244145393372	0.6571652293205261	0.6497898101806641	0.6307703852653503	0.6674362421035767	0.6349179148674011	0.6449903845787048	0.6663191318511963	0.6478421092033386	0.640362560749054	0.6392558813095093	0.6464863419532776	0.660344660282135	0.6580955386161804	0.667418360710144	0.6494697332382202	0.6546109318733215
LYPLA2	0.6309947371482849	0.6397159099578857	0.6231525540351868	0.6300703287124634	0.6151176691055298	0.6220501065254211	0.6466381549835205	0.6232452988624573	0.6689950823783875	0.6134097576141357	0.6303602457046509	0.6170802116394043	0.6414610147476196	0.6233314871788025	0.6156415343284607	0.6199281811714172	0.6297467947006226	0.6519092917442322	0.6240007281303406	0.65244060754776	0.639856219291687	0.62132728099823	0.6209162473678589	0.649100661277771	0.6232826709747314	0.7778975963592529	0.6188821196556091	0.632240891456604	0.6189437508583069	0.6368119120597839	0.6198150515556335	0.6484779119491577	0.6335482597351074	0.6407168507575989	0.6378997564315796	0.6254953145980835	0.6361036896705627	0.6154704689979553	0.6155789494514465	0.6435955166816711	0.6317025423049927	0.6162342429161072	0.6235654950141907	0.620031476020813	0.6377663612365723	0.627082347869873	0.6369165778160095	0.6221811175346375	0.65962815284729
GALE	0.5101853013038635	0.0	0.0	0.11859560757875443	0.0	0.2883189916610718	0.0	0.0	0.15865309536457062	0.1901300847530365	0.11569678038358688	0.1964697539806366	0.0	0.2777763307094574	0.0	0.0	0.0	0.08528799563646317	0.22028124332427979	0.0	0.37071090936660767	0.0	0.0	0.0	0.05634021759033203	0.0	0.42561355233192444	0.5088708400726318	0.0	0.0	0.19289204478263855	0.36372724175453186	0.2559235394001007	0.0	0.49012643098831177	0.0	0.0	0.47707265615463257	0.0	0.0	0.3268188238143921	0.11987616121768951	0.09926307946443558	0.0	0.0	0.14131216704845428	0.0	0.5073115825653076	0.0
HMGCL	0.47155314683914185	0.12477752566337585	0.3398491144180298	0.36007851362228394	0.0	0.021962568163871765	0.0	0.0	0.0	0.4736558496952057	0.48904427886009216	0.46544256806373596	0.48628294467926025	0.0	0.25703781843185425	0.0	0.0	0.14558671414852142	0.30856725573539734	0.22111259400844574	0.4810722768306732	0.17324219644069672	0.2005968689918518	0.012541480362415314	0.46615734696388245	0.0	0.31778377294540405	0.4771336317062378	0.46542760729789734	0.25877100229263306	0.437855064868927	0.4121567904949188	0.16359078884124756	0.23520468175411224	0.4792962074279785	0.09257904440164566	0.4621874988079071	0.47576573491096497	0.48299795389175415	0.07036060094833374	0.4170328974723816	0.10919372737407684	0.2832714319229126	0.4512363076210022	0.4248281419277191	0.4784196615219116	0.3536275029182434	0.28447335958480835	0.23919819295406342
FUCA1	0.41946759819984436	0.42629751563072205	0.40942591428756714	0.40774595737457275	0.3845950961112976	0.343034565448761	0.42532381415367126	0.4022529423236847	0.40029799938201904	0.4023693799972534	0.41109776496887207	0.4130113124847412	0.4136255979537964	0.4006161391735077	0.39107081294059753	0.4028976261615753	0.4168492257595062	0.4149855077266693	0.42332085967063904	0.41365912556648254	0.4131016731262207	0.4058823883533478	0.4089747965335846	0.41738781332969666	0.41278108954429626	0.19759565591812134	0.38703444600105286	0.4234134256839752	0.4132923483848572	0.4214990437030792	0.4083375632762909	0.4292137026786804	0.40995579957962036	0.4136068820953369	0.4198053479194641	0.3927886188030243	0.4184879660606384	0.4084477722644806	0.40510275959968567	0.4226357638835907	0.3874935209751129	0.4021620452404022	0.4082334339618683	0.41214025020599365	0.4201588034629822	0.4164677560329437	0.42131632566452026	0.40532049536705017	0.4296655058860779
CNR2	0.6582247614860535	0.20706483721733093	0.35615235567092896	0.21391355991363525	0.0	0.2635791003704071	0.0	0.0	0.05006454139947891	0.4305358827114105	0.34780383110046387	0.3321608304977417	0.4640983045101166	0.0	0.26809677481651306	0.0	0.0	0.146154522895813	0.1679355502128601	0.22434112429618835	0.6182509660720825	0.08836019784212112	0.06369855999946594	0.14084753394126892	0.19888576865196228	0.16080081462860107	0.08635376393795013	0.6471496820449829	0.21655279397964478	0.15870946645736694	0.18064801394939423	0.038457565009593964	0.08521318435668945	0.16141152381896973	0.6360844373703003	0.14559684693813324	0.194156676530838	0.32814985513687134	0.29188060760498047	0.0	0.09621261060237885	0.0	0.20095042884349823	0.27125343680381775	0.16525298357009888	0.3141220211982727	0.13858617842197418	0.3865222930908203	0.09280431270599365
PNRC2	1.0	1.0	1.0	1.0	1.0	1.0	1.0	1.0	1.0	1.0	1.0	1.0	1.0	1.0	1.0	1.0	1.0	1.0	1.0	1.0	1.0	1.0	1.0	1.0	1.0	1.0	1.0	1.0	1.0	1.0	1.0	1.0	1.0	1.0	1.0	1.0	1.0	1.0	1.0	1.0	1.0	1.0	1.0	1.0	1.0	1.0	1.0	1.0	1.0
SRSF10	1.0	0.6600484251976013	0.9885531663894653	1.0	0.35674503445625305	0.8812077045440674	0.3767721354961395	0.49632805585861206	0.4670678973197937	1.0	1.0	1.0	0.9920337200164795	0.558129608631134	0.9394780993461609	0.3330020308494568	0.26322323083877563	0.5677104592323303	0.864000678062439	0.7513250112533569	1.0	0.1864965856075287	0.7573349475860596	0.5593425631523132	1.0	0.6813974380493164	1.0	1.0	0.7647618055343628	0.9672594666481018	0.9824893474578857	0.9944707155227661	0.3699161410331726	0.655055820941925	1.0	0.4265861511230469	1.0	1.0	0.7760704755783081	0.541985273361206	0.8125531077384949	0.41828644275665283	0.7708669900894165	0.992803692817688	1.0	1.0	1.0	1.0	0.713537871837616
IFNLR1	0.5536234974861145	0.40870189666748047	0.5389456748962402	0.5537347793579102	0.26933327317237854	0.5247260928153992	0.29519590735435486	0.23986631631851196	0.5479792356491089	0.5514375567436218	0.5449233651161194	0.5288336873054504	0.541993260383606	0.24505659937858582	0.3956142067909241	0.24023424088954926	0.15016843378543854	0.5077869296073914	0.4963924288749695	0.4202486276626587	0.5386335253715515	0.35341981053352356	0.3550175726413727	0.4935216009616852	0.5638245940208435	0.5078387260437012	0.4765426516532898	0.5484437346458435	0.39974841475486755	0.5502489805221558	0.5418895483016968	0.5258097052574158	0.1715136468410492	0.31492114067077637	0.5513471364974976	0.1584138423204422	0.5484849810600281	0.5875336527824402	0.5239994525909424	0.26380428671836853	0.33229562640190125	0.2966023087501526	0.4042264521121979	0.5449897646903992	0.5449214577674866	0.5455328226089478	0.5441061854362488	0.5326150059700012	0.385603129863739
RCAN3	1.0	0.14173337817192078	0.0	0.24861152470111847	0.0	0.008613298647105694	0.0	0.0	0.013206184841692448	0.28889015316963196	0.12571781873703003	0.0	0.26123079657554626	0.0005195252597332001	0.5177555680274963	0.0	0.0	0.0	0.05461879074573517	0.07312137633562088	0.933740496635437	0.0	0.08395324647426605	0.11417977511882782	0.04362963140010834	0.0	0.4226788878440857	0.612973153591156	0.0015636421740055084	0.0	0.05232837796211243	0.28101781010627747	0.0	0.3592381775379181	1.0	0.11807865649461746	0.15968956053256989	0.001573505811393261	0.0	0.13777685165405273	0.005136449821293354	0.0	0.24689620733261108	0.19659602642059326	0.0	0.3143875300884247	0.21826323866844177	0.2441202998161316	0.0
SRRM1	1.0	0.37378624081611633	0.724316418170929	0.8517405986785889	0.3505874276161194	0.9138800501823425	0.22888003289699554	0.4622877240180969	0.4096152186393738	0.9768413305282593	0.9486648440361023	1.0	0.9398240447044373	0.0	0.8223876357078552	0.15351714193820953	0.1405695378780365	0.3234386444091797	0.7242758274078369	0.6482484340667725	0.9225032329559326	0.5140795707702637	0.6438806653022766	0.3803035020828247	1.0	0.3861464262008667	0.7340351343154907	1.0	0.5378997921943665	0.6195628643035889	0.85634446144104	0.7794942259788513	0.12707166373729706	0.7250425815582275	1.0	0.441266268491745	1.0	1.0	0.7797902822494507	0.3708834946155548	0.6916971206665039	0.23013238608837128	0.5954529047012329	0.7958996295928955	0.8520912528038025	1.0	1.0	0.7547745704650879	0.37121158838272095
CLIC4	0.6081492304801941	0.5569853782653809	0.5967909097671509	0.572226881980896	0.5682722330093384	0.3581492602825165	0.5659836530685425	0.6413842439651489	0.4899425506591797	0.620559573173523	0.6908472776412964	0.5854785442352295	0.6056915521621704	0.22622650861740112	0.587529182434082	0.32172703742980957	0.48387575149536133	0.4996737837791443	0.5985295176506042	0.6010235548019409	0.6245660781860352	0.5889343023300171	0.5933876037597656	0.4649513363838196	0.6003518104553223	0.2909916639328003	0.5921134352684021	0.6158178448677063	0.5959752202033997	0.6018648147583008	0.5791447758674622	0.6290335655212402	0.27284112572669983	0.6217652559280396	0.6010763049125671	0.5764871835708618	0.6047952771186829	0.597852349281311	0.5932116508483887	0.6101547479629517	0.5843262672424316	0.44742271304130554	0.5886834859848022	0.5866285562515259	0.5923831462860107	0.5851213932037354	0.5993474125862122	0.5626451969146729	0.6011130809783936
RUNX3	0.7532892823219299	0.09074888378381729	0.4825601279735565	0.5204136967658997	0.0	0.5685846209526062	0.04813513159751892	0.08248710632324219	0.2835410237312317	0.7288251519203186	0.7505789995193481	0.7377438545227051	0.5618886351585388	0.0	0.4564698338508606	0.0	0.26236823201179504	0.1552162617444992	0.31636396050453186	0.3538863956928253	0.7223538160324097	0.11995229870080948	0.1748943030834198	0.11807512491941452	0.746117889881134	0.24981649219989777	0.3561800420284271	0.7480772733688354	0.13835982978343964	0.5061996579170227	0.5265892744064331	0.47515127062797546	0.0	0.4861016869544983	0.7529198527336121	0.15150558948516846	0.7260059118270874	0.6200365424156189	0.3867330253124237	0.266487717628479	0.34496745467185974	0.0637306421995163	0.3044947683811188	0.41249731183052063	0.7478545904159546	0.7406350374221802	0.6349859237670898	0.7373985052108765	0.14957177639007568
SYF2	1.0	1.0	1.0	1.0	1.0	1.0	0.9823228120803833	1.0	1.0	1.0	1.0	1.0	1.0	0.9405134916305542	1.0	0.791232705116272	1.0	0.9523868560791016	1.0	1.0	1.0	1.0	1.0	1.0	1.0	0.9359709620475769	1.0	1.0	1.0	1.0	1.0	1.0	1.0	1.0	1.0	1.0	1.0	1.0	1.0	1.0	1.0	1.0	1.0	1.0	1.0	1.0	1.0	1.0	1.0
TMEM50A	0.7878046631813049	0.7974867820739746	0.7912779450416565	0.7677871584892273	0.7409378886222839	0.7412048578262329	0.7454515099525452	0.8236018419265747	0.7661332488059998	0.7746946811676025	0.8032485246658325	0.7623125314712524	0.7750653028488159	0.6655060648918152	0.7519163489341736	0.5675395131111145	0.7729211449623108	0.7860461473464966	0.7815402746200562	0.8069592118263245	0.7745010256767273	0.7656518816947937	0.7745817303657532	0.7855696678161621	0.7991505861282349	0.7225548624992371	0.7632212042808533	0.7860107421875	0.7862833142280579	0.7858145833015442	0.7526148557662964	0.7766841650009155	0.6929313540458679	0.784335732460022	0.7931486964225769	0.7480695247650146	0.7775375843048096	0.7516804933547974	0.7636258006095886	0.812049150466919	0.7828935384750366	0.790259838104248	0.7732306718826294	0.7905135154724121	0.7916860580444336	0.7702096700668335	0.7961281538009644	0.7688076496124268	0.7988281846046448
LDLRAP1	1.0	0.8496606349945068	1.0	1.0	0.7673231363296509	1.0	0.9229141473770142	0.7812802791595459	0.8194023370742798	1.0	1.0	1.0	1.0	0.5625415444374084	1.0	0.704255998134613	0.7840415239334106	0.8750820159912109	1.0	0.8881019353866577	1.0	0.8178591132164001	0.8800919055938721	0.8134288191795349	1.0	0.7689726948738098	0.986629843711853	1.0	0.9175906181335449	1.0	1.0	0.9783596992492676	0.8709887266159058	1.0	1.0	0.8709854483604431	1.0	1.0	1.0	0.731863796710968	1.0	1.0	0.9221376180648804	1.0	1.0	1.0	1.0	1.0	0.9637685418128967
MTFR1L	0.6648339033126831	0.6769458651542664	0.6526635885238647	0.645287275314331	0.7266403436660767	0.6233730316162109	0.6782733201980591	0.6649417877197266	0.6595455408096313	0.6453551054000854	0.6558600664138794	0.6378746032714844	0.654365062713623	0.4406861960887909	0.6235184669494629	0.6152848601341248	0.6865984797477722	0.6657744646072388	0.650264322757721	0.7139928936958313	0.6460450291633606	0.6444405317306519	0.654712975025177	0.6734851598739624	0.655700147151947	0.6343204975128174	0.659224271774292	0.6444745063781738	0.7294988632202148	0.6536380648612976	0.6508598923683167	0.6652563214302063	0.6472854614257812	0.665059506893158	0.6597048044204712	0.640282154083252	0.656402587890625	0.6514511108398438	0.6544589400291443	0.681311845779419	0.6529165506362915	0.7245439291000366	0.7066970467567444	0.6537526845932007	0.6569631099700928	0.6524523496627808	0.6645932793617249	0.6358720064163208	0.7882750630378723
PAQR7	0.9058933258056641	0.9296075701713562	0.893531858921051	0.8870375752449036	1.0	0.7408705949783325	0.8797717690467834	0.9001399278640747	0.8795629143714905	0.9463778734207153	0.9144701957702637	0.8980992436408997	0.8940039873123169	1.0	0.9005079865455627	0.820058286190033	0.8983877301216125	0.9247227311134338	0.9125010371208191	0.9527316689491272	0.9036598801612854	0.9037576913833618	0.9044128656387329	0.7792872786521912	0.941726565361023	0.9140585064888	0.8982561826705933	0.9008238315582275	0.9214410781860352	0.8973549604415894	0.8964280486106873	0.9211644530296326	0.8829042315483093	0.7440605163574219	0.8986032009124756	0.8971925377845764	0.9185917973518372	0.9075571298599243	0.9059162139892578	0.7208080291748047	0.9170460104942322	0.9174473285675049	0.919836163520813	0.9076810479164124	0.891794741153717	0.8942390084266663	0.9303367137908936	0.912607729434967	1.0
STMN1	0.7935463786125183	0.0	0.0	0.0	0.0	0.0	0.0	0.0	0.0	0.0	0.0	0.0	0.0	0.0	0.001202339306473732	0.0	0.0	0.0	0.0	0.0	0.7004042267799377	0.0	0.0	0.0	0.0	0.0	0.0	0.32804927229881287	0.0	0.0	0.0	0.017161190509796143	0.0	0.0	0.778894305229187	0.0	0.19338896870613098	0.0	0.0	0.0	0.0	0.0	0.0	0.0	0.0	0.0	0.0	0.2463073432445526	0.0
PAFAH2	0.7441282272338867	0.4730514883995056	0.6302172541618347	0.7349254488945007	0.15131008625030518	0.6833938956260681	0.13280050456523895	0.274914026260376	0.35304519534111023	0.7313272953033447	0.7429739832878113	0.7292436957359314	0.7344629168510437	0.2441539168357849	0.6486705541610718	0.29942774772644043	0.22433996200561523	0.4180161952972412	0.593376636505127	0.527773916721344	0.7376790642738342	0.2893091142177582	0.4275510013103485	0.4265548884868622	0.7385255098342896	0.5432372689247131	0.581886351108551	0.7451958060264587	0.4012082517147064	0.7271937727928162	0.7104060649871826	0.6145588755607605	0.35066482424736023	0.4430147409439087	0.7307164669036865	0.276844322681427	0.7354675531387329	0.7236061692237854	0.7441104054450989	0.3019852936267853	0.5461931824684143	0.34601399302482605	0.4775869846343994	0.6555637121200562	0.7375365495681763	0.7469382882118225	0.7429995536804199	0.7380640506744385	0.40353360772132874
PDIK1L	0.6532780528068542	0.0	0.6576902270317078	0.15019574761390686	0.09036289155483246	0.6176152229309082	0.0	0.166230708360672	0.0	0.0	0.35764920711517334	0.3983844518661499	0.3046831488609314	0.18689224123954773	0.2799096703529358	0.0	0.0	0.0	0.2304094433784485	0.16226106882095337	0.6518465280532837	0.0	0.22717729210853577	0.09643752872943878	0.024451784789562225	0.0	0.20044371485710144	0.6343010663986206	0.40309733152389526	0.0	0.1061190590262413	0.43202662467956543	0.1402849555015564	0.0	0.6180654764175415	0.27101343870162964	0.2078922688961029	0.13208933174610138	0.12658999860286713	0.05809829384088516	0.0	0.0	0.13744989037513733	0.07045412808656693	0.0	0.0	0.13169947266578674	0.6442402005195618	0.06827017664909363
ZNF593	0.5195881128311157	0.5130996108055115	0.5057348608970642	0.513361394405365	0.5002649426460266	0.5182710289955139	0.5293097496032715	0.501350998878479	0.5429388284683228	0.5017775297164917	0.5105763673782349	0.5023422241210938	0.5151479840278625	0.519616961479187	0.5275077223777771	0.5117689371109009	0.5054970383644104	0.5289220809936523	0.5132631063461304	0.5366708636283875	0.5110538601875305	0.5057128071784973	0.5096556544303894	0.5306047201156616	0.5190478563308716	0.6796912550926208	0.5051897168159485	0.5101307034492493	0.5087307691574097	0.5082781314849854	0.5086638331413269	0.5208471417427063	0.5118626356124878	0.5182480812072754	0.5085380673408508	0.5023821592330933	0.5206679701805115	0.509865403175354	0.5029510855674744	0.5345681309700012	0.5120612978935242	0.49794697761535645	0.5087176561355591	0.506534993648529	0.5205864906311035	0.5171983242034912	0.5179489254951477	0.5127721428871155	0.5296189188957214
CNKSR1	0.0	0.0	0.0	0.0	0.0	0.0	0.0	0.0	0.0	0.0	0.0	0.0	0.0	0.0	0.0	0.0	0.0	0.0	0.0	0.0	0.0	0.0	0.0	0.0	0.0	0.0	0.0	0.0	0.0	0.0	0.0	0.0	0.0	0.0	0.0	0.0	0.0	0.0	0.0	0.0	0.0	0.0	0.0	0.0	0.0	0.0	0.0	0.0	0.0
CEP85	0.5226119160652161	0.09312241524457932	0.11146845668554306	0.0	0.0	0.5101107954978943	0.0	0.0	0.06640690565109253	0.19685521721839905	0.06366896629333496	0.0	0.08643954992294312	0.0	0.011039234697818756	0.0	0.0	0.09551934897899628	0.20700514316558838	0.0	0.4588191509246826	0.21656876802444458	0.0	0.0	0.0	0.056004829704761505	0.0	0.16286833584308624	0.0	0.0	0.0	0.16460534930229187	0.0	0.0	0.5065080523490906	0.031451888382434845	0.0	0.0027627646923065186	0.0	0.0	0.0	0.0	0.025884538888931274	0.07954079657793045	0.0	0.0	0.32184740900993347	0.461417019367218	0.0
SH3BGRL3	0.6607009172439575	0.6820891499519348	0.6551638245582581	0.6803238987922668	0.6315510272979736	0.8771106600761414	0.7085409760475159	0.6642329692840576	0.7292975783348083	0.6561479568481445	0.6707808971405029	0.6511346697807312	0.7241782546043396	0.6515492796897888	0.6833208799362183	0.6879128813743591	0.6812303066253662	0.6797112822532654	0.6885854601860046	0.7133272290229797	0.662319004535675	0.6527040004730225	0.6680484414100647	0.6860193610191345	0.6520209312438965	0.968475878238678	0.6613870859146118	0.6354087591171265	0.6595229506492615	0.6753719449043274	0.6517342925071716	0.6639747023582458	0.6648983359336853	0.6796538233757019	0.657046377658844	0.6453405618667603	0.6773064136505127	0.6505559682846069	0.6467033624649048	0.6905946731567383	0.6610180139541626	0.6321977376937866	0.6742261052131653	0.6814935207366943	0.6792472004890442	0.6649318933486938	0.6659446954727173	0.7894100546836853	0.6907081007957458
UBXN11	0.79606032371521	0.2538246512413025	0.056246042251586914	0.14316879212856293	0.0	0.5400294661521912	0.0	0.0	0.0	0.33902686834335327	0.0	0.3624837398529053	0.4371735453605652	0.297535240650177	0.3339845538139343	0.0	0.029905200004577637	0.17452126741409302	0.19124239683151245	0.10647847503423691	0.6993541121482849	0.0	0.10874426364898682	0.0	0.22840911149978638	0.2725768983364105	0.38141167163848877	0.5555374026298523	0.46001386642456055	0.0	0.42801904678344727	0.30181747674942017	0.21332573890686035	0.06533624231815338	0.782512366771698	0.0583047978579998	0.3966177999973297	0.3011847734451294	0.44845202565193176	0.08933746814727783	0.0	0.0	0.3276277184486389	0.0	0.31898027658462524	0.7573876976966858	0.3837224245071411	0.6037999987602234	0.20003679394721985
CD52	1.0	1.0	1.0	1.0	1.0	1.0	1.0	1.0	1.0	1.0	1.0	1.0	1.0	1.0	1.0	1.0	1.0	1.0	1.0	1.0	1.0	1.0	1.0	1.0	1.0	1.0	1.0	1.0	1.0	1.0	1.0	1.0	1.0	1.0	1.0	1.0	1.0	1.0	1.0	1.0	1.0	1.0	1.0	1.0	1.0	1.0	1.0	1.0	1.0
ZNF683	0.0	0.1156630665063858	0.0	0.0	0.0	0.0	0.0	0.13508185744285583	0.06971700489521027	0.0	0.0	0.0	0.0	0.0	0.0	0.0	0.0	0.2102787345647812	0.0	0.20264382660388947	0.0	0.0	0.0	0.24156665802001953	0.0	0.0	0.0	0.0	0.0	0.0	0.0	0.0	0.0	0.014334456995129585	0.0	0.0	0.0	0.0	0.0	0.0	0.0	0.0	0.0	0.0	0.0	0.0	0.0	0.0	0.0
DHDDS	0.0	0.0	0.0	0.0	0.0	0.0	0.0	0.0	0.0	0.0	0.0	0.0	0.0	0.0	0.0	0.0	0.0	0.0	0.0	0.0	0.0	0.0	0.0	0.0	0.0	0.0	0.0	0.0	0.0	0.0	0.0	0.0	0.0	0.0	0.0	0.0	0.0	0.0	0.0	0.0	0.0	0.0	0.0	0.0	0.0	0.0	0.0	0.0	0.0
HMGN2	1.0	1.0	1.0	1.0	1.0	1.0	1.0	1.0	1.0	1.0	1.0	1.0	1.0	1.0	1.0	1.0	1.0	1.0	1.0	1.0	1.0	1.0	1.0	1.0	1.0	1.0	1.0	1.0	1.0	1.0	1.0	1.0	1.0	1.0	1.0	1.0	1.0	1.0	1.0	1.0	1.0	1.0	1.0	1.0	1.0	1.0	1.0	1.0	1.0
RPS6KA1	0.6973167061805725	0.6940906643867493	0.6743335127830505	0.679680347442627	0.6581175327301025	0.6633849740028381	0.678747832775116	0.6535194516181946	0.6527481079101562	0.6922271847724915	0.6953167915344238	0.6844770312309265	0.6924563050270081	0.6763891577720642	0.6767857670783997	0.45272132754325867	0.6623744964599609	0.6722912788391113	0.6940521001815796	0.6990417242050171	0.6841407418251038	0.6619192957878113	0.6756793856620789	0.5878814458847046	0.6808513402938843	0.38671445846557617	0.6651539206504822	0.6825407147407532	0.6872448921203613	0.6761806011199951	0.6761966347694397	0.6896075010299683	0.5336911082267761	0.68043053150177	0.68853759765625	0.6497855186462402	0.6825920343399048	0.6672409772872925	0.6794867515563965	0.6959326267242432	0.6788536906242371	0.6615422964096069	0.678036093711853	0.6854506731033325	0.6993334889411926	0.6901713609695435	0.6956413984298706	0.6774777770042419	0.6909652948379517
ARID1A	1.0	0.8316303491592407	1.0	1.0	0.6499307155609131	1.0	0.7117756605148315	0.7501328587532043	0.7960823774337769	1.0	1.0	1.0	1.0	0.5457987785339355	1.0	0.44227612018585205	0.5583427548408508	0.7726795673370361	1.0	0.9138253331184387	1.0	0.7328227758407593	0.9108899235725403	0.7510745525360107	1.0	0.670335590839386	1.0	1.0	0.9482491612434387	1.0	1.0	1.0	0.5888687372207642	1.0	1.0	0.7241753339767456	1.0	1.0	1.0	0.7646776437759399	0.9609265923500061	0.7211090326309204	0.9002602696418762	1.0	1.0	1.0	1.0	1.0	0.8003057837486267
PIGV	0.46016231179237366	0.0995093509554863	0.3278793692588806	0.07946223020553589	0.06116892397403717	0.0	0.11881795525550842	0.0	0.1473185122013092	0.45061659812927246	0.4651658236980438	0.4533056616783142	0.082657590508461	0.1463220864534378	0.15521001815795898	0.0	0.0	0.09900999069213867	0.17311254143714905	0.26700901985168457	0.39015185832977295	0.0	0.10191962122917175	0.2716202735900879	0.3991846740245819	0.10343606770038605	0.11091125011444092	0.27684134244918823	0.19074198603630066	0.0978042259812355	0.40862542390823364	0.15225280821323395	0.15423253178596497	0.02576718106865883	0.4447043538093567	0.10441290587186813	0.32963383197784424	0.1303158402442932	0.36335504055023193	0.0	0.0	0.0	0.25762394070625305	0.27955442667007446	0.013857807964086533	0.4421464502811432	0.30330976843833923	0.44673165678977966	0.0074200816452503204
ZDHHC18	0.8555535674095154	0.9336587190628052	0.8742832541465759	0.8496213555335999	0.8811211585998535	0.854651689529419	0.9013646245002747	0.932920515537262	0.8953993320465088	0.8476995825767517	0.8637469410896301	0.8410234451293945	0.8576003313064575	0.9008667469024658	0.8669389486312866	0.8442460894584656	0.848788321018219	0.9247424006462097	0.8723663687705994	0.9246510863304138	0.8748227953910828	0.8671207427978516	0.8688099384307861	0.9309263825416565	0.8596630096435547	0.8817456364631653	0.855995237827301	0.8514395356178284	0.8672481775283813	0.8734113574028015	0.8564702868461609	0.8843229413032532	0.8621132969856262	0.8728464245796204	0.8613485097885132	0.8499069809913635	0.8595747947692871	0.8529478907585144	0.8537465929985046	0.8628402948379517	0.8686104416847229	0.9579823017120361	0.8506333827972412	0.8750225901603699	0.8705775141716003	0.8474400639533997	0.881509006023407	0.8670548796653748	0.9140084981918335
GPN2	0.5747674107551575	0.42260798811912537	0.5584238171577454	0.5690577030181885	0.3693225681781769	0.5584427714347839	0.23728038370609283	0.415162593126297	0.4053308665752411	0.5573657751083374	0.580285370349884	0.5689772367477417	0.5782085061073303	0.38492393493652344	0.5642355680465698	0.22530339658260345	0.2822200655937195	0.36863601207733154	0.5701891779899597	0.4962286949157715	0.5737407803535461	0.43266069889068604	0.46029189229011536	0.3137446343898773	0.569083034992218	0.5178914070129395	0.5558896660804749	0.5677533149719238	0.5677434206008911	0.568419337272644	0.5602191686630249	0.5944855213165283	0.26911306381225586	0.5208405256271362	0.5774165391921997	0.2673155665397644	0.5708076357841492	0.5690287351608276	0.5747740864753723	0.3604857623577118	0.5770716071128845	0.4087372422218323	0.4340769052505493	0.5630946159362793	0.5795685648918152	0.5688877105712891	0.573316752910614	0.5661622285842896	0.4705117344856262
GPATCH3	0.36746978759765625	0.37057170271873474	0.3585111200809479	0.3738856315612793	0.3398784101009369	0.32966142892837524	0.3514378070831299	0.3650572597980499	0.34886419773101807	0.3560376763343811	0.3658173680305481	0.35859915614128113	0.3658057153224945	0.3536785840988159	0.3707447946071625	0.3443571925163269	0.34849345684051514	0.3714102506637573	0.3680993318557739	0.3742613196372986	0.357494056224823	0.34977495670318604	0.35676220059394836	0.36462417244911194	0.35734426975250244	0.45119544863700867	0.34393513202667236	0.36649417877197266	0.3568233549594879	0.36037737131118774	0.3617797791957855	0.3658615052700043	0.2937655448913574	0.35489094257354736	0.36302071809768677	0.33489471673965454	0.3770565986633301	0.34737831354141235	0.35715803503990173	0.3700346350669861	0.342746376991272	0.3559051752090454	0.3576612174510956	0.3576337397098541	0.36195746064186096	0.3610040545463562	0.37105584144592285	0.35142695903778076	0.3814648389816284
NUDC	0.5116682648658752	0.2586662769317627	0.4145132005214691	0.4437643885612488	0.05694163590669632	0.44644808769226074	0.0011924144346266985	0.15908463299274445	0.08484093844890594	0.5105658173561096	0.5282953977584839	0.5012063384056091	0.5097860097885132	0.20769134163856506	0.41794687509536743	0.0	0.18516504764556885	0.20404082536697388	0.29473352432250977	0.30209141969680786	0.5068688988685608	0.23131605982780457	0.26547300815582275	0.14136794209480286	0.510169506072998	0.02555416151881218	0.43377774953842163	0.5189798474311829	0.48845142126083374	0.49197328090667725	0.49173346161842346	0.4928901791572571	0.1851753145456314	0.4050045609474182	0.5087484121322632	0.18590353429317474	0.4848388731479645	0.4990481734275818	0.5156360864639282	0.13935616612434387	0.4360063970088959	0.19617262482643127	0.29019469022750854	0.5131102800369263	0.5254884362220764	0.5019908547401428	0.5184964537620544	0.513465940952301	0.23872537910938263
TRNP1	0.0	0.0	0.0	0.0	0.0	0.0	0.0	0.0	0.0	0.0	0.0	0.0	0.0	0.0	0.0	0.0	0.0	0.0	0.0	0.0	0.0	0.0	0.0	0.0	0.0	0.0	0.0	0.0	0.0	0.0	0.0	0.0	0.0	0.0	0.0	0.0	0.0	0.0	0.0	0.0	0.0	0.0	0.0	0.0	0.0	0.0	0.0	0.0	0.0
SLC9A1	0.767092227935791	0.5797511339187622	0.7235877513885498	0.7450047731399536	0.5424635410308838	0.6810950636863708	0.6516908407211304	0.631814181804657	0.657284677028656	0.7416913509368896	0.7595706582069397	0.7502447366714478	0.7524383664131165	0.4339600205421448	0.7011734843254089	0.29379722476005554	0.47205471992492676	0.6437321901321411	0.7335326671600342	0.6863546371459961	0.7534513473510742	0.6360527873039246	0.7161173224449158	0.552922785282135	0.7595604062080383	0.43052539229393005	0.7415428161621094	0.7533277273178101	0.7404485940933228	0.7649243474006653	0.7474863529205322	0.7690428495407104	0.481120228767395	0.6940433979034424	0.7609843015670776	0.5221548676490784	0.7567718029022217	0.751115620136261	0.7567341327667236	0.5590999126434326	0.7408229112625122	0.5511062145233154	0.7371793389320374	0.7520039081573486	0.7604410648345947	0.7547094821929932	0.7679224014282227	0.6455539464950562	0.7174422144889832
WDTC1	0.822996973991394	0.6691520810127258	0.7993636131286621	0.8024123907089233	0.5529016256332397	0.8065533638000488	0.6891893744468689	0.6864180564880371	0.7184551358222961	0.8089605569839478	0.8198207020759583	0.813815712928772	0.808936357498169	0.30736392736434937	0.7972767353057861	0.4158071279525757	0.5475628972053528	0.6476552486419678	0.8047657608985901	0.6993263959884644	0.8125174045562744	0.6231525540351868	0.7327632308006287	0.677538275718689	0.8211361765861511	0.5682357549667358	0.8080300688743591	0.8177361488342285	0.7296208143234253	0.8115075826644897	0.7995743155479431	0.716924786567688	0.5055553913116455	0.8116319179534912	0.8119986057281494	0.6124569177627563	0.8147578835487366	0.797421395778656	0.815258800983429	0.663957953453064	0.7981054186820984	0.6284102201461792	0.7309877872467041	0.8175766468048096	0.8221864700317383	0.8138915300369263	0.8141158223152161	0.8142322301864624	0.6795651912689209
TMEM222	0.7112719416618347	0.6444977521896362	0.6870357394218445	0.6992184519767761	0.5381275415420532	0.6784680485725403	0.6490834951400757	0.6913913488388062	0.664954662322998	0.6846690773963928	0.7091697454452515	0.6996563076972961	0.6957339644432068	0.5564659833908081	0.6845270991325378	0.4501021206378937	0.535523533821106	0.638382077217102	0.705461859703064	0.6740634441375732	0.6898840069770813	0.6172692775726318	0.6927387714385986	0.5988166928291321	0.7006213068962097	0.6804212331771851	0.6832926273345947	0.6980956792831421	0.6748166680335999	0.7035179734230042	0.6846436858177185	0.7126662731170654	0.6178325414657593	0.6840798258781433	0.6973674893379211	0.5788694024085999	0.693728506565094	0.6848948001861572	0.6909167766571045	0.6274659633636475	0.6820237636566162	0.6698817014694214	0.6749500036239624	0.69764244556427	0.7025151252746582	0.6988186836242676	0.705538809299469	0.7048606872558594	0.6928096413612366
SYTL1	0.7363187074661255	0.7650225162506104	0.7268482446670532	0.727461576461792	0.6940122246742249	0.7208992838859558	0.5170725584030151	0.6037163734436035	0.5264527201652527	0.7235466837882996	0.7408748269081116	0.7322535514831543	0.7414019107818604	1.0	0.6997196674346924	0.5698367953300476	0.7307256460189819	0.7361096143722534	0.7350802421569824	0.7686506509780884	0.7284307479858398	0.36772069334983826	0.6725309491157532	0.5393954515457153	0.7250646352767944	0.7365360260009766	0.7106547951698303	0.7263631224632263	0.7575063109397888	0.725803017616272	0.7367023229598999	0.7340085506439209	0.5827494859695435	0.715377151966095	0.7331272959709167	0.589475691318512	0.740950345993042	0.7039313912391663	0.7284416556358337	0.6722150444984436	0.7323323488235474	0.7521485686302185	0.7199013233184814	0.7245515584945679	0.7371984124183655	0.7384893894195557	0.7549632787704468	0.7207857966423035	0.730720043182373
MAP3K6	0.36032599210739136	0.07712485641241074	0.2708328366279602	0.3298143744468689	0.09999220073223114	0.24093708395957947	0.0	0.08779799938201904	0.0	0.2899305820465088	0.21969053149223328	0.3545052707195282	0.17465922236442566	0.3627204895019531	0.3293514847755432	0.0	0.23025517165660858	0.2582719922065735	0.2357945740222931	0.041363053023815155	0.25754430890083313	0.0	0.0	0.0	0.1915196180343628	0.08742013573646545	0.17941030859947205	0.35624977946281433	0.36702191829681396	0.36044663190841675	0.3465430438518524	0.21368378400802612	0.0	0.0	0.3475489914417267	0.0445048063993454	0.3222412168979645	0.16435256600379944	0.35671767592430115	0.0	0.3518902063369751	0.0	0.30716586112976074	0.0	0.09434393793344498	0.35329484939575195	0.2646842896938324	0.3469271957874298	0.182019904255867
WASF2	1.0	0.0	0.0	0.0	0.0246602613478899	0.2713441252708435	0.0	0.15160825848579407	0.05862639844417572	0.6061367988586426	0.36646559834480286	0.5519466400146484	0.4471651315689087	0.13132290542125702	0.004109995439648628	0.0	0.0	0.08807313442230225	0.27362391352653503	0.39459559321403503	0.9241089820861816	0.0	0.0	0.0724015086889267	0.6488068699836731	0.20409457385540009	0.5755881667137146	0.6536104679107666	0.3800239562988281	0.0	0.4059838056564331	0.31646355986595154	0.112766332924366	0.0	1.0	0.2806803584098816	0.0	0.420579195022583	0.15948227047920227	0.0	0.25873681902885437	0.09449107944965363	0.404794842004776	0.7039510607719421	0.7211464643478394	0.45729678869247437	0.6385595798492432	0.966759979724884	0.029583938419818878
AHDC1	0.6436742544174194	0.3574289083480835	0.5679088234901428	0.578491747379303	0.14623123407363892	0.6323318481445312	0.26015815138816833	0.23861664533615112	0.3307002782821655	0.6304688453674316	0.6530812978744507	0.6473055481910706	0.6426005959510803	0.11940190196037292	0.435496062040329	0.10693740844726562	0.09095457196235657	0.2721024751663208	0.451971173286438	0.4063785672187805	0.6431270837783813	0.2888176441192627	0.3676421642303467	0.28993555903434753	0.6457517743110657	0.3016257584095001	0.49842560291290283	0.6401123404502869	0.31790056824684143	0.5525332689285278	0.6191797852516174	0.4694245159626007	0.12748441100120544	0.3807283043861389	0.6471467614173889	0.2790676951408386	0.6271770000457764	0.634476900100708	0.6305146217346191	0.24216032028198242	0.26339006423950195	0.36849915981292725	0.4043569564819336	0.446078360080719	0.6170138716697693	0.6328385472297668	0.6468461155891418	0.6395076513290405	0.26820456981658936
FGR	0.4889974594116211	0.46974632143974304	0.4905214011669159	0.4838685691356659	0.3055296242237091	0.4690951406955719	0.32479578256607056	0.19213569164276123	0.48512381315231323	0.47467973828315735	0.4916859567165375	0.49146199226379395	0.47670143842697144	0.4437424838542938	0.46333053708076477	0.24699851870536804	0.48602181673049927	0.4678126871585846	0.4952290654182434	0.5156670212745667	0.47854867577552795	0.4519728720188141	0.43575170636177063	0.4362373352050781	0.4776710569858551	0.19962899386882782	0.46842336654663086	0.48222824931144714	0.4835270047187805	0.4889237582683563	0.4837013781070709	0.4787357449531555	0.43194150924682617	0.47585079073905945	0.48708146810531616	0.1820947527885437	0.4826726019382477	0.45880022644996643	0.4838488698005676	0.41537219285964966	0.4889208972454071	0.4537290334701538	0.47425955533981323	0.4837947189807892	0.5008158683776855	0.48639777302742004	0.49383896589279175	0.47710901498794556	0.46445080637931824
IFI6	0.0	0.0	0.0	0.0	0.0	0.0	0.0	0.0	0.0	0.0	0.0	0.0	0.0	0.0	0.0	0.0	0.0	0.0	0.0	0.0	0.0	0.0	0.0	0.0	0.0	0.0	0.0	0.0	0.0	0.0	0.0	0.0	0.0	0.0	0.0	0.0	0.0	0.0	0.0	0.0	0.0	0.0	0.0	0.0	0.0	0.0	0.0	0.0	0.0
FAM76A	1.0	0.0	0.09690489619970322	0.13758568465709686	0.0	0.2234058380126953	0.0	0.1726277470588684	0.06636235117912292	0.23429353535175323	0.31585150957107544	0.0	0.41996678709983826	0.0	0.11780239641666412	0.0	0.0	0.1362575888633728	0.0	0.05820357799530029	1.0	0.0	0.1939355880022049	0.20696766674518585	0.0720827728509903	0.20787036418914795	0.05805065110325813	0.5402986407279968	0.00838701892644167	0.0	0.2540853023529053	0.16233095526695251	0.07576370984315872	0.08113370835781097	1.0	0.0	0.2515496611595154	0.15323807299137115	0.07853095978498459	0.0	0.08718730509281158	0.0	0.0	0.0	0.1511530876159668	0.210624098777771	0.018691614270210266	0.4086504578590393	0.0
STX12	0.7562384605407715	0.5759868621826172	0.7399052381515503	0.741822361946106	0.5118464231491089	0.6068629026412964	0.43064650893211365	0.5831867456436157	0.4788248538970947	0.7192372679710388	0.7612460255622864	0.7321321368217468	0.7535452246665955	0.4782327711582184	0.7362998723983765	0.23298250138759613	0.4839325249195099	0.5373044013977051	0.7097136378288269	0.6392104625701904	0.7513607740402222	0.5994928479194641	0.624186635017395	0.46318912506103516	0.7480249404907227	0.3223777711391449	0.7400431632995605	0.7541351318359375	0.7436865568161011	0.7385113835334778	0.7429255843162537	0.7456749081611633	0.3269731104373932	0.7127760052680969	0.7524450421333313	0.4797528088092804	0.7468120455741882	0.7301398515701294	0.7544049024581909	0.653786301612854	0.7389698028564453	0.5302772521972656	0.6671578884124756	0.7487611174583435	0.7527226209640503	0.748334527015686	0.7523825764656067	0.7504383325576782	0.6057189702987671
PPP1R8	0.4737098515033722	0.05300059914588928	0.05488871783018112	0.2095145434141159	0.0	0.0	0.0	0.0	0.0	0.30675220489501953	0.427274227142334	0.2999364137649536	0.25495263934135437	0.0	0.2711728513240814	0.0	0.0	0.0	0.22433263063430786	0.13642598688602448	0.4203120172023773	0.06656567007303238	0.14452160894870758	0.0	0.39200252294540405	0.0	0.25950297713279724	0.3412747085094452	0.0	0.23056283593177795	0.290468692779541	0.2764332890510559	0.0	0.18945910036563873	0.4706711173057556	0.03695320338010788	0.37273305654525757	0.12700480222702026	0.25641193985939026	0.03616483137011528	0.0	0.0	0.05893102288246155	0.1477615237236023	0.12121881544589996	0.26113516092300415	0.2862647771835327	0.4684812128543854	0.0
THEMIS2	0.6998714208602905	0.7065284252166748	0.681661069393158	0.6826498508453369	0.6637299060821533	0.6656259894371033	0.6868588924407959	0.6875266432762146	0.6846920251846313	0.6779263615608215	0.6990020871162415	0.6824594736099243	0.7071388959884644	0.6931385397911072	0.6752114295959473	0.6798891425132751	0.7048941254615784	0.6810820698738098	0.7034572958946228	0.7056991457939148	0.695101261138916	0.6763572692871094	0.6949566006660461	0.7026331424713135	0.6909224390983582	0.5493055582046509	0.6692447662353516	0.6908877491950989	0.7069357633590698	0.6970269083976746	0.6733817458152771	0.6886603236198425	0.6724757552146912	0.6934686303138733	0.6981332898139954	0.677727460861206	0.7078018188476562	0.676962673664093	0.6909753680229187	0.7115635275840759	0.6846646666526794	0.6943306922912598	0.6908131837844849	0.6872379183769226	0.6985491514205933	0.691953182220459	0.6986204385757446	0.6796786785125732	0.6900838017463684
RPA2	0.6597791314125061	0.0	0.0	0.0	0.0	0.0	0.0	0.0	0.0	0.0	0.0	0.0	0.0	0.0	0.0	0.0	0.0	0.0	0.0	0.0	0.5359615683555603	0.0	0.0	0.0	0.0	0.0	0.0	0.17949768900871277	0.0	0.0	0.0	0.0	0.0	0.0	0.6386842131614685	0.0	0.0	0.0	0.0	0.0	0.0	0.0	0.0	0.0	0.0	0.0	0.0	0.6580632328987122	0.0
XKR8	0.40555790066719055	0.41039761900901794	0.400779664516449	0.39824557304382324	0.38451096415519714	0.40775513648986816	0.42173320055007935	0.39177972078323364	0.42910200357437134	0.3949977457523346	0.40124738216400146	0.39412614703178406	0.4090919494628906	0.39721930027008057	0.3960016369819641	0.39755570888519287	0.4003768265247345	0.418555349111557	0.4158504009246826	0.41129207611083984	0.40877193212509155	0.39958953857421875	0.39721617102622986	0.42215943336486816	0.397294819355011	0.4086843430995941	0.39373376965522766	0.3950643837451935	0.40238356590270996	0.4153813421726227	0.39353498816490173	0.4183652997016907	0.4054887890815735	0.4100785553455353	0.39914771914482117	0.40517523884773254	0.40555375814437866	0.3964124023914337	0.39297616481781006	0.42318031191825867	0.40366220474243164	0.3900683522224426	0.40314021706581116	0.39834755659103394	0.4014285206794739	0.39786991477012634	0.41713497042655945	0.4038213789463043	0.4348216652870178
PTAFR	0.8960362076759338	0.7794741988182068	0.7740814685821533	0.3644545376300812	0.4038894772529602	0.19595801830291748	0.5282105803489685	0.701752245426178	0.4661920964717865	0.7065436244010925	0.5891174674034119	0.6572256684303284	0.7370494604110718	0.19157865643501282	0.5960018038749695	0.29618263244628906	0.40006664395332336	0.5022042393684387	0.6189425587654114	0.6594990491867065	0.8390895128250122	0.21201211214065552	0.7552143931388855	0.38039734959602356	0.8095904588699341	0.28792184591293335	0.4554401636123657	0.8967614769935608	0.878202497959137	0.17609021067619324	0.7147600054740906	0.8366514444351196	0.40257132053375244	0.7143389582633972	0.9058407545089722	0.3671640157699585	0.5040830969810486	0.7045199275016785	0.9011021852493286	0.8352954387664795	0.6035176515579224	0.5492380261421204	0.8194476366043091	0.7896619439125061	0.12392352521419525	0.8684025406837463	0.9097054600715637	0.6193122863769531	0.9087895154953003
DNAJC8	1.0	0.7577936053276062	0.9631326794624329	0.9566975831985474	0.5185397863388062	1.0	0.6158868670463562	0.7073778510093689	0.7352585196495056	1.0	1.0	1.0	1.0	0.394511878490448	0.9213876724243164	0.4061110317707062	0.7419017553329468	0.6724694967269897	0.887807309627533	0.8126161694526672	1.0	0.7158270478248596	0.7942704558372498	0.638498067855835	1.0	0.5627267956733704	0.9396324753761292	1.0	0.9092757701873779	1.0	1.0	0.8931732773780823	0.6445408463478088	0.9302552938461304	1.0	0.7378323674201965	1.0	1.0	1.0	0.7003589272499084	0.9580013155937195	0.7011368274688721	0.8110550045967102	1.0	1.0	1.0	1.0	1.0	0.7472434043884277
SESN2	0.465745747089386	0.47662895917892456	0.470636248588562	0.4731777012348175	0.45423081517219543	0.43864476680755615	0.47121527791023254	0.4611620604991913	0.4682050943374634	0.45952391624450684	0.4714031219482422	0.4589039087295532	0.4586372673511505	0.1325909048318863	0.44985005259513855	0.30134904384613037	0.445601224899292	0.4689908027648926	0.47408610582351685	0.4912835955619812	0.4708518087863922	0.45406246185302734	0.46453893184661865	0.4750863313674927	0.47746145725250244	0.4715787470340729	0.44265231490135193	0.46246713399887085	0.45802247524261475	0.469718873500824	0.4556107521057129	0.4798760712146759	0.3370594084262848	0.4610239267349243	0.47401905059814453	0.3789442777633667	0.48015475273132324	0.46735161542892456	0.4654795825481415	0.48461949825286865	0.4453009366989136	0.4417663514614105	0.4446891248226166	0.4492800235748291	0.468149870634079	0.4638117551803589	0.4803957939147949	0.4563406705856323	0.4627123475074768
MED18	0.4760461151599884	0.4023551642894745	0.4668455123901367	0.46837249398231506	0.2146233171224594	0.38277870416641235	0.06602252274751663	0.31220901012420654	0.2780587077140808	0.472504585981369	0.48053398728370667	0.4781113266944885	0.4732995927333832	0.46828538179397583	0.4204159080982208	0.3402596116065979	0.4497290253639221	0.3836991786956787	0.4659362733364105	0.4524155557155609	0.4762587547302246	0.028186088427901268	0.36009886860847473	0.35939112305641174	0.36184683442115784	0.47349539399147034	0.4573056399822235	0.47422921657562256	0.4733159840106964	0.47864967584609985	0.4681740701198578	0.4930097460746765	0.16430753469467163	0.42136967182159424	0.46926063299179077	0.2506597340106964	0.4841136038303375	0.476987361907959	0.4791695773601532	0.47322672605514526	0.4803740978240967	0.43313732743263245	0.46323737502098083	0.44823896884918213	0.4793684482574463	0.4775618612766266	0.48104414343833923	0.4839206039905548	0.4806349575519562
PHACTR4	0.8718565702438354	0.2583673596382141	0.410300612449646	0.33261314034461975	0.0	0.3595505654811859	0.05513761192560196	0.12730787694454193	0.12574775516986847	0.5313831567764282	0.6749163866043091	0.5944213271141052	0.4771687090396881	0.0	0.3845151960849762	0.0	0.0	0.2145068198442459	0.32478633522987366	0.3259177803993225	0.768639862537384	0.14875198900699615	0.24125781655311584	0.1741236299276352	0.3575477600097656	0.1951989084482193	0.37529513239860535	0.650726318359375	0.30150946974754333	0.1958400309085846	0.3766036033630371	0.5555983781814575	0.0513005368411541	0.2474362999200821	0.8620343208312988	0.13486942648887634	0.4537919759750366	0.3965165615081787	0.35428160429000854	0.04359736293554306	0.3456002473831177	0.03454422205686569	0.2756991386413574	0.23995384573936462	0.3083832561969757	0.6544297337532043	0.43855124711990356	0.35974743962287903	0.24953678250312805
RCC1	0.3686100244522095	0.0	0.0	0.0	0.0	0.1562490016222	0.0	0.0	0.0	0.10485939681529999	0.0	0.14595437049865723	0.0	0.0	0.0	0.0	0.0	0.0	0.0	0.0	0.26430758833885193	0.0	0.0	0.0	0.0	0.0	0.0	0.21066595613956451	0.0	0.0	0.0	0.08865579962730408	0.0	0.0	0.3476227819919586	0.0	0.0	0.0	0.0	0.0	0.0	0.0	0.0	0.0	0.0	0.0	0.1567710041999817	0.11839206516742706	0.0
TRNAU1AP	0.6766814589500427	0.3496662676334381	0.5159080028533936	0.5600665211677551	0.14119327068328857	0.545737087726593	0.21763472259044647	0.261478453874588	0.28077390789985657	0.6597961187362671	0.6879464983940125	0.6768160462379456	0.6839386224746704	0.20972439646720886	0.5370935201644897	0.08113439381122589	0.3185696601867676	0.2651471495628357	0.5207211375236511	0.4302321672439575	0.680902898311615	0.40695932507514954	0.38059911131858826	0.26998263597488403	0.6781987547874451	0.20750601589679718	0.5255024433135986	0.6826082468032837	0.479966938495636	0.6244049072265625	0.641781210899353	0.49871090054512024	0.2785109877586365	0.5130581259727478	0.681804895401001	0.37481042742729187	0.6506446003913879	0.6688091158866882	0.6829541325569153	0.2365955114364624	0.5711112022399902	0.3142993450164795	0.44802653789520264	0.6795570254325867	0.6820681691169739	0.6757953763008118	0.5781291723251343	0.6016131639480591	0.34832918643951416
TAF12	0.5369554162025452	0.0	0.0	0.0	0.0	0.0	0.0	0.0	0.0	0.0	0.0	0.0	0.0	0.0	0.0	0.0	0.0	0.0	0.0	0.0	0.4319462180137634	0.0	0.0	0.0	0.0	0.0	0.0	0.077913299202919	0.0	0.0	0.0	0.0	0.0	0.0	0.5321298837661743	0.0	0.0	0.0	0.0	0.0	0.0	0.0	0.0	0.0	0.0	0.0	0.0	0.21737977862358093	0.0
GMEB1	0.7716166973114014	0.0	0.05695919692516327	0.05046524107456207	0.0	0.0	0.0	0.0	0.0	0.3281676769256592	0.3668074309825897	0.17369577288627625	0.21092474460601807	0.0	0.15226633846759796	0.0	0.0	0.0	0.0	0.11797776818275452	0.6722508072853088	0.0	0.0	0.0	0.0914514809846878	0.0	0.0	0.4817868769168854	0.15022031962871552	0.0	0.0	0.22244998812675476	0.0	0.07070785760879517	0.7612227201461792	0.0	0.2426946461200714	0.13907025754451752	0.11965672671794891	0.0	0.12135770916938782	0.0	0.0	0.23855486512184143	0.343148797750473	0.21466010808944702	0.21789178252220154	0.1436149626970291	0.0
YTHDF2	0.6981237530708313	0.2878127098083496	0.5721736550331116	0.6642517447471619	0.1128312200307846	0.6825267672538757	0.1448487937450409	0.3419458866119385	0.2691088914871216	0.6780324578285217	0.7051118016242981	0.6934261322021484	0.4260750412940979	0.11923946440219879	0.5699682235717773	0.0	0.18352608382701874	0.23647135496139526	0.5503925681114197	0.4960097372531891	0.6901656985282898	0.0	0.37365296483039856	0.27300792932510376	0.6930091977119446	0.25889521837234497	0.5719141364097595	0.7035843133926392	0.3977532982826233	0.62612384557724	0.6794869303703308	0.5981006622314453	0.07051926851272583	0.5140007138252258	0.6876380443572998	0.0	0.6667049527168274	0.6838234066963196	0.6818444132804871	0.30382487177848816	0.47213757038116455	0.345220685005188	0.3999755084514618	0.5897765159606934	0.6981592774391174	0.6858704090118408	0.6995698809623718	0.5407504439353943	0.12052874267101288
EPB41	1.0	0.0	0.0	0.0	0.0	0.0	0.0	0.0	0.0	0.21350306272506714	0.0	0.0	0.0	0.0	0.0	0.0	0.0	0.0	0.0	0.0	0.9085609912872314	0.0	0.0	0.0	0.0	0.0	0.0	0.5493256449699402	0.0098983533680439	0.0	0.0	0.0	0.0	0.0	1.0	0.0	0.0	0.0	0.0	0.0	0.0	0.0	0.0	0.0	0.0	0.0	0.0	0.36740753054618835	0.0
SRSF4	1.0	0.6172678470611572	0.8206079602241516	0.8884183764457703	0.412799596786499	0.9101979732513428	0.3898228704929352	0.48921188712120056	0.5250855684280396	1.0	1.0	1.0	1.0	0.6165174245834351	0.8344124555587769	0.2529449462890625	0.5615918636322021	0.6592746376991272	0.7577109336853027	0.6923620104789734	1.0	0.6393506526947021	0.6900350451469421	0.5430691242218018	1.0	0.6123440265655518	0.9197293519973755	1.0	0.9632469415664673	0.9552587270736694	0.9991382956504822	1.0	0.47672590613365173	0.7969628572463989	1.0	0.5143247842788696	1.0	1.0	1.0	0.596950352191925	0.88707035779953	0.5273664593696594	0.7085974216461182	0.9064576029777527	1.0	1.0	1.0	1.0	0.6770691275596619
LAPTM5	1.0	1.0	1.0	1.0	1.0	1.0	1.0	1.0	1.0	1.0	1.0	1.0	1.0	1.0	1.0	1.0	1.0	1.0	1.0	1.0	1.0	1.0	1.0	1.0	1.0	1.0	1.0	1.0	1.0	1.0	1.0	1.0	1.0	1.0	1.0	1.0	1.0	1.0	1.0	1.0	1.0	1.0	1.0	1.0	1.0	1.0	1.0	1.0	1.0
PUM1	1.0	0.44019395112991333	0.7515912652015686	0.6765386462211609	0.3320581316947937	0.7710226774215698	0.3423142433166504	0.406128466129303	0.5208222270011902	0.8155772686004639	0.8918691277503967	0.935150146484375	0.8789711594581604	0.09903694689273834	0.6682105660438538	0.17944976687431335	0.14587385952472687	0.3831392228603363	0.635452389717102	0.5695862770080566	1.0	0.574593186378479	0.5729501247406006	0.37295031547546387	0.7356083393096924	0.41003772616386414	0.644383430480957	0.9525114297866821	0.5843786001205444	0.5177702307701111	0.6478820443153381	0.7306374907493591	0.24325719475746155	0.5693176984786987	1.0	0.3106158375740051	0.8082309365272522	0.8723362684249878	0.698115348815918	0.3000344932079315	0.5405584573745728	0.32536032795906067	0.5171025991439819	0.5493473410606384	0.8208576440811157	1.0	0.8295549154281616	0.6961726546287537	0.4284061789512634
SNRNP40	0.5568211078643799	0.16536858677864075	0.3766971230506897	0.41700509190559387	0.0	0.403883159160614	0.0	0.10949896275997162	0.057466670870780945	0.545966386795044	0.5674828290939331	0.5363481640815735	0.536511242389679	0.0	0.35160040855407715	0.0	0.0	0.16049638390541077	0.3351389765739441	0.2312832772731781	0.5445066690444946	0.1878611445426941	0.2067311704158783	0.07528597116470337	0.554407000541687	0.13210397958755493	0.3934866189956665	0.5567589402198792	0.41139835119247437	0.48144620656967163	0.5168882012367249	0.4416813254356384	0.044606007635593414	0.2827012836933136	0.5496456027030945	0.12543600797653198	0.5406904816627502	0.5462709665298462	0.5516908168792725	0.12215480208396912	0.4604894518852234	0.1244400218129158	0.27109864354133606	0.5100712180137634	0.5525779128074646	0.5540833473205566	0.5348232984542847	0.5456874370574951	0.2249489426612854
PEF1	0.433910608291626	0.299341082572937	0.38136088848114014	0.36726582050323486	0.0	0.0	0.08965304493904114	0.18882283568382263	0.05553677678108215	0.42121705412864685	0.4480147063732147	0.43048059940338135	0.4399716258049011	0.0	0.4250420331954956	0.0	0.12584611773490906	0.2519868314266205	0.31464430689811707	0.30389097332954407	0.4290286898612976	0.11753606796264648	0.338068425655365	0.15176554024219513	0.431802362203598	0.11476590484380722	0.23818495869636536	0.4404463768005371	0.41954588890075684	0.4469680190086365	0.41511270403862	0.43245089054107666	0.08115708082914352	0.4368598461151123	0.44408732652664185	0.0739898681640625	0.4258767366409302	0.42205914855003357	0.4355939030647278	0.32622963190078735	0.4259772300720215	0.153036430478096	0.2849511504173279	0.42217594385147095	0.43050411343574524	0.4371899366378784	0.40884482860565186	0.43482673168182373	0.3139425218105316
PTP4A2	1.0	0.9827573299407959	1.0	1.0	0.8205133080482483	1.0	0.8672301769256592	0.8792614936828613	0.9616901278495789	1.0	1.0	1.0	1.0	0.8344893455505371	0.9412404298782349	0.46159881353378296	0.9566289186477661	0.7902898788452148	1.0	1.0	1.0	0.6906467080116272	0.8178175687789917	0.7420997023582458	1.0	0.5845082998275757	1.0	1.0	0.941826343536377	1.0	1.0	0.6573173999786377	0.6551512479782104	0.9832425713539124	1.0	0.8890640735626221	1.0	1.0	1.0	0.6852867007255554	0.9102905988693237	0.9413958191871643	1.0	1.0	1.0	1.0	1.0	1.0	0.8493574857711792
KHDRBS1	0.7611333727836609	0.0	0.07373471558094025	0.3033687174320221	0.0	0.0	0.0	0.004100402817130089	0.0	0.09143456816673279	0.15368318557739258	0.1188947781920433	0.20598483085632324	0.0	0.3196263909339905	0.0	0.0	0.0	0.0	0.0	0.7195160388946533	0.12723098695278168	0.09953483194112778	0.0	0.40763750672340393	0.0	0.2762944996356964	0.3845519721508026	0.0	0.0	0.0	0.40032854676246643	0.0	0.05069323629140854	0.7571431994438171	0.0	0.44201821088790894	0.17073842883110046	0.1528787612915039	0.0	0.0	0.0	0.0	0.04644428566098213	0.26470035314559937	0.3947378396987915	0.3940221667289734	0.6348235607147217	0.0
KPNA6	0.882157564163208	0.6148993372917175	0.8036289215087891	0.8569890260696411	0.463984876871109	0.8659854531288147	0.3748612403869629	0.533019483089447	0.5029563307762146	0.8670455813407898	0.8916447162628174	0.8657730221748352	0.8802923560142517	0.3999013900756836	0.844351589679718	0.3043942451477051	0.42531895637512207	0.5225331783294678	0.7501586675643921	0.7121497392654419	0.8753859996795654	0.5608835816383362	0.6557602882385254	0.4892885684967041	0.8767653107643127	0.5435761213302612	0.8400521874427795	0.8781783580780029	0.8006195425987244	0.8821287155151367	0.8471614718437195	0.8461601734161377	0.35496997833251953	0.7243828177452087	0.8773247003555298	0.4393860697746277	0.8643807172775269	0.8668991327285767	0.8828957080841064	0.5568544268608093	0.7692428231239319	0.6122719049453735	0.6922914385795593	0.8595371842384338	0.8737401962280273	0.8757210969924927	0.8878676891326904	0.8749722242355347	0.5722618103027344
TXLNA	0.8843231797218323	0.9334076046943665	0.896989643573761	0.880374550819397	0.8549460172653198	0.8673663139343262	0.9010222554206848	0.9019854664802551	0.8917786478996277	0.8818807005882263	0.895648717880249	0.8768844604492188	0.8838983178138733	0.9098374843597412	0.865698516368866	0.8632029294967651	0.8676943778991699	1.0	0.8886017203330994	0.9325359463691711	0.8946611285209656	0.8694595694541931	0.8795321583747864	1.0	0.9041016697883606	0.9191710352897644	0.8796166777610779	0.8888395428657532	1.0	0.8999998569488525	0.8872946500778198	0.9056258797645569	0.8871649503707886	0.8800897598266602	0.891079306602478	0.8806774020195007	0.8921383023262024	0.8783096075057983	0.8796020746231079	0.9151483774185181	0.8874859809875488	0.9944773316383362	0.8880777955055237	0.8934069275856018	0.8810405731201172	0.885868489742279	0.8986392021179199	0.894357442855835	1.0
CCDC28B	0.3819698393344879	0.0	0.0	0.0	0.0	0.0	0.0	0.0	0.0	0.0	0.3865441083908081	0.0	0.0	0.0	0.0	0.0	0.0	0.0	0.0	0.0	0.24557584524154663	0.0	0.0	0.0	0.19994565844535828	0.0	0.0	0.3751990795135498	0.0	0.0	0.11083677411079407	0.07955271005630493	0.0	0.0	0.3700184226036072	0.0	0.14765778183937073	0.0	0.0	0.0	0.0	0.0	0.0	0.0	0.0	0.36775827407836914	0.0	0.38115987181663513	0.0
IQCC	0.35591161251068115	0.39730289578437805	0.21279072761535645	0.3478168845176697	0.5266767144203186	0.3414599597454071	0.0755714401602745	0.38013601303100586	0.373841255903244	0.3690239489078522	0.34156927466392517	0.3729791045188904	0.36684954166412354	0.46088093519210815	0.3573959171772003	0.3930134177207947	0.28932076692581177	0.08671210706233978	0.3915380537509918	0.3256840705871582	0.35620278120040894	0.05048032104969025	0.2762549817562103	0.3819015622138977	0.18580031394958496	0.32619285583496094	0.3685087561607361	0.3744574785232544	0.28749969601631165	0.20560322701931	0.348702609539032	0.3861117362976074	0.06425682455301285	0.34423261880874634	0.37088802456855774	0.20270583033561707	0.37367627024650574	0.37368643283843994	0.36828839778900146	0.13911570608615875	0.22742751240730286	0.15223464369773865	0.34729018807411194	0.1197243258357048	0.2970152497291565	0.3697758615016937	0.14785969257354736	0.3732364773750305	0.4075723886489868
TMEM234	0.34832313656806946	0.32445666193962097	0.34108400344848633	0.30209553241729736	0.2728658616542816	0.33377566933631897	0.2965739667415619	0.26694256067276	0.2139662504196167	0.3393988013267517	0.3469001054763794	0.3350873589515686	0.34257447719573975	0.0	0.33836209774017334	0.07871416211128235	0.33943313360214233	0.3338544964790344	0.3421293795108795	0.3051413893699646	0.341589093208313	0.24807392060756683	0.3286650776863098	0.15408101677894592	0.3397909700870514	0.13280436396598816	0.3300440311431885	0.3456403315067291	0.327982097864151	0.3324573040008545	0.34245750308036804	0.27409064769744873	0.25539305806159973	0.3393394649028778	0.33941057324409485	0.2479865998029709	0.33623531460762024	0.0010248534381389618	0.3353879153728485	0.30769166350364685	0.3381315767765045	0.29143938422203064	0.3307521641254425	0.340212345123291	0.34770655632019043	0.3388364315032959	0.3374570906162262	0.34558457136154175	0.34566760063171387
EIF3I	0.5369471907615662	0.530938446521759	0.5294415950775146	0.5063194036483765	0.49728304147720337	0.5003979206085205	0.5302126407623291	0.5162698030471802	0.5241313576698303	0.51446533203125	0.5307542085647583	0.5199885964393616	0.5318044424057007	0.5085923671722412	0.507966160774231	0.4686199724674225	0.5238223671913147	0.513525128364563	0.5348878502845764	0.5413931608200073	0.5233752131462097	0.5224166512489319	0.5218820571899414	0.5426824688911438	0.5171758532524109	0.38774824142456055	0.5190170407295227	0.5220842957496643	0.5174092054367065	0.5302993059158325	0.5151808261871338	0.529779314994812	0.49005186557769775	0.5345426201820374	0.5343173742294312	0.5057279467582703	0.5221588015556335	0.5147042274475098	0.5208932161331177	0.5404515266418457	0.530319333076477	0.49706390500068665	0.5255040526390076	0.5305419564247131	0.5368480086326599	0.5329352021217346	0.5366710424423218	0.527539074420929	0.5306003093719482
FAM167B	0.22602559626102448	0.18988476693630219	0.19096581637859344	0.2060418426990509	0.362032413482666	0.22987818717956543	0.1911805421113968	0.10707542300224304	0.21074914932250977	0.22644734382629395	0.22131992876529694	0.22611582279205322	0.16737297177314758	0.15270046889781952	0.2236906886100769	0.0	0.0	0.17198142409324646	0.20617622137069702	0.23613329231739044	0.23399998247623444	0.22301557660102844	0.20089681446552277	0.055300522595644	0.22457830607891083	0.1562572419643402	0.23380154371261597	0.2156907618045807	0.22553503513336182	0.24391292035579681	0.21418297290802002	0.2397550344467163	0.2345270812511444	0.20414531230926514	0.22859902679920197	0.1616477370262146	0.24094751477241516	0.23149731755256653	0.21628908812999725	0.030401069670915604	0.2172231376171112	0.0	0.19257421791553497	0.16623158752918243	0.23461993038654327	0.23484717309474945	0.25598829984664917	0.1979255974292755	0.25288715958595276
LCK	0.7760419845581055	0.0	0.0	0.0	0.0	0.0	0.0	0.0	0.0	0.366885781288147	0.2929239869117737	0.0	0.22987891733646393	0.0	0.0011966228485107422	0.0	0.0	0.0	0.0	0.0	0.630528450012207	0.0	0.0	0.0	0.11630330234766006	0.0	0.03176768496632576	0.3107084631919861	0.0	0.0	0.11076858639717102	0.0813729465007782	0.0	0.0	0.7418638467788696	0.0	0.22980652749538422	0.0	0.0	0.0	0.1184411495923996	0.0	0.0	0.004315050318837166	0.1624554544687271	0.01029672846198082	0.0	0.7713599801063538	0.0
HDAC1	0.6916725635528564	0.6467762589454651	0.6658037304878235	0.6771470904350281	0.4792706072330475	0.678102433681488	0.577301025390625	0.5770920515060425	0.527046263217926	0.6711243987083435	0.6938061714172363	0.6735559701919556	0.6906700730323792	0.4330214560031891	0.6670266389846802	0.3299832046031952	0.5475861430168152	0.5950316786766052	0.6982365846633911	0.6754149198532104	0.6871583461761475	0.6328426003456116	0.6663947105407715	0.5466817617416382	0.6848883032798767	0.448249876499176	0.6715368628501892	0.6864951848983765	0.6869561076164246	0.682265043258667	0.680425763130188	0.6729133129119873	0.45879483222961426	0.6800699830055237	0.6843880414962769	0.5375593900680542	0.6718315482139587	0.6670432090759277	0.6750603914260864	0.5873351097106934	0.695052981376648	0.6650506854057312	0.6604247093200684	0.6857067942619324	0.6982191205024719	0.677759051322937	0.6832396984100342	0.6846033334732056	0.6649850010871887
MARCKSL1	0.6607077121734619	0.9609741568565369	0.7843181490898132	0.6900835037231445	1.0	0.6461789608001709	0.9714953899383545	1.0	0.7193529605865479	0.6499799489974976	0.666182279586792	0.6558129787445068	0.6633851528167725	1.0	0.6759544610977173	0.7139158248901367	1.0	1.0	1.0	0.930040717124939	0.6579830050468445	0.8192785382270813	0.8789178729057312	0.8690285682678223	0.6668234467506409	0.7161320447921753	0.9003665447235107	0.6554795503616333	0.8351572751998901	0.6699241995811462	0.6570725440979004	0.909837007522583	0.6986600160598755	0.7297585010528564	0.6638612747192383	0.802558422088623	0.6590754985809326	0.6517922282218933	0.6549700498580933	0.9335212111473083	0.695081353187561	1.0	0.7405522465705872	0.7132831811904907	0.679827094078064	0.6536591053009033	0.6719710230827332	0.6828780770301819	0.9073512554168701
FAM229A	0.7162272930145264	0.7350366115570068	0.7431483268737793	0.7105197310447693	0.8825486898422241	0.7224942445755005	0.4180183410644531	0.6703527569770813	0.4465653598308563	0.7117213010787964	0.5989858508110046	0.7126927375793457	0.7184422612190247	0.9252837896347046	0.7137494683265686	0.573540210723877	0.7919567823410034	0.6600794792175293	0.7401187419891357	0.7397599816322327	0.6686314344406128	0.19667409360408783	0.710266649723053	0.19517335295677185	0.722123920917511	0.7408899068832397	0.7195006608963013	0.7367420792579651	0.7491787672042847	0.7484151124954224	0.739712119102478	0.7469421029090881	0.5418694615364075	0.5070774555206299	0.7061638832092285	0.7061111927032471	0.7330806851387024	0.7177067399024963	0.7254716753959656	0.4550306499004364	0.42240771651268005	0.7286386489868164	0.7219473123550415	0.7049338817596436	0.7411099672317505	0.7267079949378967	0.7430973052978516	0.738056480884552	0.6933736801147461
BSDC1	0.7388846278190613	0.025262733921408653	0.1958528608083725	0.044780027121305466	0.0	0.40024954080581665	0.0	0.0	0.0	0.6726247668266296	0.545874834060669	0.2740011215209961	0.23199069499969482	0.0	0.30912894010543823	0.0	0.0	0.0	0.0998116135597229	0.2913837432861328	0.7331581711769104	0.0	0.10567270964384079	0.07361793518066406	0.6446437835693359	0.0	0.18656131625175476	0.5823885202407837	0.18401634693145752	0.06366580724716187	0.0	0.028368663042783737	0.0	0.27999618649482727	0.7336618900299072	0.0	0.30165231227874756	0.47129306197166443	0.20003123581409454	0.0	0.11418930441141129	0.0	0.0588655024766922	0.5321763157844543	0.5941591262817383	0.33791425824165344	0.41020041704177856	0.42955783009529114	0.0
RBBP4	0.8617055416107178	0.29378703236579895	0.5562593936920166	0.5690214037895203	0.10994584113359451	0.5503618121147156	0.04218994081020355	0.0	0.20603543519973755	0.85554039478302	0.688921332359314	0.8662315607070923	0.7796780467033386	0.07530131936073303	0.5311111211776733	0.0	0.0	0.1828794628381729	0.5054798722267151	0.4316248595714569	0.8666636347770691	0.3976166248321533	0.33789050579071045	0.21642880141735077	0.858422577381134	0.25061851739883423	0.587824821472168	0.8722565770149231	0.27543631196022034	0.5569614171981812	0.8124563694000244	0.5264459848403931	0.27604931592941284	0.5474921464920044	0.8615372776985168	0.29035916924476624	0.8418670892715454	0.6575796604156494	0.5830636620521545	0.057497091591358185	0.578930675983429	0.05200513079762459	0.41114357113838196	0.5003471374511719	0.5402003526687622	0.8615009784698486	0.607761800289154	0.8627933859825134	0.2598465383052826
KIAA1522	0.0	0.0	0.0	0.0	0.0	0.0	0.0	0.0	0.0	0.0	0.0	0.0	0.0	0.0	0.0	0.0	0.0	0.0	0.0	0.0	0.0	0.0	0.0	0.0	0.0	0.0	0.0	0.0	0.0	0.0	0.0	0.0	0.0	0.0	0.0	0.0	0.0	0.0	0.0	0.0	0.0	0.0	0.0	0.0	0.0	0.0	0.0	0.0	0.0
S100PBP	1.0	0.0	0.25963926315307617	0.4586772918701172	0.0	0.0	0.021270081400871277	0.0	0.0	0.251778244972229	0.07094058394432068	0.3941821753978729	0.3847229778766632	0.0	0.028681151568889618	0.0	0.0	0.15740354359149933	0.0	0.1397302746772766	0.9306563138961792	0.0	0.1569511592388153	0.22727307677268982	0.3344361484050751	0.17918623983860016	0.21507540345191956	0.5881393551826477	0.00986847560852766	0.18334035575389862	0.1474158763885498	0.19927948713302612	0.0	0.09348545223474503	1.0	0.0	0.224941223859787	0.33347585797309875	0.3853400945663452	0.0	0.3195189833641052	0.0	0.29015299677848816	0.10040774941444397	0.0	0.2724275290966034	0.3433675169944763	0.5971591472625732	0.07542731612920761
RNF19B	0.7750591039657593	0.5848556160926819	0.7281699180603027	0.7553669214248657	0.4471272826194763	0.08718996495008469	0.34457385540008545	0.5514647960662842	0.50743567943573	0.7639903426170349	0.7816637754440308	0.7689304947853088	0.677260160446167	0.521807849407196	0.6126111745834351	0.4319404065608978	0.4229392409324646	0.5515989661216736	0.7634327411651611	0.5790824294090271	0.775227963924408	0.6194064617156982	0.6213259100914001	0.43861123919487	0.7781151533126831	0.36567461490631104	0.7300846576690674	0.7731454968452454	0.6748970746994019	0.6961524486541748	0.7454359531402588	0.6252396702766418	0.44414710998535156	0.6175329089164734	0.7798911333084106	0.4381874203681946	0.5736666321754456	0.7736022472381592	0.6263144612312317	0.45837652683258057	0.7184745073318481	0.3054066300392151	0.7091968059539795	0.7740910053253174	0.7603888511657715	0.7676900029182434	0.775032639503479	0.7667109966278076	0.5930362939834595
AK2	0.5338121056556702	0.0	0.0	0.0	0.0	0.0	0.0	0.0	0.0	0.0	0.0	0.0	0.0	0.0	0.12119012326002121	0.0	0.0	0.0	0.0	0.0	0.5033683776855469	0.0	0.0	0.0	0.07362571358680725	0.0	0.0	0.18715938925743103	0.0	0.0	0.0	0.0	0.0	0.0	0.5108733177185059	0.0	0.0	0.0	0.0	0.0	0.0	0.0	0.0	0.0	0.0	0.0	0.0	0.2445012331008911	0.0
TRIM62	0.6432703733444214	0.6112791299819946	0.6412347555160522	0.6217729449272156	0.5589858889579773	0.6153180599212646	0.6007989048957825	0.6105352640151978	0.6332104206085205	0.6335080862045288	0.6378272771835327	0.6317311525344849	0.6362879872322083	0.6196218729019165	0.6430699825286865	0.5753417015075684	0.5159269571304321	0.6028127670288086	0.6401934027671814	0.6510642170906067	0.6335549354553223	0.6040401458740234	0.6234992146492004	0.5955877900123596	0.6427375078201294	0.6634437441825867	0.6351340413093567	0.6500153541564941	0.6426140069961548	0.6482852697372437	0.6343005895614624	0.6678144335746765	0.4551447927951813	0.6161803007125854	0.6438417434692383	0.4923502206802368	0.6549655199050903	0.640692412853241	0.6379939913749695	0.6051762700080872	0.6170698404312134	0.6107553243637085	0.6081528663635254	0.626902163028717	0.6359871625900269	0.6418050527572632	0.6619755029678345	0.6449834704399109	0.6032087802886963
ZNF362	0.8917440176010132	0.576190173625946	0.8854285478591919	0.8505914807319641	0.41871899366378784	0.8614764213562012	0.600161612033844	0.5579432845115662	0.6148928999900818	0.8885683417320251	0.8957349061965942	0.8841284513473511	0.8921096324920654	0.43684011697769165	0.8221969604492188	0.41784533858299255	0.38292908668518066	0.5268657803535461	0.8747289776802063	0.7244099378585815	0.8895854949951172	0.5761929750442505	0.6996273994445801	0.5307894945144653	0.8805540800094604	0.6122063398361206	0.748481810092926	0.8866409063339233	0.6333069205284119	0.8519349098205566	0.8728644251823425	0.8694446086883545	0.49799856543540955	0.6041516661643982	0.8886886835098267	0.5820519924163818	0.8838658928871155	0.8761844635009766	0.8930764198303223	0.4055526852607727	0.6318430304527283	0.5410259962081909	0.7498384118080139	0.8901624083518982	0.8799088597297668	0.885766863822937	0.8620615601539612	0.8464254140853882	0.5004422664642334
PHC2	0.9660016894340515	0.7459381818771362	0.9202930927276611	0.9092411398887634	0.7258946299552917	0.8513453602790833	0.8142972588539124	0.6940906643867493	0.7892709970474243	0.942106306552887	0.9609581828117371	0.9486393332481384	0.9383154511451721	0.5579296350479126	0.9432085156440735	0.5395461320877075	0.792436957359314	0.7426667213439941	0.9288619756698608	0.84208083152771	0.9376189112663269	0.7403910756111145	0.8593884706497192	0.7121112942695618	0.9493632316589355	0.5615646839141846	0.931320071220398	0.9492928385734558	0.9435498118400574	0.9557971358299255	0.9308021664619446	0.9547353386878967	0.6862658858299255	0.9303019642829895	0.9484006762504578	0.7702440619468689	0.9414122700691223	0.9455105066299438	0.9538344144821167	0.966343343257904	0.9356050491333008	0.6751371622085571	0.9314031004905701	0.9481838345527649	0.9591496586799622	0.9485594034194946	0.9499434232711792	0.7353878617286682	0.8387596011161804
ZMYM6	0.9462013244628906	0.7576858401298523	0.9430913329124451	0.9321691989898682	0.6870825886726379	0.8209993839263916	0.47872063517570496	0.5144009590148926	0.54978346824646	0.936693012714386	0.9550883173942566	0.9451251029968262	0.9351025223731995	0.9462447166442871	0.9361827373504639	0.6058668494224548	0.6121557950973511	0.7977491021156311	0.9264366626739502	0.8605847954750061	0.9382436275482178	0.5596955418586731	0.7169354557991028	0.6964141130447388	0.9326560497283936	0.7831304669380188	0.9206123352050781	0.949144721031189	0.9168887138366699	0.9576676487922668	0.9257746934890747	0.9253117442131042	0.45037829875946045	0.7736096978187561	0.9441459774971008	0.5767029523849487	0.9415452480316162	0.9329093098640442	0.9511712789535522	0.6536476016044617	0.9368263483047485	0.6974794864654541	0.9013878703117371	0.7772402167320251	0.9315434098243713	0.941922664642334	0.9557744264602661	0.9450580477714539	0.7837437987327576
SFPQ	1.0	1.0	1.0	1.0	0.7763766050338745	1.0	0.8303062319755554	1.0	0.9678154587745667	1.0	1.0	1.0	1.0	0.7948050498962402	1.0	0.6632937788963318	0.9900876879692078	0.9584585428237915	1.0	1.0	1.0	1.0	1.0	1.0	1.0	0.848584771156311	1.0	1.0	1.0	1.0	1.0	1.0	0.7801138162612915	1.0	1.0	0.938869059085846	1.0	1.0	1.0	1.0	1.0	1.0	1.0	1.0	1.0	1.0	1.0	1.0	1.0
ZMYM4	0.9282415509223938	0.45477890968322754	0.5973450541496277	0.529942512512207	0.18922670185565948	0.45308101177215576	0.30866971611976624	0.3135702908039093	0.39956164360046387	0.7140693664550781	0.7824307680130005	0.8815314769744873	0.6969251036643982	0.1563340425491333	0.5219382047653198	0.1155584454536438	0.21035760641098022	0.4364798069000244	0.5869982838630676	0.5655571222305298	0.9207015037536621	0.4080972969532013	0.4518357217311859	0.39216986298561096	0.6427617073059082	0.3929177522659302	0.5434860587120056	0.9329614639282227	0.5872387886047363	0.45298224687576294	0.5871211290359497	0.5592485666275024	0.28188711404800415	0.43090325593948364	0.9372674226760864	0.31142449378967285	0.5890478491783142	0.5924195647239685	0.6081688404083252	0.2876417934894562	0.4995827376842499	0.25983336567878723	0.47274866700172424	0.5286032557487488	0.5174265503883362	0.8186982274055481	0.6230646371841431	0.6042236685752869	0.44460025429725647
KIAA0319L	1.0	0.5647122859954834	0.7312190532684326	0.5957772731781006	0.38624921441078186	0.6135080456733704	0.37412288784980774	0.3438962399959564	0.44137078523635864	0.848170816898346	0.8717039823532104	1.0	0.8662775158882141	0.33440887928009033	0.582604169845581	0.22775621712207794	0.2695634961128235	0.4904439151287079	0.7380483150482178	0.6455168724060059	0.9395995140075684	0.3195057213306427	0.5670285820960999	0.4279036819934845	0.754308819770813	0.4571290612220764	0.6769677996635437	1.0	0.6962186098098755	0.5521129369735718	0.7914440631866455	0.7088789939880371	0.39820754528045654	0.5766460299491882	1.0	0.38260555267333984	0.8512823581695557	0.7946311235427856	0.819329023361206	0.3896678686141968	0.6236972212791443	0.3588407635688782	0.6799310445785522	0.6619410514831543	0.4791601896286011	1.0	0.7820126414299011	0.822918176651001	0.5760301351547241
NCDN	0.6059826016426086	0.6967504620552063	0.6326775550842285	0.6025893092155457	0.8721172213554382	0.5976845026016235	0.8401368260383606	0.7048428654670715	0.6544623374938965	0.6047961711883545	0.6181434988975525	0.6035143136978149	0.6271747350692749	0.4673250913619995	0.6141161918640137	0.66075599193573	0.18127666413784027	0.835797905921936	0.7080759406089783	0.7017657160758972	0.6048187613487244	0.6362554430961609	0.6211646795272827	0.6228410005569458	0.6074970364570618	0.2926520109176636	0.5983012318611145	0.617322564125061	0.8433448672294617	0.6394214630126953	0.6146765947341919	0.6295833587646484	0.6132873892784119	0.6308306455612183	0.6110308766365051	0.5783655643463135	0.6124370694160461	0.6022977232933044	0.6019389629364014	0.6974040269851685	0.6063676476478577	0.7992568612098694	0.6988630294799805	0.6104797124862671	0.6175311803817749	0.6043522357940674	0.6334298849105835	0.6082555651664734	0.9150228500366211
TFAP2E	0.327618271112442	0.33222708106040955	0.32793137431144714	0.3057492673397064	0.36463838815689087	0.3236163258552551	0.3065852224826813	0.3137238323688507	0.288636177778244	0.3069190979003906	0.31762802600860596	0.3280153274536133	0.31686916947364807	0.47543343901634216	0.320833683013916	0.33917495608329773	0.1519206315279007	0.37018585205078125	0.321535587310791	0.3318518102169037	0.31444069743156433	0.30695071816444397	0.315536767244339	0.21790818870067596	0.33387309312820435	0.33722203969955444	0.33485159277915955	0.3210124969482422	0.33548325300216675	0.31243714690208435	0.32073095440864563	0.2760031819343567	0.26678070425987244	0.32176321744918823	0.31638818979263306	0.2469114363193512	0.3228883743286133	0.3274688422679901	0.3179202675819397	0.26413825154304504	0.31769755482673645	0.33232173323631287	0.309708833694458	0.326979398727417	0.2687091827392578	0.3241957724094391	0.31973445415496826	0.338182270526886	0.3437301516532898
PSMB2	0.5426411628723145	0.0	0.18935330212116241	0.08528527617454529	0.0	0.09722700715065002	0.0	0.0	0.0	0.5391094088554382	0.24656540155410767	0.2877604067325592	0.22012688219547272	0.0	0.19643117487430573	0.0	0.0	0.0	0.0	0.11861059069633484	0.5210842490196228	0.0	0.03809879720211029	0.0	0.5246142148971558	0.0	0.2996598184108734	0.489772230386734	0.0	0.0	0.2170349359512329	0.15289387106895447	0.0	0.0	0.5261591672897339	0.0	0.49472111463546753	0.18991439044475555	0.0	0.0	0.0	0.0	0.0	0.1871158480644226	0.1989521086215973	0.28309404850006104	0.2015155553817749	0.48990458250045776	0.0
C1orf216	0.46914637088775635	0.7561013102531433	0.6477836966514587	0.4540543556213379	0.8564464449882507	0.4715884327888489	0.9335893988609314	0.7417258620262146	0.7715818285942078	0.4649692177772522	0.4762282967567444	0.46023738384246826	0.4838641285896301	0.8959662914276123	0.464933842420578	0.7346295118331909	0.7702692747116089	0.9396464228630066	0.6806724667549133	0.7358269691467285	0.4674752950668335	0.6764050722122192	0.5197321176528931	0.8401999473571777	0.4711577594280243	0.6155375838279724	0.5565497279167175	0.4703117907047272	0.8830410838127136	0.5196266174316406	0.48412662744522095	0.6464051604270935	0.7241299152374268	0.5878124833106995	0.46779200434684753	0.5763348937034607	0.5010086894035339	0.4492306709289551	0.45473721623420715	0.7733299732208252	0.632479727268219	0.8447927236557007	0.7354100942611694	0.5078989267349243	0.46548646688461304	0.46322867274284363	0.4896695911884308	0.46135035157203674	1.0
CLSPN	0.0	0.0	0.0	0.0	0.0	0.0	0.0	0.0	0.0	0.0	0.0	0.0	0.0	0.0	0.0	0.0	0.0	0.0	0.0	0.0	0.0	0.0	0.0	0.0	0.0	0.0	0.0	0.0	0.0	0.0	0.0	0.0	0.0	0.0	0.0	0.0	0.0	0.0	0.0	0.0	0.0	0.0	0.0	0.0	0.0	0.0	0.0	0.0	0.0
AGO4	1.0	1.0	1.0	1.0	1.0	1.0	1.0	1.0	1.0	1.0	1.0	1.0	1.0	1.0	1.0	0.9227463006973267	1.0	1.0	1.0	1.0	1.0	1.0	1.0	1.0	1.0	0.8476602435112	1.0	1.0	1.0	1.0	1.0	1.0	1.0	1.0	1.0	1.0	1.0	1.0	1.0	1.0	1.0	1.0	1.0	1.0	1.0	1.0	1.0	1.0	1.0
AGO1	1.0	0.5242887735366821	0.6748344302177429	0.5685120820999146	0.3088041841983795	0.6575756072998047	0.3689349591732025	0.41871583461761475	0.45500117540359497	0.653423547744751	0.8398846387863159	0.8835529685020447	0.8103389739990234	0.1078970804810524	0.5765243768692017	0.14128609001636505	0.16650432348251343	0.38824617862701416	0.5821119546890259	0.7541961669921875	1.0	0.5026689767837524	0.6249338388442993	0.4804840683937073	0.6507973670959473	0.36927610635757446	0.5107186436653137	0.8859974145889282	0.5285279750823975	0.43474748730659485	0.5543628931045532	0.8528273105621338	0.33158642053604126	0.5997802019119263	1.0	0.33244186639785767	0.8537999391555786	0.6383371353149414	0.7507887482643127	0.4455142021179199	0.44041335582733154	0.24383628368377686	0.6022228002548218	0.6215094327926636	0.43886086344718933	0.9559981226921082	0.6106922626495361	0.7687151432037354	0.6169953346252441
COL8A2	0.35928940773010254	0.20117710530757904	0.0761270821094513	0.18413850665092468	0.12284011393785477	0.0	0.07358492910861969	0.26956647634506226	0.2577276825904846	0.14406099915504456	0.29125773906707764	0.12041500210762024	0.029492290690541267	0.0	0.2190106362104416	0.2501039206981659	0.0	0.19159266352653503	0.4340284466743469	0.10641376674175262	0.34922581911087036	0.0	0.0	0.22335149347782135	0.31418853998184204	0.09834586828947067	0.27641060948371887	0.3299393057823181	0.46053174138069153	0.06985783576965332	0.15811604261398315	0.20795615017414093	0.0	0.04143828898668289	0.3532474935054779	0.0	0.0	0.34919947385787964	0.12814250588417053	0.3768910765647888	0.25483977794647217	0.22441521286964417	0.30073294043540955	0.30266663432121277	0.16155999898910522	0.17373669147491455	0.2827664315700531	0.2500624656677246	0.27251607179641724
TRAPPC3	0.6185944080352783	0.0	0.0	0.0	0.0	0.0	0.0	0.0	0.0	0.0	0.0	0.0	0.0	0.0	3.142654895782471e-05	0.0	0.0	0.0	0.0	0.0	0.5408831238746643	0.0	0.0	0.0	0.0	0.0	0.0	0.415284126996994	0.0	0.0	0.0	0.0	0.0	0.0	0.6319813132286072	0.0	0.0	0.0	0.0	0.0	0.0	0.0	0.0	0.0	0.0	0.0	0.0	0.3988068699836731	0.0
MAP7D1	0.8401334285736084	0.5614385008811951	0.7595911026000977	0.8106833100318909	0.45745527744293213	0.5554653406143188	0.2736580967903137	0.5423202514648438	0.40563929080963135	0.8286886811256409	0.844339907169342	0.8234987854957581	0.8426858186721802	0.5917791128158569	0.7323289513587952	0.0513283796608448	0.4841635525226593	0.6171387434005737	0.6800411343574524	0.6533694267272949	0.8363997340202332	0.3657653331756592	0.7443664073944092	0.4386167526245117	0.8345643877983093	0.5243067741394043	0.8079395294189453	0.8398758172988892	0.7414011359214783	0.8277931213378906	0.8112048506736755	0.8250917792320251	0.35731184482574463	0.6459884643554688	0.835686206817627	0.44457942247390747	0.825177013874054	0.8157690167427063	0.8371623754501343	0.5038502812385559	0.690385103225708	0.5213136076927185	0.654991626739502	0.8287599682807922	0.844719409942627	0.8287603855133057	0.8428285121917725	0.8274456262588501	0.5508850812911987
THRAP3	1.0	0.0	0.0	0.0	0.0	0.0	0.0	0.0	0.0	0.17469611763954163	0.0	0.0	0.05097362399101257	0.0	0.00022596027702093124	0.0	0.0	0.0	0.003215927630662918	0.0	0.905231237411499	0.0	0.0	0.0	0.0	0.0	0.0	0.5459662079811096	0.01219882071018219	0.0	0.0	0.0	0.0	0.0	0.9975944757461548	0.0	0.004809698089957237	0.0	0.004560606554150581	0.0	0.0	0.0	0.0	0.0	0.040693290531635284	0.15391282737255096	0.0	0.6082543730735779	0.0
EVA1B	0.7354263663291931	1.0	0.857774555683136	0.7156407237052917	1.0	0.722495436668396	0.910150408744812	0.883209228515625	0.8514741063117981	0.7478209733963013	0.7447274327278137	0.7177735567092896	0.7268959283828735	1.0	0.7404195070266724	0.8978098630905151	1.0	0.9238736033439636	0.7500797510147095	0.9013622999191284	0.7267428040504456	0.7512154579162598	0.737811267375946	0.8549951910972595	0.7483457922935486	0.7740100622177124	0.8205682635307312	0.7311462163925171	1.0	1.0	0.7468101978302002	1.0	0.8781813979148865	0.7443738579750061	0.7387006878852844	0.8946095705032349	0.7391934990882874	0.7182719111442566	0.7366251945495605	1.0	0.8166613578796387	1.0	1.0	0.7593095302581787	0.7468977570533752	0.7335167527198792	0.7654445171356201	0.7428188323974609	1.0
STK40	0.6728927493095398	0.2362452894449234	0.5219180583953857	0.2444329559803009	0.057052988559007645	0.05486762523651123	0.0	0.1289205551147461	0.20519119501113892	0.3022281527519226	0.22416822612285614	0.24732980132102966	0.22654500603675842	0.3591289520263672	0.2281126081943512	0.0	0.20954638719558716	0.02550647407770157	0.15173457562923431	0.22572195529937744	0.6238842010498047	0.18350806832313538	0.1386147439479828	0.0	0.1995808184146881	0.18845874071121216	0.24062377214431763	0.350602388381958	0.3262619376182556	0.3363589644432068	0.17484647035598755	0.4723040759563446	0.012881740927696228	0.12577013671398163	0.6731998920440674	0.17688298225402832	0.5481197237968445	0.32357996702194214	0.4548994302749634	0.0	0.13787201046943665	0.12435689568519592	0.2175583839416504	0.07791832089424133	0.4482329189777374	0.28505635261535645	0.0	0.6691571474075317	0.03398394584655762
LSM10	0.5522242188453674	0.5747449994087219	0.5592387914657593	0.5223222374916077	0.5366231203079224	0.5133480429649353	0.5674112439155579	0.5718181133270264	0.542644739151001	0.5485184192657471	0.5633574724197388	0.5270868539810181	0.554336667060852	0.5301803350448608	0.5161181092262268	0.4465906620025635	0.572300136089325	0.5590450763702393	0.5477983951568604	0.6080327033996582	0.5426117181777954	0.5345268845558167	0.5407589077949524	0.5589752197265625	0.552415668964386	0.46723318099975586	0.5368826389312744	0.5562954545021057	0.6256316900253296	0.5425730347633362	0.5361253619194031	0.5626256465911865	0.5476163029670715	0.5730910897254944	0.5659729838371277	0.5317797064781189	0.5461915135383606	0.5286269187927246	0.5352620482444763	0.5709475874900818	0.5552966594696045	0.6391918063163757	0.5367640256881714	0.5642791986465454	0.5512276887893677	0.5409926772117615	0.5478427410125732	0.5369021892547607	0.5794798135757446
MRPS15	0.4510129988193512	0.43896663188934326	0.4400297701358795	0.4354032278060913	0.40572965145111084	0.4102568030357361	0.44279271364212036	0.42435315251350403	0.44239696860313416	0.4237290322780609	0.451995313167572	0.4401755928993225	0.44121137261390686	0.43125399947166443	0.41606754064559937	0.40632113814353943	0.4450422525405884	0.41820016503334045	0.4485412836074829	0.4497349262237549	0.4319547712802887	0.4207606315612793	0.43733611702919006	0.4506002366542816	0.44108009338378906	0.342304527759552	0.4337949752807617	0.43984490633010864	0.43542930483818054	0.4434041678905487	0.43887126445770264	0.4394277334213257	0.4195939898490906	0.44470053911209106	0.44400668144226074	0.4206772744655609	0.4443517029285431	0.4293407201766968	0.43481284379959106	0.4466048777103424	0.4415886700153351	0.431782066822052	0.44077420234680176	0.4364103376865387	0.4515444338321686	0.43449950218200684	0.447977751493454	0.43438446521759033	0.4377511739730835
CSF3R	0.8147946000099182	0.8170312643051147	0.7753962278366089	0.7879716157913208	0.7828108668327332	0.7730158567428589	0.7935325503349304	0.7910903692245483	0.787897527217865	0.7842669486999512	0.8024032115936279	0.7973523139953613	0.796575665473938	0.7947063446044922	0.7768347263336182	0.767248809337616	0.8063479065895081	0.8094580173492432	0.8044394254684448	0.8396919369697571	0.796355128288269	0.7931315302848816	0.798119306564331	0.8087433576583862	0.794123649597168	0.7019647359848022	0.767869770526886	0.8182889223098755	0.7855066061019897	0.8187593221664429	0.7910630702972412	0.813374400138855	0.7831640839576721	0.7988132238388062	0.8024501800537109	0.7815361022949219	0.8177574276924133	0.7768165469169617	0.7974398732185364	0.8247633576393127	0.7775212526321411	0.7635921239852905	0.7989124059677124	0.7929495573043823	0.8086507320404053	0.8001641035079956	0.8061332702636719	0.7906539440155029	0.8543297648429871
ZC3H12A	0.7259103059768677	0.6753751635551453	0.7300326228141785	0.7239776849746704	0.8187825679779053	0.7355098724365234	0.7404161691665649	1.0	0.7051031589508057	0.707074761390686	0.7169312238693237	0.709132194519043	0.7118751406669617	0.7012293338775635	0.7523463368415833	0.8989177942276001	1.0	0.6940302848815918	0.7611098885536194	0.8801610469818115	0.7073536515235901	0.7050557732582092	0.7583834528923035	0.7232664227485657	0.7249044179916382	0.7893969416618347	0.7219175696372986	0.7157325148582458	0.7256763577461243	0.722118079662323	0.7176249027252197	0.7447518706321716	0.4102359414100647	0.7429495453834534	0.7018055319786072	0.5882005095481873	0.7328589558601379	0.7108059525489807	0.7150099873542786	0.8591737747192383	0.5931751132011414	0.9996662139892578	0.7191019058227539	0.7052345871925354	0.7287348508834839	0.7216787934303284	0.750485897064209	0.7416291236877441	0.7508846521377563
MEAF6	0.5687813758850098	0.48802855610847473	0.5396820306777954	0.5521101951599121	0.4076541066169739	0.5427508354187012	0.4296148121356964	0.4794965386390686	0.4806695580482483	0.550999641418457	0.5754508376121521	0.5427467823028564	0.5684808492660522	0.0	0.543595016002655	0.2312026172876358	0.4048888087272644	0.4535292088985443	0.5654188394546509	0.5429154634475708	0.5684053897857666	0.5056756138801575	0.5187468528747559	0.36652547121047974	0.5642518997192383	0.290327787399292	0.5481787919998169	0.5596991777420044	0.5366828441619873	0.5719939470291138	0.5548503398895264	0.5544309616088867	0.2837485373020172	0.5661036968231201	0.5717214941978455	0.4516142010688782	0.5464681386947632	0.5581693053245544	0.5649917721748352	0.42083773016929626	0.5730912089347839	0.5388324856758118	0.5338184833526611	0.564477801322937	0.5657304525375366	0.5616487264633179	0.569173276424408	0.5692813396453857	0.4397362172603607
SNIP1	0.8189399242401123	0.7152087688446045	0.7718232274055481	0.8008431196212769	0.7513002157211304	0.785453736782074	0.6650117635726929	0.9746578931808472	0.8136656284332275	0.806108832359314	0.8135838508605957	0.807255744934082	0.8100067973136902	0.904765248298645	0.8280045986175537	0.8024609684944153	0.8647792339324951	0.6383444666862488	0.8019087910652161	0.8435761332511902	0.8131057024002075	0.8211904168128967	0.8019871711730957	0.804682195186615	0.823438823223114	0.8918372392654419	0.8037636876106262	0.8152172565460205	0.7491169571876526	0.8449877500534058	0.7853496074676514	0.8441939353942871	0.6665470004081726	0.7886947989463806	0.8170306086540222	0.5419313907623291	0.8225172758102417	0.8161930441856384	0.8049736618995667	0.9309941530227661	0.7907412648200989	0.8123749494552612	0.7712219953536987	0.8059921860694885	0.8300039172172546	0.8079252243041992	0.8498202562332153	0.8060513734817505	0.6458332538604736
GNL2	0.6810020804405212	0.0	0.30266427993774414	0.0	0.0	0.2752091586589813	0.0	0.0	0.0	0.0	0.15413080155849457	0.3879093825817108	0.21131090819835663	0.0	0.20776678621768951	0.0	0.0	0.0	0.0	0.25753360986709595	0.5729919672012329	0.17434845864772797	0.0	0.0	0.14123044908046722	0.0	0.0	0.23062391579151154	0.0	0.0	0.0	0.27956005930900574	0.0	0.0	0.6758217215538025	0.0	0.015131961554288864	0.09426528215408325	0.0	0.0	0.0	0.0	0.0	0.30892205238342285	0.0	0.3456442356109619	0.32200685143470764	0.5798931121826172	0.0
C1orf109	0.6756504774093628	0.2795088291168213	0.5072214007377625	0.6096174716949463	0.08705530315637589	0.14037621021270752	0.0	0.0	0.26699012517929077	0.6717187762260437	0.688437819480896	0.6676087379455566	0.6800584197044373	0.12135720252990723	0.6729768514633179	0.1501046121120453	0.0	0.29868942499160767	0.40141308307647705	0.5960142016410828	0.6785677075386047	0.0	0.469605952501297	0.2575787901878357	0.6831289529800415	0.4039195477962494	0.5332413911819458	0.681264340877533	0.3385877013206482	0.058608416467905045	0.498017817735672	0.6266983151435852	0.056021567434072495	0.11226388067007065	0.6767110824584961	0.40789252519607544	0.6663035154342651	0.5230802297592163	0.48187121748924255	0.2764645218849182	0.6635041236877441	0.0	0.4900182783603668	0.6698130965232849	0.6077522039413452	0.6748010516166687	0.6805252432823181	0.5545174479484558	0.07599237561225891
CDCA8	0.0	0.0	0.0	0.0	0.0	0.0	0.0	0.0	0.0	0.0	0.0	0.0	0.0	0.0	0.0	0.0	0.0	0.0	0.0	0.0	0.0	0.0	0.0	0.0	0.0	0.0	0.0	0.0	0.0	0.0	0.0	0.0	0.0	0.0	0.0	0.0	0.0	0.0	0.0	0.0	0.0	0.0	0.0	0.0	0.0	0.0	0.0	0.0	0.0
YRDC	0.6429547667503357	0.923931360244751	0.8105206489562988	0.6929662823677063	0.9201019406318665	0.6494190692901611	0.9981227517127991	1.0	0.8670170903205872	0.6374519467353821	0.6466338038444519	0.6314944624900818	0.6515620946884155	0.9132549166679382	0.7885498404502869	1.0	1.0	0.779438853263855	0.8879162073135376	0.9808254241943359	0.6333420276641846	0.9257186651229858	0.8481370806694031	0.9776965975761414	0.6556234359741211	0.8532595634460449	0.6884080171585083	0.6336559057235718	0.7119836211204529	0.6650126576423645	0.6403372883796692	0.6759508848190308	0.6589975357055664	0.8204293251037598	0.6386755704879761	0.7839436531066895	0.6527994871139526	0.6338971257209778	0.6391217708587646	1.0	0.7146831750869751	1.0	0.7466738820075989	0.6898095011711121	0.6587836146354675	0.6340997219085693	0.6582958698272705	0.6410588026046753	0.7454144358634949
C1orf122	0.6072084903717041	0.8365491628646851	0.6999496221542358	0.5997517108917236	0.8940773010253906	0.59453284740448	0.8810422420501709	0.9409099221229553	0.7087475657463074	0.5974674224853516	0.6101619005203247	0.5896302461624146	0.6180194020271301	0.7321595549583435	0.6444677710533142	0.7153841257095337	1.0	0.8244242072105408	0.750589907169342	0.8834392428398132	0.5997053384780884	0.7031651735305786	0.6999496817588806	0.8018293380737305	0.6147544384002686	0.7367256879806519	0.6642245054244995	0.5970356464385986	0.7888867259025574	0.6086717844009399	0.6045145392417908	0.7037853002548218	0.7502149939537048	0.6505067944526672	0.6065677404403687	0.6818367838859558	0.6107333898544312	0.5949172973632812	0.5918474793434143	0.923414945602417	0.6961207389831543	0.9679093956947327	0.7524997591972351	0.6174595952033997	0.6202521920204163	0.5951881408691406	0.6117169260978699	0.6040257811546326	0.8472002744674683
MTF1	0.6866252422332764	0.6908338665962219	0.6697922348976135	0.668865978717804	0.6382851600646973	0.6746329069137573	0.662041425704956	0.6757438778877258	0.5726045966148376	0.6826264262199402	0.688011109828949	0.6759048700332642	0.6775442957878113	0.6741731762886047	0.6705906987190247	0.43001192808151245	0.6781267523765564	0.6976614594459534	0.6846250295639038	0.7186059951782227	0.6785563230514526	0.650459349155426	0.6725067496299744	0.6391049027442932	0.6702154278755188	0.6057431101799011	0.656597912311554	0.683009684085846	0.6926428079605103	0.6790692210197449	0.6569364666938782	0.7125273942947388	0.4319037199020386	0.6690502166748047	0.6859908103942871	0.5211714506149292	0.6811215281486511	0.6605829000473022	0.6786425709724426	0.6643490195274353	0.6716465950012207	0.6566911935806274	0.6618705987930298	0.6726778745651245	0.6797655820846558	0.6861240863800049	0.6865238547325134	0.6725786328315735	0.743445873260498
INPP5B	0.8179712891578674	0.4287514388561249	0.5513948798179626	0.619257926940918	0.1946437507867813	0.523044764995575	0.22443605959415436	0.22216284275054932	0.3959488570690155	0.8202637434005737	0.8336113691329956	0.8113371729850769	0.7149357795715332	0.37197449803352356	0.5943970084190369	0.12224170565605164	0.15714332461357117	0.4021002948284149	0.5253897905349731	0.5580645799636841	0.8052038550376892	0.22208172082901	0.44848865270614624	0.36972641944885254	0.5687093734741211	0.3747413456439972	0.5204439163208008	0.8279848694801331	0.5744901895523071	0.6566662192344666	0.4575648307800293	0.6372957825660706	0.329421728849411	0.4658755958080292	0.8273820281028748	0.4163450300693512	0.7364503145217896	0.6691561341285706	0.6487656831741333	0.2483666092157364	0.5839608907699585	0.3708387017250061	0.4855140447616577	0.5890341401100159	0.6664623618125916	0.830848753452301	0.6222673654556274	0.6018543243408203	0.4374549984931946
SF3A3	0.6643877029418945	0.0	0.0	0.0	0.0	0.433383971452713	0.0	0.0	0.0	0.0	0.11974294483661652	0.0	0.11515575647354126	0.0	0.026377681642770767	0.0	0.0	0.0	0.0	0.0	0.5919052958488464	0.0	0.0	0.0	0.10914643108844757	0.0	0.0	0.28480440378189087	0.0	0.0	0.0	0.1381068080663681	0.0	0.0	0.6664766073226929	0.0	0.24731305241584778	0.0	0.0020151734352111816	0.0	0.0	0.0	0.0	0.0	0.11662772297859192	0.054072305560112	0.0031929612159729004	0.6601230502128601	0.0
FHL3	0.3288596272468567	0.0	0.0	0.0	0.2086656391620636	0.0	0.0	0.0	0.0	0.30796581506729126	0.0	0.3027101457118988	0.0	0.0	0.0	0.0	0.0	0.0	0.0	0.0	0.3173695206642151	0.0	0.19930686056613922	0.0	0.0	0.0	0.0	0.03460371866822243	0.0	0.0	0.0	0.25989460945129395	0.0	0.0	0.3246265649795532	0.0	0.0	0.0759182870388031	0.31495746970176697	0.013092681765556335	0.31511199474334717	0.0	0.05572096258401871	0.0	0.26619505882263184	0.0	0.0	0.2971336543560028	0.11332637071609497
RRAGC	0.6915972232818604	0.0	0.0	0.0	0.0	0.2747802734375	0.0	0.0	0.11042844504117966	0.0	0.0	0.0	0.24748030304908752	0.0	0.0	0.0	0.0	0.0	0.0	0.0	0.6059402823448181	0.17693805694580078	0.0	0.0	0.0	0.0	0.0	0.2603861093521118	0.006028263829648495	0.0	0.0	0.0	0.23588989675045013	0.014121472835540771	0.6641758680343628	0.0	0.19144587218761444	0.0	0.0024049635976552963	0.0	0.0917171984910965	0.0	0.21534112095832825	0.10912247747182846	0.044371262192726135	0.11914631724357605	0.0	0.6726016402244568	0.0
MYCBP	0.3533041179180145	0.359178364276886	0.35226666927337646	0.3592781722545624	0.3342311978340149	0.33075574040412903	0.37226957082748413	0.35259050130844116	0.3920622169971466	0.3399834930896759	0.34972649812698364	0.3371597230434418	0.35363760590553284	0.34686049818992615	0.31948864459991455	0.31700000166893005	0.3492090404033661	0.3719671964645386	0.3621799349784851	0.37420064210891724	0.3480081260204315	0.34308716654777527	0.35023969411849976	0.35524705052375793	0.345358669757843	0.33845263719558716	0.34924086928367615	0.3580796420574188	0.35395997762680054	0.35590678453445435	0.3457217514514923	0.35545578598976135	0.35241231322288513	0.36665961146354675	0.3500477969646454	0.32944419980049133	0.3501850962638855	0.34655672311782837	0.34916719794273376	0.3635677695274353	0.3477073609828949	0.33803489804267883	0.35044047236442566	0.36592134833335876	0.34986254572868347	0.34458431601524353	0.3567889630794525	0.33505386114120483	0.3731168508529663
AKIRIN1	0.7707727551460266	0.14449799060821533	0.24557599425315857	0.207455575466156	0.0	0.0	0.0	0.0	0.0	0.054755646735429764	0.0	0.4422183334827423	0.15121103823184967	0.0	0.4826337695121765	0.0	0.24573230743408203	0.0	0.28294768929481506	0.2262851446866989	0.6641659140586853	0.0	0.0	0.1518528014421463	0.5012142658233643	0.14230073988437653	0.5594104528427124	0.576016366481781	0.23281443119049072	0.07545491307973862	0.29868701100349426	0.3860403895378113	0.006521480157971382	0.10852650552988052	0.7603991627693176	0.030909016728401184	0.5355337858200073	0.3521976172924042	0.12016439437866211	0.17830269038677216	0.17140965163707733	0.0931050032377243	0.2193807065486908	0.18071195483207703	0.4124363362789154	0.7346054911613464	0.3647499680519104	0.7765418291091919	0.14837270975112915
NDUFS5	0.7835513353347778	0.766753077507019	0.751169741153717	0.7615686655044556	0.745552659034729	0.7548058032989502	0.41627660393714905	0.8125642538070679	0.7690964341163635	0.7669990658760071	0.7903799414634705	0.7583543062210083	0.776885986328125	0.5597029328346252	0.7612237930297852	0.6621445417404175	0.7865855693817139	0.6124764084815979	0.7688076496124268	0.7584101557731628	0.7699444890022278	0.7589516639709473	0.767598032951355	0.6120822429656982	0.7697913646697998	0.6932880878448486	0.7563683986663818	0.7754361629486084	0.7515116333961487	0.7886286377906799	0.75931316614151	0.7793434858322144	0.7783716917037964	0.7689241766929626	0.7821241617202759	0.7033725380897522	0.7815390825271606	0.7590456008911133	0.7716172933578491	0.5690006017684937	0.8017712235450745	0.8045207262039185	0.7032395601272583	0.7892035245895386	0.7863296270370483	0.7731559872627258	0.7798599600791931	0.7721303701400757	0.637726366519928
MACF1	1.0	0.45674359798431396	0.7604151964187622	0.7802795171737671	0.08278646320104599	0.7374792695045471	0.1565876603126526	0.2717048227787018	0.33467063307762146	0.8670534491539001	1.0	1.0	0.9093387126922607	0.07919709384441376	0.7289669513702393	0.13338902592658997	0.033035777509212494	0.425558477640152	0.6238545179367065	0.5581955313682556	0.9684766530990601	0.40619850158691406	0.5271726846694946	0.33803895115852356	0.9456679821014404	0.38468629121780396	0.70023512840271	1.0	0.5160987377166748	0.7616060972213745	0.8405065536499023	0.6743239164352417	0.19546100497245789	0.6505271196365356	1.0	0.3082611858844757	1.0	1.0	0.8615642786026001	0.29158079624176025	0.5822433233261108	0.2841807007789612	0.5445960760116577	0.7636075615882874	0.8400136828422546	1.0	0.9540355801582336	0.987396776676178	0.3439519703388214
PABPC4	0.8345606327056885	0.827253520488739	0.8267534971237183	0.8182477951049805	0.781666100025177	0.7973149418830872	0.8300082683563232	0.8096505999565125	0.805111825466156	0.820561945438385	0.8264785408973694	0.8080763220787048	0.8231521844863892	0.8040704727172852	0.8019153475761414	0.7953749299049377	0.8225260376930237	0.8175856471061707	0.8281269669532776	0.8444746136665344	0.8100411295890808	0.8096697926521301	0.8206712007522583	0.8275226354598999	0.8258447647094727	0.6658307313919067	0.806374192237854	0.8167991638183594	0.8126394152641296	0.8298847079277039	0.8234379291534424	0.8199625015258789	0.7948593497276306	0.8062867522239685	0.824020266532898	0.8034469485282898	0.8143888115882874	0.8022918701171875	0.8188373446464539	0.8278902769088745	0.8153911828994751	0.7983332276344299	0.808072566986084	0.8214475512504578	0.833385169506073	0.8133682608604431	0.8317633271217346	0.8115806579589844	0.8152769804000854
HPCAL4	0.826871931552887	0.6455357074737549	0.2912217080593109	0.6592021584510803	0.6816971302032471	0.843204140663147	0.6705992817878723	0.6374878287315369	0.8004924654960632	0.2246132493019104	0.8388106822967529	0.8090720772743225	0.8256776332855225	0.3058110773563385	0.8269017338752747	0.8376120924949646	0.6562517881393433	0.638709545135498	0.559087872505188	0.5189180374145508	0.7990058660507202	0.6907330751419067	0.35363465547561646	0.7474854588508606	0.8557464480400085	0.7564098238945007	0.7313183546066284	0.7375590801239014	0.8536946773529053	0.8360626697540283	0.799643337726593	0.7153554558753967	0.31579911708831787	0.579279899597168	0.8002444505691528	0.8170569539070129	0.8005742430686951	0.5521799325942993	0.5970751047134399	0.41050875186920166	0.7849315404891968	0.7720822691917419	0.5286887288093567	0.8177413940429688	0.8207241892814636	0.7035282850265503	0.8348573446273804	0.8379262685775757	0.5238586068153381
PPIE	0.5271787643432617	0.0	0.0	0.0	0.0	0.0	0.0	0.0	0.0	0.0	0.0	0.10437896102666855	0.03189763426780701	0.0	0.03638503700494766	0.0	0.0	0.0	0.0	0.0	0.44999340176582336	0.0	0.0	0.0	0.07760432362556458	0.0	0.0	0.14526307582855225	0.0	0.0	0.0	0.11107735335826874	0.0	0.0	0.5155803561210632	0.0	0.14526179432868958	0.13591429591178894	0.0	0.0	0.0	0.0	0.0	0.0	0.0	0.12745505571365356	0.0	0.0	0.0
MYCL	0.461449533700943	0.4563674330711365	0.460767537355423	0.43538641929626465	0.43244636058807373	0.0	0.4928544759750366	0.44984447956085205	0.4370853900909424	0.45745447278022766	0.4695728123188019	0.46276387572288513	0.46272873878479004	0.0	0.4481055736541748	0.4366338551044464	0.0	0.4805067777633667	0.4607313871383667	0.4709562659263611	0.45218366384506226	0.4466167986392975	0.45451125502586365	0.454814612865448	0.47182390093803406	0.17925229668617249	0.4462227523326874	0.46005502343177795	0.4496086835861206	0.4652256667613983	0.4388369917869568	0.4726509749889374	0.29283738136291504	0.4580581486225128	0.4663648009300232	0.45016416907310486	0.45769160985946655	0.4400254189968109	0.46359360218048096	0.4763852059841156	0.45398277044296265	0.45330148935317993	0.4655943512916565	0.4596795439720154	0.46864110231399536	0.46364662051200867	0.45851004123687744	0.48323172330856323	0.48264598846435547
CAP1	0.7410932183265686	0.7488680481910706	0.7156214714050293	0.7136018872261047	0.6878467798233032	0.7224542498588562	0.6715805530548096	0.7234051823616028	0.6358351707458496	0.7246426343917847	0.7454217672348022	0.7082885503768921	0.7310030460357666	0.6055909991264343	0.7169820070266724	0.4268791675567627	0.7383754253387451	0.727977454662323	0.7352097630500793	0.7685314416885376	0.7292273640632629	0.7130371332168579	0.7218960523605347	0.5816562175750732	0.7260207533836365	0.28115177154541016	0.7171018123626709	0.7336951494216919	0.717715859413147	0.7315519452095032	0.7166540622711182	0.7385017275810242	0.3677428960800171	0.7387717962265015	0.7360289692878723	0.6974740624427795	0.7211970090866089	0.7122492790222168	0.725411057472229	0.7484654784202576	0.7288075685501099	0.7132031917572021	0.7203890681266785	0.7374798655509949	0.73993319272995	0.7302051186561584	0.7283753752708435	0.7306495308876038	0.7355876564979553
PPT1	0.6759948134422302	0.6819122433662415	0.6706159710884094	0.6492356061935425	0.646252453327179	0.6351874470710754	0.6826665997505188	0.6611813306808472	0.6510723233222961	0.6505524516105652	0.6742857098579407	0.6613184213638306	0.6731516122817993	0.6414085626602173	0.6339906454086304	0.6241243481636047	0.6619283556938171	0.6766066551208496	0.6902552843093872	0.7026920914649963	0.6480127573013306	0.6526424288749695	0.6603211760520935	0.6667289733886719	0.654930055141449	0.4475783705711365	0.6420319080352783	0.6551839113235474	0.6619412899017334	0.6610513925552368	0.6596983075141907	0.6689702868461609	0.6346950531005859	0.686020016670227	0.6612300276756287	0.639257550239563	0.6629580855369568	0.6365511417388916	0.6551719307899475	0.6802359819412231	0.6398290991783142	0.6528719067573547	0.6670590043067932	0.6749149560928345	0.6621484160423279	0.6617963314056396	0.6767438650131226	0.6507654786109924	0.6903994083404541
RLF	1.0	0.6548786759376526	0.9792959094047546	0.9825068712234497	0.734386146068573	0.8880583643913269	0.6527197957038879	0.9264560341835022	0.7711055874824524	1.0	0.9532517790794373	1.0	1.0	0.6144522428512573	1.0	0.6353775262832642	0.824505627155304	0.6874109506607056	1.0	0.8409159183502197	1.0	0.7221704721450806	0.8660380840301514	0.640461802482605	1.0	0.7849795818328857	1.0	1.0	0.7793828248977661	1.0	1.0	1.0	0.43761152029037476	0.949232816696167	1.0	0.6763048768043518	1.0	1.0	1.0	0.8117476105690002	0.8693785071372986	0.6638035178184509	0.8856886625289917	0.9649755954742432	1.0	1.0	1.0	1.0	0.7309756278991699
ZMPSTE24	0.63934725522995	0.5437968969345093	0.609764575958252	0.6198110580444336	0.3006450831890106	0.5607359409332275	0.46417364478111267	0.5551493167877197	0.490448921918869	0.6217650175094604	0.6387630701065063	0.6209134459495544	0.6316548585891724	0.21554014086723328	0.6283715963363647	0.26514679193496704	0.42214277386665344	0.5472633838653564	0.6000846028327942	0.49623385071754456	0.6318819522857666	0.5164754986763	0.5582246780395508	0.47487515211105347	0.6309835314750671	0.37057676911354065	0.616182267665863	0.6309729814529419	0.657394528388977	0.6278902292251587	0.629711389541626	0.6317574381828308	0.29809460043907166	0.6234163045883179	0.6369574069976807	0.4710056483745575	0.6339994668960571	0.6224550604820251	0.6301448941230774	0.5555195808410645	0.6175193786621094	0.4647349715232849	0.6000005006790161	0.635424017906189	0.6392180919647217	0.6331916451454163	0.6395915746688843	0.6319014430046082	0.6199570894241333
COL9A2	0.2420261800289154	0.26141637563705444	0.22442388534545898	0.25677090883255005	0.2416544258594513	0.2786269187927246	0.1545122116804123	0.24005231261253357	0.0	0.22932620346546173	0.25114208459854126	0.23947912454605103	0.25652992725372314	0.25034886598587036	0.2341039776802063	0.23037444055080414	0.2170824408531189	0.2459663599729538	0.2567264437675476	0.2633075416088104	0.23828263580799103	0.23329921066761017	0.23786363005638123	0.19118481874465942	0.24125096201896667	0.24344715476036072	0.23380553722381592	0.2527547776699066	0.22834807634353638	0.24783435463905334	0.25712570548057556	0.25090476870536804	0.23094606399536133	0.24751076102256775	0.24565976858139038	0.23513972759246826	0.24551403522491455	0.2601110637187958	0.24462246894836426	0.0323668010532856	0.23610247671604156	0.2519986927509308	0.2465464323759079	0.24164611101150513	0.258381724357605	0.24542714655399323	0.25069910287857056	0.2696306109428406	0.2666434645652771
SMAP2	1.0	0.6092087626457214	0.8605709075927734	0.8098156452178955	0.4392901062965393	0.9588080644607544	0.6169565320014954	0.5983856916427612	0.5047101378440857	1.0	1.0	1.0	1.0	0.5820674896240234	1.0	0.3979736268520355	0.5394888520240784	0.5026353597640991	0.8188666701316833	0.6171156764030457	1.0	0.660775363445282	0.651610791683197	0.5323769450187683	1.0	0.5726717114448547	0.8143450617790222	1.0	0.8331232666969299	0.8717221021652222	0.9885828495025635	0.8918140530586243	0.49051177501678467	0.8636688590049744	1.0	0.6677708625793457	1.0	0.8571372032165527	0.9368060827255249	0.6088967323303223	0.7972053289413452	0.5460736751556396	0.7247837781906128	0.9619301557540894	1.0	1.0	1.0	0.9206667542457581	0.6080915331840515
ZFP69B	0.3802826404571533	0.2433808296918869	0.35069894790649414	0.35233765840530396	0.14405933022499084	0.1533760279417038	0.21817782521247864	0.250857412815094	0.24467182159423828	0.36894261837005615	0.36634647846221924	0.3607493042945862	0.3768344521522522	0.14395542442798615	0.3588521480560303	0.2844819128513336	0.20951728522777557	0.22008663415908813	0.3478868901729584	0.2747340202331543	0.3534602224826813	0.29210594296455383	0.33017516136169434	0.3150559067726135	0.3065948486328125	0.31804072856903076	0.3211318254470825	0.36676669120788574	0.35975226759910583	0.3339103162288666	0.36259931325912476	0.38332703709602356	0.13879835605621338	0.339952290058136	0.36681726574897766	0.23154954612255096	0.37423208355903625	0.3677399456501007	0.3637954294681549	0.21242475509643555	0.36249804496765137	0.1551549732685089	0.2018549144268036	0.3708172142505646	0.37143510580062866	0.3769785165786743	0.37935972213745117	0.3596080541610718	0.2869344651699066
ZFP69	0.33376333117485046	0.0	0.0	0.0	0.039610665291547775	0.0	0.0	0.0	0.0	0.08619997650384903	0.23338191211223602	0.0	0.0	0.0	0.0	0.0	0.10146214067935944	0.06903574615716934	0.2084742784500122	0.0	0.3192475736141205	0.0	0.0	0.0	0.32847023010253906	0.0	0.0	0.331768274307251	0.09598550945520401	0.0	0.038962386548519135	0.0952158123254776	0.0	0.24024242162704468	0.3291318416595459	0.0	0.0	0.1720365285873413	0.31551432609558105	0.0	0.27305954694747925	0.0	0.13006550073623657	0.14602845907211304	0.0	0.33210617303848267	0.1054183691740036	0.32592669129371643	0.0
EXO5	0.6131433248519897	0.6390191912651062	0.6117311716079712	0.5993448495864868	0.6311526894569397	0.6344037652015686	0.607975959777832	0.635870099067688	0.6135202646255493	0.6111612319946289	0.62825608253479	0.6036434173583984	0.6118015646934509	0.731831431388855	0.6182669997215271	0.5955082178115845	0.5994617938995361	0.7068607807159424	0.6231505274772644	0.6399197578430176	0.6073688268661499	0.5363280773162842	0.6040095090866089	0.7068243026733398	0.6106612086296082	0.6595509648323059	0.6077730059623718	0.609305202960968	0.6139464378356934	0.6504312753677368	0.6130139231681824	0.6422672271728516	0.6456065773963928	0.5835025310516357	0.6124251484870911	0.5406531095504761	0.6147584915161133	0.6114377379417419	0.6145225167274475	0.5940701961517334	0.6247446537017822	0.6643701195716858	0.5889134407043457	0.6188183426856995	0.6188493967056274	0.6096381545066833	0.6353099346160889	0.6246436834335327	0.6835132837295532
ZNF684	0.32384976744651794	0.23639535903930664	0.30849146842956543	0.3318954110145569	0.22206568717956543	0.32621949911117554	0.13770566880702972	0.24491523206233978	0.17299364507198334	0.31681913137435913	0.32669201493263245	0.31516945362091064	0.32005077600479126	0.07482591271400452	0.31065699458122253	0.0	0.16269080340862274	0.25571852922439575	0.3250633478164673	0.22043445706367493	0.32444828748703003	0.24366441369056702	0.2245149314403534	0.20956596732139587	0.31833600997924805	0.17396220564842224	0.3091575503349304	0.31712061166763306	0.32657158374786377	0.3195653557777405	0.3116745948791504	0.3145085573196411	0.13222837448120117	0.32711172103881836	0.32621750235557556	0.19218137860298157	0.3228084146976471	0.31298691034317017	0.3262036442756653	0.13615256547927856	0.3205556869506836	0.16196602582931519	0.24551606178283691	0.3169529438018799	0.33146753907203674	0.3164309561252594	0.32220396399497986	0.3190198838710785	0.24947889149188995
CITED4	0.8667320013046265	1.0	1.0	0.8703343868255615	1.0	0.895255982875824	1.0	1.0	0.9644976854324341	0.8586444854736328	0.8767961263656616	0.8601763248443604	1.0	1.0	0.9416121244430542	1.0	1.0	1.0	1.0	1.0	0.8673833012580872	1.0	1.0	1.0	0.8742265701293945	0.9866406321525574	0.9225873947143555	0.8705199360847473	1.0	0.8822523951530457	1.0	1.0	1.0	0.9522197842597961	0.8720414042472839	1.0	0.8754579424858093	1.0	0.8654364943504333	1.0	1.0	1.0	1.0	1.0	0.8722113966941833	0.8629486560821533	0.8821901679039001	0.8772892355918884	1.0
CTPS1	0.6772644519805908	0.1520848572254181	0.0	0.1744953840970993	0.0	0.35396140813827515	0.0	0.0	0.0	0.2427166998386383	0.4041025638580322	0.10048278421163559	0.0	0.12659963965415955	0.2679874002933502	0.0	0.0	0.0	0.0	0.09789443761110306	0.5665159225463867	0.0	0.0	0.0	0.0	0.0	0.22034387290477753	0.22926783561706543	0.19122520089149475	0.2878805994987488	0.0	0.11917276680469513	0.0	0.0	0.6525470018386841	0.010929109528660774	0.0	0.17838169634342194	0.0	0.0	0.17308160662651062	0.0	0.0	0.3754470944404602	0.0	0.0	0.0	0.4179629385471344	0.0
PPCS	0.7012519240379333	0.492423951625824	0.6177896857261658	0.6218344569206238	0.25291338562965393	0.68337482213974	0.32900500297546387	0.44888630509376526	0.4222359359264374	0.6836279630661011	0.7118291258811951	0.6782463192939758	0.6948216557502747	0.0	0.6546071171760559	0.21911752223968506	0.5474802255630493	0.23811765015125275	0.6170331835746765	0.5659799575805664	0.6970231533050537	0.49529463052749634	0.5250476598739624	0.2614770829677582	0.6944509148597717	0.28138816356658936	0.6291423439979553	0.6964152455329895	0.5861203074455261	0.6250351071357727	0.6646963953971863	0.5786576271057129	0.28930115699768066	0.6918418407440186	0.6998398900032043	0.4221881628036499	0.6793289184570312	0.6862196922302246	0.7000618577003479	0.3527703285217285	0.6141700744628906	0.48798802495002747	0.5726338028907776	0.6935218572616577	0.7089151740074158	0.6894769072532654	0.6917036771774292	0.4509546458721161	0.4615209102630615
PPIH	0.5737837553024292	0.5119526386260986	0.5673792958259583	0.5510501265525818	0.4063812792301178	0.5497949123382568	0.3977990448474884	0.44205981492996216	0.5119985342025757	0.5585597157478333	0.573043704032898	0.5619719624519348	0.571776270866394	0.37038299441337585	0.5483801364898682	0.35153505206108093	0.5500103831291199	0.44548550248146057	0.5776696801185608	0.5784944891929626	0.5712851285934448	0.5261515378952026	0.5315578579902649	0.41528433561325073	0.5671594142913818	0.4040350019931793	0.5575057864189148	0.5670996904373169	0.5372428894042969	0.5645376443862915	0.5624824166297913	0.5532630085945129	0.4264250695705414	0.5605964064598083	0.5650182962417603	0.4824327528476715	0.5565915703773499	0.5504225492477417	0.5590735673904419	0.3967786133289337	0.5741686224937439	0.5366227626800537	0.5382688045501709	0.5681905746459961	0.5748935341835022	0.5626968741416931	0.5632085204124451	0.5616701245307922	0.44583430886268616
YBX1	0.6338191628456116	0.6362259984016418	0.6178457736968994	0.6252122521400452	0.571138858795166	0.5774981379508972	0.6202784180641174	0.5990425944328308	0.6154808402061462	0.5931189656257629	0.6275699138641357	0.6100268363952637	0.6173293590545654	0.607724666595459	0.5894647240638733	0.5744003057479858	0.6256899833679199	0.6087005734443665	0.6257237195968628	0.6521524786949158	0.6142555475234985	0.5987733602523804	0.6114034652709961	0.6344618201255798	0.607209324836731	0.47491639852523804	0.6150820255279541	0.6114095449447632	0.6134010553359985	0.6234878897666931	0.6043038964271545	0.626676619052887	0.5724023580551147	0.628078043460846	0.6249827742576599	0.5904626846313477	0.6000722050666809	0.5896832942962646	0.6018437147140503	0.6299313902854919	0.6173223853111267	0.5917145609855652	0.6239007115364075	0.6211233735084534	0.6288279294967651	0.6111025810241699	0.6220574378967285	0.6130465269088745	0.6210941076278687
C1orf50	0.29213106632232666	0.1487727165222168	0.28487715125083923	0.2835754454135895	0.056581687182188034	0.2748110294342041	0.05080452188849449	0.07127916812896729	0.0	0.270099937915802	0.2947664260864258	0.2693190276622772	0.28986141085624695	0.20560359954833984	0.26898643374443054	0.0	0.0	0.14099301397800446	0.2900233268737793	0.1370181143283844	0.28697383403778076	0.26124078035354614	0.16755101084709167	0.02157895639538765	0.2863982915878296	0.0	0.27747267484664917	0.2835763096809387	0.28695276379585266	0.27253666520118713	0.2745671570301056	0.26854538917541504	0.026866629719734192	0.2844655215740204	0.2849622070789337	0.14924125373363495	0.2696598768234253	0.2727072238922119	0.28127002716064453	0.06727232038974762	0.28444528579711914	0.14420461654663086	0.26887401938438416	0.25326770544052124	0.26945456862449646	0.2845020294189453	0.27849411964416504	0.29007238149642944	0.10246632993221283
ERMAP	0.6010289788246155	0.5301437973976135	0.5949079990386963	0.5944814085960388	0.46673357486724854	0.6005174517631531	0.5802880525588989	0.6261235475540161	0.47333890199661255	0.5901002883911133	0.598741888999939	0.5846924185752869	0.583703875541687	0.5852353572845459	0.5408961176872253	0.29511481523513794	0.5715018510818481	0.572834312915802	0.567548930644989	0.666659951210022	0.5898755788803101	0.5379942655563354	0.5927150249481201	0.4720101058483124	0.5874589681625366	0.3862927258014679	0.5868680477142334	0.6030313372612	0.6059100031852722	0.4639025330543518	0.589111864566803	0.5716500878334045	0.10934467613697052	0.5737841129302979	0.6007425785064697	0.52396160364151	0.5939429998397827	0.5798591375350952	0.5973755121231079	0.5981671810150146	0.5817626714706421	0.5895094275474548	0.6019150614738464	0.5793129801750183	0.5752524137496948	0.595353901386261	0.5951235890388489	0.5847198367118835	0.5332436561584473
ZNF691	0.3881092667579651	0.384335458278656	0.3994619846343994	0.3818114697933197	0.42554378509521484	0.39630335569381714	0.383916974067688	0.3678189218044281	0.3845420777797699	0.38780832290649414	0.39253026247024536	0.39065006375312805	0.39918744564056396	0.6920574903488159	0.27551406621932983	0.0	0.3644465208053589	0.41042906045913696	0.39914917945861816	0.41268330812454224	0.38917621970176697	0.30156493186950684	0.3790193200111389	0.3942425847053528	0.38492536544799805	0.24468949437141418	0.4030173122882843	0.3830861747264862	0.5269758701324463	0.39558979868888855	0.39358678460121155	0.4019039273262024	0.4078681766986847	0.24160997569561005	0.39002132415771484	0.3839855194091797	0.38858461380004883	0.38695859909057617	0.3908884823322296	0.1984052062034607	0.3873029351234436	0.45589500665664673	0.412956565618515	0.3854157030582428	0.375760942697525	0.40000662207603455	0.4125634729862213	0.39650166034698486	0.20804397761821747
SLC2A1	0.6470428705215454	0.6435654759407043	0.6375381350517273	0.6418099403381348	0.38938698172569275	0.6128056049346924	0.6267483234405518	0.702642023563385	0.6514695286750793	0.6370174884796143	0.6484886407852173	0.634729266166687	0.63337641954422	0.24603503942489624	0.6300555467605591	0.6252296566963196	0.6288300156593323	0.6329458951950073	0.6475812196731567	0.6458926200866699	0.6296947002410889	0.6309013366699219	0.6410104036331177	0.6452237367630005	0.6463515758514404	0.66163569688797	0.6174845099449158	0.6455059051513672	0.611649751663208	0.6558576226234436	0.6228964328765869	0.630368709564209	0.4965617060661316	0.6594187021255493	0.6448208093643188	0.6004214286804199	0.6375592947006226	0.6434875130653381	0.6353126168251038	0.639509916305542	0.6234210133552551	0.6358628273010254	0.6210630536079407	0.6402999758720398	0.6459607481956482	0.6354818344116211	0.6538059115409851	0.6537817120552063	0.4789845645427704
CDC20	0.0	0.0	0.0	0.0	0.0	0.0	0.0	0.0	0.0	0.0	0.0	0.0	0.0	0.0	0.0	0.0	0.0	0.0	0.0	0.0	0.0	0.0	0.0	0.0	0.0	0.0	0.0	0.0	0.0	0.0	0.0	0.0	0.0	0.0	0.0	0.0	0.0	0.0	0.0	0.0	0.0	0.0	0.0	0.0	0.0	0.0	0.0	0.0	0.0
ELOVL1	0.6068053245544434	0.3734888732433319	0.36895525455474854	0.3087783753871918	0.14431887865066528	0.0	0.0	0.07741551101207733	0.23710402846336365	0.5842072367668152	0.6208618879318237	0.6071516275405884	0.5975227355957031	0.5703806281089783	0.5534161329269409	0.0	0.0	0.27084043622016907	0.5434263944625854	0.2643112540245056	0.5488455295562744	0.3135673999786377	0.0	0.20335550606250763	0.5423495173454285	0.3500041663646698	0.5920493006706238	0.6057280898094177	0.5020180344581604	0.10181035101413727	0.5810127258300781	0.5167293548583984	0.3008982837200165	0.34679314494132996	0.6012187004089355	0.3093859553337097	0.5836917161941528	0.5934959650039673	0.2658367156982422	0.30093711614608765	0.38208064436912537	0.0	0.20215024054050446	0.6065951585769653	0.3843807578086853	0.5987256765365601	0.5904872417449951	0.6220643520355225	0.3252433240413666
MED8	0.43881455063819885	0.0	0.0	0.0	0.0	0.0	0.0	0.0	0.0	0.0	0.0	0.0	0.12855477631092072	0.0	0.0	0.0	0.0	0.0	0.0	0.020725354552268982	0.3294636905193329	0.0	0.0	0.0	0.0	0.0	0.13583692908287048	0.4238981306552887	0.0	0.0	0.0	0.19851483404636383	0.0	0.0	0.43192166090011597	0.0	0.12442199885845184	0.0	0.39886534214019775	0.0	0.0	0.0	0.0	0.0	0.0	0.0	0.0014469176530838013	0.4315073788166046	0.0
SZT2	1.0	0.8895998001098633	1.0	1.0	0.7447286248207092	1.0	0.7339147329330444	0.6736493706703186	0.7541118860244751	1.0	1.0	1.0	1.0	1.0	1.0	0.7803245782852173	0.8045653104782104	0.9216343760490417	1.0	0.9965534806251526	1.0	0.7607713937759399	0.9275439977645874	0.8356808423995972	1.0	0.9347613453865051	1.0	1.0	1.0	1.0	1.0	1.0	0.6780697703361511	1.0	1.0	0.664614200592041	1.0	1.0	1.0	0.7191600799560547	1.0	0.8695414066314697	1.0	1.0	1.0	1.0	1.0	1.0	0.9928311109542847
HYI	0.6939281821250916	0.41953831911087036	0.0	0.6749598979949951	0.4606974422931671	0.6801460981369019	0.5015099048614502	0.27467966079711914	0.38744238018989563	0.46113863587379456	0.6921399831771851	0.6772091388702393	0.6909054517745972	0.6828533411026001	0.6739933490753174	0.0	0.6913983225822449	0.1963571161031723	0.657772421836853	0.036776021122932434	0.6897892951965332	0.5183380246162415	0.2888105511665344	0.0	0.682542085647583	0.7128020524978638	0.25782132148742676	0.6888196468353271	0.6574566960334778	0.4078465700149536	0.6742738485336304	0.6203358173370361	0.15136313438415527	0.2969304323196411	0.6811474561691284	0.5766710638999939	0.6805723905563354	0.6734970211982727	0.6905072331428528	0.6632063388824463	0.6033898591995239	0.49897274374961853	0.5644034743309021	0.6888081431388855	0.6990485191345215	0.34685537219047546	0.18942110240459442	0.6862609386444092	0.5760318636894226
KDM4A	0.47974228858947754	0.4494834542274475	0.4528517425060272	0.4732614755630493	0.3670305013656616	0.453247606754303	0.3365851938724518	0.43457069993019104	0.4117019474506378	0.47004982829093933	0.4781780540943146	0.4659111201763153	0.46877068281173706	0.42114415764808655	0.4588319659233093	0.23714324831962585	0.22983932495117188	0.4819023609161377	0.4732937812805176	0.47737351059913635	0.471468061208725	0.3822919726371765	0.4556637704372406	0.40200790762901306	0.4769814908504486	0.3733803629875183	0.4599287509918213	0.47587621212005615	0.47892433404922485	0.4777349829673767	0.4644416570663452	0.48367276787757874	0.2427186220884323	0.4754844009876251	0.4843033254146576	0.29873067140579224	0.46111857891082764	0.4613274037837982	0.4745200276374817	0.4546937942504883	0.47002723813056946	0.45583009719848633	0.47334444522857666	0.47091448307037354	0.4776565432548523	0.48109644651412964	0.49096566438674927	0.46495890617370605	0.4834429621696472
IPO13	0.5708708763122559	0.5727271437644958	0.5613832473754883	0.5613976120948792	0.5420090556144714	0.5736924409866333	0.5700097680091858	0.5723917484283447	0.5644917488098145	0.5491267442703247	0.5700052380561829	0.555470883846283	0.5621025562286377	0.5529265403747559	0.5703785419464111	0.5590453743934631	0.5540244579315186	0.5709239840507507	0.5559686422348022	0.5835745930671692	0.5613206624984741	0.5675109028816223	0.5574493408203125	0.5750042796134949	0.5727477073669434	0.5752596259117126	0.5602672696113586	0.5701632499694824	0.5547087788581848	0.5711056590080261	0.5607936978340149	0.5606874227523804	0.5650938749313354	0.5584515929222107	0.5578036308288574	0.5508845448493958	0.5605242252349854	0.5580458045005798	0.5526087880134583	0.5742812752723694	0.5561321973800659	0.556317150592804	0.5561670660972595	0.5590617060661316	0.5624481439590454	0.5574607849121094	0.5799598097801208	0.5565836429595947	0.5974535942077637
DPH2	0.5628915429115295	0.0	0.5526429414749146	0.052713535726070404	0.0	0.5563664436340332	0.0	0.0	0.0	0.39551472663879395	0.0	0.552309513092041	0.5663414001464844	0.0	0.0076453909277915955	0.4061740040779114	0.0	0.0	0.0	0.0	0.470486581325531	0.0	0.0	0.0	0.5478492379188538	0.1449381709098816	0.0	0.3685290813446045	0.0	0.0	0.09422463923692703	0.0	0.0	0.0	0.5449511408805847	0.0	0.0	0.5483829379081726	0.001712612807750702	0.0	0.1755821406841278	0.0	0.0	0.40466704964637756	0.3476570248603821	0.0693841427564621	0.0	0.5551744699478149	0.0
ATP6V0B	1.0	0.7469486594200134	1.0	0.9749962091445923	0.5161829590797424	1.0	0.4640379250049591	0.7427622675895691	0.6220958828926086	1.0	1.0	1.0	1.0	0.9501892328262329	1.0	0.46874746680259705	1.0	0.6025024056434631	0.8124604225158691	0.8318690061569214	1.0	0.7348070740699768	0.9236415028572083	0.5427862405776978	1.0	0.6149224042892456	1.0	1.0	0.9093501567840576	1.0	1.0	1.0	0.6795012354850769	0.9550105929374695	1.0	0.7122334837913513	1.0	1.0	1.0	0.9070127010345459	0.9676252007484436	0.8314036726951599	0.7352331280708313	1.0	1.0	1.0	1.0	1.0	0.6752561330795288
CCDC24	0.2735760807991028	0.4905736446380615	0.3204212486743927	0.2569170892238617	0.596156120300293	0.258478581905365	0.25219374895095825	0.41480007767677307	0.2752395272254944	0.26343539357185364	0.26543861627578735	0.2546181082725525	0.2781619131565094	1.0	0.273624449968338	0.4233340322971344	0.7175465822219849	0.4247147738933563	0.27536457777023315	0.3533148467540741	0.2734750211238861	0.2595662772655487	0.3186553716659546	0.3148660659790039	0.2748511731624603	0.4984966814517975	0.30812209844589233	0.26997366547584534	0.6687992811203003	0.26653343439102173	0.2664187252521515	0.33305323123931885	0.4186230003833771	0.27766987681388855	0.26632925868034363	0.31037071347236633	0.28349676728248596	0.2689514458179474	0.2638610303401947	0.30718129873275757	0.28592434525489807	0.6820955872535706	0.34219539165496826	0.2651941478252411	0.26759231090545654	0.2777683138847351	0.2865554988384247	0.2757764160633087	0.5744523406028748
DMAP1	0.6306971311569214	0.6293305158615112	0.618872344493866	0.6230746507644653	0.6214733123779297	0.607028067111969	0.541962742805481	0.526842474937439	0.469637393951416	0.6212512254714966	0.6392693519592285	0.6241580843925476	0.6351299285888672	0.6190502643585205	0.6137954592704773	0.43416741490364075	0.612800121307373	0.6394232511520386	0.6361672282218933	0.6668033599853516	0.6294193863868713	0.4697116017341614	0.5949155688285828	0.6167938709259033	0.6254779696464539	0.6264094114303589	0.6098708510398865	0.6457369923591614	0.6315973401069641	0.6321518421173096	0.6220423579216003	0.6184636950492859	0.4414280652999878	0.635423481464386	0.633992612361908	0.5183175802230835	0.6407813429832458	0.6047059893608093	0.6239491701126099	0.5700350403785706	0.6286855340003967	0.631312370300293	0.6288871765136719	0.6285852193832397	0.6422622203826904	0.6196706891059875	0.6341968774795532	0.6270560026168823	0.6593063473701477
RPS8	1.0	1.0	1.0	1.0	1.0	1.0	1.0	1.0	1.0	1.0	1.0	1.0	1.0	1.0	1.0	1.0	1.0	1.0	1.0	1.0	1.0	1.0	1.0	1.0	1.0	1.0	1.0	1.0	1.0	1.0	1.0	1.0	1.0	1.0	1.0	1.0	1.0	1.0	1.0	1.0	1.0	1.0	1.0	1.0	1.0	1.0	1.0	1.0	1.0
BEST4	0.4117756485939026	0.29760855436325073	0.3044746518135071	0.39208248257637024	0.3281797170639038	0.31919431686401367	0.3222994804382324	0.3084680736064911	0.21325312554836273	0.39188623428344727	0.4336201548576355	0.39016813039779663	0.35592415928840637	0.3886553645133972	0.39941659569740295	0.28547972440719604	0.3738836348056793	0.33686619997024536	0.3740743398666382	0.37002652883529663	0.37971508502960205	0.08947122097015381	0.23916734755039215	0.3902003765106201	0.4032737910747528	0.46074196696281433	0.22638021409511566	0.39541614055633545	0.03920382261276245	0.37277284264564514	0.378185898065567	0.4038545787334442	0.2516321539878845	0.2523598372936249	0.38771286606788635	0.1685706079006195	0.4066920280456543	0.1843208223581314	0.39380207657814026	0.10348235815763474	0.38248133659362793	0.374796599149704	0.4045088589191437	0.31583595275878906	0.397470086812973	0.395045667886734	0.4029873013496399	0.4216591715812683	0.3874407410621643
PLK3	1.0	1.0	1.0	1.0	1.0	1.0	1.0	1.0	1.0	1.0	1.0	1.0	1.0	1.0	1.0	1.0	1.0	1.0	1.0	1.0	1.0	1.0	1.0	1.0	1.0	1.0	1.0	1.0	1.0	1.0	1.0	1.0	0.9186174273490906	1.0	1.0	0.9144437909126282	1.0	1.0	1.0	1.0	1.0	1.0	1.0	1.0	1.0	1.0	1.0	1.0	1.0
BTBD19	0.5062277317047119	0.15752996504306793	0.2812933921813965	0.40008464455604553	0.21227307617664337	0.12105796486139297	0.0	0.20314247906208038	0.08171562850475311	0.12754367291927338	0.19947145879268646	0.5301493406295776	0.39463192224502563	0.5241028070449829	0.35498255491256714	0.28125	0.09102977812290192	0.2602144479751587	0.32872703671455383	0.5345410108566284	0.4527648985385895	0.04624301195144653	0.17616187036037445	0.1442127823829651	0.1909995973110199	0.42611443996429443	0.381457656621933	0.20775043964385986	0.33735954761505127	0.17105597257614136	0.21413511037826538	0.44846996665000916	0.0	0.20879799127578735	0.5067891478538513	0.0	0.3737553358078003	0.3218599259853363	0.1521671563386917	0.3670177757740021	0.0	0.31824105978012085	0.11591847240924835	0.12307936698198318	0.15343311429023743	0.512272834777832	0.5203158855438232	0.18775013089179993	0.09252242743968964
HECTD3	0.6373230218887329	0.6390754580497742	0.6408015489578247	0.6376155018806458	0.6248838305473328	0.6485792398452759	0.6570827960968018	0.6324484944343567	0.6510092616081238	0.6295456290245056	0.649763286113739	0.6267006397247314	0.6407293677330017	1.0	0.6519551277160645	0.6344969272613525	0.6420478224754333	0.6700124740600586	0.6355035901069641	0.6648947596549988	0.6364389657974243	0.6295790672302246	0.6301776170730591	0.6613391041755676	0.629836916923523	0.9250690937042236	0.6253359913825989	0.6340629458427429	0.6337034106254578	0.6394545435905457	0.6400272250175476	0.6490232944488525	0.6467210650444031	0.633849024772644	0.6356581449508667	0.6870839595794678	0.6431105136871338	0.626955509185791	0.6370106935501099	0.6583549380302429	0.6335124373435974	0.6300168633460999	0.6311160922050476	0.6331614255905151	0.648435652256012	0.6270022988319397	0.6504790782928467	0.6402899622917175	0.6794775128364563
UROD	0.42865467071533203	0.44450435042381287	0.43778935074806213	0.44318702816963196	0.4156424105167389	0.4425658583641052	0.46327003836631775	0.433474600315094	0.46716761589050293	0.4261622130870819	0.4354858994483948	0.42982444167137146	0.4390140771865845	0.4289880394935608	0.43357738852500916	0.417478084564209	0.4378430247306824	0.4524747431278229	0.4429728090763092	0.4605821371078491	0.43035390973091125	0.4274872839450836	0.4376432001590729	0.44292667508125305	0.4364562928676605	0.43296799063682556	0.4350452721118927	0.43921858072280884	0.43381810188293457	0.4586663246154785	0.4309331774711609	0.43466442823410034	0.4355285167694092	0.44788146018981934	0.43638190627098083	0.4233972132205963	0.444958359003067	0.42954379320144653	0.42326653003692627	0.444598525762558	0.43470603227615356	0.42233651876449585	0.4410313069820404	0.43480491638183594	0.4357917904853821	0.4282957911491394	0.4395640194416046	0.42510461807250977	0.4551726281642914
MUTYH	0.6541861891746521	0.24831849336624146	0.20117703080177307	0.4319000840187073	0.0	0.42875945568084717	0.08500507473945618	0.1813044250011444	0.19733236730098724	0.1122506856918335	0.39533209800720215	0.5497468113899231	0.38622021675109863	0.24991464614868164	0.5541286468505859	0.0	0.0	0.07651292532682419	0.3751501739025116	0.3063836991786957	0.6423548460006714	0.0	0.2929784953594208	0.2359791100025177	0.2865101099014282	0.19373458623886108	0.3538580536842346	0.5438367128372192	0.35224130749702454	0.33428987860679626	0.465941846370697	0.4499415457248688	0.21996989846229553	0.21150162816047668	0.6515691876411438	0.0	0.6394378542900085	0.3138761520385742	0.653283953666687	0.06424978375434875	0.14711663126945496	0.45083051919937134	0.45582935214042664	0.431107759475708	0.35272786021232605	0.6451930403709412	0.10169002413749695	0.27728787064552307	0.29476889967918396
TOE1	0.5739379525184631	0.7788825035095215	0.6999419927597046	0.7195596098899841	0.8881447911262512	0.5744326114654541	0.8201122879981995	1.0	0.7389382719993591	0.5729238390922546	0.5807052850723267	0.5626090168952942	0.5800948143005371	0.766651451587677	0.8185437321662903	0.9513671398162842	0.9540001749992371	0.7116684913635254	0.7480268478393555	0.8904270529747009	0.5721883177757263	0.9127053618431091	0.7637404203414917	0.8607701659202576	0.5777997374534607	1.0	0.6790149211883545	0.567053496837616	0.8081638216972351	0.5994681715965271	0.5675824284553528	0.7258514165878296	0.7194759845733643	0.6675423383712769	0.5704120993614197	0.6277294754981995	0.5820996761322021	0.566293478012085	0.5669793486595154	1.0	0.663358211517334	1.0	0.6893309950828552	0.5656368136405945	0.5831027626991272	0.5651514530181885	0.6167020201683044	0.5833303332328796	0.7712817788124084
PRDX1	1.0	0.0	0.0	0.0	0.0	0.0	0.0	0.0	0.0	0.2932177186012268	0.0005804048851132393	0.0	0.0	0.0	0.0	0.0	0.0	0.0	0.0	0.0	0.976006805896759	0.0	0.0	0.0	0.0	0.0	0.0	0.6332747936248779	0.01304740458726883	0.0	0.0	0.0	0.0	0.0	1.0	0.0	0.0	0.0	0.0	0.0	0.0	0.0	0.0	0.0	0.0	0.0	0.0	0.5966964960098267	0.0
AKR1A1	0.6405721306800842	0.5673830509185791	0.6364331841468811	0.6219230890274048	0.4617186188697815	0.6398416757583618	0.4707443416118622	0.4389461576938629	0.42518433928489685	0.6304808259010315	0.6608871817588806	0.6313179731369019	0.6468044519424438	0.3921915590763092	0.6371617317199707	0.3023175895214081	0.6373013257980347	0.40971124172210693	0.6511209607124329	0.5806407928466797	0.649842381477356	0.4568486511707306	0.6122052073478699	0.3490665555000305	0.6436545848846436	0.2882601320743561	0.6382014155387878	0.643435537815094	0.6581866145133972	0.6391041278839111	0.6228633522987366	0.5868276357650757	0.4195956587791443	0.6449042558670044	0.6394184231758118	0.49656447768211365	0.6289778351783752	0.638176441192627	0.6430884599685669	0.49834203720092773	0.6444873809814453	0.5140683650970459	0.6185746788978577	0.6485370993614197	0.6599361896514893	0.6492029428482056	0.634930431842804	0.5812569260597229	0.5190393328666687
NASP	0.7325125932693481	0.0	0.0	0.0	0.0	0.0	0.0	0.0	0.0	0.0	0.0	0.0	0.0	0.0	0.0	0.0	0.0	0.0	0.0	0.0	0.6196230053901672	0.0	0.0	0.0	0.0	0.0	0.0	0.25673627853393555	0.0	0.0	0.0	0.0	0.0	0.0	0.7132713198661804	0.0	0.0	0.0	0.0	0.0	0.0	0.0	0.0	0.0	0.0	0.0	4.3526291847229004e-05	0.3922325670719147	0.0
CCDC17	0.4490382969379425	0.35932886600494385	0.3706819415092468	0.32876160740852356	0.390669584274292	0.4622572958469391	0.1641644537448883	0.16727808117866516	0.3019723892211914	0.34551137685775757	0.025884879752993584	0.5018882751464844	0.40461522340774536	0.674950361251831	0.36638352274894714	0.3050885498523712	0.34630006551742554	0.44208627939224243	0.3545204699039459	0.5093473792076111	0.4330795705318451	0.25452542304992676	0.3074573576450348	0.16094231605529785	0.32683366537094116	0.42385491728782654	0.47836291790008545	0.5815572142601013	0.4864666759967804	0.45830288529396057	0.5027081370353699	0.4513271749019623	0.19338709115982056	0.1328544318675995	0.43374162912368774	0.05883342772722244	0.5031222701072693	0.46169671416282654	0.4554150104522705	0.5789490938186646	0.45240721106529236	0.42975369095802307	0.48148104548454285	0.2848406434059143	0.2077171504497528	0.514534592628479	0.5572718381881714	0.503869891166687	0.4408799409866333
GPBP1L1	0.7536349296569824	0.7129325866699219	0.746387779712677	0.7486237287521362	0.5503350496292114	0.7487784028053284	0.55731600522995	0.7070449590682983	0.5873585939407349	0.744641125202179	0.7584546804428101	0.7401585578918457	0.7537010312080383	0.5829342603683472	0.7308412194252014	0.4133524000644684	0.670759379863739	0.7398933172225952	0.7564429044723511	0.7224708795547485	0.7507991790771484	0.6748718023300171	0.7041941285133362	0.5991296768188477	0.7449734210968018	0.5607801675796509	0.7363924384117126	0.7445759177207947	0.7437764406204224	0.7546948194503784	0.740077018737793	0.749994158744812	0.4778949022293091	0.737790048122406	0.7529338598251343	0.5594879388809204	0.7429639101028442	0.7386745810508728	0.7477337121963501	0.7007880806922913	0.7545087337493896	0.7036773562431335	0.7340012788772583	0.7560268640518188	0.7471673488616943	0.7489534616470337	0.7603607177734375	0.7455755472183228	0.7496235966682434
TMEM69	0.5550782680511475	0.564906120300293	0.5488322973251343	0.5630249977111816	0.5413765907287598	0.5468615889549255	0.5706462264060974	0.5532246232032776	0.5578048825263977	0.5387921333312988	0.5611176490783691	0.5446259379386902	0.5569925308227539	0.5422881245613098	0.5350193381309509	0.56676185131073	0.5511100888252258	0.5682449340820312	0.5722050666809082	0.5779911875724792	0.54425048828125	0.5437127351760864	0.5507277250289917	0.5639936923980713	0.5517511963844299	0.5721574425697327	0.5572410225868225	0.5601587891578674	0.5462087988853455	0.5529158711433411	0.5438992977142334	0.5589889287948608	0.5520639419555664	0.5648534893989563	0.5500250458717346	0.5401928424835205	0.5608966946601868	0.549949586391449	0.542789101600647	0.5686078071594238	0.560073971748352	0.5376672744750977	0.5534990429878235	0.5500845313072205	0.5523606538772583	0.5535439252853394	0.5601575374603271	0.5494447350502014	0.5791159868240356
IPP	0.6356737017631531	0.0	0.176809623837471	0.04162430763244629	0.0	0.08248255401849747	0.0	0.11116989701986313	0.10169730335474014	0.10842861980199814	0.13675977289676666	0.14604556560516357	0.16025744378566742	0.0	0.15636339783668518	0.0	0.0	0.0	0.0	0.09218096733093262	0.5170684456825256	0.2029731124639511	0.1163657158613205	0.0	0.32637819647789	0.0	0.17986896634101868	0.2459133416414261	0.0	0.20190784335136414	0.06319822371006012	0.0	0.0	0.14357347786426544	0.5965729355812073	0.0	0.30632343888282776	0.13096146285533905	0.0	0.0	0.0	0.0	0.0	0.07115750014781952	0.07202114164829254	0.0	0.11312540620565414	0.18307963013648987	0.0
POMGNT1	0.7004046440124512	0.0	0.0	0.0	0.0	0.0	0.0	0.0	0.0	0.0	0.0	0.0	0.0	0.0	0.0	0.0	0.0	0.0	0.0	0.0	0.5805264115333557	0.0	0.0	0.0	0.0	0.0	0.0	0.249124214053154	0.003465550020337105	0.0	0.0	0.0	0.0	0.0	0.671591579914093	0.0	0.0	0.0	0.0015466846525669098	0.0	0.0	0.0	0.0	0.0	0.0	0.0	0.0	0.4084499478340149	0.0
LRRC41	0.5655648112297058	0.5620428323745728	0.5654260516166687	0.5509476661682129	0.5321866869926453	0.5404403209686279	0.5654478073120117	0.5282691121101379	0.530808687210083	0.5548954010009766	0.5733279585838318	0.554714560508728	0.5719638466835022	0.5104982256889343	0.5426139831542969	0.36103183031082153	0.5437809228897095	0.5773615837097168	0.5611754655838013	0.5719936490058899	0.5601629018783569	0.49826550483703613	0.5538811683654785	0.5404583215713501	0.555884599685669	0.4622414708137512	0.5435464382171631	0.5705002546310425	0.5740050077438354	0.5523123145103455	0.5507795214653015	0.5752025842666626	0.4257555902004242	0.5431286096572876	0.5671609044075012	0.49357256293296814	0.5702915787696838	0.5306659936904907	0.555688202381134	0.5667427778244019	0.5741806626319885	0.5371120572090149	0.5539922714233398	0.5628029108047485	0.5659952163696289	0.5612629055976868	0.5669478178024292	0.5546202659606934	0.5961268544197083
UQCRH	0.7251958250999451	0.17028015851974487	0.4708443582057953	0.46635913848876953	0.0	0.24788318574428558	0.0	0.0	0.08605018258094788	0.6049941182136536	0.5979859232902527	0.4018363952636719	0.5320822596549988	0.0	0.35641422867774963	0.0	0.02566865272819996	0.0	0.30285805463790894	0.3846915662288666	0.720112144947052	0.15370310842990875	0.2821284532546997	0.0	0.7190954089164734	0.0	0.43289703130722046	0.7310402393341064	0.2681679129600525	0.4900570809841156	0.3336230516433716	0.45136013627052307	0.0	0.3946969211101532	0.7172960042953491	0.19104057550430298	0.6886961460113525	0.6176498532295227	0.4554031789302826	0.0005048476159572601	0.42634013295173645	0.0	0.18954721093177795	0.5438746213912964	0.6623480916023254	0.6187114715576172	0.41222262382507324	0.6819421052932739	0.04962017759680748
NSUN4	0.8049935698509216	0.19255341589450836	0.2126927375793457	0.22818945348262787	0.04435417801141739	0.3341967761516571	0.0	0.1062767505645752	0.2593168020248413	0.4153616428375244	0.28284844756126404	0.20024526119232178	0.428361177444458	0.0	0.20158952474594116	0.0	0.0	0.16209977865219116	0.040188565850257874	0.24620185792446136	0.7334273457527161	0.27611470222473145	0.12651434540748596	0.2459965944290161	0.15002010762691498	0.20758730173110962	0.07109023630619049	0.5564408302307129	0.0	0.07626689970493317	0.03017883375287056	0.12114325910806656	0.0	0.0	0.7936801314353943	0.0	0.17914150655269623	0.3200184404850006	0.11367826163768768	0.059389084577560425	0.0	0.0	0.19285710155963898	0.06748689711093903	0.25187650322914124	0.2959655821323395	0.27818846702575684	0.4654730558395386	0.0
FAAH	0.0	0.0	0.0	0.0	0.0	0.0	0.0	0.0	0.0	0.0	0.0	0.0	0.0	0.0	0.0	0.0	0.0	0.0	0.0	0.0	0.0	0.0	0.0	0.0	0.0	0.0	0.0	0.0	0.0	0.0	0.0	0.0	0.0	0.0	0.0	0.0	0.0	0.0	0.0	0.0	0.0	0.0	0.0	0.0	0.0	0.0	0.0	0.0	0.0
MKNK1	0.7484784722328186	0.25460976362228394	0.4888673424720764	0.47386184334754944	0.15182261168956757	0.34975847601890564	0.08476486802101135	0.22233547270298004	0.22855572402477264	0.5573304295539856	0.6759395599365234	0.7413268089294434	0.6204648613929749	0.3588915765285492	0.5338417887687683	0.0	0.0317876935005188	0.30043572187423706	0.47404375672340393	0.3946788012981415	0.6783618927001953	0.2652975618839264	0.32404905557632446	0.21001143753528595	0.7037475109100342	0.17309723794460297	0.5344001650810242	0.745570719242096	0.45102569460868835	0.5067068338394165	0.5044288635253906	0.4488198757171631	0.050217628479003906	0.4852679669857025	0.7575463652610779	0.2186441421508789	0.7376323342323303	0.6956896781921387	0.654097855091095	0.2703813314437866	0.49028220772743225	0.22083257138729095	0.43481162190437317	0.5412694215774536	0.3510582447052002	0.744781494140625	0.6209809184074402	0.33108094334602356	0.2876485586166382
MOB3C	0.5751948952674866	0.0	0.427219957113266	0.5606284737586975	0.0	0.0	0.030449112877249718	0.2651849091053009	0.0	0.04697804898023605	0.36141276359558105	0.5694514513015747	0.5350158214569092	0.6165061593055725	0.08543945848941803	0.0	0.09929732978343964	0.0	0.5383689999580383	0.3958318829536438	0.564834475517273	0.201719731092453	0.3496852219104767	0.4306979179382324	0.28134822845458984	0.29240140318870544	0.5575774312019348	0.5704005360603333	0.4838661849498749	0.14457781612873077	0.27585193514823914	0.49794453382492065	0.2755182981491089	0.5168284177780151	0.5736328363418579	0.058185942471027374	0.49091458320617676	0.2944096028804779	0.0034377723932266235	0.12968890368938446	0.4561571478843689	0.18462230265140533	0.31327497959136963	0.5615962147712708	0.24202099442481995	0.2944178879261017	0.31578972935676575	0.5729520916938782	0.18994848430156708
ATPAF1	0.5533933043479919	0.0	0.1901172697544098	0.12724894285202026	0.0	0.45096519589424133	0.0	0.04143907502293587	0.11459275335073471	0.4991839528083801	0.23953458666801453	0.2965296804904938	0.3968835473060608	0.0	0.21403656899929047	0.0	0.0	0.14995679259300232	0.2586229145526886	0.24318760633468628	0.5541864037513733	0.20050399005413055	0.0	0.18463312089443207	0.4882410168647766	0.0	0.1857573688030243	0.5430812239646912	0.1724870502948761	0.06166739761829376	0.3605678677558899	0.2569180727005005	0.034262992441654205	0.29267653822898865	0.5398445725440979	0.15107420086860657	0.531476616859436	0.423811137676239	0.0	0.0	0.3609648048877716	0.0	0.25145286321640015	0.406940758228302	0.18707354366779327	0.27394238114356995	0.26198485493659973	0.27120834589004517	0.027078736573457718
EFCAB14	0.9603180289268494	0.9568628668785095	0.9569665193557739	0.930104672908783	0.8356270790100098	0.933356761932373	0.9636775255203247	0.945189356803894	0.9472728371620178	0.949951171875	0.9578813314437866	0.9419898390769958	0.9542266726493835	0.6770579814910889	0.9279147386550903	0.6589280962944031	0.8635708093643188	0.9607672095298767	0.9481260180473328	0.9828208684921265	0.9469301700592041	0.9381266832351685	0.9340471625328064	0.9585930109024048	0.9447622895240784	0.7967650294303894	0.9230219721794128	0.9661548137664795	0.9674699306488037	0.9317885637283325	0.9429017901420593	0.9511851668357849	0.8458863496780396	0.9581841230392456	0.9650441408157349	0.8887134194374084	0.9665981531143188	0.9268016815185547	0.942597508430481	0.9602376222610474	0.9436785578727722	0.9258463978767395	0.9351775050163269	0.9586446285247803	0.9539778232574463	0.9579843282699585	0.9669560790061951	0.9428119659423828	0.9949471950531006
CMPK1	0.7193719148635864	0.0	0.0	0.0	0.0	0.0	0.0	0.0	0.0	0.0	3.783777356147766e-05	0.0	0.0	0.0	0.00010637938976287842	0.0	0.0	0.0	0.0024840831756591797	0.0	0.6105598211288452	0.0	0.0	0.0	0.0	0.0	0.0	0.24830473959445953	0.0	0.0	0.0	0.0	0.0	0.0	0.69228595495224	0.0	0.0	0.0	0.0	0.0	0.0	0.0	0.0	0.0	0.0	0.0	0.0	0.7053975462913513	0.0
CDKN2C	0.3710612952709198	0.20750705897808075	0.2977844774723053	0.3238731622695923	0.0	0.2022847682237625	0.056825608015060425	0.13420070707798004	0.0	0.3491629362106323	0.3733534812927246	0.367430716753006	0.30357569456100464	0.0	0.2784111201763153	0.1606568694114685	0.0	0.15818101167678833	0.24272871017456055	0.1873587965965271	0.36010342836380005	0.08911658823490143	0.2345837652683258	0.20216122269630432	0.35907378792762756	0.0	0.3491867482662201	0.3626837432384491	0.1963685154914856	0.3643326759338379	0.35027021169662476	0.37283840775489807	0.0	0.265813410282135	0.3637489378452301	0.2278696745634079	0.3447239398956299	0.34154006838798523	0.3659687042236328	0.18925657868385315	0.3511910140514374	0.0	0.1920102834701538	0.3618465065956116	0.371528297662735	0.3660450577735901	0.34744396805763245	0.3595588803291321	0.21086587011814117
RNF11	0.7274009585380554	0.7397754788398743	0.7194911241531372	0.7250815629959106	0.6886728405952454	0.6854279041290283	0.6790066957473755	0.7595360279083252	0.7324228882789612	0.7079761028289795	0.7285462617874146	0.7035351991653442	0.7070067524909973	0.32916778326034546	0.7048842906951904	0.43741700053215027	0.7654762268066406	0.6406974196434021	0.7214946746826172	0.7502244710922241	0.7116860747337341	0.7345062494277954	0.7126518487930298	0.7168824076652527	0.7318256497383118	0.6364192962646484	0.7414391040802002	0.7046602964401245	0.7123264670372009	0.7196138501167297	0.7116415500640869	0.7272220849990845	0.5491321682929993	0.7424649000167847	0.7167465090751648	0.7223402857780457	0.7182813882827759	0.6948826313018799	0.7041439414024353	0.8011436462402344	0.7171603441238403	0.6513660550117493	0.694023847579956	0.7169620990753174	0.7265479564666748	0.7087492942810059	0.7294706106185913	0.7082221508026123	0.7035253047943115
EPS15	1.0	0.5511494874954224	0.7991194725036621	0.7711140513420105	0.27106478810310364	0.6942287087440491	0.3885999321937561	0.45501312613487244	0.5224977135658264	1.0	1.0	1.0	1.0	0.0	0.6975539326667786	0.14968302845954895	0.19797049462795258	0.5216074585914612	0.7238340973854065	0.6214484572410583	1.0	0.5465039610862732	0.6177577376365662	0.440175324678421	1.0	0.4398093819618225	0.7570306062698364	1.0	0.6955666542053223	0.7368949055671692	0.8661367297172546	0.79585862159729	0.3040362596511841	0.7638923525810242	1.0	0.4718444049358368	1.0	0.9499702453613281	0.9201779365539551	0.40985867381095886	0.7166274785995483	0.3637864589691162	0.6528576016426086	0.884414792060852	1.0	1.0	0.9279785752296448	0.7480416893959045	0.5426504015922546
OSBPL9	0.6907675862312317	0.0	0.03573305904865265	0.0	0.0	0.0	0.0	0.0	0.0	0.004846509546041489	0.11981401592493057	0.055782027542591095	0.07250471413135529	0.0	0.0	0.0	0.0	0.0	0.0	0.0	0.6173078417778015	0.0	0.0	0.0	0.0	0.0	0.0	0.32058802247047424	0.0758342444896698	0.0	0.0	0.13734698295593262	0.0	0.0	0.6760526299476624	0.0	0.08689208328723907	0.08693002164363861	0.0	0.0	0.0	0.0	0.0	0.0	0.0	0.15343350172042847	0.0	0.0	0.0
TXNDC12	0.48464852571487427	0.46640798449516296	0.46683627367019653	0.4562539756298065	0.44445985555648804	0.4733676612377167	0.4503593444824219	0.46936726570129395	0.4520314335823059	0.4594247043132782	0.48020872473716736	0.4611424505710602	0.48074570298194885	0.3190530836582184	0.4531063437461853	0.2650907635688782	0.4636063575744629	0.46138352155685425	0.48180654644966125	0.48603060841560364	0.47330325841903687	0.4591963291168213	0.46994510293006897	0.40764784812927246	0.4717593789100647	0.15114562213420868	0.4586651027202606	0.4716433584690094	0.46742570400238037	0.4748682379722595	0.46495726704597473	0.47414112091064453	0.2979869246482849	0.4644418954849243	0.47984829545021057	0.4292967915534973	0.4715059995651245	0.46355047821998596	0.46797728538513184	0.48220163583755493	0.4728519320487976	0.4425497055053711	0.44794338941574097	0.47603169083595276	0.4797855615615845	0.4775715470314026	0.4705187976360321	0.4737749397754669	0.4786246716976166
KTI12	0.5460919737815857	1.0	0.8959769606590271	0.6882621049880981	1.0	0.5623565912246704	1.0	1.0	0.9136902093887329	0.5400213599205017	0.5439671874046326	0.5312252044677734	0.6830552220344543	1.0	0.816617488861084	1.0	1.0	1.0	1.0	1.0	0.5584570169448853	1.0	0.92087721824646	1.0	0.5515121817588806	0.9290399551391602	0.8348769545555115	0.5329409837722778	0.929231584072113	0.7314561009407043	0.6822426319122314	0.8649826049804688	0.9955474734306335	0.8745901584625244	0.54936283826828	0.8828101754188538	0.5669309496879578	0.5329827666282654	0.5281450748443604	1.0	0.8790616393089294	1.0	0.8889796733856201	1.0	0.5594568848609924	0.5362453460693359	0.6106045246124268	0.5534317493438721	1.0
BTF3L4	0.7663644552230835	0.0	0.0	0.11667638272047043	0.0	0.0	0.0	0.0	0.0	0.18163907527923584	0.16843894124031067	0.09172385931015015	0.08779542148113251	0.0	0.0	0.0	0.0	0.0	0.0	0.0	0.6691990494728088	0.0	0.0	0.0	0.09509552270174026	0.0	0.0	0.3472703695297241	0.18823546171188354	0.0	0.0	0.2971661686897278	0.0	0.13524584472179413	0.7450441718101501	0.0	0.0	0.08332901448011398	0.0	0.0	0.0	0.0	0.02077537775039673	0.21046635508537292	0.0	0.0	0.0	0.508957028388977	0.0
CC2D1B	0.9260119199752808	1.0	1.0	0.9149237275123596	1.0	0.9286366701126099	1.0	0.991427481174469	0.9507532119750977	0.92586749792099	0.9336845874786377	0.9160709977149963	1.0	1.0	0.9400829672813416	1.0	1.0	1.0	1.0	1.0	0.9493908882141113	0.9850336313247681	0.9294456839561462	1.0	0.9392967820167542	1.0	1.0	0.9198200106620789	1.0	1.0	1.0	1.0	0.9997879266738892	1.0	0.9285097122192383	0.9034221768379211	0.9307770729064941	0.9237618446350098	0.9365041851997375	1.0	1.0	1.0	1.0	0.9377471208572388	0.9414974451065063	0.9239106178283691	1.0	1.0	1.0
PRPF38A	0.718091607093811	0.6802552342414856	0.700417160987854	0.7102028131484985	0.6208033561706543	0.7011442184448242	0.5532404780387878	0.6791171431541443	0.6182964444160461	0.6978819370269775	0.7234065532684326	0.7084439396858215	0.7120591402053833	0.6157311201095581	0.6981176733970642	0.4154374301433563	0.6727832555770874	0.6798206567764282	0.7184919118881226	0.7237390875816345	0.7126819491386414	0.6811584830284119	0.6739831566810608	0.5832622051239014	0.7097344398498535	0.6842928528785706	0.7063367366790771	0.714484453201294	0.713903546333313	0.710663914680481	0.7089937925338745	0.7227895259857178	0.4805891513824463	0.7008096575737	0.7135567665100098	0.6230303645133972	0.7039044499397278	0.6926586627960205	0.7045015692710876	0.7312589883804321	0.7071473598480225	0.6766226291656494	0.6937236189842224	0.7134243845939636	0.7178371548652649	0.711333155632019	0.7256290912628174	0.7104641795158386	0.7132138609886169
GPX7	0.5042487382888794	0.5042393207550049	0.48586928844451904	0.47862592339515686	0.39487865567207336	0.4787951111793518	0.4708764851093292	0.5052187442779541	0.4722200632095337	0.48699846863746643	0.49371230602264404	0.4961038827896118	0.5060381889343262	0.2790539562702179	0.47629907727241516	0.46302637457847595	0.484159380197525	0.4823378622531891	0.5008035898208618	0.4897497892379761	0.4874420166015625	0.4833928644657135	0.4853053689002991	0.5063575506210327	0.4891819357872009	0.49189749360084534	0.4790070652961731	0.49512484669685364	0.4787273705005646	0.5057966709136963	0.5003873705863953	0.5103201866149902	0.4972480237483978	0.48169487714767456	0.4982553720474243	0.4756016433238983	0.5079305768013	0.4741666316986084	0.49509143829345703	0.30182647705078125	0.49562373757362366	0.4741438031196594	0.4785570502281189	0.5053377747535706	0.4948344826698303	0.490784615278244	0.49712973833084106	0.4877042770385742	0.5006456971168518
COA7	0.5425958037376404	0.52080237865448	0.537064254283905	0.5232334733009338	0.5119063854217529	0.5227921605110168	0.36582520604133606	0.5600928664207458	0.5056980848312378	0.5327160954475403	0.5403270721435547	0.5315621495246887	0.5323461294174194	0.43395209312438965	0.523890495300293	0.4148520827293396	0.2567814290523529	0.47105157375335693	0.528469979763031	0.5409314632415771	0.533456027507782	0.532076895236969	0.5246185660362244	0.5389619469642639	0.5328100919723511	0.4479820430278778	0.5199456214904785	0.5317752957344055	0.5563200116157532	0.5359054803848267	0.5382352471351624	0.5476407408714294	0.3316395878791809	0.5256427526473999	0.5396075248718262	0.33182165026664734	0.5422078371047974	0.5323671698570251	0.5350504517555237	0.5358090400695801	0.5201261043548584	0.5245413780212402	0.5287314653396606	0.5342459082603455	0.537847638130188	0.5271314978599548	0.5401100516319275	0.5236856937408447	0.5614298582077026
ZYG11B	1.0	0.5640640258789062	0.7870312929153442	0.6176490187644958	0.40717315673828125	0.6396499872207642	0.4855313301086426	0.4739878475666046	0.5899263620376587	0.7813622355461121	0.8777389526367188	0.8108975291252136	0.7448909282684326	0.24001933634281158	0.6958479285240173	0.33561283349990845	0.17079690098762512	0.4515543580055237	0.6781628727912903	0.6684266328811646	0.9674809575080872	0.5885787606239319	0.6058146357536316	0.48952072858810425	0.7951292991638184	0.4678187668323517	0.7868853807449341	0.8355953097343445	0.6450916528701782	0.45817920565605164	0.8204984664916992	0.73033607006073	0.36642736196517944	0.6629132032394409	1.0	0.46797090768814087	0.8318795561790466	0.5895677208900452	0.7226277589797974	0.4325130581855774	0.5473437905311584	0.4652380347251892	0.6695021390914917	0.6203168630599976	0.6003354787826538	1.0	0.7331517338752747	0.7532928586006165	0.42179545760154724
ECHDC2	0.5445947647094727	0.0	0.08335612714290619	0.0	0.0	0.0	0.0	0.0	0.0	0.12525764107704163	0.15330247581005096	0.3057842254638672	0.25374361872673035	0.0	0.19177916646003723	0.0	0.0	0.0	0.0	0.0	0.413529634475708	0.0	0.0	0.0	0.0	0.0	0.1209149956703186	0.31009364128112793	0.010773174464702606	0.0	0.46726518869400024	0.07657057046890259	0.0	0.0	0.5052922368049622	0.0	0.4151667058467865	0.3303430676460266	0.15051600337028503	0.0	0.017508529126644135	0.0	0.0	0.0	0.11230827867984772	0.39020147919654846	0.19883061945438385	0.19174188375473022	0.0
CPT2	0.6133992075920105	0.6136804223060608	0.596682071685791	0.6069954633712769	0.5753455758094788	0.5896292924880981	0.6000493168830872	0.5987348556518555	0.6089963316917419	0.5981925129890442	0.6102491617202759	0.6052256226539612	0.6070903539657593	0.5993935465812683	0.6005500555038452	0.48822110891342163	0.5943112373352051	0.6007741093635559	0.6130110025405884	0.6277347207069397	0.61528080701828	0.5950250625610352	0.5975396037101746	0.622393012046814	0.6046148538589478	0.6168022155761719	0.595999538898468	0.6200793981552124	0.6545014977455139	0.6052968502044678	0.6037126183509827	0.6659040451049805	0.614093542098999	0.6117551922798157	0.6213861107826233	0.515999972820282	0.6220827102661133	0.593062698841095	0.6099331378936768	0.6262258887290955	0.6321378350257874	0.6113409399986267	0.5995017290115356	0.6341918706893921	0.6128795742988586	0.6213177442550659	0.6190068125724792	0.6394025087356567	0.6352908611297607
MAGOH	0.7555309534072876	0.7241017818450928	0.7407004833221436	0.7325685024261475	0.5316164493560791	0.7273091673851013	0.607882022857666	0.7393505573272705	0.7045339345932007	0.7218714356422424	0.7479920983314514	0.7196897268295288	0.7372266054153442	0.5830767750740051	0.7220815420150757	0.557643711566925	0.7488574981689453	0.6332057118415833	0.7500500679016113	0.7456552386283875	0.7402012348175049	0.71471107006073	0.7269208431243896	0.6593961715698242	0.7440279126167297	0.6065779328346252	0.7249166965484619	0.7426578998565674	0.7415840029716492	0.7464504837989807	0.7255181074142456	0.7334161400794983	0.5933343768119812	0.7321527004241943	0.7411258220672607	0.6648736000061035	0.7285338044166565	0.7135202288627625	0.7353399991989136	0.7534394860267639	0.7350673675537109	0.7106649279594421	0.7209875583648682	0.7467219829559326	0.7517750859260559	0.7345826029777527	0.74558025598526	0.7385945916175842	0.6913158297538757
LRP8	0.7651995420455933	0.34485065937042236	0.23933212459087372	0.15701931715011597	0.0	0.3256226181983948	0.024783652275800705	0.0	0.021446265280246735	0.12088649719953537	0.19085104763507843	0.49238523840904236	0.2846831679344177	0.0	0.1835189312696457	0.0	0.0	0.23133373260498047	0.08736118674278259	0.0	0.6530444622039795	0.046528562903404236	0.05490488559007645	0.15305714309215546	0.19687789678573608	0.2872602343559265	0.18197330832481384	0.5749790668487549	0.11171339452266693	0.1435886025428772	0.26671233773231506	0.46908849477767944	0.043470777571201324	0.18911084532737732	0.7541098594665527	0.0	0.2079322338104248	0.45430418848991394	0.22572249174118042	0.2074480652809143	0.153205007314682	0.0	0.13478520512580872	0.22028666734695435	0.2934098243713379	0.45843586325645447	0.31634411215782166	0.2881074845790863	0.09362734854221344
NDC1	0.5895296931266785	0.10603064298629761	0.0	0.05702655017375946	0.0	0.0	0.0	0.0	0.06652404367923737	0.09701117128133774	0.0	0.21033842861652374	0.39990007877349854	0.0	0.141166552901268	0.0	0.0	0.0	0.04341493919491768	0.0	0.5016667246818542	0.0	0.1386435329914093	0.0	0.0	0.0	0.12020204961299896	0.18000009655952454	0.0	0.0	0.0	0.1840026080608368	0.0	0.0	0.5630563497543335	0.055161960422992706	0.12665648758411407	0.25605034828186035	0.19252076745033264	0.0	0.0	0.0	0.0	0.07299810647964478	0.051537178456783295	0.036936935037374496	0.0	0.3759656548500061	0.007771532982587814
YIPF1	0.539115309715271	0.14502859115600586	0.12057855725288391	0.2555077075958252	0.0	0.2299676537513733	0.10660398751497269	0.1726374477148056	0.11508841812610626	0.5280580520629883	0.5480155944824219	0.12205873429775238	0.21698781847953796	0.0	0.0867329090833664	0.0	0.0	0.21394720673561096	0.2394547164440155	0.2411702573299408	0.5353460311889648	0.0	0.28474757075309753	0.08727434277534485	0.4945416748523712	0.13322438299655914	0.3639136254787445	0.5124332308769226	0.2532392740249634	0.13801811635494232	0.4274711012840271	0.3705878257751465	0.0927281379699707	0.18894219398498535	0.5369749069213867	0.18455317616462708	0.5170943737030029	0.5237395167350769	0.18691016733646393	0.0023606792092323303	0.34478288888931274	0.0	0.24651983380317688	0.48321032524108887	0.4284176826477051	0.5353163480758667	0.5234670639038086	0.25107377767562866	0.23498305678367615
HSPB11	0.6884628534317017	0.27400195598602295	0.4549027681350708	0.5128381252288818	0.07167612016201019	0.2596125602722168	0.0611463263630867	0.2071569710969925	0.21095937490463257	0.6642605662345886	0.7034902572631836	0.6346715092658997	0.534330427646637	0.0	0.515521764755249	0.0	0.0	0.12388207018375397	0.4300724267959595	0.3054865002632141	0.6773622035980225	0.0	0.2894345819950104	0.1697836071252823	0.6786545515060425	0.10800935328006744	0.4804345965385437	0.6858634948730469	0.3232010006904602	0.6821715831756592	0.468767374753952	0.3637053072452545	0.08682547509670258	0.3782516419887543	0.68317049741745	0.24673548340797424	0.6642903685569763	0.36036890745162964	0.44768083095550537	0.0947997197508812	0.45464494824409485	0.0	0.28891366720199585	0.5059921145439148	0.6844120621681213	0.6744146347045898	0.6782628893852234	0.32163745164871216	0.04758448898792267
LRRC42	0.6078923940658569	0.1088503897190094	0.3951021134853363	0.5395900011062622	0.12594862282276154	0.4842495322227478	0.1996028572320938	0.07204677164554596	0.3286592960357666	0.5999295115470886	0.610247015953064	0.563093900680542	0.5441070795059204	0.0	0.3920215964317322	0.0	0.0	0.1350342333316803	0.47054314613342285	0.3616858422756195	0.6029890775680542	0.3653559386730194	0.11356686055660248	0.24152931571006775	0.4863181412220001	0.2858375608921051	0.540972888469696	0.428781658411026	0.3863165080547333	0.59665846824646	0.5157355666160583	0.5421695709228516	0.1022176593542099	0.3674052357673645	0.6095044612884521	0.23587489128112793	0.5958815217018127	0.6021786332130432	0.6030476093292236	0.23070430755615234	0.5124345421791077	0.1913570761680603	0.4154442846775055	0.5906269550323486	0.5932148694992065	0.502631664276123	0.5416569709777832	0.4615357518196106	0.2603992819786072
TMEM59	0.6938897967338562	0.36633720993995667	0.520020067691803	0.5737824440002441	0.18393000960350037	0.4399479925632477	0.1664506494998932	0.31231749057769775	0.25185662508010864	0.6652553081512451	0.7077977061271667	0.6816401481628418	0.6828041076660156	0.0	0.5440621376037598	0.0	0.3035242557525635	0.2596336007118225	0.4524911940097809	0.4094648063182831	0.6875007748603821	0.2775135040283203	0.4137900173664093	0.18599086999893188	0.6912277936935425	0.0	0.5300527215003967	0.6926988363265991	0.6198114156723022	0.6028960943222046	0.6572495102882385	0.5011453032493591	0.1250225007534027	0.5553345084190369	0.699857234954834	0.2858804762363434	0.6568712592124939	0.684319019317627	0.7046095132827759	0.3316810727119446	0.579864501953125	0.3279601037502289	0.4782509207725525	0.6888228058815002	0.6937586665153503	0.6853976845741272	0.6833655834197998	0.700128436088562	0.34694379568099976
TCEANC2	0.9433110952377319	0.5864219069480896	0.7874772548675537	0.6911574602127075	0.3824658691883087	0.7077641487121582	0.48644983768463135	0.4033699035644531	0.5683028697967529	0.8324746489524841	0.8985319137573242	0.942609965801239	0.8285068869590759	0.5123587846755981	0.5143429636955261	0.2725796103477478	0.2787279486656189	0.5614097118377686	0.8051929473876953	0.7117142081260681	0.9452349543571472	0.43809255957603455	0.5759478211402893	0.49577799439430237	0.7854135036468506	0.45198938250541687	0.6140363216400146	0.9442901611328125	0.7526447176933289	0.697955310344696	0.8200794458389282	0.7367216348648071	0.40277034044265747	0.5147443413734436	0.927664577960968	0.33174848556518555	0.8118476271629333	0.8238043785095215	0.8315420746803284	0.38006696105003357	0.6108971834182739	0.3616684675216675	0.6090965867042542	0.7106825113296509	0.6999899744987488	0.9427051544189453	0.8146252632141113	0.7633497714996338	0.6101144552230835
CYB5RL	0.43844547867774963	0.2613266408443451	0.3326902985572815	0.3803456425666809	0.12444844841957092	0.30017638206481934	0.0953962430357933	0.07638999819755554	0.1947687566280365	0.38205286860466003	0.3646351397037506	0.4350349009037018	0.4374699890613556	0.26545602083206177	0.2583266794681549	0.05350244790315628	0.055760063230991364	0.20989730954170227	0.42834097146987915	0.309556782245636	0.4008845090866089	0.13053297996520996	0.19606319069862366	0.11760706454515457	0.2202504277229309	0.20961201190948486	0.27620169520378113	0.4378812909126282	0.2904689311981201	0.15884242951869965	0.38927096128463745	0.2885381877422333	0.1603080928325653	0.16368775069713593	0.4300767183303833	0.15981189906597137	0.33530285954475403	0.2893037796020508	0.3320384919643402	0.0388103723526001	0.2971886396408081	0.17609503865242004	0.25027912855148315	0.25386887788772583	0.21062412858009338	0.44199156761169434	0.32261043787002563	0.3617705702781677	0.16004455089569092
MRPL37	0.5745851993560791	0.5420058965682983	0.5638867020606995	0.5642197132110596	0.4131161868572235	0.5725321769714355	0.4516284465789795	0.4497641324996948	0.4735261797904968	0.560841977596283	0.5824074149131775	0.5592819452285767	0.5766798853874207	0.3480655252933502	0.5559313297271729	0.30880892276763916	0.5027039647102356	0.5077975392341614	0.5828240513801575	0.5797119140625	0.5673646926879883	0.5347663760185242	0.5519707798957825	0.4709436595439911	0.5678319931030273	0.34523192048072815	0.5593155026435852	0.574439525604248	0.5777587890625	0.5743708610534668	0.5582358241081238	0.571425199508667	0.3983302712440491	0.5612353682518005	0.5747233629226685	0.4794299602508545	0.5637974143028259	0.5541714429855347	0.5670076608657837	0.44347959756851196	0.5627981424331665	0.5178794264793396	0.5752162933349609	0.5709840059280396	0.5773205161094666	0.5712921619415283	0.564867377281189	0.5626091361045837	0.5645456910133362
SSBP3	0.8118732571601868	0.4456605911254883	0.6089761257171631	0.6861245036125183	0.21412435173988342	0.6637654900550842	0.30261191725730896	0.45373329520225525	0.4664129912853241	0.7923795580863953	0.8270649313926697	0.8021102547645569	0.734226644039154	0.0	0.6118132472038269	0.1973951756954193	0.2382287085056305	0.32016751170158386	0.5930007100105286	0.47036078572273254	0.8144676685333252	0.4583982825279236	0.5286861658096313	0.4252345860004425	0.8141417503356934	0.34399107098579407	0.6617209911346436	0.8180952668190002	0.4122007191181183	0.7790712714195251	0.7758452892303467	0.4694965183734894	0.253439337015152	0.6017863750457764	0.8134568333625793	0.42354556918144226	0.7973806858062744	0.7983033061027527	0.8174039721488953	0.36614513397216797	0.5459887981414795	0.2600902318954468	0.46796008944511414	0.7344401478767395	0.8159329295158386	0.806850790977478	0.8179774284362793	0.49468210339546204	0.33091965317726135
PARS2	0.3897636830806732	0.35952115058898926	0.2061913162469864	0.22280341386795044	0.06463354825973511	0.3598342537879944	0.29512131214141846	0.08998005837202072	0.2410399466753006	0.3940180242061615	0.40671244263648987	0.3884682357311249	0.39403727650642395	0.13944178819656372	0.20326395332813263	0.09532436728477478	0.0	0.4044639468193054	0.309303343296051	0.2776615023612976	0.39497584104537964	0.0973697081208229	0.3425476551055908	0.3542056679725647	0.39909282326698303	0.31725913286209106	0.21995672583580017	0.4028704762458801	0.43090498447418213	0.14569087326526642	0.3825035095214844	0.4113655984401703	0.3978126645088196	0.26276934146881104	0.397120863199234	0.3697652220726013	0.16093625128269196	0.35374313592910767	0.39864426851272583	0.10482373833656311	0.3828374743461609	0.24904988706111908	0.16008765995502472	0.3927147686481476	0.09453581273555756	0.3926062285900116	0.148159459233284	0.39746415615081787	0.33646923303604126
TTC22	0.3649132251739502	0.053548410534858704	0.2214781641960144	0.25644928216934204	0.0	0.0	0.0	0.0	0.0	0.35625553131103516	0.37825679779052734	0.35894033312797546	0.36426687240600586	0.0	0.12844569981098175	0.0	0.0	0.06826545298099518	0.0	0.1632874459028244	0.36929428577423096	0.0	0.0	0.06787954270839691	0.3667982220649719	0.0421975739300251	0.0	0.37081149220466614	0.10229901969432831	0.17687883973121643	0.36140164732933044	0.14631424844264984	0.0	0.1221015602350235	0.3742455244064331	0.0	0.3562578558921814	0.3620915710926056	0.36975687742233276	0.0	0.0	0.0	0.11898006498813629	0.0	0.3693244755268097	0.3673553168773651	0.36264568567276	0.36620229482650757	0.06765387952327728
DHCR24	0.0	0.0	0.0	0.0	0.0	0.0	0.0	0.0	0.0	0.0	0.0	0.0	0.0	0.0	0.0	0.0	0.0	0.0	0.0	0.0	0.0	0.0	0.0	0.0	0.0	0.0	0.0	0.0	0.0	0.0	0.0	0.0	0.0	0.0	0.0	0.0	0.0	0.0	0.0	0.0	0.0	0.0	0.0	0.0	0.0	0.0	0.0	0.0	0.0
USP24	1.0	0.6764747500419617	0.9609506130218506	1.0	0.4242578148841858	0.9671698212623596	0.521332323551178	0.5263574719429016	0.650392472743988	1.0	1.0	1.0	1.0	0.4345272481441498	0.8837795257568359	0.3945696949958801	0.4630741477012634	0.7021917104721069	0.8505048155784607	0.7197158932685852	1.0	0.6519687175750732	0.7300682067871094	0.7028108239173889	1.0	0.7130264043807983	0.9211210012435913	1.0	0.7966803312301636	0.9807392954826355	1.0	0.9678399562835693	0.5623661279678345	0.8258150219917297	1.0	0.5448461771011353	1.0	1.0	1.0	0.54571533203125	0.796932578086853	0.5022128820419312	0.7547076344490051	0.9827300906181335	1.0	1.0	1.0	1.0	0.6666548252105713
OMA1	0.7611823678016663	0.19867466390132904	0.4121304452419281	0.32996177673339844	0.0	0.31462740898132324	0.050740648061037064	0.08675118535757065	0.17537496984004974	0.519914984703064	0.5546441674232483	0.6046254634857178	0.5540092587471008	0.0	0.26973703503608704	0.0	0.0	0.14768801629543304	0.3238983750343323	0.28435635566711426	0.6546877026557922	0.1446973830461502	0.24398458003997803	0.12452825158834457	0.39902013540267944	0.11260895431041718	0.31877657771110535	0.7444470524787903	0.45352354645729065	0.27102017402648926	0.4361988604068756	0.1495673656463623	0.10455964505672455	0.25130563974380493	0.7516894340515137	0.15051192045211792	0.34884321689605713	0.35689762234687805	0.2997560501098633	0.06251811981201172	0.36224231123924255	0.0	0.2722736597061157	0.35276347398757935	0.2781391441822052	0.60321044921875	0.3490874469280243	0.3603416085243225	0.20610535144805908
MYSM1	1.0	0.9192656874656677	1.0	1.0	0.7687365412712097	1.0	0.7205603718757629	0.607537031173706	0.7507750391960144	1.0	1.0	1.0	1.0	0.8176577687263489	1.0	0.6677109003067017	0.796278715133667	0.8548352122306824	1.0	0.9821208119392395	1.0	0.7266708016395569	0.8505423665046692	0.8033377528190613	1.0	0.9383110404014587	1.0	1.0	0.88349449634552	1.0	1.0	1.0	0.519141674041748	1.0	1.0	0.6754045486450195	1.0	1.0	1.0	0.6805862784385681	0.9973742961883545	0.7572818994522095	1.0	1.0	1.0	1.0	1.0	1.0	0.8302271366119385
JUN	1.0	1.0	1.0	1.0	1.0	1.0	1.0	1.0	1.0	1.0	1.0	1.0	1.0	1.0	1.0	0.7299836874008179	1.0	1.0	1.0	1.0	1.0	1.0	1.0	1.0	1.0	0.8098923563957214	1.0	1.0	1.0	1.0	1.0	0.9101909399032593	0.8147907853126526	1.0	1.0	1.0	1.0	1.0	1.0	1.0	1.0	1.0	0.9413970708847046	1.0	1.0	1.0	1.0	1.0	0.7848582863807678
HOOK1	0.8326231241226196	0.1807367503643036	0.19217483699321747	0.30720293521881104	0.08898942917585373	0.39602741599082947	0.2768743634223938	0.1500328928232193	0.17106255888938904	0.25602924823760986	0.42493167519569397	0.37194234132766724	0.4125610291957855	0.0	0.3642100989818573	0.18913884460926056	0.0	0.11359791457653046	0.2373688966035843	0.22076328098773956	0.743999719619751	0.17577223479747772	0.1720578968524933	0.32048311829566956	0.26575106382369995	0.36702653765678406	0.3345644474029541	0.31575846672058105	0.24150434136390686	0.13442133367061615	0.3295617699623108	0.3562380373477936	0.22330743074417114	0.18190345168113708	0.8270393013954163	0.19309931993484497	0.20409496128559113	0.2646107077598572	0.09242886304855347	0.11557041108608246	0.33286088705062866	0.22933591902256012	0.11823421716690063	0.35016879439353943	0.0	0.3590850532054901	0.07890818268060684	0.43774011731147766	0.32683005928993225
TM2D1	0.8835230469703674	0.25981104373931885	0.2782810628414154	0.29700151085853577	0.0	0.26233676075935364	0.11981517821550369	0.1173766627907753	0.2332901507616043	0.5641383528709412	0.5881524682044983	0.6328619122505188	0.592387855052948	0.0	0.16622890532016754	0.0	0.0	0.1684148907661438	0.31981003284454346	0.31104615330696106	0.8170776963233948	0.2276904284954071	0.4190343916416168	0.14377187192440033	0.5861784815788269	0.0	0.3454136252403259	0.73655104637146	0.4170973300933838	0.13882894814014435	0.29317206144332886	0.46533453464508057	0.044571008533239365	0.4464567005634308	0.8836497664451599	0.11764268577098846	0.3672001361846924	0.48791831731796265	0.4660753309726715	0.19132448732852936	0.2926257252693176	0.0	0.32371845841407776	0.4546445310115814	0.4784354567527771	0.6301372647285461	0.2534114718437195	0.23908264935016632	0.16898639500141144
L1TD1	0.6117170453071594	0.491731733083725	0.576492190361023	0.3628111481666565	0.4315469563007355	0.29970818758010864	0.22879140079021454	0.14978428184986115	0.06377199292182922	0.5991596579551697	0.6151280403137207	0.32205674052238464	0.5963134765625	0.87626713514328	0.1717383861541748	0.15977229177951813	0.5121765732765198	0.15392374992370605	0.3227856755256653	0.2078239768743515	0.5985802412033081	0.14609375596046448	0.5337620973587036	0.2324468046426773	0.20951518416404724	0.442501425743103	0.6062437295913696	0.5953255295753479	0.5881051421165466	0.20445097982883453	0.34687742590904236	0.609459400177002	0.2598264813423157	0.26413437724113464	0.6077353358268738	0.3017112910747528	0.5084671974182129	0.6184003949165344	0.4825259745121002	0.336847186088562	0.07928576320409775	0.36410462856292725	0.5813875794410706	0.4774729013442993	0.48771217465400696	0.6056046485900879	0.5165489315986633	0.4796636700630188	0.4484289586544037
USP1	0.6820307970046997	0.1542043834924698	0.4647921323776245	0.4663092792034149	0.0	0.4046773314476013	0.1425870954990387	0.43639442324638367	0.272246390581131	0.6621391177177429	0.6921380162239075	0.672059178352356	0.5784842371940613	0.0	0.5673755407333374	0.0	0.0	0.47284549474716187	0.5350273847579956	0.3104170262813568	0.6774613857269287	0.26652538776397705	0.30750685930252075	0.14051713049411774	0.537134051322937	0.12220612913370132	0.47129517793655396	0.6850260496139526	0.3602913022041321	0.4759941101074219	0.5138440132141113	0.4309532046318054	0.0	0.4582980275154114	0.6802224516868591	0.2009800225496292	0.5404492616653442	0.2776641547679901	0.6933528184890747	0.166917622089386	0.5315055251121521	0.0	0.3410585820674896	0.33450618386268616	0.2741290032863617	0.6777384877204895	0.5348334908485413	0.6790390610694885	0.04845981299877167
ATG4C	0.6206031441688538	0.0	0.0	0.0	0.0	0.0	0.0	0.0	0.0	0.0	0.11190681904554367	0.20154204964637756	0.2009286880493164	0.0	0.007549397647380829	0.0	0.0	0.0	0.0	0.11347667872905731	0.5657927989959717	0.048245981335639954	0.0	0.0	0.11824242025613785	0.0	0.0	0.2533808946609497	0.012922845780849457	0.0	0.155949205160141	0.10288775712251663	0.0	0.0	0.6285821199417114	0.0	0.15984150767326355	0.1336728185415268	0.005274917930364609	0.0	0.1341181844472885	0.0	0.0	0.0	0.1343662589788437	0.16083402931690216	0.0	0.156279057264328	0.0
ALG6	0.6615549325942993	0.2718978822231293	0.45409074425697327	0.44375330209732056	0.0	0.3272494673728943	0.055538929998874664	0.1394903063774109	0.1999567747116089	0.5352885127067566	0.5751331448554993	0.6616896986961365	0.5361008644104004	0.0	0.36342042684555054	0.0	0.0	0.1929517537355423	0.34226807951927185	0.24279533326625824	0.6508006453514099	0.15702813863754272	0.2914143204689026	0.21013760566711426	0.616342306137085	0.18634474277496338	0.47982966899871826	0.6541459560394287	0.3213036060333252	0.4036801755428314	0.49948129057884216	0.41513675451278687	0.08597847819328308	0.3691681921482086	0.6614630222320557	0.22290430963039398	0.5113400220870972	0.48606234788894653	0.3871553838253021	0.13526633381843567	0.3846895098686218	0.07945524156093597	0.3237132430076599	0.3177964687347412	0.3713572919368744	0.6464146971702576	0.46885767579078674	0.5012331604957581	0.1893724799156189
EFCAB7	0.4980309009552002	0.14039185643196106	0.1503264307975769	0.18984128534793854	0.0	0.15967142581939697	0.0	0.0	0.0932079404592514	0.33606454730033875	0.27527058124542236	0.48676013946533203	0.3607935309410095	0.0	0.20788615942001343	0.0	0.0	0.15567675232887268	0.20612362027168274	0.17448973655700684	0.4447160065174103	0.0	0.09437018632888794	0.14759385585784912	0.22365334630012512	0.14145532250404358	0.17758725583553314	0.4227483868598938	0.14056584239006042	0.1504134237766266	0.21103926002979279	0.21681740880012512	0.08827108889818192	0.08727004379034042	0.48973923921585083	0.05859384313225746	0.2935488224029541	0.26656395196914673	0.11818300187587738	0.04938912391662598	0.20037910342216492	0.0	0.12588447332382202	0.267119437456131	0.1511320173740387	0.33303457498550415	0.21017420291900635	0.24632394313812256	0.06144726276397705
JAK1	1.0	0.0	0.22252729535102844	0.21822188794612885	0.0	0.23951312899589539	0.0	0.0	0.0	0.3125332295894623	0.4091898798942566	0.3164612650871277	0.3593629002571106	0.0	0.18518242239952087	0.0	0.0	0.0	0.07137728482484818	0.11816636472940445	0.8877894878387451	0.03585651144385338	0.05203885957598686	0.0	0.3698306083679199	0.0	0.11242454499006271	0.5616431832313538	0.051805995404720306	0.07466490566730499	0.15361782908439636	0.2289324253797531	0.0	0.08113506436347961	0.9856987595558167	0.0	0.3630874454975128	0.21213197708129883	0.0	0.0	0.02384394407272339	0.0	0.02721363678574562	0.1780688315629959	0.2988471984863281	0.37088415026664734	0.23243418335914612	0.256978303194046	0.0
LEPROT	0.9260338544845581	0.7288731336593628	0.7724205255508423	0.8504449725151062	0.5691510438919067	0.8382776975631714	0.0	0.6530759930610657	0.38591766357421875	0.9174548983573914	0.9280882477760315	0.9234723448753357	0.6037347912788391	0.9225940108299255	0.8705595135688782	0.33801132440567017	0.8914597034454346	0.36514750123023987	0.8698065280914307	0.7806078791618347	0.9208920001983643	0.04945715516805649	0.2811533510684967	0.4916750192642212	0.7096651196479797	0.5257532596588135	0.9038224220275879	0.9245296120643616	0.8492767214775085	0.7541118860244751	0.9033635854721069	0.7864826321601868	0.42664188146591187	0.6468997001647949	0.9157836437225342	0.6303118467330933	0.9118868112564087	0.6055896878242493	0.8717606067657471	0.5520097613334656	0.7657490372657776	0.37078791856765747	0.791671633720398	0.8880214095115662	0.9239817261695862	0.910142183303833	0.7621820569038391	0.9153351187705994	0.49261799454689026
PDE4B	0.7732358574867249	0.2114090621471405	0.30680394172668457	0.5703656673431396	0.0	0.39969971776008606	0.07004721462726593	0.49946853518486023	0.31123900413513184	0.221052348613739	0.2807602286338806	0.1342281997203827	0.32311299443244934	0.0	0.47556450963020325	0.0	0.0	0.0	0.07358051836490631	0.38362425565719604	0.7214388847351074	0.22859978675842285	0.3252912759780884	0.052531272172927856	0.43856585025787354	0.2394780069589615	0.23384208977222443	0.39539968967437744	0.011404421180486679	0.26660484075546265	0.13287873566150665	0.316463828086853	0.0	0.37525492906570435	0.7761706113815308	0.0	0.41534119844436646	0.4228571951389313	0.32765012979507446	0.35383161902427673	0.08360704034566879	0.03187724947929382	0.16032089293003082	0.19844424724578857	0.7692821621894836	0.22704273462295532	0.4911070168018341	0.005357236601412296	0.0
MIER1	1.0	0.12089617550373077	0.28270700573921204	0.22277948260307312	0.0	0.4287266731262207	0.0	0.0	0.23529767990112305	0.2992734909057617	0.5111808180809021	0.271770715713501	0.4044332504272461	0.0	0.36955201625823975	0.0	0.0	0.09257685393095016	0.2818991243839264	0.28728535771369934	0.9111367464065552	0.0	0.21622200310230255	0.0	0.10570923238992691	0.0	0.2872295081615448	0.6418706178665161	0.11088630557060242	0.0	0.22805294394493103	0.42292705178260803	0.022676507011055946	0.22416962683200836	1.0	0.0	0.027110278606414795	0.21686765551567078	0.0896272137761116	0.0	0.13363660871982574	0.0	0.14483876526355743	0.2306903898715973	0.16019068658351898	0.4431975483894348	0.21433454751968384	0.33849281072616577	0.0
SLC35D1	0.7529004812240601	0.6963574886322021	0.744534969329834	0.7264272570610046	0.5309281349182129	0.7201496362686157	0.6290369629859924	0.7350097894668579	0.7304619550704956	0.7238311171531677	0.7382851243019104	0.7288938760757446	0.7355664372444153	0.37673822045326233	0.7157498598098755	0.570437490940094	0.6102746725082397	0.6790792346000671	0.7228070497512817	0.6956510543823242	0.7425723671913147	0.7166809439659119	0.7187080383300781	0.7296221852302551	0.7307053208351135	0.723285973072052	0.71812504529953	0.7336938381195068	0.7092132568359375	0.7389607429504395	0.7341530919075012	0.7595423460006714	0.42256972193717957	0.7231857776641846	0.7423148155212402	0.5840784907341003	0.7372176051139832	0.7244370579719543	0.7266650795936584	0.649990975856781	0.716750979423523	0.7126173377037048	0.714102029800415	0.7317773699760437	0.7468007802963257	0.7364431023597717	0.7646844983100891	0.7462314367294312	0.6871772408485413
SERBP1	0.8412280678749084	0.3535507917404175	0.60439133644104	0.4828279912471771	0.0	0.5772596597671509	0.09033767879009247	0.18861433863639832	0.25614508986473083	0.825016975402832	0.8490652441978455	0.8376710414886475	0.6999591588973999	0.0	0.2652556300163269	0.0	0.0	0.297757089138031	0.4396733045578003	0.3686235249042511	0.8399406671524048	0.21778729557991028	0.24864104390144348	0.21145300567150116	0.8292248249053955	0.0	0.579792320728302	0.8418806791305542	0.5350359082221985	0.5944450497627258	0.7442707419395447	0.513064444065094	0.0439876914024353	0.5043145418167114	0.8389617204666138	0.3936781585216522	0.8075826168060303	0.8381103277206421	0.6188609600067139	0.0	0.5164163112640381	0.0	0.4581714868545532	0.7160717844963074	0.643682062625885	0.8285710215568542	0.5935126543045044	0.8369876742362976	0.32037585973739624
GADD45A	0.7323912978172302	0.0	0.0	0.3823142647743225	0.0	0.0	0.0	0.38010114431381226	0.0	0.0	0.0	0.0	0.0	0.0	0.7142109870910645	0.0	0.0	0.23808898031711578	0.0	0.2752009332180023	0.6180189251899719	0.5669230222702026	0.0	0.6460049152374268	0.2655125856399536	0.509148120880127	0.0	0.7349740266799927	0.006375581957399845	0.41011884808540344	0.6226683855056763	0.0	0.1432582139968872	0.0	0.6980007290840149	0.5389593839645386	0.06172259524464607	0.7101453542709351	0.0	0.23635023832321167	0.36446771025657654	0.26297563314437866	0.0	0.0	0.0	0.15470464527606964	0.0	0.7222474217414856	0.0
LRRC40	0.7742823362350464	0.278112530708313	0.3090350329875946	0.3713109791278839	0.04044848680496216	0.15356221795082092	0.07521873712539673	0.14764785766601562	0.18841473758220673	0.43424931168556213	0.613153874874115	0.7348923683166504	0.535862922668457	0.0	0.4006114602088928	0.0	0.0	0.19873835146427155	0.37053465843200684	0.32410600781440735	0.7214081287384033	0.24121776223182678	0.25792741775512695	0.2601034343242645	0.5275384783744812	0.29766374826431274	0.5018256902694702	0.7519581317901611	0.41313832998275757	0.36929771304130554	0.41702911257743835	0.5952066779136658	0.041275251656770706	0.31397223472595215	0.762294590473175	0.18811780214309692	0.5002824664115906	0.46326950192451477	0.22829771041870117	0.1521364450454712	0.4214683473110199	0.10384660214185715	0.28980621695518494	0.3319869339466095	0.48705318570137024	0.6643320322036743	0.49130454659461975	0.3609056770801544	0.20579954981803894
SRSF11	1.0	0.4082116484642029	0.46475186944007874	0.5704890489578247	0.0	0.38749298453330994	0.0	0.04296062886714935	0.12792590260505676	0.6908348202705383	0.6172491312026978	1.0	0.8624531030654907	0.24207548797130585	0.6932404637336731	0.0	0.0	0.275372177362442	0.3609711825847626	0.47054094076156616	1.0	0.0	0.3355558216571808	0.16155464947223663	0.4521164894104004	0.3164547085762024	0.6998811364173889	1.0	0.4954778552055359	0.32125693559646606	0.7896265983581543	0.7601265907287598	0.0	0.39983946084976196	1.0	0.04798978567123413	0.927794337272644	0.7808669805526733	0.5520387291908264	0.13042420148849487	0.41426464915275574	0.0	0.44642123579978943	0.357454389333725	0.510697603225708	1.0	0.8374572396278381	0.8608030676841736	0.24498248100280762
ANKRD13C	0.7734118103981018	0.39126041531562805	0.6268733143806458	0.5960209965705872	0.22240665555000305	0.5777803659439087	0.24817216396331787	0.39460819959640503	0.4044901132583618	0.7688098549842834	0.7874526977539062	0.77202308177948	0.6778358817100525	0.2266542613506317	0.5824127197265625	0.14555597305297852	0.18242210149765015	0.3770737946033478	0.5030490756034851	0.4822472631931305	0.7656549215316772	0.360867977142334	0.46092814207077026	0.3610686957836151	0.709430456161499	0.4750016927719116	0.584190309047699	0.7762356996536255	0.4668971300125122	0.5439846515655518	0.6699432134628296	0.6613821983337402	0.22482097148895264	0.5221068859100342	0.7761179208755493	0.3477236032485962	0.7077796459197998	0.7192198634147644	0.6043986082077026	0.2941756248474121	0.4702591300010681	0.32177165150642395	0.43632814288139343	0.638717532157898	0.6546948552131653	0.7744272947311401	0.725410521030426	0.681379497051239	0.3537280857563019
ZRANB2	1.0	0.5690507292747498	0.6583222150802612	0.6694228649139404	0.21709617972373962	0.6965343952178955	0.12936745584011078	0.27409040927886963	0.4434942901134491	0.9651896953582764	0.7695980668067932	1.0	0.926477313041687	0.6208179593086243	0.734882116317749	0.14456990361213684	0.15157058835029602	0.3958193063735962	0.7869728207588196	0.7069027423858643	0.9909216165542603	0.29313552379608154	0.5657574534416199	0.27007555961608887	0.7347022294998169	0.435471773147583	0.9421803951263428	1.0	0.6837587356567383	0.7434375882148743	1.0	0.8371618986129761	0.09623757004737854	0.5476680397987366	1.0	0.1801467388868332	1.0	0.8214650750160217	0.7624677419662476	0.2989901006221771	0.7872155904769897	0.39430058002471924	0.6865929365158081	0.6216264367103577	0.7393035292625427	1.0	0.9942420125007629	1.0	0.4806141257286072
CRYZ	0.38081127405166626	0.055069342255592346	0.0	0.1820327341556549	0.0	0.0	0.0	0.0	0.0	0.1799412965774536	0.22697171568870544	0.0	0.0	0.0	0.0	0.0	0.0	0.0	0.0	0.0	0.2603805661201477	0.0	0.0	0.0	0.11275742948055267	0.0	0.08320221304893494	0.2247534543275833	0.14716212451457977	0.0	0.0	0.04231561720371246	0.0	0.0	0.3770272433757782	0.0	0.0	0.3743058145046234	0.0	0.0	0.0	0.0	0.0	0.304345041513443	0.0	0.3764551877975464	0.0	0.3780296742916107	0.0
TYW3	0.7896158695220947	0.0	0.0	0.04279188811779022	0.0	0.0	0.0	0.0	0.08170735836029053	0.08598703145980835	0.06921175867319107	0.04737890511751175	0.15750658512115479	0.0	0.013265235349535942	0.0	0.0	0.0	0.0	0.0	0.703430712223053	0.0	0.0	0.0	0.0	0.0	0.0	0.5928582549095154	0.10157311707735062	0.0	0.0	0.0	0.0	0.0	0.7838300466537476	0.0	0.0	0.0	0.003869354724884033	0.0	0.0	0.0	0.0	0.0	0.0	0.0	0.0	0.42446380853652954	0.0
ACADM	0.6567513346672058	0.354013592004776	0.6110247373580933	0.54120272397995	0.07441112399101257	0.48677858710289	0.15401849150657654	0.26741933822631836	0.28903862833976746	0.6350533962249756	0.6614954471588135	0.636847972869873	0.6457911133766174	0.0	0.5039969086647034	0.0	0.0	0.3580719232559204	0.5761724710464478	0.41220909357070923	0.6475598812103271	0.43325138092041016	0.4194546937942505	0.3109250068664551	0.6531882882118225	0.06562303751707077	0.5090475082397461	0.6513556838035583	0.6332495212554932	0.5267412066459656	0.6316401362419128	0.5139954090118408	0.09582354873418808	0.5516594648361206	0.6449205279350281	0.32073163986206055	0.6256294250488281	0.6402618885040283	0.654427170753479	0.21252718567848206	0.6576152443885803	0.1805856078863144	0.448277086019516	0.6495115756988525	0.6590112447738647	0.6464547514915466	0.6494848132133484	0.29757270216941833	0.41124197840690613
RABGGTB	0.8236851096153259	0.8299155831336975	0.817854642868042	0.8140471577644348	0.7710403800010681	0.7822850346565247	0.7064276933670044	0.7982690930366516	0.7968199849128723	0.7992636561393738	0.8255771994590759	0.8052595853805542	0.8122643828392029	0.8056984543800354	0.797944188117981	0.6538445949554443	0.8165723085403442	0.8227060437202454	0.8151141405105591	0.825074315071106	0.8024948835372925	0.7795014977455139	0.8032792210578918	0.8129110336303711	0.8255925178527832	0.7173252701759338	0.7918168902397156	0.8184117078781128	0.8129785060882568	0.8125027418136597	0.8106656670570374	0.8222485780715942	0.6597357988357544	0.7898596525192261	0.8159520626068115	0.7098644971847534	0.8205627799034119	0.7949215769767761	0.8086233735084534	0.8198376893997192	0.8045127987861633	0.7808263301849365	0.7979221940040588	0.8054134845733643	0.8198773860931396	0.8034453988075256	0.8212729096412659	0.8038082122802734	0.8082311153411865
PIGK	0.7198461294174194	0.29558005928993225	0.5655699372291565	0.5459812879562378	0.09919343888759613	0.49212655425071716	0.22224721312522888	0.2407921552658081	0.33931106328964233	0.7008387446403503	0.7198654413223267	0.7053148150444031	0.6363641619682312	0.0	0.5017136931419373	0.078965924680233	0.0	0.2797697186470032	0.45692771673202515	0.3625275790691376	0.7127852439880371	0.3416125774383545	0.37783774733543396	0.2542158365249634	0.7086762189865112	0.18064960837364197	0.5163679122924805	0.7090219855308533	0.37387096881866455	0.527219831943512	0.6050469875335693	0.3475119471549988	0.1709054857492447	0.48812541365623474	0.7114806175231934	0.3183828890323639	0.6801280379295349	0.6001916527748108	0.47812551259994507	0.22790248692035675	0.5377406477928162	0.23080088198184967	0.3991919755935669	0.6140750050544739	0.6860251426696777	0.6998608112335205	0.591797411441803	0.5935899615287781	0.24915067851543427
USP33	1.0	0.43994200229644775	0.46496784687042236	0.5252893567085266	0.18032407760620117	0.3855372667312622	0.21769756078720093	0.21492643654346466	0.3623217046260834	0.43383169174194336	0.6691937446594238	0.9273141026496887	0.6739482879638672	0.3272979259490967	0.5177692174911499	0.13915646076202393	0.023022277280688286	0.354142963886261	0.5518953204154968	0.5539010763168335	0.924874484539032	0.1375434845685959	0.4843059480190277	0.372294545173645	0.7655701041221619	0.3680283725261688	0.5826302766799927	0.8168389797210693	0.5422519445419312	0.4749215245246887	0.5412452220916748	0.5761467814445496	0.23842811584472656	0.44807538390159607	1.0	0.31661152839660645	0.5924803614616394	0.7017449140548706	0.33881694078445435	0.16966032981872559	0.19227679073810577	0.2777266800403595	0.422515869140625	0.5000511407852173	0.49562644958496094	0.8623496294021606	0.7152037024497986	0.7220356464385986	0.3192501366138458
NEXN	0.2662014961242676	0.22867606580257416	0.0	0.11592571437358856	0.06575814634561539	0.0	0.11632843315601349	0.1514618992805481	0.11392757296562195	0.2358119934797287	0.25036558508872986	0.2343200147151947	0.25378337502479553	0.0	0.0	0.0	0.0	0.25791144371032715	0.24989327788352966	0.20350699126720428	0.24045047163963318	0.2312963902950287	0.15789400041103363	0.08221624791622162	0.1115603893995285	0.0	0.23014913499355316	0.24932166934013367	0.312460333108902	0.24502399563789368	0.1567859649658203	0.2423590123653412	0.0	0.25243017077445984	0.2442568689584732	0.09264826774597168	0.22866208851337433	0.2381763607263565	0.24359185993671417	0.23664891719818115	0.1355382651090622	0.19966161251068115	0.23692019283771515	0.14863871037960052	0.14109984040260315	0.2507435977458954	0.24846990406513214	0.07130931317806244	0.31482261419296265
FUBP1	0.8849682211875916	0.227980375289917	0.3653606176376343	0.6870990991592407	0.0	0.4174172282218933	0.13104945421218872	0.30269336700439453	0.3565807640552521	0.3614412844181061	0.539634644985199	0.8397968411445618	0.6239275932312012	0.0	0.7217952609062195	0.0	0.14903220534324646	0.10547129809856415	0.5869068503379822	0.5853335857391357	0.7845106720924377	0.47077643871307373	0.35295408964157104	0.006067377515137196	0.8689140677452087	0.4284958243370056	0.6485756635665894	0.6094071269035339	0.2596169412136078	0.8388209939002991	0.6793109178543091	0.7679005861282349	0.0	0.46464428305625916	0.880692183971405	0.0	0.8479402661323547	0.7402829527854919	0.37226903438568115	0.2917118966579437	0.27319490909576416	0.0452442467212677	0.39524179697036743	0.6794277429580688	0.8041663765907288	0.8797842860221863	0.8891544342041016	0.8153365254402161	0.0
IFI44L	0.0	0.4232914447784424	0.008144920691847801	0.0	0.6909676790237427	0.0	0.30480775237083435	0.6743613481521606	0.24544844031333923	0.0	0.0	0.25841909646987915	0.12698350846767426	0.0	0.0	0.0	0.0	0.6793932318687439	0.4001462459564209	0.1993074268102646	0.0	0.44911110401153564	0.1549467146396637	0.34355461597442627	0.0	0.0	0.24612602591514587	0.3118058741092682	0.227018341422081	0.2590886950492859	0.42982038855552673	0.715116560459137	0.0	0.37908536195755005	0.0	0.0	0.0	0.2782490849494934	0.08708874881267548	0.6184319853782654	0.0	0.0	0.34296414256095886	0.0008682757616043091	0.0	0.5386224389076233	0.4906828999519348	0.0	0.8807438015937805
IFI44	0.2465447336435318	0.5303804874420166	0.27602869272232056	0.2551565170288086	0.8533865213394165	0.2044847011566162	0.3413033187389374	0.6862520575523376	0.37091949582099915	0.24153801798820496	0.2505507469177246	0.24183785915374756	0.34368497133255005	1.0	0.21403124928474426	0.22915734350681305	1.0	0.7903627753257751	0.5367332100868225	0.43547290563583374	0.2539950907230377	0.4720790982246399	0.33074951171875	0.5761776566505432	0.24611340463161469	0.25278031826019287	0.4287964105606079	0.325228750705719	0.5398174524307251	0.3573376536369324	0.32211413979530334	0.7394205331802368	0.03895338252186775	0.5059033632278442	0.25043177604675293	0.21619880199432373	0.25737276673316956	0.24149811267852783	0.23405298590660095	0.7375378012657166	0.3440840244293213	0.7758792638778687	0.39790451526641846	0.3166428208351135	0.25170987844467163	0.28853458166122437	0.3362530767917633	0.22578495740890503	0.9107980728149414
RPF1	0.3976903557777405	0.39237281680107117	0.39053601026535034	0.38074302673339844	0.36567962169647217	0.3569602966308594	0.3913779556751251	0.39683660864830017	0.38858330249786377	0.3661726713180542	0.39074379205703735	0.38709771633148193	0.3914215564727783	0.35523924231529236	0.37768077850341797	0.35403895378112793	0.39230912923812866	0.3696284592151642	0.3885067403316498	0.4043779969215393	0.3840063512325287	0.37763097882270813	0.38854214549064636	0.3851810395717621	0.3888126015663147	0.3835604190826416	0.3750736117362976	0.3896466791629791	0.37956321239471436	0.3927537202835083	0.3882949948310852	0.39738351106643677	0.3131020963191986	0.3893550634384155	0.39116212725639343	0.36519157886505127	0.39766374230384827	0.36147621273994446	0.3791465759277344	0.3984571099281311	0.3834642171859741	0.36670053005218506	0.39381295442581177	0.38454189896583557	0.4029567837715149	0.3871609568595886	0.403562992811203	0.3829948604106903	0.38868460059165955
GNG5	0.7645257115364075	0.7689126133918762	0.7470686435699463	0.7406216859817505	0.7149810194969177	0.7342178225517273	0.7504781484603882	0.7451245188713074	0.7487682700157166	0.7411305904388428	0.7599270939826965	0.745147705078125	0.7596835494041443	0.7387199401855469	0.7264529466629028	0.7185760736465454	0.7557752132415771	0.7420439124107361	0.7624787092208862	0.7803249359130859	0.7496578693389893	0.7364025712013245	0.7532053589820862	0.7618291974067688	0.7445675134658813	0.5545665621757507	0.7432907819747925	0.766264796257019	0.7580873370170593	0.7605951428413391	0.7440994381904602	0.7697299718856812	0.7397677898406982	0.754615843296051	0.7551781535148621	0.7267451882362366	0.7619752883911133	0.7247743010520935	0.7472140789031982	0.7749446034431458	0.7479995489120483	0.7150992751121521	0.7559583783149719	0.7516323924064636	0.759086012840271	0.7442938685417175	0.7641457319259644	0.7480377554893494	0.7524900436401367
CTBS	0.9041930437088013	0.8868846297264099	0.8720705509185791	0.8803544640541077	0.793392539024353	0.879554808139801	0.879284679889679	0.882067859172821	0.6813872456550598	0.8773593902587891	0.899375855922699	0.8802332878112793	0.8944241404533386	0.5052046179771423	0.8884561657905579	0.5178963541984558	0.8876146078109741	0.7726001739501953	0.8843323588371277	0.9122943878173828	0.8900299668312073	0.8468683958053589	0.8782968521118164	0.8084597587585449	0.8857237100601196	0.6811522245407104	0.8716211915016174	0.8888976573944092	0.8836348056793213	0.884721040725708	0.8671958446502686	0.8800723552703857	0.5158172845840454	0.8727145195007324	0.8876864910125732	0.7567421793937683	0.8952952027320862	0.8630675673484802	0.8821275234222412	0.9111417531967163	0.869900643825531	0.8054868578910828	0.8735312819480896	0.8822305202484131	0.8941416144371033	0.8878474235534668	0.8983883857727051	0.8803215622901917	0.8914779424667358
SSX2IP	0.6627815961837769	0.3028343617916107	0.6063042879104614	0.6082136631011963	0.13702848553657532	0.3239637315273285	0.060809843242168427	0.2006470263004303	0.42857176065444946	0.6508585214614868	0.6577174067497253	0.6434710621833801	0.6501489877700806	0.0	0.4916701912879944	0.0	0.0	0.12518565356731415	0.47091493010520935	0.317891001701355	0.6519754528999329	0.42042306065559387	0.34818509221076965	0.23296672105789185	0.652147114276886	0.2912059724330902	0.6345492601394653	0.648810863494873	0.3867379128932953	0.34465131163597107	0.4325207471847534	0.5438041090965271	0.03927632421255112	0.42181017994880676	0.6562336087226868	0.3724248707294464	0.577575147151947	0.5670346021652222	0.6414529085159302	0.21404270827770233	0.30172351002693176	0.2690805494785309	0.35097652673721313	0.2849844694137573	0.6396108865737915	0.6538046002388	0.6632798910140991	0.30265262722969055	0.25914737582206726
MCOLN2	0.9169660806655884	0.3904713988304138	0.5553475618362427	0.5451536774635315	0.0463893786072731	0.4362509846687317	0.20490038394927979	0.171744242310524	0.34787723422050476	0.6330616474151611	0.6002081632614136	0.9072011709213257	0.8523458242416382	0.3327863812446594	0.5014630556106567	0.26147231459617615	0.02615688368678093	0.4799809753894806	0.43760424852371216	0.4256325364112854	0.8915649056434631	0.16516634821891785	0.33893707394599915	0.4312881827354431	0.4924846887588501	0.6291710734367371	0.633151113986969	0.9386806488037109	0.2821114659309387	0.5653873085975647	0.8131880760192871	0.8408508896827698	0.2587483525276184	0.28528717160224915	0.9008197784423828	0.09269791096448898	0.9148598313331604	0.8754914999008179	0.4515140652656555	0.35745805501937866	0.2281370460987091	0.1417928785085678	0.42613255977630615	0.36736130714416504	0.6726030111312866	0.9188964366912842	0.8692928552627563	0.8341994285583496	0.4176592230796814
SYDE2	0.4781773090362549	0.20259076356887817	0.18196311593055725	0.27987906336784363	0.21547219157218933	0.4379830062389374	0.296329140663147	0.16427648067474365	0.16884145140647888	0.30915313959121704	0.3900057375431061	0.3346983790397644	0.36962413787841797	0.15325674414634705	0.2836005389690399	0.2870442271232605	0.19995230436325073	0.24491000175476074	0.24123194813728333	0.2632036805152893	0.4357883334159851	0.21481476724147797	0.1600469946861267	0.28638648986816406	0.27246737480163574	0.31058377027511597	0.20605486631393433	0.37961527705192566	0.18706728518009186	0.25183606147766113	0.4683685302734375	0.2989419102668762	0.20812661945819855	0.2184017300605774	0.45409753918647766	0.26403963565826416	0.16368183493614197	0.290521502494812	0.26853784918785095	0.1868722289800644	0.1581704467535019	0.20292912423610687	0.22701877355575562	0.3038552701473236	0.15172617137432098	0.19108262658119202	0.366381973028183	0.31306785345077515	0.25767818093299866
C1orf52	0.7182097434997559	0.511542022228241	0.7030609250068665	0.6946372389793396	0.24478329718112946	0.5206178426742554	0.3445611596107483	0.48590466380119324	0.4840988218784332	0.7019039988517761	0.7285204529762268	0.7066379189491272	0.717626690864563	0.10636796057224274	0.698377788066864	0.17926748096942902	0.595920979976654	0.36583274602890015	0.5722585320472717	0.5095559358596802	0.7147449254989624	0.38837340474128723	0.516101598739624	0.43912002444267273	0.7090023159980774	0.4416874051094055	0.6698748469352722	0.7171305418014526	0.6893662810325623	0.6763532161712646	0.698397159576416	0.6857365965843201	0.26597169041633606	0.6666459441184998	0.7124180793762207	0.502785861492157	0.6980144381523132	0.6960858106613159	0.7143840193748474	0.4401930868625641	0.607545018196106	0.46539875864982605	0.5160143375396729	0.7157295346260071	0.7176200151443481	0.7088959217071533	0.7240139842033386	0.7064791917800903	0.5237248539924622
BCL10	0.8026910424232483	0.4386957287788391	0.2798893451690674	0.15139733254909515	0.0	0.0	0.0	0.0	0.12751899659633636	0.22598044574260712	0.0	0.0971200093626976	0.0	0.0	0.3394538462162018	0.0	0.0	0.0	0.0	0.02452521212399006	0.7413969039916992	0.34726324677467346	0.3089347779750824	0.36657968163490295	0.3250593841075897	0.1582457572221756	0.0	0.43854913115501404	0.1858988106250763	0.6713340878486633	0.0	0.0	0.0	0.0	0.7900558114051819	0.41345837712287903	0.4869101643562317	0.29741886258125305	0.3880082070827484	0.06985592842102051	0.025856010615825653	0.0	0.0	0.5323057174682617	0.3374830484390259	0.14370319247245789	0.15285678207874298	0.7929825186729431	0.0
ZNHIT6	1.0	0.0	0.0	0.09320682287216187	0.0	0.07404457777738571	0.0	0.0	0.0	0.2915080487728119	0.12577271461486816	0.04350395128130913	0.11556022614240646	0.0	0.05255711078643799	0.0	0.0	0.0	0.0	0.01966319978237152	1.0	0.0	0.0	0.0	0.0	0.11301625519990921	0.11143799126148224	0.771873950958252	0.0009071025997400284	0.0	0.0	0.027999097481369972	0.14891010522842407	0.0	1.0	0.029239315539598465	0.0	0.12815484404563904	0.0040519945323467255	0.0	0.0	0.0	0.0	0.0	0.0	0.0	0.0	0.5360251665115356	0.0
ODF2L	0.8381065130233765	0.1979052722454071	0.23226392269134521	0.3608344793319702	0.0	0.43087711930274963	0.0	0.0006486345082521439	0.08791321516036987	0.5011380910873413	0.39384931325912476	0.7257383465766907	0.5117297768592834	0.0	0.45047712326049805	0.0	0.0	0.08622681349515915	0.3997522294521332	0.3038756549358368	0.7031380534172058	0.1768779158592224	0.3160434365272522	0.0	0.5094475150108337	0.22917254269123077	0.5266143679618835	0.8219897150993347	0.2621116638183594	0.3981875777244568	0.42727115750312805	0.4451545178890228	0.0	0.2841145992279053	0.80523282289505	0.029090283438563347	0.7558104991912842	0.478583961725235	0.38286787271499634	0.07529174536466599	0.11348617076873779	0.06666103005409241	0.326130747795105	0.4254867434501648	0.4215601980686188	0.8043797612190247	0.6200369596481323	0.47155293822288513	0.0605444610118866
SH3GLB1	0.709388792514801	0.0	0.009535636752843857	0.1720697432756424	0.0	0.21655134856700897	0.0	0.0	0.0	0.0	0.0	0.07856609672307968	0.0	0.0	0.22574669122695923	0.0	0.0	0.0	0.03645522892475128	0.1445210576057434	0.5941655039787292	0.0	0.0	0.0	0.08025248348712921	0.0	0.012208817526698112	0.23300321400165558	0.0	0.0	0.0	0.2259751409292221	0.0	0.0	0.6986926794052124	0.0	0.18106791377067566	0.2887890934944153	0.0	0.0	0.0	0.0	0.0	0.0	0.2851642370223999	0.13929328322410583	0.0775076299905777	0.6488168835639954	0.0
LMO4	0.8528240323066711	0.7358061671257019	0.8349742293357849	0.8365903496742249	0.5642365217208862	0.7297000885009766	0.6477504968643188	0.6166818141937256	0.6564905643463135	0.8505675792694092	0.8603042364120483	0.8375172019004822	0.8536393046379089	0.5915915966033936	0.8119044899940491	0.3790704011917114	0.5518352389335632	0.6792901754379272	0.8365557193756104	0.8031653165817261	0.8430742621421814	0.6758878827095032	0.7360064387321472	0.6501893401145935	0.8470549583435059	0.47927504777908325	0.8365808129310608	0.8502958416938782	0.8446142077445984	0.8476938009262085	0.8235269784927368	0.8434900641441345	0.5384600758552551	0.7996960282325745	0.8570877313613892	0.6700089573860168	0.84929358959198	0.8360847234725952	0.8565922379493713	0.632388174533844	0.8410079479217529	0.6677840948104858	0.7794058918952942	0.8466773629188538	0.8561124205589294	0.8428904414176941	0.8549693822860718	0.8408385515213013	0.8281860947608948
PKN2	1.0	0.0	0.0	0.14368891716003418	0.0	0.13042017817497253	0.0	0.0	0.05304023250937462	0.36952513456344604	0.03439558297395706	0.16383934020996094	0.08617343008518219	0.0	0.17383435368537903	0.0	0.0	0.0	0.0	0.07921959459781647	1.0	0.0	0.0	0.12221388518810272	0.05645005404949188	0.15534810721874237	0.18580596148967743	0.6977758407592773	0.0032149311155080795	0.0	0.020679738372564316	0.28902027010917664	0.0	0.036755114793777466	1.0	0.0	0.10995282232761383	0.0027176178991794586	0.006307566538453102	0.07372818887233734	0.0	0.0	0.0	0.0	0.08449392020702362	0.017184646800160408	0.010940313339233398	0.19526174664497375	0.0
GTF2B	0.6424319744110107	0.4373127222061157	0.602092981338501	0.6352329254150391	0.4173108637332916	0.6310670971870422	0.25091075897216797	0.6308460831642151	0.5234318375587463	0.6295177936553955	0.6489213705062866	0.6307972073554993	0.6518149971961975	0.1883530169725418	0.6196581721305847	0.28667494654655457	0.49655550718307495	0.3869861364364624	0.6009553670883179	0.6013951897621155	0.6379991173744202	0.5499148368835449	0.5628758072853088	0.35046476125717163	0.6313047409057617	0.49531883001327515	0.6239376664161682	0.6424144506454468	0.6184160113334656	0.6364628076553345	0.6241748929023743	0.6312009692192078	0.3438457250595093	0.550640344619751	0.6404831409454346	0.3554752469062805	0.6311501264572144	0.6285676956176758	0.6369081735610962	0.651118814945221	0.6299528479576111	0.5281219482421875	0.4989258646965027	0.6347959041595459	0.651620090007782	0.6321874260902405	0.6488110423088074	0.6382955312728882	0.3921908438205719
RBMXL1	0.5454281568527222	0.4702419936656952	0.5443081855773926	0.5554351806640625	0.5170784592628479	0.5132893323898315	0.5746722221374512	0.5378425121307373	0.5751774907112122	0.5237836837768555	0.5421289205551147	0.5337074398994446	0.5372740030288696	0.36523592472076416	0.517301619052887	0.4140593707561493	0.5411606431007385	0.5480841398239136	0.5576422214508057	0.5706636309623718	0.5366483926773071	0.5091302990913391	0.5379979014396667	0.5440349578857422	0.5469537973403931	0.42871788144111633	0.5481154322624207	0.5413042306900024	0.5329498052597046	0.5400763750076294	0.5357869863510132	0.5492526292800903	0.3205040395259857	0.5205062031745911	0.5365077257156372	0.5248581767082214	0.54576176404953	0.5433605313301086	0.5307466983795166	0.55589359998703	0.5354804396629333	0.531589150428772	0.542591392993927	0.5450584888458252	0.5474161505699158	0.532562792301178	0.5442308187484741	0.5268226265907288	0.5524479150772095
GBP3	0.7862662672996521	0.24126815795898438	0.5486875772476196	0.5145842432975769	0.14940112829208374	0.2043626457452774	0.18633851408958435	0.176269069314003	0.22679151594638824	0.48984166979789734	0.7999885678291321	0.7926093935966492	0.5808217525482178	0.26340433955192566	0.5372949242591858	0.0	0.0	0.3748326301574707	0.5407657027244568	0.4949345588684082	0.7252615690231323	0.0	0.4981749355792999	0.07925000786781311	0.6776848435401917	0.42340007424354553	0.42092424631118774	0.7941568493843079	0.703478991985321	0.6374882459640503	0.6721704006195068	0.6181678175926208	0.13552209734916687	0.6071479320526123	0.7983705401420593	0.2888466417789459	0.7663159370422363	0.7869377732276917	0.7172574400901794	0.04113883525133133	0.5022400617599487	0.27389973402023315	0.5398851633071899	0.6706328988075256	0.7710968852043152	0.7902668714523315	0.8016894459724426	0.7899338006973267	0.36270225048065186
GBP1	0.4951762557029724	0.5022437572479248	0.4981928765773773	0.5069219470024109	0.4800069034099579	0.4950658679008484	0.5248044729232788	0.489326536655426	0.5368058085441589	0.4916505217552185	0.5046268701553345	0.4932442903518677	0.5137485861778259	0.494782030582428	0.4649038314819336	0.48053741455078125	0.5101180672645569	0.5213063359260559	0.49909913539886475	0.5315799117088318	0.5076172351837158	0.4924635887145996	0.49728924036026	0.5280143022537231	0.49701252579689026	0.6000698804855347	0.49384745955467224	0.4917986989021301	0.4961690306663513	0.5156752467155457	0.4978025555610657	0.5106805562973022	0.5020564794540405	0.49289917945861816	0.5062111020088196	0.46907904744148254	0.5098379850387573	0.4952322244644165	0.4844963550567627	0.5176534652709961	0.5015679597854614	0.4898962378501892	0.5053228735923767	0.4962359070777893	0.5091552138328552	0.5058521628379822	0.5146828293800354	0.4944716989994049	0.5403410196304321
GBP2	0.659697413444519	0.7037173509597778	0.6524079442024231	0.646851122379303	0.6498240828514099	0.6120787858963013	0.7774016261100769	0.8346218466758728	0.65322345495224	0.638597309589386	0.6554896831512451	0.6451534628868103	0.6462172269821167	0.8290169835090637	0.615251362323761	0.5169640183448792	0.8523248434066772	0.7127829194068909	0.6617918014526367	0.7558603882789612	0.6451201438903809	0.6597478985786438	0.6510636806488037	0.6539459824562073	0.6511779427528381	0.6594136953353882	0.6781179904937744	0.6480552554130554	1.0	0.6644261479377747	0.6294078826904297	0.6629045605659485	0.648726761341095	0.6711463928222656	0.6529560685157776	0.5918030142784119	0.6596039533615112	0.6379514336585999	0.65690678358078	0.9381421804428101	0.6499131321907043	0.769314706325531	0.6980984807014465	0.6585991978645325	0.6633234620094299	0.6490001678466797	0.6656172275543213	0.6326571702957153	0.7481628656387329
GBP4	0.6791560053825378	0.6818973422050476	0.6707236766815186	0.6766663193702698	0.6550031900405884	0.6801337003707886	0.6886086463928223	0.662123441696167	0.7082930207252502	0.6646291613578796	0.6788601279258728	0.665165364742279	0.680185079574585	0.6604418754577637	0.666780412197113	0.6705057621002197	0.6723514795303345	0.7043584585189819	0.67591792345047	0.6992189884185791	0.6835377812385559	0.6671165227890015	0.6674215197563171	0.7015123963356018	0.6683360934257507	0.857155978679657	0.6601424217224121	0.6693909168243408	0.6798582077026367	0.6705453395843506	0.6630169749259949	0.6840961575508118	0.6798062324523926	0.6652222275733948	0.674050509929657	0.6640716791152954	0.6802622675895691	0.6656535863876343	0.6611613035202026	0.6872355937957764	0.6825577020645142	0.6575415134429932	0.6668119430541992	0.6662344336509705	0.6840744018554688	0.6656559705734253	0.6853004693984985	0.6745304465293884	0.7153537273406982
GBP5	0.6621394753456116	0.9019431471824646	0.6751039624214172	0.6477124691009521	0.8928448557853699	0.659105658531189	0.928652286529541	1.0	0.7092639207839966	0.6582706570625305	0.6581412553787231	0.640777587890625	0.6665647625923157	1.0	0.6535786390304565	0.8649754524230957	1.0	0.9479961395263672	0.697877824306488	0.8299849629402161	0.658673107624054	0.6716675162315369	0.7060967087745667	0.85228031873703	0.6658115983009338	0.8551958799362183	0.7138009071350098	0.6403342485427856	1.0	0.6731933951377869	0.6518963575363159	0.7357829213142395	0.8241749405860901	0.7365904450416565	0.6595854759216309	0.6002563238143921	0.6739342212677002	0.640248715877533	0.6418349146842957	1.0	0.6537192463874817	1.0	0.8463579416275024	0.6559333205223083	0.678320050239563	0.6921110153198242	0.8439098596572876	0.6512131094932556	1.0
LRRC8B	0.8994324207305908	0.3361947536468506	0.5880515575408936	0.5155547261238098	0.0821308046579361	0.5362210273742676	0.33285459876060486	0.230449378490448	0.31196922063827515	0.4182348847389221	0.5733290910720825	0.40027621388435364	0.44059789180755615	0.0	0.608483076095581	0.1981671154499054	0.2648399770259857	0.33078983426094055	0.4396938383579254	0.4685673117637634	0.8454694747924805	0.5968087315559387	0.40882807970046997	0.34695276618003845	0.5999943614006042	0.5346613526344299	0.5445148944854736	0.5292004942893982	0.31028905510902405	0.5471774339675903	0.2761392593383789	0.8002576231956482	0.2713587284088135	0.4481258988380432	0.8970085978507996	0.3958154320716858	0.3567698895931244	0.5598401427268982	0.48114973306655884	0.3788718283176422	0.5185819864273071	0.24948720633983612	0.3133775293827057	0.4543873071670532	0.683588445186615	0.6153544187545776	0.7487040758132935	0.41747456789016724	0.39947274327278137
LRRC8C	1.0	0.6986494660377502	0.9169620871543884	1.0	0.5443339347839355	1.0	0.6414172053337097	0.9820690751075745	0.787949800491333	1.0	1.0	1.0	1.0	0.3658314347267151	1.0	0.5050831437110901	0.37485235929489136	0.6609046459197998	0.8813886642456055	0.7928720712661743	1.0	0.8487874865531921	0.8018947243690491	0.6933991312980652	1.0	0.7095421552658081	0.9634859561920166	1.0	0.863956868648529	1.0	1.0	0.9748580455780029	0.560935378074646	0.9037251472473145	1.0	0.6655251979827881	1.0	1.0	1.0	0.7781968712806702	0.9498714804649353	0.7056537866592407	0.7807228565216064	1.0	1.0	1.0	1.0	1.0	0.7065823078155518
LRRC8D	0.8645129203796387	0.48716506361961365	0.5637437105178833	0.41240599751472473	0.27366340160369873	0.20014454424381256	0.45179909467697144	0.23156137764453888	0.3414177894592285	0.4924160838127136	0.7403886318206787	0.8237016797065735	0.7076091766357422	0.0	0.42263081669807434	0.12434826791286469	0.0	0.4743427038192749	0.49602046608924866	0.46757015585899353	0.8566630482673645	0.5958867073059082	0.6213805675506592	0.4245546758174896	0.5394290685653687	0.2455274760723114	0.6037489175796509	0.8691396713256836	0.6374160051345825	0.5243719220161438	0.5437672138214111	0.6903225183486938	0.15596714615821838	0.5097091197967529	0.8721351027488708	0.3833943009376526	0.6201453804969788	0.6451609134674072	0.8636939525604248	0.29020458459854126	0.6390997767448425	0.2712365388870239	0.5052351951599121	0.7983046174049377	0.7604339122772217	0.8518621921539307	0.4573638439178467	0.5827274322509766	0.5891083478927612
ZNF326	0.8891343474388123	0.25958698987960815	0.4835810363292694	0.3574313521385193	0.0344083309173584	0.1835593581199646	0.0	0.2663729786872864	0.09343858063220978	0.21875907480716705	0.41760995984077454	0.6302799582481384	0.5744056701660156	0.09789664298295975	0.49621573090553284	0.0	0.0	0.16022099554538727	0.28717100620269775	0.4083402752876282	0.788274884223938	0.4350534677505493	0.3716233968734741	0.13881678879261017	0.4735598862171173	0.33069658279418945	0.42505374550819397	0.5226320028305054	0.009395129978656769	0.4090231657028198	0.38910114765167236	0.6459363102912903	0.03937968239188194	0.20597122609615326	0.8875587582588196	0.23562787473201752	0.5210038423538208	0.5167158246040344	0.26867246627807617	0.22443537414073944	0.2580965757369995	0.0	0.31400543451309204	0.34282517433166504	0.4556151032447815	0.31361567974090576	0.5370743870735168	0.5443834066390991	0.070718914270401
CDC7	0.5063074231147766	0.5265427827835083	0.48301276564598083	0.4845597445964813	0.4406754970550537	0.5056824088096619	0.3034377992153168	0.48617854714393616	0.5036411881446838	0.0	0.47042036056518555	0.5094444751739502	0.5004887580871582	0.31979089975357056	0.5020264983177185	0.2728111147880554	0.44266995787620544	0.5180695056915283	0.5001639723777771	0.38023027777671814	0.4544978439807892	0.4087294042110443	0.49357494711875916	0.26156219840049744	0.50271075963974	0.3818344473838806	0.5091670751571655	0.4886029362678528	0.26300209760665894	0.5254883766174316	0.49664199352264404	0.4999326169490814	0.24874985218048096	0.4964739680290222	0.508114218711853	0.3946579396724701	0.5075841546058655	0.5134455561637878	0.49885764718055725	0.594709575176239	0.5198243856430054	0.5750221014022827	0.49685564637184143	0.4948015511035919	0.5019882321357727	0.5142334699630737	0.5339321494102478	0.49551069736480713	0.17975561320781708
TGFBR3	0.49770212173461914	0.0	0.0	0.0	0.0	0.0	0.0	0.0	0.0	0.4224964380264282	0.3969951868057251	0.45509153604507446	0.0	0.0	0.0	0.0	0.0	0.0	0.0	0.0	0.4893144965171814	0.0	0.0	0.0	0.4884980022907257	0.0	0.0	0.489549845457077	0.0	0.0	0.0	0.0	0.0	0.0	0.47704532742500305	0.0	0.47079840302467346	0.0	0.0	0.02903123013675213	0.0	0.0	0.0	0.0	0.4550606608390808	0.48175349831581116	0.38718488812446594	0.0	0.0
RPAP2	0.8820878863334656	0.0968509316444397	0.2504984438419342	0.25629979372024536	0.0	0.2127785086631775	0.0	0.0010939575731754303	0.06320875883102417	0.2985231280326843	0.4538154900074005	0.3982471525669098	0.3836139440536499	0.0	0.2516205310821533	0.0	0.0	0.07067269086837769	0.13627585768699646	0.18685047328472137	0.7582798004150391	0.039403073489665985	0.11514508724212646	0.06508943438529968	0.3520273268222809	0.09382837265729904	0.17875991761684418	0.5167091488838196	0.17291158437728882	0.1593407541513443	0.16528257727622986	0.29541313648223877	0.0	0.09678250551223755	0.8500589728355408	0.039492737501859665	0.30659598112106323	0.2835298180580139	0.0683126151561737	0.0	0.12795421481132507	0.0	0.04300156235694885	0.21932294964790344	0.28982558846473694	0.4078177809715271	0.34885963797569275	0.2324283868074417	0.010274263098835945
GFI1	0.29543134570121765	0.31758999824523926	0.2989662289619446	0.2849583029747009	0.019747022539377213	0.26177817583084106	0.24442307651042938	0.2054648995399475	0.27597400546073914	0.29641005396842957	0.30865785479545593	0.2944777011871338	0.3042653799057007	0.06419575214385986	0.2798484265804291	0.0	0.0	0.30962809920310974	0.3260272145271301	0.2523498237133026	0.3068946897983551	0.31278330087661743	0.2855614721775055	0.2807723581790924	0.30005761981010437	0.2667793929576874	0.298374205827713	0.29445886611938477	0.1344088762998581	0.3181830048561096	0.302794486284256	0.3073919415473938	0.0	0.3164826035499573	0.2924559712409973	0.0	0.2999366223812103	0.2926815450191498	0.2908124327659607	0.31491580605506897	0.28649693727493286	0.2795117199420929	0.0	0.2947312295436859	0.29885023832321167	0.30291327834129333	0.30802813172340393	0.2902161478996277	0.06182871386408806
RPL5	1.0	1.0	1.0	1.0	1.0	1.0	1.0	1.0	1.0	1.0	1.0	1.0	1.0	1.0	1.0	1.0	1.0	1.0	1.0	1.0	1.0	1.0	1.0	1.0	1.0	1.0	1.0	1.0	1.0	1.0	1.0	1.0	1.0	1.0	1.0	1.0	1.0	1.0	1.0	1.0	1.0	1.0	1.0	1.0	1.0	1.0	1.0	1.0	1.0
MTF2	0.8072807788848877	0.0	0.0	0.0	0.0	0.3135862350463867	0.0	0.002995776478201151	0.0	0.2575804591178894	0.0	0.09968573600053787	0.07222174853086472	0.0	0.004562467336654663	0.0	0.0	0.0	0.04863687604665756	0.15433192253112793	0.7077153325080872	0.0	0.0	0.0	0.0	0.0	0.0	0.4381159543991089	0.07372089475393295	0.0	0.0	0.0	0.0	0.0	0.8034003376960754	0.0	0.0007896460592746735	0.0	0.0	0.0	0.004434777423739433	0.0	0.04960042983293533	0.0	0.08173076808452606	0.0	0.23281528055667877	0.23781825602054596	0.0
TMED5	0.727127730846405	0.11262109875679016	0.0	0.18709182739257812	0.0	0.08292701840400696	0.0	0.0	0.0	0.08682893216609955	0.5103371739387512	0.2703203856945038	0.2553834617137909	0.0	0.1342795044183731	0.0	0.0	0.08290034532546997	0.011952672153711319	0.10776934772729874	0.7021364569664001	0.0	0.0	0.0	0.03371849283576012	0.0	0.251358300447464	0.7127147912979126	0.3203918933868408	0.0	0.21738097071647644	0.09376077353954315	0.0	0.10020503401756287	0.7152676582336426	0.0	0.2734896242618561	0.13230639696121216	0.10199578106403351	0.0	0.0015337131917476654	0.0	0.0	0.0	0.11958582699298859	0.2786998748779297	0.22005969285964966	0.680866003036499	0.05290248245000839
DR1	0.8224966526031494	0.8206930160522461	0.8224552869796753	0.8085747957229614	0.7814105749130249	0.7831401228904724	0.8006962537765503	0.8020565509796143	0.8236458897590637	0.8095054030418396	0.8256679773330688	0.8151413798332214	0.8179976940155029	0.46677905321121216	0.8004690408706665	0.5561341643333435	0.8082963824272156	0.8158031702041626	0.8223889470100403	0.8367175459861755	0.8108243942260742	0.7906422019004822	0.8083720803260803	0.815950334072113	0.8358315229415894	0.701741099357605	0.7896150350570679	0.8140837550163269	0.8164942264556885	0.8232883214950562	0.7991455793380737	0.8177527189254761	0.6572537422180176	0.8140162229537964	0.8275479078292847	0.7913020253181458	0.8259626030921936	0.7933841347694397	0.7961522340774536	0.826478898525238	0.8136246800422668	0.779228925704956	0.7966549396514893	0.8106115460395813	0.8224424719810486	0.812652587890625	0.8292536735534668	0.8029395341873169	0.8109802007675171
DNTTIP2	0.5967233180999756	0.6243724822998047	0.6005974411964417	0.6141329407691956	0.5784457921981812	0.5830128192901611	0.6306774616241455	0.6093348264694214	0.6164574027061462	0.5913988351821899	0.6021792888641357	0.5924578905105591	0.5980502367019653	0.5828173756599426	0.6029695272445679	0.5789815187454224	0.5967398881912231	0.6022558212280273	0.6106268763542175	0.6391013860702515	0.5821295380592346	0.5940654277801514	0.5965061187744141	0.6077775359153748	0.6009753942489624	0.622765064239502	0.6108518242835999	0.5937947034835815	0.5903641581535339	0.6108493208885193	0.5930335521697998	0.6039762496948242	0.5677115321159363	0.6229771375656128	0.6005699038505554	0.5740058422088623	0.6052062511444092	0.5796271562576294	0.5851387977600098	0.6101082563400269	0.5893849730491638	0.5854714512825012	0.5896788239479065	0.6032583713531494	0.609561562538147	0.5925338864326477	0.6077772378921509	0.5899914503097534	0.6083900332450867
GCLM	0.46510207653045654	0.12713566422462463	0.27108559012413025	0.33567917346954346	0.0	0.3797120153903961	0.0	0.0	0.0	0.44218558073043823	0.47450441122055054	0.45227694511413574	0.4684874415397644	0.1843622773885727	0.3183094263076782	0.0	0.0	0.1080794632434845	0.14803087711334229	0.2044011354446411	0.46860039234161377	0.2852478325366974	0.11224622279405594	0.0	0.46385514736175537	0.0	0.3924234211444855	0.467041552066803	0.35848528146743774	0.42463061213493347	0.42654553055763245	0.39283639192581177	0.0	0.3091666102409363	0.4604451656341553	0.0	0.4543297588825226	0.4552903175354004	0.2982465326786041	0.13349710404872894	0.256213515996933	0.0638532042503357	0.10199180990457535	0.3223112225532532	0.43605315685272217	0.453141987323761	0.4561906158924103	0.4691658318042755	0.053922660648822784
RWDD3	0.5149128437042236	0.0	0.0	0.4182054102420807	0.0	0.2678898572921753	0.0	0.0	0.0	0.508012056350708	0.0	0.0	0.0	0.0	0.0	0.0	0.0	0.0	0.0	0.0	0.453576922416687	0.44963255524635315	0.0	0.0	0.11276423931121826	0.05451181158423424	0.0	0.47605204582214355	0.0	0.0	0.0	0.1287585198879242	0.2241744101047516	0.0	0.5143383741378784	0.0	0.13745249807834625	0.0	0.0001612277701497078	0.0	0.0	0.0	0.0	0.0	0.0	0.3527223467826843	0.0	0.25734326243400574	0.0
DPYD	1.0	0.1786731332540512	0.31966856122016907	0.19916194677352905	0.0	0.09760791063308716	0.09763424098491669	0.18432606756687164	0.11449094116687775	0.3469327688217163	0.4953448474407196	0.27327367663383484	0.2964972257614136	0.0	0.2371324747800827	0.0	0.0	0.20775766670703888	0.18166236579418182	0.3731997609138489	0.9117698669433594	0.1223045364022255	0.21195249259471893	0.11449234187602997	0.187758669257164	0.06308630108833313	0.1969568133354187	0.5711603760719299	0.3853224217891693	0.07910123467445374	0.15319496393203735	0.2473936825990677	0.0	0.20468385517597198	1.0	0.047098178416490555	0.24841375648975372	0.17322750389575958	0.3786725699901581	0.24868732690811157	0.1709669828414917	0.0	0.3440922498703003	0.21784444153308868	0.17331579327583313	0.330160528421402	0.3247225880622864	0.2395460307598114	0.29573482275009155
AGL	0.8022909164428711	0.0	0.09835159778594971	0.0	0.0	0.0	0.0	0.0	0.0	0.14469146728515625	0.104383185505867	0.29979926347732544	0.1561424434185028	0.0	0.2138279676437378	0.0	0.0	0.0	0.11621043086051941	0.0	0.6810528039932251	0.0	0.0	0.0	0.0	0.1047101616859436	0.031574226915836334	0.3399023115634918	0.0	0.21609053015708923	0.0	0.1838960498571396	0.0	0.0	0.7637103199958801	0.0	0.0	0.0031255483627319336	0.0018738172948360443	0.0	0.0	0.0	0.0	0.0	0.0	0.11010831594467163	0.0	0.22271956503391266	0.0
SLC35A3	1.0	0.03517444431781769	0.22146999835968018	0.267848402261734	0.0	0.3753507137298584	0.0	0.05859453231096268	0.13106268644332886	0.29711928963661194	0.11089833080768585	0.26849251985549927	0.2581384778022766	0.0	0.21134331822395325	0.0	0.0	0.12102155387401581	0.11354851722717285	0.20622339844703674	0.9122670888900757	0.0	0.12350508570671082	0.18068677186965942	0.02543085440993309	0.20306441187858582	0.19236770272254944	0.5616673827171326	0.10970372706651688	0.24824628233909607	0.20099657773971558	0.3196406066417694	0.1460249125957489	0.09488251805305481	1.0	0.0	0.3086046874523163	0.3272247612476349	0.14940036833286285	0.027071284130215645	0.0	0.0	0.09410728514194489	0.0	0.2711482048034668	0.34987738728523254	0.22466515004634857	0.3559674620628357	0.042205121368169785
SASS6	0.6864744424819946	0.06754845380783081	0.0	0.057134777307510376	0.0	0.10845249891281128	0.0	0.1041591465473175	0.0	0.0	0.0	0.20548701286315918	0.14518027007579803	0.0	0.11029648780822754	0.0	0.0	0.1344228982925415	0.03878282010555267	0.0	0.5963781476020813	0.050518251955509186	0.0	0.08955143392086029	0.09078079462051392	0.1350388526916504	0.11451556533575058	0.2751736342906952	0.17996785044670105	0.0	0.0	0.1847866326570511	0.0	0.0	0.6756139993667603	0.0	0.2409687042236328	0.23174458742141724	0.131005197763443	0.023640476167201996	0.0	0.0	0.06715787202119827	0.0	0.0	0.16585266590118408	0.0	0.2219751477241516	0.0
TRMT13	0.7947363257408142	0.5202008485794067	0.5858724117279053	0.6946035027503967	0.1535162329673767	0.4499024748802185	0.25418874621391296	0.1910526603460312	0.2924850583076477	0.7976016998291016	0.8056105971336365	0.795897901058197	0.7924939393997192	0.41809582710266113	0.58887779712677	0.09916310012340546	0.3053451478481293	0.46739089488983154	0.6250621676445007	0.5168758630752563	0.8001181483268738	0.13448366522789001	0.41287049651145935	0.33590054512023926	0.766049325466156	0.39167672395706177	0.6414478421211243	0.798463761806488	0.6673807501792908	0.49716657400131226	0.7756434679031372	0.6343216896057129	0.24836498498916626	0.5444367527961731	0.796944797039032	0.35007452964782715	0.7858281135559082	0.7536733150482178	0.7988534569740295	0.21059679985046387	0.659222424030304	0.4252685606479645	0.49454477429389954	0.5817422270774841	0.5033483505249023	0.792631983757019	0.7794126272201538	0.7972942590713501	0.4628763794898987
DBT	1.0	0.5113105177879333	0.6468956470489502	0.6496025919914246	0.2870987057685852	0.6338667869567871	0.25825124979019165	0.41562655568122864	0.4645189344882965	0.9223597049713135	0.8686811923980713	1.0	0.7974852919578552	0.46510493755340576	0.5560564994812012	0.20800064504146576	0.23201793432235718	0.5366779565811157	0.6532256007194519	0.6311696767807007	1.0	0.39382243156433105	0.49209439754486084	0.48622193932533264	0.5185794234275818	0.49437275528907776	0.7147709131240845	1.0	0.6656062006950378	0.6393977403640747	0.6969590783119202	0.7368817329406738	0.39405813813209534	0.4609246253967285	1.0	0.27730122208595276	0.824673056602478	0.8592211008071899	0.5266228914260864	0.3372006118297577	0.5460618138313293	0.3988495469093323	0.5191985964775085	0.6246252059936523	0.6632043719291687	1.0	0.7832508683204651	0.6849009394645691	0.4405059218406677
RTCA	0.5782737731933594	0.0	0.2857173681259155	0.2801252007484436	0.0	0.0	0.0	0.0	0.0	0.3866245448589325	0.27167996764183044	0.5597606897354126	0.35421040654182434	0.0	0.334711492061615	0.0	0.0	0.0	0.204679936170578	0.13693839311599731	0.5119449496269226	0.0	0.07299479842185974	0.0	0.20861488580703735	0.13339567184448242	0.39917227625846863	0.3955612778663635	0.20072567462921143	0.13795106112957	0.36622005701065063	0.4854506850242615	0.0	0.12820591032505035	0.5764714479446411	0.0	0.520171046257019	0.5190789103507996	0.07433241605758667	0.0	0.3117208778858185	0.0	0.19357702136039734	0.04773205518722534	0.3895117938518524	0.565890908241272	0.34235650300979614	0.5815241932868958	0.0
EXTL2	0.5989569425582886	0.24046337604522705	0.27567917108535767	0.3326568305492401	0.0	0.08318418264389038	0.20689396560192108	0.1402391493320465	0.08294378221035004	0.39001503586769104	0.38739946484565735	0.0	0.28900185227394104	0.0	0.23104658722877502	0.0	0.0	0.28362953662872314	0.41477343440055847	0.2374105304479599	0.5911960601806641	0.13669882714748383	0.23194071650505066	0.18482322990894318	0.18789678812026978	0.10113954544067383	0.2721438407897949	0.600784420967102	0.0	0.22697362303733826	0.5867173671722412	0.0	0.08976258337497711	0.0	0.5937721729278564	0.0	0.3945833742618561	0.4309668242931366	0.3415682315826416	0.15873761475086212	0.43063199520111084	0.0	0.33725249767303467	0.494846910238266	0.36368730664253235	0.5960781574249268	0.4313826262950897	0.1372869908809662	0.16441941261291504
SLC30A7	1.0	0.2592248320579529	0.26450827717781067	0.30488499999046326	0.0	0.2846652567386627	0.0	0.029551886022090912	0.0	0.4350488483905792	0.41313600540161133	0.5174582600593567	0.3433392643928528	0.05494297295808792	0.14799444377422333	0.0	0.0	0.14403438568115234	0.20482970774173737	0.2989722192287445	0.9019153118133545	0.0	0.16854888200759888	0.12352064251899719	0.31628647446632385	0.18347954750061035	0.3587161600589752	0.6625906825065613	0.22527426481246948	0.03909291326999664	0.45356494188308716	0.49397414922714233	0.0	0.2085648775100708	0.9885126352310181	0.05463326722383499	0.3012990355491638	0.28666844964027405	0.1747041642665863	0.11677922308444977	0.18957601487636566	0.0	0.29520174860954285	0.13868749141693115	0.21542592346668243	0.4754367470741272	0.3685339093208313	0.47153499722480774	0.17569977045059204
DPH5	0.6754865646362305	0.10481278598308563	0.0	0.058932892978191376	0.0	0.0	0.0	0.0	0.0	0.2380889654159546	0.3521330654621124	0.2922627329826355	0.23718519508838654	0.0	0.1330554485321045	0.0	0.0	0.0	0.037364162504673004	0.16499334573745728	0.5650455951690674	0.0	0.055014729499816895	0.0	0.4434230923652649	0.0776902511715889	0.17342452704906464	0.4195396602153778	0.0	0.0	0.0	0.0	0.0	0.05770706385374069	0.6629102230072021	0.0	0.45926547050476074	0.295430451631546	0.0	0.0	0.0	0.0	0.042394451797008514	0.4053771495819092	0.06623663753271103	0.23262210190296173	0.17533817887306213	0.39157938957214355	0.0
S1PR1	0.8110173940658569	0.9372819066047668	0.8323525190353394	1.0	0.8269875049591064	0.8206889033317566	1.0	1.0	1.0	0.8008184432983398	0.8201529383659363	0.8011398911476135	0.8146604299545288	0.3836500942707062	0.8233831524848938	1.0	0.6922902464866638	0.940235435962677	0.8205306529998779	0.8662077784538269	0.8021351099014282	1.0	0.8002982139587402	1.0	0.8237566947937012	1.0	0.8074364066123962	0.8098074793815613	0.8154429793357849	0.8498510122299194	0.8071878552436829	0.8220043182373047	0.9836031198501587	0.8253239393234253	0.8130429983139038	0.8565465807914734	0.7933164834976196	0.7987974286079407	0.8118823766708374	1.0	0.8786189556121826	1.0	0.8113676309585571	0.8342236876487732	0.8308298587799072	0.8058128356933594	1.0	0.8332326412200928	0.9267668724060059
RNPC3	1.0	0.6715623140335083	0.7877536416053772	0.7485637664794922	0.3225477635860443	0.5957125425338745	0.3322941064834595	0.4118180274963379	0.42681095004081726	0.6735568642616272	0.7958236336708069	1.0	1.0	0.7030143737792969	0.7849782109260559	0.30688655376434326	0.3754775822162628	0.49027422070503235	0.8018114566802979	0.7167496085166931	0.9258279204368591	0.41455644369125366	0.6107878088951111	0.4993545413017273	0.7513555288314819	0.6881584525108337	0.9153650403022766	1.0	0.8235194087028503	0.778295636177063	1.0	0.8556761741638184	0.35142502188682556	0.5439642667770386	1.0	0.4536910057067871	1.0	0.8191668391227722	0.8112704753875732	0.4094735383987427	0.7194892168045044	0.4727998673915863	0.7176198959350586	0.730949878692627	0.6760236024856567	1.0	1.0	1.0	0.4668193757534027
AMY2B	0.698920726776123	0.7287091612815857	0.6661562919616699	0.7014502286911011	0.6589764952659607	0.5804610848426819	0.2952882647514343	0.2947092056274414	0.27002254128456116	0.3805803954601288	0.4331047534942627	0.6942849159240723	0.695462703704834	1.0	0.7259876728057861	0.6920812129974365	0.6840548515319824	0.6676484942436218	0.7148951292037964	0.7510541081428528	0.603255033493042	0.31079456210136414	0.5310093760490417	0.5181484222412109	0.5706785321235657	0.9406349658966064	0.6968241333961487	0.7153841853141785	0.7461947798728943	0.709359884262085	0.7123045325279236	0.7269682884216309	0.35445865988731384	0.5351563096046448	0.6975415945053101	0.141054168343544	0.7062347531318665	0.7091554999351501	0.7070581912994385	0.42608535289764404	0.6830521821975708	0.6606753468513489	0.6938425898551941	0.38776928186416626	0.21835282444953918	0.7024350166320801	0.7338090538978577	0.7230832576751709	0.7029542326927185
PRMT6	0.6894762516021729	0.6961020231246948	0.6750819087028503	0.681334912776947	0.5136118531227112	0.663690447807312	0.6689614653587341	0.7395603656768799	0.6883566379547119	0.6736206412315369	0.6851874589920044	0.6709314584732056	0.6826342344284058	0.27780500054359436	0.6595572233200073	0.6659582257270813	0.5269219875335693	0.6847600936889648	0.6774356961250305	0.663550853729248	0.6906399130821228	0.7060552835464478	0.6755193471908569	0.7561014890670776	0.6888237595558167	0.7429735064506531	0.6708078384399414	0.6833140254020691	0.7726439833641052	0.6984062194824219	0.6813931465148926	0.6887495517730713	0.6816461086273193	0.7080903649330139	0.6814310550689697	0.6453766822814941	0.6854214668273926	0.6812196373939514	0.6872696280479431	0.7023650407791138	0.7052291631698608	0.6743018627166748	0.6598060131072998	0.6848360300064087	0.6968927979469299	0.6816790699958801	0.6869468688964844	0.6884239912033081	0.7497977018356323
SLC25A24	0.7028422355651855	0.5231261253356934	0.7007227540016174	0.5226919054985046	0.3463432788848877	0.37051525712013245	0.4530150890350342	0.5110437273979187	0.4850003719329834	0.6990514993667603	0.7134727239608765	0.705844521522522	0.706664502620697	0.0	0.6234065294265747	0.09360996633768082	0.24950841069221497	0.5486158728599548	0.6094695329666138	0.5388610363006592	0.700491726398468	0.6067247986793518	0.6210265755653381	0.43197664618492126	0.7060976028442383	0.2178988754749298	0.6709425449371338	0.7079592347145081	0.7057169079780579	0.6072924137115479	0.678143322467804	0.6450005173683167	0.23197561502456665	0.7000259757041931	0.709942102432251	0.5044419169425964	0.6865450143814087	0.689612627029419	0.7084725499153137	0.5179341435432434	0.6757875084877014	0.4444901645183563	0.6199327707290649	0.6977787613868713	0.6954525113105774	0.698260486125946	0.7150993943214417	0.550167977809906	0.6870254874229431
FAM102B	0.7745938897132874	0.6671820878982544	0.757612407207489	0.7457559704780579	0.6362757682800293	0.7157542705535889	0.5807327032089233	0.7123165130615234	0.6664785146713257	0.751089334487915	0.7771908044815063	0.7660810947418213	0.7642185688018799	0.6004346609115601	0.7496079802513123	0.5143752098083496	0.6955419182777405	0.7224199771881104	0.7579485774040222	0.7437892556190491	0.7615782022476196	0.6768700480461121	0.7378364205360413	0.6200847625732422	0.7664085626602173	0.6284871697425842	0.7775843143463135	0.7686213254928589	0.7660142183303833	0.7814543843269348	0.7460721731185913	0.7900342345237732	0.4179507791996002	0.7555808424949646	0.7698178887367249	0.5929391384124756	0.7788552045822144	0.7590486407279968	0.7609637975692749	0.7803701758384705	0.7456542253494263	0.6138381361961365	0.7367540597915649	0.7550715208053589	0.7691980600357056	0.7777156233787537	0.7889794111251831	0.7638270854949951	0.7704848051071167
HENMT1	0.37070944905281067	0.3507544994354248	0.3403421938419342	0.37390169501304626	0.20266759395599365	0.34925782680511475	0.24162648618221283	0.23474574089050293	0.3139284551143646	0.3694710433483124	0.3742094039916992	0.36952680349349976	0.35459065437316895	0.33257997035980225	0.3443056046962738	0.2311849594116211	0.0	0.3842101991176605	0.37315407395362854	0.3726312518119812	0.3641619086265564	0.3242579698562622	0.3093235492706299	0.35492169857025146	0.36828288435935974	0.27098560333251953	0.34741461277008057	0.3547607660293579	0.3699907064437866	0.3730940818786621	0.3610691428184509	0.2988676428794861	0.3395153880119324	0.3615747094154358	0.3767549991607666	0.2980278730392456	0.357574462890625	0.3456220030784607	0.3602370619773865	0.306581974029541	0.3553832769393921	0.3361782133579254	0.34315189719200134	0.3774556517601013	0.37805280089378357	0.3652176260948181	0.3712463080883026	0.364374577999115	0.3752104640007019
PRPF38B	1.0	0.8106126189231873	0.9727411270141602	1.0	0.7148334980010986	1.0	0.5222286581993103	0.7113577127456665	0.6635539531707764	1.0	1.0	1.0	1.0	0.7678844332695007	0.9474499225616455	0.5248807072639465	0.8271010518074036	0.7922778725624084	0.9241777062416077	0.8972402215003967	1.0	0.769659698009491	0.8302568197250366	0.6785659193992615	1.0	0.7287758588790894	1.0	1.0	1.0	1.0	1.0	1.0	0.655665934085846	0.9218292832374573	1.0	0.7234429717063904	1.0	1.0	1.0	0.7476954460144043	1.0	0.8001846075057983	0.89650958776474	1.0	1.0	1.0	1.0	1.0	0.8300387859344482
STXBP3	1.0	0.7022801637649536	0.9073440432548523	0.8613207936286926	0.4644883871078491	0.7967650890350342	0.513904869556427	0.5668188333511353	0.6497086882591248	1.0	1.0	1.0	1.0	0.2433125078678131	0.7724850177764893	0.29627394676208496	0.36604729294776917	0.6222740411758423	0.8272613286972046	0.6871468424797058	1.0	0.6352206468582153	0.7113770246505737	0.5641062259674072	1.0	0.5163589119911194	0.8944894075393677	1.0	0.8594094514846802	0.9163851141929626	1.0	0.8415822982788086	0.45674824714660645	0.8330891728401184	1.0	0.6349959969520569	1.0	1.0	1.0	0.5427699089050293	0.8525763750076294	0.5288515090942383	0.7536953091621399	0.9806391000747681	1.0	1.0	1.0	1.0	0.6601089239120483
CLCC1	0.8754326105117798	0.48772019147872925	0.6077355146408081	0.48331212997436523	0.2621709108352661	0.4843483865261078	0.20442798733711243	0.28679564595222473	0.4269200265407562	0.6612712144851685	0.8851602077484131	0.8577607870101929	0.7697814106941223	0.3031083941459656	0.6088993549346924	0.21108543872833252	0.06335936486721039	0.40693050622940063	0.6016850471496582	0.5261175036430359	0.8603732585906982	0.4789769947528839	0.6158543825149536	0.45072945952415466	0.7648242115974426	0.3613189458847046	0.6864519119262695	0.8522512912750244	0.6527214050292969	0.5637873411178589	0.8620514869689941	0.6656060218811035	0.30869853496551514	0.5756654739379883	0.8708462715148926	0.4221682846546173	0.6538006067276001	0.7216675281524658	0.6452418565750122	0.3216352164745331	0.7117902040481567	0.24296964704990387	0.5809608697891235	0.5504271388053894	0.5143527388572693	0.8703093528747559	0.6860105395317078	0.6124243140220642	0.46369999647140503
TAF13	1.0	0.6577123403549194	0.8004781007766724	1.0	0.5231480598449707	0.8137274980545044	0.45617246627807617	1.0	0.691770613193512	0.9708030819892883	0.8773874044418335	0.8245442509651184	0.5743827223777771	0.27817001938819885	1.0	0.4854658246040344	0.7987546920776367	0.4791237711906433	0.9382146000862122	0.9154191017150879	1.0	0.8342989683151245	0.8994489312171936	0.49527570605278015	1.0	0.7325170040130615	0.9089191555976868	1.0	0.7363888621330261	1.0	0.8002749085426331	0.8199436068534851	0.4195537269115448	0.8196958303451538	1.0	0.49632447957992554	1.0	1.0	0.7936250567436218	1.0	0.7053626179695129	0.7468356490135193	0.6251819729804993	0.8654701113700867	1.0	0.8333972692489624	1.0	0.6831426024436951	0.5827889442443848
TMEM167B	0.7571553587913513	0.7715703845024109	0.7761412858963013	0.7707949876785278	0.866287350654602	0.7412346601486206	0.7422952651977539	0.779586672782898	0.7771880030632019	0.7453926205635071	0.7631432414054871	0.7474315166473389	0.7434006929397583	0.7304854393005371	0.7432167530059814	0.47225189208984375	0.7534184455871582	0.7319989800453186	0.761531412601471	0.8570747375488281	0.7521463632583618	0.7069054841995239	0.7557079792022705	0.48926159739494324	0.7683185935020447	0.7642745971679688	0.7785804271697998	0.7534186244010925	0.7229681611061096	0.7647125720977783	0.7566172480583191	0.770176351070404	0.2482733428478241	0.7317930459976196	0.7475080490112305	0.7111988067626953	0.7553510069847107	0.7319545149803162	0.7474026679992676	0.873289167881012	0.7370147705078125	0.7409759759902954	0.7427024841308594	0.7547549605369568	0.7597936391830444	0.7482092380523682	0.7786065340042114	0.7487615346908569	0.7528223991394043
PSRC1	0.12004119157791138	0.11677660793066025	0.10801775753498077	0.10763435065746307	0.12114217877388	0.12549430131912231	0.11129247397184372	0.11453074216842651	0.0	0.11737511307001114	0.0	0.11902633309364319	0.11816717684268951	0.12252991646528244	0.0	0.0	0.1064257100224495	0.14399924874305725	0.1243123859167099	0.14034704864025116	0.11769325286149979	0.1236652359366417	0.11865530163049698	0.12212800234556198	0.11398820579051971	0.12822146713733673	0.0	0.11992453783750534	0.11632110178470612	0.11012855172157288	0.1145084872841835	0.13584908843040466	0.12459511309862137	0.11571896821260452	0.10939854383468628	0.09141653776168823	0.12730953097343445	0.12453610450029373	0.1151815727353096	0.1336742639541626	0.10791446268558502	0.13197243213653564	0.12278638035058975	0.11257706582546234	0.121604323387146	0.1263241171836853	0.11848798394203186	0.12621046602725983	0.13907015323638916
SORT1	0.8994423747062683	0.8403512239456177	0.7791261076927185	0.49923959374427795	0.7441655397415161	0.18327121436595917	0.7344177961349487	0.6661128997802734	0.6247663497924805	0.8844767212867737	0.753023087978363	0.4623469412326813	0.6502639651298523	0.8450309634208679	0.6504400968551636	0.4031499922275543	0.7164345383644104	0.681428849697113	0.8354740738868713	0.8009748458862305	0.8820995092391968	0.3569926917552948	0.5301114320755005	0.4316544234752655	0.26019492745399475	0.286893367767334	0.6328912377357483	0.8996127843856812	0.885485053062439	0.6260262727737427	0.7188785672187805	0.3872583210468292	0.49813002347946167	0.4499315321445465	0.8976801633834839	0.47988152503967285	0.44709938764572144	0.5355609059333801	0.8127918839454651	0.8047378659248352	0.6360645890235901	0.6140630841255188	0.8160503506660461	0.8439835906028748	0.6996613144874573	0.7905189394950867	0.6962534189224243	0.7319902777671814	0.8789380788803101
PSMA5	0.6070191264152527	0.0	0.0	0.0	0.0	0.0	0.0	0.0	0.0	0.0	0.0	0.0	0.0	0.0	0.0	0.0	0.0	0.0	0.0	0.0	0.47337549924850464	0.0	0.0	0.0	0.0	0.0	0.0	0.11578325182199478	0.0	0.0	0.0	0.0	0.0	0.0	0.5892770886421204	0.0	0.0	0.0	0.0	0.0	0.0	0.0	0.0	0.0	0.0	0.0	0.0	0.5682697892189026	0.0
ATXN7L2	0.4105759263038635	0.573399007320404	0.4092593491077423	0.39083608984947205	0.5966856479644775	0.41038933396339417	0.7265818119049072	0.689153254032135	0.5242863893508911	0.40262216329574585	0.41009312868118286	0.4086402356624603	0.4046640992164612	0.7885782122612	0.45150744915008545	0.7558304667472839	0.7029333710670471	0.7399150133132935	0.5495311617851257	0.5575628280639648	0.40863147377967834	0.4235648512840271	0.4681222140789032	0.6985046863555908	0.4193876087665558	0.7702326774597168	0.39478981494903564	0.4092058539390564	0.6225846409797668	0.41228756308555603	0.4104457199573517	0.41779452562332153	0.5679341554641724	0.4144534468650818	0.41364970803260803	0.4110216796398163	0.41666555404663086	0.39996597170829773	0.4046700596809387	0.703066349029541	0.4016844630241394	0.8286482691764832	0.5291962027549744	0.40644434094429016	0.42240893840789795	0.40538451075553894	0.43473735451698303	0.406887948513031	0.7611833214759827
CYB561D1	0.5866327285766602	0.49842387437820435	0.5607583522796631	0.584969699382782	0.276617169380188	0.5643714666366577	0.4396139681339264	0.5814692378044128	0.3083980679512024	0.5733055472373962	0.5930604338645935	0.585965633392334	0.5852282643318176	0.708116352558136	0.5413516163825989	0.35195186734199524	0.47371143102645874	0.3621636629104614	0.6045424342155457	0.6265331506729126	0.5864228010177612	0.3186095356941223	0.522894561290741	0.3847675323486328	0.5898112654685974	0.5111852288246155	0.5793235301971436	0.5896467566490173	0.5924701690673828	0.5894457697868347	0.5900076627731323	0.5852518081665039	0.0	0.5008018016815186	0.5893515348434448	0.3492622971534729	0.5764082670211792	0.5799102783203125	0.5776490569114685	0.26937490701675415	0.5766900777816772	0.623473048210144	0.36904051899909973	0.5656384229660034	0.3363073170185089	0.5776718854904175	0.5971101522445679	0.5919156074523926	0.5295491218566895
AMIGO1	0.6337342262268066	0.7699065804481506	0.7290021777153015	0.6200166344642639	0.8666269779205322	0.6583837866783142	1.0	0.7025294899940491	0.7490038275718689	0.6346249580383301	0.6488606333732605	0.627454400062561	0.6339831352233887	0.2908526062965393	0.6537379026412964	0.9406197667121887	0.6618142127990723	0.8256146907806396	0.6792365908622742	0.7538233995437622	0.649272084236145	0.7141664028167725	0.6502219438552856	0.8947992920875549	0.6511480808258057	0.7455283403396606	0.6230334043502808	0.6417198181152344	0.6746193766593933	0.670579195022583	0.6447451114654541	0.6920560598373413	0.7495331764221191	0.658116340637207	0.6405781507492065	0.6605719327926636	0.645354688167572	0.6301854252815247	0.6446602940559387	0.6682612895965576	0.6421511173248291	1.0	0.6448657512664795	0.6389967203140259	0.6386777758598328	0.6359893083572388	0.6648369431495667	0.644087016582489	0.8785761594772339
GNAI3	0.7528625726699829	0.6691147089004517	0.7361206412315369	0.7434772253036499	0.4554722309112549	0.7009832859039307	0.5474814176559448	0.7433426976203918	0.6011648178100586	0.7425146698951721	0.7554429173469543	0.7297574281692505	0.7543878555297852	0.2504245638847351	0.7311050295829773	0.28983354568481445	0.6905089616775513	0.6081668138504028	0.7382591962814331	0.7053409814834595	0.7488393783569336	0.664685845375061	0.7141014933586121	0.5727497935295105	0.7418630123138428	0.38479867577552795	0.730962872505188	0.7500665187835693	0.7439091205596924	0.7536216974258423	0.7373981475830078	0.7490769624710083	0.3971458673477173	0.7349118590354919	0.7503367066383362	0.6009170413017273	0.7389305830001831	0.7359498739242554	0.747197687625885	0.7645994424819946	0.7549294233322144	0.630024254322052	0.6640946269035339	0.7423570156097412	0.7517161965370178	0.7424468994140625	0.7542192339897156	0.7380532026290894	0.7162761688232422
AMPD2	0.8059959411621094	0.8489523530006409	0.788551390171051	0.7076312899589539	0.6757150888442993	0.2681172490119934	0.3658442497253418	0.5161933302879333	0.6955606937408447	0.08737902343273163	0.8133379220962524	0.7992414832115173	0.8019101023674011	0.8737266659736633	0.6400949954986572	0.42665788531303406	0.1429690271615982	0.7955289483070374	0.7976279854774475	0.5225719809532166	0.8098094463348389	0.7539889216423035	0.7883358001708984	0.8141422271728516	0.8053392767906189	0.45236936211586	0.781512975692749	0.8055654168128967	0.8105848431587219	0.7485344409942627	0.7880858182907104	0.7887895703315735	0.7916291952133179	0.7825556397438049	0.8073010444641113	0.532839298248291	0.814460039138794	0.65053391456604	0.811966061592102	0.0	0.81680828332901	0.7540889978408813	0.7659844160079956	0.8231160044670105	0.7973304390907288	0.7954448461532593	0.8101271986961365	0.8021388649940491	0.8195672035217285
GSTM4	0.3742672801017761	0.3603297472000122	0.3884531855583191	0.3757445514202118	0.2611570358276367	0.3640058636665344	0.0	0.3683505654335022	0.380861759185791	0.36325138807296753	0.38884496688842773	0.37475335597991943	0.1710650473833084	0.0	0.35781216621398926	0.31772658228874207	0.3774835169315338	0.36197999119758606	0.37329819798469543	0.34391695261001587	0.3724198341369629	0.36429160833358765	0.3643093407154083	0.21384665369987488	0.38946419954299927	0.2535232901573181	0.36115118861198425	0.3759898543357849	0.35787057876586914	0.38176199793815613	0.37873566150665283	0.37805822491645813	0.38567543029785156	0.37762072682380676	0.3802799582481384	0.21220663189888	0.36431702971458435	0.3658457398414612	0.3709794580936432	0.3883794844150543	0.37414345145225525	0.2492247223854065	0.35832464694976807	0.37287893891334534	0.3818560242652893	0.32600778341293335	0.38320279121398926	0.3649580478668213	0.0789719671010971
GSTM2	0.4074831008911133	0.26947304606437683	0.39255020022392273	0.3936038911342621	0.2671879827976227	0.381157249212265	0.06945779174566269	0.16798549890518188	0.12119008600711823	0.2216171771287918	0.40572041273117065	0.39586928486824036	0.39513319730758667	0.2632322907447815	0.3938710689544678	0.3921130299568176	0.3674454092979431	0.2866238057613373	0.335847944021225	0.27722886204719543	0.3898843824863434	0.29998651146888733	0.18193261325359344	0.12308765947818756	0.4034181833267212	0.5227257013320923	0.3866407573223114	0.40180909633636475	0.35521745681762695	0.3819083869457245	0.41091325879096985	0.38975295424461365	0.1662573367357254	0.33899128437042236	0.4000837504863739	0.21750900149345398	0.39953136444091797	0.36272531747817993	0.40506231784820557	0.13424929976463318	0.38973668217658997	0.3991644084453583	0.20734024047851562	0.0976894274353981	0.27238693833351135	0.4010731875896454	0.42058616876602173	0.39631572365760803	0.1653892993927002
GSTM1	0.0	0.4264233410358429	0.35829630494117737	0.0	0.6953448057174683	0.0	0.0	0.7856823205947876	0.46711626648902893	0.0	0.0	0.0	0.0	0.6566361784934998	0.28759875893592834	0.7894394397735596	0.0	0.729675829410553	0.0	0.0	0.0	0.3323032855987549	0.30371326208114624	0.0	0.0	0.3457258343696594	0.1996973752975464	0.0	0.4191040098667145	0.25346502661705017	0.04026574641466141	0.3090009391307831	0.6290674209594727	0.16425547003746033	0.0	0.3118937313556671	0.0	0.0	0.0	0.5946847796440125	0.0	0.0	0.0	0.0	0.0	0.0	0.01639481633901596	0.0	0.0
GSTM3	0.3665849566459656	0.4200771749019623	0.2343117892742157	0.36411452293395996	0.408239483833313	0.3761599659919739	0.05797364562749863	0.43727338314056396	0.38920778036117554	0.372688353061676	0.384517639875412	0.3693563640117645	0.3806270658969879	0.48966318368911743	0.3785247802734375	0.0	0.3735324740409851	0.3529435694217682	0.37822452187538147	0.181550532579422	0.3659905195236206	0.2582637369632721	0.3649670481681824	0.268411248922348	0.38505005836486816	0.2971579432487488	0.3828871548175812	0.3620999753475189	0.37331944704055786	0.38201743364334106	0.3724838197231293	0.3652321696281433	0.5125168561935425	0.3705570697784424	0.3690983057022095	0.3630567193031311	0.35874760150909424	0.36891764402389526	0.36738958954811096	0.38442862033843994	0.3643128573894501	0.6904433965682983	0.36286717653274536	0.3825646638870239	0.37081706523895264	0.3680819272994995	0.3862786591053009	0.381589412689209	0.38115161657333374
CSF1	0.528896689414978	0.5398622155189514	0.5538328886032104	0.517006516456604	0.4826406240463257	0.5984902381896973	0.6027017831802368	0.7640834450721741	0.5242870450019836	0.520827054977417	0.52268385887146	0.5201280117034912	0.5170415043830872	0.33483651280403137	0.5195364952087402	0.5318471789360046	0.7054975032806396	0.6141799092292786	0.5267407894134521	0.5649880170822144	0.5327686667442322	0.5552393198013306	0.5272036194801331	0.6017051339149475	0.5427407026290894	0.6587367653846741	0.5190670490264893	0.5333712100982666	0.5509812831878662	0.5393252968788147	0.5554463267326355	0.5396799445152283	0.7092727422714233	0.5547489523887634	0.5175955295562744	0.579814076423645	0.5246233344078064	0.5251653790473938	0.5208695530891418	0.5621945858001709	0.5593061447143555	0.5576207637786865	0.5217406153678894	0.517374575138092	0.531463623046875	0.522680938243866	0.5455366373062134	0.5169853568077087	0.5592355728149414
AHCYL1	1.0	0.0	0.0	0.0	0.0	0.1909586489200592	0.0	0.0	0.0	0.23614583909511566	0.0	0.0	0.0	0.0	0.0	0.0	0.0	0.0	0.0	0.0	0.9193406105041504	0.0	0.0	0.0	0.0	0.0	0.0	0.5735478401184082	0.012834567576646805	0.0	0.0	0.0	0.0	0.0	0.9996641874313354	0.0	0.0	0.007247865200042725	0.0069368500262498856	0.0	0.0	0.0	0.0	0.0	0.0	0.0	0.0	0.6747341156005859	0.0
STRIP1	0.5964691042900085	0.4325970411300659	0.513010561466217	0.5780410766601562	0.3021896183490753	0.5938991904258728	0.30052128434181213	0.09741872549057007	0.3016563653945923	0.586386501789093	0.6060243844985962	0.5889195203781128	0.5966923832893372	0.5491207242012024	0.5833439826965332	0.2348971962928772	0.23163577914237976	0.42462316155433655	0.5517816543579102	0.4588695764541626	0.599984347820282	0.37097910046577454	0.36899638175964355	0.326658695936203	0.6001803874969482	0.4437797963619232	0.5203611254692078	0.5985149145126343	0.4911634922027588	0.47192972898483276	0.5861130952835083	0.5381423234939575	0.38301390409469604	0.49153590202331543	0.5943150520324707	0.29305189847946167	0.5949217081069946	0.5782771706581116	0.5967069864273071	0.3665641248226166	0.5895853042602539	0.4370826184749603	0.4481348693370819	0.5949212312698364	0.6035804152488708	0.5886909365653992	0.6019666194915771	0.5842899084091187	0.4743964672088623
RBM15	0.8077781796455383	0.9650567770004272	1.0	0.7955837845802307	1.0	0.8379612565040588	0.9398778080940247	1.0	1.0	0.8026151657104492	0.8132434487342834	0.806769847869873	1.0	0.9321785569190979	1.0	0.9461938738822937	1.0	0.9638910293579102	1.0	1.0	0.8208269476890564	0.8490314483642578	0.8760726451873779	1.0	0.8177804350852966	1.0	1.0	0.806804895401001	0.8822371959686279	0.8440582752227783	0.8557583093643188	1.0	0.8178526163101196	0.8438602089881897	0.8077128529548645	0.8390475511550903	0.8221449851989746	1.0	0.8114169836044312	1.0	0.8394651412963867	1.0	0.8552773594856262	0.8267302513122559	0.8098599314689636	0.8130518198013306	1.0	0.8106157779693604	0.9423880577087402
LAMTOR5	0.7904551029205322	0.7742575407028198	0.7813966274261475	0.782260000705719	0.6830049753189087	0.7590738534927368	0.6883026361465454	0.7799606323242188	0.7281821966171265	0.7790824174880981	0.7966029047966003	0.7693578600883484	0.7918617725372314	0.7154693603515625	0.766823410987854	0.5637670755386353	0.7910317778587341	0.7512706518173218	0.792243480682373	0.8025728464126587	0.7852521538734436	0.7570282220840454	0.7888690829277039	0.746887743473053	0.7871155142784119	0.658774197101593	0.7741295099258423	0.782136857509613	0.7806238532066345	0.7856945395469666	0.7751372456550598	0.7867928147315979	0.6824344396591187	0.7852145433425903	0.7808777689933777	0.7623052000999451	0.7675692439079285	0.754753828048706	0.7809445858001709	0.8074736595153809	0.7787637114524841	0.7590792179107666	0.7737240195274353	0.7985744476318359	0.7923620343208313	0.7735703587532043	0.7932997941970825	0.7799726724624634	0.7826896905899048
KCNA3	0.2715153694152832	1.0	1.0	0.6549531817436218	1.0	0.6203197240829468	1.0	1.0	0.9549599885940552	0.2727103531360626	0.358652263879776	0.4460633397102356	0.6572701930999756	0.8490756154060364	0.8041703104972839	1.0	1.0	1.0	0.8864870667457581	1.0	0.2707224488258362	1.0	0.9049291610717773	1.0	0.3508203625679016	1.0	0.8117666244506836	0.3112712502479553	1.0	0.6609171628952026	0.7571112513542175	1.0	0.8482728004455566	1.0	0.277456670999527	0.7527036666870117	0.4645366668701172	0.47986432909965515	0.6995052695274353	1.0	1.0	1.0	0.8365093469619751	0.6890044808387756	0.2968240976333618	0.6001685857772827	0.8059833645820618	0.5830206274986267	1.0
CD53	1.0	1.0	1.0	1.0	0.8135257363319397	1.0	0.8858792781829834	1.0	0.8716349601745605	1.0	1.0	1.0	1.0	0.592173159122467	1.0	0.4950284957885742	1.0	0.9867488741874695	1.0	1.0	1.0	1.0	1.0	0.8774970769882202	1.0	0.637372612953186	1.0	1.0	1.0	1.0	1.0	1.0	0.784501314163208	1.0	1.0	0.7960764765739441	1.0	1.0	1.0	1.0	1.0	0.9488294124603271	1.0	1.0	1.0	1.0	1.0	1.0	1.0
LRIF1	0.5152285099029541	0.13231013715267181	0.3717789053916931	0.30118775367736816	0.0	0.17557291686534882	0.07161565124988556	0.0	0.09276296198368073	0.5054656863212585	0.5195924043655396	0.5124411582946777	0.5248607397079468	0.0	0.003947453573346138	0.0	0.0	0.23806583881378174	0.36793529987335205	0.18914128839969635	0.5189513564109802	0.0	0.10683819651603699	0.14016373455524445	0.5194861888885498	0.0	0.24654468894004822	0.5192479491233826	0.3724170923233032	0.0	0.40575432777404785	0.33238324522972107	0.23291967809200287	0.236552894115448	0.5177943706512451	0.2441161870956421	0.40978384017944336	0.4727851152420044	0.384633868932724	0.0	0.36262384057044983	0.0	0.2698594033718109	0.44932952523231506	0.3613566756248474	0.5175454616546631	0.34852543473243713	0.4302055835723877	0.19051674008369446
DRAM2	0.6932269930839539	0.6807002425193787	0.676999032497406	0.6735646724700928	0.6328415870666504	0.6748139262199402	0.5965464115142822	0.6835780143737793	0.5270432829856873	0.6612567901611328	0.7018000483512878	0.6710483431816101	0.6925747394561768	0.5298740863800049	0.6759950518608093	0.3681636452674866	0.6804817318916321	0.6049762964248657	0.6896063685417175	0.7083629965782166	0.6862527132034302	0.6579064130783081	0.6837113499641418	0.5678943395614624	0.6841763257980347	0.32676270604133606	0.6777768135070801	0.6902576684951782	0.6825321912765503	0.6916474103927612	0.676166832447052	0.6764789819717407	0.5208926200866699	0.6768002510070801	0.6822788715362549	0.6739740371704102	0.6806378364562988	0.6745979189872742	0.6833572387695312	0.6494784355163574	0.6916095614433289	0.6580805778503418	0.6837242841720581	0.6867812275886536	0.6983833909034729	0.6815487742424011	0.6899792551994324	0.6836904883384705	0.6918156743049622
CEPT1	0.7267441153526306	0.0	0.1489502340555191	0.0851922333240509	0.0	0.0	0.0	0.0	0.0	0.036120347678661346	0.4126363694667816	0.051494963467121124	0.0	0.0	0.19590404629707336	0.0	0.0	0.0	0.0	0.0	0.6671540141105652	0.0	0.0	0.0	0.1025368794798851	0.0	0.14380189776420593	0.3538879156112671	0.012039972469210625	0.0	0.0	0.05010807514190674	0.0	0.0	0.7179879546165466	0.0	0.22797860205173492	0.17954707145690918	0.2478034645318985	0.0	0.0	0.0	0.0	0.0	0.0	0.24943530559539795	0.0	0.41257643699645996	0.0
DENND2D	0.6874791383743286	0.24378618597984314	0.3043767511844635	0.37865808606147766	0.0	0.4403887093067169	0.0	0.0	0.0	0.6740046143531799	0.6962565779685974	0.6720271706581116	0.4565008580684662	0.0	0.1831049919128418	0.0	0.0	0.011654413305222988	0.18260595202445984	0.17012858390808105	0.6729755997657776	0.1660952866077423	0.26219481229782104	0.0	0.6755456328392029	0.0	0.24759413301944733	0.6886177659034729	0.40567997097969055	0.3296135365962982	0.5735018849372864	0.3108501434326172	0.0	0.10441233962774277	0.6724569797515869	0.16165149211883545	0.6232161521911621	0.6693226099014282	0.6910642981529236	0.0	0.23543806374073029	0.0	0.2847292423248291	0.22972990572452545	0.09636974334716797	0.6799138188362122	0.40089547634124756	0.6799224019050598	0.17868228256702423
CHI3L2	0.5029351711273193	0.0	0.0	0.0	0.0	0.0	0.0	0.0	0.0	0.0	0.0	0.0	0.0	0.0	0.0	0.0	0.0	0.0	0.0	0.0	0.3562062084674835	0.0	0.0	0.0	0.0	0.0	0.0	0.06177816912531853	0.0	0.0	0.0	0.0	0.0	0.0	0.4482494294643402	0.0	0.0	0.0	0.0	0.0	0.0	0.0	0.0	0.0	0.0	0.0	0.0	0.20102840662002563	0.0
OVGP1	0.22116702795028687	0.28895580768585205	0.23671194911003113	0.4085845351219177	0.2186114639043808	0.5402390360832214	0.16130544245243073	0.1413581818342209	0.22087177634239197	0.21367426216602325	0.21226857602596283	0.2182837724685669	0.22946862876415253	0.5004137754440308	0.49628758430480957	0.4695553183555603	0.22257253527641296	0.42385023832321167	0.28924351930618286	0.3821370601654053	0.2056715041399002	0.11431023478507996	0.20986852049827576	0.24786023795604706	0.136944979429245	0.4667574465274811	0.4619784951210022	0.2344905436038971	0.2464463859796524	0.212113618850708	0.4419962763786316	0.37523025274276733	0.22550885379314423	0.10727620869874954	0.2261022925376892	0.11053754389286041	0.5477434396743774	0.33663737773895264	0.33781570196151733	0.22406575083732605	0.23531301319599152	0.4096648097038269	0.390941321849823	0.22101819515228271	0.1226668655872345	0.36511924862861633	0.41349270939826965	0.5849736928939819	0.36654162406921387
WDR77	0.6276995539665222	0.0	0.0	0.0	0.0	0.0	0.0	0.0	0.0	0.2232840210199356	0.0	0.0	0.3269779086112976	0.0	0.0	0.0	0.0	0.0	0.0009298771619796753	0.0	0.5583906173706055	0.0	0.0	0.0	0.0	0.0	0.0	0.2607322931289673	0.0	0.0	0.0	0.0	0.0	0.0	0.6191156506538391	0.0	0.0	0.006517298519611359	0.0	0.0	0.0	0.0	0.0	0.0	0.0	0.28645697236061096	0.0	0.623343288898468	0.0
C1orf162	0.5283447504043579	0.5462711453437805	0.5343102812767029	0.5052990913391113	0.508463442325592	0.4956883490085602	0.569421112537384	0.5419453978538513	0.5201000571250916	0.5238028168678284	0.5375796556472778	0.5297408103942871	0.5398734211921692	0.5266062617301941	0.5115281343460083	0.4897856116294861	0.5348869562149048	0.5511521100997925	0.5431668162345886	0.5801757574081421	0.5210232734680176	0.5205570459365845	0.5253185629844666	0.532046377658844	0.5166038870811462	0.4999889135360718	0.5297006964683533	0.5399441719055176	0.5380345582962036	0.5305295586585999	0.5318008661270142	0.5373072624206543	0.5378015041351318	0.5427979826927185	0.5334288477897644	0.49963468313217163	0.5341278314590454	0.5042182207107544	0.5266754031181335	0.5508392453193665	0.5138985514640808	0.5312167406082153	0.5367072224617004	0.542083740234375	0.5341082811355591	0.5207865834236145	0.5376768112182617	0.5230817198753357	0.5573634505271912
ADORA3	0.0	0.0	0.0	0.0	0.0	0.0	0.0	0.0	0.0	0.0	0.0	0.0	0.0	0.0	0.0	0.0	0.0	0.0	0.0	0.0	0.0	0.0	0.0	0.0	0.0	0.0	0.0	0.0	0.0	0.0	0.0	0.0	0.0	0.0	0.0	0.0	0.0	0.0	0.0	0.0	0.0	0.0	0.0	0.0	0.0	0.0	0.0	0.0	0.0
RAP1A	0.7576338052749634	0.05239948630332947	0.24995233118534088	0.0	0.0	0.0	0.0	0.0	0.0	0.30156654119491577	0.5035353302955627	0.4069560766220093	0.22481109201908112	0.0	0.13517150282859802	0.0	0.0	0.0	0.11017970740795135	0.062163855880498886	0.6505782008171082	0.0	0.1687813699245453	0.0	0.2827407419681549	0.0	0.2600400447845459	0.4168453812599182	0.14328110218048096	0.057004377245903015	0.028710540384054184	0.2945370376110077	0.0	0.060905616730451584	0.7627086043357849	0.0	0.30522188544273376	0.3223975896835327	0.182144433259964	0.0	0.09253536909818649	0.0	0.11082951724529266	0.22272953391075134	0.3059946894645691	0.37379807233810425	0.27932652831077576	0.3069750964641571	0.0
DDX20	0.625037670135498	0.6069502234458923	0.6230112910270691	0.6209366917610168	0.6092616319656372	0.6044397950172424	0.5592278838157654	0.6279411911964417	0.6307602524757385	0.6163442134857178	0.6286159753799438	0.607843816280365	0.6137044429779053	0.5428933501243591	0.6278457641601562	0.6107026934623718	0.5994576215744019	0.6111384630203247	0.6272461414337158	0.6515064835548401	0.61664879322052	0.5986637473106384	0.6058434844017029	0.6129559874534607	0.6217746138572693	0.6817097663879395	0.6323390603065491	0.6243991851806641	0.6334097981452942	0.6283062696456909	0.6062938570976257	0.6434101462364197	0.48342210054397583	0.5940202474594116	0.6231324672698975	0.5425422191619873	0.6181537508964539	0.6138286590576172	0.6092064380645752	0.7149732112884521	0.5916547775268555	0.6133639812469482	0.5974816083908081	0.6134980320930481	0.6179090738296509	0.622545599937439	0.6335122585296631	0.6061328053474426	0.6367601752281189
CAPZA1	1.0	0.8490550518035889	1.0	0.9582353830337524	0.5645477771759033	0.9456304311752319	0.6212911605834961	0.7479076385498047	0.726097822189331	1.0	1.0	1.0	1.0	0.7046977281570435	0.919743537902832	0.4153538942337036	0.8229786157608032	0.8420591950416565	0.9455056190490723	0.7872350215911865	1.0	0.8101339340209961	0.9019923806190491	0.7681913375854492	1.0	0.6068946719169617	1.0	1.0	1.0	1.0	1.0	1.0	0.6092538833618164	1.0	1.0	0.7847610712051392	1.0	1.0	1.0	0.7958665490150452	1.0	0.7048380374908447	0.8784114718437195	1.0	1.0	1.0	1.0	1.0	0.9330993890762329
MOV10	0.4534342885017395	0.10654294490814209	0.3627801537513733	0.0	0.0	0.3472662568092346	0.0	0.0	0.11488689482212067	0.45033591985702515	0.0	0.44877803325653076	0.452545702457428	0.2621150314807892	0.1912587285041809	0.0	0.08854852616786957	0.08858591318130493	0.16107600927352905	0.26562047004699707	0.45135295391082764	0.3364642262458801	0.28309690952301025	0.22316138446331024	0.3797862231731415	0.26314401626586914	0.39552587270736694	0.4494592547416687	0.4585084021091461	0.2865888476371765	0.43669694662094116	0.39138263463974	0.0	0.2866436541080475	0.45013362169265747	0.0	0.44282418489456177	0.44961944222450256	0.35091328620910645	0.10647361725568771	0.3762497901916504	0.10075590014457703	0.3535999655723572	0.3499892055988312	0.41635677218437195	0.4504097104072571	0.4440852403640747	0.4457050859928131	0.26825228333473206
RHOC	0.26032429933547974	0.25894883275032043	0.2613874673843384	0.25263604521751404	0.22865822911262512	0.0	0.1423553228378296	0.23986607789993286	0.23511268198490143	0.2536974549293518	0.26520609855651855	0.2534889578819275	0.24883460998535156	0.2623733878135681	0.22768141329288483	0.22042891383171082	0.2656373381614685	0.24163764715194702	0.24614432454109192	0.2682524025440216	0.2497476190328598	0.2527594268321991	0.2529016137123108	0.22665905952453613	0.2505956292152405	0.027178451418876648	0.242680162191391	0.2521573603153229	0.2516782581806183	0.25058236718177795	0.2610672116279602	0.2546505928039551	0.21212917566299438	0.2455490529537201	0.26223599910736084	0.22695159912109375	0.24379520118236542	0.2409052550792694	0.24768966436386108	0.19808587431907654	0.23626792430877686	0.22427335381507874	0.2367631494998932	0.2630384564399719	0.267972856760025	0.25909245014190674	0.2586313486099243	0.2510837912559509	0.25366368889808655
PPM1J	0.722729504108429	0.2617688477039337	0.3006639778614044	0.4963434934616089	0.5327848196029663	0.5273955464363098	0.2188827246427536	0.1832301765680313	0.30170556902885437	0.412184476852417	0.47537559270858765	0.7290738224983215	0.7060164213180542	0.5963484644889832	0.22523906826972961	0.5697978734970093	0.4398595094680786	0.2970336377620697	0.4802234172821045	0.31438204646110535	0.6321520805358887	0.34307435154914856	0.16269156336784363	0.3107064366340637	0.30078014731407166	0.6494975686073303	0.55156010389328	0.7323534488677979	0.4257642328739166	0.17100019752979279	0.6896730661392212	0.2996562421321869	0.28601163625717163	0.32336992025375366	0.725665271282196	0.20689694583415985	0.564311146736145	0.5732530951499939	0.4164425730705261	0.07096967101097107	0.5364034175872803	0.6195888519287109	0.3410841226577759	0.48018476366996765	0.3504248857498169	0.4868069291114807	0.5589366555213928	0.7426432967185974	0.24741880595684052
LRIG2	1.0	0.07296489179134369	0.14666010439395905	0.271029531955719	0.0	0.436679482460022	0.09193958342075348	0.05298095941543579	0.13145756721496582	0.132228285074234	0.13890761137008667	0.18112003803253174	0.24165606498718262	0.0	0.0	0.0	0.0	0.0	0.1439809799194336	0.22151924669742584	0.935432493686676	0.0	0.15146499872207642	0.18751156330108643	0.04201343283057213	0.27198946475982666	0.13895471394062042	0.4311487674713135	0.0	0.26890644431114197	0.0	0.32164376974105835	0.10513925552368164	0.0	1.0	0.0	0.10453209280967712	0.23681174218654633	0.13250979781150818	0.052101507782936096	0.10170146822929382	0.0	0.020362354815006256	0.2325272411108017	0.15723931789398193	0.16491708159446716	0.3200238049030304	0.5186468362808228	0.0
RSBN1	0.7587095499038696	0.48919761180877686	0.723751425743103	0.7387412190437317	0.3550081253051758	0.7465285062789917	0.3347380459308624	0.4088624119758606	0.45868778228759766	0.7358613610267639	0.7652285099029541	0.7464407086372375	0.7478265166282654	0.0	0.6868700981140137	0.1483428180217743	0.10585469007492065	0.4458141326904297	0.6379421949386597	0.5781722068786621	0.7527018785476685	0.4784049987792969	0.506098210811615	0.41385793685913086	0.7505624294281006	0.37598153948783875	0.7177191972732544	0.7534642219543457	0.5615286231040955	0.7206162214279175	0.7257065176963806	0.7146815657615662	0.24020600318908691	0.6504639983177185	0.7378447651863098	0.4980621933937073	0.7379025816917419	0.735906720161438	0.7138774991035461	0.39534953236579895	0.646605908870697	0.39232516288757324	0.5531939268112183	0.7129554152488708	0.7489359378814697	0.7446315288543701	0.7512468695640564	0.6068819165229797	0.385286420583725
PTPN22	0.9057324528694153	0.0741988867521286	0.0	0.12468069791793823	0.0	0.0	0.0	0.0	0.0	0.2216123789548874	0.30981677770614624	0.21997207403182983	0.5592310428619385	0.0	0.33022192120552063	0.0	0.0	0.0	0.0	0.05617659166455269	0.7779308557510376	0.0	0.201864093542099	0.0	0.1156107634305954	0.055809617042541504	0.0	0.6316376328468323	0.05775676295161247	0.0	0.2524135112762451	0.2629387080669403	0.0	0.1079196035861969	0.8597120642662048	0.0	0.32829734683036804	0.36071494221687317	0.11851031333208084	0.0	0.2476550042629242	0.0	0.0	0.1984328180551529	0.1237858235836029	0.47540777921676636	0.2707967460155487	0.6659291982650757	0.0
AP4B1	0.5965793132781982	0.6945942640304565	0.6047351360321045	0.590420126914978	0.6596802473068237	0.6040198802947998	0.4811331033706665	0.588982343673706	0.5295544862747192	0.5910289287567139	0.5928121209144592	0.591051459312439	0.6041555404663086	1.0	0.6023901104927063	0.6685433983802795	0.5934608578681946	0.7433515191078186	0.6105804443359375	0.7337374091148376	0.5966023802757263	0.0	0.5974552035331726	0.6765638589859009	0.6117772459983826	0.7259514331817627	0.60056471824646	0.5983210206031799	0.7449162006378174	0.5962328314781189	0.6007040739059448	0.614396333694458	0.6012061238288879	0.6173678040504456	0.6007720828056335	0.4550672173500061	0.6019827127456665	0.595163106918335	0.5917312502861023	0.7257406711578369	0.6196842193603516	0.6699800491333008	0.6950570940971375	0.5913591980934143	0.5953295826911926	0.5959048271179199	0.6067084074020386	0.5919991731643677	0.7796162366867065
DCLRE1B	0.43790575861930847	0.43004581332206726	0.43171584606170654	0.4166480600833893	0.07263794541358948	0.42271289229393005	0.4199674129486084	0.42467382550239563	0.2802788019180298	0.4241097569465637	0.43910422921180725	0.4232012629508972	0.425352543592453	0.36604249477386475	0.4356729984283447	0.2507825493812561	0.0	0.4371170699596405	0.4371502995491028	0.16565126180648804	0.4231792986392975	0.21136678755283356	0.23927552998065948	0.42859482765197754	0.42590203881263733	0.4308679699897766	0.4186744689941406	0.42524370551109314	0.43529772758483887	0.432641863822937	0.4230683743953705	0.40471047163009644	0.3301498591899872	0.4306010603904724	0.43288514018058777	0.1841323971748352	0.4136129915714264	0.4197406470775604	0.423615038394928	0.4257483184337616	0.4176945984363556	0.4047967195510864	0.3241909444332123	0.4311200976371765	0.03153037279844284	0.4207206964492798	0.4356815218925476	0.41816049814224243	0.43288174271583557
HIPK1	1.0	0.0	0.0	0.0	0.0	0.0	0.0	0.0	0.0	0.3324449062347412	0.00974876806139946	0.0	0.0	0.0	0.0	0.0	0.0	0.0	0.0	0.0	0.9700139760971069	0.0	0.0	0.0	0.030542150139808655	0.0	0.0	0.6552269458770752	0.0	0.0	0.0	0.0	0.0	0.0	1.0	0.0	0.006269797682762146	0.0003190375864505768	0.005302511155605316	0.0	0.0	0.0	0.0	0.0	0.0	0.0	0.0	0.7158237099647522	0.0
TRIM33	1.0	0.3961923122406006	0.6794462203979492	0.6803515553474426	0.1885191798210144	0.7087497115135193	0.2425556182861328	0.31616607308387756	0.3968048691749573	0.7257816791534424	0.9270774126052856	1.0	0.897543728351593	0.20184165239334106	0.75572669506073	0.17246346175670624	0.16953134536743164	0.2918204963207245	0.5798386931419373	0.5618158578872681	0.9910828471183777	0.22388438880443573	0.5750585794448853	0.34453877806663513	0.7792547345161438	0.4276619553565979	0.7220134735107422	0.9643726348876953	0.5423130989074707	0.590358555316925	0.7186811566352844	0.791567862033844	0.11164712905883789	0.6216809749603271	1.0	0.38576290011405945	0.9393839240074158	0.7258637547492981	0.6410241723060608	0.3094017803668976	0.484832763671875	0.17617309093475342	0.5775519013404846	0.3169822692871094	0.6511045694351196	1.0	0.9102798700332642	0.607249915599823	0.2834915518760681
BCAS2	0.58648282289505	0.5268364548683167	0.578089714050293	0.5951152443885803	0.4180510640144348	0.56526118516922	0.48177218437194824	0.7266563773155212	0.5633249282836914	0.5687039494514465	0.5856442451477051	0.5748049020767212	0.5888382792472839	0.28929057717323303	0.586205005645752	0.374816358089447	0.5733177661895752	0.4448215067386627	0.5842917561531067	0.6096312403678894	0.5782578587532043	0.5734564661979675	0.571302592754364	0.45604896545410156	0.598970353603363	0.5789551734924316	0.5645637512207031	0.5805782079696655	0.561949610710144	0.5876551866531372	0.5814822912216187	0.57935631275177	0.2909478545188904	0.5741488337516785	0.5857443809509277	0.4882899522781372	0.5857354998588562	0.5598751306533813	0.5798460245132446	0.5987021327018738	0.5791042447090149	0.5785961747169495	0.5606229305267334	0.5832979679107666	0.5948189496994019	0.574791431427002	0.6048345565795898	0.5786444544792175	0.44946688413619995
NRAS	0.7017131447792053	1.0	1.0	1.0	1.0	0.7130059003829956	1.0	1.0	1.0	0.7097820043563843	0.7068750858306885	0.6983665227890015	0.7262229919433594	1.0	1.0	1.0	1.0	1.0	1.0	1.0	0.7138614654541016	1.0	1.0	1.0	0.7086297273635864	1.0	1.0	0.6958281993865967	1.0	1.0	0.7619713544845581	1.0	0.8718762397766113	1.0	0.7159364223480225	0.9135507345199585	0.7149494290351868	0.6930218935012817	0.6998103857040405	1.0	1.0	1.0	1.0	1.0	0.7137285470962524	0.6920863389968872	1.0	0.715026319026947	1.0
CSDE1	1.0	0.2207954227924347	0.3787219524383545	0.48500335216522217	0.1053307056427002	0.5746027827262878	0.17957110702991486	0.21422936022281647	0.29252249002456665	0.7596569657325745	0.9509934186935425	0.7637558579444885	0.7666967511177063	0.0	0.5541731119155884	0.0	0.0	0.19568771123886108	0.4177444279193878	0.4902205467224121	0.9654031991958618	0.36635875701904297	0.48650848865509033	0.20436790585517883	0.8036290407180786	0.14996212720870972	0.561109185218811	1.0	0.5518754124641418	0.18061071634292603	0.594696581363678	0.6360615491867065	0.010017884895205498	0.5333079099655151	1.0	0.38047266006469727	0.6876530051231384	0.7573732137680054	0.4543112814426422	0.188085675239563	0.5244417786598206	0.0	0.5354612469673157	0.7846329212188721	0.7961567044258118	0.8915517330169678	0.7649838328361511	1.0	0.38230061531066895
SIKE1	0.6769466996192932	0.5296300649642944	0.6465598344802856	0.6515880227088928	0.45016634464263916	0.2910884618759155	0.3389829993247986	0.4076983630657196	0.5073782205581665	0.6651174426078796	0.5495357513427734	0.6728460192680359	0.666516125202179	0.5852025747299194	0.6229499578475952	0.265564888715744	0.14261537790298462	0.37710821628570557	0.6690746545791626	0.5911868214607239	0.6705266237258911	0.36666154861450195	0.6275768280029297	0.19947737455368042	0.6690751314163208	0.4166888892650604	0.6496190428733826	0.6668663024902344	0.46263518929481506	0.6775503158569336	0.6514945030212402	0.6524568796157837	0.21392479538917542	0.5561755895614624	0.675464391708374	0.30759570002555847	0.6655582189559937	0.661447286605835	0.669436514377594	0.40147942304611206	0.44563207030296326	0.21353182196617126	0.6235328316688538	0.6554017663002014	0.6691815257072449	0.6663016676902771	0.6803637146949768	0.6652659177780151	0.44064339995384216
TSPAN2	0.0	0.0	0.0	0.0	0.0	0.0	0.0	0.0	0.0	0.0	0.0	0.0	0.0	0.0	0.0	0.0	0.0	0.0	0.0	0.0	0.0	0.0	0.0	0.0	0.0	0.0	0.0	0.0	0.0	0.0	0.0	0.0	0.0	0.0	0.0	0.0	0.0	0.0	0.0	0.0	0.0	0.0	0.0	0.0	0.0	0.0	0.0	0.0	0.0
VANGL1	0.0	0.0	0.0	0.0	0.0	0.0	0.0	0.0	0.0	0.0	0.0	0.0	0.0	0.0	0.0	0.0	0.0	0.0	0.0	0.0	0.0	0.0	0.0	0.0	0.0	0.0	0.0	0.0	0.0	0.0	0.0	0.0	0.0	0.0	0.0	0.0	0.0	0.0	0.0	0.0	0.0	0.0	0.0	0.0	0.0	0.0	0.0	0.0	0.0
SLC22A15	0.7830051183700562	0.5311371088027954	0.4594271779060364	0.36087509989738464	0.5333255529403687	0.32259467244148254	0.4822692573070526	0.4119994640350342	0.22449752688407898	0.49370643496513367	0.6079085469245911	0.6202259659767151	0.3680226802825928	0.5782430171966553	0.2746228575706482	0.3194408416748047	0.43804478645324707	0.6126991510391235	0.548739492893219	0.635918140411377	0.7549858689308167	0.3597521483898163	0.4318544566631317	0.30636194348335266	0.3481930196285248	0.17148447036743164	0.5376584529876709	0.7713016271591187	0.795114278793335	0.3262312412261963	0.7160390019416809	0.6614294052124023	0.3899065852165222	0.4804598093032837	0.7964703440666199	0.3895680904388428	0.586606502532959	0.3446182906627655	0.759581446647644	0.4610472619533539	0.6229518055915833	0.4243546426296234	0.7054699063301086	0.35064294934272766	0.17409653961658478	0.7543926239013672	0.43408745527267456	0.41957277059555054	0.7886642217636108
ATP1A1	0.8077756762504578	0.7984837889671326	0.7863947749137878	0.7873361110687256	0.6916128993034363	0.7841250896453857	0.7818843126296997	0.7840208411216736	0.7847254872322083	0.7742229104042053	0.8028137683868408	0.7943390607833862	0.8061740398406982	0.0	0.7737200260162354	0.5278474688529968	0.7348891496658325	0.799278736114502	0.8030980229377747	0.8066756725311279	0.7834643125534058	0.7752720713615417	0.7930601835250854	0.8009954690933228	0.7900595664978027	0.5516112446784973	0.7677702903747559	0.789232611656189	0.7892728447914124	0.7927654981613159	0.7910760045051575	0.8012896776199341	0.6414744853973389	0.7982871532440186	0.8079985976219177	0.7742516398429871	0.785007655620575	0.7653582096099854	0.7873957753181458	0.8097758889198303	0.7821045517921448	0.7568850517272949	0.774461567401886	0.7902170419692993	0.8014769554138184	0.7917782068252563	0.8012422919273376	0.7913291454315186	0.7924930453300476
CD58	0.551977813243866	0.0	0.0	0.0	0.0	0.0	0.0	0.0	0.0	0.0	0.0	0.04668860137462616	0.03540659695863724	0.0	0.0	0.0	0.0	0.0	0.0	0.0	0.4349515438079834	0.0	0.0	0.0	0.0	0.0	0.0	0.22486793994903564	0.0	0.0	0.0	0.21380922198295593	0.0	0.0	0.5145136117935181	0.0	0.0	0.0	0.0	0.0	0.0	0.0	0.0	0.0	0.0	0.3781742453575134	0.08858852088451385	0.10747692734003067	0.0
CD2	0.5926716923713684	0.6129150986671448	0.5981694459915161	0.5950287580490112	0.5541183352470398	0.5858717560768127	0.603630542755127	0.6045278906822205	0.6055571436882019	0.5829530954360962	0.6042381525039673	0.5756134986877441	0.6143476963043213	0.5643327832221985	0.5753073692321777	0.5464141368865967	0.580690324306488	0.6173752546310425	0.595941424369812	0.6335576176643372	0.5909518599510193	0.5830842852592468	0.5833813548088074	0.6109675765037537	0.6053294539451599	0.5844531655311584	0.5824165344238281	0.591350257396698	0.5795252323150635	0.6112097501754761	0.5913618803024292	0.5897499322891235	0.5911505222320557	0.6218874454498291	0.5996427536010742	0.5520359873771667	0.6070936322212219	0.5871702432632446	0.5771538019180298	0.6179795861244202	0.5816648006439209	0.5836425423622131	0.5915268659591675	0.5961037874221802	0.5959354043006897	0.591377854347229	0.5988529920578003	0.6026272773742676	0.6157782673835754
CD101	0.6806961297988892	0.5279150605201721	0.6750585436820984	0.646740198135376	0.689331591129303	0.6416680812835693	0.7329067587852478	0.5818990468978882	0.6833978891372681	0.6652976274490356	0.6693873405456543	0.659937858581543	0.6681951284408569	0.28154122829437256	0.4883347451686859	0.370769739151001	0.4325089752674103	0.6744530200958252	0.6901323795318604	0.6955265402793884	0.6820516586303711	0.6961193084716797	0.6500011682510376	0.4970899224281311	0.6618638634681702	0.328561395406723	0.6772499680519104	0.6844586133956909	0.5463833808898926	0.6657317280769348	0.6512201428413391	0.56722491979599	0.49373966455459595	0.5567115545272827	0.655834972858429	0.35367611050605774	0.6677225828170776	0.6713414192199707	0.6677706241607666	0.4185383915901184	0.6961650252342224	0.5774773359298706	0.6731208562850952	0.653815507888794	0.6808253526687622	0.6736742258071899	0.6760631799697876	0.6073570251464844	0.7002997398376465
TTF2	0.6509888172149658	0.41103485226631165	0.6253222227096558	0.5751929879188538	0.2079746276140213	0.5350629687309265	0.2484946846961975	0.319070428609848	0.418348491191864	0.6531664729118347	0.6300770044326782	0.6527987718582153	0.6503030061721802	0.264308363199234	0.6482267379760742	0.20053234696388245	0.29417723417282104	0.42398855090141296	0.599506676197052	0.5208924412727356	0.6569870114326477	0.40394026041030884	0.45585542917251587	0.33708056807518005	0.6549041867256165	0.3387638330459595	0.6318349838256836	0.6567162871360779	0.5428301095962524	0.6585873365402222	0.6273971796035767	0.6322686672210693	0.16430604457855225	0.4412039816379547	0.6429057717323303	0.22060337662696838	0.6602529287338257	0.6359682083129883	0.5882203578948975	0.43797436356544495	0.6211923956871033	0.2703188359737396	0.512485146522522	0.5318777561187744	0.6226899027824402	0.6438993215560913	0.6577764749526978	0.6218708753585815	0.395609050989151
MAN1A2	1.0	0.3828040361404419	0.6012598276138306	0.5249248743057251	0.022975794970989227	0.4181322455406189	0.21880128979682922	0.22025403380393982	0.39320090413093567	0.6387162208557129	0.8052957057952881	0.8158469200134277	0.6709814071655273	0.0	0.5342087745666504	0.0	0.0	0.2957080006599426	0.3953399658203125	0.4521559476852417	0.9239721894264221	0.31234320998191833	0.4229862093925476	0.2880484461784363	0.6259954571723938	0.2636449933052063	0.4321571886539459	0.8238549828529358	0.3923785984516144	0.35488685965538025	0.5074743032455444	0.6909980177879333	0.10872853547334671	0.5116075873374939	1.0	0.26238036155700684	0.6074239611625671	0.6253788471221924	0.4873135983943939	0.24079060554504395	0.4650251567363739	0.11268483102321625	0.4113493263721466	0.48235219717025757	0.5098101496696472	0.8607286214828491	0.7208818793296814	0.5921922922134399	0.2851330041885376
GDAP2	0.9516798853874207	0.16950614750385284	0.25438249111175537	0.43548014760017395	0.0	0.26000145077705383	0.02391665056347847	0.20915299654006958	0.30809807777404785	0.2565124034881592	0.49152523279190063	0.4338929355144501	0.4108126163482666	0.0	0.362621545791626	0.0	0.0	0.23592239618301392	0.13101264834403992	0.25830280780792236	0.8671665787696838	0.16745175421237946	0.2702275216579437	0.2470097690820694	0.30928948521614075	0.2229170948266983	0.3560502827167511	0.4354504942893982	0.20734652876853943	0.30413997173309326	0.23722350597381592	0.3937164843082428	0.0	0.13912172615528107	0.91768479347229	0.0	0.42621684074401855	0.4732612371444702	0.2576617896556854	0.25766971707344055	0.19351017475128174	0.0	0.1975400298833847	0.28398093581199646	0.45349740982055664	0.25971710681915283	0.5540856719017029	0.33824270963668823	0.1490250825881958
WDR3	0.7558309435844421	0.5434429049491882	0.7352283000946045	0.7280495166778564	0.400774210691452	0.743142306804657	0.5352333784103394	0.5605652928352356	0.6003600358963013	0.7347179055213928	0.7479390501976013	0.7399712204933167	0.7434378266334534	0.390421062707901	0.6927490234375	0.39319363236427307	0.3341447114944458	0.5957698822021484	0.699323296546936	0.612677276134491	0.7491724491119385	0.561919629573822	0.6004404425621033	0.5509003400802612	0.7501285076141357	0.5241785645484924	0.7364494204521179	0.742163896560669	0.7229019403457642	0.7481714487075806	0.7219648957252502	0.7209560871124268	0.451274037361145	0.6782804131507874	0.7480916380882263	0.3858957886695862	0.7396513819694519	0.7421054244041443	0.7490721940994263	0.5298590660095215	0.7229263782501221	0.5661777257919312	0.6501520276069641	0.7286707162857056	0.7358485460281372	0.7447980642318726	0.7584620714187622	0.7413051724433899	0.6943070292472839
PHGDH	0.7504678964614868	0.037703581154346466	0.07034090161323547	0.10076914727687836	0.05970185622572899	0.12230215966701508	0.18142107129096985	0.1125902608036995	0.15541625022888184	0.19100502133369446	0.12622417509555817	0.20812876522541046	0.2167264223098755	0.08547855913639069	0.14327707886695862	0.07138071954250336	0.0	0.1841004192829132	0.2126079499721527	0.061984822154045105	0.6812850832939148	0.0526689812541008	0.04848935455083847	0.14840874075889587	0.1741710752248764	0.08967474102973938	0.19748465716838837	0.3904576599597931	0.11829513311386108	0.11060252785682678	0.2259698212146759	0.39228183031082153	0.0	0.14902377128601074	0.7400941252708435	0.06853722035884857	0.15965834259986877	0.21905511617660522	0.17831480503082275	0.07343670725822449	0.35684096813201904	0.018858537077903748	0.05549578741192818	0.13406860828399658	0.06472137570381165	0.12269631028175354	0.13907989859580994	0.09623027592897415	0.15587474405765533
NOTCH2	1.0	0.0	0.0	0.0	0.0	0.0	0.0	0.0	0.0	0.22073405981063843	0.0008714329451322556	0.0	0.0	0.0	0.0	0.0	0.0	0.0	0.0	0.0	0.9403244853019714	0.0	0.0	0.0	0.0	0.0	0.0	0.5857592225074768	0.010287217795848846	0.0	0.0	0.0	0.0	0.0	1.0	0.0	0.0	0.00150371715426445	0.007114773616194725	0.0	0.0	0.0	0.0	0.0	0.0	0.0	0.0	0.5038436651229858	0.0
FAM72B	0.0	0.0	0.0	0.0	0.0	0.0	0.0	0.0	0.0	0.0	0.0	0.0	0.0	0.0	0.0	0.0	0.0	0.0	0.0	0.0	0.0	0.0	0.0	0.0	0.0	0.0	0.0	0.0	0.0	0.0	0.0	0.0	0.0	0.0	0.0	0.0	0.0	0.0	0.0	0.0	0.0	0.0	0.0	0.0	0.0	0.0	0.0	0.0	0.0
NBPF15	1.0	0.8727467060089111	1.0	0.867669403553009	0.7985323071479797	0.5516443848609924	0.8295111656188965	0.6557469367980957	0.6417608261108398	1.0	0.7615264058113098	1.0	1.0	1.0	0.9274925589561462	0.6611160039901733	0.735136866569519	0.886545717716217	1.0	1.0	1.0	0.7756481170654297	0.882538914680481	0.695215106010437	0.7059167623519897	0.9103038907051086	1.0	1.0	1.0	0.8531428575515747	1.0	0.9639906883239746	0.5654373168945312	0.8162025213241577	1.0	0.5189038515090942	1.0	0.8489545583724976	1.0	0.7520853281021118	0.7263343334197998	0.83745938539505	1.0	0.9622390866279602	0.8935117125511169	1.0	1.0	1.0	1.0
NBPF20	0.8373497724533081	0.8198820948600769	0.846809983253479	0.8227355480194092	0.7946919202804565	0.7947465181350708	0.6622677445411682	0.600003719329834	0.5437958836555481	0.8460119366645813	0.9276732802391052	0.8382230997085571	0.8447790145874023	0.7319210767745972	0.882611095905304	0.6917049884796143	0.6398545503616333	0.820469856262207	0.8409233093261719	0.8906493186950684	0.8352370858192444	0.5232461094856262	0.8488613963127136	0.8320228457450867	0.8457485437393188	0.8007838726043701	0.8283026814460754	0.8757959008216858	0.8559352159500122	0.8601458072662354	0.8825064897537231	0.8518499135971069	0.6726232767105103	0.8171764612197876	0.8556033372879028	0.3668017089366913	0.8330205678939819	0.907240092754364	0.8546810150146484	0.7620091438293457	0.8179357647895813	0.7756602764129639	0.8259610533714294	0.8422439098358154	0.8532023429870605	0.8531294465065002	0.8689467310905457	0.8669992089271545	0.8789176940917969
GPR89A	0.4281114935874939	0.0	0.0	0.0	0.0	0.0	0.0	0.0	0.0	0.020649388432502747	0.1360500454902649	0.1677226424217224	0.14702339470386505	0.0	0.0	0.0	0.0	0.0	0.0	0.0	0.34443193674087524	0.0	0.0	0.0	0.041848666965961456	0.0	0.0	0.07098021358251572	0.0	0.1448950171470642	0.0	0.0	0.0	0.0	0.4159873425960541	0.0	0.1275210678577423	0.21265862882137299	0.0	0.0	0.0	0.0	0.0	0.0	0.0	0.0	0.0	0.2139759510755539	0.10063359141349792
CD160	0.2801637649536133	0.03578799217939377	0.2729567885398865	0.19198256731033325	0.05156257003545761	0.21488921344280243	0.16017445921897888	0.14059968292713165	0.275436669588089	0.25656840205192566	0.27353179454803467	0.2730497717857361	0.24734878540039062	0.0	0.1509535312652588	0.0	0.0	0.27315258979797363	0.1561301052570343	0.06218336150050163	0.26583582162857056	0.13909733295440674	0.07141406834125519	0.0	0.27079489827156067	0.0	0.0	0.25825124979019165	0.0	0.25762709975242615	0.2750356197357178	0.0	0.0926109030842781	0.0	0.2798602879047394	0.0	0.255532443523407	0.2534603774547577	0.2540147304534912	0.06916812062263489	0.14296606183052063	0.12854747474193573	0.21211062371730804	0.2613295614719391	0.30143803358078003	0.26775187253952026	0.2773836851119995	0.2568879723548889	0.2857091724872589
RNF115	0.8208983540534973	0.19415780901908875	0.4265053868293762	0.3833312690258026	0.0	0.2664355933666229	0.0	0.04596204683184624	0.14549438655376434	0.5299577116966248	0.6532999277114868	0.6080385446548462	0.48166048526763916	0.0	0.42181748151779175	0.0	0.0	0.02438298612833023	0.31000474095344543	0.28462934494018555	0.742590069770813	0.25230222940444946	0.25795793533325195	0.013664191588759422	0.6342564225196838	0.12790828943252563	0.390362024307251	0.7770513296127319	0.2754918932914734	0.2962995767593384	0.3236776292324066	0.4945312440395355	0.0	0.33726027607917786	0.791558563709259	0.1597490757703781	0.5975199341773987	0.5142969489097595	0.3945823907852173	0.018066557124257088	0.3457896113395691	0.0	0.2438087910413742	0.4304543733596802	0.4991011321544647	0.7050169110298157	0.5020011067390442	0.4126596450805664	0.04528536647558212
POLR3C	0.5387913584709167	0.0	0.48107680678367615	0.09234297275543213	0.0	0.13393813371658325	0.0	0.017550677061080933	0.0	0.0	0.5421223044395447	0.44583606719970703	0.0	0.12849129736423492	0.0	0.0	0.0	0.0	0.0	0.11955773085355759	0.46260249614715576	0.17342036962509155	0.0	0.036266934126615524	0.0	0.2608865201473236	0.0	0.5454604625701904	0.0	0.061918213963508606	0.08274127542972565	0.3173384964466095	0.0	0.0	0.5453921556472778	0.026681918650865555	0.48795920610427856	0.0	0.0008047670125961304	0.0	0.0	0.0	0.2604261338710785	0.0	0.3253336250782013	0.41746190190315247	0.0	0.5384034514427185	0.0
NUDT17	0.7501307129859924	0.7703829407691956	0.7310442924499512	0.49143150448799133	0.5363785624504089	0.17683270573616028	0.3420025110244751	0.23758798837661743	0.41946789622306824	0.6379978656768799	0.5212985873222351	0.8530044555664062	0.7537620663642883	0.6960974335670471	0.5968615412712097	0.58931964635849	0.4755410850048065	0.5406436324119568	0.6251699924468994	0.6576022505760193	0.7595601677894592	0.4583658277988434	0.5664495825767517	0.5384332537651062	0.629658579826355	0.6655300259590149	0.6629526019096375	0.7837262153625488	0.6744899153709412	0.7063362002372742	0.7676889896392822	0.49777382612228394	0.5746962428092957	0.3348267078399658	0.7553789615631104	0.38758915662765503	0.7423843145370483	0.7450964450836182	0.7311510443687439	0.4529896378517151	0.7396175861358643	0.60700523853302	0.6822460293769836	0.4934876561164856	0.6746366024017334	0.7898644804954529	0.6447829008102417	0.7496293187141418	0.7536439895629883
PIAS3	0.5128893256187439	0.5234919190406799	0.5122230052947998	0.5115842819213867	0.5031858086585999	0.5297772288322449	0.5134171843528748	0.5098764896392822	0.5324724316596985	0.5079541206359863	0.5171149373054504	0.5069935321807861	0.534282922744751	0.5107845067977905	0.5251486897468567	0.5226322412490845	0.5096991062164307	0.5311587452888489	0.5134042501449585	0.5299156308174133	0.5194246172904968	0.5083391666412354	0.5083380937576294	0.5309720039367676	0.5183745622634888	0.7300997376441956	0.5055344700813293	0.5250540971755981	0.514671802520752	0.5194118022918701	0.5085038542747498	0.5225498080253601	0.518966019153595	0.5232564806938171	0.5099684000015259	0.510475218296051	0.5205607414245605	0.5112035870552063	0.5100617408752441	0.5373679399490356	0.5056813359260559	0.507426917552948	0.5165168642997742	0.5094112157821655	0.5240887403488159	0.5135396122932434	0.5288679003715515	0.5228871703147888	0.5475893616676331
PEX11B	0.5251297354698181	0.0	0.16542306542396545	0.12845619022846222	0.12096717953681946	0.0	0.0	0.0	0.0	0.3973841965198517	0.0	0.0	0.18583908677101135	0.0	0.0	0.1358594298362732	0.12070844322443008	0.12738165259361267	0.515880823135376	0.0	0.5143676996231079	0.3779522776603699	0.0	0.0	0.0	0.37843450903892517	0.49854132533073425	0.5147262215614319	0.35208702087402344	0.45041489601135254	0.456741064786911	0.43888479471206665	0.3254567086696625	0.1328096240758896	0.5226304531097412	0.0	0.49623847007751465	0.5038308501243591	0.5131557583808899	0.0	0.5101304650306702	0.0	0.3733029067516327	0.0	0.20790889859199524	0.0	0.0	0.5060666799545288	0.0
RBM8A	1.0	1.0	1.0	1.0	0.9472653865814209	1.0	1.0	1.0	1.0	1.0	1.0	1.0	1.0	1.0	1.0	0.8393226861953735	1.0	1.0	1.0	1.0	1.0	1.0	1.0	1.0	1.0	1.0	1.0	1.0	1.0	1.0	1.0	1.0	1.0	1.0	1.0	1.0	1.0	1.0	1.0	1.0	1.0	1.0	1.0	1.0	1.0	1.0	1.0	1.0	1.0
LIX1L	0.634059727191925	0.6158369183540344	0.6386457681655884	0.6283271908760071	0.6057349443435669	0.5973976254463196	0.6457747220993042	0.6051404476165771	0.5513179302215576	0.6245984435081482	0.6441298723220825	0.6293569207191467	0.6386491060256958	0.630267322063446	0.61198490858078	0.48569321632385254	0.6254552006721497	0.6441504955291748	0.6365369558334351	0.6801631450653076	0.6272393465042114	0.6179929375648499	0.6257040500640869	0.6344208717346191	0.6439417600631714	0.5498732328414917	0.6318331360816956	0.6329471468925476	0.6443418264389038	0.6286104917526245	0.6351010799407959	0.6539496779441833	0.6039905548095703	0.6172682046890259	0.6428514122962952	0.5425247550010681	0.6399272680282593	0.6128588914871216	0.6185930967330933	0.6072948575019836	0.6318811178207397	0.6482870578765869	0.6178896427154541	0.6211865544319153	0.6540313363075256	0.6330662965774536	0.6520977020263672	0.6302034854888916	0.6671367883682251
ANKRD34A	0.3045641779899597	0.326630562543869	0.3119681179523468	0.2957763075828552	0.224900484085083	0.2826738655567169	0.34387755393981934	0.2987317144870758	0.30028870701789856	0.29615914821624756	0.3023800253868103	0.29525578022003174	0.30875343084335327	0.30981341004371643	0.28451502323150635	0.144209623336792	0.1972161829471588	0.3981800377368927	0.30737733840942383	0.36394715309143066	0.3086191713809967	0.26886120438575745	0.27153974771499634	0.25767308473587036	0.32215362787246704	0.3235577344894409	0.30901142954826355	0.31415703892707825	0.3067042827606201	0.28121164441108704	0.3211648762226105	0.3137562572956085	0.29290062189102173	0.2958298623561859	0.307270348072052	0.24490131437778473	0.30818986892700195	0.2997092306613922	0.30287283658981323	0.25717923045158386	0.31696027517318726	0.13529111444950104	0.30230942368507385	0.2855947017669678	0.2948548197746277	0.3151218593120575	0.3411905765533447	0.30247801542282104	0.33919423818588257
POLR3GL	0.503483772277832	0.4846864938735962	0.4819606840610504	0.48697876930236816	0.4299689829349518	0.4784265160560608	0.48916569352149963	0.4960007667541504	0.41232985258102417	0.4836775064468384	0.5034069418907166	0.49560457468032837	0.5002714991569519	0.37022918462753296	0.47089147567749023	0.35010698437690735	0.4891590178012848	0.4713737666606903	0.5041308999061584	0.5099377036094666	0.4909711480140686	0.4804712235927582	0.4948066771030426	0.4367442727088928	0.4934415817260742	0.2617793679237366	0.48019278049468994	0.48907697200775146	0.4949229061603546	0.4993543028831482	0.4835332930088043	0.49251866340637207	0.44506824016571045	0.49279630184173584	0.5047349333763123	0.47405320405960083	0.49406346678733826	0.47726762294769287	0.4924653470516205	0.5062187910079956	0.4989621341228485	0.4730025827884674	0.4759187698364258	0.49536922574043274	0.5042999982833862	0.4994184970855713	0.4981067180633545	0.4903792142868042	0.4944002330303192
TXNIP	1.0	1.0	1.0	0.8948423862457275	0.9925670027732849	1.0	0.6977373361587524	0.6057440042495728	0.22555261850357056	1.0	1.0	1.0	1.0	1.0	1.0	0.6587257385253906	1.0	1.0	1.0	1.0	1.0	0.7264130115509033	0.7003177404403687	0.7141503095626831	1.0	0.826686680316925	1.0	1.0	1.0	1.0	1.0	1.0	1.0	0.9672240018844604	1.0	1.0	1.0	1.0	1.0	0.5982590317726135	1.0	0.7940142750740051	1.0	1.0	1.0	1.0	1.0	1.0	1.0
NBPF10	0.0	0.0	0.0	0.0	0.0	0.0	0.0	0.0	0.0	0.0	0.0	0.0	0.0	0.0	0.0	0.0	0.0	0.0	0.0	0.0	0.0	0.0	0.0	0.0	0.0	0.0	0.0	0.0	0.0	0.0	0.0	0.0	0.0	0.0	0.0	0.0	0.0	0.0	0.0	0.0	0.0	0.0	0.0	0.0	0.0	0.0	0.0	0.0	0.0
NBPF12	0.910373330116272	0.9381148219108582	0.8677377700805664	0.9109842777252197	0.8628563284873962	0.8856011629104614	0.7533671855926514	0.7380754947662354	0.696357786655426	0.897559404373169	0.9095607399940491	0.9045324325561523	0.910451352596283	0.943766713142395	0.9056652784347534	0.8479452729225159	0.8743270635604858	0.924410879611969	0.9217100143432617	0.9430834650993347	0.9012439250946045	0.7977212071418762	0.9037801027297974	0.9222389459609985	0.9105265140533447	0.9464632272720337	0.8988476991653442	0.9206749796867371	0.9022693037986755	0.9253230094909668	0.9132492542266846	0.926105260848999	0.7507699131965637	0.9152883291244507	0.9158403873443604	0.6552958488464355	0.92194002866745	0.8885419368743896	0.910090446472168	0.9031773805618286	0.897936999797821	0.7505847811698914	0.8816160559654236	0.8925925493240356	0.913435697555542	0.9185194969177246	0.9256613254547119	0.920592188835144	0.9126837849617004
[truncated: 8,460 more rows]
[truncated: 43 more columns]
