# Supplementary material for: Deep autoencoder for interpretable tissue-adaptive deconvolution and cell-type-specific gene analysis
Source: Nat Commun. 2022 Nov 8;13:6735. doi: 10.1038/s41467-022-34550-9 (PMC9641692; doi:10.1038/s41467-022-34550-9)
Supplement: Supplementary file 4 — Source Data [file 41467_2022_34550_MOESM4_ESM.zip › Source Data/suppfig/suppfig7/gene_level_ccc.csv]

	adapt2real_ccc	adapt2simu_ccc
0	-0.244112484487632	-0.3665618643116635
1	0.03869380377662512	0.12545208454567686
2	0.577909617819611	0.27821820101076333
3	0.06166971045571995	0.313209344526033
4	-0.07446347003842872	-0.0657244657675325
5	0.5650433187701148	0.47665840218719824
6	-0.38443601472582023	0.4992924383911115
7	0.22358658890044203	0.23416646934937163
8	0.38085406110026476	0.11459951028150374
9	0.6811108946844162	0.7163359201406797
10	0.67598344289415	0.8029376586521185
11	-0.3227452870022977	-0.33230963776724265
12	-0.3164060373701536	-0.3072125241841311
13	0.6183532906365059	0.5302293467844658
14	-0.35748937010855275	-0.052868218888721494
15	-0.32992521099260963	-0.2644765017631411
16	-0.10009956595669686	-0.08111253606768337
17	0.9211521906488169	0.9211186932734045
18	-0.3713594361242372	0.24732952844743086
19	0.10573267138518119	0.004707209706357008
20	-0.4071958837437083	0.05832169246597033
21	0.5172939495700076	0.28295992649328555
22	-0.11175302419742972	0.051388702151049265
23	-0.42790881901511424	-0.3762829270011552
24	-0.42844667866070413	-0.06022802925241621
25	-0.15809803822737323	-0.07366288031252691
26	-0.03759725712152393	0.4416091589017557
27	0.09290570993737844	0.3633239993910473
28	-0.08837613862584574	0.17424233060367292
29	-0.5027210975696693	-0.5060549021825954
30	0.05603454519709749	0.04705106444561449
31	0.5991100632298261	0.5126660091590929
32	0.4967462638778362	0.5174181707843271
33	-0.40104299961211265	0.34772784459004913
34	0.1747579613453272	0.41217133650904353
35	-0.21743216794715955	0.10074757576391397
36	-0.19146222334167184	0.4487209902300674
37	-0.15721557171718806	-0.16065163086201123
38	0.12433153312774423	-0.1437238620001069
39	-0.22231544757721575	-0.17784057061939074
40	0.3787074797732523	0.40135472585724263
41	0.35672555403506057	0.3884567707430928
42	0.09265666245955863
43	0.6201182084763079	0.6198662061303019
44	0.351329250922061	0.3525486380959138
45	0.7190000751590984	0.7216525432576151
46	-0.2517379374373933	-0.2037478962119529
47	-0.40564389285164953	-0.43879028558593874
48	0.24804265368460818	0.25912053783116923
49	-0.19609232787221698	-0.4865940438041674
50	-0.12164385373403445	-0.10814558443528845
51	-0.6463634930724851	-0.41529288834872585
52	0.13191905013409216	0.07293305388977424
53	0.39556071605843407	0.2811015415062552
54	0.47376790284343767	0.13141015422506014
55	-0.06043183990960486	0.5636433577118327
56	0.9495445059122817	0.9159164262495494
57	-0.00815889577202082	-0.018428281046216972
58	0.15533307615411646	0.14988171637409303
59	0.6774422245570464	0.6766555056672724
60	0.13796949803286854	0.284916308755136
61	0.3798112792212192	0.07933821447057772
62	0.5101193848081713	0.2792492982154355
63	0.32648368621358453	0.449403500708552
64	-0.24601398060450663	-0.2501973811845668
65	0.1907508384809253	-0.07134750377384265
66	-0.547499897461355	0.37252795189155624
67	0.7217437575219033	0.6420566717122888
68	0.008731168736319905	0.19412430977050513
69	0.7410588248503195	0.7404766315775488
70	0.5837296116831032	0.6108631494788974
71	0.1128858890195906	0.3764237306449606
72	0.594399653239983	0.5629780148238298
73	-0.25555732455878627	0.07670567704012306
74	0.7648154895991701	0.6486528969188151
75	0.4462957464822616	0.21548727518954972
76	0.8467277263110721	0.8452555273069922
77	0.7603258799752493	0.7591903109746044
78	-0.36267792993317316	0.41902451058289125
79	0.5511951371649167	0.7296205386999243
80	0.07599795616028095	0.17186270908919693
81	0.09467730005643739	-0.14089215108174538
82	-0.12189166906072356	-0.1254742326445844
83	0.767447972424404	0.7683986984332705
84	-0.036213319143536225	-0.14733625882822532
85	-0.321672727197045	0.47597982060732685
86	-0.44280921955211333	-0.10393306883237242
87	0.14490859554984753	-0.05100440743814881
88	0.5158771184475311	0.7766762106764282
89	-0.22685704400781076	-0.03914669815778917
90	-0.3629171248749586	0.3422426635185791
91	0.6718781496366187	0.8260453556208487
92	-0.1676279906517818	-0.13797419096826788
93	-0.05775692815417259	-0.05980202384375671
94	-0.07266973802782964	-0.0732861669853969
95	0.3695825045856323	0.37799877547472005
96	0.25685278702197767	-0.347956727684198
97
98	-0.14076213369845497	-0.47869667152493217
99	0.13791707346763815	-0.1110815590842016
100
101	0.07116189526001226	-0.16518390461093987
102	0.4327672409955048	0.43171340500758454
103	0.39937073830434544	0.3950313064938844
104	0.6586852303441667	0.5388605653301994
105	-0.045655839452667143	0.04430870359614665
106	0.6777836833239572	0.8685434972747498
107
108	0.009494877259351445	0.42128719694823674
109	0.37709907346872695	0.36468643184340804
110	0.6150168584839134	0.5326731813324307
111	-0.5385195416527584	0.007655280439493178
112	0.5643516357320909	0.6300802790920663
113	0.60868228403768	0.348583587643138
114	0.4722269795943308	0.16709629503080364
115	0.8661565205105638	0.9067046298773129
116	0.7236597933974106	0.8069497146637726
117	-0.3657482473911082	-0.34117625636605553
118	0.4355418091498011	0.7062017981543101
119	-0.14545508685778394	0.2077964934975655
120	0.9272953898151358	0.9260029297426994
121	-0.0075276178795175746	0.8610085070734701
122	0.4123160914073296	-0.06257522003419831
123	0.6101837841157913	0.49103737528848435
124	0.31887889818730475	0.6487887775903086
125	-0.4709495529684432	-0.16333104704744025
126	-0.019020765112741676	0.15392483245767064
127
128	-0.2360591690648916	0.10984257994186464
129	-0.39009348209990957	-0.08504159271542694
130	0.19956658505624125	-0.18295549952040727
131	0.2555370685696416	0.24879541062896265
132	0.17839129084967179	0.09236528131182083
133	0.07889009918255867	0.07271159571079469
134	0.34350813510608047	0.12928437153097713
135	0.012238819709664533	0.14080546457328
136	0.3823557687024795	-0.018129431184681
137	0.0032694075959755577	0.00561713620615839
138	-0.07983338608711481	-0.08479223633892594
139	0.31705333052193996	-0.13163751972638635
140	0.8655155350374364	0.9073771141548242
141	0.5265036495196951	0.8504427761406101
142	-0.33016917024274717	-0.06179030403197631
143	0.7396036887434366	0.8831932835254468
144	0.6252885708301572	0.3723814589108604
145	0.4301799697456895	0.40084134025958834
146	0.3799965043117964	-0.12437196674798273
147	-0.18412857629808918	-0.24442347147861
148	-0.2720227425727289	-0.26796833797592395
149	0.3238264123895772	0.15392640113175515
150	0.2538292693918588	-0.28832450636398366
151	-0.40416178601794733	0.5109720700760453
152	0.22020916728128356	0.1770004836479844
153	0.06927457452855675	0.3784940140491438
154	0.2772324758494015	-0.0802325784500602
155	0.9054373700229141	0.7951762675623885
156	-0.013497002620997609	0.2506655808000187
157	-0.29983932045162454	-0.25441992328911106
158	0.09774671810936879	0.004135008939435625
159	0.5845593724066167	0.5844288852183224
160	-0.23226438331063792	-0.2049300685400861
161	0.370387528064788	0.37134753645658625
162	0.5711343424051254	0.39817700933934697
163	0.6503023504224666	0.537118750699669
164	-0.2630081658769377	-0.125711318268353
165
166	-0.06904013892276441	-0.1427543275184058
167	0.08402500137600338	-0.07112599666480332
168	-0.5315246819064758	0.4659328236250036
169	-0.07430698781101998	-0.07285017514268093
170	0.9316915813093309	0.931559512943078
171
172	0.9236984123888822	0.9006125435509724
173	-0.4328341920119392	-0.25296428189500614
174	0.1545530604301041	0.1688153398644642
175	0.8122363843123851	0.8183436572787953
176	-0.514177188699358	-0.5243206060313353
177	0.2604511460407775	0.23402041956930078
178	-0.03922350995925171	-0.0243795642205133
179	0.7207516714201783	0.8162943319322195
180
181	0.2674143173984115	-0.021555899652625714
182	0.367236289726597	0.7573019432450698
183	0.6896794489381621	0.6815385122593363
184	-0.05673877130339403	0.670032124496189
185	-0.11159039518732213	-0.07362798559823953
186	0.4021862795125129	0.1048457413032191
187	0.4061115468439365	0.10824418030164211
188	-0.2543824676085855	-0.4064754785300317
189	0.741214992734714	0.6644464475177889
190	0.6329008585381211	0.7964768508610449
191	0.2882884702105729	-0.04138855426613121
192	0.11808865632329889	-0.15651788114202161
193	0.519731781229705	0.5210400440589833
194	0.37001266777549213	0.4336145438556284
195	0.6369096006332337	0.6380814718812192
196	0.30065003370593774	0.7705782771709463
197	0.45711324963269245	0.772021944396621
198	-0.39561611759119386	-0.34517447683240127
199	0.819738270348714	0.8024460006728221
200	0.4308038715786369	0.5782192374020529
201	-0.36925925653488534	-0.09163978918062789
202	0.140020944383913	-0.2501176874808448
203
204	0.20485282460340015	0.2151880936577112
205	-0.1368852452891901	-0.2762741423823807
206	0.7841280365701385	0.78251104498801
207	0.3204581080387398	0.7193303857257697
208	0.46311813334359586	0.10743917722394707
209	0.41468472863075806	0.41151135323560745
210	0.3827200877145727	0.37229015541723426
211	0.2618523356677627	0.2629003142096179
212	-0.4179442092765496	0.36401750014514694
213	0.9390773854984749	0.9336354651932969
214	0.28281287233575075	-0.20799941778893127
215	-0.13779838463059726	0.7956145211143147
216	0.5793731037381293	0.6246936963497355
217	-0.19439257814290234	0.6242357887353117
218	0.5015057547390456	0.7956461900853932
219	0.7990352119164821	0.8352726986451093
220	-0.1133152187452085	-0.5647680701367638
221	0.5323014979071737	0.25251790780752154
222	0.23600042655112385	-0.15895623374851423
223	-0.01866242617826468	0.2796766208400999
224	-0.33687580939274414	-0.46231738620214924
225	0.3833632788255487	0.39813577242321546
226	0.16897002348748888	-0.2189328043664356
227	0.47783997775215004	0.3157610510132408
228	-0.4196420159133037	-0.5100056915151158
229	0.7321155381224436	0.7826149593847227
230	0.09656256160169585	0.20081383537836411
231	-0.15857582708327686	-0.11288538112045525
232	-0.031725092399667656	-0.012844023722790756
233	0.36094643746204513	0.3538555858079559
234	0.1436815142495586	0.1389358098003782
235	-0.38122132901682015	-0.16479225406044196
236	-0.14841135247308926	-0.31256333323356156
237	0.6532364623486212	0.8892709607976104
238	0.3391290864464746	0.6385413130667111
239	0.173998409102946	0.1706899868306031
240	0.3408570414873725	0.3422612553157801
241	-0.3674047827111419	-0.43123845212990564
242	0.5833589972451422	0.657491017416553
243	0.26069082235621427	0.3308501681774939
244
245	0.44212006704959017	0.22041938722494867
246	-0.34195856247841866	-0.3398673903607652
247	0.571996074741597	0.9131425070367535
248	-0.4819924220267932	-0.5219579272455634
249	-0.1717907129412074	-0.44019841432059764
250	0.2945636738067382	0.32473690136061517
251	0.24298642565926193	0.24414771139787184
252	-0.28384398751031314	-0.2518574522332197
253	-0.292846736135989	-0.2498083054185352
254	0.09393139794341217	0.09630276580154669
255	-0.07791332051377052	-0.07842441666858042
256	0.410283988212754	0.3707785709237693
257	-0.1087429366754067	0.10247366349224686
258	-0.19925647371414457	-0.033666273350380006
259	0.18116151796031937	-0.3192163999109099
260	0.3212106713209058	0.3463741609006703
261	-0.343810907669571	-0.2743138488396131
262	-0.011181335574340617	-0.4916857876883354
263	0.4360287370893867	0.6067989428455101
264	0.5104247698688443	0.38956810617323806
265	0.6332361361804649	0.44162826107318703
266	-0.22873909115076507	-0.44319229804272764
267	-0.3675171097496667	-0.3643732472064067
268	0.666734739003609	0.6486879556344286
269	0.07200889577675466	-0.266702087334091
270
271	0.6764480339181109	0.5390167442796853
272	-0.20244085284423155	-0.31835790293321214
273	0.23089844660468975	0.38969563503424154
274	0.016354066790601036	-0.24717742471719278
275	-0.03623638401552828	-0.005261927401152271
276	0.13595085063780052	-0.39332949700909114
277	0.15934641543561082	0.35134204870417013
278	0.5559223276363465	0.5581661518323762
279	0.4903735856967234	0.25078694350715136
280	-0.41821476438740096	-0.44139796029395606
281	0.5651417010529568	0.6157410710353569
282	0.04308226682705769	0.0430570577110272
283	-0.1676980469408306	0.34352714687963015
284	0.17502004613770167	0.429116961321094
285	-0.018952666801805906	-0.0007026509964533267
286	-0.4652194508652822	-0.16349541052945676
287	0.166905325170994	-0.4731507283877541
288	0.1742035956494919	0.21749570779689092
289	-0.24636154474588387	-0.24622110948001905
290	0.3572343119158843	0.8936258865508756
291	0.40058587600331397	-0.12443308662457132
292	0.46149603147090507	0.5360548524776978
293	0.33118656518075035	0.3416938614756916
294	-0.49506841305974825	-0.4196212963860276
295	0.029683033459252186	0.6111569442478377
296	-0.12283397399426842	-0.12329077657365929
297	0.3085547279411827	-0.10351939904529708
298	0.19259813799065775	-0.008378283160245081
299	-0.11383051584146361	-0.11395271746884106
300	-0.5581291973303549	-0.08644446744235272
301	-0.5070957696573206	0.060342948053995905
302	0.5374180952848745	0.3324717145529329
303	0.37548485608806087	0.35220546424644633
304	0.2107778215251764	0.46012142999914823
305	-0.37951786364520124	-0.13718615420974806
306	0.5463435374490931	0.4247781319201105
307	0.421131565977893	0.4234921402914292
308	0.420655897242053	0.7342722768928801
309	-0.49053090356314566	0.202951514348852
310	-0.5175629583625118	-0.33739255952782077
311	-1.8995607513496642e-05	-0.40988051134413434
312	-0.1531960604538331	-0.41305341253384487
313	-0.08255787561310958	0.0012709993011033923
314	-0.21922300432231273	-0.3201977758510425
315	0.30866399293972274	0.318367903712466
316	-0.22277709059165507	0.3294517679897361
317	-0.43215425133267793	-0.3257267945669573
318	0.6923096934297099	0.8908685713972835
319	0.3902664552338727	0.5774788355418301
320	-0.0767551359696755	-0.18393127788413988
321	-0.14057846319592157	0.043073430460789014
322	0.338514655372072	0.1456112008267694
323	0.030697004780016798	-0.5350658845276753
324	-0.19781193712925815	-0.20394458616612143
325	0.557077536354512	0.5339176611653685
326	-0.10467624085384716	0.004794414252415273
327	0.2327416201021642	0.2426389797014724
328	-0.026980056080853503	-0.3182836949145465
329	0.11387952073729442	-0.3044717212173252
330	0.7686285023951898	0.7645632469304198
331	-0.26252260015132217	-0.05518976781254876
332	0.47878926453151666	0.05891255199235235
333	0.06906611657728581	-0.11039271052362262
334	-0.20453585890655207	0.31664341009677965
335	0.2759879938920439	0.2862823233725497
336	0.40933950596392205	-0.03276497549477186
337	-0.24117267414599186	0.31039091621073256
338	0.8191005393947983	0.8761250620784493
339	-0.04530407689738686	-0.055514049386262386
340	0.14273122591299653	0.15332251104070252
341	0.8041011715359775	0.8043860360775713
342	0.6928213404894478	0.595885312550088
343	0.3970141099250717	0.3254278751004944
344	0.5160430720521914	0.7196862879498171
345	-0.2172851764828343	0.09608945360902184
346	-0.028496701235243914	0.18344544707547403
347	0.32510565133431696	0.15981246307222
348	0.1332006714073667	0.5581542243723725
349	0.4995196765824655	0.39786653707061576
350	0.7221392086927344	0.725509955310847
351	0.14406345583000552	0.1470116887665588
352	0.07463200781081995	-0.04237932242038593
353	0.04613840989447852	0.021283266733857737
354	0.09299488688834001	0.155176357101779
355	0.23729828754245502	-0.2988430348954993
356	-0.22211248679572632	-0.3131629536073881
357	-0.017813533500598416	-0.015356927157792235
358	0.1917212409381519	0.4625905355831809
359	0.32290624716557426	-0.14820939800717658
360
361	0.3882248074822783	0.11137703419154585
362	0.4488868540332401	0.4552967908382314
363	-0.20228016120702105	-0.3185076381708705
364	-0.15255450346730115	0.5232561968493432
365	0.015060774846420877	-0.43864409900676027
366	-0.36060231866218434	-0.12335297463683
367	-0.3804268648728194	-0.13639928332943063
368	0.5606435018600748	0.22030890383097151
369	0.25197580773450884	0.24361298901687087
370	-0.4348118620943303	0.3586421572142348
371	-0.5146364793280308	-0.5389656509101228
372
373	0.23674426420316033	-0.2549323177104277
374	0.14402812713951824	-0.318018891545432
375	0.23135903752405843	-0.057309757894270716
376	-0.030761726765803396	0.03582680566308867
377	-0.3791632744409639	-0.39363577011691564
378	0.28679141633453076	0.1503576889313605
379	-0.3202314109513124	-0.3264683133869117
380	-0.16137179000176094	-0.25743937509226095
381	0.8150299376662744	0.8141020570399422
382	0.2125649142888174	0.6473274481138606
383	-0.06669764145832147	-0.17265492441921004
384	-0.39574160992891194	-0.2697217755349223
385	-0.4754774955237656	-0.12722545480690423
386	0.12673619377368647	0.11048079266262752
387	0.18113312523071856	0.39266687471669665
388	-0.15614071053038617
389	-0.026872120722147712	0.7345921811018461
390	0.3039170411516428	0.30947501366551455
391	0.488303851801961	0.4957501812447675
392	0.6506079262035432	0.37564131071984236
393	0.19041684355150582	-0.1435154727711883
394	0.22667229241352127	-0.31954885292410007
395	0.25546736443732243	-0.31067841405888896
396	0.11327092920611674	0.1009708067458572
397	0.26073745466638754	0.18066273720477644
398	0.43654111429900844	0.38606041753945886
399	0.8021306453015917	0.8026129701763871
400	0.3654933131534356	0.4360960785983522
401	0.5352811780123191	0.18160231645786284
402	-0.34433239027421475	-0.35321810135208026
403	0.10883010570045498
404	0.2859289130024558	-0.15058556728256187
405	0.20256745723226882	-0.04244215721619877
406	0.4863966417708523	0.4894258742939381
407	0.2072363506684257	0.10331262083896804
408	0.6869465308049921	0.5497356062532333
409	-0.08877668890415771	-0.04883692664597758
410	0.03229792011882057
411	0.048890789821008494	-0.3854825906550773
412	-0.33096815700202703	0.39052005729716366
413	0.571804598139775	0.21219694270293157
414	0.5947548349952954	0.4731469050254445
415	0.485477786268178	0.1732297548465546
416	0.39184522715092124	-0.08202039151036289
417	-0.18587999505787003	0.041954635671422345
418	0.38250155289444515	0.02402771070037865
419
420
421	0.4435497234417257	0.30025224868943656
422	-0.0027279441589709366	0.1933706125683134
423	0.5719772563719078	0.48835450389511265
424	0.6633857790428549	0.7610675560483464
425	0.6125453137389837	0.8024551841594707
426	-0.15322301015666986	-0.04802048088736371
427	-0.07866897941283373	0.015011729509237983
428	0.272909877020645	0.3288048856046755
429	0.5697095711268304	0.5692118844107759
430	-0.0023928018661881663	0.00035492508861824287
431	0.033475048662718686	-0.27962635195101126
432	0.19810092500257329	-0.4797877098173219
433	0.31803664966270867	0.22954279379499173
434	-0.3231785165453248	-0.3199412444265197
435	-0.4249853857720379	-0.4320318082852918
436	-0.04045323328158893	0.18985891229805613
437	0.26648707275781885	0.2690330637713448
438	0.10087046741930797	0.10020628132427231
439	-0.4139919296732984	-0.40652170758463363
440	0.22356478073866975	0.27329274656742675
441	0.31896883422122346	0.14067401898251972
442	0.3979742096036071	0.5875070860447463
443	-0.3179651690639302	0.03887405620654308
444	-0.4804709919501511	0.4813973951226603
445	0.3920687052164145	0.3746223467436225
446	0.16141877330811277	-0.08336486097724664
447	-0.22878469720649916	-0.26554314399912066
448	-0.19515627307417802	-0.19941780639573672
449	-0.20256021554138273	-0.17837304248417876
450	0.1418282634606041	0.1606044413504828
451	0.5564040677677577	0.5968357150071028
452	0.40525230552491276	0.3819677425620222
453	0.39286285303316143	-0.13767418846331975
454	-0.42754852579692054	-0.33031101039121635
455	-0.42894392132355336	-0.3913877719266624
456	0.473696455257619	0.06845185135777293
457	-0.08769191410927288	0.08216014343554442
458	0.3403172653629761	0.3458636618072439
459	0.22711790586070088	-0.36171040079248795
460	-0.0700289038171556	0.496349775164059
461	-0.011080249327960867	-0.21505161484504784
462
463	0.13454075475966454	0.22533235637308102
464	0.10614507322957327	0.10596189548419001
465	0.6531489764203665	0.65449425254417
466	0.3340923251392417	0.2378341403080341
467	0.0630027389966803	-0.5883882780578742
468	0.2839486234846444	0.23306486738859508
469
470	-0.005843562204118592	0.011703009393951299
471	-0.02176341600509331	-0.17054419952130467
472
473	0.1356471706006025	0.03375403080751845
474	0.6113350237852745	0.6116005559768248
475	0.6700937028260358	0.6922918878247873
476	-0.3252307735321881	-0.31269041195744307
477	-0.31808594637238974	-0.27207922836149284
478	-0.3454888668151632	-0.3518176431974315
479	-0.061692804871427705	-0.05903363100784438
480	0.12474620421021802	-0.3581400181931578
481	-0.32127114020192626	-0.2867788956138549
482	0.07484824910866922	0.154810369331219
483	0.013927887708807297	-0.17459668413624452
484	0.2953317156429137	0.30494087319350843
485	0.8901575490943643	0.8160180527648074
486	0.6558460334854705	0.6665916816326625
487	0.7194967129730788	0.4549904584805157
488	0.5674944277466494	0.29609527392828106
489	0.17515438210562603	0.17515633793939359
490	0.07359009444536693	0.1275272491772606
491	0.23269047582679867	0.1902914287258836
492	0.8024044412988358	0.7946129523400149
493	0.7661146255972459	0.7715272079436146
494	-0.36520688571425997	-0.532510523930422
495	-0.058101977544640984	0.33901295036775014
496	0.8978007236618533	0.896659041783167
497	0.3217995218055103	0.2357642556887712
498	-0.22185480311670377	-0.20908254248777383
499	0.03940321327316856	-0.4904867802922271
500	-0.10846156499341787	-0.19619097323705495
501	0.11523136764738641	0.13985197972898167
502	-0.10027576110073409	-0.4186651114552861
503	0.3850718358216015
504	-0.029468895138731476	-0.09385802865695914
505	0.32463877515805384	0.2978005340371788
506	-0.08836284729750972	0.33123887123960694
507	-0.44021442963177476	-0.23180130231380786
508	-0.3174027297050181	-0.3159263503779013
509	0.30366487366151856	-0.2584790787244424
510	0.892350104657309	0.9475939813912281
511	0.09585221338661701	0.08575692410544825
512	0.5437077119898512	0.8475468494107352
513	0.16052609018103467	-0.29405438292521036
514	0.36713869104255376	-0.2168795817268521
515	0.7370915119996088	0.7877975046154045
516	0.23328289179742592	-0.07442215893810192
517	-0.4690813747598983	-0.4683872709355036
518	-0.4379757431807248	0.7401403791344981
519	0.5978716707528279	0.6594758904395541
520	0.572064104378974	0.5985479369397962
521	0.5571653853351326	0.7839564482882982
522	0.1865576414533116	0.14868004808035418
523	-0.45311452182486284	-0.4947118394322114
524	-0.39993246633026885	0.5451987538480846
525	0.48676636178237365	0.24478147243080883
526	0.37440347080344255	0.30566091015513697
527	0.3617081858281283	0.3616170989534783
528	0.8546001484239261	0.854021423856264
529	-0.054751929705891274	-0.04210214764433836
530	0.017240886800552125	0.028393661841510986
531	-0.05522883930223055	0.03438350612003317
532	0.3717535220020794	0.45245231240712375
533	0.5113962986853754	0.5251441935015279
534	0.3514959610341108	0.37331891697928066
535	-0.029779431125444726	0.3898096417477359
536	0.6409636721303363
537	-0.3221504954324112	0.4046393466888614
538	-0.42881517783942386	0.23278779475239564
539	0.21998376023229851	-0.2368014827963664
540	-0.2569904836688024	-0.043980207406035296
541	0.39895298002228957	0.30524784732656146
542	0.6181183219397887	0.41301958459689403
543	0.6084940498813438	0.5433022972732513
544	0.2734212272560543	0.2846190009308718
545	0.4513531025840525	0.5639835762221752
546	0.10033234090853074	0.4071896134280032
547	0.0705115254627282	0.07229096703032978
548	0.3209884807398643	0.5095441892011334
549	0.4648149352073929	0.45339453684830244
550	-0.35175623010230633	-0.23487471699646648
551	-0.0970190332023149	-0.05485506142724294
552	0.3299058357717501	0.28092022593282934
553	0.4526141899015693	0.7415576127568417
554	0.7608193553698663	0.7784112853560262
555	0.29976570389212526	0.42011338984447694
556	0.38053553880492297	0.44849295514490894
557	0.05479869965471043	0.07702028452940521
558	0.325664802677608	0.6546591244773599
559	0.9063209476147214	0.9143240002097526
560	0.07806945434378788	0.2394095079332612
561	0.044145769983637444	0.22169092703489904
562	0.15252323946990953	-0.04856800750837018
563	0.6288662166801281	0.417903316224403
564	-0.2799508006912772	-0.22047029803972407
565	-0.47357933534451024	-0.2945326845689339
566	0.46309303913217537	0.305909424932341
567	0.2797966810740154	0.46096510056298784
568	-0.16941856959373572	-0.32131394404007196
569	0.2882104303530317	0.4780445832359695
570	0.28997593463943844	0.2902784683878935
571	0.7286133557522247	0.8008160711242198
572	-0.41033727390981395	-0.5062686205981417
573
574	0.22305609758079284	-0.29883320716730405
575	-0.0402037693451206	-0.19025916488188407
576	0.7813094118033707	0.7790831749010846
577	-0.16508597957615473	-0.2007100685224157
578	-0.4617383193783585	-0.43675612853163015
579	0.4712305420649667	0.24581377459703743
580	-0.03075649371414713	0.1479342085992623
581	0.15624767412349627	0.16660570520576307
582	0.029541700957953256	0.46421832088095966
583	-0.08158614306928494	-0.07430062767858271
584	0.319864725372425	0.31357714998895936
585	0.26718029298723994	0.27445677976126576
586	-0.29720133398903115	-0.03295418373615686
587	-0.17318434691242743	-0.21007559229355854
588	0.6272389454853591	0.6335622574462112
589	0.594726676616307	0.7991235395001222
590	-0.05622945313584692	0.3799367518417705
591	-0.14624656644745326	-0.06356154203356028
592	0.2651807585530118	0.04890724166060903
593	-0.2237014172633816	-0.2365064146904254
594	0.05964611254772896	0.5462585842105891
595	0.8092231564584772	0.8457484714716634
596	0.8692941325310557	0.8688640035446635
597	-0.09233888203278337	0.12973091711363272
598	0.2561072244595285	0.4991619921780645
599	0.6763487289129204	0.6208671826679006
600	-0.3502682884756489	-0.3537936513627299
601	0.45390407751067646	0.18476407574654924
602	-0.07801937238628916	0.07105379473663993
603	-0.3668177747461421	-0.3730740325079003
604	0.14976623166327874	-0.12057765758023263
605	0.6600162133065169	0.6689505801534994
606	0.08205173735126302	0.05152269388390636
607	0.6553088061612972	0.6583269484682662
608	0.21780982369060514	-0.243251948065762
609	0.7407703554241956	0.8238939021706914
610	0.8922783423466127	0.8926369928131532
611	-0.33133780732013396	-0.2263204698588904
612	0.16799857080055208	0.3053502084842573
613	0.5365578428272575	0.5482909246727432
614	0.6761578697144627	0.7548650000647575
615	-0.30012935943692454	0.0818855241419158
616	0.4971634965993119	0.533915393735569
617	-0.39701669939890344	-0.4115200469639611
618	-0.193081136835733	-0.09938240078316783
619	-0.11951205286008673	-0.11841831701888261
620	0.6491730577376831	0.770662895586847
621	-0.5083202600439279	0.4809063844664086
622	0.1999569718411922	-0.07745866132897941
623	0.23606985268275718	0.4296293475906911
624	-0.06601687866645896	-0.06378085799823961
625	0.3083865248205827	0.4835535943482561
626	0.5153181101047067	0.5597477201323722
627	-0.33960041924011114	0.38785298120928763
628	0.19786618175744677	0.4458294433195322
629	0.5479844245087007	0.4978849858578958
630	0.1334164568720884	-0.1651932126732068
631	-0.05259086025394451	0.031719779909590406
632	0.7270999635902844	0.6056311613186637
633	0.5736227917547797	0.4247781203343114
634	0.5611727513523932	0.5971733856889017
635	0.4621815548362041	0.5176786661302142
636
637	-0.11035138904653563	-0.528643425196615
638	0.4534019638879105	0.23882202702895408
639	0.49737434661150076	0.7446635666620767
640	0.81942620213038	0.6844601631463583
641	-0.4897414151866269	0.41680253231459685
642	0.7679059201847871	0.7270705456556342
643	0.17361160082857302	0.17688132839469883
644	0.6263549491070655	0.6272080617317367
645	0.005602474948923086	-0.06396316909161562
646	0.584613195287081	0.42595270223777354
647	0.2669581898505568	0.007016220896090715
648
649	0.5860691283126407	0.5852378570376302
650	0.3068836776251719	0.268489231731647
651	-0.0017444702773976822	0.29205119038688937
652	-0.3603541742690841	-0.35918651490693326
653	-0.11337459018720214	-0.15749702463502507
654	0.07780698255150444	0.19129506664454243
655	0.23963638185155858	0.1123298333983761
656	0.04500706594835033	0.11961073629449882
657	0.3062767814378997	0.2949322288762092
658	0.10970528183923299	-0.12185418950916704
659	0.6167891914761638	0.6231449844904585
660	0.32251926072748055	0.4957517746575606
661	-0.4106453426193182	-0.004206988954545378
662	-0.12338400888247536	0.0037808320261291336
663	0.16482934259905987	0.13706033364553527
664	0.3200714294978641	-0.04184147561600096
665	0.0772264306626759	0.09719841636325079
666	0.7100036404725457	0.674554913564576
667	0.5226788999984521	0.3637506932883699
668	0.8290357962040462	0.9311537878444481
669	0.3917557241851067	0.4147803377998181
670	0.5153225861495186	0.5537506238107213
671	0.7795934180338786	0.7778208959691298
672	0.40257819588595395	0.40311243474688263
673	0.4840116582874768	0.6987318949356853
674	-0.10082307406423273	-0.14081500592588245
675	-0.4089982547926385	-0.2036785098396849
676	0.5339538420415804	0.6150876904364079
677	0.426735607562691	0.12019861842306358
678	-0.4895320411464	-0.49053467501471476
679	0.04106147604364628	-0.1561175566476395
680	0.2731710890028517	0.213555365855038
681	0.7990423990709741	0.8029681707693928
682	0.7328317022113977	0.8184049321601461
683	0.8402443397996663	0.8399274230355611
684	-0.40948646317072795	-0.1527249255857059
685	0.5139169187349605	0.28618324917644583
686	0.3486620329642351	0.44281857248852086
687	0.846117378396554	0.8805203018973867
688
689	-0.43800255992495224	0.34171129162959957
690	0.3890215630753633	-0.037392713157255
691	0.01390060433450644	0.5298962048126129
692	-0.34421989413360504	0.5941180949026472
693	0.22570418931759895	0.2248643840278073
694	0.05314298151821296	-0.04057004393350987
695
696	0.7104206234472215	0.7069742628723105
697	-0.1572702549956842	-0.308501785621592
698	0.36272596493915565	0.017794194098489414
699	0.4767843297467805	0.4501876388660674
700	0.18900440839252503	-0.4945707649918726
701	0.6452423163173415	0.647894388061954
702	0.2813692117838787	-0.35791592048681786
703	-0.36035802572226344	-0.3540144091823095
704	-0.18521705089801613	0.15273293860596518
705	0.074530597826746	0.19441650174571765
706	0.48175178138617825	0.3974190340621069
707	-0.3222478472934315	0.3374025510995376
708	0.30594836779721546	0.4526954769621476
709	0.12718699376291054	0.1415305484336551
710	-0.23976691319617333	-0.2335775724666794
711	0.059277673140892495	0.0671129379989718
712	0.6621210811723163	0.6416286455545162
713	0.09801533811055847	-0.2414415927450893
714	0.04524341699303542
715	0.17276288212891158	0.13442334896226518
716	0.03443510379044847	0.01629328541045677
717	0.2979114864725163	0.28543931042378856
718	0.662359784016097	0.6127901385897384
719	0.6009779715702431	0.7101858875877931
720	0.5050532792741501	0.27542222025391155
721	0.6169690736349034	0.4147853339329905
722	0.4238509555843095	0.4672657670207216
723	0.6631234743083787	0.4795349360377591
724	0.4481091395338643	0.5857467079216083
725	0.8072538866361038	0.827698902063323
726	0.012724431046765065	0.3090006260394065
727	0.6918885872734362	0.6860229101173962
728	-0.28185032970025775	-0.39017749226740067
729	0.4943926396573787	0.5032508683536797
730	0.35642290016836986	0.7171583200559303
731	0.2583631069054384	0.2584828166427301
732	-0.11979536394153753	-0.11766567760836319
733	0.1774192505917555	-0.2390467089099604
734	0.8004442562780583	0.8235316069529082
735	0.31730256119594435	-0.24752306347952888
736	-0.19095463621093042	0.585248949524182
737	0.09562536647428964	-0.00020893985913858325
738	-0.4759908035458787	-0.44758465383807705
739	0.04499135763729625	0.7714543222979487
740	0.6678549392506985	0.6680954440609344
741	-0.17083623818815352	-0.3831129902144757
742	0.23963362719763465	0.04649479753145138
743	-0.36922222753830547	-0.31169136642460976
744	0.1869526758799238	-0.06784596964972159
745	0.8434545421552143	0.8439767232323382
746	0.3590796171553758	0.764332509392466
747	-0.27140224349965786	-0.3384704576719533
748	0.05377899559317255	0.10419585410692501
749
750	0.7600087059281032	0.8789880929749849
751	0.5508393082338706	0.7405474004142496
752	0.563943349795622	0.23853825690935332
753	0.38523200734789903	-0.1298301609138737
754	0.2450445378821302	-0.25969315373418406
755
756	-0.12686968864771428	0.3173827781152288
757	0.21280776872830756	0.208576405499283
758	-0.09516520730725238	0.28597704163044213
759	-0.01305569375737698	0.33660596309257473
760	0.6771816606712244	0.5742729567751337
761	-0.2984024362560385	0.04264774218535754
762	0.2950967931115917	-0.012919391197593055
763	-0.10302611982006886	-0.4417738104904903
764	0.2546462834270316	-0.31218768465489655
765	0.08731609655815778	0.09222153871087779
766	0.05913240476672535	-0.29384147777904446
767	0.31461540976977914	0.16310777671508195
768
769	0.2599877840525103	-0.15190619779392545
770	-0.22171301730308485	-0.21590870065560538
771	0.8529549007515771	0.7010193744414651
772	0.6444570329527429	0.46784708632471045
773	-0.2043938176361832	-0.36147160623132313
774	0.19021045626764693	0.016319952088794654
775	0.7403698256449266	0.7222550880834794
776	0.5417604767131735	0.5332744731172051
777	0.515283847690228	0.8262179061656452
778	0.7021082482312464	0.9038484360369181
779	0.8283312672399451	0.7952464431023728
780	0.6063806261192792	0.7995873837873951
781	0.8154245559163202	0.765729211634446
782	-0.3918550029692027	0.9168030791263936
783	-0.24192761728361856	0.9075375301373568
784	0.16892288539288156	0.23112217393895199
785	0.30621899618384635	-0.10561719896653067
786	-0.20957864923682284	-0.24496036046609349
787	-0.017687096726675688	-0.6036953103027712
788	0.1360904226863286	-0.25459216925051287
789	0.7138322522769645	0.7126479275389578
790	-0.5378491689816347	-0.3315502282901845
791	0.35960396095148245	-0.21345749138997186
792	0.4250788845464135	0.21599670520659967
793	0.27790019734255517	-0.31110458709335215
794	0.3419187468476459	0.3531666770347289
795	-0.4236289380736792	-0.1344801376981368
796	0.4726655737653944	0.575986657931453
797	0.46975981540263106	0.6141154907036593
798	0.019426620901447412	0.482315685204331
799	0.37244757111482363	0.14622564036002994
800	0.4930640467485938	0.1465753152748653
801	0.21831030188010922	-0.45876253188619454
802	0.03798770834770181
803	0.9566324319564031
804	0.6502004593576522	0.6511241060776883
805	0.6802453636547438	0.71217897405676
806
807	-0.40548816199163623	-0.29132968406892373
808	-0.2697266220960323	-0.1704580793393493
809	-0.45994582128757566	0.01084072955837745
810	0.5778679936890787	0.5798405278920428
811	0.41313793500374546	0.4112235197713715
812	0.4508754224199187	0.2735459371289462
813	-0.2631720000049307	-0.23542372542837448
814	0.21248974239335341	-0.2498190643260241
815	-0.3984358630754045	0.5825438763588786
816	0.7700750148338897	0.7634560176365736
817	0.06214089296872475	0.06071247888222882
818	0.8416592093520012	0.8411777157672272
819	0.3053284113316661	0.1978235111459314
820	-0.21686931046819802	-0.25717504236230926
821	0.29048436181604215	0.2778411420721092
822	-0.05612576422454332	0.010981313431197294
823	0.39357782503979777	0.0153379304164251
824	-0.2807449496227929	-0.20558430686458407
825	0.08040719470765019	-0.1012283576212501
826	0.09517110936175567	0.09099062562625213
827	-0.28020826787632513	-0.35625599532208563
828	0.6061418176458336	0.4703982797976359
829	0.07610075162347028	0.07956617305016908
830	-0.16901910718092783	0.14457556586204975
831	0.4555626837975119	0.45926249915797657
832	0.04443382542549539	-0.41228754073999596
833	0.4243769691933545	0.008685494405709843
834	0.14869745447688668	-0.20156436909561914
835	0.01937314201164354	0.019206419838602704
836	0.536499122057103	0.43978808941642267
837	0.4220564802363268	0.4303370556204238
838	-0.11967386401426211	-0.15014338860038395
839	-0.33591050783584886	-0.33641599027419583
840	-0.3581078457040152	-0.32396075129164204
841	-0.17067658075074837	0.07748563128858485
842	-0.41472109742850805	0.655414992562068
843	0.6528837427569609	0.5657762227136488
844	0.6619954033640485	0.7696599697398634
845	0.4409313510050376	0.24269454354377684
846	0.0426405268310749	-0.1219288436162911
847	-0.22861238713598028	-0.2134044970272299
848	0.6324399389013307	0.6313834394899577
849	0.5046116961161807	0.1727049796447631
850	0.2737255121788682	0.18751280214151128
851	0.5875949002400298	0.40324129924252095
852	-0.6052662769391794	-0.4542734957816198
853	0.7823811755823219	0.7873402570360999
854	0.4255967084341598	0.43136524711648155
855	-0.4076529063913423	-0.04088869497801819
856	0.12698714716570556	0.20739542160333377
857	-0.07234680684798377	0.046361480803153346
858	0.32662168255481705	0.33384481574282676
859	-0.47654953042442877	-0.4853474237409375
860	-0.4592783400045218	0.15851370673748294
861	-0.3290413552608571	-0.502729918447489
862	0.6142526442459392	0.6620431514711325
863
864	0.8401554855707789
865	0.6862942236994268	0.6591411300972294
866	0.27658918250683184	-0.18432119128983965
867	0.5451625916249127	0.5461960442996404
868	0.6889902413723361	0.7870520458225837
869	0.7274382036637654	0.7490093978925826
870	0.7299008379027193	0.7584907893693151
871	0.7222473936290333	0.725928647102458
872	0.7871313628132329	0.8002248517840326
873	0.7358239804247518	0.7372967885916868
874	0.7150580165240673	0.7158517664276342
875	0.6568438712141234	0.5866790082729063
876	0.6636338041048491	0.6162974805832923
877	0.8519815747913	0.8512859700005672
878	0.662144818749914	0.6665515497882214
879	0.2273865576941716	0.2568509870710235
880	0.8307665826670632	0.7824320456264331
881	0.6307718752124225	0.6901336532413518
882	-0.4227765185737199	0.5321553974126926
883	0.4317321213391084	0.70306319498082
884	0.6156477607176414	0.31385912480549677
885	0.7606900916769634	0.7588658568881903
886	-0.01370295444544227	-0.015732658041355582
887	0.37141695264473107	0.6042269053876549
888	0.5672667386967184	0.6487015032531716
889	0.37610953952752	0.4545427791375478
890	0.7225852789793753
891	0.7371929538019761	0.6465893471912736
892	0.1374055056556591	-0.226034226708505
893	0.07518242281847247	0.43151900136138605
894	0.17682887433482689	-0.040613218920946756
895	0.44082848765221644	-0.012344669322853179
896	0.3326013105148636	0.09151154618854004
897	0.431372009885893	0.6056188758656927
898	0.4661649840721813	0.46700108587824785
899	0.5265527588722633	0.5742182877080778
900	0.05489079489709164	-0.012741861506513179
901	0.1349832729688811	0.18046160548334958
902	0.2765690103406755	0.8046250048065745
903	0.3291306741049811	0.5501741954616088
904	0.5546280349183346	0.739753225025576
905	0.9039715552272151	0.8606590377650386
906	0.6265824117348799	0.5038799011813078
907	0.22085915881472848	0.4166715110498239
908	0.28699902668835614	0.010761029908033631
909	-0.025384369065018782	-0.009206506222736877
910	-0.19152567023731856	-0.08951489641848358
911	0.0457359180199411	-0.4269441823169347
912	0.40382268096242246	0.04339152380302249
913	-0.38337187533806877	-0.440334788307893
914	0.28403678727940235	0.20445337752517853
915	0.3064069150513751	0.20320185599822838
916	0.036491292533237	0.0536441734214436
917	0.2502477511094958	-0.3002071983267474
918	0.8934579403668881	0.8920783598465357
919	0.2570437233923885	-0.1350198067170787
920	0.23557254549327783	-0.24250735791524541
921	0.6081181523020041	0.8936494611908051
922	0.9170098800482176	0.9231701990856575
923	0.6300451534673271	0.7379224005163781
924	0.25692891108881005	0.8111597222324215
925	0.8439212038101352	0.8396529489092138
926	0.7613518749528432	0.7625141983936377
927	0.5843557266233854	0.7458827230729114
928
929	-0.42825711515744785	0.1792724817045073
930
931	0.6105703223501231	0.7383729110153036
932	-0.3191316992579493	-0.22576065634787987
933	0.21473201915590154	0.21028077095691464
934	-0.008425260462103948	-0.01471403568716736
935	0.038221004343064274	0.03821547535305871
936	0.6448597911741406	0.6395966876882951
937	0.4597957627527824	0.47555888010511926
938	-0.3210966501259728	-0.04104014913111891
939	0.26220268312453326	-0.05275025245937395
940	-0.25027686400568105	-0.31374343039765146
941	0.5396230320336771	0.4925382545360548
942	-0.03965669714857141	0.0336660026485914
943	0.3361472575425019	0.3250677355788836
944	0.7771737754785252	0.7559143848256852
945	-0.19740198497172867	-0.10990176282930758
946	0.5842124154683337	0.6238432563902809
947	0.766243331277308	0.8548605839402681
948	0.4204872773666671	0.41783606308641585
949	0.42944220538792116	0.28360176685322636
950	-0.2581789465396668	-0.5876522743243217
951	-0.38059761575959544	-0.3720550353956489
952	-0.45217098877139134	-0.3161343437645677
953	0.10504579970680868	0.4323899932148807
954	0.5629532895872292	0.48214447249427067
955	0.5787815014586754	0.6824717877214791
956	0.595251556439521	0.6889463327875649
957	0.34108140606740384	0.46354202716489207
958	0.43340598743028863	0.388538660960169
959	0.13107414145972632	0.022961274087807564
960	0.767263575489261	0.7665540731740261
961	0.9165544862422031	0.9129743169398483
962	0.4864809961363114	0.6895778021052564
963	-0.14677363363094442	-0.16893844788217913
964	0.38741133828419766	0.149799240156623
965	0.3796904985973368	0.34847314020006515
966	-0.45166083452254013	-0.46017323331849513
967	0.20281329982427276	0.19850143437480208
968	0.44945196650172936	0.4400574882388696
969	0.5946627865109309	0.5280226513970362
970	-0.1686325712409067	-0.11811366623789653
971	0.1172585257333883	0.12483525591344523
972	-0.19921521421355	-0.22270487742135003
973	0.8669050460447019	0.8491370909513218
974	0.1702086312709481	0.15152560595980727
975	-0.3048572574277892	-0.10113363416486262
976	0.712145427663953	0.7464575746253804
977	0.5298423778716753	0.172898289858597
978
979	-0.0844813488964672	-0.018726620391417488
980	0.4230282500686586	0.38327947284809033
981	0.6090555708759575	0.5792931467357342
982	0.004218185616156058	-0.3284708954758101
983	-0.13027511659264576	0.35290349425771866
984	-0.30193233823794996	0.015748407856684854
985	0.5717563741009241	0.29200339372143136
986	-0.3809269550157084	-0.3976027324501984
987	-0.47535383324630653	-0.31619660957662254
988	0.6108792671136408	0.6128256221160094
989	-0.14970626808886972	0.18774472677608992
990
991	0.7648474141704402	0.8219639534191773
992	0.6017029379635205	0.7704270985373554
993	-0.44396954463377547	-0.18869986488391935
994	0.14118518703972896	-0.03570442871490625
995	-0.21823080733323913	-0.044064325823473374
996	0.4451205862002398	0.23493719585191133
997	-0.36204036054395994	0.081784041075241
998	0.26813273039733176	0.5932695180909575
999	0.31932228297333154	-0.23532874585164787
1000	-0.4180059972273455	-0.26010845781889336
1001	0.7231417207946763	0.6011028301195434
1002	-0.11264351808680566	-0.1186116359123047
1003	0.5598577334428693	0.37377916603172073
1004	-0.515391673259791	0.3160997303022042
1005	0.4385951522466634	0.06430842175983977
1006	0.5179917624298924	0.8393319205414528
1007	-0.07255870510188075	-0.12780496636467262
1008	0.45429712451163196	0.6477915300049134
1009	0.6494278990640414	0.8385317387236529
1010	0.14723104380436142	-0.17577217164606584
1011	0.7609077643040812	0.796905886372072
1012	0.2453271256159527	0.18567062480319294
1013	0.66385048980703	0.8854967444723287
1014	0.6831905867117978	0.534137589707551
1015	0.6064995354820981	0.6085950114440506
1016
1017	-0.10236512903133718	-0.1998829003767948
1018	0.7772404909210844	0.7756071230992374
1019	0.5412854187146611	0.5465296592344066
1020	0.34446106208590793	0.4521024237682705
1021	0.09954296360011103	0.001464229102492826
1022	-0.19033262922611424	-0.18490440082477158
1023	0.4783779080707078	0.4032827319356245
1024	0.4579906761505833	0.32746486299729294
1025	-0.3845071985313096	-0.4279610470861998
1026	-0.3125053163197777	-0.5253805195553923
1027	0.8813279449635898	0.8827908991127458
1028	0.7885158140636883	0.7895427899695031
1029	0.8932533797382536	0.8961912521526056
1030	0.7547660727363582	0.8595081469906465
1031	0.5856776177121108	0.5842330431425752
1032	0.5128919796452929	0.5117852152682634
1033	0.6740384012604314	0.9262170012738564
1034	0.06233636051368009	-0.2244916126648961
1035	0.10581511828991506	-0.2305262389343577
1036	0.2039550023731112	0.46185997381058363
1037	-0.2681958075042514	-0.009021250728387437
1038	0.7721108371394335	0.7699081682224619
1039	-0.22620296647218482	-0.09470730426304268
1040	-0.1985648559361866	-0.1217786595811177
1041	-0.22379573955972587	0.10427984684888356
1042	0.5393170040081189	0.3612382265439931
1043	-0.41402196139463776	-0.23544258299437246
1044	0.3198175246951273	0.3310517843317255
1045	-0.08832258591498911	-0.3351023115043666
1046	0.4520229487978583	0.5256833974274582
1047	0.07757589864799821	-0.11046173637910665
1048	0.3893633678557554	-0.06019448287589758
1049	0.5751769760882626	0.20065940015424974
1050	0.2560129846789941	0.5456900809650378
1051	-0.17220477592999495	-0.1861740736333587
1052	0.9498136578734158	0.9216583145320472
1053	0.16041791589590682	0.1763366725357847
1054	-0.13825508978650553	0.37479031971723253
1055	-0.480029324270163	0.0939905951121178
1056	0.5432867506140451	0.5420544583175254
1057	0.6063726370391248	0.828644468720646
1058	0.2138143596991451	0.21462499671666666
1059	-0.3838629974262656	-0.39022337511732114
1060	0.403399605122593	0.40526075076550644
1061	-0.41853206156730927	0.12903884795072135
1062	0.40658729796697457	-0.08931362751206437
1063	0.3399842613848132	0.10982441654418597
1064	0.42312104299898595	-0.007119226197332503
1065	0.014519155203003425	-0.3048424989528846
1066	0.6059921306233432	0.5968141601434802
1067
1068	0.6242504779250082	0.6121924780658968
1069	0.4643714247048622	0.23053819850301782
1070	0.2781112676920039	0.28243652654748724
1071	0.4373502553994816	0.44093076366187856
1072	0.6200283938071375	0.6194154045916345
1073	0.10773155509630909	0.12448681859779483
1074	-0.19702345384095862	-0.05478849445716624
1075	-0.2480120455581588	0.17940683752192657
1076	0.674161213419834	0.8239007974386656
1077	0.45978936681373694	0.47845237110028266
1078	0.562218582286094	0.6539929844006036
1079	-0.2980512132460485	-0.03843566844329645
1080	0.8960326297125942	0.8956512053678816
1081
1082	0.5601365961417922	0.44410228192128154
1083	-0.09064359056058009	-0.058221610925177664
1084	-0.22008283015756255	0.16354892055243211
1085
1086	0.5201555179725441	0.5253286326312407
1087	-0.05184371519805016	-0.06343109669789962
1088	-0.13071795511829748	0.09634213944317227
1089	0.7872583156104858	0.7870510985553558
1090	-0.056509330340663744	-0.5408302786631981
1091	0.4345133316849846	0.2844046905673398
1092	0.5396800787295638	0.4402803439296479
1093	0.4028322025982696	0.6517899266624055
1094	0.8409036260147866	0.7971684406551975
1095	0.6918799482708066	0.518955330765686
1096	0.5429681238288857	0.45642096203432675
1097	0.33117678235520137	0.19027690270777425
1098	-0.2837708124177024	-0.25324025881969725
1099	0.17963244827920147	0.572435783483345
1100	0.2985149211225907	-0.03590398365200065
1101	-0.17515056819568672	0.8277181398929928
1102	0.34046870816645547	0.614217979075384
1103	0.6180366395408601	0.5355718634936317
1104	-0.02518602000096437	-0.02527299837290392
1105	0.9016956689786667	0.7027342510518083
1106	0.6062441568414189	0.43477957222379704
1107	0.7922988696018648	0.7895636839969182
1108	0.8653591848334912	0.8672356443403417
1109	0.48242486857932254	0.20473674348596843
1110	-0.37172060968139364	0.5390093798417549
1111	0.5521749111067014	0.6744675147427726
1112
1113	0.737603097083758	0.8142016672891774
1114	0.4550609748939164	0.44503987955530755
1115	-0.03698950334976362	-0.0405365275760874
1116	0.2919278900537896	0.430824819404731
1117	-0.3582767265707664	-0.35346172065921505
1118	0.21859551673947467	-0.23857312028245625
1119	0.625042029086646	0.6274877491644935
1120	-0.33544298096338276	0.3169458984918011
1121	-0.060153554998909696	0.7099140514722203
1122
1123	-0.5347795887992858	0.4082650637853001
1124	0.3316666912581538	0.06384387017054184
1125
1126	-0.29026460419094874	0.0960979133162075
1127	0.2735614952044095	0.09904594150323616
1128	-0.168058692002922	0.03532064295701927
1129	0.8230717300156627	0.824486094888381
1130	0.22188783888474667	0.221964908785598
1131	0.576233128828407	0.760721932724413
1132	-0.44001959325117074	-0.3515459740791302
1133	0.266238100707052	0.13385036136910386
1134	-0.10128102746797439	-0.2829131112286822
1135	-0.24181956142262473	-0.0062385898167796544
1136	0.48103781105085364	0.4342193268938067
1137	0.19997642768802593	-0.2497892753766873
1138	0.5025662294817003	0.26978779677716286
1139	0.09176502501896844	-0.17836300318770043
1140	0.3024104270986703	0.3065129491539935
1141	0.4347341822316391	0.43501005362936146
1142	-0.4370418729284595	-0.4057674325759774
1143	-0.10610237296429609	-0.2417584079287876
1144	0.3900559019267927	0.3935912957607435
1145	-0.29170146121882845	-0.28000535036219026
1146	0.3447187031890357	0.3489859326303181
1147	-0.055371072950014	-0.195250673825926
1148	0.1941354993227015	0.09091982030545902
1149
1150	0.8069607315965568	0.8681847945220529
1151	0.8060962711951422	0.7562731179938698
1152	-0.0773625664483104	-0.07073230668243861
1153	0.19808585571575238	0.19079484015864953
1154	0.015470805533626952	0.049584818747764436
1155	0.01154090821433609	-0.45547297988885116
1156	0.873961721831743	0.8535212326202158
1157	0.20472889745064077	0.546738099389525
1158	0.3253052379417586	0.045835823438618986
1159	0.8262157024013629	0.8237732117671449
1160	0.7432892405766959	0.7413528269019724
1161	0.788796677162715	0.8486539930917517
1162	0.8318274999706954	0.8358730339830207
1163	0.6009600869227261	0.356897613841108
1164	-0.29450686373509544	0.07003196405978253
1165
1166	0.39113883036105557	0.2958065872991401
1167	0.2255582368417997	-0.08761547417359677
1168	-0.006702983595731425	-0.021742336471312063
1169	-0.510551990941994	0.5047248585144173
1170	-0.3919043425704157	0.4640649658098811
1171	0.03523090903258232	0.10041204823847949
1172	0.1444922704652866	0.07015491310532768
1173	0.1984216155466013	-0.4455472950261593
1174	0.4450085331052256	0.5952424211622733
1175	-0.12184439979626405	0.283518436062025
1176	0.3945780964255838	0.4009756315366535
1177	-0.13498897207440289	-0.14809929871413724
1178	-0.4364097668822413	-0.43611629032390065
1179	-0.38125749248610397	0.8758909155315451
1180	-0.1425162939657068	0.3289867312545496
1181	0.30604927461998255	0.4446146948386204
1182	0.32512714434416423	0.42078739934784687
1183	0.3991211318573822	0.507937428094926
1184	0.5515133121496494	0.4099729895884669
1185	0.21138994143289003	0.4852897230862784
1186	-0.1011356911412612	-0.11039604990284822
1187	0.07966583822587377	0.07870593857941154
1188	0.2737899467850785	-0.015061818321845903
1189	0.05952760007659904
1190	-0.5605761289680907	0.05945188447567983
1191	0.17642800325438365	0.28934643754716555
1192	-0.11295228840975473	0.07456452770612297
1193
1194	0.5386446573175294	0.5435275463882868
1195	-0.12188943401029145	-0.108131827672901
1196	0.12924946056735043	0.24250618051993042
1197	-0.15129769377333668	-0.15824772991746963
1198	-0.5203402241685853	-0.12496554150119053
1199	0.5593894473972892	0.5693282160038637
1200	0.38326609557443025	-0.1075840592736488
1201	-0.23415192969979085	0.10222215021295819
1202	-0.011665495844318701	0.1577561523569085
1203	-0.3909245092074779	-0.3971333654740452
1204	-0.03588488794588298	-0.09543876753720644
1205	-0.1910647881431646	-0.2989915310632582
1206	0.5951068063964007	0.34577631501457534
1207	0.3297827792753189	-0.08538732669726397
1208	-0.11518681871403964	-0.11099668747853073
1209	-0.08461415276283098	0.26319346664616317
1210	-0.03849216087660077	0.10930876565893234
1211	-0.02432549947825109	-0.18314982045096423
1212	0.3960454256415333	0.39409401860618987
1213	0.08785061346392448	0.0895837486994069
1214	-0.24186921400048836	-0.3261217895232386
1215	0.4735285472481375	0.8818183021017318
1216	-0.23018738158181562	-0.24343060409210088
1217	-0.31473124928686447	0.16220016137248178
1218	0.7418919902225256	0.7437099321223853
1219	0.0644657601335936	0.06982621665179709
1220	-0.16279419945138238	-0.14719883251539845
1221	-0.20221923064561714	0.015637251229530563
1222	-0.14601461278361202	-0.14963865742093374
1223	-0.43990312502067663	0.6454730365580529
1224	0.2563413801079509	0.2564545832511743
1225	0.7406181860428239	0.7402818977498266
1226	0.7604603530264563	0.7609843350513597
1227	-0.2492572946496143	-0.06436199876379836
1228	0.0244140142236852	0.03922093357002185
1229	-0.0891640557504771	-0.09053095745388008
1230	0.23559935728702203	0.14092492751572797
1231	0.175363957214262	-0.11779098044465768
1232	-0.2624287132654421	-0.26051869222207824
1233	0.24994387569414522	0.8589546335197973
1234	0.8874891746126026	0.8956156208529074
1235	0.4720093822900947	0.5851613483874823
1236	-0.07857171457285918	-0.5055914228364023
1237	0.45865486279501505	0.46157658431918186
1238	0.5661658582643164	0.25653670165712283
1239	0.017857128653154263	-0.23717350604935103
1240	-0.06901382713175619	0.09083961479984091
1241	0.04231580610348867	0.059304045834089235
1242	0.7590997745572645	0.7672211119939482
1243	-0.36182651469797195	-0.3712494987997088
1244	0.8260057811514211	0.8228665347481956
1245	0.34432573112650317	0.6550972879212336
1246	-0.2847552787185847	0.46156893086421413
1247	0.54075073742311	0.40682019205299735
1248	0.11857577482563879	-0.021704354563777055
1249	0.390142258412052	0.3831564290723069
1250	-0.20708047598832294	0.21391425023841212
1251
1252	-0.33024215520409295	-0.5343464887158396
1253	-0.2717818939531088	-0.3212954297156524
1254	-0.4945369944491319	-0.07074941346396442
1255	-0.40129524045698584	0.43595590152407787
1256	0.24049393495261784	0.23564046145885645
1257	-0.40854410626109605	-0.37905576337269364
1258	0.2966502214454789	0.29140981459632276
1259	0.14021958496656567	0.3783345448205424
1260	-0.024723956701062227	-0.015685638372420714
1261	0.5389565997697364	0.561318274757544
1262	0.27684244739238756	0.38943840289807996
1263	0.0846612431861013	0.06764571835958039
1264	0.3819611722601632	-0.09353331987777798
1265	0.1939190447234832	0.18988828708842168
1266	0.8360546507573651	0.9045023086621494
1267	0.5904261473926364	0.29690022492751317
1268	-0.35404643407828856	-0.1870705478081149
1269	-0.1348007171307262	-0.13120204775676245
1270	0.05980825788216751	0.11644393963312276
1271	0.1494145683081356	0.1523782254679198
1272	0.29279225822853244	0.33883995900628905
1273	-0.24300817119471485	-0.5082109158390332
1274	-0.4458316246754843	-0.4549901669718083
1275	-0.0471525311058475	-0.05196402700011919
1276	-0.4373679854752961	-0.45984698930539697
1277	-0.5083530318120524	-0.4656201274143402
1278
1279	0.18925008161730342	0.4464143141081464
1280	-0.5818090314488893	-0.5844129140203652
1281	0.11998925566207773	0.3511438769845429
1282	-0.014902045443752641	0.2799895543086742
1283
1284	0.3849254637784308	0.38944320789627646
1285	0.6558118927169242	0.46180396485006586
1286	0.7491956767920466	0.7490726571577031
1287	0.5575214974191147	0.7445312999649452
1288	0.791172618532482	0.7472673456906674
1289	0.032871859315067545	0.15646389838456248
1290	0.7382755033495986	0.6717486788294876
1291	-0.3322529416894421	-0.34643816563038576
1292	0.19677379655358276	-0.303901152950933
1293	-0.4512573563251045	-0.3635063726408368
1294	-0.16229809247370452	0.4631004598079463
1295	0.19622590563547498	0.05778895067510122
1296	0.07766565190258409	-0.3366990315054919
1297	0.1312921541954587	0.22424890015807525
1298	0.6630816854564616	0.3140464691718889
1299	0.4413397925305691	0.48712418554333275
1300	0.20814482581834948	0.6755521225088714
1301	0.2397832819823947	0.4604232653206084
1302	0.28417272658932186	0.2905282685276796
1303	-0.10634544096141921	0.1602048591689925
1304	-0.28493596797242493	-0.25433021067798356
1305	0.24160079457488198	0.2477184698939884
1306	0.6004597861159285	0.3348189013587209
1307	-0.35975165672130144	0.08279152936434155
1308	-0.017618404031738366	-0.036131377090324705
1309	0.41704398692625516	0.4159028004754807
1310	0.5350171814863004	0.5489562373303494
1311	-0.0011217624903891823	0.009570354684041172
1312	-0.4091452893945874	-0.40783394529486766
1313	0.8355918025077639	0.8468196508216632
1314	0.4546225671471242	0.6308861012824947
1315	0.712991317419516	0.71428168232637
1316
1317	0.3636999498745179
1318	0.5520522939961774	0.5508383793741942
1319	0.44204477375486073	0.20148121308876143
1320	0.16143819003111082	0.1604118988769151
1321	0.612846988458024	0.4998314918068221
1322	-0.3446338655246238	-0.09040968374722233
1323	-0.5641941046041651	0.8853336156894891
1324	0.45130222048792823	0.12117129142156434
1325	-0.5027880220058311	-0.350735600259608
1326	0.01654736393748493	0.01722958378741171
1327	-0.2223026586057528	-0.5250381795732759
1328	-0.22605038829659307	-0.2843002395497384
1329	0.061302924976623846	0.0795658174846023
1330	-0.3795851772005968	0.20181390594886545
1331	-0.20184522161065158	-0.3037805041680535
1332	0.8351392962160927	0.7928989526313983
1333	0.25983012589534377	0.2638531279105341
1334	-0.09067649110484285	0.3137314566410961
1335	-0.23691377288483076	0.17425803953077237
1336	0.0855573057275865	-0.31621999065825185
1337	0.15920748517403543	0.08955372482382497
1338	0.1133383061856403	-0.10463004699739305
1339	-0.026084771724327015	-0.018512963623012083
1340	0.1785005417687185	0.4763617758541493
1341	0.49210798918762955	0.4693339734382658
1342	-0.3992734208668462	0.13051113493938502
1343	0.29012086835745776	0.08650298433860393
1344	0.6493847414556103	0.4933129407723895
1345	0.37377365040979577	0.3735667241179448
1346	-0.05107709472354123	-0.02108776083975691
1347	0.5207027913114141	0.1282202945050319
1348	0.5854308634032204	0.2883750028727585
1349	0.3142885989470146	0.3193612698511028
1350	-0.3774362825674691	-0.3452817376590675
1351	0.3500415738660764	0.17539402882459984
1352	-0.13937601418374382	0.09771350794735272
1353	0.22216167192290442	0.12298369632415122
1354	0.27408873295041064	0.2717217103820804
1355	0.14010912548827237	-0.38210808017921666
1356	0.1564962114450145	0.14570248885027565
1357	-0.26414534384414917	-0.5171247453675311
1358	0.20325782018510083	-0.04463372332035475
1359	-0.08007198940251346	-0.08632935454730828
1360	0.2145121398171694	-0.41248883373378326
1361	0.2485061098512183	-0.34217165563272905
1362
1363	-0.2518072427931746	0.16964329738685704
1364	0.28311996805963685	-0.30632980126126796
1365	0.3476650525209731	-0.04505797140299001
1366	-0.29080656963413265	-0.29552097643313213
1367	0.27686187301786663	0.042493803251005255
1368	0.5527376726488501	0.5519481444543114
1369	0.08468599876472861	0.06545975313719368
1370	-0.1348737340506694	-0.1093330902969149
1371	0.08234830974264411	-0.45407124020609513
1372	-0.25430583787566563	-0.4076394401302383
1373	0.3477985594036176	0.10934254067300399
1374	-0.43079760878692785	0.33026264269158345
1375	-0.0221304911967686	0.2642221926571567
1376	0.27924009955718976	-0.22440919985591049
1377	0.8822306806101877	0.8834743115855695
1378	0.680890035666601	0.7359113369284991
1379	0.528197876115527	0.22334991789023542
1380	0.6326154255399595	0.5065962187948901
1381	0.1077738829032132	0.09590483115914214
1382	0.018903194117244147	-0.32324693028730245
1383	0.6635899898852846	0.6361049439430947
1384	0.10582102238308896	0.1125893751886672
1385	0.4909359069684373	0.4855910384204238
1386	0.5802924704009503	0.5289463619649785
1387	0.5840693991565303	0.6969098410280633
1388	0.42153439094719236	0.22550265095788313
1389	-0.3909235374307988	-0.13796895367565648
1390	-0.39922358441989025	-0.1337234552311388
1391	-0.3015064066010771	-0.29374600085261515
1392	0.8632298601539736	0.869911756903438
1393	-0.30693980194317244	-0.10738903548405539
1394	-0.18737178469453442	-0.09869423384454454
1395	-0.3470096291930487	-0.19398885854646647
1396	-0.0651677740488925	-0.0649403377933883
1397
1398	0.7521297528590298	0.7520845701130229
1399	0.02408432865220926	0.0055160489963272195
1400	0.504816967389818	0.5034375037977076
1401	-0.11363680061448532	0.3718944085784751
1402	0.16819280034747644	-0.17738276912037046
1403
1404	-0.37843878801741954	-0.2156804062680378
1405	-0.2380887126854006	-0.32440648945287387
1406	-0.17102440503358096	-0.07305573235702839
1407	0.04761386786014378	-0.364687886276541
1408	0.25370618236831904	0.3337845801749055
1409	0.8403632138276488	0.8577125823777193
1410	0.6520061121852595	0.6506737867584603
1411	0.6938094018560551	0.6965341239719123
1412	0.9298038848685775	0.9296790070089977
1413	0.5481708135692062	0.4764808548349303
1414	0.6840448861253113	0.7942656924086686
1415	0.580869590249275	0.8722562634395142
1416	0.31496653414700343	0.1384905795145366
1417	0.5433315307409993	0.35904476679497216
1418	0.5678799477061237	0.5662769947634825
1419	-0.5024039595857397	-0.49610113928618466
1420	-0.3176693292583706	-0.23432315446716037
1421	0.3444314573850937	0.5499115745608429
1422	-0.20332695277570018	0.008499776672805309
1423	0.5594412821495187	0.4277948159905828
1424	0.3536883533556931	0.0887578282076114
1425	-0.5235738465187729	-0.5216063081692325
1426	0.0376229035283111	0.5275929513251055
1427	0.6880454179836362	0.9023090804418575
1428
1429	0.12601445240786416	0.3284461504031627
1430	-0.4665274177888961	0.21490100277658422
1431	0.14880699705696657	0.1565798157380113
1432	0.8184490400434753	0.9237578470007944
1433	0.7394576008934229	0.6802011848565076
1434	0.5591556298882594	0.5578418546534627
1435	-0.1972187626403305	0.5011007952564277
1436	-0.019966318273137156	-0.16831373810079492
1437	-0.16989573512655484	-0.1850279825066077
1438	0.09716589797656654	0.10876797405299478
1439	-0.24168163748836563	-0.14608303690026403
1440	-0.3836406434540909
1441	-0.054847482350760174	0.1675478510892476
1442	0.20023136904972935	-0.03727216373957044
1443	0.1076373241889176	-0.023963539810524747
1444	0.3462134904701418	0.344307130235985
1445
1446	-0.0226359312958236	0.052390162392203114
1447	0.7718483294861811	0.9013641998022047
1448
1449	0.16472268043124283	-0.09585260406459825
1450	-0.40515875767846027	0.12216776322735533
1451	0.23818645492043505	-0.33211319718559723
1452	0.41922382465288677	0.4224845304386689
1453	0.5055138863781722	0.31280042433777744
1454	0.7196606708452421	0.8172562244080464
1455	0.36233412616229843	0.35869649989604796
1456	0.3188360395479037	0.2243559098891762
1457	-0.23434849562654267	0.12062012171277227
1458	0.17428460862281375	0.16557377411191532
1459	0.23946739590838884	-0.17544511535034468
1460	0.14644360591549468	0.0054676710437488885
1461	0.5270597020572706	0.5295661555087178
1462	0.14173955602853197	-0.006323355534291714
1463	-0.20237573060711658	0.08420560374989196
1464	-0.21637555121646496	-0.3686427332694857
1465	0.5394095533948726	0.559896782590398
1466	0.6410366254572645	0.6377416679580529
1467	-0.3831470529678194	0.65017803943318
1468	0.8412044417143295	0.721517000421973
1469	-0.021474124301727057	0.31189842754637587
1470	-0.3579613119879245	-0.3585729439477853
1471	-0.10145618585039769	0.6634079291285788
1472	0.7079194269170643	0.8002093305164297
1473	0.4571402387364551	0.45613545866160965
1474	-0.18380918918629127	-0.19027178375989437
1475	-0.5035402360739083	-0.5066745638816398
1476	0.3874029748498817	-0.15216744054488474
1477	0.5965840244279944	0.5009259418493583
1478	0.7672635047770283	0.7732254835517187
1479	0.1225583748675412	0.12203218335367046
1480	-0.021823209261362254	0.6457839699855324
1481	0.3925961267651922	0.38941796189418104
1482	0.10472397483562985	0.06640950498292582
1483	0.4814248634303771	0.573412010284696
1484	-0.008378370772832171	0.03471070504471006
1485	-0.3112268399158799	-0.3177710002091392
1486	-0.21158268210883166	-0.23455815312015055
1487	0.5583728376947183	0.48056640839452996
1488	-0.1786443186988098	-0.17251589494262243
1489	0.28052279294165255	0.4152116820015589
1490	-0.3937186962476073	-0.332272002997018
1491	-0.4011683284560024	-0.5554451880551633
1492	-0.1382809456505335	-0.3483437329631529
1493	0.24245823007596165
1494	0.00041100127759155074	0.003972046551367458
1495	0.11857512848990197	-0.20419774936278862
1496	-0.05877531314932043	-0.6112682397440183
1497	-0.018834283595950414	-0.011376096265562526
1498	0.18088092582605558	0.18528562245500177
1499	0.7229054088004094	0.6883977671927246
1500	0.6268250971627289	0.7251675185543951
1501
1502	0.143980463742546	0.7064323828607768
1503	-0.12586470203898875	0.2863796902686621
1504	-0.4423878889194095	0.44148421932064774
1505	0.8264123640516025	0.8450618802956026
1506	0.5379136616865022	0.4003845689310649
1507
1508	0.06056292293700861	0.12789515288846612
1509	0.5983288998987125	0.3744380147888296
1510	0.5469819927155546	0.5542361359794094
1511	0.601306606051305	0.6032996553770082
1512	0.667326684101355	0.9025897325188252
1513	-0.08894196160436854	-0.1446465674003127
1514	-0.5029684584049356	-0.1003349340817366
1515	-0.0850489320511252	-0.08456321042058303
1516	-0.3517180602308381	-0.3349322561965053
1517	-0.3188442392242057	0.13178801566660725
1518	0.10087029987403767	0.10087773073249084
1519	0.6449385761355821	0.8051903163101317
1520	-0.2379404793926153	0.1272843875400807
1521	-0.09770456201279029	-0.03523459971169669
1522	0.3688968485963612	0.4503313605450082
1523	-0.33221077171911967	-0.30345937094133496
1524	-0.18660547722759607	-0.002415337227825959
1525	0.10111813073946373	0.6663887873285356
1526	0.628293787698392	0.5567150046837454
1527	-0.10569486621796059	-0.1579188035765506
1528	-0.46081999754116304	-0.48867798426158965
1529	0.5988414457091062	0.7765996527577248
1530
1531	-0.5598103809377398	0.4094676089095502
1532	-0.015935219598273126	-0.08556939941216218
1533	0.13077237957641324	-0.43337803079657744
1534	0.25597086338702035	0.1751173828340722
1535	-0.3219348547044813	0.14376170149074027
1536	-0.19076843736030397	-0.43343694301920804
1537	0.7910595759780067	0.7367029352506259
1538	0.6950974799496354	0.8026379656020266
1539	0.5184232124758512	0.5173527944168723
1540	-0.38887089293964455	-0.38387237395029444
1541	0.5941895795888111	0.731695992995602
1542	-0.30146476003763184	-0.34574310926311325
1543	-0.01256546776730464	-0.01046988082085457
1544	0.2621368619147069	0.4354456416779041
1545	0.018727963860324704	0.024242063628434434
1546	0.7331356103589747	0.8795629754764113
1547	0.10797493395033642	0.14298299582379997
1548	0.7885089941160218	0.7026770740153943
1549	0.4056280786440031	0.41211622244749807
1550	0.8032913525923522	0.8069183812513071
1551	0.42670476384233896	0.3298034410052158
1552	-0.07914598735888397	-0.07552152856146567
1553	-0.3836850459506335	-0.4571844923218889
1554	-0.08338687833672583	-0.019707083199254533
1555	-0.38669742643074856	-0.4046276519588152
1556	-0.280806242525165	-0.22956427965639628
1557	0.020147662806474235	-0.049622526323656935
1558	0.08480824732075319	-0.2849735615581003
1559	-0.363217898957146	-0.48898871606852967
1560	0.6072867284588882	0.42000890490976833
1561	-0.25811529186432175	0.7385715933604905
1562	0.03380899220283714	0.23400798864424524
1563	0.5450902383966977	0.546263995509445
1564	0.5994193234977316	0.5118204003905944
1565	0.6389535589919654	0.48858891333589294
1566	0.45845591231913685	0.25780442108841084
1567	0.32117830070308934	-0.19622191667638647
1568	0.1639339926490821	0.16110445390427575
1569	0.5850663710229461	0.5845443986759239
1570	0.1766321954534892	-0.32772462949936526
1571	-0.0916795393718406	-0.09600322942680926
1572	-0.4016222821275325	-0.035446853566929136
1573	0.08730575545381355	0.15925105496545303
1574	0.27653641502126314	0.11744853034301059
1575	0.9173933885828163	0.8646032940087033
1576	0.5979678104970677	0.3964387286268984
1577	0.3158753540223412	-0.24430921773091444
1578	0.18888216526561022	0.16561781530511657
1579	0.787686100665448	0.881787380789326
1580	0.5387398766709955	0.14248972228634357
1581	0.5232734719484884	0.5205566653524625
1582	0.8783022652532347	0.8778542122073233
1583	-0.5485895880838985	0.6518608364767347
1584	-0.41476688638733594	-0.4235041605262145
1585	-0.2170569463373216	-0.2234985383985078
1586	0.7494421862842152	0.5811147415041829
1587	-0.3041153419805084	-0.31736027964102537
1588	0.6756304509336832	0.7590497664841113
1589	-0.1546850541330551	0.8727199355651416
1590	-0.5133508833063635	-0.1373740327750148
1591
1592	0.19282208390274075	0.19683119512731842
1593	0.3084049316984277	-0.20905077058952654
1594	0.09626542401371471	0.09520942878126522
1595	0.7734398423321089	0.8251620552847535
1596	0.5470556524963901	0.3373937835806991
1597	-0.4975955846614488	-0.11431512373044554
1598	-0.11057681553978141	0.7334977514755759
1599	-0.3894127790947886	0.44548703846146226
1600	-0.5596102688050596	0.4018808918849588
1601	0.2407646465390139	-0.17077830296890217
1602	0.2777287699752742	0.07083036878008409
1603	0.2550451553710952	0.05145273671295962
1604	0.649820518572842	0.6533116704158055
1605	-0.2428027008276671	0.2964407669869837
1606	-0.32295499453720955	-0.15507057171680647
1607	0.2364844609204474	-0.16387801232283788
1608	-0.0009133938948246816	-0.1418190217113356
1609	-0.3869113971664313	-0.36674028543702636
1610	0.2954550997738624	0.18088686021083322
1611	0.35235471421107556	0.1769246441290771
1612
1613	0.12715413816893903	0.1285271784477752
1614	0.10745929829572247	0.09187244778895608
1615	0.7627859078757041	0.7658286466221799
1616	0.7099890184594738	0.7209125335716479
1617	0.5224369023394088	0.678260415294213
1618	0.8079648533602009	0.8087896279630771
1619
1620	-0.34679088981490536	-0.14510265759679267
1621
1622	0.605028822534142	0.4906564662174923
1623	0.40871734403587767	0.6135886921867489
1624	-0.2416591943970407	-0.2167056119970281
1625	0.6915829621393421	0.7638097610434651
1626	0.586956419420975	0.8560077295090995
1627	0.07753637610780292	0.8514694993214882
1628	0.23606970161613125	0.5717922491960908
1629	0.13854599769214185	0.7329248234150308
1630	-0.06526326477850214	0.8038153451365585
1631
1632	0.13089853596013337	0.4143458712330271
1633
1634	0.07280407315283575	0.027511231802296233
1635
1636	0.7429492495366848	0.754044100949938
1637	-0.1942785972292943	-0.30463626200946137
1638	0.09789789581119204	0.37232450418989543
1639	-0.11750866774498113	-0.11751217876794097
1640	0.0459187636086669	-0.18054322871164188
1641	-0.02925928453957471	-0.05146865040954778
1642	0.15285287834638295	0.24000736847664006
1643	0.15856416046746408	0.23048844552184225
1644	0.724480731411698	0.7235831007008353
1645	-0.1568582592605155	-0.15413046287354437
1646	0.42987250917238423	0.580044397007276
1647	0.161139228125918	-0.3539887127074261
1648	-0.37601217509680246	-0.2969190882351352
1649	0.4042343818804379	0.6239089688347014
1650	0.6176994869363506	0.6196401382389262
1651	0.4064917440110994	0.2545512802018152
1652	0.5677901121502554	0.3227121320837825
1653	0.4041233293863032	0.2648063005566883
1654	0.4028645251522448	0.4114080160283323
1655	0.5050494105159159	0.43221979872001326
1656	0.5521353342827164	0.5457341359115648
1657	-0.023066691213437643	-0.13045794742708297
1658	0.7256362416253485	0.7247171609191224
1659	0.7439065528615397	0.8128270472833872
1660	0.6235243470556561	0.5987532873274516
1661	0.4681189167954716	0.4672907224082079
1662	-0.25487389157476364	0.5973678151779699
1663	-0.05591078377412902	0.3358333427182128
1664	-0.3304604280418165	0.48509661817134625
1665	-0.18367757099917895	-0.17150355523345803
1666	0.5952313532812676	0.583025261420917
1667	0.522009706797606	0.6778863754606745
1668	-0.24989422376890733	-0.014878253429758272
1669	0.08768363703728035	0.30609274301440986
1670	-0.27382045659668297	-0.30091132390862757
1671	0.41198837860245413	0.03842305581286725
1672	0.6356347182731149	0.6517739758772026
1673	0.5664849077158385	0.7200821927929167
1674	0.16880646093401824	0.29101493078471063
1675	0.6761284989025058	0.6742268831632179
1676	0.004279226285179499	0.003206600458933817
1677	-0.19629266061210626	-0.19134550716727838
1678	-0.30116249682618523	-0.13859768379381018
1679	0.6614023633248088	0.7064002796482391
1680	0.606476970757812	0.38155655718054093
1681	-0.2689605049815363	-0.27132355629938354
1682	-0.15041132071503005	-0.039053502311050106
1683	-0.10530253151458638	0.023015715412399645
1684
1685	0.7175375965907811	0.8691225584966832
1686	0.5342826520646479	0.6091698278497821
1687	-0.38330492741217814	-0.27000492461266024
1688	0.006816705674446365	0.37124974712210873
1689	0.6764071929746271	0.848056954459224
1690	-0.30888460835661347	-0.24547570509204392
1691	0.5393518865156833	0.6397571105833837
1692	-0.28927180875735814	0.2543755802575726
1693	0.9706841846067771	0.971197464302935
1694	0.7315672297708056	0.7080691823232352
1695	-0.21638028521745653	-0.21604105608432192
1696	0.5410757607465382	0.701694836913274
1697	0.5038557780021428	0.7304692868944024
1698	0.07233660124851025	0.04782671412774829
1699	-0.2999186452951405	0.1327526678255386
1700	-0.02647435992366538	-0.13340907403902966
1701	0.016302323629447744	0.2975235653480549
1702	-0.03218544873042747	0.09544200088038586
1703	-0.2494668095021596	0.11474032890905925
1704	0.671517202785693	0.6732715374042412
1705	0.23353585155024661	0.47256091322879185
1706	-0.21992491313501578
1707	0.3772621455231613	0.283423857650013
1708
1709	0.2727126865646213	0.3249080722680665
1710	0.7359932128511987	0.7380675257624286
1711	-0.4696952102225386	0.1640567789167267
1712	-0.05258172151764031	-0.054086441176926375
1713	0.9492112690395446	0.9472608014028095
1714	0.9022640959119872	0.9028689862923801
1715	0.03788422846407916	-0.10419074283101978
1716	0.32009209874465383	0.30284453728859323
1717	0.7505572328591265	0.6881721132680985
1718	0.8089866194526295	0.8020286753068504
1719	0.5507690860291476	0.3174122823467296
1720
1721	-0.04909485194330402	-0.04180544875181416
1722	0.786380868602757	0.8267787411709366
1723	0.32440784643670306	0.31446552468254424
1724	0.8289036456871511	0.8312729260183503
1725	-0.055484260343521746	0.13726836845327575
1726	-0.08665528108072747	0.2121075648328534
1727
1728	-0.28658957825878945	0.01608572242900294
1729	0.44845897862194883	0.2266446700766488
1730	-0.3361260883407642	0.31625816560498815
1731	0.13177661037998767	0.4808220229357278
1732	0.574469153040906	0.35571482575715513
1733
1734	0.7573809575573318	0.8893337623300733
1735	0.7217147301800069	0.8268780058322387
1736	0.011206378558076314	-0.05767508300844079
1737	0.2463758348275931	0.25795180300852766
1738	0.4674643278119023	0.12539816026735373
1739	-0.08093398943821063	-0.08730212496329333
1740	0.4534548114323376	-0.0627184252713203
1741	0.3884130887580996	-0.12707150419048355
1742	-0.12431315237232207	-0.14638212536134917
1743	0.46479358841704793	0.1554558551206824
1744	0.4430689288379954	0.3313891304081979
1745	0.41144974016521063	0.16585626071526408
1746	0.8774673303715266	0.8657694171896274
1747	0.7274102421695251	0.5370916429574152
1748	-0.42730921523057896	0.344787996446377
1749	-0.211504259191272	0.19027461391021255
1750	0.1889114311165708	0.1875781921148165
1751	0.5799522043576062	0.5804746025660974
1752	0.5779616914945536	0.5779209252913444
1753	-0.11459269773550483	0.017120364640365763
1754	0.7749454874910751	0.6929458381470861
1755	0.47631728413234264	0.26669658961578685
1756	-0.01719265920097291	-0.01058514212627475
1757	-0.14693542771792917	-0.04845496601357619
1758	-0.18314693844092939	-0.17976061339871105
1759	0.3372711612708382	0.535125361956741
1760	0.518642127477577	0.5517421948189632
1761	0.07516056715597265	-0.3081615649000182
1762	-0.4998722146465139	0.4332819809004988
1763	-0.22883774740426732	-0.19326530381256318
1764	0.8774656848465258	0.8788851090338998
1765	0.7232135723182415	0.7910888709532686
1766	-0.23806360563683462	-0.3752137672740663
1767	0.07376436834483283	-0.10125916566459965
1768	-0.39054492350903325	-0.3860578181076833
1769	-0.08543062449404068	-0.04563431096354572
1770	0.21887094028243037	-0.45148953270994907
1771	-0.2781996446925888	-0.13343712149454365
1772	0.5168139472200952	0.2802679540752
1773	0.43575685465860997	0.2549611280002713
1774	-0.26428277426912383	-0.2601152029793745
1775	0.3204302118384919	-0.2902242515219409
1776	0.26986213825119915	0.29448995588892657
1777	0.33826404904057067	0.019326751950388504
1778	0.6004488935512837	0.6020827742733785
1779	0.06453754985059652	0.07325746291847637
1780	0.6253518648725582	0.3908166350379949
1781	-0.008025475777161978	-0.09160834228002149
1782	0.06296102347332347	0.3791500230616514
1783
1784	0.7115160252388101	0.6717181477981544
1785	-0.08254644306852794	-0.3121688492709471
1786	0.5727415004048413	0.5654717565725479
1787	-0.17254148026457683	-0.17482074621948895
1788	-0.27359671832656274	-0.3695817465758834
1789	-0.535200347898648	-0.5466352663422952
1790	0.3578372371013381	0.3152895868515085
1791	-0.008739915406449694	0.00424771572894506
1792	0.38705090862624947	0.5510889759897907
1793	0.6205651162034664	0.6119030284163965
1794	0.9302211057223319	0.8847466121331714
1795	0.36828430931214207	0.6960125971308989
1796	0.7038564731054205	0.6942582569133172
1797	0.3553497748403377	0.37125706630561184
1798
1799	0.6066994096329339	0.49473983138023103
1800	0.8683168079880385	0.8754436051970776
1801	0.8460241607411113	0.8486949332990248
1802	0.640887934576321	0.4364057980055086
1803	0.13070366959642735	-0.16019780129533331
1804	0.27811386756843504	0.27971070680553345
1805	-0.14098267105413434	0.07603733442969353
1806	0.9021974110215246	0.901377602503044
1807	-0.2562135522368223	-0.2558354531488333
1808	-0.021564730818943494	0.3852959376124655
1809	0.41551538475288624	0.42704028938130023
1810	0.8470776659429804	0.8305316506425986
1811	-0.03357588688445553	0.24483148847051625
1812	0.7464426090545981	0.6260641883261858
1813	-0.28142774003557564	-0.14708050642456422
1814	0.6321604036890424	0.5149849511761302
1815	0.21637702919483187	0.21886966825998833
1816	0.8766419073121682	0.8984055699473373
1817	0.26727574192588915	-0.31138658193700247
1818	-0.6094781236235388	-0.6158692879526909
1819	0.2537909751574445	0.2660640526791323
1820	0.6841992504063157	0.48816025005058444
1821	0.05702992208543326	0.03514364239536053
1822	0.48655830758743607	0.32817578575428974
1823	0.6698017277521919	0.6742660982795736
1824	0.45822542861218585	0.5109971796292322
1825	0.44451831700979594	0.4512748193968704
1826	0.19487712007848687	0.08668677119549432
1827	0.2246558551026889	-0.01918806616450487
1828	0.7602860199256893	0.8596865697273293
1829	-0.06802144721215063	-0.13037039181600965
1830	-0.08161263009356143	-0.16643590852030085
1831	0.8875886191475202	0.890939024613325
1832	0.19084620547578493	0.12471323589449294
1833	0.07494051656117245	0.3984521917458387
1834	0.4851362517496454	0.21891811003628223
1835	-0.4606934174803363	-0.4778819366935188
1836	0.7086989355897332	0.7084552525376737
1837	0.7855713170872749	0.7845288991918055
1838	0.48345720520851226	0.46458559056598625
1839
1840	0.7898146021338478	0.7945816034237861
1841	0.8299208104348574	0.8553744053702742
1842
1843	0.8393090925449244	0.8340003890398647
1844	0.4586501788673394	0.25968377208345755
1845	0.30630819013071486	0.515954900748291
1846	-0.0003602633211198722	-0.0013035478781101822
1847	0.12034885724001627	0.2870478759882016
1848	-0.17815488422249004	0.4930207179549193
1849
1850	0.7707984278612755	0.7241481803110853
1851	0.7250589598560978	0.7235991273400704
1852	0.320889565437891	-0.30024952441836456
1853	-0.43360573053126344	0.05493487633256457
1854
1855	0.04092773765045032	0.18319954200579563
1856	0.5447864081374114	0.543584276516207
1857	-0.5023253967579433	-0.4930333388448844
1858	-0.26593653295056846	-0.2534823003289012
1859	-0.3414537264616033	0.23085313318510134
1860	-0.1505891981933444	-0.4082225662914854
1861	0.26980443576545476	0.12010373490487636
1862	0.717279105602224	0.7285019740605339
1863	0.1866822043512682	0.11738507136815607
1864	0.7831287049078041	0.8625265970131635
1865	-0.47553485092045716	-0.04553018054823419
1866	0.10267860831014275
1867	0.11739467887004348	-0.08861366599847743
1868	0.4663350951498126	0.5710568512615957
1869	0.7129733971610046	0.7125457689888978
1870	0.49858623390633583	0.4957869608122065
1871	0.6247895250523523	0.5529495540626386
1872	0.541139560404667	0.6358354795463069
1873	0.832795467929934	0.8340784055597248
1874	-0.06712259991872192	-0.08929203339891396
1875	-0.19532343707806768	-0.19133035921904865
1876	-0.4032525224124856	-0.10009501040724089
1877	0.3401600522744537	-0.11965996307356513
1878	0.2546551190501407	0.6666766819578106
1879	0.39334213091283393	0.3199658404750301
1880	-0.06396221931685214	0.5426907278958766
1881	0.9021069139269423	0.783982148932108
1882	0.1174984921162408	0.03760160706427424
1883	-0.23474039162113117	0.3021373170706496
1884	-0.41911740285395865	-0.4157636754171464
1885	-0.3459309181266562	-0.10825634535937535
1886	0.4964677459644126	0.11911938936823804
1887	-0.3076584715570162	0.1671855420901121
1888	0.11272936696326516	-0.35759931718451904
1889	0.5656539762470629	0.3285545551767484
1890	-0.22299594268817713	-0.2292227902709086
1891	-0.11559832175947077	-0.11447927964275836
1892	-0.29873966208493474	-0.20868061271985686
1893	-0.19327617854069912	-0.356516429637853
1894	0.2935370997142873	-0.2720255568821634
1895	0.5496967926337557	0.6624131544258464
1896	0.6573358499890801	0.6234523307815952
1897	0.3788603808435478	0.2792671795135001
1898	0.021048433416297044	0.02035442756191714
1899	0.7212276831743798	0.7734260207202285
1900	0.8571890041386759	0.8660877865405293
1901	-0.28492850242592366	-0.2909810489850685
1902	-0.17085702547056367	0.038448544702531985
1903	0.2603036569876847	-0.3275791337707863
1904	0.7821157675680852	0.7839289675894371
1905	0.5659484081713955	0.5422864121103069
1906	0.8042072143055853	0.8052719663997305
1907	0.3068686036665054	0.23227856340526445
1908	-0.2001905060110871	-0.12136855911567047
1909	0.1752067224370762	0.5444710557949753
1910	-0.5090335620440692	-0.10445547298111964
1911	0.6717159461120944	0.644134016423654
1912	0.7295026794199434	0.6512945939983588
1913	0.6536347607499049	0.5659693622047481
1914	0.1956633377453726	-0.032028273974234266
1915	0.7444772916384963	0.7786872227708218
1916	-0.2198529369092642	-0.21553446121436137
1917	0.4253811973149909	0.4458712124251624
1918	0.09180299201712906	0.08046671040599457
1919
1920	0.2599993869208053	-0.19574532508111284
1921	0.06640223958715546	0.07260715309306902
1922	0.7425045598440778	0.9167063674005728
1923	-0.4124112493745748	-0.2868745709143688
1924	0.25673942498725916	0.23662676647146993
1925	0.6071094988574719	0.5976158825452144
1926	0.18230618353703434	0.17479197939214344
1927	-0.012652660789225688	-0.0048019233656445785
1928	-0.37434165599613595	-0.36684916107035564
1929	0.5821424364263472	0.44087924045411003
1930	0.2727259763464564	0.7256110002562505
1931	0.9322106305752399	0.9220364957566596
1932	0.627447312373573	0.42614192924185884
1933	0.6263746386479223	0.8561949005000876
1934	-0.10900082816203967	-0.3684299543705171
1935
1936	0.4080123402842917	0.38344552057053466
1937	-0.09520024787468204	-0.11773336519626963
1938
1939	0.8870935189380098	0.8652457006592988
1940	0.5989579916878832	0.19411196268261502
1941	0.25598856406253867	-0.03135672074479395
1942	0.39911353963512575	0.5076906383599749
1943	0.2827583189343109	0.08122840443343143
1944	0.32760178485396346	-0.037895622367648096
1945	0.3091000225737345	0.23079559560696555
1946	-0.045208675827380404	-0.18262885982549407
1947	-0.1279576498388202	-0.41316921378583354
1948	-0.1872616095266231	-0.1713946896263233
1949	-0.04482751454663972	0.017017630934886195
1950	0.47659133992742636	0.607040985162833
1951	0.12020627068516242	0.38831073284898854
1952	-0.275090238460498	0.14818319876897923
1953	-0.16823719714923188	-0.0377722422789995
1954	0.5010184240215841	0.5024643522504364
1955	-0.04327727311511497	0.051409421357929
1956	0.20618235554609798	-0.05796438499888529
1957	0.36741411802794444	0.08776353592942496
1958	-0.03139212309067754	-0.3504850479191109
1959	0.04679654443383262	-0.231699759654945
1960	0.16863100563233888	0.036396850108859506
1961	-0.08446597128722602	0.041062337786297205
1962	-0.38919205734505413	-0.13656484197715968
1963	0.5148528046509001	0.2983008300695675
1964	0.5010906227869835	0.4392345284746522
1965	0.3071945251748766	0.2118278280357364
1966	0.28720871758251315	0.21160254438064202
1967
1968	0.22930674564270118	0.24378829233748425
1969	0.24364103349842883	0.3025205348112121
1970	0.23910569345629884	0.24082032365247064
1971	0.1920684180642777	0.01329970929142068
1972	-0.5091118199015504	-0.09889008924688397
1973	-0.07273991788562012	-0.280975030996283
1974	-0.3990367587714715	0.04055953379177623
1975	0.45770455410961663	0.20515180404573555
1976	0.18377973256026203	0.47622437671237655
1977	0.1690387510497026	-0.21509924032201375
1978	0.06307113798429882	0.10538765364964456
1979	-0.12513663434808947	0.29202859154970195
1980	-0.16475448217102465	0.009424093650095295
1981	-0.34220024431461143	-0.3484905768101644
1982	0.8959767663085483	0.9532964790948606
1983	0.674938646698584	0.6768071234848273
1984	0.8556859210531299	0.8244190147870333
1985	0.7729246546134104	0.760308492305335
1986	0.8340239447253701	0.8348584159799104
1987	-0.30113568093776766	-0.13119813535997688
1988	0.3260258566300052	-0.1811610626520615
1989	0.0027091325013921296	0.25598073608352545
1990	0.061703518883157046	0.011991411653048616
1991	0.6928740921670945	0.5490298435869578
1992
1993	0.18934619294014793	-0.12168252526727895
1994	-0.009967713524405793	0.2626886559978603
1995	-0.3774302385666908	0.41682854196649277
1996	0.5315471094068209	0.18915584651929726
1997	0.5952669854603996	0.3781908164733701
1998	-0.14063305713573926	0.41109282365698985
[truncated: 10,819 more rows]
