# Supplementary material for: Deep autoencoder for interpretable tissue-adaptive deconvolution and cell-type-specific gene analysis
Source: Nat Commun. 2022 Nov 8;13:6735. doi: 10.1038/s41467-022-34550-9 (PMC9641692; doi:10.1038/s41467-022-34550-9)
Supplement: Supplementary file 4 — Source Data [file 41467_2022_34550_MOESM4_ESM.zip › Source Data/suppfig/suppfig4/data8k_subtype_results.csv]

	CellType	Method	CCC	L1error
0	Monocytes	TAPE	0.5402063536703465	0.034051171490680356
1	Naive B	TAPE	0.07817570467443646	0.10184477314138736
2	Memory B	TAPE	0.21871584973903507	0.0093437810606738
3	Treg	TAPE	0.06875238959484521	0.003163400896803836
4	Naive CD4 T	TAPE	0.03743940286394521	0.13369302946785713
5	non-Naive CD4 T	TAPE	0.0003200907098352881	0.10550356135573195
6	Naive CD8 T	TAPE	0.2369944880333715	0.02472502029547068
7	non-Naive CD8 T	TAPE	0.09124433440043009	0.06025741558422696
8	mDC	TAPE	0.01388314956043785	0.02796090037789126
9	pDC	TAPE	0.013843557357748988	0.010893729139228257
10	MAIT	TAPE	0.00934208020150563	0.021893143037332488
11	NK	TAPE	0.05165013257967012	0.06305199527999118
12	Unknown	TAPE	0.0076156821352808424	0.07467004257678256
13	Naive CD8 T	Scaden	-0.1364391485674617	0.02902434761090553
14	non-Naive CD4 T	Scaden	0.002512864875476143	0.099274884907955
15	Monocytes	Scaden	-0.03121874072534602	0.0853056959528274
16	MAIT	Scaden	0.029985399513209592	0.011974550369678072
17	NK	Scaden	0.05496926899512205	0.0524903367812544
18	mDC	Scaden	-9.285348703683111e-05	0.0463405890028766
19	Unknown	Scaden	-0.004989683947623426	0.06714288846534161
20	pDC	Scaden	-0.000686503673789068	0.020072928901460854
21	Memory B	Scaden	-0.22094126621646684	0.008768989227635512
22	Naive B	Scaden	0.07776405996427653	0.07017182438374234
23	Naive CD4 T	Scaden	0.15514776574354694	0.05472693821716618
24	non-Naive CD8 T	Scaden	0.0002000083975587398	0.06132661292237842
25	Treg	Scaden	-0.021846151280996023	0.01171664199032278
26	Naive B	CIBERSORTx	0.1508195169348911	0.05890725290189367
27	Monocytes	CIBERSORTx	-0.03874784204277853	0.10438957185725774
28	Naive CD4 T	CIBERSORTx	0.20882168107340868	0.06505599093898255
29	Naive CD8 T	CIBERSORTx	-0.25411915705051785	0.04105963690941845
30	non-Naive CD4 T	CIBERSORTx	0.006522682176605346	0.09775903582718808
31	Memory B	CIBERSORTx	-0.07481418402696496	0.028730624271062603
32	MAIT	CIBERSORTx	0.20509452081414534	0.01811916797190276
33	NK	CIBERSORTx	0.22394333005963427	0.03824649942906861
34	non-Naive CD8 T	CIBERSORTx	0.0996239917164917	0.0757777830905973
35	mDC	CIBERSORTx	0.008253406349183298	0.04680806006394406
36	Treg	CIBERSORTx	-0.23217731496853067	0.007982626765951054
37	pDC	CIBERSORTx	0.014189244233622337	0.02478767434217698
38	Unknown	CIBERSORTx	0.004288305010718228	0.08515417556257639
39	MAIT	Bisque	0.013732826495601109	0.0747241185494024
40	mDC	Bisque	0.0038516498539778775	0.0680950710362151
41	Memory B	Bisque	0.031115437429309473	0.05510644705526615
42	Monocytes	Bisque	-0.07888410428339275	0.16782959515616
43	Naive B	Bisque	0.26645260496023015	0.08043820536349769
44	Naive CD4 T	Bisque	0.29179011212956235	0.07677627080195049
45	Naive CD8 T	Bisque	0.0890911985291298	0.07618783779645573
46	NK	Bisque	0.22358544362987942	0.07116168452066149
47	non-Naive CD4 T	Bisque	0.023496938815302824	0.09432407524692922
48	non-Naive CD8 T	Bisque	0.2755146163128945	0.09131063695778528
49	pDC	Bisque	0.00724799120624357	0.06226082142064817
50	Treg	Bisque	-0.0014634337152293114	0.12224039433472099
51	Unknown	Bisque	0.19929908133329963	0.050422332530592355
52	MAIT	RNAsieve	-0.11921157582360085	0.031183278136357562
53	Memory B	RNAsieve	-0.025825166734730527	0.10083153690305208
54	Monocytes	RNAsieve	-0.002777428458713679	0.14956929962104648
55	NK	RNAsieve	0.14296938020413053	0.05140833429824804
56	Naive B	RNAsieve	0.10500021967024953	0.060952782449675245
57	Naive CD4 T	RNAsieve		0.08539254620644644
58	Naive CD8 T	RNAsieve	-0.06348104822948833	0.05496392352249424
59	Treg	RNAsieve	-0.005277883372446312	0.10265347067232651
60	Unknown	RNAsieve	0.008722329880524888	0.091422938793099
61	mDC	RNAsieve	0.029449238597591562	0.01149825875480368
62	non-Naive CD4 T	RNAsieve		0.136873683736252
63	non-Naive CD8 T	RNAsieve	0.09054796130132103	0.07182297305844935
64	pDC	RNAsieve	-0.031834678451690114	0.004203311085623085
65	Naive B	MuSiC	0.13176023606734324	0.03868576585531812
66	Monocytes	MuSiC	-0.01915106935033935	0.2525228451579515
67	Naive CD4 T	MuSiC	0.02698716094733384	0.08218792135403057
68	Naive CD8 T	MuSiC	0.00027471031901732835	0.07152334538398329
69	non-Naive CD4 T	MuSiC		0.13687368373625203
70	Memory B	MuSiC	-0.000124573567341043	0.02701522497007394
71	MAIT	MuSiC	0.00713477379484249	0.030437348865336295
72	NK	MuSiC	0.052242290925816885	0.12099676254691975
73	non-Naive CD8 T	MuSiC	0.2402794126988452	0.058735515288438546
74	mDC	MuSiC	0.005650957108411261	0.05539368713363633
75	Treg	MuSiC	-0.0026984039419732683	0.04363889172756096
76	pDC	MuSiC	0.012584947240795948	0.004023525195989902
77	Unknown	MuSiC	0.0012404138546819915	0.09292216932351073
78	Naive B	DWLS	0.24958398009894006	0.05702910621528192
79	Monocytes	DWLS	-0.06130667845383989	0.2109906784102288
80	Naive CD4 T	DWLS	0.09863648581792855	0.03732728577707111
81	Naive CD8 T	DWLS	0.1700191942904859	0.04080198804022126
82	non-Naive CD4 T	DWLS	0.0030829876237026795	0.1358160375429103
83	Memory B	DWLS	-0.019966490494993813	0.24067726704277506
84	MAIT	DWLS	0.001979475117853577	0.030399528759193686
85	NK	DWLS	0.3778856232274047	0.03633968105578079
86	non-Naive CD8 T	DWLS	0.07201312359493084	0.07525550017563086
87	mDC	DWLS	-0.09066770225867611	0.011507568848859973
88	Treg	DWLS	0.0373476117668263	0.019170435069973242
89	pDC	DWLS	0.017959296183162842	0.003927524785381044
90	Unknown	DWLS	-2.6392396177241657e-08	0.09333071266902938
