# Supplementary material for: Deep autoencoder for interpretable tissue-adaptive deconvolution and cell-type-specific gene analysis
Source: Nat Commun. 2022 Nov 8;13:6735. doi: 10.1038/s41467-022-34550-9 (PMC9641692; doi:10.1038/s41467-022-34550-9)
Supplement: Supplementary file 4 — Source Data [file 41467_2022_34550_MOESM4_ESM.zip › Source Data/suppfig/suppfig4/subtype_annotation.ipynb]

# %% [code]
import numpy as np
import pandas as pd
import scanpy as sc
import celltypist
from celltypist import models
import matplotlib.pyplot as plt

# %% [code]
# models.download_models(force_update = True)

# %% [code]
models.models_description()

# %% [code]
model = models.Model.load(model = 'Immune_All_Low.pkl')
model.cell_types

# %% [code]
adata = sc.read_10x_mtx(
    '../../../pythonProject/PBMC_train/data8k/',
    var_names='gene_symbols')
# sc.pp.filter_cells(adata, min_genes=200)
# sc.pp.filter_genes(adata, min_cells=3)

# %% [code]
sc.pp.normalize_total(adata, target_sum=1e4)
sc.pp.log1p(adata)

# %% [code]
predictions = celltypist.annotate(adata, model = 'Immune_All_Low.pkl', majority_voting = True)

# %% [code]
adata = predictions.to_adata()

# %% [code]
sc.tl.umap(adata)

# %% [code]
fig,ax = plt.subplots(1,1)
sc.pl.umap(adata[adata.obs['conf_score'] > 0.8], color = ['majority_voting'],ax=ax)
fig.savefig('data8k_subtype_annotation.eps', format='eps', dpi=300,bbox_inches = 'tight')

# %% [code]
adata[adata.obs['conf_score'] > 0.8].write('data8k_celltypist_0.8conf.h5ad')

# %% [code]
data = adata[adata.obs['conf_score'] > 0.8]

# %% [code]
data.obs['majority_voting']

# %% [code]
data = pd.DataFrame(data.X.todense(),index=data.obs['majority_voting'],columns=data.var.index)

# %% [code]
data.index.categories

# %% [code]
new_idx = []
for i in data.index:
    if i == 'CD16+ NK cells':
        new_idx.append('NK')
    elif i == 'NK cells':
        new_idx.append('NK')
    elif i == 'Classical monocytes':
        new_idx.append('Monocytes')
    elif i == 'Non-classical monocytes':
        new_idx.append('Monocytes')
    elif i == 'DC1':
        new_idx.append('mDC')
    elif i == 'DC2':
        new_idx.append('mDC')
    elif i == 'pDC':
        new_idx.append('pDC')
    elif i == 'Naive B cells':
        new_idx.append('Naive B')
    elif i == 'Memory B cells':
        new_idx.append('Memory B')
    elif i == 'MAIT cells':
        new_idx.append('MAIT')
    elif i == 'Tcm/Naive cytotoxic T cells':
        new_idx.append('Naive CD8 T')
    elif i == 'Tcm/Naive helper T cells':
        new_idx.append('Naive CD4 T')
    elif i == 'Tem/Effector helper T cells':
        new_idx.append('non-Naive CD4 T')
    elif i == 'Tem/Temra cytotoxic T cells':
        new_idx.append('non-Naive CD8 T')
    elif i == 'Tem/Trm cytotoxic T cells':
        new_idx.append('non-Naive CD8 T')
    elif i == 'Regulatory T cells':
        new_idx.append('Treg')
    elif i == 'HSC/MPP':
        new_idx.append('Unknown')
#     elif i == 'Treg(diff)':
#         new_idx.append('Unknown')

# %% [code]
data.index = new_idx

# %% [code]
data.T.to_csv('data8k_conf0.8_csx.txt',sep='\t')

# %% [code]
