# Supplementary material for: Deep autoencoder for interpretable tissue-adaptive deconvolution and cell-type-specific gene analysis
Source: Nat Commun. 2022 Nov 8;13:6735. doi: 10.1038/s41467-022-34550-9 (PMC9641692; doi:10.1038/s41467-022-34550-9)
Supplement: Supplementary file 4 — Source Data [file 41467_2022_34550_MOESM4_ESM.zip › Source Data/suppfig/suppfig5/real_overallMAE.csv]

	SDY67	Monaco	microarray	ROSMAP_h	ROSMAP_m
TAPE	0.062053981	0.043645107	0.077820675	0.038975237	0.045391077
Scaden	0.084296979	0.073527793	0.085422567	0.053630035	0.05792616
CIBERSORTx	0.126741642	0.064283118	0.108555514	0.092005325	0.057994841
RNAsieve	0.258486409	0.19498209	0.235830862	0.081224701	0.068379167
DWLS	0.295485124	0.267061571	0.337954495	0.14098732	0.046922188
MuSiC	0.123970125	0.106918786	0.135557087	0.079860883	0.120434288
Bisque	0.235033255	0.197705983	0.166737394	0.118399925	0.154477472
