# Supplementary material for: Deep autoencoder for interpretable tissue-adaptive deconvolution and cell-type-specific gene analysis
Source: Nat Commun. 2022 Nov 8;13:6735. doi: 10.1038/s41467-022-34550-9 (PMC9641692; doi:10.1038/s41467-022-34550-9)
Supplement: Supplementary file 4 — Source Data [file 41467_2022_34550_MOESM4_ESM.zip › Source Data/suppfig/suppfig5/real_overallCCC.csv]

	SDY67	Monaco	microarray	ROSMAP_h	ROSMAP_m
TAPE	0.777620051	0.735830702	0.667099778	0.914617201	0.912756382
Scaden	0.585033348	0.494231092	0.705247778	0.876240933	0.832473663
CIBERSORTx	0.445113088	0.733499657	0.598256595	0.823593336	0.888994867
RNAsieve	-0.24145905	-0.109629752	-0.313771106	0.843989585	0.862607827
DWLS	0.478133469	0.455995542	0.652831963	0.704473511	0.880487772
MuSiC	-0.210873758	-0.141938672	-0.138401682	0.74641658	0.753495707
Bisque	0.000198271	0.166381874	0.402412378	0.556083055	0.281276649
