# Supplementary material for: Deep autoencoder for interpretable tissue-adaptive deconvolution and cell-type-specific gene analysis
Source: Nat Commun. 2022 Nov 8;13:6735. doi: 10.1038/s41467-022-34550-9 (PMC9641692; doi:10.1038/s41467-022-34550-9)
Supplement: Supplementary file 4 — Source Data [file 41467_2022_34550_MOESM4_ESM.zip › Source Data/fig4/4ef/0.1kDEGs/CD8Tcell_CSx.csv]

	0.05	0.1	0.15	0.2	0.25	0.3
1.5	0.4983	0.5022	0.5115	0.5161	0.5202	0.514
2	0.5034	0.506	0.5144	0.5372	0.5687	0.5847
3	0.5118	0.5081	0.5578	0.5473	0.5436	0.6838
4	0.5132	0.5122	0.6027	0.503	0.5686	0.5421
5	0.5131	0.4976	0.5045	0.4977	0.587	0.5153
