# Supplementary material for: Deep autoencoder for interpretable tissue-adaptive deconvolution and cell-type-specific gene analysis
Source: Nat Commun. 2022 Nov 8;13:6735. doi: 10.1038/s41467-022-34550-9 (PMC9641692; doi:10.1038/s41467-022-34550-9)
Supplement: Supplementary file 4 — Source Data [file 41467_2022_34550_MOESM4_ESM.zip › Source Data/fig4/4ef/0.1kDEGs/Monocyte_TAPE.csv]

Monocytes	0.05	0.1	0.15	0.2	0.25	0.3
1.5	0.5011	0.4884	0.4905	0.4918	0.5102	0.4904
2	0.4974	0.4956	0.5155	0.4999	0.522	0.5133
3	0.4864	0.4916	0.4965	0.5463	0.5023	0.4918
4	0.4612	0.5958	0.5166	0.5457	0.537	0.5437
5	0.6701	0.5617	0.5132	0.5555	0.5898	0.6089
