# Supplementary material for: Deep autoencoder for interpretable tissue-adaptive deconvolution and cell-type-specific gene analysis
Source: Nat Commun. 2022 Nov 8;13:6735. doi: 10.1038/s41467-022-34550-9 (PMC9641692; doi:10.1038/s41467-022-34550-9)
Supplement: Supplementary file 4 — Source Data [file 41467_2022_34550_MOESM4_ESM.zip › Source Data/fig4/4ef/0.1kDEGs/DEGdetection_bulk.csv]

	0.05	0.1	0.15	0.2	0.25	0.3
1.5	0.5029	0.5225	0.5331	0.579	0.5818	0.6521
2	0.5161	0.5781	0.6238	0.5638	0.739	0.7367
3	0.5618	0.6568	0.7068	0.7564	0.7938	0.8309
4	0.6039	0.7221	0.7741	0.8134	0.8249	0.8532
5	0.6324	0.7463	0.7962	0.8373	0.8217	0.8413
