# Supplementary material for: Deep autoencoder for interpretable tissue-adaptive deconvolution and cell-type-specific gene analysis
Source: Nat Commun. 2022 Nov 8;13:6735. doi: 10.1038/s41467-022-34550-9 (PMC9641692; doi:10.1038/s41467-022-34550-9)
Supplement: Supplementary file 4 — Source Data [file 41467_2022_34550_MOESM4_ESM.zip › Source Data/fig4/4ef/0.1kDEGs/NK_TAPE.csv]

NK	0.05	0.1	0.15	0.2	0.25	0.3
1.5	0.5131	0.4854	0.5187	0.4882	0.5079	0.5182
2	0.4975	0.4964	0.5085	0.4893	0.5047	0.5013
3	0.5055	0.4902	0.5078	0.4925	0.5294	0.5105
4	0.5113	0.4977	0.4971	0.4897	0.503	0.5063
5	0.4958	0.4942	0.5044	0.5159	0.52	0.5286
