# Supplementary material for: Deep autoencoder for interpretable tissue-adaptive deconvolution and cell-type-specific gene analysis
Source: Nat Commun. 2022 Nov 8;13:6735. doi: 10.1038/s41467-022-34550-9 (PMC9641692; doi:10.1038/s41467-022-34550-9)
Supplement: Supplementary file 4 — Source Data [file 41467_2022_34550_MOESM4_ESM.zip › Source Data/fig4/4ef/0.1kDEGs/CD8Tcell_TAPE.csv]

CD8Tcells	0.05	0.1	0.15	0.2	0.25	0.3
1.5	0.5008	0.5125	0.546	0.5314	0.6057	0.6276
2	0.5033	0.505	0.5465	0.6389	0.7393	0.7462
3	0.5009	0.6203	0.7647	0.7899	0.8102	0.847
4	0.4926	0.5412	0.7817	0.8274	0.8317	0.8553
5	0.5042	0.6212	0.7986	0.8365	0.8318	0.8748
