# Supplementary material for: Deep autoencoder for interpretable tissue-adaptive deconvolution and cell-type-specific gene analysis
Source: Nat Commun. 2022 Nov 8;13:6735. doi: 10.1038/s41467-022-34550-9 (PMC9641692; doi:10.1038/s41467-022-34550-9)
Supplement: Supplementary file 4 — Source Data [file 41467_2022_34550_MOESM4_ESM.zip › Source Data/fig4/4ef/0.1kDEGs/Bcell_TAPE.csv]

Bcells	0.05	0.1	0.15	0.2	0.25	0.3
1.5	0.5002	0.4993	0.4879	0.5079	0.496	0.4946
2	0.4975	0.5158	0.495	0.4971	0.495	0.5222
3	0.4953	0.5102	0.5059	0.4958	0.5212	0.5118
4	0.5157	0.474	0.5019	0.5293	0.5477	0.5521
5	0.4443	0.50005	0.504	0.5418	0.5487	0.6234
