# Supplementary material for: Deep autoencoder for interpretable tissue-adaptive deconvolution and cell-type-specific gene analysis
Source: Nat Commun. 2022 Nov 8;13:6735. doi: 10.1038/s41467-022-34550-9 (PMC9641692; doi:10.1038/s41467-022-34550-9)
Supplement: Supplementary file 4 — Source Data [file 41467_2022_34550_MOESM4_ESM.zip › Source Data/fig4/4ef/0.1kDEGs/Monocyte_CSx.csv]

	0.05	0.1	0.15	0.2	0.25	0.3
1.5	0.4961	0.4966	0.5051	0.5293	0.5167	0.5359
2	0.5049	0.5158	0.4955	0.5656	0.5123	0.5282
3	0.5123	0.5113	0.495	0.506	0.4971	0.5269
4	0.5155	0.5061	0.5018	0.616	0.5111	0.5054
5	0.5152	0.5211	0.6207	0.5113	0.4977	0.499
