# Supplementary material for: Deep autoencoder for interpretable tissue-adaptive deconvolution and cell-type-specific gene analysis
Source: Nat Commun. 2022 Nov 8;13:6735. doi: 10.1038/s41467-022-34550-9 (PMC9641692; doi:10.1038/s41467-022-34550-9)
Supplement: Supplementary file 4 — Source Data [file 41467_2022_34550_MOESM4_ESM.zip › Source Data/fig4/4ef/0.1kDEGs/Bcell_CSx.csv]

	0.05	0.1	0.15	0.2	0.25	0.3
1.5	0.4969	0.5063	0.5019	0.5253	0.5173	0.5469
2	0.5006	0.5072	0.5023	0.5227	0.5156	0.4973
3	0.4976	0.5106	0.5137	0.4967	0.5511	0.4981
4	0.5258	0.5562	0.4962	0.4961	0.4977	0.5089
5	0.5319	0.5523	0.4971	0.4952	0.5501	0.4983
