# Supplementary material for: Deep autoencoder for interpretable tissue-adaptive deconvolution and cell-type-specific gene analysis
Source: Nat Commun. 2022 Nov 8;13:6735. doi: 10.1038/s41467-022-34550-9 (PMC9641692; doi:10.1038/s41467-022-34550-9)
Supplement: Supplementary file 4 — Source Data [file 41467_2022_34550_MOESM4_ESM.zip › Source Data/fig4/4ef/0.1kDEGs/NK_CSx.csv]

	0.05	0.1	0.15	0.2	0.25	0.3
1.5	0.5016	0.5083	0.5139	0.5078	0.544	0.515
2	0.5127	0.5362	0.5432	0.5256	0.5553	0.5794
3	0.5172	0.5891	0.5586	0.5913	0.5079	0.5132
4	0.5365	0.5504	0.5743	0.4995	0.605	0.5042
5	0.5244	0.5084	0.519	0.5542	0.5021	0.5036
