# Supplementary material for: Deep autoencoder for interpretable tissue-adaptive deconvolution and cell-type-specific gene analysis
Source: Nat Commun. 2022 Nov 8;13:6735. doi: 10.1038/s41467-022-34550-9 (PMC9641692; doi:10.1038/s41467-022-34550-9)
Supplement: Supplementary file 4 — Source Data [file 41467_2022_34550_MOESM4_ESM.zip › Source Data/suppfig/suppfig9/similar_0.1kDEGs/CD8Tcell_CSx.csv]

CD8Tcells	0.05	0.1	0.15	0.2	0.25	0.3
1.5	0.4983	0.4988	0.5136	0.4976	0.5166	0.5307
2	0.4988	0.5034	0.5228	0.5129	0.5187	0.5055
3	0.499	0.5081	0.4988	0.5831	0.4984	0.4982
4	0.5092	0.5077	0.5235	0.5125	0.538	0.5
5	0.5339	0.5332	0.5029	0.5039	0.498	0.496
