# Supplementary material for: Deep autoencoder for interpretable tissue-adaptive deconvolution and cell-type-specific gene analysis
Source: Nat Commun. 2022 Nov 8;13:6735. doi: 10.1038/s41467-022-34550-9 (PMC9641692; doi:10.1038/s41467-022-34550-9)
Supplement: Supplementary file 4 — Source Data [file 41467_2022_34550_MOESM4_ESM.zip › Source Data/suppfig/suppfig9/similar_0.1kDEGs/DEGdetection_bulk.csv]

bulk	0.05	0.1	0.15	0.2	0.25	0.3
1.5	0.5071	0.5322	0.5417	0.568	0.6107	0.6407
2	0.5287	0.5337	0.6283	0.6558	0.7335	0.7602
3	0.5575	0.6841	0.7219	0.7523	0.8023	0.8082
4	0.6267	0.7646	0.7734	0.8238	0.8184	0.8347
5	0.5987	0.7454	0.8153	0.8062	0.8365	0.8673
