# Supplementary material for: Deep autoencoder for interpretable tissue-adaptive deconvolution and cell-type-specific gene analysis
Source: Nat Commun. 2022 Nov 8;13:6735. doi: 10.1038/s41467-022-34550-9 (PMC9641692; doi:10.1038/s41467-022-34550-9)
Supplement: Supplementary file 4 — Source Data [file 41467_2022_34550_MOESM4_ESM.zip › Source Data/suppfig/suppfig9/similar_0.1kDEGs/CD4Tcell_CSx.csv]

CD4Tcells	0.05	0.1	0.15	0.2	0.25	0.3
1.5	0.4983	0.523	0.5257	0.5188	0.5556	0.5957
2	0.5208	0.5123	0.5457	0.5745	0.5477	0.6369
3	0.5198	0.5634	0.6504	0.6494	0.5855	0.6099
4	0.549	0.6201	0.7189	0.642	0.7488	0.5243
5	0.5634	0.5351	0.729	0.6789	0.7493	0.6739
