# Supplementary material for: Deep autoencoder for interpretable tissue-adaptive deconvolution and cell-type-specific gene analysis
Source: Nat Commun. 2022 Nov 8;13:6735. doi: 10.1038/s41467-022-34550-9 (PMC9641692; doi:10.1038/s41467-022-34550-9)
Supplement: Supplementary file 4 — Source Data [file 41467_2022_34550_MOESM4_ESM.zip › Source Data/suppfig/suppfig9/similar_0.1kDEGs/CD8Tcell_TAPE.csv]

	0.05	0.1	0.15	0.2	0.25	0.3
1.5	0.516349714064166	0.5002030629058836	0.4904041872637394	0.5069065619850731	0.4943297470194824	0.4994349132499758
2.0	0.4991606087040806	0.5040389648153534	0.4741131142774062	0.4954124260928564	0.632465348454008	0.626858098284385
3.0	0.4830861684598236	0.4954526509644276	0.509475138121547	0.4963414752350489	0.5333851894930698	0.4512237084423766
4.0	0.4928840748279539	0.4977789085974605	0.5504608897935446	0.5305980420664923	0.5228356111272657	0.7576819811960841
5.0	0.5134738780653291	0.4964219249781913	0.4896854705825337	0.5607032082969855	0.7163817001066202	0.8456712222545314
