# Supplementary material for: Deep autoencoder for interpretable tissue-adaptive deconvolution and cell-type-specific gene analysis
Source: Nat Commun. 2022 Nov 8;13:6735. doi: 10.1038/s41467-022-34550-9 (PMC9641692; doi:10.1038/s41467-022-34550-9)
Supplement: Supplementary file 4 — Source Data [file 41467_2022_34550_MOESM4_ESM.zip › Source Data/suppfig/suppfig9/similar_0.1kDEGs/Monocyte_CSx.csv]

Monocytes	0.05	0.1	0.15	0.2	0.25	0.3
1.5	0.4952	0.4979	0.5058	0.5184	0.5351	0.5249
2	0.5021	0.5166	0.5247	0.5566	0.541	0.5447
3	0.5107	0.5234	0.5593	0.5203	0.5683	0.5352
4	0.5295	0.5971	0.4984	0.5405	0.5027	0.5498
5	0.5067	0.5133	0.5206	0.5056	0.5048	0.5784
