# Supplementary material for: Deep autoencoder for interpretable tissue-adaptive deconvolution and cell-type-specific gene analysis
Source: Nat Commun. 2022 Nov 8;13:6735. doi: 10.1038/s41467-022-34550-9 (PMC9641692; doi:10.1038/s41467-022-34550-9)
Supplement: Supplementary file 4 — Source Data [file 41467_2022_34550_MOESM4_ESM.zip › Source Data/suppfig/suppfig9/similar_0.1kDEGs/NK_CSx.csv]

NK	0.05	0.1	0.15	0.2	0.25	0.3
1.5	0.5024	0.5199	0.5034	0.5077	0.5472	0.5052
2	0.5214	0.5073	0.5076	0.5191	0.5471	0.5253
3	0.5144	0.5781	0.5406	0.5432	0.6832	0.5684
4	0.5389	0.5176	0.533	0.552	0.4926	0.7048
5	0.5217	0.6604	0.5005	0.5409	0.5503	0.5037
