# Supplementary material for: Deep autoencoder for interpretable tissue-adaptive deconvolution and cell-type-specific gene analysis
Source: Nat Commun. 2022 Nov 8;13:6735. doi: 10.1038/s41467-022-34550-9 (PMC9641692; doi:10.1038/s41467-022-34550-9)
Supplement: Supplementary file 4 — Source Data [file 41467_2022_34550_MOESM4_ESM.zip › Source Data/suppfig/suppfig10/GEP/5kDEGs/CD8Tcell_CSx.csv]

CD8Tcell	0.05	0.1	0.15	0.2	0.25	0.3
1.5	0.49941009	0.502519647	0.503394822	0.508498177	0.526130127	0.535229003
2	0.502075568	0.512911475	0.528216483	0.559818339	0.592488075	0.623864859
3	0.511615994	0.514249776	0.608639426	0.623719697	0.696431468	0.762294928
4	0.513839923	0.548493003	0.727010086	0.686084654	0.689345102	0.745792057
5	0.528364844	0.562407107	0.559477272	0.69312634	0.787201224	0.663045038
