# Supplementary material for: Deep autoencoder for interpretable tissue-adaptive deconvolution and cell-type-specific gene analysis
Source: Nat Commun. 2022 Nov 8;13:6735. doi: 10.1038/s41467-022-34550-9 (PMC9641692; doi:10.1038/s41467-022-34550-9)
Supplement: Supplementary file 4 — Source Data [file 41467_2022_34550_MOESM4_ESM.zip › Source Data/suppfig/suppfig10/GEP/5kDEGs/Monocyte_TAPE.csv]

Monocyte	0.05	0.1	0.15	0.2	0.25	0.3
1.5	0.499184826	0.503169946	0.503862839	0.504085933	0.50245551	0.499162322
2	0.503839376	0.503431383	0.504740114	0.503994296	0.516812128	0.508602068
3	0.513851615	0.513548994	0.51816823	0.509253203	0.509267639	0.504582075
4	0.515286745	0.510203028	0.519052908	0.520786432	0.514798357	0.523684512
5	0.517942071	0.512679269	0.516274672	0.520295754	0.520900277	0.528658612
