# Supplementary material for: Deep autoencoder for interpretable tissue-adaptive deconvolution and cell-type-specific gene analysis
Source: Nat Commun. 2022 Nov 8;13:6735. doi: 10.1038/s41467-022-34550-9 (PMC9641692; doi:10.1038/s41467-022-34550-9)
Supplement: Supplementary file 4 — Source Data [file 41467_2022_34550_MOESM4_ESM.zip › Source Data/suppfig/suppfig10/GEP/5kDEGs/NK_TAPE.csv]

NK	0.05	0.1	0.15	0.2	0.25	0.3
1.5	0.500393336	0.499116282	0.498586524	0.498447517	0.502286524	0.50178549
2	0.50003945	0.498347296	0.50273945	0.499893336	0.501109027	0.500332121
3	0.499908806	0.499285564	0.505770242	0.499708806	0.499724349	0.500932564
4	0.497916799	0.498254772	0.502354698	0.501255141	0.498270611	0.504324202
5	0.498285712	0.504578088	0.500954846	0.498516577	0.497732416	0.500977792
