# Supplementary material for: Deep autoencoder for interpretable tissue-adaptive deconvolution and cell-type-specific gene analysis
Source: Nat Commun. 2022 Nov 8;13:6735. doi: 10.1038/s41467-022-34550-9 (PMC9641692; doi:10.1038/s41467-022-34550-9)
Supplement: Supplementary file 4 — Source Data [file 41467_2022_34550_MOESM4_ESM.zip › Source Data/suppfig/suppfig10/GEP/5kDEGs/CD8Tcell_TAPE.csv]

CD8Tcell	0.05	0.1	0.15	0.2	0.25	0.3
1.5	0.500969577	0.50307002	0.551494222	0.566925014	0.593871423	0.586501403
2	0.494385785	0.577148403	0.623410799	0.659512498	0.666388296	0.687533303
3	0.394106701	0.650511981	0.686083404	0.700691914	0.727619531	0.748958612
4	0.500447222	0.675033229	0.674572069	0.725515378	0.755252095	0.748838176
5	0.437999317	0.686579638	0.719022485	0.727554384	0.742530773	0.70337266
