# Supplementary material for: Deep autoencoder for interpretable tissue-adaptive deconvolution and cell-type-specific gene analysis
Source: Nat Commun. 2022 Nov 8;13:6735. doi: 10.1038/s41467-022-34550-9 (PMC9641692; doi:10.1038/s41467-022-34550-9)
Supplement: Supplementary file 4 — Source Data [file 41467_2022_34550_MOESM4_ESM.zip › Source Data/suppfig/suppfig10/GEP/5kDEGs/Bcell_TAPE.csv]

Bcell	0.05	0.1	0.15	0.2	0.25	0.3
1.5	0.500308658	0.501131678	0.500824054	0.497639598	0.50309437	0.500977792
2	0.499946262	0.499509323	0.505471645	0.499909101	0.501679417	0.506049363
3	0.50065492	0.500624202	0.507109323	0.498347665	0.499039745	0.503854846
4	0.504457283	0.503847665	0.513017685	0.512371793	0.502155806	0.513157652
5	0.504962544	0.509479343	0.506363504	0.508948255	0.502440041	0.51707949
