# Supplementary material for: Deep autoencoder for interpretable tissue-adaptive deconvolution and cell-type-specific gene analysis
Source: Nat Commun. 2022 Nov 8;13:6735. doi: 10.1038/s41467-022-34550-9 (PMC9641692; doi:10.1038/s41467-022-34550-9)
Supplement: Supplementary file 4 — Source Data [file 41467_2022_34550_MOESM4_ESM.zip › Source Data/suppfig/suppfig10/GEP/5kDEGs/Monocyte_CSx.csv]

Monocyte	0.05	0.1	0.15	0.2	0.25	0.3
1.5	0.50103079	0.505166413	0.502030219	0.518876687	0.505478648	0.522782514
2	0.501054562	0.51077218	0.510949373	0.530511728	0.501435584	0.505576601
3	0.508099113	0.510983934	0.499737838	0.49830192	0.495528035	0.497286643
4	0.503148843	0.501014942	0.493196326	0.499925819	0.497609332	0.497254947
5	0.50091446	0.501879663	0.509027226	0.499209125	0.497609332	0.498981859
