# Supplementary material for: Deep autoencoder for interpretable tissue-adaptive deconvolution and cell-type-specific gene analysis
Source: Nat Commun. 2022 Nov 8;13:6735. doi: 10.1038/s41467-022-34550-9 (PMC9641692; doi:10.1038/s41467-022-34550-9)
Supplement: Supplementary file 4 — Source Data [file 41467_2022_34550_MOESM4_ESM.zip › Source Data/suppfig/suppfig10/GEP/5kDEGs/Bcell_CSx.csv]

Bcell	0.05	0.1	0.15	0.2	0.25	0.3
1.5	0.499965439	0.505510345	0.505571207	0.510325572	0.504658942	0.507750122
2	0.501176287	0.506721527	0.500401594	0.501557308	0.501765862	0.497849917
3	0.505539511	0.501342691	0.498905148	0.498635397	0.495713151	0.497971641
4	0.506300885	0.510867603	0.497656238	0.497717738	0.495573049	0.5128351
5	0.5128351	0.499362546	0.496876789	0.497101526	0.496313516	0.497794449
