# Supplementary material for: Deep autoencoder for interpretable tissue-adaptive deconvolution and cell-type-specific gene analysis
Source: Nat Commun. 2022 Nov 8;13:6735. doi: 10.1038/s41467-022-34550-9 (PMC9641692; doi:10.1038/s41467-022-34550-9)
Supplement: Supplementary file 4 — Source Data [file 41467_2022_34550_MOESM4_ESM.zip › Source Data/suppfig/suppfig10/GEP/5kDEGs/NK_CSx.csv]

NK	0.05	0.1	0.15	0.2	0.25	0.3
1.5	0.501697411	0.50610245	0.515140464	0.507686395	0.533634604	0.512578332
2	0.504494733	0.537867845	0.552072942	0.540332694	0.573499782	0.606693171
3	0.51338725	0.582318118	0.601182492	0.661342232	0.64694696	0.593685938
4	0.545290218	0.586038829	0.567330852	0.684275972	0.726581557	0.715264145
5	0.547006676	0.603898044	0.690505876	0.714936062	0.662648503	0.784490731
