# Supplementary material for: Deep autoencoder for interpretable tissue-adaptive deconvolution and cell-type-specific gene analysis
Source: Nat Commun. 2022 Nov 8;13:6735. doi: 10.1038/s41467-022-34550-9 (PMC9641692; doi:10.1038/s41467-022-34550-9)
Supplement: Supplementary file 4 — Source Data [file 41467_2022_34550_MOESM4_ESM.zip › Source Data/suppfig/suppfig10/GEP/similar_signatureDEGs/CD8Tcell_CSx.csv]

CD8Tcell	0.05	0.1	0.15	0.2	0.25	0.3
1.5	0.516253873	0.529666847	0.537495614	0.586138039	0.653436083	0.65504631
2	0.537934767	0.576552661	0.651657867	0.780756535	0.798035098	0.865127161
3	0.578455657	0.745028334	0.839081928	0.837189734	0.862969389	0.86052965
4	0.666241916	0.835948261	0.843045106	0.872028827	0.863516933	0.849030474
5	0.748259591	0.842020416	0.833118165	0.868163238	0.885246622	0.881625007
