# Supplementary material for: Deep autoencoder for interpretable tissue-adaptive deconvolution and cell-type-specific gene analysis
Source: Nat Commun. 2022 Nov 8;13:6735. doi: 10.1038/s41467-022-34550-9 (PMC9641692; doi:10.1038/s41467-022-34550-9)
Supplement: Supplementary file 4 — Source Data [file 41467_2022_34550_MOESM4_ESM.zip › Source Data/suppfig/suppfig10/GEP/similar_signatureDEGs/Monocyte_TAPE.csv]

Monocyte	0.05	0.1	0.15	0.2	0.25	0.3
1.5	0.488236438	0.495770951	0.511889725	0.495673731	0.504765612	0.499976623
2	0.499636354	0.495430682	0.486243438	0.674372118	0.499830794	0.487073514
3	0.499636354	0.465146801	0.665292482	0.507999089	0.526573583	0.529589244
4	0.486535096	0.495529757	0.838816712	0.772170133	0.658277463	0.50260155
5	0.773106705	0.564327412	0.706751413	0.54894335	0.524384289	0.57084483
