# Supplementary material for: Deep autoencoder for interpretable tissue-adaptive deconvolution and cell-type-specific gene analysis
Source: Nat Commun. 2022 Nov 8;13:6735. doi: 10.1038/s41467-022-34550-9 (PMC9641692; doi:10.1038/s41467-022-34550-9)
Supplement: Supplementary file 4 — Source Data [file 41467_2022_34550_MOESM4_ESM.zip › Source Data/suppfig/suppfig10/GEP/similar_signatureDEGs/NK_TAPE.csv]

NK	0.05	0.1	0.15	0.2	0.25	0.3
1.5	0.512766556	0.497967667	0.495360551	0.501170345	0.50464687	0.508544928
2	0.504915152	0.49667487	0.498230382	0.487170734	0.499566223	0.504243892
3	0.512721657	0.490600505	0.48682861	0.494219149	0.512330923	0.507588689
4	0.4864145	0.49285622	0.491131502	0.496770234	0.489428305	0.509704141
5	0.496649637	0.49356199	0.494436965	0.503602688	0.489624599	0.50010093
