# Supplementary material for: Deep autoencoder for interpretable tissue-adaptive deconvolution and cell-type-specific gene analysis
Source: Nat Commun. 2022 Nov 8;13:6735. doi: 10.1038/s41467-022-34550-9 (PMC9641692; doi:10.1038/s41467-022-34550-9)
Supplement: Supplementary file 4 — Source Data [file 41467_2022_34550_MOESM4_ESM.zip › Source Data/suppfig/suppfig10/GEP/similar_signatureDEGs/CD4Tcell_CSx.csv]

CD4Tcell	0.05	0.1	0.15	0.2	0.25	0.3
1.5	0.504678711	0.509530997	0.509422605	0.513103817	0.509628586	0.525931254
2	0.505020274	0.501409461	0.499202895	0.549515144	0.517603737	0.522466825
3	0.494459	0.511260417	0.521832493	0.529525678	0.518688024	0.526684779
4	0.518774812	0.54118204	0.521512534	0.527563085	0.530387594	0.511368809
5	0.524798172	0.525502903	0.54422892	0.541875969	0.525849681	0.543459005
