# Supplementary material for: Deep autoencoder for interpretable tissue-adaptive deconvolution and cell-type-specific gene analysis
Source: Nat Commun. 2022 Nov 8;13:6735. doi: 10.1038/s41467-022-34550-9 (PMC9641692; doi:10.1038/s41467-022-34550-9)
Supplement: Supplementary file 4 — Source Data [file 41467_2022_34550_MOESM4_ESM.zip › Source Data/suppfig/suppfig10/GEP/similar_signatureDEGs/CD8Tcell_TAPE.csv]

CD8Tcell	0.05	0.1	0.15	0.2	0.25	0.3
1.5	0.50223976	0.535806469	0.490837988	0.501508758	0.49183356	0.496354268
2	0.518898807	0.492469198	0.486200394	0.498298658	0.502261282	0.519307352
3	0.508852542	0.491450248	0.504013088	0.491335588	0.482794	0.580105917
4	0.494096697	0.500439343	0.496550562	0.373748206	0.637140009	0.755219427
5	0.496235527	0.509241421	0.509531224	0.465100047	0.729470354	0.947781985
