# Supplementary material for: Deep autoencoder for interpretable tissue-adaptive deconvolution and cell-type-specific gene analysis
Source: Nat Commun. 2022 Nov 8;13:6735. doi: 10.1038/s41467-022-34550-9 (PMC9641692; doi:10.1038/s41467-022-34550-9)
Supplement: Supplementary file 4 — Source Data [file 41467_2022_34550_MOESM4_ESM.zip › Source Data/suppfig/suppfig10/GEP/similar_signatureDEGs/Monocyte_CSx.csv]

Monocyte	0.05	0.1	0.15	0.2	0.25	0.3
1.5	0.502754111	0.499582451	0.503388443	0.500753525	0.506278136	0.494437396
2	0.499289682	0.502423349	0.512301497	0.499083701	0.496985526	0.503545629
3	0.49825419	0.504179961	0.500265578	0.497863832	0.502764913	0.494583781
4	0.506825681	0.504385942	0.493900654	0.498546959	0.495716862	0.494242217
5	0.504033577	0.496546373	0.502754111	0.489021177	0.499522854	0.493461501
