# Supplementary material for: Deep autoencoder for interpretable tissue-adaptive deconvolution and cell-type-specific gene analysis
Source: Nat Commun. 2022 Nov 8;13:6735. doi: 10.1038/s41467-022-34550-9 (PMC9641692; doi:10.1038/s41467-022-34550-9)
Supplement: Supplementary file 4 — Source Data [file 41467_2022_34550_MOESM4_ESM.zip › Source Data/suppfig/suppfig10/GEP/similar_signatureDEGs/NK_CSx.csv]

NK	0.05	0.1	0.15	0.2	0.25	0.3
1.5	0.500119193	0.500715532	0.496497579	0.493423508	0.505605811	0.516958603
2	0.501837812	0.496399989	0.515532753	0.50527505	0.507909967	0.500655936
3	0.500119193	0.520748206	0.504239558	0.509520195	0.496649178	0.503800405
4	0.50875028	0.503838398	0.496643963	0.492691587	0.511911138	0.534367162
5	0.511482787	0.513076626	0.501398659	0.504678711	0.496215612	0.501046294
