# Supplementary material for: Deep autoencoder for interpretable tissue-adaptive deconvolution and cell-type-specific gene analysis
Source: Nat Commun. 2022 Nov 8;13:6735. doi: 10.1038/s41467-022-34550-9 (PMC9641692; doi:10.1038/s41467-022-34550-9)
Supplement: Supplementary file 4 — Source Data [file 41467_2022_34550_MOESM4_ESM.zip › Source Data/suppfig/suppfig10/GEP/similar_signatureDEGs/CD4Tcell_TAPE.csv]

CD4Tcell	0.05	0.1	0.15	0.2	0.25	0.3
1.5	0.503040893	0.495090414	0.493803183	0.495407305	0.494798756	0.51295914
2	0.496111219	0.513736896	0.558906496	0.528834865	0.553800615	0.508728235
3	0.500219672	0.789061097	0.51770323	0.715864816	0.930156308	0.911324664
4	0.725196406	0.872857645	0.369225643	0.939977335	0.725241305	0.934412445
5	0.42541296	0.561605265	0.343864335	0.952862633	0.95543895	0.951670766
