# Supplementary material for: Deep autoencoder for interpretable tissue-adaptive deconvolution and cell-type-specific gene analysis
Source: Nat Commun. 2022 Nov 8;13:6735. doi: 10.1038/s41467-022-34550-9 (PMC9641692; doi:10.1038/s41467-022-34550-9)
Supplement: Supplementary file 4 — Source Data [file 41467_2022_34550_MOESM4_ESM.zip › Source Data/suppfig/suppfig10/GEP/signatureDEGs/CD8Tcell_CSx.csv]

CD8Tcell	0.05	0.1	0.15	0.2	0.25	0.3
1.5	0.506959745	0.532888463	0.583544029	0.645688254	0.65815981	0.717507946
2	0.551365311	0.607001734	0.75161634	0.793155837	0.857553457	0.9299637
3	0.608871812	0.742943184	0.855801217	0.833633425	0.870803384	0.857071715
4	0.661998393	0.832225674	0.847473904	0.871030033	0.856934461	0.863746569
5	0.726740501	0.908110597	0.837413765	0.841420754	0.875253287	0.891997309
