# Supplementary material for: Deep autoencoder for interpretable tissue-adaptive deconvolution and cell-type-specific gene analysis
Source: Nat Commun. 2022 Nov 8;13:6735. doi: 10.1038/s41467-022-34550-9 (PMC9641692; doi:10.1038/s41467-022-34550-9)
Supplement: Supplementary file 4 — Source Data [file 41467_2022_34550_MOESM4_ESM.zip › Source Data/suppfig/suppfig10/GEP/signatureDEGs/Monocyte_TAPE.csv]

Monocyte	0.05	0.1	0.15	0.2	0.25	0.3
1.5	0.492107069	0.494950485	0.499250241	0.499054144	0.49637894	0.489771213
2	0.495097559	0.493577802	0.50109203	0.514615122	0.493205846	0.490730563
3	0.50863122	0.611165558	0.489144466	0.504327641	0.523849028	0.513449106
4	0.679652215	0.531195044	0.541272935	0.512076422	0.485253321	0.486776002
5	0.652180777	0.622717104	0.521428616	0.505626339	0.575151728	0.538710172
