# Supplementary material for: Deep autoencoder for interpretable tissue-adaptive deconvolution and cell-type-specific gene analysis
Source: Nat Commun. 2022 Nov 8;13:6735. doi: 10.1038/s41467-022-34550-9 (PMC9641692; doi:10.1038/s41467-022-34550-9)
Supplement: Supplementary file 4 — Source Data [file 41467_2022_34550_MOESM4_ESM.zip › Source Data/suppfig/suppfig10/GEP/signatureDEGs/NK_TAPE.csv]

NK	0.05	0.1	0.15	0.2	0.25	0.3
1.5	0.499621298	0.520035693	0.50485634	0.509933741	0.510332682	0.499606905
2	0.500269185	0.511813984	0.500748859	0.497856419	0.498980157	0.494172841
3	0.486241456	0.495534955	0.49382967	0.495906012	0.501757233	0.493279832
4	0.498700403	0.49558398	0.489133896	0.511568862	0.500846908	0.507356586
5	0.502831947	0.500797884	0.494256498	0.501816827	0.501876421	0.499975038
