# Supplementary material for: Deep autoencoder for interpretable tissue-adaptive deconvolution and cell-type-specific gene analysis
Source: Nat Commun. 2022 Nov 8;13:6735. doi: 10.1038/s41467-022-34550-9 (PMC9641692; doi:10.1038/s41467-022-34550-9)
Supplement: Supplementary file 4 — Source Data [file 41467_2022_34550_MOESM4_ESM.zip › Source Data/suppfig/suppfig10/GEP/signatureDEGs/CD8Tcell_TAPE.csv]

CD8Tcell	0.05	0.1	0.15	0.2	0.25	0.3
1.5	0.501837966	0.517091305	0.562801399	0.670130459	0.708925187	0.773800004
2	0.511474636	0.668032979	0.782025536	0.870021661	0.891906789	0.897971424
3	0.498448535	0.628569225	0.910728341	0.917479318	0.910794681	0.922343304
4	0.404181333	0.878649958	0.850049609	0.905779799	0.884034098	0.902124106
5	0.498854223	0.861250114	0.88963345	0.881796291	0.844853021	0.888309791
