# Supplementary material for: Deep autoencoder for interpretable tissue-adaptive deconvolution and cell-type-specific gene analysis
Source: Nat Commun. 2022 Nov 8;13:6735. doi: 10.1038/s41467-022-34550-9 (PMC9641692; doi:10.1038/s41467-022-34550-9)
Supplement: Supplementary file 4 — Source Data [file 41467_2022_34550_MOESM4_ESM.zip › Source Data/suppfig/suppfig10/GEP/signatureDEGs/Bcell_TAPE.csv]

Bcell	0.05	0.1	0.15	0.2	0.25	0.3
1.5	0.4895578	0.504355527	0.50485634	0.511001708	0.503749918	0.489820238
2	0.503875852	0.52779212	0.50950309	0.505059185	0.506630889	0.497839103
3	0.503515365	0.502181137	0.493115443	0.505178372	0.507296992	0.500135604
4	0.494488127	0.543958708	0.500748859	0.508293896	0.505314876	0.513666343
5	0.508309188	0.507650732	0.496164627	0.497387314	0.508595689	0.498150565
