# Supplementary material for: Deep autoencoder for interpretable tissue-adaptive deconvolution and cell-type-specific gene analysis
Source: Nat Commun. 2022 Nov 8;13:6735. doi: 10.1038/s41467-022-34550-9 (PMC9641692; doi:10.1038/s41467-022-34550-9)
Supplement: Supplementary file 4 — Source Data [file 41467_2022_34550_MOESM4_ESM.zip › Source Data/suppfig/suppfig10/GEP/signatureDEGs/Monocyte_CSx.csv]

Monocyte	0.05	0.1	0.15	0.2	0.25	0.3
1.5	0.495797515	0.500876797	0.50849572	0.551463736	0.508741783	0.498848696
2	0.506940331	0.515799953	0.502303962	0.50225475	0.498878495	0.495275591
3	0.502038485	0.504302265	0.49722468	0.496555118	0.496948819	0.497962869
4	0.515671729	0.497913657	0.493897637	0.497962869	0.49621063	0.496358268
5	0.517798255	0.501486762	0.499537672	0.498917323	0.495915354	0.500325074
