# Supplementary material for: Deep autoencoder for interpretable tissue-adaptive deconvolution and cell-type-specific gene analysis
Source: Nat Commun. 2022 Nov 8;13:6735. doi: 10.1038/s41467-022-34550-9 (PMC9641692; doi:10.1038/s41467-022-34550-9)
Supplement: Supplementary file 4 — Source Data [file 41467_2022_34550_MOESM4_ESM.zip › Source Data/suppfig/suppfig10/GEP/signatureDEGs/Bcell_CSx.csv]

Bcell	0.05	0.1	0.15	0.2	0.25	0.3
1.5	0.497145669	0.506300567	0.498602633	0.498897909	0.495521654	0.498799483
2	0.502569439	0.494980315	0.498474409	0.496161417	0.495718504	0.496505906
3	0.498602633	0.508662772	0.496161417	0.500275861	0.499064961	0.498375984
4	0.495866142	0.498228346	0.499143972	0.500029798	0.499163386	0.499261811
5	0.496112205	0.498228346	0.499931373	0.499163386	0.498523622	0.498425197
