# Supplementary material for: Deep autoencoder for interpretable tissue-adaptive deconvolution and cell-type-specific gene analysis
Source: Nat Commun. 2022 Nov 8;13:6735. doi: 10.1038/s41467-022-34550-9 (PMC9641692; doi:10.1038/s41467-022-34550-9)
Supplement: Supplementary file 4 — Source Data [file 41467_2022_34550_MOESM4_ESM.zip › Source Data/suppfig/suppfig10/GEP/signatureDEGs/NK_CSx.csv]

NK	0.05	0.1	0.15	0.2	0.25	0.3
1.5	0.50756068	0.511871975	0.551778426	0.52784801	0.536579408	0.682512371
2	0.541157534	0.566455519	0.613045853	0.558776999	0.557989598	0.539739399
3	0.526106155	0.531057213	0.514037329	0.511743751	0.503209203	0.516134057
4	0.582658203	0.509184696	0.500866413	0.518279997	0.505601206	0.501112476
5	0.554544716	0.505237304	0.499409449	0.49886811	0.506093332	0.503553691
