# Supplementary material for: Deep autoencoder for interpretable tissue-adaptive deconvolution and cell-type-specific gene analysis
Source: Nat Commun. 2022 Nov 8;13:6735. doi: 10.1038/s41467-022-34550-9 (PMC9641692; doi:10.1038/s41467-022-34550-9)
Supplement: Supplementary file 4 — Source Data [file 41467_2022_34550_MOESM4_ESM.zip › Source Data/suppfig/suppfig10/GEP/similar_1kDEGs/CD8Tcell_CSx.csv]

CD8Tcell	0.05	0.1	0.15	0.2	0.25	0.3
1.5	0.500434336	0.499779404	0.503692929	0.502177947	0.51705565	0.5075228
2	0.500411414	0.508923762	0.526557545	0.517017251	0.517260768	0.507934214
3	0.502291967	0.511200251	0.515859806	0.599345657	0.504302017	0.516484372
4	0.505756267	0.516994329	0.524273022	0.527410151	0.603076397	0.502155025
5	0.520511917	0.542592104	0.511124042	0.509250933	0.498820223	0.497754466
