# Supplementary material for: Deep autoencoder for interpretable tissue-adaptive deconvolution and cell-type-specific gene analysis
Source: Nat Commun. 2022 Nov 8;13:6735. doi: 10.1038/s41467-022-34550-9 (PMC9641692; doi:10.1038/s41467-022-34550-9)
Supplement: Supplementary file 4 — Source Data [file 41467_2022_34550_MOESM4_ESM.zip › Source Data/suppfig/suppfig10/GEP/similar_1kDEGs/Monocyte_TAPE.csv]

Monocyte	0.05	0.1	0.15	0.2	0.25	0.3
1.5	0.500079749	0.504022353	0.497938303	0.503814272	0.508602103	0.499407136
2	0.499115217	0.507774716	0.466232983	0.442617925	0.507654986	0.505464957
3	0.542957205	0.503327599	0.514000212	0.508221408	0.509619518	0.523097802
4	0.439390092	0.524500212	0.572230859	0.54996947	0.567279441	0.524513539
5	0.52413327	0.511318785	0.521070936	0.556585112	0.545443029	0.566014814
