# Supplementary material for: Deep autoencoder for interpretable tissue-adaptive deconvolution and cell-type-specific gene analysis
Source: Nat Commun. 2022 Nov 8;13:6735. doi: 10.1038/s41467-022-34550-9 (PMC9641692; doi:10.1038/s41467-022-34550-9)
Supplement: Supplementary file 4 — Source Data [file 41467_2022_34550_MOESM4_ESM.zip › Source Data/suppfig/suppfig10/GEP/similar_1kDEGs/NK_TAPE.csv]

NK	0.05	0.1	0.15	0.2	0.25	0.3
1.5	0.499593501	0.50266895	0.497620155	0.499983009	0.498646597	0.496080174
2	0.502982797	0.500425401	0.502805883	0.509810396	0.499036105	0.495748487
3	0.496491823	0.498257088	0.500779441	0.498009451	0.504562546	0.503867792
4	0.502314697	0.502545131	0.499925401	0.503031592	0.49881921	0.510372305
5	0.490873155	0.496301582	0.503920888	0.525908198	0.510736646	0.506217532
