# Supplementary material for: Deep autoencoder for interpretable tissue-adaptive deconvolution and cell-type-specific gene analysis
Source: Nat Commun. 2022 Nov 8;13:6735. doi: 10.1038/s41467-022-34550-9 (PMC9641692; doi:10.1038/s41467-022-34550-9)
Supplement: Supplementary file 4 — Source Data [file 41467_2022_34550_MOESM4_ESM.zip › Source Data/suppfig/suppfig10/GEP/similar_1kDEGs/CD4Tcell_CSx.csv]

CD4Tcell	0.05	0.1	0.15	0.2	0.25	0.3
1.5	0.49767199	0.517871624	0.513081982	0.527556304	0.532984811	0.568031193
2	0.508605213	0.527449729	0.532596318	0.562343691	0.563820274	0.622606799
3	0.524967532	0.572455264	0.616356053	0.63265764	0.568564072	0.651562298
4	0.526193153	0.63350339	0.689822019	0.641405471	0.753214811	0.635048149
5	0.543225292	0.569455666	0.71286942	0.710630741	0.795502076	0.773947324
