# Supplementary material for: Deep autoencoder for interpretable tissue-adaptive deconvolution and cell-type-specific gene analysis
Source: Nat Commun. 2022 Nov 8;13:6735. doi: 10.1038/s41467-022-34550-9 (PMC9641692; doi:10.1038/s41467-022-34550-9)
Supplement: Supplementary file 4 — Source Data [file 41467_2022_34550_MOESM4_ESM.zip › Source Data/suppfig/suppfig10/GEP/similar_1kDEGs/CD8Tcell_TAPE.csv]

CD8Tcell	0.05	0.1	0.15	0.2	0.25	0.3
1.5	0.503390145	0.504230647	0.495960444	0.502252575	0.465091324	0.506239036
2	0.499991611	0.499938303	0.499659711	0.505531167	0.504566422	0.549416162
3	0.495960656	0.501407348	0.506230434	0.496916162	0.503102103	0.524328024
4	0.500164224	0.500146172	0.507190666	0.499889508	0.473386907	0.498989646
5	0.493562759	0.494054582	0.507340926	0.473090262	0.574478072	0.729708294
