# Supplementary material for: Deep autoencoder for interpretable tissue-adaptive deconvolution and cell-type-specific gene analysis
Source: Nat Commun. 2022 Nov 8;13:6735. doi: 10.1038/s41467-022-34550-9 (PMC9641692; doi:10.1038/s41467-022-34550-9)
Supplement: Supplementary file 4 — Source Data [file 41467_2022_34550_MOESM4_ESM.zip › Source Data/suppfig/suppfig10/GEP/similar_1kDEGs/Monocyte_CSx.csv]

Monocyte	0.05	0.1	0.15	0.2	0.25	0.3
1.5	0.500122642	0.504995938	0.501926985	0.507386447	0.514756239	0.510043396
2	0.497450805	0.508323296	0.52178397	0.524235212	0.526946038	0.516774322
3	0.507211106	0.518022865	0.52130438	0.510675406	0.53315153	0.504645255
4	0.524471874	0.536814092	0.49722962	0.50364023	0.499993734	0.509274444
5	0.498409987	0.502011228	0.501234243	0.500237841	0.496924782	0.508421838
