# Supplementary material for: Deep autoencoder for interpretable tissue-adaptive deconvolution and cell-type-specific gene analysis
Source: Nat Commun. 2022 Nov 8;13:6735. doi: 10.1038/s41467-022-34550-9 (PMC9641692; doi:10.1038/s41467-022-34550-9)
Supplement: Supplementary file 4 — Source Data [file 41467_2022_34550_MOESM4_ESM.zip › Source Data/suppfig/suppfig10/GEP/similar_1kDEGs/NK_CSx.csv]

NK	0.05	0.1	0.15	0.2	0.25	0.3
1.5	0.5000241	0.506458221	0.506960144	0.509716814	0.52647448	0.5273196
2	0.508239642	0.50907677	0.515533224	0.52967293	0.53977588	0.51839588
3	0.514474911	0.559367015	0.512754811	0.52930677	0.642753735	0.571745866
4	0.534804632	0.508201243	0.512678012	0.530593712	0.497458249	0.649841609
5	0.530563346	0.61801601	0.509427453	0.52379461	0.513546685	0.499924969
