# Supplementary material for: Deep autoencoder for interpretable tissue-adaptive deconvolution and cell-type-specific gene analysis
Source: Nat Commun. 2022 Nov 8;13:6735. doi: 10.1038/s41467-022-34550-9 (PMC9641692; doi:10.1038/s41467-022-34550-9)
Supplement: Supplementary file 4 — Source Data [file 41467_2022_34550_MOESM4_ESM.zip › Source Data/suppfig/suppfig10/GEP/similar_1kDEGs/CD4Tcell_TAPE.csv]

CD4Tcell	0.05	0.1	0.15	0.2	0.25	0.3
1.5	0.498632845	0.499597589	0.50501784	0.499389508	0.584162631	0.509035468
2	0.499761177	0.499035893	0.626163109	0.575243549	0.510172613	0.499876394
3	0.483289105	0.518115217	0.650814484	0.625128544	0.551610704	0.752872093
4	0.615056706	0.514287831	0.543739461	0.67851784	0.785624668	0.769426463
5	0.460940427	0.560097589	0.76168164	0.800907561	0.787336413	0.718230222
