# Supplementary material for: Deep autoencoder for interpretable tissue-adaptive deconvolution and cell-type-specific gene analysis
Source: Nat Commun. 2022 Nov 8;13:6735. doi: 10.1038/s41467-022-34550-9 (PMC9641692; doi:10.1038/s41467-022-34550-9)
Supplement: Supplementary file 4 — Source Data [file 41467_2022_34550_MOESM4_ESM.zip › Source Data/suppfig/suppfig10/GEP/1kDEGs/CD8Tcell_CSx.csv]

CD8Tcell	0.05	0.1	0.15	0.2	0.25	0.3
1.5	0.500776985	0.501142556	0.503891192	0.503655119	0.510500065	0.507690697
2	0.502200869	0.511627143	0.512243676	0.535473274	0.554348156	0.559076476
3	0.509555772	0.50323626	0.594472951	0.552741486	0.569758258	0.702764703
4	0.511010022	0.522986669	0.586067179	0.553084135	0.637255284	0.66455886
5	0.527935585	0.540475478	0.509997553	0.513050438	0.673726139	0.531278421
