# Supplementary material for: Deep autoencoder for interpretable tissue-adaptive deconvolution and cell-type-specific gene analysis
Source: Nat Commun. 2022 Nov 8;13:6735. doi: 10.1038/s41467-022-34550-9 (PMC9641692; doi:10.1038/s41467-022-34550-9)
Supplement: Supplementary file 4 — Source Data [file 41467_2022_34550_MOESM4_ESM.zip › Source Data/suppfig/suppfig10/GEP/1kDEGs/Monocyte_TAPE.csv]

Monocyte	0.05	0.1	0.15	0.2	0.25	0.3
1.5	0.49631921	0.499672826	0.498345651	0.506504938	0.500394446	0.49722762
2	0.501420463	0.500208294	0.502469895	0.505929702	0.511058246	0.500509239
3	0.56921424	0.504164224	0.518222258	0.513302432	0.5074211	0.511982797
4	0.505809971	0.508208294	0.518438728	0.516199692	0.524089413	0.509217745
5	0.506460444	0.524310608	0.512585112	0.524213444	0.528369279	0.505713019
