# Supplementary material for: Deep autoencoder for interpretable tissue-adaptive deconvolution and cell-type-specific gene analysis
Source: Nat Commun. 2022 Nov 8;13:6735. doi: 10.1038/s41467-022-34550-9 (PMC9641692; doi:10.1038/s41467-022-34550-9)
Supplement: Supplementary file 4 — Source Data [file 41467_2022_34550_MOESM4_ESM.zip › Source Data/suppfig/suppfig10/GEP/1kDEGs/NK_TAPE.csv]

NK	0.05	0.1	0.15	0.2	0.25	0.3
1.5	0.503762451	0.500315334	0.498748274	0.503774928	0.499066847	0.493806095
2	0.507854678	0.507377243	0.499191091	0.504881119	0.499531592	0.502381119
3	0.504346289	0.501563608	0.503907561	0.495814697	0.500925401	0.501062759
4	0.503452055	0.497558033	0.502049432	0.501717532	0.515452267	0.494633907
5	0.507633482	0.502173038	0.496192152	0.501142083	0.501018265	0.495421737
