# Supplementary material for: Deep autoencoder for interpretable tissue-adaptive deconvolution and cell-type-specific gene analysis
Source: Nat Commun. 2022 Nov 8;13:6735. doi: 10.1038/s41467-022-34550-9 (PMC9641692; doi:10.1038/s41467-022-34550-9)
Supplement: Supplementary file 4 — Source Data [file 41467_2022_34550_MOESM4_ESM.zip › Source Data/suppfig/suppfig10/GEP/1kDEGs/CD8Tcell_TAPE.csv]

CD8Tcell	0.05	0.1	0.15	0.2	0.25	0.3
1.5	0.502222258	0.500818998	0.533191091	0.557040618	0.575191091	0.572505363
2	0.501783317	0.570417224	0.60002299	0.658505363	0.696532229	0.704390145
3	0.426881703	0.639699904	0.678717745	0.740094351	0.744111341	0.784894659
4	0.506190453	0.649584475	0.754456993	0.782523203	0.799514389	0.810603164
5	0.517805671	0.697208718	0.772239885	0.79079383	0.804510513	0.82618679
