# Supplementary material for: Deep autoencoder for interpretable tissue-adaptive deconvolution and cell-type-specific gene analysis
Source: Nat Commun. 2022 Nov 8;13:6735. doi: 10.1038/s41467-022-34550-9 (PMC9641692; doi:10.1038/s41467-022-34550-9)
Supplement: Supplementary file 4 — Source Data [file 41467_2022_34550_MOESM4_ESM.zip › Source Data/suppfig/suppfig10/GEP/1kDEGs/Bcell_TAPE.csv]

Bcell	0.05	0.1	0.15	0.2	0.25	0.3
1.5	0.504889721	0.502071997	0.501522566	0.503239461	0.492443029	0.489487947
2	0.50026999	0.500925188	0.497239885	0.504389933	0.499420888	0.498704205
3	0.502823723	0.496456568	0.505456356	0.500164649	0.501053733	0.507146809
4	0.500429489	0.505677551	0.514889933	0.512974196	0.512708718	0.49780652
5	0.50546947	0.504610916	0.498532441	0.506668737	0.510341351	0.500372305
