# Supplementary material for: Deep autoencoder for interpretable tissue-adaptive deconvolution and cell-type-specific gene analysis
Source: Nat Commun. 2022 Nov 8;13:6735. doi: 10.1038/s41467-022-34550-9 (PMC9641692; doi:10.1038/s41467-022-34550-9)
Supplement: Supplementary file 4 — Source Data [file 41467_2022_34550_MOESM4_ESM.zip › Source Data/suppfig/suppfig10/GEP/1kDEGs/Monocyte_CSx.csv]

Monocytes	0.05	0.1	0.15	0.2	0.25	0.3
1.5	0.501935019	0.50796517	0.507988091	0.516370941	0.532877646	0.572911933
2	0.500183964	0.515761853	0.524670137	0.538374918	0.525583475	0.573627007
3	0.512822398	0.541877029	0.504683655	0.50561247	0.507567982	0.510424445
4	0.518335148	0.507972614	0.553754545	0.574266462	0.515419204	0.507478135
5	0.503039175	0.550945177	0.568403619	0.515289707	0.495547331	0.502026117
