# Supplementary material for: Deep autoencoder for interpretable tissue-adaptive deconvolution and cell-type-specific gene analysis
Source: Nat Commun. 2022 Nov 8;13:6735. doi: 10.1038/s41467-022-34550-9 (PMC9641692; doi:10.1038/s41467-022-34550-9)
Supplement: Supplementary file 4 — Source Data [file 41467_2022_34550_MOESM4_ESM.zip › Source Data/suppfig/suppfig10/GEP/1kDEGs/Bcell_CSx.csv]

Bcell	0.05	0.1	0.15	0.2	0.25	0.3
1.5	0.499924379	0.507211106	0.501850776	0.520207667	0.51917972	0.511459247
2	0.501896619	0.506457043	0.503335392	0.511329749	0.515807108	0.503518177
3	0.505002793	0.512495227	0.500891005	0.51031728	0.508267617	0.501028536
4	0.520200223	0.541968127	0.500830273	0.503860826	0.496361537	0.501165478
5	0.512982262	0.503601831	0.503974846	0.501158034	0.538283231	0.502269634
