# Supplementary material for: Deep autoencoder for interpretable tissue-adaptive deconvolution and cell-type-specific gene analysis
Source: Nat Commun. 2022 Nov 8;13:6735. doi: 10.1038/s41467-022-34550-9 (PMC9641692; doi:10.1038/s41467-022-34550-9)
Supplement: Supplementary file 4 — Source Data [file 41467_2022_34550_MOESM4_ESM.zip › Source Data/suppfig/suppfig10/GEP/1kDEGs/NK_CSx.csv]

NK	0.05	0.1	0.15	0.2	0.25	0.3
1.5	0.498812779	0.504295162	0.508863619	0.506114983	0.509342621	0.502543518
2	0.501851365	0.526238407	0.539417754	0.527205033	0.530950661	0.551919247
3	0.50781275	0.542965708	0.545866763	0.59269153	0.555925083	0.528148737
4	0.529923303	0.542150912	0.552802808	0.513766691	0.607089053	0.528095449
5	0.548067043	0.530060245	0.541777897	0.562898902	0.508885952	0.579580359
